# Supplementary material for: Genomic and epigenomic integrative subtypes of renal cell carcinoma in a Japanese cohort
Source: Nat Commun. 2023 Dec 16;14:8383. doi: 10.1038/s41467-023-44159-1 (PMC10725467; doi:10.1038/s41467-023-44159-1)
Supplement: Supplementary file 4 — Supplementary Data 1–25 [file 41467_2023_44159_MOESM4_ESM.xlsx]

## Sheet: Supplementary Data 1
Supplementary Data 1 Clinical data of Japanese 287 RCC cases
Sample name	Gender (M=Male, F=Female)	Histology	WGS (Y=done, N=not done)	RNA-seq (Y=done, N=not done)	ATAC-seq (Y=done, N=not done)	EM-seq (Y=done, N=not done)	vital status	overall survival (days)	Diagnosis age	Ope age	disease status (last follow-up)	relapse interval (days)	relapse type	status after resection	Stage	Tumor_size	Necrosis
KI001	M	ccRCC	Y	Y	N	N	Alive	8439	61	62	Relapse	6988	Distant_recurrence/metastasis	cancer-free	I	55	no
KI002	M	ccRCC	Y	Y	N	N	Deceased	974	60	60	Progression	Not_applicable	Not_applicable	residual cancer	IV	120	missing
KI003	M	ccRCC	Y	Y	N	N	Alive	3163	58	58	Complete_remission	Not_applicable	Not_applicable	cancer-free	I	22	no
KI004	F	ccRCC	N	Y	N	N	Deceased	2380	67	67	Complete_remission	Not_applicable	Not_applicable	cancer-free	III	80	yes
KI005	M	ccRCC	N	Y	N	N	Alive	84	65	65	Complete_remission	Not_applicable	Not_applicable	cancer-free	I	30	no
KI006	M	ccRCC	Y	Y	N	N	Alive	3915	39	39	Complete_remission	Not_applicable	Not_applicable	cancer-free	I	40	no
KI007	M	ccRCC	N	Y	N	N	Alive	1569	44	45	Complete_remission	Not_applicable	Not_applicable	cancer-free	I	23	no
KI008	M	ccRCC	Y	Y	N	N	Alive	7660	70	70	Relapse	5928	Distant_recurrence/metastasis	cancer-free	I	55	no
KI009	M	ccRCC	Y	Y	N	N	Deceased	198	68	68	Progression	Not_applicable	Not_applicable	residual cancer	IV	70	no
KI010	M	ccRCC	N	Y	N	N	Deceased	333	56	56	Progression	Not_applicable	Not_applicable	residual cancer	IV	48	yes
KI011	M	ccRCC	Y	Y	N	N	Deceased	100	46	46	Progression	100	Distant_recurrence/metastasis	cancer-free	III	40	no
KI012	F	ChRCC	Y	Y	Y	Y	Alive	3108	51	51	Complete_remission	Not_applicable	Not_applicable	cancer-free	III	125	no
KI013	M	ccRCC	N	Y	N	N	Deceased	3107	59	59	Relapse	392	Distant_recurrence/metastasis	cancer-free	I	65	no
KI014	M	ccRCC	Y	Y	N	N	Alive	7419	62	62	Complete_remission	Not_applicable	Not_applicable	cancer-free	II	75	yes
KI015	F	ccRCC	N	Y	N	N	Alive	3566	62	63	Complete_remission	Not_applicable	Not_applicable	cancer-free	I	37	no
KI016	M	ccRCC	N	Y	N	N	Alive	1203	49	49	Complete_remission	Not_applicable	Not_applicable	cancer-free	I	45	missing
KI017	M	ccRCC	Y	Y	N	N	Alive	7025	64	64	Complete_remission	Not_applicable	Not_applicable	cancer-free	I	43	no
KI018	F	ccRCC	Y	Y	N	N	Deceased	325	56	56	Complete_remission	Not_applicable	Not_applicable	cancer-free	I	70	no
KI019	M	ccRCC	N	Y	N	N	Alive	2917	46	46	Complete_remission	Not_applicable	Not_applicable	cancer-free	I	60	yes
KI020	F	ccRCC	N	Y	N	N	Alive	5993	59	59	Complete_remission	Not_applicable	Not_applicable	cancer-free	I	15	no
KI021	M	ccRCC	N	Y	N	N	Alive	3999	48	48	Complete_remission	Not_applicable	Not_applicable	cancer-free	I	40	no
KI022	M	ccRCC	N	Y	N	N	Alive	5998	65	65	Complete_remission	Not_applicable	Not_applicable	cancer-free	I	25	no
KI023	F	TFE3-RCC	N	Y	N	N	Alive	3472	73	73	Complete_remission	Not_applicable	Not_applicable	cancer-free	III	75	no
KI024	M	ccRCC	N	Y	N	N	Alive	7699	63	63	Complete_remission	Not_applicable	Not_applicable	cancer-free	I	23	yes
KI025	F	ccRCC	N	Y	N	N	Alive	3586	50	50	Complete_remission	Not_applicable	Not_applicable	cancer-free	I	25	no
KI026	M	ccRCC	N	Y	N	N	Alive	2543	68	68	Complete_remission	Not_applicable	Not_applicable	cancer-free	III	120	yes
KI027	M	ccRCC	N	Y	N	N	Alive	1886	51	51	Complete_remission	Not_applicable	Not_applicable	cancer-free	I	35	yes
KI028	M	ccRCC	N	Y	N	N	Deceased	4479	63	63	Complete_remission	Not_applicable	Not_applicable	cancer-free	III	55	yes
KI029	F	ccRCC	N	Y	N	N	Alive	7513	52	52	Complete_remission	Not_applicable	Not_applicable	cancer-free	I	44	no
KI030	M	ccRCC	N	Y	N	N	Alive	7513	49	50	Complete_remission	Not_applicable	Not_applicable	cancer-free	I	20	no
KI031	M	TFE3-RCC	Y	Y	Y	Y	Deceased	407	6	6	Complete_remission	Not_applicable	Not_applicable	cancer-free	II	75	yes
KI032	M	ccRCC	N	Y	N	N	Deceased	5369	43	43	Relapse	1287	Distant_recurrence/metastasis	cancer-free	I	55	no
KI033	F	ccRCC	N	Y	N	N	Alive	2322	63	63	Complete_remission	Not_applicable	Not_applicable	cancer-free	III	45	no
KI034	M	ccRCC	N	Y	N	N	Alive	7380	51	52	Complete_remission	Not_applicable	Not_applicable	cancer-free	III	40	no
KI035	M	ccRCC	N	Y	N	N	Alive	7328	54	54	Relapse	4451	Distant_recurrence/metastasis	cancer-free	III	90	no
KI036	M	PRCC	N	Y	N	N	Alive	3743	50	50	Complete_remission	Not_applicable	Not_applicable	cancer-free	I	55	no
KI037	M	ccRCC	N	Y	N	N	Alive	2771	62	62	Complete_remission	Not_applicable	Not_applicable	cancer-free	III	90	no
KI038	F	ccRCC	N	Y	N	N	Deceased	2160	68	68	Relapse	470	Distant_recurrence/metastasis	cancer-free	III	145	no
KI039	M	ccRCC	N	Y	N	N	Alive	2765	73	73	Complete_remission	Not_applicable	Not_applicable	cancer-free	I	38	no
KI041	M	ccRCC	Y	Y	Y	Y	Alive	7068	44	44	Complete_remission	185	Distant_recurrence/metastasis	cancer-free	III	145	yes
KI042	M	ChRCC	Y	Y	Y	Y	Alive	3673	45	45	Complete_remission	Not_applicable	Not_applicable	cancer-free	I	38	no
KI043	F	ccRCC	N	Y	N	N	Alive	4102	58	58	Complete_remission	Not_applicable	Not_applicable	cancer-free	III	105	no
KI044	F	ccRCC	Y	Y	N	N	Alive	3582	68	68	Complete_remission	Not_applicable	Not_applicable	cancer-free	I	50	yes
KI045	M	ccRCC	Y	Y	Y	Y	Alive	1597	50	50	Relapse	57	Distant_recurrence/metastasis	cancer-free	I	60	no
KI046	M	ccRCC	Y	Y	N	N	Deceased	2751	73	74	Relapse	2407	Distant_recurrence/metastasis	cancer-free	IV	95	yes
KI047	M	ccRCC	Y	Y	N	N	Deceased	460	79	80	Relapse	78	Distant_recurrence/metastasis	cancer-free	III	40	yes
KI048	F	ccRCC	Y	Y	N	N	Deceased	2516	66	66	Relapse	918	Distant_recurrence/metastasis	cancer-free	III	85	yes
KI049	F	ccRCC	N	Y	N	N	Alive	7002	51	51	Complete_remission	Not_applicable	Not_applicable	cancer-free	I	70	yes
KI050	M	ccRCC	N	Y	N	N	Alive	3005	67	67	Complete_remission	Not_applicable	Not_applicable	cancer-free	I	30	no
KI051	M	ccRCC	N	Y	N	N	Alive	3798	65	65	Complete_remission	Not_applicable	Not_applicable	cancer-free	II	95	no
KI052	F	ChRCC	N	Y	N	N	Alive	6631	57	57	Complete_remission	Not_applicable	Not_applicable	cancer-free	II	135	yes
KI053	F	ccRCC	N	Y	N	N	Alive	1427	81	81	Complete_remission	Not_applicable	Not_applicable	cancer-free	I	40	yes
KI054	F	ccRCC	N	Y	N	N	Alive	6607	64	64	Complete_remission	Not_applicable	Not_applicable	cancer-free	II	105	no
KI055	F	ccRCC	N	Y	N	N	Alive	7097	47	48	Relapse	6638	Distant_recurrence/metastasis	cancer-free	III	75	no
KI056	M	ccRCC	N	Y	N	N	Alive	613	69	69	Complete_remission	Not_applicable	Not_applicable	cancer-free	III	50	no
KI057	F	ccRCC	N	Y	N	N	Alive	6750	39	39	Complete_remission	Not_applicable	Not_applicable	cancer-free	I	28	no
KI058	F	ccRCC	N	Y	N	N	Alive	3463	56	56	Complete_remission	Not_applicable	Not_applicable	cancer-free	III	110	yes
KI059	M	ccRCC	N	Y	N	N	Alive	2313	64	64	Complete_remission	Not_applicable	Not_applicable	cancer-free	III	43	no
KI060	F	ccRCC	N	Y	N	N	Alive	5044	64	64	Complete_remission	Not_applicable	Not_applicable	cancer-free	II	88	yes
KI061	M	ccRCC	N	Y	N	N	Alive	6938	67	67	Complete_remission	3690	Distant_recurrence/metastasis	cancer-free	III	80	no
KI062	M	ccRCC	N	Y	N	N	Alive	4787	65	65	Complete_remission	Not_applicable	Not_applicable	cancer-free	I	32	no
KI063	M	ccRCC	N	Y	N	N	Alive	6645	67	67	Complete_remission	Not_applicable	Not_applicable	cancer-free	III	40	yes
KI064	M	ccRCC	N	Y	N	N	Alive	3829	59	59	Complete_remission	Not_applicable	Not_applicable	cancer-free	III	50	no
KI065	M	ccRCC	N	Y	N	N	Alive	6121	40	40	Complete_remission	Not_applicable	Not_applicable	cancer-free	I	55	yes
KI066	M	ccRCC	N	Y	N	N	Alive	6580	50	50	Relapse	329	Distant_recurrence/metastasis	cancer-free	III	65	yes
KI067	M	ccRCC	N	Y	N	N	Alive	615	78	78	Complete_remission	Not_applicable	Not_applicable	cancer-free	III	40	yes
KI068	F	ChRCC	Y	Y	Y	Y	Alive	6269	51	51	Complete_remission	Not_applicable	Not_applicable	cancer-free	I	40	no
KI069	F	ccRCC	N	Y	N	N	Alive	3844	69	69	Complete_remission	Not_applicable	Not_applicable	cancer-free	III	75	no
KI070	M	ccRCC	N	Y	N	N	Deceased	3123	60	61	Progression	Not_applicable	Not_applicable	cancer-free	IV	63	no
KI071	M	ccRCC	Y	Y	N	N	Alive	6126	57	57	Complete_remission	Not_applicable	Not_applicable	cancer-free	I	50	yes
KI072	M	ccRCC	Y	Y	N	N	Alive	1267	55	55	Complete_remission	Not_applicable	Not_applicable	cancer-free	I	32	no
KI073	M	ccRCC	Y	Y	N	N	Deceased	1237	68	69	Progression	Not_applicable	Not_applicable	residual cancer	IV	120	yes
KI074	M	ccRCC	Y	Y	N	N	Deceased	2826	75	76	Progression	Not_applicable	Not_applicable	residual cancer	IV	95	yes
KI076	M	ccRCC	Y	Y	N	N	Deceased	2694	62	62	Relapse	1111	Distant_recurrence/metastasis	cancer-free	III	65	missing
KI077	M	ccRCC	Y	Y	N	N	Alive	5494	58	63	Complete_remission	Not_applicable	Not_applicable	cancer-free	I	25	no
KI078	M	ccRCC	Y	Y	N	N	Alive	3582	62	63	Complete_remission	Not_applicable	Not_applicable	cancer-free	I	50	no
KI079	F	ccRCC	Y	Y	N	N	Alive	5481	49	49	Complete_remission	Not_applicable	Not_applicable	cancer-free	II	73	no
KI080	M	ccRCC	Y	Y	N	N	Alive	5474	63	64	Complete_remission	Not_applicable	Not_applicable	cancer-free	I	11	no
KI081	F	ccRCC	N	Y	N	N	Alive	805	70	70	Complete_remission	Not_applicable	Not_applicable	cancer-free	I	22	no
KI082	M	ccRCC	N	Y	N	N	Alive	4296	43	43	Complete_remission	Not_applicable	Not_applicable	cancer-free	I	40	no
KI083	F	ccRCC	N	Y	N	N	Alive	4199	64	64	Complete_remission	Not_applicable	Not_applicable	cancer-free	I	32	no
KI084	F	ccRCC	N	Y	N	N	Alive	3665	74	74	Complete_remission	Not_applicable	Not_applicable	cancer-free	I	35	no
KI085	F	ccRCC	Y	Y	N	N	Deceased	589	64	64	Relapse	187	Local_Recurrence	cancer-free	III	110	missing
KI086	M	ccRCC	N	Y	N	N	Alive	3987	65	65	Complete_remission	Not_applicable	Not_applicable	cancer-free	I	45	yes
KI087	M	ccRCC	N	Y	N	N	Deceased	674	79	79	Complete_remission	Not_applicable	Not_applicable	cancer-free	I	53	no
KI088	M	ccRCC	N	Y	N	N	Alive	1858	70	70	Complete_remission	Not_applicable	Not_applicable	cancer-free	III	45	no
KI089	F	ccRCC	N	Y	N	N	Deceased	94	77	78	Progression	2597.19	Local_Recurrence	residual cancer	IV	150	no
KI090	M	ccRCC	N	Y	N	N	Deceased	773	57	57	Relapse	106	Distant_recurrence/metastasis	cancer-free	II	85	yes
KI091	M	ccRCC	N	Y	N	N	Alive	2527	64	64	Complete_remission	Not_applicable	Not_applicable	cancer-free	I	30	no
KI092	M	ccRCC	N	Y	N	N	Deceased	2122	70	70	Complete_remission	421	Distant_recurrence/metastasis	residual cancer	III	75	no
KI093	M	ccRCC	Y	Y	N	N	Deceased	776	63	64	Progression	Not_applicable	Not_applicable	residual cancer	IV	70	yes
KI094	M	ccRCC	Y	Y	N	N	Alive	2728	72	72	Complete_remission	Not_applicable	Not_applicable	cancer-free	I	15	no
KI095	M	ccRCC	N	Y	N	N	Alive	1651	70	70	Unknown	Not_applicable	Not_applicable	residual cancer	IV	60	no
KI096	F	ccRCC	N	Y	N	N	Alive	225	71	71	Unknown	Not_applicable	Not_applicable	residual cancer	III	160	missing
KI097	M	ccRCC	N	Y	N	N	Alive	1731	40	40	Complete_remission	Not_applicable	Not_applicable	cancer-free	I	32	no
KI098	F	TFE3-RCC	Y	Y	Y	Y	Deceased	741	71	71	Relapse	237	Distant_recurrence/metastasis	cancer-free	III	50	no
KI099	M	ccRCC	N	Y	N	N	Deceased	626	61	61	Complete_remission	Not_applicable	Not_applicable	cancer-free	I	20	no
KI100	M	ccRCC	Y	Y	N	N	Alive	3929	72	72	Complete_remission	Not_applicable	Not_applicable	cancer-free	I	70	no
KI101	M	ccRCC	N	Y	N	N	Alive	1264	67	67	Complete_remission	Not_applicable	Not_applicable	cancer-free	I	45	no
KI102	M	ccRCC	N	Y	N	N	Alive	3462	66	66	Complete_remission	Not_applicable	Not_applicable	cancer-free	III	45	no
KI103	F	PRCC	Y	Y	N	N	Alive	4029	40	40	Complete_remission	Not_applicable	Not_applicable	cancer-free	I	30	no
KI104	M	ccRCC	N	Y	N	N	Deceased	304	62	62	Progression	Not_applicable	Not_applicable	residual cancer	IV	75	no
KI105	M	ChRCC	Y	Y	Y	N	Alive	3975	39	39	Complete_remission	Not_applicable	Not_applicable	cancer-free	I	60	no
KI106	M	ccRCC	N	Y	N	N	Alive	3816	53	53	Complete_remission	Not_applicable	Not_applicable	cancer-free	I	55	no
KI107	M	ccRCC	N	Y	N	N	Alive	3962	51	51	Complete_remission	Not_applicable	Not_applicable	cancer-free	I	29	no
KI108	M	ccRCC	Y	Y	N	N	Alive	3695	49	50	Complete_remission	Not_applicable	Not_applicable	cancer-free	I	50	no
KI109	F	ccRCC	Y	Y	N	N	Alive	3749	69	69	Complete_remission	Not_applicable	Not_applicable	cancer-free	I	60	no
KI110	M	ccRCC	Y	Y	N	N	Alive	3990	77	77	Complete_remission	Not_applicable	Not_applicable	cancer-free	I	55	no
KI111	M	ccRCC	Y	Y	N	N	Alive	3991	64	64	Complete_remission	Not_applicable	Not_applicable	cancer-free	I	31	no
KI112	F	ccRCC	Y	Y	N	N	Alive	918	69	69	Complete_remission	Not_applicable	Not_applicable	cancer-free	III	37	no
KI113	F	ccRCC	Y	Y	N	N	Alive	3886	65	65	Complete_remission	Not_applicable	Not_applicable	cancer-free	I	40	no
KI114	M	ChRCC	Y	Y	N	N	Alive	2531	41	41	Complete_remission	Not_applicable	Not_applicable	cancer-free	I	31	no
KI115	M	ccRCC	N	Y	N	N	Alive	3766	60	60	Complete_remission	Not_applicable	Not_applicable	cancer-free	I	50	no
KI116	M	ccRCC	N	Y	N	N	Alive	3701	60	60	Complete_remission	Not_applicable	Not_applicable	cancer-free	I	25	no
KI117	M	ccRCC	N	Y	N	N	Alive	1981	85	85	Complete_remission	Not_applicable	Not_applicable	cancer-free	I	40	no
KI118	F	ChRCC	Y	Y	Y	Y	Deceased	730	71	71	Complete_remission	225	Distant_recurrence/metastasis	cancer-free	III	120	no
KI119	M	ccRCC	N	Y	N	N	Deceased	692	78	78	Relapse	352	Local_Recurrence_and_Distant_recurrence/metastasis	residual cancer	III	110	yes
KI120	M	ccRCC	N	Y	N	N	Alive	3861	74	74	Complete_remission	Not_applicable	Not_applicable	cancer-free	IV	100	no
KI121	F	ccRCC	N	Y	N	N	Alive	3720	45	45	Complete_remission	Not_applicable	Not_applicable	cancer-free	I	70	no
KI122	M	ccRCC	N	Y	N	N	Alive	3822	61	61	Complete_remission	Not_applicable	Not_applicable	cancer-free	III	50	yes
KI123	M	ccRCC	N	Y	N	N	Alive	3688	63	64	Complete_remission	Not_applicable	Not_applicable	cancer-free	III	45	no
KI124	M	ccRCC	N	Y	N	N	Alive	3690	66	66	Complete_remission	Not_applicable	Not_applicable	cancer-free	I	45	no
KI125	F	ChRCC	Y	Y	Y	Y	Alive	2073	73	73	Complete_remission	Not_applicable	Not_applicable	cancer-free	III	70	yes
KI126	M	ccRCC	N	Y	N	N	Alive	3718	62	62	Complete_remission	Not_applicable	Not_applicable	cancer-free	I	32	no
KI127	M	ccRCC	N	Y	N	N	Deceased	560	77	77	Progression	Not_applicable	Not_applicable	residual cancer	IV	85	yes
KI128	M	ccRCC	N	Y	N	N	Alive	3636	67	67	Complete_remission	Not_applicable	Not_applicable	cancer-free	I	40	yes
KI130	M	ChRCC	Y	Y	Y	Y	Alive	3751	55	55	Complete_remission	Not_applicable	Not_applicable	cancer-free	I	28	no
KI131	M	ccRCC	N	Y	N	N	Alive	2527	75	75	Complete_remission	Not_applicable	Not_applicable	cancer-free	III	55	no
KI132	M	ccRCC	N	Y	N	N	Alive	2098	66	67	Complete_remission	Not_applicable	Not_applicable	cancer-free	I	25	no
KI133	M	PRCC	Y	Y	Y	Y	Alive	1849	70	70	Complete_remission	Not_applicable	Not_applicable	cancer-free	I	37	no
KI134	F	ccRCC	N	Y	N	N	Alive	3266	52	53	Complete_remission	Not_applicable	Not_applicable	cancer-free	III	28	no
KI135	M	ccRCC	N	Y	N	N	Alive	3667	75	75	Complete_remission	Not_applicable	Not_applicable	cancer-free	I	70	yes
KI136	M	ccRCC	N	Y	N	N	Alive	3774	63	64	Complete_remission	Not_applicable	Not_applicable	cancer-free	I	15	no
KI137	M	ccRCC	N	Y	N	N	Alive	3711	66	66	Complete_remission	Not_applicable	Not_applicable	cancer-free	I	16	no
KI138	M	ccRCC	N	Y	N	N	Alive	3618	69	69	Relapse	753	Distant_recurrence/metastasis	cancer-free	I	50	no
KI139	M	ccRCC	N	Y	N	N	Deceased	1300	65	65	Complete_remission	Not_applicable	Not_applicable	cancer-free	I	20	no
KI140	M	ccRCC	N	Y	N	N	Alive	3681	55	56	Complete_remission	Not_applicable	Not_applicable	cancer-free	III	40	no
KI141	M	ccRCC	N	Y	N	N	Alive	729	48	48	Complete_remission	Not_applicable	Not_applicable	cancer-free	I	23	no
KI142	F	ccRCC	N	Y	N	N	Alive	1531	76	76	Progression	Not_applicable	Not_applicable	residual cancer	IV	45	no
KI143	F	ccRCC	N	Y	N	N	Alive	2137	84	84	Complete_remission	Not_applicable	Not_applicable	cancer-free	III	27	no
KI144	M	PRCC	Y	Y	N	N	Alive	3333	66	66	Complete_remission	Not_applicable	Not_applicable	cancer-free	I	25	no
KI145	M	ccRCC	N	Y	N	N	Alive	3325	71	71	Complete_remission	Not_applicable	Not_applicable	cancer-free	I	50	yes
KI146	M	ccRCC	Y	Y	N	N	Alive	3321	67	67	Complete_remission	Not_applicable	Not_applicable	cancer-free	I	22	missing
KI147	F	ccRCC	N	Y	N	N	Alive	2671	70	71	Complete_remission	Not_applicable	Not_applicable	cancer-free	II	110	no
KI148	F	ccRCC	N	Y	N	N	Alive	3002	76	76	Complete_remission	Not_applicable	Not_applicable	cancer-free	I	55	yes
KI149	M	ccRCC	N	Y	N	N	Deceased	2171	77	78	Relapse	1343	Distant_recurrence/metastasis	cancer-free	II	105	yes
KI150	M	ChRCC	Y	Y	Y	Y	Alive	3243	41	41	Unknown	Unknown	Unknown	cancer-free	III	120	no
KI151	F	ccRCC	N	Y	N	N	Alive	3462	69	70	Complete_remission	Not_applicable	Not_applicable	cancer-free	I	18	no
KI152	M	ccRCC	N	Y	N	N	Alive	3038	63	64	Complete_remission	Not_applicable	Not_applicable	cancer-free	I	27	no
KI153	M	ccRCC	N	Y	N	N	Alive	1921	67	68	Complete_remission	Not_applicable	Not_applicable	cancer-free	I	38	no
KI154	F	ccRCC	N	Y	N	N	Alive	3674	57	58	Complete_remission	Not_applicable	Not_applicable	cancer-free	I	20	no
KI155	M	ccRCC	N	Y	N	N	Alive	3128	63	64	Complete_remission	Not_applicable	Not_applicable	cancer-free	III	24	no
KI156	F	ccRCC	N	Y	N	N	Alive	273	71	71	Progression	Not_applicable	Not_applicable	cancer-free	IV	80	yes
KI157	M	ccRCC	N	Y	N	N	Alive	346	69	69	Complete_remission	Not_applicable	Not_applicable	cancer-free	III	105	no
KI158	M	ccRCC	N	Y	N	N	Deceased	1022	55	55	Progression	Not_applicable	Not_applicable	residual cancer	IV	100	no
KI159	M	ccRCC	N	Y	N	N	Alive	3287	57	58	Complete_remission	Not_applicable	Not_applicable	cancer-free	I	37	no
KI160	M	ccRCC	N	Y	N	N	Alive	1619	62	62	Complete_remission	Not_applicable	Not_applicable	cancer-free	I	60	no
KI161	M	ccRCC	N	Y	N	N	Alive	3003	48	49	Complete_remission	Not_applicable	Not_applicable	cancer-free	III	55	no
KI162	M	ccRCC	N	Y	N	N	Alive	2978	66	67	Complete_remission	Not_applicable	Not_applicable	cancer-free	III	73	missing
KI163	M	ccRCC	N	Y	N	N	Alive	3370	62	63	Complete_remission	1668	Local_Recurrence	cancer-free	I	15	no
KI164	M	ccRCC	N	Y	N	N	Alive	1826	50	50	Complete_remission	Not_applicable	Not_applicable	cancer-free	I	25	no
KI165	M	ccRCC	N	Y	N	N	Alive	2885	74	74	Relapse	2526	Distant_recurrence/metastasis	cancer-free	I	32	no
KI166	M	ccRCC	N	Y	N	N	Alive	3169	81	81	Complete_remission	Not_applicable	Not_applicable	cancer-free	I	50	no
KI167	M	ccRCC	N	Y	N	N	Alive	79	87	87	Complete_remission	Not_applicable	Not_applicable	cancer-free	III	85	no
KI169	F	ccRCC	N	Y	N	N	Alive	2998	60	60	Complete_remission	Not_applicable	Not_applicable	cancer-free	I	30	yes
KI170	F	ccRCC	N	Y	N	N	Alive	3156	65	66	Complete_remission	Not_applicable	Not_applicable	cancer-free	III	32	no
KI171	F	ccRCC	N	Y	N	N	Alive	403	73	74	Complete_remission	Not_applicable	Not_applicable	cancer-free	III	75	no
KI172	M	PRCC	Y	Y	Y	Y	Alive	3149	63	64	Complete_remission	Not_applicable	Not_applicable	cancer-free	I	34	no
KI173	M	ccRCC	N	Y	N	N	Deceased	979	62	62	Progression	Not_applicable	Not_applicable	residual cancer	IV	40	no
KI174	M	ccRCC	N	Y	N	N	Alive	2915	49	49	Complete_remission	Not_applicable	Not_applicable	cancer-free	I	40	no
KI175	M	ccRCC	N	Y	N	N	Alive	2282	45	45	Complete_remission	Not_applicable	Not_applicable	cancer-free	I	20	no
KI176	M	ccRCC	N	Y	N	N	Alive	289	61	62	Complete_remission	Not_applicable	Not_applicable	cancer-free	I	20	no
KI177	M	ccRCC	N	Y	N	N	Alive	2855	46	46	Complete_remission	Not_applicable	Not_applicable	cancer-free	I	50	no
KI178	F	PRCC	Y	Y	N	N	Alive	1349	56	57	Complete_remission	Not_applicable	Not_applicable	cancer-free	IV	240	missing
KI179	M	PRCC	Y	Y	Y	Y	Deceased	1416	71	72	Complete_remission	Not_applicable	Not_applicable	cancer-free	I	55	no
KI180	M	ccRCC	N	Y	N	N	Alive	750	74	74	Complete_remission	Not_applicable	Not_applicable	cancer-free	I	16	no
KI181	M	ccRCC	N	Y	N	N	Alive	2865	78	78	Relapse	1999	Distant_recurrence/metastasis	cancer-free	IV	35	no
KI182	M	ccRCC	N	Y	N	N	Alive	2958	49	49	Complete_remission	Not_applicable	Not_applicable	cancer-free	I	30	no
KI183	M	PRCC	Y	Y	Y	N	Alive	2720	54	55	Complete_remission	Not_applicable	Not_applicable	cancer-free	III	125	no
KI184	M	ccRCC	N	Y	N	N	Alive	2984	40	40	Complete_remission	Not_applicable	Not_applicable	cancer-free	I	50	no
KI185	M	PRCC	Y	Y	Y	N	Deceased	232	68	69	Progression	Not_applicable	Not_applicable	residual cancer	IV	47	no
KI186	M	ccRCC	N	Y	N	N	Alive	2946	65	65	Complete_remission	Not_applicable	Not_applicable	cancer-free	I	42	missing
KI187	F	ccRCC	N	Y	N	N	Alive	2946	60	60	Relapse	568	Distant_recurrence/metastasis	cancer-free	I	40	no
KI188	M	ccRCC	N	Y	N	N	Deceased	337	54	54	Progression	Not_applicable	Not_applicable	residual cancer	IV	100	yes
KI189	M	ccRCC	N	Y	N	N	Alive	2682	53	53	Complete_remission	Not_applicable	Not_applicable	cancer-free	I	28	no
KI190	F	ccRCC	N	Y	N	N	Alive	2723	66	66	Complete_remission	Not_applicable	Not_applicable	cancer-free	I	32	yes
KI191	M	ccRCC	N	Y	N	N	Alive	2936	52	52	Relapse	495	Distant_recurrence/metastasis	cancer-free	III	83	yes
KI192	M	ccRCC	N	Y	N	N	Alive	2365	67	67	Complete_remission	Not_applicable	Not_applicable	cancer-free	I	20	no
KI193	F	ccRCC	N	Y	N	N	Alive	2771	59	59	Complete_remission	Not_applicable	Not_applicable	cancer-free	I	50	no
KI194	F	ccRCC	N	Y	N	N	Alive	2875	62	62	Complete_remission	Not_applicable	Not_applicable	cancer-free	III	90	no
KI195	F	ccRCC	N	Y	N	N	Alive	2941	65	65	Complete_remission	Not_applicable	Not_applicable	cancer-free	III	73	no
KI196	M	ccRCC	N	Y	N	N	Deceased	659	68	68	Complete_remission	149	Distant_recurrence/metastasis	cancer-free	III	90	no
KI197	M	PRCC	Y	Y	Y	Y	Deceased	1445	39	39	Relapse	61	Distant_recurrence/metastasis	cancer-free	III	30	yes
KI198	M	ccRCC	N	Y	N	N	Alive	2681	77	77	Complete_remission	Not_applicable	Not_applicable	cancer-free	I	33	no
KI199	F	ccRCC	N	Y	N	N	Alive	2845	62	62	Relapse	1659	Distant_recurrence/metastasis	cancer-free	III	80	no
KI200	M	ccRCC	N	Y	N	N	Alive	2741	70	70	Complete_remission	Not_applicable	Not_applicable	cancer-free	I	40	no
KI201	M	ccRCC	N	Y	N	N	Alive	2659	42	43	Complete_remission	Not_applicable	Not_applicable	cancer-free	I	19	no
KI202	M	ccRCC	N	Y	N	N	Alive	2619	41	41	Complete_remission	Not_applicable	Not_applicable	cancer-free	III	65	yes
KI203	M	ccRCC	N	Y	N	N	Alive	2597	49	49	Complete_remission	Not_applicable	Not_applicable	cancer-free	I	17	no
KI204	M	ccRCC	N	Y	N	N	Alive	441	62	63	Stable	Not_applicable	Not_applicable	residual cancer	IV	45	yes
KI205	M	ccRCC	N	Y	N	N	Deceased	714	64	64	Complete_remission	Not_applicable	Not_applicable	cancer-free	I	20	no
KI206	M	ccRCC	N	Y	N	N	Alive	610	83	84	Complete_remission	Not_applicable	Not_applicable	cancer-free	I	30	no
KI207	F	ccRCC	N	Y	N	N	Alive	2516	72	72	Complete_remission	Not_applicable	Not_applicable	cancer-free	III	40	no
KI208	M	ccRCC	N	Y	N	N	Deceased	1353	62	62	Progression	Not_applicable	Not_applicable	residual cancer	IV	100	no
KI209	F	PRCC	Y	Y	N	N	Alive	175	85	85	Complete_remission	Not_applicable	Not_applicable	cancer-free	I	57	yes
KI210	M	ccRCC	N	Y	N	N	Alive	2287	75	76	Complete_remission	Not_applicable	Not_applicable	cancer-free	III	35	no
KI211	M	ccRCC	N	Y	N	N	Alive	2648	38	38	Complete_remission	Not_applicable	Not_applicable	cancer-free	I	57	no
KI212	M	ccRCC	N	Y	N	N	Alive	2667	70	70	Complete_remission	Not_applicable	Not_applicable	cancer-free	I	70	yes
KI213	M	ccRCC	N	Y	N	N	Deceased	1067	46	46	Relapse	278	Distant_recurrence/metastasis	cancer-free	III	55	no
KI214	M	ccRCC	N	Y	N	N	Deceased	2084	68	68	Relapse	145	Distant_recurrence/metastasis	cancer-free	III	73	yes
KI215	F	ccRCC	N	Y	N	N	Deceased	731	66	67	Progression	Not_applicable	Not_applicable	cancer-free		85	missing
KI216	M	ccRCC	N	Y	N	N	Deceased	424	68	68	Progression	Not_applicable	Not_applicable	residual cancer	IV	85	yes
KI217	F	ChRCC	Y	Y	Y	Y	Alive	2706	53	54	Complete_remission	Not_applicable	Not_applicable	cancer-free	III	100	yes
KI218	M	ccRCC	N	Y	N	N	Deceased	782	76	76	Progression	Not_applicable	Not_applicable	residual cancer	IV	50	yes
KI219	M	ccRCC	N	Y	N	N	Alive	2414	83	83	Complete_remission	Not_applicable	Not_applicable	cancer-free	I	30	no
KI220	F	ccRCC	Y	Y	N	N	Alive	2429	53	53	Relapse	202	Distant_recurrence/metastasis	cancer-free	III	90	yes
KI221	M	ccRCC	Y	Y	Y	Y	Alive	2567	83	83	Complete_remission	Not_applicable	Not_applicable	cancer-free	I	55	no
KI222	M	ccRCC	Y	Y	Y	Y	Alive	2324	63	64	Complete_remission	Not_applicable	Not_applicable	cancer-free	III	25	no
KI223	M	ccRCC	Y	Y	Y	Y	Alive	2156	56	56	Progression	Not_applicable	Not_applicable	residual cancer	IV	165	no
KI225	M	ccRCC	Y	Y	Y	Y	Alive	5979	49	64	Progression	Not_applicable	Not_applicable	residual cancer	IV	90	yes
KI226	M	ccRCC	Y	Y	Y	Y	Deceased	439	72	72	Relapse	202	Distant_recurrence/metastasis	cancer-free	III	37	yes
KI227	M	ccRCC	Y	Y	Y	Y	Alive	2261	65	65	Complete_remission	Not_applicable	Not_applicable	cancer-free	I	27	no
KI228	M	ccRCC	Y	Y	Y	Y	Alive	1926	78	78	Complete_remission	Not_applicable	Not_applicable	cancer-free	I	20	no
KI229	M	ccRCC	Y	Y	Y	Y	Alive	2449	61	62	Complete_remission	Not_applicable	Not_applicable	cancer-free	III	35	no
KI230	M	ccRCC	Y	Y	Y	Y	Deceased	986	80	81	Progression	Not_applicable	Not_applicable	residual cancer	IV	90	no
KI231	M	ccRCC	Y	Y	Y	Y	Alive	2372	47	47	Complete_remission	Not_applicable	Not_applicable	cancer-free	I	15	yes
KI232	F	ccRCC	Y	Y	N	N	Alive	2240	74	74	Complete_remission	Not_applicable	Not_applicable	cancer-free	I	22	no
KI233	M	ccRCC	Y	Y	N	N	Alive	1808	50	50	Complete_remission	Not_applicable	Not_applicable	cancer-free	I	37	no
KI234	M	ccRCC	Y	Y	N	N	Alive	2454	55	56	Relapse	1002	Distant_recurrence/metastasis	cancer-free	III	60	yes
KI235	F	ccRCC	Y	Y	Y	Y	Alive	2309	81	81	Complete_remission	Not_applicable	Not_applicable	cancer-free	I	22	no
KI236	M	ccRCC	Y	Y	N	N	Alive	2393	66	66	Progression	1252	Distant_recurrence/metastasis	cancer-free	III	70	no
KI237	M	ccRCC	Y	Y	Y	Y	Alive	2245	78	78	Complete_remission	Not_applicable	Not_applicable	cancer-free	I	52	no
KI238	M	ccRCC	Y	Y	N	N	Alive	2286	61	61	Complete_remission	Not_applicable	Not_applicable	cancer-free	I	15	no
KI239	M	ccRCC	Y	Y	Y	Y	Deceased	845	62	62	Progression	174	Local_Recurrence	cancer-free	III	115	yes
KI240	M	ccRCC	Y	Y	Y	Y	Deceased	655	68	68	Progression	165	Distant_recurrence/metastasis	cancer-free	III	75	yes
KI241	F	ccRCC	Y	Y	N	N	Alive	2008	55	55	Complete_remission	Not_applicable	Not_applicable	cancer-free	I	23	no
KI242	M	ccRCC	Y	Y	N	N	Alive	2283	62	62	Complete_remission	Not_applicable	Not_applicable	cancer-free	I	25	no
KI243	M	ccRCC	Y	Y	N	N	Alive	2318	75	75	Complete_remission	Not_applicable	Not_applicable	cancer-free	I	40	no
KI244	M	ccRCC	N	Y	N	N	Alive	2047	61	62	Complete_remission	Not_applicable	Not_applicable	cancer-free	I	55	no
KI245	F	ccRCC	Y	Y	Y	Y	Deceased	579	62	62	Progression	Not_applicable	Not_applicable	residual cancer	III	80	yes
KI246	M	ccRCC	Y	Y	N	N	Alive	1956	39	39	Complete_remission	Not_applicable	Not_applicable	cancer-free	I	30	no
KI247	M	ccRCC	Y	Y	Y	N	Alive	1875	67	67	Complete_remission	Not_applicable	Not_applicable	cancer-free	I	40	no
KI248	M	ccRCC	Y	Y	N	N	Deceased	1912	80	80	Progression	Not_applicable	Not_applicable	residual cancer	IV	105	yes
KI249	F	ccRCC	Y	Y	N	N	Alive	2148	54	54	Complete_remission	163	Distant_recurrence/metastasis	cancer-free	III	150	yes
KI250	M	ccRCC	Y	Y	Y	Y	Alive	2095	62	63	Complete_remission	Not_applicable	Not_applicable	cancer-free	III	45	no
KI251	F	ccRCC	Y	Y	N	N	Alive	1967	51	51	Complete_remission	Not_applicable	Not_applicable	cancer-free	I	40	no
KI252	F	ccRCC	Y	Y	Y	Y	Alive	112	64	64	Partial_remission	Not_applicable	Not_applicable	residual cancer	IV	90	yes
KI253	F	ccRCC	Y	Y	Y	Y	Alive	1899	59	59	Complete_remission	Not_applicable	Not_applicable	cancer-free	I	45	no
KI254	M	ChRCC	Y	Y	Y	Y	Alive	1884	50	50	Complete_remission	Not_applicable	Not_applicable	cancer-free	III	150	yes
KI255	F	ccRCC	Y	Y	N	N	Alive	1977	72	73	Relapse	1926	Distant_recurrence/metastasis	cancer-free	I	25	no
KI256	M	ccRCC	Y	Y	Y	Y	Alive	2033	69	69	Complete_remission	Not_applicable	Not_applicable	cancer-free	I	30	no
KI257	M	ccRCC	Y	Y	Y	Y	Alive	1807	45	45	Complete_remission	Not_applicable	Not_applicable	cancer-free	I	37	no
KI258	F	PRCC	Y	Y	Y	Y	Alive	2079	72	72	Relapse	1006	Distant_recurrence/metastasis	cancer-free	III	60	yes
KI259	M	ccRCC	Y	Y	Y	Y	Deceased	719	33	33	Relapse	213	Distant_recurrence/metastasis	cancer-free	II	84	yes
KI260	M	ccRCC	Y	Y	Y	Y	Alive	1869	71	71	Complete_remission	Not_applicable	Not_applicable	cancer-free	I	21	no
KI261	M	ccRCC	N	Y	N	N	Alive	1864	65	66	Complete_remission	Not_applicable	Not_applicable	cancer-free	I	20	no
KI262	M	ccRCC	Y	Y	N	N	Alive	1867	77	77	Complete_remission	Not_applicable	Not_applicable	cancer-free	I	45	no
KI263	M	ccRCC	Y	Y	Y	Y	Alive	1940	66	66	Relapse	370	Distant_recurrence/metastasis	cancer-free	I	22	no
KI264	F	ccRCC	Y	Y	Y	Y	Alive	159	56	56	Complete_remission	Not_applicable	Not_applicable	cancer-free	III	80	yes
KI265	M	ccRCC	Y	Y	Y	Y	Alive	1633	68	68	Complete_remission	Not_applicable	Not_applicable	cancer-free	I	50	no
KI266	M	ccRCC	Y	Y	Y	Y	Alive	1526	67	68	Complete_remission	Not_applicable	Not_applicable	cancer-free	I	30	no
KI267	M	ccRCC	Y	Y	Y	Y	Alive	1532	61	62	Progression	Not_applicable	Not_applicable	residual cancer	IV	60	yes
KI268	F	ccRCC	Y	Y	Y	Y	Alive	1693	74	74	Complete_remission	Not_applicable	Not_applicable	cancer-free	I	28	no
KI269	M	ccRCC	Y	Y	Y	N	Alive	1398	68	69	Complete_remission	Not_applicable	Not_applicable	cancer-free	I	32	no
KI270	F	ccRCC	Y	Y	Y	Y	Deceased	1110	67	67	Complete_remission	Not_applicable	Not_applicable	cancer-free	II	80	no
KI271	M	ccRCC	Y	Y	Y	Y	Alive	1097	84	84	Complete_remission	Not_applicable	Not_applicable	cancer-free	I	34	no
KI272	M	ccRCC	Y	Y	Y	N	Alive	1338	86	86	Relapse	646	Distant_recurrence/metastasis	cancer-free	I	45	no
KI273	M	ccRCC	Y	Y	Y	Y	Deceased	515	69	69	Progression	Not_applicable	Not_applicable	residual cancer	IV	100	yes
KI274	M	ccRCC	Y	Y	Y	Y	Alive	1245	72	72	Complete_remission	Not_applicable	Not_applicable	cancer-free	I	25	no
KI275	M	ccRCC	Y	Y	Y	N	Alive	1267	62	63	Complete_remission	Not_applicable	Not_applicable	cancer-free	I	20	no
KI276	M	ccRCC	Y	Y	Y	Y	Deceased	319	74	74	Progression	Not_applicable	Not_applicable	residual cancer	IV	45	yes
KI277	F	ccRCC	Y	Y	Y	Y	Alive	611	80	81	Relapse	41	Distant_recurrence/metastasis	cancer-free	I	55	yes
KI278	F	ccRCC	Y	Y	Y	Y	Alive	215	65	65	Relapse	90	distant_recurrence/metastasis	cancer-free	IV	70	no
KI279	M	ccRCC	Y	Y	Y	Y	Alive	1156	56	56	Complete_remission	Not_applicable	Not_applicable	cancer-free	I	63	no
KI280	F	PRCC	Y	Y	Y	Y	Alive	986	58	58	Complete_remission	Not_applicable	Not_applicable	cancer-free	I	45	no
KI281	M	ccRCC	Y	Y	Y	Y	Alive	675	72	72	Complete_remission	Not_applicable	Not_applicable	cancer-free	I	40	no
KI282	F	ccRCC	Y	Y	Y	Y	Alive	841	71	71	Complete_remission	Not_applicable	Not_applicable	cancer-free	I	50	no
KI283	M	ccRCC	Y	Y	Y	Y	Alive	828	58	59	Complete_remission	Not_applicable	Not_applicable	cancer-free	III	50	no
KI284	M	ccRCC	Y	Y	N	N	Alive	779	68	69	Complete_remission	Not_applicable	Not_applicable	cancer-free	I	35	no
KI285	M	PRCC	Y	Y	Y	Y	Alive	626	59	60	Complete_remission	Not_applicable	Not_applicable	cancer-free	III	65	yes
KI286	M	ccRCC	Y	Y	Y	Y	Alive	768	57	57	Relapse	83	Distant_recurrence/metastasis	cancer-free	IV	70	yes
KI287	F	ccRCC	Y	Y	Y	Y	Alive	680	68	68	Complete_remission	Not_applicable	Not_applicable	cancer-free	I	60	no
KI288	F	ccRCC	Y	Y	Y	Y	Alive	611	71	71	Complete_remission	Not_applicable	Not_applicable	cancer-free	II	95	no
KI289	M	ccRCC	Y	Y	Y	N	Alive	652	67	67	Complete_remission	Not_applicable	Not_applicable	cancer-free	I	47	no
KI290	F	ccRCC	Y	Y	N	N	Alive	637	48	48	Complete_remission	Not_applicable	Not_applicable	cancer-free	IV	110	yes
KI291	M	ccRCC	Y	Y	Y	Y	Alive	473	49	50	Complete_remission	Not_applicable	Not_applicable	cancer-free	I	35	no
KI292	F	ccRCC	Y	Y	Y	Y	Alive	436	81	81	Complete_remission	Not_applicable	Not_applicable	cancer-free	I	45	no

## Sheet: Supplementary Data 2
Supplementary Data 2 Clinical data of RCC cases we performed WGS for in this study
Sample name	Gender (M=Male, F=Female)	Histology	WGS (Y=done, N=not done)	RNA-seq (Y=done, N=not done)	ATAC-seq (Y=done, N=not done)	EM-seq (Y=done, N=not done)	Vital status	overall survival (days)	Diagnosis age	Ope age	disease status (last follow-up)	relapse interval (days)	relapse type	Stage	Tumor_size	Necrosis	Height	Weight	BMI	Diabetes	Hypertension	exposure type	exposure (smoking) intensity	(Number per day) x year	average amount of ethanol drink per week (g)	rs1229984 in ADH1B	rs671 in ALDH2
KI001	Male	ccRCC	Y	Y	N	N	Alive	8439	61	62	Relapse	6988	Distant_recurrence/metastasis	I	55	no	162	77	29.34	N	N	Cigarette_smoking_and_Alcohol	20/d x 25-61y.o.	720	160	REF/ALT	REF/REF
KI002	Male	ccRCC	Y	Y	N	N	Deceased	974	60	60	Progression	Not_applicable	Not_applicable	IV	120	missing	162.7	67.1	25.3482	N	Y	Cigarette_smoking_and_Alcohol	30/d x 18-59y.o.	930	122.5	ALT/ALT	REF/ALT
KI003	Male	ccRCC	Y	Y	N	N	Alive	3163	58	58	Complete_remission	Not_applicable	Not_applicable	I	22	no	164.8	60.4	22.2394	Y	Y	Alcohol	Never_smoker	0	300	REF/ALT	REF/REF
KI006	Male	ccRCC	Y	Y	N	N	Alive	3915	39	39	Complete_remission	Not_applicable	Not_applicable	I	40	no	160.3	61.45	23.9141	N	N	Cigarette_smoking	20/d x 20-39y.o.	380	0	REF/ALT	ALT/ALT
KI008	Male	ccRCC	Y	Y	N	N	Alive	7660	70	70	Relapse	5928	Distant_recurrence/metastasis	I	55	no	171	65	22.2291	N	N	Cigarette_smoking_and_Alcohol	**/d x 20-51y.o.	Missing	380	REF/REF	REF/ALT
KI009	Male	ccRCC	Y	Y	N	N	Deceased	198	68	68	Progression	Not_applicable	Not_applicable	IV	70	no	171	67	22.913	Y	N	Cigarette_smoking	1/d x 20-30y.o.	10	0	REF/REF	REF/REF
KI011	Male	ccRCC	Y	Y	N	N	Deceased	100	46	46	Missing	Missing	Missing	III	40	no	172	52.3	17.6785	N	Y	Cigarette_smoking_and_Alcohol	10/d x 30-64y.o.	340	135	REF/ALT	REF/REF
KI012	Female	ChRCC	Y	Y	Y	Y	Alive	3108	51	51	Complete_remission	Not_applicable	Not_applicable	III	125	no	154	48	20.2395	N	N	Cigarette_smoking	10/d x 30-51y.o.	210	0	REF/REF	REF/ALT
KI014	Male	ccRCC	Y	Y	N	N	Alive	7419	62	62	Complete_remission	Not_applicable	Not_applicable	II	75	yes	173	73	24.3911	N	Y	Alcohol	Never_smoker	0	(7 per week/)	REF/ALT	REF/ALT
KI017	Male	ccRCC	Y	Y	N	N	Alive	7025	64	64	Complete_remission	Not_applicable	Not_applicable	I	43	no	162	58	22.1003	N	Y	Cigarette_smoking	13/d x 25-62y.o.	481	0	REF/REF	REF/ALT
KI018	Female	ccRCC	Y	Y	N	N	Deceased	325	56	56	Complete_remission	Not_applicable	Not_applicable	I	70	no	156	51.3	21.0799	N	N	None	Never_smoker	0	0	ALT/ALT	REF/REF
KI031	Male	TFE3-RCC	Y	Y	Y	Y	Deceased	407	6	6	Complete_remission	Not_applicable	Not_applicable	II	75	yes	117.8	16	11.53	N	N	None	Never_smoker	0	0	REF/ALT	REF/REF
KI041	Male	ccRCC	Y	Y	Y	Y	Alive	7068	44	44	Complete_remission	185	Distant_recurrence/metastasis	III	145	yes	175.6	55.9	18.1285	N	N	Cigarette_smoking_and_Alcohol	**/d x 20-44y.o.	Missing	122.5	ALT/ALT	REF/ALT
KI042	Male	ChRCC	Y	Y	Y	Y	Alive	3673	45	45	Complete_remission	Not_applicable	Not_applicable	I	38	no	176	72.6	23.4375	N	N	None	Never_smoker	0	0	REF/REF	ALT/ALT
KI044	Female	ccRCC	Y	Y	N	N	Alive	3582	68	68	Complete_remission	Not_applicable	Not_applicable	I	50	yes	158	54	21.6311	N	N	Alcohol	Never_smoker	0	35	REF/REF	REF/REF
KI045	Male	ccRCC	Y	Y	Y	Y	Alive	1597	50	50	Relapse	57	Distant_recurrence/metastasis	I	60	no	160.3	70.8	27.5528	Y	Y	Cigarette_smoking_and_Alcohol	60/d x 13-50y.o.	2220	122.5	REF/REF	REF/REF
KI046	Male	ccRCC	Y	Y	N	N	Deceased	2751	73	74	Relapse	2407	Distant_recurrence/metastasis	IV	95	yes	158	56	22.4323	N	Y	Cigarette_smoking_and_Alcohol	10/d x 20-73y.o.	530	35	ALT/ALT	REF/REF
KI047	Male	ccRCC	Y	Y	N	N	Deceased	460	79	80	Relapse	78	Distant_recurrence/metastasis	III	40	yes	168	64.5	22.8529	Y	N	Cigarette_smoking	20/d x 20-40y.o.	400	0	REF/REF	REF/ALT
KI048	Female	ccRCC	Y	Y	N	N	Deceased	2516	66	66	Relapse	918	Distant_recurrence/metastasis	III	85	yes	150.4	48.9	21.6179	N	N	None	Never_smoker	0	0	REF/ALT	REF/REF
KI068	Female	ChRCC	Y	Y	Y	Y	Alive	6269	51	51	Complete_remission	Not_applicable	Not_applicable	I	40	no	152.3	57.3	24.7033	N	N	None	Never_smoker	0	0	REF/REF	REF/REF
KI071	Male	ccRCC	Y	Y	N	N	Alive	6126	57	57	Complete_remission	Not_applicable	Not_applicable	I	50	yes	156.7	56	22.806	Y	N	Alcohol	Never_smoker	0	(1-3 per week/)	REF/REF	REF/ALT
KI072	Male	ccRCC	Y	Y	N	N	Alive	1267	55	55	Complete_remission	Not_applicable	Not_applicable	I	32	no	165.1	69.6	25.5338	N	N	Cigarette_smoking_and_Alcohol	20/d x 22-55y.o.	660	(1-3 per week/)	REF/REF	REF/ALT
KI073	Male	ccRCC	Y	Y	N	N	Deceased	1237	68	69	Progression	Not_applicable	Not_applicable	IV	120	yes	168	50	17.7154	N	N	Cigarette_smoking	45/d x 20-69y.o.	2205	0	REF/REF	REF/REF
KI074	Male	ccRCC	Y	Y	N	N	Deceased	2826	75	76	Progression	Not_applicable	Not_applicable	IV	95	yes	168.3	66.2	23.3717	N	N	Alcohol	Never_smoker	0	(1 per week/ )	REF/REF	REF/REF
KI076	Male	ccRCC	Y	Y	N	N	Deceased	2694	62	62	Relapse	1111	Distant_recurrence/metastasis	III	65	missing	158.3	61.3	24.4624	Y	N	None	Never_smoker	0	0	REF/ALT	REF/ALT
KI077	Male	ccRCC	Y	Y	N	N	Alive	5494	58	63	Complete_remission	Not_applicable	Not_applicable	I	25	no	164	64.2	23.8697	N	Y	Alcohol	Never_smoker	0	343	REF/REF	REF/REF
KI078	Male	ccRCC	Y	Y	N	N	Alive	3582	62	63	Complete_remission	Not_applicable	Not_applicable	I	50	no	155	60.4	25.1405	N	Y	Cigarette_smoking_and_Alcohol	20/d x 20-38y.o.	360	Missing	REF/ALT	REF/REF
KI079	Female	ccRCC	Y	Y	N	N	Alive	5481	49	49	Complete_remission	Not_applicable	Not_applicable	II	73	no	157.9	44.7	17.9285	N	N	None	Never_smoker	0	0	REF/REF	REF/ALT
KI080	Male	ccRCC	Y	Y	N	N	Alive	5474	63	64	Complete_remission	Not_applicable	Not_applicable	I	11	no	165	71.4	26.2259	N	N	Cigarette_smoking_and_Alcohol	Missing	Missing	(7 per week/)	REF/REF	REF/REF
KI085	Female	ccRCC	Y	Y	N	N	Deceased	589	64	64	Relapse	187	Local_Recurrence	III	110	missing	158.7	53.3	21.1628	N	Y	None	Never_smoker	0	0	REF/ALT	REF/ALT
KI093	Male	ccRCC	Y	Y	N	N	Deceased	776	63	64	Progression	Not_applicable	Not_applicable	IV	70	yes	174.9	79.3	25.9235	N	Y	None	Never_smoker	0	0	REF/REF	REF/ALT
KI094	Male	ccRCC	Y	Y	N	N	Alive	2728	72	72	Complete_remission	Not_applicable	Not_applicable	I	15	no	150	55	24.4444	N	Y	Cigarette_smoking	10/d x 20-68y.o.	480	(1 per week/ )	REF/ALT	REF/ALT
KI098	Female	TFE3-RCC	Y	Y	Y	Y	Deceased	741	71	71	Relapse	237	Distant_recurrence/metastasis	III	50	no	147.3	50	23.0444	N	Y	None	Never_smoker	0	0	REF/ALT	REF/ALT
KI100	Male	ccRCC	Y	Y	N	N	Alive	3929	72	72	Complete_remission	Not_applicable	Not_applicable	I	70	no	162.7	65.4	24.706	N	Y	Alcohol	Never_smoker	0	752.5	REF/REF	REF/REF
KI103	Female	PRCC	Y	Y	N	N	Alive	4029	40	40	Complete_remission	Not_applicable	Not_applicable	I	30	no	157	51	20.6905	N	N	Cigarette_smoking_and_Alcohol	10/d 20-37y.o.	170	(7 per week/)	REF/ALT	REF/REF
KI105	Male	ChRCC	Y	Y	Y	Y	Alive	3975	39	39	Complete_remission	Not_applicable	Not_applicable	I	60	no	168	55	19.487	N	N	Cigarette_smoking	**/d x -20y.o.	Missing	0	REF/ALT	ALT/ALT
KI108	Male	ccRCC	Y	Y	N	N	Alive	3695	49	50	Complete_remission	Not_applicable	Not_applicable	I	50	no	171.8	81.5	27.6129	N	Y	Alcohol	Never_smoker	0	(1 per week/ )	REF/REF	REF/REF
KI109	Female	ccRCC	Y	Y	N	N	Alive	3749	69	69	Complete_remission	Not_applicable	Not_applicable	I	60	no	160	65	25.3906	Y	Y	Alcohol	Never_smoker	0	(1-3 per week/)	REF/REF	REF/ALT
KI110	Male	ccRCC	Y	Y	N	N	Alive	3990	77	77	Complete_remission	Not_applicable	Not_applicable	I	55	no	164	54	20.0773	N	N	None	Never_smoker	0	0	REF/REF	REF/ALT
KI111	Male	ccRCC	Y	Y	N	N	Alive	3991	64	64	Complete_remission	Not_applicable	Not_applicable	I	31	no	169.5	62	21.58	N	Y	Alcohol	Never_smoker	0	437.5	REF/REF	REF/REF
KI112	Female	ccRCC	Y	Y	N	N	Alive	918	69	69	Complete_remission	Not_applicable	Not_applicable	III	37	no	153	48.5	20.7185	N	N	None	Never_smoker	0	0	REF/REF	REF/ALT
KI113	Female	ccRCC	Y	Y	N	N	Alive	3886	65	65	Complete_remission	Not_applicable	Not_applicable	I	40	no	178.8	86.3	26.9945	N	N	None	Never_smoker	0	0	REF/REF	REF/ALT
KI114	Male	ChRCC	Y	Y	N	N	Alive	2531	41	41	Complete_remission	Not_applicable	Not_applicable	I	31	no	166	50.3	18.2537	N	N	Alcohol	Never_smoker	0	350	REF/REF	REF/ALT
KI118	Female	ChRCC	Y	Y	Y	Y	Deceased	730	71	71	Complete_remission	225	Distant_recurrence/metastasis	III	120	no	158	57	22.8329	N	N	None	Never_smoker	0	0	REF/REF	REF/REF
KI125	Female	ChRCC	Y	Y	Y	Y	Alive	2073	73	73	Complete_remission	Not_applicable	Not_applicable	III	70	yes	146	63	29.5553	N	Y	None	Never_smoker	0	0	REF/REF	REF/REF
KI130	Male	ChRCC	Y	Y	Y	Y	Alive	3751	55	55	Complete_remission	Not_applicable	Not_applicable	I	28	no	174.3	71.9	23.6665	N	Y	Alcohol	Never_smoker	0	25	REF/REF	REF/ALT
KI133	Male	PRCC	Y	Y	Y	Y	Alive	1849	70	70	Complete_remission	Not_applicable	Not_applicable	I	37	no	165.4	52	19.0078	N	Y	Cigarette_smoking_and_Alcohol	Missing	Missing	Missing	REF/ALT	REF/REF
KI144	Male	PRCC	Y	Y	N	N	Alive	3333	66	66	Complete_remission	Not_applicable	Not_applicable	I	25	no	168.3	57.3	20.2296	N	Y	Cigarette_smoking_and_Alcohol	20/d x 20-60y.o.	800	315	REF/REF	ALT/ALT
KI146	Male	ccRCC	Y	Y	N	N	Alive	3321	67	67	Complete_remission	Not_applicable	Not_applicable	I	22	missing	162	58	22.1003	N	Y	Alcohol	Never_smoker	0	Missing	REF/REF	REF/REF
KI150	Male	ChRCC	Y	Y	Y	Y	Alive	3243	41	41	Unknown	Unknown	Unknown	III	120	no	169	79	27.6601	N	N	Cigarette_smoking_and_Alcohol	20-30/d x 20-36y.o.	400	122.5	REF/REF	REF/REF
KI172	Male	PRCC	Y	Y	Y	Y	Alive	3149	63	64	Complete_remission	Not_applicable	Not_applicable	I	34	no	170	75	25.9516	N	Y	Cigarette_smoking_and_Alcohol	60/d x 20-60y.o.	2400	630	REF/ALT	REF/REF
KI178	Female	PRCC	Y	Y	N	N	Alive	1349	56	57	Complete_remission	Not_applicable	Not_applicable	IV	240	missing	156	72	29.5858	N	N	Cigarette_smoking	30-40/d x 22-56y.o.	1190	0	REF/REF	REF/REF
KI179	Male	PRCC	Y	Y	Y	Y	Deceased	1416	71	72	Complete_remission	Not_applicable	Not_applicable	I	55	no	168	72	25.5102	N	N	Cigarette_smoking_and_Alcohol	40/d x 25-35y.o.	400	265	REF/REF	REF/ALT
KI183	Male	PRCC	Y	Y	Y	N	Alive	2720	54	55	Complete_remission	Not_applicable	Not_applicable	III	125	no	173	75	25.0593	N	N	Cigarette_smoking	20/d x 18-54y.o.	720	0	REF/ALT	REF/ALT
KI185	Male	PRCC	Y	Y	Y	N	Deceased	232	68	69	Progression	Not_applicable	Not_applicable	IV	47	no	174.5	76	24.9587	N	N	Cigarette_smoking_and_Alcohol	12/d x 20-69y.o	588	428.4	REF/ALT	REF/REF
KI197	Male	PRCC	Y	Y	Y	Y	Deceased	1445	39	39	Relapse	61	Distant_recurrence/metastasis	III	30	yes	168	72	25.5102	N	N	Cigarette_smoking_and_Alcohol	20/d x 13-39y.o.	520	664.3	ALT/ALT	REF/REF
KI209	Female	PRCC	Y	Y	N	N	Alive	175	85	85	Complete_remission	Not_applicable	Not_applicable	I	57	yes	143	44	21.5169	N	Y	None	Never_smoker	0	0	REF/REF	REF/REF
KI217	Female	ChRCC	Y	Y	Y	Y	Alive	2706	53	54	Complete_remission	Not_applicable	Not_applicable	III	100	yes	167	55	19.721	N	Y	None	Never_smoker	0	0	REF/REF	ALT/ALT
KI220	Female	ccRCC	Y	Y	N	N	Alive	2429	53	53	Relapse	202	Distant_recurrence/metastasis	III	90	yes	154	49.6	20.9142	N	N	Cigarette_smoking_and_Alcohol	10/d x 19-28y.o.	90	30	REF/ALT	REF/REF
KI221	Male	ccRCC	Y	Y	Y	Y	Alive	2567	83	83	Complete_remission	Not_applicable	Not_applicable	I	55	no	160	55	21.4844	Y	N	Alcohol	Never_smoker	0	111.75	REF/REF	REF/REF
KI222	Male	ccRCC	Y	Y	Y	Y	Alive	2324	63	64	Complete_remission	Not_applicable	Not_applicable	III	25	no	158	64	25.6369	N	Y	Cigarette_smoking_and_Alcohol	20/d x 20-63y.o.	860	135	ALT/ALT	REF/ALT
KI223	Male	ccRCC	Y	Y	Y	Y	Alive	2156	56	56	Progression	Not_applicable	Not_applicable	IV	165	no	174	96	31.7083	Y	Y	Cigarette_smoking_and_Alcohol	20/d x 23-62y.o.	780	6	REF/REF	ALT/ALT
KI225	Male	ccRCC	Y	Y	Y	Y	Alive	5979	49	64	Progression	Not_applicable	Not_applicable	IV	90	yes	171	63	21.5451	N	Y	Cigarette_smoking_and_Alcohol	15/d x 20-64y.o.	660	24	REF/REF	REF/REF
KI226	Male	ccRCC	Y	Y	Y	Y	Deceased	439	72	72	Relapse	202	Distant_recurrence/metastasis	III	37	yes	168	69	24.4473	Y	N	Cigarette_smoking	20/d x 20-70y.o.	1000	0	REF/REF	REF/ALT
KI227	Male	ccRCC	Y	Y	Y	Y	Alive	2261	65	65	Complete_remission	Not_applicable	Not_applicable	I	27	no	165	74	27.1809	N	Y	None	Never_smoker	0	0	REF/REF	REF/ALT
KI228	Male	ccRCC	Y	Y	Y	Y	Alive	1926	78	78	Complete_remission	Not_applicable	Not_applicable	I	20	no	161.5	58.3	22.3524	Y	Y	Alcohol	Never_smoker	0	200	REF/REF	REF/REF
KI229	Male	ccRCC	Y	Y	Y	Y	Alive	2449	61	62	Complete_remission	Not_applicable	Not_applicable	III	35	no	163	65	24.4646	N	Y	Cigarette_smoking_and_Alcohol	20/d x 18-60y.o.	840	851	REF/REF	REF/REF
KI230	Male	ccRCC	Y	Y	Y	Y	Deceased	986	80	81	Progression	Not_applicable	Not_applicable	IV	90	no	156	58	23.833	Y	Y	Cigarette_smoking_and_Alcohol	20/d x 18-42y.o.	480	5	REF/REF	REF/ALT
KI231	Male	ccRCC	Y	Y	Y	Y	Alive	2372	47	47	Complete_remission	Not_applicable	Not_applicable	I	15	yes	174	72	23.7812	N	N	Cigarette_smoking	10/d x 13-35y.o.	220	0	REF/ALT	ALT/ALT
KI232	Female	ccRCC	Y	Y	N	N	Alive	2240	74	74	Complete_remission	Not_applicable	Not_applicable	I	22	no	157	52	21.0962	N	N	Missing	Missing	Missing	Missing	REF/REF	REF/REF
KI233	Male	ccRCC	Y	Y	N	N	Alive	1808	50	50	Complete_remission	Not_applicable	Not_applicable	I	37	no	176	73	23.5666	N	N	Cigarette_smoking_and_Alcohol	20/d x 20-50y.o.	600	294	ALT/ALT	REF/ALT
KI234	Male	ccRCC	Y	Y	N	N	Alive	2454	55	56	Relapse	1002	Distant_recurrence/metastasis	III	60	yes	160	71	27.7344	N	Y	Alcohol	Never_smoker	0	88	ALT/ALT	REF/ALT
KI235	Female	ccRCC	Y	Y	Y	Y	Alive	2309	81	81	Complete_remission	Not_applicable	Not_applicable	I	22	no	151	47	20.6131	N	Y	None	Never_smoker	0	0	REF/REF	REF/ALT
KI236	Male	ccRCC	Y	Y	N	N	Alive	2393	66	66	Progression	1252	Distant_recurrence/metastasis	III	70	no	164	63	23.4236	N	N	Cigarette_smoking	30/d x 20-65y.o.	1350	0	REF/ALT	REF/ALT
KI237	Male	ccRCC	Y	Y	Y	Y	Alive	2245	78	78	Complete_remission	Not_applicable	Not_applicable	I	52	no	162	56	21.3382	N	Y	Alcohol	Never_smoker	0	70	REF/ALT	REF/REF
KI238	Male	ccRCC	Y	Y	N	N	Alive	2286	61	61	Complete_remission	Not_applicable	Not_applicable	I	15	no	177	65	20.7476	N	Y	Cigarette_smoking_and_Alcohol	20/d x 20-30y.o.	200	200	REF/REF	REF/REF
KI239	Male	ccRCC	Y	Y	Y	Y	Deceased	845	62	62	Progression	174	Local_Recurrence	III	115	yes	165	63	23.1405	N	Y	Cigarette_smoking	20/d x 20-61y.o.	820	0	REF/REF	ALT/ALT
KI240	Male	ccRCC	Y	Y	Y	Y	Deceased	655	68	68	Progression	165	Distant_recurrence/metastasis	III	75	yes	176	74	23.8895	N	Y	Cigarette_smoking_and_Alcohol	10/d x 20-48y.o	280	200	REF/ALT	REF/REF
KI241	Female	ccRCC	Y	Y	N	N	Alive	2008	55	55	Complete_remission	Not_applicable	Not_applicable	I	23	no	155	49	20.3954	N	N	Alcohol	Never_smoker	0	110	REF/ALT	REF/ALT
KI242	Male	ccRCC	Y	Y	N	N	Alive	2283	62	62	Complete_remission	Not_applicable	Not_applicable	I	25	no	160	62	24.2187	Y	Y	Cigarette_smoking_and_Alcohol	6/d x 20-42y.o.	132	560	REF/REF	REF/REF
KI243	Male	ccRCC	Y	Y	N	N	Alive	2318	75	75	Complete_remission	Not_applicable	Not_applicable	I	40	no	161	63	24.3046	N	N	Cigarette_smoking_and_Alcohol	20/d x 18-75y.o.	1140	400	REF/ALT	REF/ALT
KI245	Female	ccRCC	Y	Y	Y	Y	Deceased	579	62	62	Progression	Not_applicable	Not_applicable	III	80	yes	152	65	28.1337	Y	N	Cigarette_smoking_and_Alcohol	Missing	Missing	10	REF/REF	REF/ALT
KI246	Male	ccRCC	Y	Y	N	N	Alive	1956	39	39	Complete_remission	Not_applicable	Not_applicable	I	30	no	178	82	25.8806	N	N	Cigarette_smoking_and_Alcohol	10/d x 20-39y.o.	190	1400	REF/REF	REF/ALT
KI247	Male	ccRCC	Y	Y	Y	Y	Alive	1875	67	67	Complete_remission	Not_applicable	Not_applicable	I	40	no	172	79	26.7036	N	Y	Cigarette_smoking_and_Alcohol	50/d x 18-50y.o.	1600	700	REF/REF	REF/REF
KI248	Male	ccRCC	Y	Y	N	N	Deceased	1912	80	80	Progression	Not_applicable	Not_applicable	IV	105	yes	167	58	20.7967	N	N	Alcohol	Never_smoker	0	10	REF/REF	REF/REF
KI249	Female	ccRCC	Y	Y	N	N	Alive	2148	54	54	Complete_remission	163	Distant_recurrence/metastasis	III	150	yes	158	48	19.2277	N	N	Cigarette_smoking_and_Alcohol	8/d x 30-53y.o.	184	10	REF/REF	REF/REF
KI250	Male	ccRCC	Y	Y	Y	Y	Alive	2095	62	63	Complete_remission	Not_applicable	Not_applicable	III	45	no	169	67	23.4586	Y	Y	Cigarette_smoking_and_Alcohol	5/d x 20-42y.o.	110	240	REF/ALT	REF/REF
KI251	Female	ccRCC	Y	Y	N	N	Alive	1967	51	51	Complete_remission	Not_applicable	Not_applicable	I	40	no	157	52	21.0962	N	Y	None	Never_smoker	0	0	REF/REF	REF/REF
KI252	Female	ccRCC	Y	Y	Y	Y	Alive	112	64	64	Partial_remission	Not_applicable	Not_applicable	IV	90	yes	159	42	16.6133	N	N	None	Never_smoker	0	0	REF/ALT	REF/ALT
KI253	Female	ccRCC	Y	Y	Y	Y	Alive	1899	59	59	Complete_remission	Not_applicable	Not_applicable	I	45	no	160	60	23.4375	N	N	None	Never_smoker	0	0	REF/REF	REF/ALT
KI254	Male	ChRCC	Y	Y	Y	Y	Alive	1884	50	50	Complete_remission	Not_applicable	Not_applicable	III	150	yes	168	78	27.6361	N	Y	Cigarette_smoking_and_Alcohol	15/d x 23-50y.o.	405	22.5	REF/REF	REF/REF
KI255	Female	ccRCC	Y	Y	N	N	Alive	1977	72	73	Relapse	1926	Distant_recurrence/metastasis	I	25	no	151	43	18.8588	N	N	Alcohol	Never_smoker	0	20	REF/REF	REF/REF
KI256	Male	ccRCC	Y	Y	Y	Y	Alive	2033	69	69	Complete_remission	Not_applicable	Not_applicable	I	30	no	168	65	23.03	N	Y	Alcohol	Never_smoker	0	600	REF/REF	REF/REF
KI257	Male	ccRCC	Y	Y	Y	Y	Alive	1807	45	45	Complete_remission	Not_applicable	Not_applicable	I	37	no	185	78	22.7904	N	N	Cigarette_smoking_and_Alcohol	20/d x 20-45y.o.	500	700	REF/REF	REF/REF
KI258	Female	PRCC	Y	Y	Y	Y	Alive	2079	72	72	Relapse	1006	Distant_recurrence/metastasis	III	60	yes	155	48	19.9792	N	N	Alcohol	Never_smoker	0	11.25	REF/REF	REF/REF
KI259	Male	ccRCC	Y	Y	Y	Y	Deceased	719	33	33	Relapse	213	Distant_recurrence/metastasis	II	84	yes	167	87	31.1951	N	Y	Cigarette_smoking_and_Alcohol	5/d x 20-30y.o.	50	200	REF/ALT	REF/ALT
KI260	Male	ccRCC	Y	Y	Y	Y	Alive	1869	71	71	Complete_remission	Not_applicable	Not_applicable	I	21	no	168	77	27.2817	N	Y	Cigarette_smoking_and_Alcohol	30/d x 20-30y.o.	300	420	REF/REF	REF/REF
KI262	Male	ccRCC	Y	Y	N	N	Alive	1867	77	77	Complete_remission	Not_applicable	Not_applicable	I	45	no	164	68	25.2826	Y	N	Cigarette_smoking_and_Alcohol	40/d x 21-50y.o.	1160	250	REF/REF	REF/REF
KI263	Male	ccRCC	Y	Y	Y	Y	Alive	1940	66	66	Relapse	370	Distant_recurrence/metastasis	I	22	no	176.2	83.75	26.9757	N	Y	Cigarette_smoking_and_Alcohol	30/d x 20-56y.o.	1080	Missing	REF/REF	REF/REF
KI264	Female	ccRCC	Y	Y	Y	Y	Alive	159	56	56	Complete_remission	Not_applicable	Not_applicable	III	80	yes	156	45	18.4911	N	N	Cigarette_smoking	10/d x 16-56y.o.	400	0	REF/ALT	REF/REF
KI265	Male	ccRCC	Y	Y	Y	Y	Alive	1633	68	68	Complete_remission	Not_applicable	Not_applicable	I	50	no	176	68	21.9525	N	N	Cigarette_smoking	30/d x 20-30y.o.	300	0	REF/ALT	ALT/ALT
KI266	Male	ccRCC	Y	Y	Y	Y	Alive	1526	67	68	Complete_remission	Not_applicable	Not_applicable	I	30	no	166	60	21.7738	N	Y	Cigarette_smoking_and_Alcohol	20/d x 20-65y.o.	900	315	REF/ALT	REF/REF
KI267	Male	ccRCC	Y	Y	Y	Y	Alive	1532	61	62	Progression	Not_applicable	Not_applicable	IV	60	yes	171	89	30.4367	N	Y	Alcohol	Never_smoker	0	270	REF/ALT	REF/REF
KI268	Female	ccRCC	Y	Y	Y	Y	Alive	1693	74	74	Complete_remission	Not_applicable	Not_applicable	I	28	no	150	51	22.6667	N	N	Alcohol	Never_smoker	0	8.75	ALT/ALT	REF/REF
KI269	Male	ccRCC	Y	Y	Y	N	Alive	1398	68	69	Complete_remission	Not_applicable	Not_applicable	I	32	no	168	66	23.3844	Y	Y	Cigarette_smoking_and_Alcohol	20/d x 26-72y.o.	920	42	REF/REF	REF/REF
KI270	Female	ccRCC	Y	Y	Y	Y	Deceased	1110	67	67	Complete_remission	Not_applicable	Not_applicable	II	80	no	160	62	24.2187	N	N	Alcohol	Never_smoker	0	350	ALT/ALT	REF/REF
KI271	Male	ccRCC	Y	Y	Y	Y	Alive	1097	84	84	Complete_remission	Not_applicable	Not_applicable	I	34	no	152	63	27.268	Y	Y	Cigarette_smoking_and_Alcohol	40/d x 18-64y.o.	1840	340	REF/REF	REF/REF
KI272	Male	ccRCC	Y	Y	Y	N	Alive	1338	86	86	Relapse	646	Distant_recurrence/metastasis	I	45	no	158	58	23.2335	Y	Y	Cigarette_smoking_and_Alcohol	20/d x 18-40y.o.	440	122.5	REF/REF	REF/REF
KI273	Male	ccRCC	Y	Y	Y	Y	Deceased	515	69	69	Progression	Not_applicable	Not_applicable	IV	100	yes	172	70	23.6614	N	N	Alcohol	Never_smoker	0	10	REF/REF	REF/ALT
KI274	Male	ccRCC	Y	Y	Y	Y	Alive	1245	72	72	Complete_remission	Not_applicable	Not_applicable	I	25	no	163	68	25.5937	N	Y	Cigarette_smoking_and_Alcohol	10/d x 18-36y.o.	180	1000	REF/ALT	REF/ALT
KI275	Male	ccRCC	Y	Y	Y	N	Alive	1267	62	63	Complete_remission	Not_applicable	Not_applicable	I	20	no	176	64	20.6612	N	Y	Cigarette_smoking_and_Alcohol	10/d x 18-63y.o.	450	90	REF/ALT	REF/REF
KI276	Male	ccRCC	Y	Y	Y	Y	Deceased	319	74	74	Progression	Not_applicable	Not_applicable	IV	45	yes	160	60	23.4375	N	Y	Alcohol	Never_smoker	0	175	REF/REF	REF/REF
KI277	Female	ccRCC	Y	Y	Y	Y	Alive	611	80	81	Relapse	41	Distant_recurrence/metastasis	I	55	yes	157	47	19.0677	N	N	None	Never_smoker	0	0	REF/ALT	ALT/ALT
KI278	Female	ccRCC	Y	Y	Y	Y	Alive	215	65	65	Relapse	90	distant_recurrence/metastasis	IV	70	no	143	40	19.5609	N	Y	None	Never_smoker	0	0	REF/REF	REF/REF
KI279	Male	ccRCC	Y	Y	Y	Y	Alive	1156	56	56	Complete_remission	Not_applicable	Not_applicable	I	63	no	160	51	19.9219	N	Y	Cigarette_smoking_and_Alcohol	20/d x 13-55y.o.	840	521.5	REF/REF	REF/REF
KI280	Female	PRCC	Y	Y	Y	Y	Alive	986	58	58	Complete_remission	Not_applicable	Not_applicable	I	45	no	154	50	21.0828	N	N	None	Never_smoker	0	0	REF/ALT	REF/REF
KI281	Male	ccRCC	Y	Y	Y	Y	Alive	675	72	72	Complete_remission	Not_applicable	Not_applicable	I	40	no	171	78	26.6749	N	N	Cigarette_smoking_and_Alcohol	40/d x 26-40y.o.	560	501.2	REF/ALT	REF/ALT
KI282	Female	ccRCC	Y	Y	Y	Y	Alive	841	71	71	Complete_remission	Not_applicable	Not_applicable	I	50	no	154.4	44	18.4569	N	Y	Alcohol	Never_smoker	0	151.2	REF/ALT	REF/REF
KI283	Male	ccRCC	Y	Y	Y	Y	Alive	828	58	59	Complete_remission	Not_applicable	Not_applicable	III	50	no	178.2	74	23.3032	Y	Y	Cigarette_smoking_and_Alcohol	20/d x 20-50y.o.	600	857.5	REF/REF	REF/REF
KI284	Male	ccRCC	Y	Y	N	N	Alive	779	68	69	Complete_remission	Not_applicable	Not_applicable	I	35	no	170.5	59	20.2957	N	N	Alcohol	never_smoker	0	8.75	REF/REF	REF/ALT
KI285	Male	PRCC	Y	Y	Y	Y	Alive	626	59	60	Complete_remission	Not_applicable	Not_applicable	III	65	yes	171.9	73	24.7042	N	N	Cigarette_smoking_and_Alcohol	20/d x 20-59y.o.	780	13.5	REF/ALT	REF/REF
KI286	Male	ccRCC	Y	Y	Y	Y	Alive	768	57	57	Relapse	83	Distant_recurrence/metastasis	IV	70	yes	179.5	78	24.2084	N	N	Alcohol	Never_smoker	0	175	REF/REF	REF/REF
KI287	Female	ccRCC	Y	Y	Y	Y	Alive	680	68	68	Complete_remission	Not_applicable	Not_applicable	I	60	no	161	58	22.3757	N	N	None	Never_smoker	0	0	ALT/ALT	REF/REF
KI288	Female	ccRCC	Y	Y	Y	Y	Alive	611	71	71	Complete_remission	Not_applicable	Not_applicable	II	95	no	165.1	55	20.1776	N	N	None	Never_smoker	0	0	REF/ALT	REF/ALT
KI289	Male	ccRCC	Y	Y	Y	N	Alive	652	67	67	Complete_remission	Not_applicable	Not_applicable	I	47	no	169	63.2	22.1281	N	Y	Cigarette_smoking	15/d x 20-60y.o.	600	0	REF/ALT	REF/REF
KI290	Female	ccRCC	Y	Y	N	N	Alive	637	48	48	Complete_remission	Not_applicable	Not_applicable	IV	110	yes	161.1	75	28.8982	N	Y	Alcohol	Never_smoker	0	56.7	REF/ALT	REF/REF
KI291	Male	ccRCC	Y	Y	Y	Y	Alive	473	49	50	Complete_remission	Not_applicable	Not_applicable	I	35	no	177.3	64	20.3593	N	N	Cigarette_smoking_and_Alcohol	20/d x 20-40y.o.	400	301	REF/REF	REF/REF
KI292	Female	ccRCC	Y	Y	Y	Y	Alive	436	81	81	Complete_remission	Not_applicable	Not_applicable	I	45	no	156.8	57	23.1837	N	Y	Alcohol	Never_smoker	0	5	REF/ALT	REF/REF

## Sheet: Supplementary Data 3
Supplementary Data 3 Fusion genes in TFE3-translated RCC cases
Sample name	Gender (M=Male, F=Female)	Diagnosis age	diagnosed histology in histopathology	WGS (Y=done, N=not done)	RNA-seq (Y=done, N=not done)	ATAC-seq (Y=done, N=not done)	EM-seq (Y=done, N=not done)	Gene (5')	Gene (3')
KI023	F	73	PRCC	N	Y	N	N	EWSR1	TFE3
KI031	M	6	PRCC	Y	Y	Y	Y	PRCC	TFE3
KI098	F	71	PRCC	Y	Y	Y	Y	NONO	TFE3

## Sheet: Supplementary  Data 4
Supplementary Data 4 Fusion genes identified in RCC
Sample name	#read-PE	Accession# (5')	Gene (5')	Start (5')	End (5')	Length (5')	Accession# (3')	Gene (3')	Start (3')	End (3')	Length (3')
KI170T	1040	NM_001303447.1	TXNDC11	214	849	636	NM_014153.3	ZC3H7A	2730	3440	711
KI098T	227	NM_001145408.1	NONO	1288	1841	554	NM_001282142.1	TFE3	1108	1610	503
KI141T	141	NM_015123.2	FRMD4B	288	819	532	NM_003848.3	SUCLG2	1088	1597	510
KI031T	79	NM_005973.4	PRCC	433	809	377	NM_001282142.1	TFE3	758	1164	407
KI183T	74	NM_002124.3	HLA-DRB1	60	339	280	NM_021983.4	HLA-DRB4	330	563	234
KI259T	69	NM_001137664.1	ANAPC7	106	515	410	NM_001164373.1	GPN3	155	497	343
KI157T	51	NM_001288653.1	CLTC	5054	5284	231	NM_001329394.1	VMP1	1711	2085	375
KI008T	49	NM_003000.2	SDHB	80	344	265	NM_007365.2	PADI2	172	518	347
KI283T	46	NM_000707.3	AVPR1B	683	1101	419	NM_001321309.1	MYLK	5439	5838	400
KI226T	44	NM_002841.3	PTPRG	528	908	381	NM_001077440.1	BCLAF1	2110	2527	418
KI259T	43	NM_003082.3	SNAPC1	646	1176	531	NM_001005743.1	NUMB	1561	2030	470
KI002T	38	NM_001099781.2	GGT5	456	522	67	NM_017414.3	USP18	1418	1801	384
KI183T	36	NM_002124.3	HLA-DRB1	76	460	385	NM_022555.3	HLA-DRB3	389	480	92
KI212T	34	NM_012081.5	ELL2	264	548	285	NM_080742.2	B3GAT2	1242	1558	317
KI002T	33	NM_001098821.1	TMEM91	245	695	451	NM_000709.3	BCKDHA	146	468	323
KI023T	29	NM_006521.5	TFE3	209	409	201	NM_001163285.1	EWSR1	910	1292	383
KI109T	29	NM_006895.2	HNMT	251	447	197	NM_001316349.1	THSD7B	3964	4280	317
KI183T	29	NM_021983.4	HLA-DRB4	331	410	80	NM_022555.3	HLA-DRB3	388	471	84
KI183T	28	NM_002127.5	HLA-G	1001	1062	62	NM_001243042.1	HLA-C	991	1470	480
KI284T	26	NM_001098821.1	TMEM91	184	689	506	NM_000709.3	BCKDHA	154	484	331
KI031T	25	NM_006521.5	TFE3	505	828	324	NM_005973.4	PRCC	807	1110	304
KI135T	24	NM_001330639.1	SIRPB1	61	495	435	NM_178460.2	SIRPD	119	783	665
KI153T	24	NM_015657.3	ABCA12	6089	6310	222	NM_020814.2	2021-03-04	2288	2613	326
KI009T	22	NM_001286812.1	LYSMD3	14	389	376	NM_032119.3	ADGRV1	12394	12892	499
KI025T	22	NM_018013.3	SOBP	845	1150	306	NM_001003794.2	MGLL	667	870	204
KI204T	21	NM_001271909.1	SPATA33	37	366	330	NM_052988.4	CDK10	205	494	290
KI208T	20	NM_006903.4	PPA2	26	283	258	NM_001163435.2	TBCK	743	1227	485
KI281T	20	NM_001098821.1	TMEM91	21	675	655	NM_000709.3	BCKDHA	153	346	194
KI089T	19	NM_001286198.1	C12orf43	200	267	68	NM_001122.3	PLIN2	435	732	298
KI023T	18	NM_001163285.1	EWSR1	578	904	327	NM_006521.5	TFE3	411	715	305
KI079T	18	NM_001098821.1	TMEM91	270	710	441	NM_000709.3	BCKDHA	149	614	466
KI183T	16	NM_002125.3	HLA-DRB5	596	663	68	NM_021983.4	HLA-DRB4	862	924	63
KI183T	16	NM_002127.5	HLA-G	784	833	50	NM_005514.7	HLA-B	789	1115	327
KI187T	16	NM_001098821.1	TMEM91	240	692	453	NM_000709.3	BCKDHA	147	552	406
KI205T	16	NM_001098821.1	TMEM91	264	699	436	NM_000709.3	BCKDHA	149	470	322
KI245T	16	NM_002622.4	PFDN1	55	306	252	NM_001197030.1	ANKHD1	460	979	520
KI245T	16	NM_002622.4	PFDN1	55	306	252	NM_020690.5	ANKHD1-EIF4EBP3	460	979	520
KI165T	15	NM_001042595.2	TMEM91	98	453	356	NM_000709.3	BCKDHA	156	493	338
KI178T	15	NM_001256876.1	KANK1	3723	4201	479	NM_001159587.2	CD109	2830	2999	170
KI183T	15	NM_005514.7	HLA-B	76	354	279	NM_001242758.1	HLA-A	300	575	276
KI190T	15	NM_001098821.1	TMEM91	307	682	376	NM_000709.3	BCKDHA	156	589	434
KI213T	15	NM_001098821.1	TMEM91	247	686	440	NM_000709.3	BCKDHA	156	543	388
KI087T	14	NM_001308156.1	HAVCR1	912	1290	379	NM_001146726.1	TIMD4	124	549	426
KI118T	14	NM_004055.4	CAPN5	593	1076	484	NM_001258394.2	CLPB	790	1100	311
KI139T	14	NM_015393.3	PARM1	55	295	241	NM_002993.3	CXCL6	317	776	460
KI182T	14	NM_001042595.2	TMEM91	154	439	286	NM_000709.3	BCKDHA	155	352	198
KI186T	14	NM_001173393.2	HAVCR1	928	1144	217	NM_001146726.1	TIMD4	129	330	202
KI233T	14	NM_001173393.2	HAVCR1	865	1143	279	NM_001146726.1	TIMD4	124	556	433
KI237T	14	NM_173815.6	CES4A	150	447	298	NM_201636.2	TBXA2R	1404	1455	52
KI125T	13	NM_001014283.1	DCUN1D2	584	713	130	NM_138430.4	ADPRHL1	312	518	207
KI146T	13	NM_001173393.2	HAVCR1	870	1143	274	NM_001146726.1	TIMD4	123	375	253
KI183T	13	NM_005516.5	HLA-E	998	1059	62	NM_001243042.1	HLA-C	1063	1377	315
KI202T	13	NM_001098821.1	TMEM91	287	699	413	NM_000709.3	BCKDHA	168	449	282
KI247T	13	NM_001173393.2	HAVCR1	721	1145	425	NM_001146726.1	TIMD4	116	660	545
KI250T	13	NM_001286198.1	C12orf43	200	280	81	NM_001122.3	PLIN2	453	721	269
KI270T	13	NM_001173393.2	HAVCR1	867	1117	251	NM_001146726.1	TIMD4	134	421	288
KI277T	13	NM_001173393.2	HAVCR1	886	1148	263	NM_001146726.1	TIMD4	124	364	241
KI278T	13	NM_001286198.1	C12orf43	199	258	60	NM_001122.3	PLIN2	435	551	117
KI280T	13	NM_001173393.2	HAVCR1	884	1148	265	NM_001146726.1	TIMD4	124	381	258
KI074T	12	NM_001290332.1	SYT8	861	1115	255	NM_001145829.1	TNNI2	68	419	352
KI074T	12	NM_001098821.1	TMEM91	54	558	505	NM_000709.3	BCKDHA	148	437	290
KI098T	12	NM_001272011.1	MOK	62	211	150	NM_001008707.1	EML1	158	279	122
KI120T	12	NM_001173393.2	HAVCR1	987	1143	157	NM_001146726.1	TIMD4	114	364	251
KI147T	12	NM_001286198.1	C12orf43	200	266	67	NM_001122.3	PLIN2	434	587	154
KI163T	12	NM_147156.3	SGMS1	1499	1698	200	NM_001323374.1	CAMK4	575	781	207
KI178T	12	NM_014730.3	MLEC	345	782	438	NM_001080533.2	UNC119B	281	553	273
KI269T	12	NM_001173393.2	HAVCR1	902	1141	240	NM_001146726.1	TIMD4	116	267	152
KI029T	11	NM_001135239.1	LDHA	610	925	316	NM_001142307.1	GTF2H1	1529	1839	311
KI069T	11	NM_001098821.1	TMEM91	241	687	447	NM_000709.3	BCKDHA	148	426	279
KI092T	11	NM_001286198.1	C12orf43	199	267	69	NM_001122.3	PLIN2	455	735	281
KI126T	11	NM_001142627.2	SEC61A2	64	361	298	NM_018706.6	DHTKD1	277	538	262
KI132T	11	NM_001173393.2	HAVCR1	768	1142	375	NM_001146726.1	TIMD4	116	303	188
KI175T	11	NM_001173393.2	HAVCR1	907	1149	243	NM_001146726.1	TIMD4	124	364	241
KI199T	11	NM_001173393.2	HAVCR1	854	1129	276	NM_001146726.1	TIMD4	124	319	196
KI203T	11	NM_001173393.2	HAVCR1	1042	1144	103	NM_001146726.1	TIMD4	129	311	183
KI204T	11	NM_001173393.2	HAVCR1	962	1146	185	NM_001146726.1	TIMD4	130	587	458
KI206T	11	NM_019863.2	F8	84	169	86	NM_001289.5	CLIC2	349	630	282
KI209T	11	NM_001195192.1	EFCAB13	2421	2580	160	NM_001007024.1	GOSR1	1276	1347	72
KI217T	11	NM_173468.3	MOB1B	141	605	465	NM_000788.2	DCK	402	853	452
KI227T	11	NM_001098821.1	TMEM91	300	686	387	NM_000709.3	BCKDHA	156	621	466
KI256T	11	NM_001042595.2	TMEM91	142	438	297	NM_000709.3	BCKDHA	167	550	384
KI282T	11	NM_001173393.2	HAVCR1	919	1150	232	NM_001146726.1	TIMD4	124	458	335
KI284T	11	NM_001083910.3	SIRPB1	355	582	228	NM_178460.2	SIRPD	108	347	240
KI001T	10	NM_001136138.2	RPS6KC1	44	274	231	NM_001135669.1	XPR1	270	412	143
KI134T	10	NM_001173393.2	HAVCR1	964	1142	179	NM_001146726.1	TIMD4	124	394	271
KI146T	10	NM_001287762.1	SLC28A1	1367	1660	294	NM_002605.2	PDE8A	378	550	173
KI157T	10	NM_138779.4	TEX30	198	700	503	NM_001146197.1	CCDC168	364	548	185
KI178T	10	NM_001321413.1	LOC100126447	136	195	60	NM_001001563.3	TIMM50	5153	5266	114
KI183T	10	NM_006082.2	TUBA1B	143	503	361	NM_001303114.1	TUBA1C	709	761	53
KI183T	10	NM_022555.3	HLA-DRB3	389	466	78	NM_002125.3	HLA-DRB5	591	663	73
KI184T	10	NM_001286198.1	C12orf43	203	267	65	NM_001122.3	PLIN2	439	693	255
KI186T	10	NM_004668.2	MGAM	5356	5540	185	NM_001293626.1	MGAM2	68	428	361
KI186T	10	NM_006098.4	RACK1	107	508	402	NM_145350.2	SCARF1	2952	3003	52
KI186T	10	NM_019863.2	F8	21	166	146	NM_001289.5	CLIC2	354	577	224
KI240T	10	NM_001098821.1	TMEM91	229	640	412	NM_000709.3	BCKDHA	154	539	386
KI245T	10	NM_001173393.2	HAVCR1	952	1148	197	NM_001146726.1	TIMD4	124	350	227
KI252T	10	NM_001286198.1	C12orf43	199	280	82	NM_001122.3	PLIN2	437	637	201
KI259T	10	NM_001031709.2	RNLS	271	635	365	NM_001199207.1	GTF2IRD1	2840	3156	317
KI002T	9	NM_001198989.1	NFS1	209	473	265	NM_001242599.1	RBM39	1247	1721	475
KI022T	9	NM_001098821.1	TMEM91	193	544	352	NM_000709.3	BCKDHA	148	357	210
KI094T	9	NM_001098821.1	TMEM91	137	636	500	NM_000709.3	BCKDHA	154	525	372
KI103T	9	NM_173642.3	RIMKLA	29	302	274	NM_014857.4	RABGAP1L	1766	1968	203
KI110T	9	NM_001173393.2	HAVCR1	896	1144	249	NM_001146726.1	TIMD4	124	375	252
KI111T	9	NM_001017963.2	HSP90AA1	1669	1844	176	NM_001283056.1	C14orf105	1910	1969	60
KI120T	9	NM_001042595.2	TMEM91	194	416	223	NM_000709.3	BCKDHA	169	616	448
KI123T	9	NM_001098821.1	TMEM91	179	585	407	NM_000709.3	BCKDHA	148	493	346
KI170T	9	NM_006729.4	DIAPH2	200	526	327	NM_018398.2	CACNA2D3	1478	1659	182
KI173T	9	NM_001173393.2	HAVCR1	734	1149	416	NM_001146726.1	TIMD4	124	313	190
KI175T	9	NM_001098821.1	TMEM91	263	689	427	NM_000709.3	BCKDHA	160	327	168
KI191T	9	NM_001846.3	COL4A2	141	488	348	NM_001303110.1	COL4A1	216	475	260
KI192T	9	NM_001173393.2	HAVCR1	915	1144	230	NM_001146726.1	TIMD4	127	352	226
KI196T	9	NM_001098821.1	TMEM91	108	687	580	NM_000709.3	BCKDHA	159	380	222
KI200T	9	NM_001173393.2	HAVCR1	915	1146	232	NM_001146726.1	TIMD4	187	376	190
KI206T	9	NM_001286198.1	C12orf43	203	265	63	NM_001122.3	PLIN2	437	641	205
KI209T	9	NM_001173393.2	HAVCR1	844	1128	285	NM_001146726.1	TIMD4	125	421	297
KI212T	9	NM_001173393.2	HAVCR1	951	1148	198	NM_001146726.1	TIMD4	128	381	254
KI214T	9	NM_001286581.1	PHRF1	4760	4944	185	NM_000797.3	DRD4	287	643	357
KI220T	9	NM_001098821.1	TMEM91	320	654	335	NM_000709.3	BCKDHA	154	409	256
KI222T	9	NM_004668.2	MGAM	5337	5537	201	NM_001293626.1	MGAM2	59	283	225
KI234T	9	NM_001102371.1	FOXRED2	1308	1472	165	NM_002473.5	MYH9	815	999	185
KI248T	9	NM_001173393.2	HAVCR1	961	1143	183	NM_001146726.1	TIMD4	121	352	232
KI249T	9	NM_019076.4	UGT1A8	11	334	324	NM_000463.2	UGT1A1	938	1389	452
KI249T	9	NM_019076.4	UGT1A8	11	334	324	NM_007120.2	UGT1A4	955	1406	452
KI249T	9	NM_019076.4	UGT1A8	11	334	324	NM_019075.2	UGT1A10	960	1411	452
KI249T	9	NM_019076.4	UGT1A8	11	334	324	NM_019077.2	UGT1A7	914	1365	452
KI249T	9	NM_019076.4	UGT1A8	11	334	324	NM_019078.1	UGT1A5	926	1377	452
KI249T	9	NM_019076.4	UGT1A8	11	334	324	NM_019093.2	UGT1A3	926	1377	452
KI249T	9	NM_019076.4	UGT1A8	11	334	324	NM_021027.2	UGT1A9	951	1402	452
KI257T	9	NM_001680.4	FXYD2	29	185	157	NM_020693.3	DSCAML1	226	396	171
KI266T	9	NM_001042595.2	TMEM91	68	424	357	NM_000709.3	BCKDHA	186	378	193
KI284T	9	NM_001680.4	FXYD2	14	214	201	NM_020693.3	DSCAML1	247	665	419
KI288T	9	NM_001098821.1	TMEM91	262	676	415	NM_000709.3	BCKDHA	148	387	240
KI290T	9	NM_001083910.3	SIRPB1	163	586	424	NM_178460.2	SIRPD	128	455	328
KI002T	8	NM_001142605.1	EFTUD2	924	1145	222	NM_001264573.1	KIF18B	514	823	310
KI037T	8	NM_001042595.2	TMEM91	144	457	314	NM_000709.3	BCKDHA	156	415	260
KI043T	8	NM_001042595.2	TMEM91	82	455	374	NM_000709.3	BCKDHA	161	549	389
KI046T	8	NM_001321833.1	CPSF3	924	1205	282	NM_001135191.1	ASAP2	2744	2904	161
KI061T	8	NM_001173393.2	HAVCR1	900	1143	244	NM_001146726.1	TIMD4	124	330	207
KI073T	8	NM_001017963.2	HSP90AA1	1552	1841	290	NM_001283056.1	C14orf105	1912	1969	58
KI083T	8	NM_001243727.2	TEX264	95	398	304	NM_001282714.1	FAM107A	651	931	281
KI092T	8	NM_001083953.1	THADA	5656	5754	99	NM_006887.4	ZFP36L2	1666	1755	90
KI109T	8	NM_001098821.1	TMEM91	297	669	373	NM_000709.3	BCKDHA	169	432	264
KI114T	8	NM_003478.3	CUL5	2484	2773	290	NM_000019.3	ACAT1	151	394	244
KI119T	8	NM_019863.2	F8	69	170	102	NM_001289.5	CLIC2	354	575	222
KI127T	8	NM_001040059.1	CD68	838	995	158	NM_004870.3	MPDU1	326	802	477
KI135T	8	NM_001129981.2	ANKRD2	204	435	232	NM_001162483.1	C2orf83	1021	1084	64
KI142T	8	NM_001098821.1	TMEM91	271	651	381	NM_000709.3	BCKDHA	154	340	187
KI142T	8	NM_001173393.2	HAVCR1	786	1148	363	NM_001146726.1	TIMD4	124	363	240
KI147T	8	NM_001098821.1	TMEM91	273	533	261	NM_000709.3	BCKDHA	150	390	241
KI147T	8	NM_001173393.2	HAVCR1	638	1142	505	NM_001146726.1	TIMD4	124	408	285
KI160T	8	NM_019863.2	F8	81	171	91	NM_001289.5	CLIC2	318	627	310
KI165T	8	NM_001173393.2	HAVCR1	852	1142	291	NM_001146726.1	TIMD4	114	267	154
KI167T	8	NM_001286198.1	C12orf43	205	266	62	NM_001122.3	PLIN2	445	721	277
KI167T	8	NM_004668.2	MGAM	5145	5525	381	NM_001293626.1	MGAM2	121	366	246
KI170T	8	NM_001173393.2	HAVCR1	927	1144	218	NM_001146726.1	TIMD4	123	379	257
KI174T	8	NM_001193509.1	TTC27	254	417	164	NM_014946.3	SPAST	3647	3804	158
KI177T	8	NM_001098821.1	TMEM91	303	545	243	NM_000709.3	BCKDHA	168	327	160
KI183T	8	NM_021983.4	HLA-DRB4	334	606	273	NM_002125.3	HLA-DRB5	591	662	72
KI184T	8	NM_001098821.1	TMEM91	123	641	519	NM_000709.3	BCKDHA	148	333	186
KI184T	8	NM_001173393.2	HAVCR1	996	1149	154	NM_001146726.1	TIMD4	123	311	189
KI190T	8	NM_001173393.2	HAVCR1	976	1143	168	NM_001146726.1	TIMD4	125	436	312
KI206T	8	NM_001173393.2	HAVCR1	882	1144	263	NM_001146726.1	TIMD4	124	303	180
KI207T	8	NM_001173393.2	HAVCR1	934	1146	213	NM_001146726.1	TIMD4	115	405	291
KI208T	8	NM_000204.4	CFI	1564	1775	212	NM_030821.4	PLA2G12A	488	692	205
KI213T	8	NM_001286198.1	C12orf43	202	280	79	NM_001122.3	PLIN2	435	832	398
KI215T	8	NM_001173393.2	HAVCR1	891	1143	253	NM_001146726.1	TIMD4	144	609	466
KI231T	8	NM_001287762.1	SLC28A1	1325	1669	345	NM_002605.2	PDE8A	383	565	183
KI237T	8	NM_018927.3	PCDHGB7	1	198	198	NM_002588.3	PCDHGC3	2554	2751	198
KI237T	8	NM_018927.3	PCDHGB7	1	198	198	NM_003735.2	PCDHGA12	2602	2799	198
KI237T	8	NM_018927.3	PCDHGB7	1	198	198	NM_003736.2	PCDHGB4	2406	2603	198
KI237T	8	NM_018927.3	PCDHGB7	1	198	198	NM_018912.2	PCDHGA1	2430	2627	198
KI237T	8	NM_018927.3	PCDHGB7	1	198	198	NM_018913.2	PCDHGA10	2445	2642	198
KI237T	8	NM_018927.3	PCDHGB7	1	198	198	NM_018914.2	PCDHGA11	2700	2897	198
KI237T	8	NM_018927.3	PCDHGB7	1	198	198	NM_018915.3	PCDHGA2	2645	2842	198
KI237T	8	NM_018927.3	PCDHGB7	1	198	198	NM_018916.3	PCDHGA3	2433	2630	198
KI237T	8	NM_018927.3	PCDHGB7	1	198	198	NM_018917.3	PCDHGA4	2606	2803	198
KI237T	8	NM_018927.3	PCDHGB7	1	198	198	NM_018918.2	PCDHGA5	2430	2627	198
KI237T	8	NM_018927.3	PCDHGB7	1	198	198	NM_018919.2	PCDHGA6	2433	2630	198
KI237T	8	NM_018927.3	PCDHGB7	1	198	198	NM_018920.3	PCDHGA7	2594	2791	198
KI237T	8	NM_018927.3	PCDHGB7	1	198	198	NM_018921.2	PCDHGA9	2433	2630	198
KI237T	8	NM_018927.3	PCDHGB7	1	198	198	NM_018922.2	PCDHGB1	2418	2615	198
KI237T	8	NM_018927.3	PCDHGB7	1	198	198	NM_018923.2	PCDHGB2	2430	2627	198
KI237T	8	NM_018927.3	PCDHGB7	1	198	198	NM_018924.4	PCDHGB3	2555	2752	198
KI237T	8	NM_018927.3	PCDHGB7	1	198	198	NM_018925.2	PCDHGB5	2406	2603	198
KI237T	8	NM_018927.3	PCDHGB7	1	198	198	NM_018926.2	PCDHGB6	2427	2624	198
KI237T	8	NM_018927.3	PCDHGB7	1	198	198	NM_018928.2	PCDHGC4	2451	2648	198
KI237T	8	NM_018927.3	PCDHGB7	1	198	198	NM_018929.2	PCDHGC5	2469	2666	198
KI237T	8	NM_018927.3	PCDHGB7	1	198	198	NM_032088.1	PCDHGA8	3331	3528	198
KI243T	8	NM_001286198.1	C12orf43	200	265	66	NM_001122.3	PLIN2	434	554	121
KI244T	8	NM_001286198.1	C12orf43	200	266	67	NM_001122.3	PLIN2	439	510	72
KI245T	8	NM_002311.4	LIG3	412	676	265	NM_139215.2	TAF15	120	482	363
KI248T	8	NM_001286198.1	C12orf43	199	261	63	NM_001122.3	PLIN2	477	665	189
KI250T	8	NM_001173393.2	HAVCR1	841	1143	303	NM_001146726.1	TIMD4	134	424	291
KI250T	8	NM_019863.2	F8	67	156	90	NM_001289.5	CLIC2	323	647	325
KI259T	8	NM_001195415.1	DCLK1	1137	1465	329	NM_001198910.1	CCDC169-SOHLH2	595	782	188
KI259T	8	NM_001195415.1	DCLK1	1137	1465	329	NM_001282147.1	SOHLH2	138	325	188
KI273T	8	NM_001204425.1	BIVM-ERCC5	1189	1330	142	NM_001159596.1	BIVM	2108	2398	291
KI282T	8	NM_001042595.2	TMEM91	143	392	250	NM_000709.3	BCKDHA	154	522	369
KI290T	8	NM_001042595.2	TMEM91	70	425	356	NM_000709.3	BCKDHA	156	508	353
KI004T	7	NM_001098821.1	TMEM91	256	575	320	NM_000709.3	BCKDHA	164	412	249
KI005T	7	NM_001017963.2	HSP90AA1	1751	1855	105	NM_001283056.1	C14orf105	1910	1965	56
KI007T	7	NM_001042595.2	TMEM91	190	457	268	NM_000709.3	BCKDHA	166	297	132
KI013T	7	NM_006098.4	RACK1	248	470	223	NM_145350.2	SCARF1	2952	3003	52
KI017T	7	NM_001042595.2	TMEM91	99	447	349	NM_000709.3	BCKDHA	160	385	226
KI017T	7	NM_019863.2	F8	71	169	99	NM_001289.5	CLIC2	353	711	359
KI026T	7	NM_001173393.2	HAVCR1	960	1148	189	NM_001146726.1	TIMD4	115	363	249
KI039T	7	NM_002127.5	HLA-G	1001	1062	62	NM_001243042.1	HLA-C	1057	1233	177
KI041T	7	NM_000204.4	CFI	1593	1775	183	NM_001322176.1	PDE12	1964	2016	53
KI081T	7	NM_001098821.1	TMEM91	297	687	391	NM_000709.3	BCKDHA	155	340	186
KI091T	7	NM_001173393.2	HAVCR1	975	1146	172	NM_001146726.1	TIMD4	124	532	409
KI112T	7	NM_001286198.1	C12orf43	199	259	61	NM_001122.3	PLIN2	445	519	75
KI115T	7	NM_001017963.2	HSP90AA1	1669	1860	192	NM_001283056.1	C14orf105	1912	1969	58
KI117T	7	NM_017806.3	LIME1	569	850	282	NM_020062.3	SLC2A4RG	186	394	209
KI146T	7	NM_001146108.1	PTGR1	596	918	323	NM_152384.2	BBS5	1655	1741	87
KI148T	7	NM_001173393.2	HAVCR1	1048	1142	95	NM_001146726.1	TIMD4	124	363	240
KI156T	7	NM_001098821.1	TMEM91	273	657	385	NM_000709.3	BCKDHA	157	253	97
KI165T	7	NM_001287762.1	SLC28A1	1126	1675	550	NM_002605.2	PDE8A	383	699	317
KI172T	7	NM_001680.4	FXYD2	21	201	181	NM_020693.3	DSCAML1	242	439	198
KI173T	7	NM_001286198.1	C12orf43	207	266	60	NM_001122.3	PLIN2	504	829	326
KI180T	7	NM_004668.2	MGAM	5345	5528	184	NM_001293626.1	MGAM2	69	292	224
KI181T	7	NM_001042595.2	TMEM91	207	427	221	NM_000709.3	BCKDHA	155	345	191
KI190T	7	NM_006098.4	RACK1	263	498	236	NM_145350.2	SCARF1	2952	3003	52
KI194T	7	NM_001173393.2	HAVCR1	834	1142	309	NM_001146726.1	TIMD4	134	407	274
KI197T	7	NM_001195192.1	EFCAB13	2385	2627	243	NM_001007024.1	GOSR1	1276	1345	70
KI201T	7	NM_001173393.2	HAVCR1	926	1139	214	NM_001146726.1	TIMD4	154	360	207
KI204T	7	NM_019863.2	F8	46	157	112	NM_001289.5	CLIC2	335	688	354
KI207T	7	NM_001098821.1	TMEM91	275	678	404	NM_000709.3	BCKDHA	156	309	154
KI210T	7	NM_001173393.2	HAVCR1	925	1141	217	NM_001146726.1	TIMD4	133	307	175
KI211T	7	NM_001286198.1	C12orf43	200	261	62	NM_001122.3	PLIN2	438	627	190
KI221T	7	NM_001173393.2	HAVCR1	687	1141	455	NM_001146726.1	TIMD4	150	282	133
KI222T	7	NM_001173393.2	HAVCR1	1012	1149	138	NM_001146726.1	TIMD4	124	494	371
KI222T	7	NM_019863.2	F8	59	168	110	NM_001289.5	CLIC2	318	617	300
KI236T	7	NM_001146108.1	PTGR1	462	866	405	NM_152384.2	BBS5	1653	1736	84
KI240T	7	NM_001286198.1	C12orf43	208	267	60	NM_001122.3	PLIN2	437	637	201
KI254T	7	NM_001202547.2	SYNJ2BP-COX16	101	402	302	NM_018373.2	SYNJ2BP	6455	6743	289
KI267T	7	NM_001173393.2	HAVCR1	758	1140	383	NM_001146726.1	TIMD4	144	360	217
KI269T	7	NM_001098821.1	TMEM91	300	540	241	NM_000709.3	BCKDHA	156	421	266
KI276T	7	NM_001146108.1	PTGR1	555	918	364	NM_152384.2	BBS5	1631	1737	107
KI278T	7	NM_001173393.2	HAVCR1	926	1143	218	NM_001146726.1	TIMD4	134	366	233
KI281T	7	NM_001173393.2	HAVCR1	891	1122	232	NM_001146726.1	TIMD4	143	708	566
KI285T	7	NM_002157.2	HSPE1	595	703	109	NM_001100819.2	MOB4	125	364	240
KI289T	7	NM_001042595.2	TMEM91	66	433	368	NM_000709.3	BCKDHA	156	415	260
KI290T	7	NM_001286198.1	C12orf43	199	266	68	NM_001122.3	PLIN2	437	747	311
KI009T	6	NM_001098821.1	TMEM91	213	674	462	NM_000709.3	BCKDHA	147	339	193
KI013T	6	NM_001173393.2	HAVCR1	956	1132	177	NM_001146726.1	TIMD4	180	422	243
KI016T	6	NM_001680.4	FXYD2	35	206	172	NM_020693.3	DSCAML1	237	439	203
KI029T	6	NM_001286198.1	C12orf43	206	264	59	NM_001122.3	PLIN2	435	520	86
KI033T	6	NM_004668.2	MGAM	5267	5547	281	NM_001293626.1	MGAM2	68	353	286
KI038T	6	NM_019863.2	F8	55	149	95	NM_001289.5	CLIC2	354	519	166
KI039T	6	NM_001313892.1	HMGB1	216	278	63	NM_003113.3	SP100	2264	2482	219
KI039T	6	NM_002122.3	HLA-DQA1	59	140	82	NM_020056.4	HLA-DQA2	187	267	81
KI046T	6	NM_001042595.2	TMEM91	113	455	343	NM_000709.3	BCKDHA	147	441	295
KI047T	6	NM_001846.3	COL4A2	156	466	311	NM_001303110.1	COL4A1	220	415	196
KI057T	6	NM_001173393.2	HAVCR1	1028	1148	121	NM_001146726.1	TIMD4	125	516	392
KI062T	6	NM_001287762.1	SLC28A1	1092	1663	572	NM_002605.2	PDE8A	383	682	300
KI064T	6	NM_001098821.1	TMEM91	267	650	384	NM_000709.3	BCKDHA	152	352	201
KI067T	6	NM_018927.3	PCDHGB7	89	212	124	NM_002588.3	PCDHGC3	2569	2834	266
KI067T	6	NM_018927.3	PCDHGB7	89	212	124	NM_003735.2	PCDHGA12	2617	2882	266
KI067T	6	NM_018927.3	PCDHGB7	89	212	124	NM_003736.2	PCDHGB4	2421	2686	266
KI067T	6	NM_018927.3	PCDHGB7	89	212	124	NM_018912.2	PCDHGA1	2445	2710	266
KI067T	6	NM_018927.3	PCDHGB7	89	212	124	NM_018913.2	PCDHGA10	2460	2725	266
KI067T	6	NM_018927.3	PCDHGB7	89	212	124	NM_018914.2	PCDHGA11	2715	2980	266
KI067T	6	NM_018927.3	PCDHGB7	89	212	124	NM_018915.3	PCDHGA2	2660	2925	266
KI067T	6	NM_018927.3	PCDHGB7	89	212	124	NM_018916.3	PCDHGA3	2448	2713	266
KI067T	6	NM_018927.3	PCDHGB7	89	212	124	NM_018917.3	PCDHGA4	2621	2886	266
KI067T	6	NM_018927.3	PCDHGB7	89	212	124	NM_018918.2	PCDHGA5	2445	2710	266
KI067T	6	NM_018927.3	PCDHGB7	89	212	124	NM_018919.2	PCDHGA6	2448	2713	266
KI067T	6	NM_018927.3	PCDHGB7	89	212	124	NM_018920.3	PCDHGA7	2609	2874	266
KI067T	6	NM_018927.3	PCDHGB7	89	212	124	NM_018921.2	PCDHGA9	2448	2713	266
KI067T	6	NM_018927.3	PCDHGB7	89	212	124	NM_018922.2	PCDHGB1	2433	2698	266
KI067T	6	NM_018927.3	PCDHGB7	89	212	124	NM_018923.2	PCDHGB2	2445	2710	266
KI067T	6	NM_018927.3	PCDHGB7	89	212	124	NM_018924.4	PCDHGB3	2570	2835	266
KI067T	6	NM_018927.3	PCDHGB7	89	212	124	NM_018925.2	PCDHGB5	2421	2686	266
KI067T	6	NM_018927.3	PCDHGB7	89	212	124	NM_018926.2	PCDHGB6	2442	2707	266
KI067T	6	NM_018927.3	PCDHGB7	89	212	124	NM_018928.2	PCDHGC4	2466	2731	266
KI067T	6	NM_018927.3	PCDHGB7	89	212	124	NM_018929.2	PCDHGC5	2484	2749	266
KI067T	6	NM_018927.3	PCDHGB7	89	212	124	NM_032088.1	PCDHGA8	3346	3611	266
KI068T	6	NM_001170331.1	LANCL3	1170	1390	221	NM_021083.3	XK	453	818	366
KI070T	6	NM_001098821.1	TMEM91	219	669	451	NM_000709.3	BCKDHA	167	414	248
KI072T	6	NM_001846.3	COL4A2	170	475	306	NM_001303110.1	COL4A1	241	498	258
KI077T	6	NM_001042595.2	TMEM91	154	287	134	NM_000709.3	BCKDHA	168	271	104
KI080T	6	NM_001846.3	COL4A2	126	485	360	NM_001303110.1	COL4A1	225	351	127
KI083T	6	NM_001173393.2	HAVCR1	931	1143	213	NM_001146726.1	TIMD4	174	376	203
KI083T	6	NM_207398.2	GBP7	1677	1761	85	NM_052941.4	GBP4	3427	3656	230
KI092T	6	NM_001042595.2	TMEM91	196	415	220	NM_000709.3	BCKDHA	148	249	102
KI094T	6	NM_019863.2	F8	63	157	95	NM_001289.5	CLIC2	335	551	217
KI102T	6	NM_000204.4	CFI	1378	1768	391	NM_001322176.1	PDE12	1964	2016	53
KI110T	6	NM_004668.2	MGAM	5232	5528	297	NM_001293626.1	MGAM2	69	330	262
KI113T	6	NM_001286198.1	C12orf43	199	267	69	NM_001122.3	PLIN2	442	531	90
KI114T	6	NM_152293.2	TADA2B	139	423	285	NM_020777.2	SORCS2	503	809	307
KI114T	6	NM_178507.2	OAF	530	777	248	NM_001244682.1	POU2F3	78	311	234
KI118T	6	NM_001272049.1	TRAP1	1334	1495	162	NM_153713.2	LIX1L	2579	2643	65
KI127T	6	NM_001303460.1	FGF11	144	476	333	NM_000747.2	CHRNB1	116	238	123
KI130T	6	NM_003478.3	CUL5	2447	2769	323	NM_000019.3	ACAT1	147	405	259
KI131T	6	NM_001286198.1	C12orf43	202	265	64	NM_001122.3	PLIN2	470	553	84
KI133T	6	NM_001173393.2	HAVCR1	996	1143	148	NM_001146726.1	TIMD4	123	375	253
KI138T	6	NM_001286198.1	C12orf43	201	264	64	NM_001122.3	PLIN2	455	551	97
KI140T	6	NM_001042595.2	TMEM91	152	402	251	NM_000709.3	BCKDHA	165	593	429
KI146T	6	NM_001042595.2	TMEM91	201	453	253	NM_000709.3	BCKDHA	165	458	294
KI155T	6	NM_001173393.2	HAVCR1	744	1134	391	NM_001146726.1	TIMD4	115	590	476
KI157T	6	NM_001680.4	FXYD2	26	144	119	NM_020693.3	DSCAML1	247	471	225
KI161T	6	NM_001204403.1	ANK3	75	296	222	NM_001291494.1	ITGA8	1408	1591	184
KI170T	6	NM_001146108.1	PTGR1	691	919	229	NM_152384.2	BBS5	1645	1741	97
KI174T	6	NM_001098821.1	TMEM91	38	530	493	NM_000709.3	BCKDHA	156	594	439
KI179T	6	NM_001173393.2	HAVCR1	995	1144	150	NM_001146726.1	TIMD4	116	471	356
KI183T	6	NM_002125.3	HLA-DRB5	130	243	114	NM_001243965.1	HLA-DRB1	316	488	173
KI188T	6	NM_001098821.1	TMEM91	236	541	306	NM_000709.3	BCKDHA	162	314	153
KI189T	6	NM_001042595.2	TMEM91	123	457	335	NM_000709.3	BCKDHA	149	373	225
KI193T	6	NM_001098821.1	TMEM91	206	676	471	NM_000709.3	BCKDHA	157	416	260
KI196T	6	NM_019863.2	F8	50	166	117	NM_001289.5	CLIC2	307	698	392
KI198T	6	NM_001098821.1	TMEM91	203	662	460	NM_000709.3	BCKDHA	195	694	500
KI198T	6	NM_001680.4	FXYD2	17	209	193	NM_020693.3	DSCAML1	299	537	239
KI204T	6	NM_006098.4	RACK1	12	471	460	NM_145350.2	SCARF1	2952	3003	52
KI207T	6	NM_001669.3	ARSD	223	542	320	NM_001066.2	TNFRSF1B	2280	2336	57
KI210T	6	NM_001083910.3	SIRPB1	426	579	154	NM_178460.2	SIRPD	128	290	163
KI217T	6	NM_001202547.2	SYNJ2BP-COX16	199	514	316	NM_018373.2	SYNJ2BP	6454	6599	146
KI222T	6	NM_001042595.2	TMEM91	66	393	328	NM_000709.3	BCKDHA	167	295	129
KI225T	6	NM_001083910.3	SIRPB1	324	570	247	NM_178460.2	SIRPD	167	569	403
KI229T	6	NM_001286198.1	C12orf43	208	266	59	NM_001122.3	PLIN2	441	586	146
KI231T	6	NM_001173393.2	HAVCR1	807	1148	342	NM_001146726.1	TIMD4	129	421	293
KI232T	6	NM_001098821.1	TMEM91	273	640	368	NM_000709.3	BCKDHA	168	451	284
KI233T	6	NM_001287762.1	SLC28A1	1406	1651	246	NM_002605.2	PDE8A	377	692	316
KI237T	6	NM_001042595.2	TMEM91	129	365	237	NM_000709.3	BCKDHA	156	437	282
KI238T	6	NM_001173393.2	HAVCR1	857	1140	284	NM_001146726.1	TIMD4	125	302	178
KI245T	6	NM_001017963.2	HSP90AA1	1425	1859	435	NM_001283056.1	C14orf105	1910	1969	60
KI247T	6	NM_001098821.1	TMEM91	19	544	526	NM_000709.3	BCKDHA	164	307	144
KI254T	6	NM_003478.3	CUL5	2501	2817	317	NM_000019.3	ACAT1	155	470	316
KI256T	6	NM_206808.3	CLYBL	650	959	310	NM_000887.4	ITGAX	3991	4054	64
KI257T	6	NM_001098821.1	TMEM91	263	520	258	NM_000709.3	BCKDHA	155	486	332
KI257T	6	NM_001286198.1	C12orf43	207	267	61	NM_001122.3	PLIN2	439	565	127
KI258T	6	NM_001173393.2	HAVCR1	858	1136	279	NM_001146726.1	TIMD4	182	365	184
KI260T	6	NM_017806.3	LIME1	588	846	259	NM_020062.3	SLC2A4RG	217	483	267
KI263T	6	NM_001173393.2	HAVCR1	708	1060	353	NM_001146726.1	TIMD4	123	312	190
KI263T	6	NM_019863.2	F8	74	160	87	NM_001289.5	CLIC2	372	580	209
KI270T	6	NM_001010855.3	PIK3R6	2214	2338	125	NM_001128076.1	SPDYE4	382	829	448
KI273T	6	NM_001173393.2	HAVCR1	915	1122	208	NM_001146726.1	TIMD4	125	268	144
KI275T	6	NM_001846.3	COL4A2	138	485	348	NM_001303110.1	COL4A1	220	377	158
KI284T	6	NM_001286198.1	C12orf43	199	267	69	NM_001122.3	PLIN2	460	687	228
KI286T	6	NM_018927.3	PCDHGB7	8	200	193	NM_002588.3	PCDHGC3	2555	2884	330
KI286T	6	NM_018927.3	PCDHGB7	8	200	193	NM_003735.2	PCDHGA12	2603	2932	330
KI286T	6	NM_018927.3	PCDHGB7	8	200	193	NM_003736.2	PCDHGB4	2407	2736	330
KI286T	6	NM_018927.3	PCDHGB7	8	200	193	NM_018912.2	PCDHGA1	2431	2760	330
KI286T	6	NM_018927.3	PCDHGB7	8	200	193	NM_018913.2	PCDHGA10	2446	2775	330
KI286T	6	NM_018927.3	PCDHGB7	8	200	193	NM_018914.2	PCDHGA11	2701	3030	330
KI286T	6	NM_018927.3	PCDHGB7	8	200	193	NM_018915.3	PCDHGA2	2646	2975	330
KI286T	6	NM_018927.3	PCDHGB7	8	200	193	NM_018916.3	PCDHGA3	2434	2763	330
KI286T	6	NM_018927.3	PCDHGB7	8	200	193	NM_018917.3	PCDHGA4	2607	2936	330
KI286T	6	NM_018927.3	PCDHGB7	8	200	193	NM_018918.2	PCDHGA5	2431	2760	330
KI286T	6	NM_018927.3	PCDHGB7	8	200	193	NM_018919.2	PCDHGA6	2434	2763	330
KI286T	6	NM_018927.3	PCDHGB7	8	200	193	NM_018920.3	PCDHGA7	2595	2924	330
KI286T	6	NM_018927.3	PCDHGB7	8	200	193	NM_018921.2	PCDHGA9	2434	2763	330
KI286T	6	NM_018927.3	PCDHGB7	8	200	193	NM_018922.2	PCDHGB1	2419	2748	330
KI286T	6	NM_018927.3	PCDHGB7	8	200	193	NM_018923.2	PCDHGB2	2431	2760	330
KI286T	6	NM_018927.3	PCDHGB7	8	200	193	NM_018924.4	PCDHGB3	2556	2885	330
KI286T	6	NM_018927.3	PCDHGB7	8	200	193	NM_018925.2	PCDHGB5	2407	2736	330
KI286T	6	NM_018927.3	PCDHGB7	8	200	193	NM_018926.2	PCDHGB6	2428	2757	330
KI286T	6	NM_018927.3	PCDHGB7	8	200	193	NM_018928.2	PCDHGC4	2452	2781	330
KI286T	6	NM_018927.3	PCDHGB7	8	200	193	NM_018929.2	PCDHGC5	2470	2799	330
KI286T	6	NM_018927.3	PCDHGB7	8	200	193	NM_032088.1	PCDHGA8	3332	3661	330
KI288T	6	NM_001173393.2	HAVCR1	881	1140	260	NM_001146726.1	TIMD4	123	360	238
KI004T	5	NM_001173393.2	HAVCR1	793	1132	340	NM_001146726.1	TIMD4	127	246	120
KI010T	5	NM_001195192.1	EFCAB13	1988	2066	79	NM_001007024.1	GOSR1	1284	1347	64
KI011T	5	NM_000064.3	C3	2944	3043	100	NM_003807.4	TNFSF14	3517	3744	228
KI030T	5	NM_001042595.2	TMEM91	168	436	269	NM_000709.3	BCKDHA	164	324	161
KI032T	5	NM_001308156.1	HAVCR1	1168	1264	97	NM_001146726.1	TIMD4	139	246	108
KI033T	5	NM_001042595.2	TMEM91	146	434	289	NM_000709.3	BCKDHA	167	458	292
KI036T	5	NM_000204.4	CFI	1325	1731	407	NM_001322176.1	PDE12	1967	2016	50
KI036T	5	NM_001143980.1	CCDC154	1529	1732	204	NM_001322980.1	SFXN1	3344	3397	54
KI038T	5	NM_001042595.2	TMEM91	167	385	219	NM_000709.3	BCKDHA	198	430	233
KI039T	5	NM_020056.4	HLA-DQA2	192	273	82	NM_002122.3	HLA-DQA1	346	453	108
KI045T	5	NM_001080432.2	FTO	1192	1324	133	NM_000827.3	GRIA1	1097	1494	398
KI050T	5	NM_001286198.1	C12orf43	206	266	61	NM_001122.3	PLIN2	437	651	215
KI051T	5	NM_001286198.1	C12orf43	199	265	67	NM_001122.3	PLIN2	434	584	151
KI051T	5	NM_012105.4	BACE2	1424	1754	331	NM_058186.3	FAM3B	213	482	270
KI066T	5	NM_001286198.1	C12orf43	207	266	60	NM_001122.3	PLIN2	454	569	116
KI067T	5	NM_001190214.1	PPIP5K1	3132	3249	118	NM_001282309.1	CATSPER2	511	606	96
KI069T	5	NM_017806.3	LIME1	680	836	157	NM_020062.3	SLC2A4RG	179	355	177
KI070T	5	NM_004668.2	MGAM	5097	5547	451	NM_001293626.1	MGAM2	63	590	528
KI072T	5	NM_001173393.2	HAVCR1	874	1149	276	NM_001146726.1	TIMD4	129	406	278
KI086T	5	NM_001042595.2	TMEM91	96	453	358	NM_000709.3	BCKDHA	187	338	152
KI088T	5	NM_019863.2	F8	59	156	98	NM_001289.5	CLIC2	323	618	296
KI092T	5	NM_006994.4	BTN3A3	1071	1227	157	NM_001145009.1	BTN3A1	1381	1437	57
KI094T	5	NM_000999.3	RPL38	63	136	74	NM_001330453.1	TTYH2	186	459	274
KI095T	5	NM_001098821.1	TMEM91	272	553	282	NM_000709.3	BCKDHA	165	392	228
KI102T	5	NM_001042595.2	TMEM91	171	424	254	NM_000709.3	BCKDHA	164	325	162
KI103T	5	NM_019863.2	F8	85	169	85	NM_001289.5	CLIC2	399	604	206
KI104T	5	NM_001286198.1	C12orf43	199	267	69	NM_001122.3	PLIN2	458	567	110
KI113T	5	NM_001042595.2	TMEM91	160	418	259	NM_000709.3	BCKDHA	149	440	292
KI114T	5	NM_001017528.2	PRR5	743	919	177	NM_181334.5	PRR5-ARHGAP8	605	1155	551
KI114T	5	NM_001202547.2	SYNJ2BP-COX16	218	387	170	NM_018373.2	SYNJ2BP	6456	6580	125
KI115T	5	NM_001042595.2	TMEM91	155	436	282	NM_000709.3	BCKDHA	167	368	202
KI120T	5	NM_018927.3	PCDHGB7	19	210	192	NM_002588.3	PCDHGC3	2580	2753	174
KI120T	5	NM_018927.3	PCDHGB7	19	210	192	NM_003735.2	PCDHGA12	2628	2801	174
KI120T	5	NM_018927.3	PCDHGB7	19	210	192	NM_003736.2	PCDHGB4	2432	2605	174
KI120T	5	NM_018927.3	PCDHGB7	19	210	192	NM_018912.2	PCDHGA1	2456	2629	174
KI120T	5	NM_018927.3	PCDHGB7	19	210	192	NM_018913.2	PCDHGA10	2471	2644	174
KI120T	5	NM_018927.3	PCDHGB7	19	210	192	NM_018914.2	PCDHGA11	2726	2899	174
KI120T	5	NM_018927.3	PCDHGB7	19	210	192	NM_018915.3	PCDHGA2	2671	2844	174
KI120T	5	NM_018927.3	PCDHGB7	19	210	192	NM_018916.3	PCDHGA3	2459	2632	174
KI120T	5	NM_018927.3	PCDHGB7	19	210	192	NM_018917.3	PCDHGA4	2632	2805	174
KI120T	5	NM_018927.3	PCDHGB7	19	210	192	NM_018918.2	PCDHGA5	2456	2629	174
KI120T	5	NM_018927.3	PCDHGB7	19	210	192	NM_018919.2	PCDHGA6	2459	2632	174
KI120T	5	NM_018927.3	PCDHGB7	19	210	192	NM_018920.3	PCDHGA7	2620	2793	174
KI120T	5	NM_018927.3	PCDHGB7	19	210	192	NM_018921.2	PCDHGA9	2459	2632	174
KI120T	5	NM_018927.3	PCDHGB7	19	210	192	NM_018922.2	PCDHGB1	2444	2617	174
KI120T	5	NM_018927.3	PCDHGB7	19	210	192	NM_018923.2	PCDHGB2	2456	2629	174
KI120T	5	NM_018927.3	PCDHGB7	19	210	192	NM_018924.4	PCDHGB3	2581	2754	174
KI120T	5	NM_018927.3	PCDHGB7	19	210	192	NM_018925.2	PCDHGB5	2432	2605	174
KI120T	5	NM_018927.3	PCDHGB7	19	210	192	NM_018926.2	PCDHGB6	2453	2626	174
KI120T	5	NM_018927.3	PCDHGB7	19	210	192	NM_018928.2	PCDHGC4	2477	2650	174
KI120T	5	NM_018927.3	PCDHGB7	19	210	192	NM_018929.2	PCDHGC5	2495	2668	174
KI120T	5	NM_018927.3	PCDHGB7	19	210	192	NM_032088.1	PCDHGA8	3357	3530	174
KI121T	5	NM_001042595.2	TMEM91	94	415	322	NM_000709.3	BCKDHA	198	337	140
KI124T	5	NM_201263.2	WARS2	399	663	265	NM_001330677.1	TBX15	269	419	151
KI127T	5	NM_001017363.1	ARID3C	105	284	180	NM_001281426.1	DCTN3	155	347	193
KI127T	5	NM_001098821.1	TMEM91	279	555	277	NM_000709.3	BCKDHA	166	347	182
KI127T	5	NM_001271145.1	ST3GAL6	23	292	270	NM_000416.2	IFNGR1	200	273	74
KI137T	5	NM_019863.2	F8	49	155	107	NM_001289.5	CLIC2	318	670	353
KI138T	5	NM_001173393.2	HAVCR1	768	1141	374	NM_001146726.1	TIMD4	124	500	377
KI139T	5	NM_001042595.2	TMEM91	191	456	266	NM_000709.3	BCKDHA	149	540	392
KI143T	5	NM_001308156.1	HAVCR1	1138	1245	108	NM_001146726.1	TIMD4	190	381	192
KI152T	5	NM_001098821.1	TMEM91	159	677	519	NM_000709.3	BCKDHA	165	495	331
KI155T	5	NM_001098821.1	TMEM91	230	538	309	NM_000709.3	BCKDHA	146	297	152
KI155T	5	NM_001249.3	ENTPD5	1266	1465	200	NM_152445.2	FAM161B	439	703	265
KI155T	5	NM_001286198.1	C12orf43	181	267	87	NM_001122.3	PLIN2	455	553	99
KI155T	5	NM_006098.4	RACK1	422	528	107	NM_145350.2	SCARF1	2952	3003	52
KI159T	5	NM_001303110.1	COL4A1	21	274	254	NM_001846.3	COL4A2	482	612	131
KI161T	5	NM_001042595.2	TMEM91	147	380	234	NM_000709.3	BCKDHA	156	324	169
KI161T	5	NM_001286198.1	C12orf43	199	266	68	NM_001122.3	PLIN2	446	682	237
KI164T	5	NM_001173393.2	HAVCR1	927	1144	218	NM_001146726.1	TIMD4	125	207	83
KI164T	5	NM_006994.4	BTN3A3	1021	1170	150	NM_001145009.1	BTN3A1	1383	1443	61
KI165T	5	NM_019863.2	F8	84	169	86	NM_001289.5	CLIC2	399	686	288
KI169T	5	NM_001079533.1	CPEB1	1412	1579	168	NM_001021.4	RPS17	140	339	200
KI176T	5	NM_001173393.2	HAVCR1	1005	1142	138	NM_001146726.1	TIMD4	126	250	125
KI180T	5	NM_001846.3	COL4A2	291	486	196	NM_001303110.1	COL4A1	235	481	247
KI181T	5	NM_019863.2	F8	47	159	113	NM_001289.5	CLIC2	318	565	248
KI182T	5	NM_001173393.2	HAVCR1	928	1142	215	NM_001146726.1	TIMD4	114	267	154
KI188T	5	NM_001323573.1	AGBL4	726	828	103	NM_001302082.1	BEND5	1332	1461	130
KI189T	5	NM_019863.2	F8	88	166	79	NM_001289.5	CLIC2	349	577	229
KI191T	5	NM_001286198.1	C12orf43	201	266	66	NM_001122.3	PLIN2	458	544	87
KI193T	5	NM_024907.6	FBXO17	670	937	268	NM_017827.3	SARS2	444	578	135
KI197T	5	NM_001102426.2	TBC1D8	2889	3162	274	NM_005388.4	PDCL	2971	3024	54
KI197T	5	NM_001286164.1	ASTN1	1955	2103	149	NM_001320143.1	TRAF3IP3	1242	1472	231
KI198T	5	NM_001252385.1	TNIP1	521	654	134	NM_001155.4	ANXA6	265	593	329
KI202T	5	NM_018927.3	PCDHGB7	59	200	142	NM_002588.3	PCDHGC3	2569	2813	245
KI202T	5	NM_018927.3	PCDHGB7	59	200	142	NM_003735.2	PCDHGA12	2617	2861	245
KI202T	5	NM_018927.3	PCDHGB7	59	200	142	NM_003736.2	PCDHGB4	2421	2665	245
KI202T	5	NM_018927.3	PCDHGB7	59	200	142	NM_018912.2	PCDHGA1	2445	2689	245
KI202T	5	NM_018927.3	PCDHGB7	59	200	142	NM_018913.2	PCDHGA10	2460	2704	245
KI202T	5	NM_018927.3	PCDHGB7	59	200	142	NM_018914.2	PCDHGA11	2715	2959	245
KI202T	5	NM_018927.3	PCDHGB7	59	200	142	NM_018915.3	PCDHGA2	2660	2904	245
KI202T	5	NM_018927.3	PCDHGB7	59	200	142	NM_018916.3	PCDHGA3	2448	2692	245
KI202T	5	NM_018927.3	PCDHGB7	59	200	142	NM_018917.3	PCDHGA4	2621	2865	245
KI202T	5	NM_018927.3	PCDHGB7	59	200	142	NM_018918.2	PCDHGA5	2445	2689	245
KI202T	5	NM_018927.3	PCDHGB7	59	200	142	NM_018919.2	PCDHGA6	2448	2692	245
KI202T	5	NM_018927.3	PCDHGB7	59	200	142	NM_018920.3	PCDHGA7	2609	2853	245
KI202T	5	NM_018927.3	PCDHGB7	59	200	142	NM_018921.2	PCDHGA9	2448	2692	245
KI202T	5	NM_018927.3	PCDHGB7	59	200	142	NM_018922.2	PCDHGB1	2433	2677	245
KI202T	5	NM_018927.3	PCDHGB7	59	200	142	NM_018923.2	PCDHGB2	2445	2689	245
KI202T	5	NM_018927.3	PCDHGB7	59	200	142	NM_018924.4	PCDHGB3	2570	2814	245
KI202T	5	NM_018927.3	PCDHGB7	59	200	142	NM_018925.2	PCDHGB5	2421	2665	245
KI202T	5	NM_018927.3	PCDHGB7	59	200	142	NM_018926.2	PCDHGB6	2442	2686	245
KI202T	5	NM_018927.3	PCDHGB7	59	200	142	NM_018928.2	PCDHGC4	2466	2710	245
KI202T	5	NM_018927.3	PCDHGB7	59	200	142	NM_018929.2	PCDHGC5	2484	2728	245
KI202T	5	NM_018927.3	PCDHGB7	59	200	142	NM_032088.1	PCDHGA8	3346	3590	245
KI204T	5	NM_001286198.1	C12orf43	199	265	67	NM_001122.3	PLIN2	434	704	271
KI206T	5	NM_001198759.1	LY75-CD302	4842	5019	178	NM_002349.3	LY75	5897	6212	316
KI210T	5	NM_001042595.2	TMEM91	99	268	170	NM_000709.3	BCKDHA	154	339	186
KI211T	5	NM_001173393.2	HAVCR1	867	1141	275	NM_001146726.1	TIMD4	124	238	115
KI211T	5	NM_001293312.1	DARS	1068	1258	191	NM_001114396.1	KLRD1	2765	2815	51
KI212T	5	NM_001173393.2	HAVCR1	905	1148	244	NM_014668.3	GREB1	7320	7375	56
KI215T	5	NM_001029896.1	WDR45	811	977	167	NM_007213.2	PRAF2	235	584	350
KI217T	5	NM_017409.3	HOXC10	702	838	137	NM_014620.5	HOXC4	1176	1403	228
KI226T	5	NM_001173393.2	HAVCR1	995	1143	149	NM_001146726.1	TIMD4	130	345	216
KI228T	5	NM_000175.4	GPI	1255	1414	160	NM_032346.1	PDCD2L	162	496	335
KI232T	5	NM_017806.3	LIME1	666	838	173	NM_020062.3	SLC2A4RG	205	435	231
KI232T	5	NM_018706.6	DHTKD1	2450	2776	327	NM_001142627.2	SEC61A2	215	372	158
KI234T	5	NM_001017963.2	HSP90AA1	1714	1860	147	NM_001283056.1	C14orf105	1912	1968	57
KI234T	5	NM_001083910.3	SIRPB1	426	569	144	NM_178460.2	SIRPD	144	282	139
KI234T	5	NM_001286198.1	C12orf43	208	266	59	NM_001122.3	PLIN2	434	712	279
KI234T	5	NM_002473.5	MYH9	370	758	389	NM_001102371.1	FOXRED2	1316	1417	102
KI236T	5	NM_000204.4	CFI	1604	1770	167	NM_030821.4	PLA2G12A	549	742	194
KI237T	5	NM_000999.3	RPL38	54	135	82	NM_001330453.1	TTYH2	190	371	182
KI237T	5	NM_017806.3	LIME1	653	842	190	NM_020062.3	SLC2A4RG	192	561	370
KI237T	5	NM_006098.4	RACK1	322	491	170	NM_145350.2	SCARF1	2952	3003	52
KI239T	5	NM_001286198.1	C12orf43	207	265	59	NM_001122.3	PLIN2	435	587	153
KI240T	5	NM_000989.3	RPL30	119	249	131	NM_001251877.1	USP4	790	855	66
KI240T	5	NM_001126056.2	DMKN	1220	1494	275	NM_207392.2	KRTDAP	184	467	284
KI240T	5	NM_001285987.1	POU5F1	707	762	56	NM_001308258.1	HPS3	2566	2736	171
KI244T	5	NM_001042595.2	TMEM91	48	321	274	NM_000709.3	BCKDHA	168	410	243
KI245T	5	NM_000204.4	CFI	1638	1732	95	NM_030821.4	PLA2G12A	524	808	285
KI245T	5	NM_001098821.1	TMEM91	281	698	418	NM_000709.3	BCKDHA	168	467	300
KI246T	5	NM_019863.2	F8	52	150	99	NM_001289.5	CLIC2	317	575	259
KI247T	5	NM_001146108.1	PTGR1	622	840	219	NM_152384.2	BBS5	1653	1735	83
KI248T	5	NM_000976.3	RPL12	54	206	153	NM_001114132.1	NBEAL1	7184	7281	98
KI248T	5	NM_001281532.2	PSENEN	189	328	140	NM_019104.2	LIN37	415	543	129
KI252T	5	NM_001098821.1	TMEM91	228	502	275	NM_000709.3	BCKDHA	156	307	152
KI252T	5	NM_001173393.2	HAVCR1	995	1143	149	NM_001146726.1	TIMD4	191	266	76
KI258T	5	NM_019863.2	F8	89	168	80	NM_001289.5	CLIC2	335	610	276
KI259T	5	NM_001163941.1	ABCB5	1659	1881	223	NM_152384.2	BBS5	1643	1704	62
KI261T	5	NM_001286198.1	C12orf43	202	267	66	NM_001122.3	PLIN2	445	509	65
KI263T	5	NM_207398.2	GBP7	1673	1760	88	NM_052941.4	GBP4	3432	3559	128
KI272T	5	NM_001173393.2	HAVCR1	793	1096	304	NM_001146726.1	TIMD4	124	302	179
KI272T	5	NM_001286198.1	C12orf43	204	267	64	NM_001122.3	PLIN2	464	718	255
KI274T	5	NM_001098821.1	TMEM91	228	675	448	NM_000709.3	BCKDHA	168	413	246
KI275T	5	NM_021818.3	SAV1	653	887	235	NM_002102.3	GYPE	110	242	133
KI276T	5	NM_001286198.1	C12orf43	204	261	58	NM_001122.3	PLIN2	435	675	241
KI277T	5	NM_001286198.1	C12orf43	199	281	83	NM_001122.3	PLIN2	456	689	234
KI278T	5	NM_001249.3	ENTPD5	1148	1448	301	NM_152445.2	FAM161B	448	850	403
KI278T	5	NM_018927.3	PCDHGB7	12	195	184	NM_002588.3	PCDHGC3	2565	3007	443
KI278T	5	NM_018927.3	PCDHGB7	12	195	184	NM_003735.2	PCDHGA12	2613	3055	443
KI278T	5	NM_018927.3	PCDHGB7	12	195	184	NM_003736.2	PCDHGB4	2417	2859	443
KI278T	5	NM_018927.3	PCDHGB7	12	195	184	NM_018912.2	PCDHGA1	2441	2883	443
KI278T	5	NM_018927.3	PCDHGB7	12	195	184	NM_018913.2	PCDHGA10	2456	2898	443
KI278T	5	NM_018927.3	PCDHGB7	12	195	184	NM_018914.2	PCDHGA11	2711	3153	443
KI278T	5	NM_018927.3	PCDHGB7	12	195	184	NM_018915.3	PCDHGA2	2656	3098	443
KI278T	5	NM_018927.3	PCDHGB7	12	195	184	NM_018916.3	PCDHGA3	2444	2886	443
KI278T	5	NM_018927.3	PCDHGB7	12	195	184	NM_018917.3	PCDHGA4	2617	3059	443
KI278T	5	NM_018927.3	PCDHGB7	12	195	184	NM_018918.2	PCDHGA5	2441	2883	443
KI278T	5	NM_018927.3	PCDHGB7	12	195	184	NM_018919.2	PCDHGA6	2444	2886	443
KI278T	5	NM_018927.3	PCDHGB7	12	195	184	NM_018920.3	PCDHGA7	2605	3047	443
KI278T	5	NM_018927.3	PCDHGB7	12	195	184	NM_018921.2	PCDHGA9	2444	2886	443
KI278T	5	NM_018927.3	PCDHGB7	12	195	184	NM_018922.2	PCDHGB1	2429	2871	443
KI278T	5	NM_018927.3	PCDHGB7	12	195	184	NM_018923.2	PCDHGB2	2441	2883	443
KI278T	5	NM_018927.3	PCDHGB7	12	195	184	NM_018924.4	PCDHGB3	2566	3008	443
KI278T	5	NM_018927.3	PCDHGB7	12	195	184	NM_018925.2	PCDHGB5	2417	2859	443
KI278T	5	NM_018927.3	PCDHGB7	12	195	184	NM_018926.2	PCDHGB6	2438	2880	443
KI278T	5	NM_018927.3	PCDHGB7	12	195	184	NM_018928.2	PCDHGC4	2462	2904	443
KI278T	5	NM_018927.3	PCDHGB7	12	195	184	NM_018929.2	PCDHGC5	2480	2922	443
KI278T	5	NM_018927.3	PCDHGB7	12	195	184	NM_032088.1	PCDHGA8	3342	3784	443
KI279T	5	NM_001042595.2	TMEM91	236	429	194	NM_000709.3	BCKDHA	175	300	126
KI279T	5	NM_001173393.2	HAVCR1	863	1148	286	NM_001146726.1	TIMD4	114	245	132
KI280T	5	NM_001199148.1	SLC38A11	1120	1239	120	NM_004501.3	HNRNPU	6014	6065	52
KI281T	5	NM_006098.4	RACK1	273	492	220	NM_145350.2	SCARF1	2953	3003	51
KI283T	5	NM_001243225.1	PES1	1532	1767	236	NM_001318109.1	GAL3ST1	132	362	231
KI284T	5	NM_001146108.1	PTGR1	792	918	127	NM_152384.2	BBS5	1646	1721	76
KI284T	5	NM_019863.2	F8	59	146	88	NM_001289.5	CLIC2	335	553	219
KI288T	5	NM_000175.4	GPI	1093	1410	318	NM_032346.1	PDCD2L	159	377	219
KI289T	5	NM_001173393.2	HAVCR1	865	1141	277	NM_001146726.1	TIMD4	124	365	242
KI290T	5	NM_001173393.2	HAVCR1	831	1141	311	NM_001146726.1	TIMD4	125	257	133
KI003T	4	NM_001244766.1	MOB1B	468	709	242	NM_000788.2	DCK	384	646	263
KI003T	4	NM_021818.3	SAV1	772	870	99	NM_002102.3	GYPE	100	214	115
KI005T	4	NM_001286198.1	C12orf43	202	259	58	NM_001122.3	PLIN2	459	553	95
KI005T	4	NM_018927.3	PCDHGB7	34	167	134	NM_002588.3	PCDHGC3	2581	2714	134
KI005T	4	NM_018927.3	PCDHGB7	34	167	134	NM_003735.2	PCDHGA12	2629	2762	134
KI005T	4	NM_018927.3	PCDHGB7	34	167	134	NM_003736.2	PCDHGB4	2433	2566	134
KI005T	4	NM_018927.3	PCDHGB7	34	167	134	NM_018912.2	PCDHGA1	2457	2590	134
KI005T	4	NM_018927.3	PCDHGB7	34	167	134	NM_018913.2	PCDHGA10	2472	2605	134
KI005T	4	NM_018927.3	PCDHGB7	34	167	134	NM_018914.2	PCDHGA11	2727	2860	134
KI005T	4	NM_018927.3	PCDHGB7	34	167	134	NM_018915.3	PCDHGA2	2672	2805	134
KI005T	4	NM_018927.3	PCDHGB7	34	167	134	NM_018916.3	PCDHGA3	2460	2593	134
KI005T	4	NM_018927.3	PCDHGB7	34	167	134	NM_018917.3	PCDHGA4	2633	2766	134
KI005T	4	NM_018927.3	PCDHGB7	34	167	134	NM_018918.2	PCDHGA5	2457	2590	134
KI005T	4	NM_018927.3	PCDHGB7	34	167	134	NM_018919.2	PCDHGA6	2460	2593	134
KI005T	4	NM_018927.3	PCDHGB7	34	167	134	NM_018920.3	PCDHGA7	2621	2754	134
KI005T	4	NM_018927.3	PCDHGB7	34	167	134	NM_018921.2	PCDHGA9	2460	2593	134
KI005T	4	NM_018927.3	PCDHGB7	34	167	134	NM_018922.2	PCDHGB1	2445	2578	134
KI005T	4	NM_018927.3	PCDHGB7	34	167	134	NM_018923.2	PCDHGB2	2457	2590	134
KI005T	4	NM_018927.3	PCDHGB7	34	167	134	NM_018924.4	PCDHGB3	2582	2715	134
KI005T	4	NM_018927.3	PCDHGB7	34	167	134	NM_018925.2	PCDHGB5	2433	2566	134
KI005T	4	NM_018927.3	PCDHGB7	34	167	134	NM_018926.2	PCDHGB6	2454	2587	134
KI005T	4	NM_018927.3	PCDHGB7	34	167	134	NM_018928.2	PCDHGC4	2478	2611	134
KI005T	4	NM_018927.3	PCDHGB7	34	167	134	NM_018929.2	PCDHGC5	2496	2629	134
KI005T	4	NM_018927.3	PCDHGB7	34	167	134	NM_032088.1	PCDHGA8	3358	3491	134
KI006T	4	NM_004668.2	MGAM	5365	5514	150	NM_001293626.1	MGAM2	68	351	284
KI007T	4	NM_000204.4	CFI	1476	1780	305	NM_030821.4	PLA2G12A	524	673	150
KI011T	4	NM_001303110.1	COL4A1	17	275	259	NM_001846.3	COL4A2	419	576	158
KI015T	4	NM_001286198.1	C12orf43	204	261	58	NM_001122.3	PLIN2	455	575	121
KI016T	4	NM_001173393.2	HAVCR1	1047	1141	95	NM_001146726.1	TIMD4	124	303	180
KI019T	4	NM_001173393.2	HAVCR1	914	1141	228	NM_001146726.1	TIMD4	125	360	236
KI020T	4	NM_001173393.2	HAVCR1	785	1089	305	NM_001146726.1	TIMD4	125	403	279
KI022T	4	NM_001286198.1	C12orf43	205	265	61	NM_001122.3	PLIN2	435	570	136
KI025T	4	NM_001029896.1	WDR45	686	993	308	NM_007213.2	PRAF2	242	464	223
KI025T	4	NM_001099339.1	COMMD7	1030	1134	105	NM_001188.3	BAK1	468	584	117
KI026T	4	NM_001286198.1	C12orf43	208	259	52	NM_001122.3	PLIN2	453	515	63
KI026T	4	NM_004461.2	FARSA	1323	1436	114	NM_001105578.1	SYCE2	215	415	201
KI028T	4	NM_001846.3	COL4A2	309	487	179	NM_001303110.1	COL4A1	216	290	75
KI030T	4	NM_001173393.2	HAVCR1	919	1068	150	NM_001146726.1	TIMD4	156	443	288
KI030T	4	NM_173815.6	CES4A	250	401	152	NM_201636.2	TBXA2R	1406	1455	50
KI032T	4	NM_001098821.1	TMEM91	223	507	285	NM_000709.3	BCKDHA	171	285	115
KI032T	4	NM_019863.2	F8	74	165	92	NM_001289.5	CLIC2	335	567	233
KI032T	4	NM_021818.3	SAV1	744	923	180	NM_002102.3	GYPE	90	228	139
KI035T	4	NM_001286198.1	C12orf43	204	265	62	NM_001122.3	PLIN2	437	508	72
KI035T	4	NM_001680.4	FXYD2	46	161	116	NM_020693.3	DSCAML1	233	344	112
KI036T	4	NM_001039211.2	ATAD3C	806	923	118	NM_001170535.1	ATAD3A	1747	1839	93
KI036T	4	NM_001680.4	FXYD2	35	211	177	NM_020693.3	DSCAML1	233	553	321
KI039T	4	NM_005514.7	HLA-B	499	550	52	NM_002116.7	HLA-A	544	617	74
KI039T	4	NM_015409.4	EP400	8325	8377	53	NM_001077261.3	NCOR2	1918	2025	108
KI041T	4	NM_001669.3	ARSD	276	525	250	NM_001066.2	TNFRSF1B	2280	2332	53
KI042T	4	NM_018653.3	GPRC5C	895	1089	195	NM_001291746.1	REL	2373	2428	56
KI042T	4	NM_183374.2	CYP26C1	704	855	152	NM_000783.3	CYP26A1	238	635	398
KI043T	4	NM_017806.3	LIME1	647	842	196	NM_020062.3	SLC2A4RG	198	379	182
KI046T	4	NM_001286198.1	C12orf43	208	266	59	NM_001122.3	PLIN2	460	635	176
KI055T	4	NM_001286198.1	C12orf43	200	264	65	NM_001122.3	PLIN2	440	584	145
KI056T	4	NM_001003795.2	GTF2IRD2B	546	866	321	NM_001184819.1	GNL3L	4935	4993	59
KI056T	4	NM_173537.3	GTF2IRD2	546	866	321	NM_001184819.1	GNL3L	4935	4993	59
KI058T	4	NM_001042595.2	TMEM91	205	371	167	NM_000709.3	BCKDHA	170	408	239
KI058T	4	NM_001286198.1	C12orf43	207	266	60	NM_001122.3	PLIN2	437	570	134
KI062T	4	NM_001302082.1	BEND5	1050	1263	214	NM_001323573.1	AGBL4	830	911	82
KI063T	4	NM_001173393.2	HAVCR1	930	1143	214	NM_001146726.1	TIMD4	141	270	130
KI064T	4	NM_001144763.1	EXPH5	430	692	263	NM_153705.4	KDELC2	277	706	430
KI067T	4	NM_001173393.2	HAVCR1	606	1143	538	NM_001146726.1	TIMD4	115	360	246
KI069T	4	NM_001286581.1	PHRF1	4888	4965	78	NM_000797.3	DRD4	313	616	304
KI070T	4	NM_001173393.2	HAVCR1	1041	1143	103	NM_001146726.1	TIMD4	124	267	144
KI071T	4	NM_020879.2	CCDC146	28	273	246	NM_001079877.2	RASA4	1165	1304	140
KI071T	4	NM_020879.2	CCDC146	28	273	246	NM_001277335.1	RASA4B	1163	1302	140
KI073T	4	NM_019863.2	F8	73	164	92	NM_001289.5	CLIC2	323	537	215
KI074T	4	NM_001014283.1	DCUN1D2	640	731	92	NM_138430.4	ADPRHL1	313	443	131
KI076T	4	NM_001846.3	COL4A2	218	469	252	NM_001303110.1	COL4A1	236	343	108
KI076T	4	NM_004461.2	FARSA	1346	1419	74	NM_001105578.1	SYCE2	222	370	149
KI079T	4	NM_001286198.1	C12orf43	199	265	67	NM_001122.3	PLIN2	459	564	106
KI080T	4	NM_000989.3	RPL30	89	261	173	NM_001251877.1	USP4	790	843	54
KI080T	4	NM_000999.3	RPL38	49	139	91	NM_001330453.1	TTYH2	157	350	194
KI080T	4	NM_019863.2	F8	94	155	62	NM_001289.5	CLIC2	317	448	132
KI081T	4	NM_001173393.2	HAVCR1	1009	1141	133	NM_001146726.1	TIMD4	301	500	200
KI081T	4	NM_001175.6	ARHGDIB	406	621	216	NM_152321.3	ERP27	132	370	239
KI082T	4	NM_001111101.1	CNRIP1	863	979	117	NM_000945.3	PPP3R1	418	532	115
KI087T	4	NM_004218.3	RAB11B	347	588	242	NM_181425.2	FXN	5125	5175	51
KI089T	4	NM_001098821.1	TMEM91	287	680	394	NM_000709.3	BCKDHA	147	313	167
KI089T	4	NM_001201380.2	CNTNAP3B	235	496	262	NM_000706.4	AVPR1A	4994	5060	67
KI089T	4	NM_001249.3	ENTPD5	1142	1459	318	NM_152445.2	FAM161B	467	598	132
KI090T	4	NM_000204.4	CFI	1654	1772	119	NM_030821.4	PLA2G12A	492	816	325
KI090T	4	NM_001042595.2	TMEM91	125	439	315	NM_000709.3	BCKDHA	241	477	237
KI090T	4	NM_001680.4	FXYD2	25	172	148	NM_020693.3	DSCAML1	226	628	403
KI093T	4	NM_001303110.1	COL4A1	112	263	152	NM_001846.3	COL4A2	416	550	135
KI095T	4	NM_001321350.1	LRRC37B	2031	2150	120	NM_001035267.1	RPL41	262	359	98
KI099T	4	NM_001083910.3	SIRPB1	452	586	135	NM_178460.2	SIRPD	158	332	175
KI099T	4	NM_001173393.2	HAVCR1	837	1137	301	NM_001146726.1	TIMD4	134	266	133
KI101T	4	NM_001042595.2	TMEM91	99	394	296	NM_000709.3	BCKDHA	167	414	248
KI101T	4	NM_018706.6	DHTKD1	2605	2756	152	NM_001142627.2	SEC61A2	238	354	117
KI102T	4	NM_001286198.1	C12orf43	207	266	60	NM_001122.3	PLIN2	446	572	127
KI104T	4	NM_001846.3	COL4A2	253	372	120	NM_001303110.1	COL4A1	243	351	109
KI109T	4	NM_006098.4	RACK1	411	490	80	NM_145350.2	SCARF1	2952	3003	52
KI109T	4	NM_019863.2	F8	60	154	95	NM_001289.5	CLIC2	335	483	149
KI111T	4	NM_001173393.2	HAVCR1	1030	1142	113	NM_001146726.1	TIMD4	130	252	123
KI114T	4	NM_000989.3	RPL30	90	244	155	NM_001251877.1	USP4	790	839	50
KI114T	4	NM_001324046.1	PIAS2	1535	1843	309	NM_001307986.1	ST8SIA5	888	1051	164
KI115T	4	NM_001286198.1	C12orf43	202	260	59	NM_001122.3	PLIN2	459	512	54
KI116T	4	NM_017806.3	LIME1	584	836	253	NM_020062.3	SLC2A4RG	191	313	123
KI117T	4	NM_001287762.1	SLC28A1	1543	1659	117	NM_002605.2	PDE8A	415	579	165
KI118T	4	NM_001204268.1	FXYD6-FXYD2	745	828	84	NM_020693.3	DSCAML1	247	439	193
KI118T	4	NM_001680.4	FXYD2	132	215	84	NM_020693.3	DSCAML1	247	439	193
KI120T	4	NM_001287762.1	SLC28A1	1552	1684	133	NM_002605.2	PDE8A	384	492	109
KI120T	4	NM_001286198.1	C12orf43	202	259	58	NM_001122.3	PLIN2	459	580	122
KI120T	4	NM_006098.4	RACK1	410	518	109	NM_145350.2	SCARF1	2952	3003	52
KI121T	4	NM_173815.6	CES4A	349	439	91	NM_201636.2	TBXA2R	1404	1455	52
KI122T	4	NM_001322841.1	ABR	606	858	253	NM_006761.4	YWHAE	232	375	144
KI122T	4	NM_001173393.2	HAVCR1	1061	1148	88	NM_001146726.1	TIMD4	149	330	182
KI123T	4	NM_001173393.2	HAVCR1	1043	1141	99	NM_001146726.1	TIMD4	124	317	194
KI124T	4	NM_001243225.1	PES1	1607	1740	134	NM_001318109.1	GAL3ST1	75	352	278
KI126T	4	NM_001286198.1	C12orf43	207	258	52	NM_001122.3	PLIN2	460	641	182
KI126T	4	NM_001846.3	COL4A2	138	466	329	NM_001303110.1	COL4A1	227	394	168
KI127T	4	NM_001173393.2	HAVCR1	1041	1143	103	NM_001146726.1	TIMD4	117	311	195
KI127T	4	NM_002191.3	INHA	181	360	180	NM_052902.3	STK11IP	171	337	167
KI127T	4	NM_002977.3	SCN9A	847	933	87	NM_001040142.1	SCN2A	931	988	58
KI130T	4	NM_001098787.1	BET1L	41	251	211	NM_001145249.1	FAM157B	911	1251	341
KI130T	4	NM_001145434.1	ZNF880	41	321	281	NM_182633.2	ZNF713	3149	3198	50
KI130T	4	NM_001190214.1	PPIP5K1	3003	3217	215	NM_001282310.1	CATSPER2	28	509	482
KI130T	4	NM_001202549.2	SYNJ2BP-COX16	162	429	268	NM_018373.2	SYNJ2BP	6458	6706	249
KI130T	4	NM_014056.3	HIGD1A	51	153	103	NM_002000.3	FCAR	1687	1736	50
KI131T	4	NM_000204.4	CFI	1410	1764	355	NM_001322176.1	PDE12	1964	2016	53
KI131T	4	NM_001173393.2	HAVCR1	910	1141	232	NM_001146726.1	TIMD4	124	231	108
KI132T	4	NM_001102426.2	TBC1D8	2964	3150	187	NM_005388.4	PDCL	2977	3032	56
KI132T	4	NM_001136534.1	TMEM233	433	544	112	NM_006253.4	PRKAB1	462	603	142
KI132T	4	NM_001146108.1	PTGR1	691	913	223	NM_152384.2	BBS5	1654	1736	83
KI132T	4	NM_019863.2	F8	73	168	96	NM_001289.5	CLIC2	316	392	77
KI133T	4	NM_032354.3	TMEM107	21	244	224	NM_001330125.1	VAMP2	460	606	147
KI134T	4	NM_001286198.1	C12orf43	207	258	52	NM_001122.3	PLIN2	455	555	101
KI136T	4	NM_173515.2	CNKSR3	1481	1835	355	NM_001304790.1	FBXO44	2719	2769	51
KI138T	4	NM_001042595.2	TMEM91	164	430	267	NM_000709.3	BCKDHA	170	346	177
KI140T	4	NM_001173393.2	HAVCR1	920	1141	222	NM_001146726.1	TIMD4	137	256	120
KI141T	4	NM_001287762.1	SLC28A1	1306	1666	361	NM_002605.2	PDE8A	383	567	185
KI141T	4	NM_019863.2	F8	77	166	90	NM_001289.5	CLIC2	335	562	228
KI143T	4	NM_001286198.1	C12orf43	199	264	66	NM_001122.3	PLIN2	458	660	203
KI143T	4	NM_004668.2	MGAM	5432	5547	116	NM_001293626.1	MGAM2	57	283	227
KI144T	4	NM_001200050.1	NPL	907	1315	409	NM_001357.4	DHX9	279	557	279
KI145T	4	NM_000204.4	CFI	1617	1770	154	NM_030821.4	PLA2G12A	529	627	99
KI147T	4	NM_178507.2	OAF	512	787	276	NM_001244682.1	POU2F3	74	320	247
KI148T	4	NM_001286198.1	C12orf43	199	265	67	NM_001122.3	PLIN2	447	660	214
KI149T	4	NM_001330639.1	SIRPB1	274	488	215	NM_178460.2	SIRPD	155	382	228
KI151T	4	NM_001173393.2	HAVCR1	931	1149	219	NM_001146726.1	TIMD4	148	259	112
KI151T	4	NM_001846.3	COL4A2	293	390	98	NM_001303110.1	COL4A1	268	412	145
KI151T	4	NM_004668.2	MGAM	5373	5516	144	NM_001293626.1	MGAM2	85	206	122
KI153T	4	NM_001173393.2	HAVCR1	916	1079	164	NM_001146726.1	TIMD4	125	245	121
KI153T	4	NM_001286198.1	C12orf43	203	267	65	NM_001122.3	PLIN2	435	551	117
KI154T	4	NM_001102667.2	PSMA4	586	676	91	NM_000745.3	CHRNA5	334	578	245
KI154T	4	NM_001320595.1	DDX5	1681	1872	192	NM_007215.3	POLG2	691	845	155
KI156T	4	NM_152331.3	ACOT4	472	904	433	NM_001276453.1	KPNB1	716	930	215
KI157T	4	NM_000204.4	CFI	1366	1772	407	NM_001322176.1	PDE12	1964	2016	53
KI157T	4	NM_001173393.2	HAVCR1	1029	1143	115	NM_001146726.1	TIMD4	124	398	275
KI157T	4	NM_019863.2	F8	57	165	109	NM_001289.5	CLIC2	335	515	181
KI160T	4	NM_000988.3	RPL27	29	110	82	NM_001330230.1	IFI35	260	395	136
KI160T	4	NM_001042595.2	TMEM91	84	416	333	NM_000709.3	BCKDHA	164	217	54
KI160T	4	NM_001301008.1	GMFG	176	333	158	NM_020862.1	LRFN1	5	198	194
KI160T	4	NM_021818.3	SAV1	791	911	121	NM_002102.3	GYPE	110	296	187
KI161T	4	NM_001173393.2	HAVCR1	1042	1133	92	NM_001146726.1	TIMD4	124	243	120
KI162T	4	NM_001098787.1	BET1L	108	239	132	NM_001145249.1	FAM157B	909	1021	113
KI162T	4	NM_001173393.2	HAVCR1	888	1142	255	NM_001146726.1	TIMD4	179	335	157
KI162T	4	NM_012105.4	BACE2	1352	1742	391	NM_206964.1	FAM3B	163	395	233
KI162T	4	NM_015533.3	TKFC	144	250	107	NM_001127691.2	RHD	1845	1900	56
KI163T	4	NM_001098821.1	TMEM91	262	678	417	NM_000709.3	BCKDHA	167	394	228
KI163T	4	NM_001287761.1	SLC28A1	956	1190	235	NM_001013406.1	KRIT1	2623	2677	55
KI164T	4	NM_001195192.1	EFCAB13	2474	2578	105	NM_001007024.1	GOSR1	1281	1346	66
KI166T	4	NM_019863.2	F8	84	150	67	NM_001289.5	CLIC2	362	536	175
KI167T	4	NM_001287762.1	SLC28A1	1429	1657	229	NM_002605.2	PDE8A	383	614	232
KI167T	4	NM_006994.4	BTN3A3	1086	1237	152	NM_001145009.1	BTN3A1	1371	1434	64
KI169T	4	NM_001249.3	ENTPD5	1382	1501	120	NM_152445.2	FAM161B	448	805	358
KI169T	4	NM_004555.3	NFATC3	3300	3398	99	NM_012320.3	PLA2G15	230	347	118
KI170T	4	NM_004668.2	MGAM	5434	5526	93	NM_001293626.1	MGAM2	115	497	383
KI170T	4	NM_018134.2	IQCC	83	192	110	NM_001099434.1	DCDC2B	199	266	68
KI171T	4	NM_001173393.2	HAVCR1	962	1123	162	NM_001146726.1	TIMD4	115	250	136
KI171T	4	NM_001680.4	FXYD2	17	212	196	NM_020693.3	DSCAML1	247	395	149
KI172T	4	NM_001204268.1	FXYD6-FXYD2	452	814	363	NM_020693.3	DSCAML1	247	355	109
KI176T	4	NM_004668.2	MGAM	5350	5528	179	NM_001293626.1	MGAM2	70	282	213
KI177T	4	NM_000204.4	CFI	1606	1771	166	NM_030821.4	PLA2G12A	480	1012	533
KI180T	4	NM_001098821.1	TMEM91	292	686	395	NM_000709.3	BCKDHA	199	409	211
KI180T	4	NM_001286581.1	PHRF1	4805	4983	179	NM_000797.3	DRD4	357	519	163
KI181T	4	NM_001287762.1	SLC28A1	1540	1679	140	NM_001243137.1	PDE8A	245	422	178
KI181T	4	NM_012105.4	BACE2	1583	1740	158	NM_058186.3	FAM3B	213	381	169
KI182T	4	NM_001249.3	ENTPD5	1320	1471	152	NM_152445.2	FAM161B	458	729	272
KI182T	4	NM_006098.4	RACK1	257	521	265	NM_145350.2	SCARF1	2952	3003	52
KI183T	4	NM_018927.3	PCDHGB7	97	206	110	NM_002588.3	PCDHGC3	2546	2777	232
KI183T	4	NM_018927.3	PCDHGB7	97	206	110	NM_003735.2	PCDHGA12	2594	2825	232
KI183T	4	NM_018927.3	PCDHGB7	97	206	110	NM_003736.2	PCDHGB4	2398	2629	232
KI183T	4	NM_018927.3	PCDHGB7	97	206	110	NM_018912.2	PCDHGA1	2422	2653	232
KI183T	4	NM_018927.3	PCDHGB7	97	206	110	NM_018913.2	PCDHGA10	2437	2668	232
KI183T	4	NM_018927.3	PCDHGB7	97	206	110	NM_018914.2	PCDHGA11	2692	2923	232
KI183T	4	NM_018927.3	PCDHGB7	97	206	110	NM_018915.3	PCDHGA2	2637	2868	232
KI183T	4	NM_018927.3	PCDHGB7	97	206	110	NM_018916.3	PCDHGA3	2425	2656	232
KI183T	4	NM_018927.3	PCDHGB7	97	206	110	NM_018917.3	PCDHGA4	2598	2829	232
KI183T	4	NM_018927.3	PCDHGB7	97	206	110	NM_018918.2	PCDHGA5	2422	2653	232
KI183T	4	NM_018927.3	PCDHGB7	97	206	110	NM_018919.2	PCDHGA6	2425	2656	232
KI183T	4	NM_018927.3	PCDHGB7	97	206	110	NM_018920.3	PCDHGA7	2586	2817	232
KI183T	4	NM_018927.3	PCDHGB7	97	206	110	NM_018921.2	PCDHGA9	2425	2656	232
KI183T	4	NM_018927.3	PCDHGB7	97	206	110	NM_018922.2	PCDHGB1	2410	2641	232
KI183T	4	NM_018927.3	PCDHGB7	97	206	110	NM_018923.2	PCDHGB2	2422	2653	232
KI183T	4	NM_018927.3	PCDHGB7	97	206	110	NM_018924.4	PCDHGB3	2547	2778	232
KI183T	4	NM_018927.3	PCDHGB7	97	206	110	NM_018925.2	PCDHGB5	2398	2629	232
KI183T	4	NM_018927.3	PCDHGB7	97	206	110	NM_018926.2	PCDHGB6	2419	2650	232
KI183T	4	NM_018927.3	PCDHGB7	97	206	110	NM_018928.2	PCDHGC4	2443	2674	232
KI183T	4	NM_018927.3	PCDHGB7	97	206	110	NM_018929.2	PCDHGC5	2461	2692	232
KI183T	4	NM_018927.3	PCDHGB7	97	206	110	NM_032088.1	PCDHGA8	3323	3554	232
KI183T	4	NM_005514.7	HLA-B	799	870	72	NM_002127.5	HLA-G	1003	1061	59
KI184T	4	NM_019863.2	F8	84	157	74	NM_001289.5	CLIC2	338	463	126
KI185T	4	NM_001042595.2	TMEM91	171	457	287	NM_000709.3	BCKDHA	248	399	152
KI186T	4	NM_001287762.1	SLC28A1	1556	1638	83	NM_002605.2	PDE8A	379	495	117
KI189T	4	NM_000204.4	CFI	1562	1771	210	NM_030821.4	PLA2G12A	524	730	207
KI189T	4	NM_001293312.1	DARS	1142	1266	125	NM_001114396.1	KLRD1	2765	2815	51
KI189T	4	NM_006065.4	SIRPB1	362	584	223	NM_178460.2	SIRPD	126	315	190
KI190T	4	NM_001003819.3	TRIM6-TRIM34	954	1231	278	NM_001003818.2	TRIM6	2172	2382	211
KI190T	4	NM_004668.2	MGAM	5349	5526	178	NM_001293626.1	MGAM2	57	234	178
KI191T	4	NM_001303110.1	COL4A1	27	193	167	NM_001846.3	COL4A2	405	633	229
KI192T	4	NM_001287762.1	SLC28A1	1558	1685	128	NM_002605.2	PDE8A	410	574	165
KI192T	4	NM_001286198.1	C12orf43	199	258	60	NM_001122.3	PLIN2	435	509	75
KI193T	4	NM_178507.2	OAF	597	746	150	NM_001244682.1	POU2F3	77	154	78
KI194T	4	NM_001098821.1	TMEM91	321	530	210	NM_000709.3	BCKDHA	168	327	160
KI194T	4	NM_001243965.1	HLA-DRB1	313	398	86	NM_001168357.1	PLA2G7	1566	1618	53
KI194T	4	NM_001321721.1	SLC28A1	1500	1810	311	NM_002605.2	PDE8A	373	769	397
KI194T	4	NM_019589.2	YLPM1	6217	6418	202	NM_001080408.2	PROX2	764	1017	254
KI196T	4	NM_000204.4	CFI	1591	1727	137	NM_030821.4	PLA2G12A	494	686	193
KI197T	4	NM_001190214.1	PPIP5K1	3086	3237	152	NM_001282310.1	CATSPER2	39	195	157
KI198T	4	NM_000204.4	CFI	1545	1727	183	NM_030821.4	PLA2G12A	507	696	190
KI200T	4	NM_001042595.2	TMEM91	104	269	166	NM_000709.3	BCKDHA	166	391	226
KI200T	4	NM_001111101.1	CNRIP1	809	948	140	NM_000945.3	PPP3R1	406	651	246
KI200T	4	NM_001680.4	FXYD2	36	200	165	NM_020693.3	DSCAML1	249	491	243
KI202T	4	NM_001321721.1	SLC28A1	1646	1796	151	NM_002605.2	PDE8A	411	725	315
KI202T	4	NM_001146343.1	PQLC1	225	359	135	NM_001291476.1	DDX52	4569	4626	58
KI203T	4	NM_001098821.1	TMEM91	286	530	245	NM_000709.3	BCKDHA	234	518	285
KI203T	4	NM_001249.3	ENTPD5	1269	1471	203	NM_152445.2	FAM161B	446	662	217
KI205T	4	NM_006098.4	RACK1	163	499	337	NM_145350.2	SCARF1	2952	3002	51
KI205T	4	NM_018927.3	PCDHGB7	78	197	120	NM_002588.3	PCDHGC3	2547	2760	214
KI205T	4	NM_018927.3	PCDHGB7	78	197	120	NM_003735.2	PCDHGA12	2595	2808	214
KI205T	4	NM_018927.3	PCDHGB7	78	197	120	NM_003736.2	PCDHGB4	2399	2612	214
KI205T	4	NM_018927.3	PCDHGB7	78	197	120	NM_018912.2	PCDHGA1	2423	2636	214
KI205T	4	NM_018927.3	PCDHGB7	78	197	120	NM_018913.2	PCDHGA10	2438	2651	214
KI205T	4	NM_018927.3	PCDHGB7	78	197	120	NM_018914.2	PCDHGA11	2693	2906	214
KI205T	4	NM_018927.3	PCDHGB7	78	197	120	NM_018915.3	PCDHGA2	2638	2851	214
KI205T	4	NM_018927.3	PCDHGB7	78	197	120	NM_018916.3	PCDHGA3	2426	2639	214
KI205T	4	NM_018927.3	PCDHGB7	78	197	120	NM_018917.3	PCDHGA4	2599	2812	214
KI205T	4	NM_018927.3	PCDHGB7	78	197	120	NM_018918.2	PCDHGA5	2423	2636	214
KI205T	4	NM_018927.3	PCDHGB7	78	197	120	NM_018919.2	PCDHGA6	2426	2639	214
KI205T	4	NM_018927.3	PCDHGB7	78	197	120	NM_018920.3	PCDHGA7	2587	2800	214
KI205T	4	NM_018927.3	PCDHGB7	78	197	120	NM_018921.2	PCDHGA9	2426	2639	214
KI205T	4	NM_018927.3	PCDHGB7	78	197	120	NM_018922.2	PCDHGB1	2411	2624	214
KI205T	4	NM_018927.3	PCDHGB7	78	197	120	NM_018923.2	PCDHGB2	2423	2636	214
KI205T	4	NM_018927.3	PCDHGB7	78	197	120	NM_018924.4	PCDHGB3	2548	2761	214
KI205T	4	NM_018927.3	PCDHGB7	78	197	120	NM_018925.2	PCDHGB5	2399	2612	214
KI205T	4	NM_018927.3	PCDHGB7	78	197	120	NM_018926.2	PCDHGB6	2420	2633	214
KI205T	4	NM_018927.3	PCDHGB7	78	197	120	NM_018928.2	PCDHGC4	2444	2657	214
KI205T	4	NM_018927.3	PCDHGB7	78	197	120	NM_018929.2	PCDHGC5	2462	2675	214
KI205T	4	NM_018927.3	PCDHGB7	78	197	120	NM_032088.1	PCDHGA8	3324	3537	214
KI208T	4	NM_001042595.2	TMEM91	224	434	211	NM_000709.3	BCKDHA	186	390	205
KI208T	4	NM_001102667.2	PSMA4	552	662	111	NM_000745.3	CHRNA5	350	406	57
KI208T	4	NM_024907.6	FBXO17	817	948	132	NM_017827.3	SARS2	436	615	180
KI209T	4	NM_001286581.1	PHRF1	4839	4925	87	NM_000797.3	DRD4	307	373	67
KI209T	4	NM_007276.4	CBX3	514	704	191	NM_001007559.2	SS18	2951	3004	54
KI210T	4	NM_001204425.1	BIVM-ERCC5	1146	1340	195	NM_001159596.1	BIVM	2150	2470	321
KI210T	4	NM_001286198.1	C12orf43	201	264	64	NM_001122.3	PLIN2	434	641	208
KI210T	4	NM_006064.4	RRAGB	921	1154	234	NM_152384.2	BBS5	1664	1986	323
KI212T	4	NM_001286198.1	C12orf43	209	266	58	NM_001122.3	PLIN2	459	552	94
KI213T	4	NM_001017963.2	HSP90AA1	1716	1841	126	NM_001283056.1	C14orf105	1910	1966	57
KI214T	4	NM_001098821.1	TMEM91	207	609	403	NM_000709.3	BCKDHA	166	416	251
KI214T	4	NM_001145721.1	HOMER3	755	983	229	NM_001330469.1	COPE	184	361	178
KI215T	4	NM_000204.4	CFI	1511	1784	274	NM_030821.4	PLA2G12A	492	870	379
KI215T	4	NM_001249.3	ENTPD5	1150	1465	316	NM_152445.2	FAM161B	440	661	222
KI215T	4	NM_144570.2	HN1L	153	358	206	NM_001040439.1	MAPK8IP3	466	588	123
KI216T	4	NM_001098821.1	TMEM91	272	654	383	NM_000709.3	BCKDHA	221	476	256
KI216T	4	NM_022767.3	AEN	614	853	240	NM_001303233.1	ISG20	327	494	168
KI216T	4	NM_139314.2	ANGPTL4	764	843	80	NM_001301210.1	MYEF2	3342	3402	61
KI217T	4	NM_015315.4	LARP1	2688	2825	138	NM_001301073.1	CNOT8	481	574	94
KI218T	4	NM_001042595.2	TMEM91	201	269	69	NM_000709.3	BCKDHA	151	268	118
KI219T	4	NM_001285987.1	POU5F1	707	759	53	NM_001308258.1	HPS3	2542	2739	198
KI219T	4	NM_017806.3	LIME1	711	849	139	NM_020062.3	SLC2A4RG	213	348	136
KI219T	4	NM_016538.2	SIRT7	811	1024	214	NM_001184917.2	PCYT2	232	429	198
KI221T	4	NM_139314.2	ANGPTL4	715	834	120	NM_001301210.1	MYEF2	3333	3401	69
KI222T	4	NM_001846.3	COL4A2	246	466	221	NM_001303110.1	COL4A1	258	512	255
KI223T	4	NM_001243225.1	PES1	1609	1769	161	NM_001318109.1	GAL3ST1	77	241	165
KI223T	4	NM_173815.6	CES4A	234	387	154	NM_201636.2	TBXA2R	1404	1455	52
KI225T	4	NM_001287762.1	SLC28A1	1112	1678	567	NM_002605.2	PDE8A	413	838	426
KI225T	4	NM_001288653.1	CLTC	1041	1185	145	NM_001329394.1	VMP1	1553	1652	100
KI227T	4	NM_017409.3	HOXC10	659	844	186	NM_014620.5	HOXC4	1132	1231	100
KI227T	4	NM_001083910.3	SIRPB1	395	574	180	NM_178460.2	SIRPD	127	204	78
KI228T	4	NM_001042595.2	TMEM91	190	387	198	NM_000709.3	BCKDHA	196	529	334
KI231T	4	NM_019863.2	F8	21	155	135	NM_001289.5	CLIC2	309	398	90
KI233T	4	NM_000204.4	CFI	1651	1780	130	NM_030821.4	PLA2G12A	490	587	98
KI233T	4	NM_001042595.2	TMEM91	159	302	144	NM_000709.3	BCKDHA	213	391	179
KI233T	4	NM_197974.2	BTN3A3	1021	1150	130	NM_001145009.1	BTN3A1	1373	1437	65
KI234T	4	NM_002157.2	HSPE1	601	696	96	NM_001100819.2	MOB4	125	323	199
KI236T	4	NM_001287762.1	SLC28A1	1025	1180	156	NM_002605.2	PDE8A	383	639	257
KI236T	4	NM_001680.4	FXYD2	83	193	111	NM_020693.3	DSCAML1	233	628	396
KI238T	4	NM_001042595.2	TMEM91	117	332	216	NM_000709.3	BCKDHA	155	242	88
KI238T	4	NM_001249.3	ENTPD5	1313	1498	186	NM_152445.2	FAM161B	473	676	204
KI239T	4	NM_001042595.2	TMEM91	66	368	303	NM_000709.3	BCKDHA	170	451	282
KI240T	4	NM_001249.3	ENTPD5	1206	1504	299	NM_152445.2	FAM161B	445	541	97
KI240T	4	NM_173808.2	NEGR1	79	266	188	NM_001105518.1	SWT1	2712	2796	85
KI241T	4	NM_001042595.2	TMEM91	81	267	187	NM_000709.3	BCKDHA	149	288	140
KI241T	4	NM_001846.3	COL4A2	353	485	133	NM_001303110.1	COL4A1	227	573	347
KI243T	4	NM_001042595.2	TMEM91	76	275	200	NM_000709.3	BCKDHA	193	337	145
KI243T	4	NM_173815.6	CES4A	86	417	332	NM_201636.2	TBXA2R	1404	1455	52
KI244T	4	NM_001173393.2	HAVCR1	895	1141	247	NM_001146726.1	TIMD4	172	244	73
KI244T	4	NM_020232.4	PSMG2	562	631	70	NM_001008528.2	MXRA7	2808	2857	50
KI245T	4	NM_017806.3	LIME1	686	846	161	NM_020062.3	SLC2A4RG	224	378	155
KI245T	4	NM_001318732.1	KDELC1	1573	1941	369	NM_001286775.1	TEX30	253	364	112
KI249T	4	NM_000204.4	CFI	1602	1771	170	NM_030821.4	PLA2G12A	535	809	275
KI249T	4	NM_020774.3	MIB1	1853	2032	180	NM_003831.3	RIOK3	1432	1582	151
KI250T	4	NM_001111101.1	CNRIP1	756	911	156	NM_000945.3	PPP3R1	395	710	316
KI250T	4	NM_001303110.1	COL4A1	25	243	219	NM_001846.3	COL4A2	417	709	293
KI250T	4	NM_001846.3	COL4A2	77	489	413	NM_001303110.1	COL4A1	261	465	205
KI251T	4	NM_001680.4	FXYD2	40	200	161	NM_020693.3	DSCAML1	247	453	207
KI252T	4	NM_001669.3	ARSD	439	506	68	NM_001066.2	TNFRSF1B	2279	2336	58
KI253T	4	NM_001846.3	COL4A2	385	485	101	NM_001303110.1	COL4A1	295	410	116
KI254T	4	NM_024017.4	HOXB9	618	722	105	NM_004502.3	HOXB7	534	842	309
KI255T	4	NM_001846.3	COL4A2	278	488	211	NM_001303110.1	COL4A1	301	457	157
KI255T	4	NM_024017.4	HOXB9	626	720	95	NM_004502.3	HOXB7	504	717	214
KI256T	4	NM_002102.3	GYPE	93	176	84	NM_001308190.1	GYPA	231	435	205
KI256T	4	NM_019863.2	F8	14	172	159	NM_001289.5	CLIC2	346	553	208
KI258T	4	NM_001195192.1	EFCAB13	1770	1924	155	NM_001007024.1	GOSR1	1287	1347	61
KI259T	4	NM_001286198.1	C12orf43	199	265	67	NM_001122.3	PLIN2	434	508	75
KI259T	4	NM_012412.4	H2AFV	184	243	60	NM_001286635.1	C6orf89	476	706	231
KI260T	4	NM_001173393.2	HAVCR1	963	1123	161	NM_001146726.1	TIMD4	124	269	146
KI261T	4	NM_001017963.2	HSP90AA1	1545	1780	236	NM_001283056.1	C14orf105	1912	1964	53
KI261T	4	NM_001042595.2	TMEM91	191	292	102	NM_000709.3	BCKDHA	156	422	267
KI261T	4	NM_001173393.2	HAVCR1	1041	1110	70	NM_001146726.1	TIMD4	196	506	311
KI261T	4	NM_001249.3	ENTPD5	1147	1429	283	NM_152445.2	FAM161B	446	820	375
KI264T	4	NM_001024938.3	SLC2A11	1009	1254	246	NM_002415.1	MIF	335	400	66
KI264T	4	NM_022767.3	AEN	596	878	283	NM_001303233.1	ISG20	351	543	193
KI266T	4	NM_006098.4	RACK1	311	516	206	NM_145350.2	SCARF1	2952	3003	52
KI268T	4	NM_001098821.1	TMEM91	285	528	244	NM_000709.3	BCKDHA	147	348	202
KI268T	4	NM_001173393.2	HAVCR1	890	1144	255	NM_001146726.1	TIMD4	114	240	127
KI269T	4	NM_001170905.2	ZNF736	182	437	256	NM_020704.2	STRIP2	3769	3822	54
KI270T	4	NM_000204.4	CFI	1594	1730	137	NM_001322176.1	PDE12	1964	2016	53
KI270T	4	NM_004218.3	RAB11B	308	553	246	NM_181425.2	FXN	5125	5174	50
KI270T	4	NM_012433.3	SF3B1	3727	3803	77	NM_001130026.2	TCAF2	4437	4500	64
KI271T	4	NM_001286198.1	C12orf43	201	265	65	NM_001122.3	PLIN2	455	732	278
KI271T	4	NM_021818.3	SAV1	613	895	283	NM_002102.3	GYPE	124	289	166
KI272T	4	NM_019863.2	F8	9	169	161	NM_001289.5	CLIC2	409	592	184
KI273T	4	NM_001098821.1	TMEM91	247	679	433	NM_000709.3	BCKDHA	155	340	186
KI273T	4	NM_001114403.2	UPK3BL	554	624	71	NM_001079877.2	RASA4	132	357	226
KI273T	4	NM_001114403.2	UPK3BL	554	624	71	NM_001277335.1	RASA4B	130	355	226
KI274T	4	NM_001173393.2	HAVCR1	1015	1143	129	NM_001146726.1	TIMD4	129	295	167
KI275T	4	NM_000175.4	GPI	1092	1391	300	NM_032346.1	PDCD2L	193	352	160
KI278T	4	NM_001287762.1	SLC28A1	1362	1633	272	NM_001243137.1	PDE8A	231	383	153
KI279T	4	NM_000204.4	CFI	1577	1776	200	NM_030821.4	PLA2G12A	524	640	117
KI279T	4	NM_001145158.1	HBS1L	1831	2006	176	NM_001193480.1	ALDH8A1	212	374	163
KI279T	4	NM_001286198.1	C12orf43	202	258	57	NM_001122.3	PLIN2	439	544	106
KI280T	4	NM_001198759.1	LY75-CD302	4516	5019	504	NM_002349.3	LY75	5819	6070	252
KI283T	4	NM_001146108.1	PTGR1	658	892	235	NM_152384.2	BBS5	1652	2026	375
KI283T	4	NM_001286198.1	C12orf43	199	266	68	NM_001122.3	PLIN2	435	563	129
KI283T	4	NM_178507.2	OAF	644	750	107	NM_001244682.1	POU2F3	105	529	425
KI284T	4	NM_000874.4	IFNAR2	421	539	119	NM_001127192.1	CNBP	2289	2353	65
KI284T	4	NM_001198624.1	TNFSF13	1	116	116	NM_172089.3	TNFSF12-TNFSF13	614	691	78
KI284T	4	NM_002122.3	HLA-DQA1	59	538	480	NM_000440.2	PDE6A	4490	4550	61
KI284T	4	NM_004668.2	MGAM	5247	5493	247	NM_001293626.1	MGAM2	68	350	283
KI285T	4	NM_001173393.2	HAVCR1	1001	1143	143	NM_001146726.1	TIMD4	123	267	145
KI286T	4	NM_001173393.2	HAVCR1	1005	1143	139	NM_001146726.1	TIMD4	143	517	375
KI287T	4	NM_001173393.2	HAVCR1	953	1096	144	NM_001146726.1	TIMD4	125	268	144
KI287T	4	NM_001243733.1	VEGFB	403	602	200	NM_001128930.2	ENTPD4	2261	2320	60
KI287T	4	NM_001287761.1	SLC28A1	891	1168	278	NM_001013406.1	KRIT1	2624	2677	54
KI287T	4	NM_019863.2	F8	65	164	100	NM_001289.5	CLIC2	326	592	267
KI289T	4	NM_000989.3	RPL30	96	249	154	NM_001251877.1	USP4	790	843	54
KI289T	4	NM_001319179.1	GBP3	1813	1945	133	NM_001008661.2	KYAT3	475	847	373
KI291T	4	NM_001202547.2	SYNJ2BP-COX16	143	392	250	NM_018373.2	SYNJ2BP	6481	6631	151
KI292T	4	NM_001042595.2	TMEM91	61	256	196	NM_000709.3	BCKDHA	170	401	232
KI292T	4	NM_001173393.2	HAVCR1	1007	1136	130	NM_001146726.1	TIMD4	114	374	261
KI001T	3	NM_001040059.1	CD68	169	218	50	NM_001402.5	EEF1A1	1589	1638	50
KI001T	3	NM_138403.4	MYL10	189	246	58	NM_001098175.1	ENTPD1	1526	1626	101
KI003T	3	NM_001190214.1	PPIP5K1	3143	3241	99	NM_001282309.1	CATSPER2	515	593	79
KI003T	3	NM_001447.2	FAT2	9319	9414	96	NM_001166208.1	SYNPO	770	908	139
KI004T	3	NM_006098.4	RACK1	413	515	103	NM_145350.2	SCARF1	2952	3002	51
KI005T	3	NM_000204.4	CFI	1559	1707	149	NM_001322176.1	PDE12	1964	2016	53
KI005T	3	NM_001659.2	ARF3	461	638	178	NM_001143782.1	FKBP11	334	393	60
KI007T	3	NM_001159398.1	FCRL1	1198	1299	102	NM_001159488.1	FCRL2	128	315	188
KI007T	3	NM_001145434.1	ZNF880	117	261	145	NM_182633.2	ZNF713	3149	3198	50
KI007T	3	NM_001319661.1	TMEM263	359	414	56	NM_001013659.2	ZNF793	2166	2216	51
KI008T	3	NM_000977.3	RPL13	471	520	50	NM_001321110.1	FAM134A	1749	1798	50
KI008T	3	NM_000999.3	RPL38	53	140	88	NM_001330453.1	TTYH2	125	239	115
KI008T	3	NM_001098787.1	BET1L	128	215	88	NM_001145249.1	FAM157B	979	1247	269
KI008T	3	NM_017806.3	LIME1	754	835	82	NM_020062.3	SLC2A4RG	295	381	87
KI008T	3	NM_001316321.1	CCDC57	2181	2364	184	NM_000887.4	ITGAX	3996	4047	52
KI008T	3	NM_006098.4	RACK1	384	516	133	NM_145350.2	SCARF1	2952	3003	52
KI010T	3	NM_001289023.2	LAIR1	492	560	69	NM_021270.4	LAIR2	496	601	106
KI010T	3	NM_001321221.1	NEK11	716	785	70	NM_001007022.2	ODF2L	2806	2912	107
KI010T	3	NM_002701.5	POU5F1	320	434	115	NM_001287441.1	JADE1	3630	3696	67
KI011T	3	NM_001111101.1	CNRIP1	684	973	290	NM_000945.3	PPP3R1	397	638	242
KI011T	3	NM_001286198.1	C12orf43	199	257	59	NM_001122.3	PLIN2	459	519	61
KI012T	3	NM_001098787.1	BET1L	157	239	83	NM_001145249.1	FAM157B	970	1045	76
KI012T	3	NM_017409.3	HOXC10	657	838	182	NM_004503.3	HOXC6	534	617	84
KI013T	3	NM_000430.3	PAFAH1B1	583	632	50	NM_133646.2	ZAK	6233	6282	50
KI013T	3	NM_001085458.1	CTNND1	2486	2535	50	NM_001253379.1	RPL15	640	689	50
KI014T	3	NM_019863.2	F8	94	164	71	NM_001289.5	CLIC2	355	463	109
KI014T	3	NM_032521.2	PARD6B	178	257	80	NM_001010974.2	BCAS4	309	388	80
KI014T	3	NM_152672.5	SLC51A	879	971	93	NM_152384.2	BBS5	1655	1729	75
KI015T	3	NM_018653.3	GPRC5C	1000	1143	144	NM_001291746.1	REL	2362	2424	63
KI016T	3	NM_001146343.1	PQLC1	284	371	88	NM_001291476.1	DDX52	4568	4624	57
KI016T	3	NM_001204142.1	MBD1	1906	1983	78	NM_145020.4	CFAP53	185	256	72
KI016T	3	NM_001204268.1	FXYD6-FXYD2	763	819	57	NM_020693.3	DSCAML1	237	439	203
KI016T	3	NM_003358.2	UGCG	1084	1182	99	NM_017666.4	ZNF280C	3736	3786	51
KI017T	3	NM_001098787.1	BET1L	173	255	83	NM_001145249.1	FAM157B	970	1058	89
KI018T	3	NM_001287762.1	SLC28A1	1447	1601	155	NM_002605.2	PDE8A	378	513	136
KI018T	3	NM_001286581.1	PHRF1	4804	4973	170	NM_000797.3	DRD4	313	374	62
KI018T	3	NM_207398.2	GBP7	1685	1760	76	NM_052941.4	GBP4	3440	3520	81
KI019T	3	NM_001001669.2	ARHGEF37	422	471	50	NM_001284498.1	SLC43A2	1793	1842	50
KI019T	3	NM_001042595.2	TMEM91	81	202	122	NM_000709.3	BCKDHA	146	242	97
KI019T	3	NM_016001.2	UTP18	496	593	98	NM_001127192.1	CNBP	2289	2339	51
KI019T	3	NM_019863.2	F8	71	132	62	NM_001289.5	CLIC2	328	450	123
KI020T	3	NM_001146343.1	PQLC1	257	364	108	NM_001291476.1	DDX52	4568	4618	51
KI021T	3	NM_001257389.1	CD63	772	832	61	NM_058238.2	WNT7B	2305	2356	52
KI021T	3	NM_001293312.1	DARS	998	1252	255	NM_001114396.1	KLRD1	2765	2815	51
KI021T	3	NM_006098.4	RACK1	302	461	160	NM_145350.2	SCARF1	2952	3004	53
KI022T	3	NM_001160042.1	IQCC	339	429	91	NM_001099434.1	DCDC2B	200	267	68
KI023T	3	NM_139283.1	PPTC7	484	580	97	NM_001244974.1	PPP1CC	389	718	330
KI024T	3	NM_001286198.1	C12orf43	212	264	53	NM_001122.3	PLIN2	460	509	50
KI025T	3	NM_001013436.2	MPST	628	749	122	NM_001201370.1	RNF7	1205	1256	52
KI025T	3	NM_182540.4	INTS6L	1965	2014	50	NM_001271629.1	MEF2D	2234	2283	50
KI026T	3	NM_006297.2	XRCC1	1839	1906	68	NM_014297.4	ETHE1	219	508	290
KI026T	3	NM_019076.4	UGT1A8	48	320	273	NM_000463.2	UGT1A1	1035	1254	220
KI026T	3	NM_019076.4	UGT1A8	48	320	273	NM_001072.3	UGT1A6	1156	1375	220
KI026T	3	NM_019076.4	UGT1A8	48	320	273	NM_007120.2	UGT1A4	1052	1271	220
KI026T	3	NM_019076.4	UGT1A8	48	320	273	NM_019075.2	UGT1A10	1057	1276	220
KI026T	3	NM_019076.4	UGT1A8	48	320	273	NM_019077.2	UGT1A7	1011	1230	220
KI026T	3	NM_019076.4	UGT1A8	48	320	273	NM_019078.1	UGT1A5	1023	1242	220
KI026T	3	NM_019076.4	UGT1A8	48	320	273	NM_019093.2	UGT1A3	1023	1242	220
KI026T	3	NM_019076.4	UGT1A8	48	320	273	NM_021027.2	UGT1A9	1048	1267	220
KI027T	3	NM_001083910.3	SIRPB1	342	550	209	NM_178460.2	SIRPD	130	204	75
KI027T	3	NM_001098821.1	TMEM91	232	637	406	NM_000709.3	BCKDHA	149	248	100
KI027T	3	NM_001173393.2	HAVCR1	973	1142	170	NM_001146726.1	TIMD4	125	238	114
KI027T	3	NM_001289023.2	LAIR1	490	552	63	NM_002288.5	LAIR2	514	657	144
KI027T	3	NM_001302082.1	BEND5	867	1322	456	NM_001323573.1	AGBL4	836	942	107
KI028T	3	NM_001042595.2	TMEM91	92	275	184	NM_000709.3	BCKDHA	168	326	159
KI028T	3	NM_001136534.1	TMEM233	360	552	193	NM_006253.4	PRKAB1	462	645	184
KI028T	3	NM_004668.2	MGAM	5442	5527	86	NM_001293626.1	MGAM2	116	304	189
KI029T	3	NM_001010844.3	IRAK1BP1	351	502	152	NM_001142572.1	ZNF669	1620	1671	52
KI029T	3	NM_001099339.1	COMMD7	928	1122	195	NM_001188.3	BAK1	442	547	106
KI030T	3	NM_001130090.1	DRC3	1360	1409	50	NM_002635.3	SLC25A3	439	506	68
KI031T	3	NM_001173393.2	HAVCR1	1017	1141	125	NM_001146726.1	TIMD4	124	237	114
KI031T	3	NM_001283106.2	TANGO2	367	492	126	NM_207352.3	CYP4V2	2697	2746	50
KI032T	3	NM_001286198.1	C12orf43	202	261	60	NM_001122.3	PLIN2	460	653	194
KI032T	3	NM_001287762.1	SLC28A1	1377	1610	234	NM_002605.2	PDE8A	383	501	119
KI033T	3	NM_001256310.1	GLS	1319	1471	153	NM_001032363.3	MINOS1	2332	2381	50
KI033T	3	NM_201591.2	GPM6A	776	825	50	NM_001293312.1	DARS	1855	1906	52
KI034T	3	NM_001286198.1	C12orf43	202	253	52	NM_001122.3	PLIN2	444	574	131
KI035T	3	NM_000204.4	CFI	1610	1763	154	NM_001322176.1	PDE12	1964	2016	53
KI035T	3	NM_001287761.1	SLC28A1	890	1174	285	NM_001013406.1	KRIT1	2623	2674	52
KI035T	3	NM_006098.4	RACK1	148	451	304	NM_145350.2	SCARF1	2953	3003	51
KI036T	3	NM_000204.4	CFI	1671	1785	115	NM_030821.4	PLA2G12A	534	640	107
KI036T	3	NM_031949.4	TTLL2	154	249	96	NM_006235.2	POU2AF1	2247	2297	51
KI037T	3	NM_001402.5	EEF1A1	967	1016	50	NM_001110556.1	FLNA	3831	3880	50
KI039T	3	NM_000204.4	CFI	1511	1775	265	NM_001322176.1	PDE12	1964	2016	53
KI039T	3	NM_001130846.3	AIFM1	3	57	55	NM_001145365.1	ZNF652	4843	4894	52
KI039T	3	NM_002124.3	HLA-DRB1	64	276	213	NM_002125.3	HLA-DRB5	129	371	243
KI039T	3	NM_002127.5	HLA-G	784	1059	276	NM_005514.7	HLA-B	811	996	186
KI039T	3	NM_021983.4	HLA-DRB4	335	391	57	NM_022555.3	HLA-DRB3	372	461	90
KI042T	3	NM_001144763.1	EXPH5	586	695	110	NM_153705.4	KDELC2	274	643	370
KI042T	3	NM_024017.4	HOXB9	187	668	482	NM_004502.3	HOXB7	511	809	299
KI043T	3	NM_001177599.1	SUCLG2	1103	1152	50	NM_001309443.1	SPARC	439	488	50
KI043T	3	NM_033109.4	PNPT1	1807	1909	103	NM_021623.1	PLEKHA2	3414	3464	51
KI044T	3	NM_000377.2	WAS	1275	1492	218	NM_001257408.1	IKZF3	2841	2890	50
KI044T	3	NM_019863.2	F8	77	132	56	NM_001289.5	CLIC2	338	467	130
KI045T	3	NM_001204268.1	FXYD6-FXYD2	740	828	89	NM_020693.3	DSCAML1	236	439	204
KI045T	3	NM_001330639.1	SIRPB1	124	400	277	NM_178460.2	SIRPD	149	328	180
KI045T	3	NM_001680.4	FXYD2	127	215	89	NM_020693.3	DSCAML1	236	439	204
KI046T	3	NM_001083953.1	THADA	5689	5753	65	NM_006887.4	ZFP36L2	1688	1785	98
KI046T	3	NM_018428.2	UTP6	1512	1710	199	NM_001330176.1	COPRS	389	686	298
KI046T	3	NM_019863.2	F8	86	167	82	NM_001289.5	CLIC2	372	462	91
KI047T	3	NM_001303110.1	COL4A1	81	176	96	NM_001846.3	COL4A2	404	633	230
KI047T	3	NM_001845.5	COL4A1	3906	3990	85	NM_005990.3	STK10	4757	4806	50
KI048T	3	NM_000204.4	CFI	1712	1768	57	NM_001322176.1	PDE12	1966	2017	52
KI048T	3	NM_001300992.1	EIF3K	374	526	153	NM_001322033.1	ACTN4	298	409	112
KI049T	3	NM_001173393.2	HAVCR1	1005	1141	137	NM_001146726.1	TIMD4	133	246	114
KI049T	3	NM_031310.2	PLVAP	1248	1322	75	NM_001318818.1	PDDC1	2476	2528	53
KI050T	3	NM_001243225.1	PES1	1516	1779	264	NM_001318109.1	GAL3ST1	70	196	127
KI050T	3	NM_001173393.2	HAVCR1	937	1143	207	NM_001146726.1	TIMD4	133	364	232
KI051T	3	NM_001173393.2	HAVCR1	1060	1141	82	NM_001146726.1	TIMD4	130	257	128
KI051T	3	NM_031209.2	QTRT1	191	437	247	NM_024592.4	SRD5A3	2840	2892	53
KI052T	3	NM_024017.4	HOXB9	589	718	130	NM_004502.3	HOXB7	506	734	229
KI053T	3	NM_001300753.1	ANGEL2	1119	1266	148	NM_001042.2	SLC2A4	2221	2273	53
KI054T	3	NM_001042595.2	TMEM91	135	250	116	NM_000709.3	BCKDHA	156	210	55
KI054T	3	NM_001680.4	FXYD2	44	200	157	NM_020693.3	DSCAML1	257	420	164
KI055T	3	NM_001329704.1	RRP36	432	493	62	NM_006811.3	SERINC3	410	467	58
KI056T	3	NM_001099668.1	HIGD1A	126	388	263	NM_002000.3	FCAR	1687	1736	50
KI057T	3	NM_001281532.2	PSENEN	210	334	125	NM_019104.2	LIN37	441	550	110
KI057T	3	NM_001308157.1	SYT17	987	1127	141	NM_001098175.1	ENTPD1	5839	5892	54
KI057T	3	NM_018653.3	GPRC5C	1008	1133	126	NM_001291746.1	REL	2375	2424	50
KI058T	3	NM_000204.4	CFI	1719	1771	53	NM_030821.4	PLA2G12A	537	696	160
KI058T	3	NM_000377.2	WAS	1411	1502	92	NM_001257408.1	IKZF3	2839	2890	52
KI058T	3	NM_004048.2	B2M	46	113	68	NM_080426.3	GNAS	586	683	98
KI059T	3	NM_000999.3	RPL38	39	134	96	NM_001330453.1	TTYH2	99	189	91
KI059T	3	NM_001042595.2	TMEM91	66	240	175	NM_000709.3	BCKDHA	167	244	78
KI059T	3	NM_018927.3	PCDHGB7	3	181	179	NM_002588.3	PCDHGC3	2592	2759	168
KI059T	3	NM_018927.3	PCDHGB7	3	181	179	NM_003735.2	PCDHGA12	2640	2807	168
KI059T	3	NM_018927.3	PCDHGB7	3	181	179	NM_003736.2	PCDHGB4	2444	2611	168
KI059T	3	NM_018927.3	PCDHGB7	3	181	179	NM_018912.2	PCDHGA1	2468	2635	168
KI059T	3	NM_018927.3	PCDHGB7	3	181	179	NM_018913.2	PCDHGA10	2483	2650	168
KI059T	3	NM_018927.3	PCDHGB7	3	181	179	NM_018914.2	PCDHGA11	2738	2905	168
KI059T	3	NM_018927.3	PCDHGB7	3	181	179	NM_018915.3	PCDHGA2	2683	2850	168
KI059T	3	NM_018927.3	PCDHGB7	3	181	179	NM_018916.3	PCDHGA3	2471	2638	168
KI059T	3	NM_018927.3	PCDHGB7	3	181	179	NM_018917.3	PCDHGA4	2644	2811	168
KI059T	3	NM_018927.3	PCDHGB7	3	181	179	NM_018918.2	PCDHGA5	2468	2635	168
KI059T	3	NM_018927.3	PCDHGB7	3	181	179	NM_018919.2	PCDHGA6	2471	2638	168
KI059T	3	NM_018927.3	PCDHGB7	3	181	179	NM_018920.3	PCDHGA7	2632	2799	168
KI059T	3	NM_018927.3	PCDHGB7	3	181	179	NM_018921.2	PCDHGA9	2471	2638	168
KI059T	3	NM_018927.3	PCDHGB7	3	181	179	NM_018922.2	PCDHGB1	2456	2623	168
KI059T	3	NM_018927.3	PCDHGB7	3	181	179	NM_018923.2	PCDHGB2	2468	2635	168
KI059T	3	NM_018927.3	PCDHGB7	3	181	179	NM_018924.4	PCDHGB3	2593	2760	168
KI059T	3	NM_018927.3	PCDHGB7	3	181	179	NM_018925.2	PCDHGB5	2444	2611	168
KI059T	3	NM_018927.3	PCDHGB7	3	181	179	NM_018926.2	PCDHGB6	2465	2632	168
KI059T	3	NM_018927.3	PCDHGB7	3	181	179	NM_018928.2	PCDHGC4	2489	2656	168
KI059T	3	NM_018927.3	PCDHGB7	3	181	179	NM_018929.2	PCDHGC5	2507	2674	168
KI059T	3	NM_018927.3	PCDHGB7	3	181	179	NM_032088.1	PCDHGA8	3369	3536	168
KI060T	3	NM_001287762.1	SLC28A1	1557	1668	112	NM_001243137.1	PDE8A	246	321	76
KI061T	3	NM_001202547.2	SYNJ2BP-COX16	317	419	103	NM_018373.2	SYNJ2BP	6455	6515	61
KI061T	3	NM_001256876.1	KANK1	3808	3943	136	NM_001304480.1	FGD4	7786	7836	51
KI061T	3	NM_005021.4	ENPP3	2531	2580	50	NM_000014.4	A2M	4148	4197	50
KI062T	3	NM_017526.4	LEPROT	168	253	86	NM_001198687.1	LEPR	213	421	209
KI062T	3	NM_001113575.1	CDKL3	1742	1812	71	NM_002715.2	PPP2CA	596	943	348
KI062T	3	NM_001173393.2	HAVCR1	768	1078	311	NM_001146726.1	TIMD4	124	183	60
KI062T	3	NM_004668.2	MGAM	5432	5539	108	NM_001293626.1	MGAM2	76	350	275
KI062T	3	NM_173647.3	RNF149	968	1239	272	NM_021130.4	PPIA	216	276	61
KI063T	3	NM_001037808.2	EIF3C	825	926	102	NM_000961.3	PTGIS	4438	4487	50
KI063T	3	NM_001099661.2	EIF3CL	777	878	102	NM_000961.3	PTGIS	4438	4487	50
KI063T	3	NM_001145434.1	ZNF880	169	312	144	NM_182633.2	ZNF713	3149	3198	50
KI063T	3	NM_001146108.1	PTGR1	680	918	239	NM_152384.2	BBS5	1655	1704	50
KI063T	3	NM_001287249.1	D2HGDH	814	863	50	NM_006500.2	MCAM	2643	2692	50
KI064T	3	NM_001017979.2	RAB28	623	672	50	NM_014630.2	ZNF592	4071	4120	50
KI064T	3	NM_001145434.1	ZNF880	167	232	66	NM_182633.2	ZNF713	3149	3198	50
KI065T	3	NM_000436.3	OXCT1	1521	1570	50	NM_015155.2	LARP4B	1994	2043	50
KI065T	3	NM_015015.2	KDM4B	775	824	50	NM_017797.3	BTBD2	528	577	50
KI065T	3	NM_206808.3	CLYBL	817	932	116	NM_000887.4	ITGAX	3990	4051	62
KI066T	3	NM_001017963.2	HSP90AA1	1738	1829	92	NM_001283056.1	C14orf105	1910	1969	60
KI066T	3	NM_001037808.2	EIF3C	856	942	87	NM_000961.3	PTGIS	4438	4487	50
KI066T	3	NM_001099661.2	EIF3CL	808	894	87	NM_000961.3	PTGIS	4438	4487	50
KI067T	3	NM_001282566.1	ZCCHC17	325	710	386	NM_001199038.1	SERINC2	284	413	130
KI067T	3	NM_001293312.1	DARS	1076	1238	163	NM_001114396.1	KLRD1	2766	2816	51
KI069T	3	NM_001142531.1	SH2D3C	1608	1934	327	NM_001134431.2	TOR2A	245	315	71
KI069T	3	NM_001168222.1	TBC1D17	1339	1551	213	NM_001199699.1	DHX33	4137	4187	51
KI069T	3	NM_001303110.1	COL4A1	33	275	243	NM_001846.3	COL4A2	547	745	199
KI069T	3	NM_001846.3	COL4A2	230	361	132	NM_001303110.1	COL4A1	237	295	59
KI069T	3	NM_006098.4	RACK1	384	489	106	NM_145350.2	SCARF1	2952	3002	51
KI069T	3	NM_015533.3	TKFC	70	261	192	NM_001127691.2	RHD	1844	1899	56
KI069T	3	NM_206808.3	CLYBL	582	863	282	NM_000887.4	ITGAX	3991	4047	57
KI070T	3	NM_001320742.1	B3GNTL1	80	130	51	NM_001098801.1	FAM210A	1064	1148	85
KI071T	3	NM_001173393.2	HAVCR1	874	1090	217	NM_001146726.1	TIMD4	124	363	240
KI071T	3	NM_001204425.1	BIVM-ERCC5	1084	1339	256	NM_001159596.1	BIVM	2156	2264	109
KI072T	3	NM_001037808.2	EIF3C	806	920	115	NM_000961.3	PTGIS	4438	4487	50
KI072T	3	NM_001098821.1	TMEM91	213	635	423	NM_000709.3	BCKDHA	166	554	389
KI072T	3	NM_001099661.2	EIF3CL	758	872	115	NM_000961.3	PTGIS	4438	4487	50
KI072T	3	NM_005184.3	CALM3	230	279	50	NM_000034.3	ALDOA	2249	2298	50
KI072T	3	NM_024907.6	FBXO17	744	922	179	NM_017827.3	SARS2	438	656	219
KI073T	3	NM_001042595.2	TMEM91	161	384	224	NM_000709.3	BCKDHA	170	365	196
KI073T	3	NM_001293204.1	MVP	599	648	50	NM_001025159.2	CD74	638	687	50
KI074T	3	NM_000204.4	CFI	1476	1776	301	NM_001322176.1	PDE12	1967	2016	50
KI074T	3	NM_001003795.2	GTF2IRD2B	733	856	124	NM_001184819.1	GNL3L	4938	4994	57
KI074T	3	NM_001037808.2	EIF3C	796	920	125	NM_000961.3	PTGIS	4438	4487	50
KI074T	3	NM_001099661.2	EIF3CL	748	872	125	NM_000961.3	PTGIS	4438	4487	50
KI074T	3	NM_173537.3	GTF2IRD2	733	856	124	NM_001184819.1	GNL3L	4938	4994	57
KI076T	3	NM_014255.5	CNPY2	645	717	73	NM_001077239.1	RNF214	814	1122	309
KI076T	3	NM_001293312.1	DARS	1121	1261	141	NM_001114396.1	KLRD1	2765	2816	52
KI076T	3	NM_001303110.1	COL4A1	27	173	147	NM_001846.3	COL4A2	477	549	73
KI077T	3	NM_001111101.1	CNRIP1	892	968	77	NM_000945.3	PPP3R1	407	590	184
KI077T	3	NM_001303110.1	COL4A1	96	247	152	NM_001846.3	COL4A2	539	739	201
KI077T	3	NM_001324046.1	PIAS2	1698	1793	96	NM_001307986.1	ST8SIA5	1043	1118	76
KI077T	3	NM_015315.4	LARP1	2643	2855	213	NM_001301073.1	CNOT8	455	650	196
KI077T	3	NM_178868.4	CMTM8	254	655	402	NM_181472.2	CMTM7	412	547	136
KI078T	3	NM_000989.3	RPL30	97	236	140	NM_001251877.1	USP4	790	839	50
KI078T	3	NM_001173393.2	HAVCR1	1068	1145	78	NM_001146726.1	TIMD4	115	260	146
KI078T	3	NM_006813.2	PNRC1	473	721	249	NM_001010853.2	PM20D2	607	692	86
KI079T	3	NM_001013436.2	MPST	592	654	63	NM_001201370.1	RNF7	1205	1256	52
KI079T	3	NM_001201380.2	CNTNAP3B	437	496	60	NM_000706.4	AVPR1A	5000	5068	69
KI080T	3	NM_000224.2	KRT18	393	442	50	NM_001278201.1	SLC43A3	1987	2036	50
KI080T	3	NM_001006.4	RPS3A	565	614	50	NM_001131005.2	MEF2C	2806	2855	50
KI080T	3	NM_001293212.1	TUBB	598	647	50	NM_001258320.1	TP53I11	1521	1570	50
KI080T	3	NM_006098.4	RACK1	397	518	122	NM_145350.2	SCARF1	2952	3003	52
KI081T	3	NM_001279356.1	LYPLA1	425	728	304	NM_006756.3	TCEA1	521	794	274
KI081T	3	NM_001303110.1	COL4A1	20	138	119	NM_001846.3	COL4A2	477	587	111
KI081T	3	NM_004668.2	MGAM	5451	5538	88	NM_001293626.1	MGAM2	70	246	177
KI081T	3	NM_021818.3	SAV1	745	911	167	NM_002102.3	GYPE	104	244	141
KI081T	3	NM_030802.3	FAM117A	931	995	65	NM_005827.2	SLC35B1	224	488	265
KI082T	3	NM_001042595.2	TMEM91	192	304	113	NM_000709.3	BCKDHA	166	479	314
KI082T	3	NM_001173393.2	HAVCR1	1044	1144	101	NM_001146726.1	TIMD4	187	406	220
KI083T	3	NM_000204.4	CFI	1578	1738	161	NM_030821.4	PLA2G12A	497	586	90
KI084T	3	NM_001170779.1	FAM122C	551	611	61	NM_152384.2	BBS5	1601	1692	92
KI084T	3	NM_001173393.2	HAVCR1	927	1142	216	NM_001146726.1	TIMD4	124	269	146
KI084T	3	NM_001286198.1	C12orf43	199	267	69	NM_001122.3	PLIN2	448	508	61
KI084T	3	NM_001287762.1	SLC28A1	1312	1685	374	NM_002605.2	PDE8A	383	485	103
KI084T	3	NM_001324046.1	PIAS2	1781	1878	98	NM_001307986.1	ST8SIA5	820	1051	232
KI084T	3	NM_001402.5	EEF1A1	245	606	362	NM_001098576.1	TMBIM6	504	806	303
KI084T	3	NM_007276.4	CBX3	536	701	166	NM_001007559.2	SS18	2949	2999	51
KI085T	3	NM_001130438.2	SPTAN1	2827	2932	106	NM_001003722.1	GLE1	1569	1988	420
KI085T	3	NM_001300753.1	ANGEL2	1013	1264	252	NM_001042.2	SLC2A4	2219	2272	54
KI085T	3	NM_019863.2	F8	77	170	94	NM_001289.5	CLIC2	335	439	105
KI085T	3	NM_024907.6	FBXO17	709	947	239	NM_017827.3	SARS2	460	705	246
KI086T	3	NM_018927.3	PCDHGB7	70	197	128	NM_002588.3	PCDHGC3	2547	2637	91
KI086T	3	NM_018927.3	PCDHGB7	70	197	128	NM_003735.2	PCDHGA12	2595	2685	91
KI086T	3	NM_018927.3	PCDHGB7	70	197	128	NM_003736.2	PCDHGB4	2399	2489	91
KI086T	3	NM_018927.3	PCDHGB7	70	197	128	NM_018912.2	PCDHGA1	2423	2513	91
KI086T	3	NM_018927.3	PCDHGB7	70	197	128	NM_018913.2	PCDHGA10	2438	2528	91
KI086T	3	NM_018927.3	PCDHGB7	70	197	128	NM_018914.2	PCDHGA11	2693	2783	91
KI086T	3	NM_018927.3	PCDHGB7	70	197	128	NM_018915.3	PCDHGA2	2638	2728	91
KI086T	3	NM_018927.3	PCDHGB7	70	197	128	NM_018916.3	PCDHGA3	2426	2516	91
KI086T	3	NM_018927.3	PCDHGB7	70	197	128	NM_018917.3	PCDHGA4	2599	2689	91
KI086T	3	NM_018927.3	PCDHGB7	70	197	128	NM_018918.2	PCDHGA5	2423	2513	91
KI086T	3	NM_018927.3	PCDHGB7	70	197	128	NM_018919.2	PCDHGA6	2426	2516	91
KI086T	3	NM_018927.3	PCDHGB7	70	197	128	NM_018920.3	PCDHGA7	2587	2677	91
KI086T	3	NM_018927.3	PCDHGB7	70	197	128	NM_018921.2	PCDHGA9	2426	2516	91
KI086T	3	NM_018927.3	PCDHGB7	70	197	128	NM_018922.2	PCDHGB1	2411	2501	91
KI086T	3	NM_018927.3	PCDHGB7	70	197	128	NM_018923.2	PCDHGB2	2423	2513	91
KI086T	3	NM_018927.3	PCDHGB7	70	197	128	NM_018924.4	PCDHGB3	2548	2638	91
KI086T	3	NM_018927.3	PCDHGB7	70	197	128	NM_018925.2	PCDHGB5	2399	2489	91
KI086T	3	NM_018927.3	PCDHGB7	70	197	128	NM_018926.2	PCDHGB6	2420	2510	91
KI086T	3	NM_018927.3	PCDHGB7	70	197	128	NM_018928.2	PCDHGC4	2444	2534	91
KI086T	3	NM_018927.3	PCDHGB7	70	197	128	NM_018929.2	PCDHGC5	2462	2552	91
KI086T	3	NM_018927.3	PCDHGB7	70	197	128	NM_032088.1	PCDHGA8	3324	3414	91
KI086T	3	NM_002898.3	RBMS2	651	730	80	NM_177538.2	CYP20A1	7853	7906	54
KI087T	3	NM_001006.4	RPS3A	548	597	50	NM_006768.4	BRAP	2673	2722	50
KI087T	3	NM_001083910.3	SIRPB1	279	571	293	NM_178460.2	SIRPD	119	209	91
KI087T	3	NM_001329442.1	PPP1R16A	1099	1334	236	NM_005309.2	GPT	598	669	72
KI087T	3	NM_004831.3	MED26	273	386	114	NM_024881.4	SLC35E1	550	708	159
KI087T	3	NM_017409.3	HOXC10	744	851	108	NM_018953.3	HOXC5	582	642	61
KI088T	3	NM_000355.3	TCN2	1221	1474	254	NM_001001479.3	SLC35E4	1258	1400	143
KI088T	3	NM_001198624.1	TNFSF13	29	104	76	NM_172089.3	TNFSF12-TNFSF13	599	675	77
KI088T	3	NM_001249.3	ENTPD5	1191	1471	281	NM_152445.2	FAM161B	446	593	148
KI088T	3	NM_001324046.1	PIAS2	1723	1808	86	NM_001307986.1	ST8SIA5	910	1050	141
KI089T	3	NM_001243225.1	PES1	1622	1736	115	NM_001318109.1	GAL3ST1	112	286	175
KI089T	3	NM_001293312.1	DARS	1030	1259	230	NM_001114396.1	KLRD1	2765	2815	51
KI090T	3	NM_000175.4	GPI	1304	1538	235	NM_032346.1	PDCD2L	163	283	121
KI090T	3	NM_000599.3	IGFBP5	678	727	50	NM_001042610.2	DBNDD1	2047	2096	50
KI090T	3	NM_001173393.2	HAVCR1	970	1142	173	NM_001146726.1	TIMD4	122	360	239
KI090T	3	NM_001303110.1	COL4A1	51	147	97	NM_001846.3	COL4A2	405	587	183
KI090T	3	NM_019863.2	F8	74	150	77	NM_001289.5	CLIC2	367	444	78
KI091T	3	NM_001243225.1	PES1	1610	1762	153	NM_001318109.1	GAL3ST1	83	182	100
KI091T	3	NM_001042595.2	TMEM91	212	268	57	NM_000709.3	BCKDHA	263	355	93
KI091T	3	NM_031209.2	QTRT1	268	468	201	NM_001318820.1	PDDC1	2504	2554	51
KI092T	3	NM_031209.2	QTRT1	267	394	128	NM_001318820.1	PDDC1	2502	2556	55
KI093T	3	NM_001079539.1	XBP1	101	334	234	NM_001271329.1	MARVELD3	1298	1347	50
KI093T	3	NM_001173393.2	HAVCR1	1013	1141	129	NM_001146726.1	TIMD4	192	269	78
KI093T	3	NM_001846.3	COL4A2	269	371	103	NM_001303110.1	COL4A1	217	491	275
KI093T	3	NM_019863.2	F8	50	147	98	NM_001289.5	CLIC2	401	569	169
KI094T	3	NM_001166269.1	HAUS4	906	1101	196	NM_001282953.1	PRMT5	448	614	167
KI094T	3	NM_001170779.1	FAM122C	331	598	268	NM_152384.2	BBS5	1609	1671	63
KI094T	3	NM_001286198.1	C12orf43	199	266	68	NM_001122.3	PLIN2	453	712	260
KI094T	3	NM_006098.4	RACK1	437	536	100	NM_145350.2	SCARF1	2952	3002	51
KI094T	3	NM_006678.4	CD300C	702	756	55	NM_001256841.1	CD300A	392	478	87
KI095T	3	NM_001173393.2	HAVCR1	1016	1148	133	NM_001146726.1	TIMD4	134	348	215
KI095T	3	NM_007276.4	CBX3	452	622	171	NM_001007559.2	SS18	2949	3003	55
KI097T	3	NM_006445.3	PRPF8	1758	1927	170	NM_001345856.1	SPATA5	3505	3561	57
KI097T	3	NM_152327.3	AK7	2003	2166	164	NM_170743.3	IFNLR1	3859	3909	51
KI098T	3	NM_001961.3	EEF2	17	76	60	NM_001184940.1	FAM219A	392	560	169
KI099T	3	NM_197974.2	BTN3A3	952	1145	194	NM_001145009.1	BTN3A1	1371	1439	69
KI100T	3	NM_001083910.3	SIRPB1	383	472	90	NM_178460.2	SIRPD	520	680	161
KI100T	3	NM_001170779.1	FAM122C	437	629	193	NM_152384.2	BBS5	1601	1705	105
KI100T	3	NM_019863.2	F8	85	156	72	NM_001289.5	CLIC2	349	413	65
KI100T	3	NM_021818.3	SAV1	816	883	68	NM_002102.3	GYPE	165	244	80
KI102T	3	NM_001083910.3	SIRPB1	321	581	261	NM_178460.2	SIRPD	158	347	190
KI102T	3	NM_001198759.1	LY75-CD302	4730	5019	290	NM_002349.3	LY75	5821	6126	306
KI102T	3	NM_018368.3	LMBRD1	1047	1186	140	NM_152678.2	DENND6A	3406	3457	52
KI102T	3	NM_019863.2	F8	95	169	75	NM_001289.5	CLIC2	349	524	176
KI103T	3	NM_001173393.2	HAVCR1	1013	1111	99	NM_001146726.1	TIMD4	124	360	237
KI103T	3	NM_024537.3	CARS2	327	399	73	NM_012311.3	KIN	3212	3263	52
KI104T	3	NM_000204.4	CFI	1576	1771	196	NM_001322176.1	PDE12	1967	2016	50
KI106T	3	NM_001029896.1	WDR45	855	1000	146	NM_007213.2	PRAF2	273	445	173
KI106T	3	NM_001198759.1	LY75-CD302	4781	5057	277	NM_002349.3	LY75	5830	6202	373
KI106T	3	NM_014640.4	TTLL4	3309	3619	311	NM_000784.3	CYP27A1	779	1044	266
KI107T	3	NM_001173393.2	HAVCR1	708	1068	361	NM_001146726.1	TIMD4	143	299	157
KI109T	3	NM_001003795.2	GTF2IRD2B	527	861	335	NM_001184819.1	GNL3L	4937	4992	56
KI109T	3	NM_001146108.1	PTGR1	480	919	440	NM_152384.2	BBS5	1655	1721	67
KI109T	3	NM_001165885.1	ZNF268	578	665	88	NM_015394.4	ZNF10	230	353	124
KI109T	3	NM_004218.3	RAB11B	539	599	61	NM_181425.2	FXN	5126	5175	50
KI109T	3	NM_173537.3	GTF2IRD2	527	861	335	NM_001184819.1	GNL3L	4937	4992	56
KI110T	3	NM_001286198.1	C12orf43	199	262	64	NM_001122.3	PLIN2	437	514	78
KI110T	3	NM_002901.2	RCN1	990	1039	50	NM_001300821.2	EIF4B	3600	3649	50
KI110T	3	NM_019863.2	F8	85	156	72	NM_001289.5	CLIC2	343	553	211
KI111T	3	NM_001286198.1	C12orf43	203	263	61	NM_001122.3	PLIN2	454	537	84
KI111T	3	NM_001324313.1	SLC25A16	832	922	91	NM_001080449.2	DNA2	224	324	101
KI112T	3	NM_001173393.2	HAVCR1	701	1097	397	NM_001146726.1	TIMD4	159	268	110
KI112T	3	NM_017806.3	LIME1	764	836	73	NM_020062.3	SLC2A4RG	224	521	298
KI112T	3	NM_178507.2	OAF	374	746	373	NM_001244682.1	POU2F3	135	567	433
KI112T	3	NM_206808.3	CLYBL	719	901	183	NM_000887.4	ITGAX	3990	4053	64
KI114T	3	NM_001244766.1	MOB1B	612	683	72	NM_000788.2	DCK	379	543	165
KI114T	3	NM_001257389.1	CD63	608	833	226	NM_058238.2	WNT7B	2301	2355	55
KI115T	3	NM_001281521.1	MCM8	1609	1660	52	NM_016052.3	RRP15	1591	1659	69
KI115T	3	NM_001293312.1	DARS	1181	1253	73	NM_001114396.1	KLRD1	2765	2815	51
KI115T	3	NM_019863.2	F8	91	155	65	NM_001289.5	CLIC2	364	443	80
KI116T	3	NM_001098821.1	TMEM91	233	546	314	NM_000709.3	BCKDHA	170	291	122
KI116T	3	NM_021105.2	PLSCR1	232	485	254	NM_001199978.1	PLSCR2	499	597	99
KI117T	3	NM_001281532.2	PSENEN	147	347	201	NM_019104.2	LIN37	416	665	250
KI117T	3	NM_001303110.1	COL4A1	19	202	184	NM_001846.3	COL4A2	440	588	149
KI117T	3	NM_018653.3	GPRC5C	847	1111	265	NM_001291746.1	REL	2375	2426	52
KI117T	3	NM_021818.3	SAV1	771	871	101	NM_002102.3	GYPE	100	166	67
KI119T	3	NM_001083910.3	SIRPB1	415	569	155	NM_178460.2	SIRPD	119	298	180
KI119T	3	NM_001098821.1	TMEM91	258	455	198	NM_000709.3	BCKDHA	165	307	143
KI120T	3	NM_001173393.2	HAVCR1	1009	1129	121	NM_014668.3	GREB1	7321	7375	55
KI120T	3	NM_001243961.1	HLA-DQB1	390	457	68	NM_002124.3	HLA-DRB1	214	418	205
KI120T	3	NM_001249.3	ENTPD5	1373	1498	126	NM_152445.2	FAM161B	464	737	274
KI120T	3	NM_004668.2	MGAM	5410	5482	73	NM_001293626.1	MGAM2	86	303	218
KI120T	3	NM_018368.3	LMBRD1	1013	1168	156	NM_152678.2	DENND6A	3406	3458	53
KI120T	3	NM_031209.2	QTRT1	293	421	129	NM_001318820.1	PDDC1	2505	2555	51
KI121T	3	NM_001287762.1	SLC28A1	1367	1629	263	NM_002605.2	PDE8A	383	734	352
KI121T	3	NM_001173393.2	HAVCR1	736	1148	413	NM_001146726.1	TIMD4	130	367	238
KI121T	3	NM_006098.4	RACK1	384	526	143	NM_145350.2	SCARF1	2952	3003	52
KI122T	3	NM_001083910.3	SIRPB1	419	576	158	NM_178460.2	SIRPD	177	308	132
KI122T	3	NM_001166693.2	AFF1	224	306	83	NM_138572.2	TAF8	3874	3925	52
KI122T	3	NM_001285987.1	POU5F1	706	756	51	NM_001308258.1	HPS3	2567	2761	195
KI122T	3	NM_018927.3	PCDHGB7	17	169	153	NM_003735.2	PCDHGA12	2588	2959	372
KI122T	3	NM_020879.2	CCDC146	173	269	97	NM_001079877.2	RASA4	1160	1411	252
KI122T	3	NM_020879.2	CCDC146	173	269	97	NM_001277335.1	RASA4B	1158	1409	252
KI122T	3	NM_021818.3	SAV1	787	867	81	NM_002102.3	GYPE	104	158	55
KI123T	3	NM_206808.3	CLYBL	816	944	129	NM_000887.4	ITGAX	3991	4045	55
KI124T	3	NM_001290253.1	DPP6	348	547	200	NM_001040135.2	ACTR3B	368	453	86
KI124T	3	NM_144988.3	ALG14	225	396	172	NM_001286055.1	CNN3	426	532	107
KI124T	3	NM_001320613.1	ADCY3	3506	3695	190	NM_001013663.1	PTRHD1	304	473	170
KI124T	3	NM_001846.3	COL4A2	308	381	74	NM_001303110.1	COL4A1	217	377	161
KI124T	3	NM_004668.2	MGAM	5449	5527	79	NM_001293626.1	MGAM2	103	261	159
KI124T	3	NM_016001.2	UTP18	506	579	74	NM_001127192.1	CNBP	2294	2350	57
KI124T	3	NM_032437.3	EFCAB7	1945	2152	208	NM_001172818.1	PGM1	694	791	98
KI125T	3	NM_001243733.1	VEGFB	462	619	158	NM_001128930.2	ENTPD4	2268	2319	52
KI125T	3	NM_018139.2	DNAAF2	1872	1945	74	NM_001128309.1	TSPAN14	4963	5013	51
KI126T	3	NM_001130846.3	AIFM1	3	56	54	NM_001145365.1	ZNF652	4844	4894	51
KI127T	3	NM_000989.3	RPL30	67	174	108	NM_001251877.1	USP4	790	839	50
KI127T	3	NM_001198624.1	TNFSF13	2	95	94	NM_172089.3	TNFSF12-TNFSF13	598	672	75
KI127T	3	NM_001846.3	COL4A2	308	487	180	NM_001303110.1	COL4A1	237	512	276
KI128T	3	NM_006994.4	BTN3A3	1057	1246	190	NM_001145009.1	BTN3A1	1379	1439	61
KI130T	3	NM_001037639.2	PARL	838	934	97	NM_024871.2	MAP6D1	496	560	65
KI130T	3	NM_015836.3	WARS2	515	643	129	NM_001330677.1	TBX15	277	533	257
KI131T	3	NM_000999.3	RPL38	42	135	94	NM_032646.5	TTYH2	159	253	95
KI131T	3	NM_001077654.2	TNFAIP8	118	211	94	NM_000414.3	HSD17B4	214	328	115
KI131T	3	NM_001102667.2	PSMA4	541	623	83	NM_000745.3	CHRNA5	330	410	81
KI131T	3	NM_001258379.1	SLC4A7	555	633	79	NM_030971.3	SFXN3	2469	2519	51
KI131T	3	NM_017806.3	LIME1	594	836	243	NM_020062.3	SLC2A4RG	235	386	152
KI131T	3	NM_019863.2	F8	117	168	52	NM_001289.5	CLIC2	399	473	75
KI131T	3	NM_021818.3	SAV1	775	928	154	NM_002102.3	GYPE	104	258	155
KI132T	3	NM_001102426.2	TBC1D8	1688	1941	254	NM_021624.3	HRH4	2186	2235	50
KI132T	3	NM_001077426.2	ZNF586	81	207	127	NM_001204818.1	ZNF587B	342	395	54
KI132T	3	NM_001198759.1	LY75-CD302	4674	5006	333	NM_002349.3	LY75	5831	6040	210
KI132T	3	NM_004877.3	GMFG	104	421	318	NM_020862.1	LRFN1	4	129	126
KI132T	3	NM_148894.2	BOD1L1	157	318	162	NM_000887.4	ITGAX	3996	4053	58
KI132T	3	NM_197974.2	BTN3A3	972	1096	125	NM_001145009.1	BTN3A1	1371	1441	71
KI133T	3	NM_001003795.2	GTF2IRD2B	821	887	67	NM_001184819.1	GNL3L	4938	4989	52
KI133T	3	NM_173537.3	GTF2IRD2	821	887	67	NM_001184819.1	GNL3L	4938	4989	52
KI134T	3	NM_001098787.1	BET1L	53	224	172	NM_001145249.1	FAM157B	998	1060	63
KI134T	3	NM_016001.2	UTP18	427	571	145	NM_001127192.1	CNBP	2290	2352	63
KI135T	3	NM_001135195.1	SLC39A5	1088	1160	73	NM_018706.6	DHTKD1	4441	4493	53
KI135T	3	NM_001166269.1	HAUS4	911	1126	216	NM_001282956.1	PRMT5	447	550	104
KI135T	3	NM_004668.2	MGAM	5133	5482	350	NM_001293626.1	MGAM2	67	201	135
KI136T	3	NM_001243225.1	PES1	1686	1776	91	NM_001318109.1	GAL3ST1	75	151	77
KI136T	3	NM_000377.2	WAS	1415	1502	88	NM_001289905.1	IL17RA	6058	6108	51
KI136T	3	NM_001285987.1	POU5F1	707	759	53	NM_001308258.1	HPS3	2536	2631	96
KI137T	3	NM_001173393.2	HAVCR1	1017	1141	125	NM_001146726.1	TIMD4	218	444	227
KI137T	3	NM_001846.3	COL4A2	376	475	100	NM_001303110.1	COL4A1	221	522	302
KI138T	3	NM_001301008.1	GMFG	276	354	79	NM_020862.1	LRFN1	82	388	307
KI138T	3	NM_006591.2	POLD3	908	1326	419	NM_001098638.1	RNF169	519	712	194
KI139T	3	NM_001206.2	KLF9	1006	1055	50	NM_000971.3	RPL7	698	747	50
KI139T	3	NM_006994.4	BTN3A3	1122	1247	126	NM_001145009.1	BTN3A1	1374	1435	62
KI139T	3	NM_019863.2	F8	65	164	100	NM_001289.5	CLIC2	354	496	143
KI140T	3	NM_000182.4	HADHA	991	1040	50	NM_001199864.1	BCL2L2-PABPN1	887	936	50
KI140T	3	NM_000182.4	HADHA	991	1040	50	NM_004643.3	PABPN1	1859	1908	50
KI141T	3	NM_000552.4	VWF	8250	8406	157	NM_001278596.1	ANO2	117	245	129
KI141T	3	NM_006813.2	PNRC1	606	719	114	NM_001010853.2	PM20D2	668	796	129
KI142T	3	NM_001039350.2	DPP6	403	458	56	NM_001040135.2	ACTR3B	388	453	66
KI142T	3	NM_001173393.2	HAVCR1	886	1138	253	NM_014668.3	GREB1	7326	7375	50
KI143T	3	NM_001029896.1	WDR45	812	954	143	NM_007213.2	PRAF2	273	464	192
KI143T	3	NM_014306.4	RTCB	367	428	62	NM_005206.4	CRK	1962	2012	51
KI143T	3	NM_019863.2	F8	83	161	79	NM_001289.5	CLIC2	323	547	225
KI144T	3	NM_001146343.1	PQLC1	25	310	286	NM_001291476.1	DDX52	4568	4627	60
KI144T	3	NM_019863.2	F8	83	155	73	NM_001289.5	CLIC2	362	548	187
KI145T	3	NM_001098821.1	TMEM91	250	611	362	NM_000709.3	BCKDHA	168	324	157
KI145T	3	NM_001173393.2	HAVCR1	914	1142	229	NM_001146726.1	TIMD4	188	307	120
KI145T	3	NM_001306129.1	FN1	7344	7519	176	NM_001402.5	EEF1A1	698	1141	444
KI145T	3	NM_173815.6	CES4A	269	396	128	NM_201636.2	TBXA2R	1404	1455	52
KI146T	3	NM_001173393.2	HAVCR1	1041	1127	87	NM_014668.3	GREB1	7321	7372	52
KI146T	3	NM_019863.2	F8	74	146	73	NM_001289.5	CLIC2	349	460	112
KI147T	3	NM_001014972.2	ZNF638	2494	2652	159	NM_001143787.1	PPHLN1	1028	1084	57
KI147T	3	NM_004668.2	MGAM	5357	5483	127	NM_001293626.1	MGAM2	68	141	74
KI148T	3	NM_001160042.1	IQCC	60	389	330	NM_001099434.1	DCDC2B	200	262	63
KI148T	3	NM_001249.3	ENTPD5	1245	1502	258	NM_152445.2	FAM161B	498	593	96
KI148T	3	NM_001320041.1	EAF2	499	691	193	NM_001145998.1	SLC15A2	383	555	173
KI148T	3	NM_019863.2	F8	107	166	60	NM_001289.5	CLIC2	305	579	275
KI149T	3	NM_025245.2	PBX4	1051	1136	86	NM_006455.2	P3H4	1710	1761	52
KI151T	3	NM_001303110.1	COL4A1	8	168	161	NM_001846.3	COL4A2	417	623	207
KI151T	3	NM_201591.2	GPM6A	774	825	52	NM_001293312.1	DARS	1780	1905	126
KI152T	3	NM_001190214.1	PPIP5K1	3006	3195	190	NM_001282310.1	CATSPER2	136	509	374
KI152T	3	NM_015533.3	TKFC	66	239	174	NM_001127691.2	RHD	1845	1899	55
KI152T	3	NM_019863.2	F8	91	155	65	NM_001289.5	CLIC2	362	671	310
KI153T	3	NM_000204.4	CFI	1545	1738	194	NM_030821.4	PLA2G12A	535	749	215
KI153T	3	NM_019863.2	F8	101	169	69	NM_001289.5	CLIC2	383	610	228
KI154T	3	NM_006813.2	PNRC1	271	495	225	NM_001010853.2	PM20D2	572	760	189
KI155T	3	NM_001173393.2	HAVCR1	1016	1091	76	NM_014668.3	GREB1	7326	7377	52
KI155T	3	NM_004668.2	MGAM	5380	5516	137	NM_001293626.1	MGAM2	69	192	124
KI155T	3	NM_016001.2	UTP18	485	572	88	NM_001127192.1	CNBP	2288	2353	66
KI155T	3	NM_207398.2	GBP7	1706	1761	56	NM_052941.4	GBP4	3438	3603	166
KI156T	3	NM_024907.6	FBXO17	655	856	202	NM_017827.3	SARS2	430	622	193
KI157T	3	NM_001039211.2	ATAD3C	848	912	65	NM_001170535.1	ATAD3A	1751	1801	51
KI158T	3	NM_001170905.2	ZNF736	288	438	151	NM_020704.2	STRIP2	3759	3822	64
KI158T	3	NM_018368.3	LMBRD1	900	1187	288	NM_152678.2	DENND6A	3408	3458	51
KI158T	3	NM_019863.2	F8	82	146	65	NM_001289.5	CLIC2	403	532	130
KI159T	3	NM_000989.3	RPL30	68	163	96	NM_001251877.1	USP4	790	839	50
KI159T	3	NM_001098821.1	TMEM91	216	542	327	NM_000709.3	BCKDHA	164	478	315
KI159T	3	NM_001099339.1	COMMD7	894	1123	230	NM_001188.3	BAK1	465	609	145
KI159T	3	NM_001846.3	COL4A2	228	486	259	NM_001303110.1	COL4A1	288	356	69
KI159T	3	NM_173815.6	CES4A	298	391	94	NM_201636.2	TBXA2R	1404	1455	52
KI159T	3	NM_178507.2	OAF	569	778	210	NM_001244682.1	POU2F3	84	317	234
KI160T	3	NM_001293312.1	DARS	1093	1251	159	NM_001114396.1	KLRD1	2765	2814	50
KI160T	3	NM_004668.2	MGAM	5388	5546	159	NM_001293626.1	MGAM2	73	165	93
KI161T	3	NM_019863.2	F8	84	167	84	NM_001289.5	CLIC2	323	499	177
KI162T	3	NM_000344.3	SMN1	844	962	119	NM_016052.3	RRP15	1669	1720	52
KI162T	3	NM_015471.3	NSL1	426	594	169	NM_018664.2	BATF3	332	546	215
KI162T	3	NM_001098821.1	TMEM91	274	680	407	NM_000709.3	BCKDHA	204	326	123
KI162T	3	NM_001276506.1	SDHD	148	376	229	NM_001037290.2	BCO2	309	466	158
KI162T	3	NM_001287762.1	SLC28A1	1609	1670	62	NM_001243137.1	PDE8A	247	462	216
KI162T	3	NM_017411.3	SMN2	844	962	119	NM_016052.3	RRP15	1669	1720	52
KI162T	3	NM_019863.2	F8	91	167	77	NM_001289.5	CLIC2	335	546	212
KI162T	3	NM_020879.2	CCDC146	166	271	106	NM_001079877.2	RASA4	1177	1304	128
KI162T	3	NM_020879.2	CCDC146	166	271	106	NM_001277335.1	RASA4B	1175	1302	128
KI164T	3	NM_001243225.1	PES1	1645	1781	137	NM_001318109.1	GAL3ST1	83	361	279
KI164T	3	NM_001293312.1	DARS	1164	1258	95	NM_001114396.1	KLRD1	2765	2815	51
KI165T	3	NM_001243225.1	PES1	1509	1755	247	NM_001318109.1	GAL3ST1	83	370	288
KI165T	3	NM_001146343.1	PQLC1	36	364	329	NM_001291476.1	DDX52	4568	4618	51
KI165T	3	NM_130906.2	PPIL3	190	278	89	NM_001287441.1	JADE1	3723	3772	50
KI166T	3	NM_001077426.2	ZNF586	59	162	104	NM_001204818.1	ZNF587B	266	398	133
KI167T	3	NM_001098821.1	TMEM91	303	687	385	NM_000709.3	BCKDHA	147	216	70
KI167T	3	NM_001173393.2	HAVCR1	980	1092	113	NM_001146726.1	TIMD4	125	464	340
KI167T	3	NM_001190214.1	PPIP5K1	3050	3217	168	NM_001282310.1	CATSPER2	128	502	375
KI169T	3	NM_000856.5	GUCY1A3	2098	2269	172	NM_000857.3	GUCY1B3	258	436	179
KI169T	3	NM_001014283.1	DCUN1D2	625	725	101	NM_138430.4	ADPRHL1	332	511	180
KI169T	3	NM_001024649.1	CANX	1762	1824	63	NM_014757.4	MAML1	588	758	171
KI169T	3	NM_001145158.1	HBS1L	1991	2122	132	NM_001193480.1	ALDH8A1	242	349	108
KI169T	3	NM_001146108.1	PTGR1	824	914	91	NM_152384.2	BBS5	1655	1728	74
KI169T	3	NM_001163941.1	ABCB5	1795	1935	141	NM_152384.2	BBS5	1643	1704	62
KI169T	3	NM_001324436.1	PARL	595	971	377	NM_024871.2	MAP6D1	474	788	315
KI169T	3	NM_015315.4	LARP1	2653	2808	156	NM_001301073.1	CNOT8	466	739	274
KI170T	3	NM_001042595.2	TMEM91	365	453	89	NM_000709.3	BCKDHA	186	340	155
KI170T	3	NM_001249.3	ENTPD5	1361	1488	128	NM_152445.2	FAM161B	486	739	254
KI170T	3	NM_001286198.1	C12orf43	209	267	59	NM_001122.3	PLIN2	454	636	183
KI170T	3	NM_001330474.1	RNF10	1147	1196	50	NM_002651.3	PI4KB	1557	1606	50
KI171T	3	NM_001098821.1	TMEM91	268	601	334	NM_000709.3	BCKDHA	154	339	186
KI171T	3	NM_001111101.1	CNRIP1	892	942	51	NM_000945.3	PPP3R1	424	529	106
KI171T	3	NM_001190214.1	PPIP5K1	2942	3203	262	NM_001282310.1	CATSPER2	116	481	366
KI171T	3	NM_001293312.1	DARS	1147	1246	100	NM_001114396.1	KLRD1	2765	2816	52
KI171T	3	NM_018927.3	PCDHGB7	41	165	125	NM_002588.3	PCDHGC3	2547	2806	260
KI171T	3	NM_018927.3	PCDHGB7	41	165	125	NM_003735.2	PCDHGA12	2595	2854	260
KI171T	3	NM_018927.3	PCDHGB7	41	165	125	NM_003736.2	PCDHGB4	2399	2658	260
KI171T	3	NM_018927.3	PCDHGB7	41	165	125	NM_018912.2	PCDHGA1	2423	2682	260
KI171T	3	NM_018927.3	PCDHGB7	41	165	125	NM_018913.2	PCDHGA10	2438	2697	260
KI171T	3	NM_018927.3	PCDHGB7	41	165	125	NM_018914.2	PCDHGA11	2693	2952	260
KI171T	3	NM_018927.3	PCDHGB7	41	165	125	NM_018915.3	PCDHGA2	2638	2897	260
KI171T	3	NM_018927.3	PCDHGB7	41	165	125	NM_018916.3	PCDHGA3	2426	2685	260
KI171T	3	NM_018927.3	PCDHGB7	41	165	125	NM_018917.3	PCDHGA4	2599	2858	260
KI171T	3	NM_018927.3	PCDHGB7	41	165	125	NM_018918.2	PCDHGA5	2423	2682	260
KI171T	3	NM_018927.3	PCDHGB7	41	165	125	NM_018919.2	PCDHGA6	2426	2685	260
KI171T	3	NM_018927.3	PCDHGB7	41	165	125	NM_018920.3	PCDHGA7	2587	2846	260
KI171T	3	NM_018927.3	PCDHGB7	41	165	125	NM_018921.2	PCDHGA9	2426	2685	260
KI171T	3	NM_018927.3	PCDHGB7	41	165	125	NM_018922.2	PCDHGB1	2411	2670	260
KI171T	3	NM_018927.3	PCDHGB7	41	165	125	NM_018923.2	PCDHGB2	2423	2682	260
KI171T	3	NM_018927.3	PCDHGB7	41	165	125	NM_018924.4	PCDHGB3	2548	2807	260
KI171T	3	NM_018927.3	PCDHGB7	41	165	125	NM_018925.2	PCDHGB5	2399	2658	260
KI171T	3	NM_018927.3	PCDHGB7	41	165	125	NM_018926.2	PCDHGB6	2420	2679	260
KI171T	3	NM_018927.3	PCDHGB7	41	165	125	NM_018928.2	PCDHGC4	2444	2703	260
KI171T	3	NM_018927.3	PCDHGB7	41	165	125	NM_018929.2	PCDHGC5	2462	2721	260
KI171T	3	NM_018927.3	PCDHGB7	41	165	125	NM_032088.1	PCDHGA8	3324	3583	260
KI172T	3	NM_001173393.2	HAVCR1	1037	1124	88	NM_014668.3	GREB1	7314	7376	63
KI172T	3	NM_006994.4	BTN3A3	1106	1211	106	NM_001145009.1	BTN3A1	1378	1428	51
KI172T	3	NM_018906.2	PCDHA3	2139	2381	243	NM_031496.1	PCDHA2	2539	2591	53
KI173T	3	NM_001198759.1	LY75-CD302	4843	4981	139	NM_002349.3	LY75	5831	6119	289
KI174T	3	NM_001249.3	ENTPD5	1374	1510	137	NM_152445.2	FAM161B	490	556	67
KI174T	3	NM_004461.2	FARSA	1231	1403	173	NM_001105578.1	SYCE2	168	276	109
KI175T	3	NM_000175.4	GPI	1244	1356	113	NM_032346.1	PDCD2L	145	530	386
KI175T	3	NM_000204.4	CFI	1606	1677	72	NM_030821.4	PLA2G12A	499	810	312
KI175T	3	NM_001243225.1	PES1	1650	1741	92	NM_001318109.1	GAL3ST1	71	337	267
KI175T	3	NM_017806.3	LIME1	778	858	81	NM_020062.3	SLC2A4RG	275	453	179
KI175T	3	NM_001329765.1	HKR1	426	586	161	NM_001033503.2	SAR1B	4210	4259	50
KI176T	3	NM_001145158.1	HBS1L	1768	2077	310	NM_001193480.1	ALDH8A1	304	396	93
KI176T	3	NM_001303110.1	COL4A1	16	197	182	NM_001846.3	COL4A2	539	704	166
KI177T	3	NM_001173393.2	HAVCR1	952	1142	191	NM_001146726.1	TIMD4	124	220	97
KI177T	3	NM_001253357.1	TIE1	2346	2473	128	NM_017946.3	FKBP14	2201	2260	60
KI177T	3	NM_021818.3	SAV1	766	890	125	NM_002102.3	GYPE	110	255	146
KI178T	3	NM_017409.3	HOXC10	516	851	336	NM_022658.3	HOXC8	702	850	149
KI179T	3	NM_001287762.1	SLC28A1	1385	1672	288	NM_002605.2	PDE8A	382	557	176
KI179T	3	NM_001083910.3	SIRPB1	513	573	61	NM_178460.2	SIRPD	259	445	187
KI179T	3	NM_018906.2	PCDHA3	2266	2374	109	NM_031496.1	PCDHA2	2508	2739	232
KI180T	3	NM_030643.4	APOL4	390	446	57	NM_001136540.1	APOL1	281	563	283
KI181T	3	NM_000989.3	RPL30	137	243	107	NM_001251877.1	USP4	790	840	51
KI181T	3	NM_001168222.1	TBC1D17	1550	1644	95	NM_001146154.1	PTGR2	2176	2228	53
KI181T	3	NM_001173393.2	HAVCR1	1063	1144	82	NM_001146726.1	TIMD4	143	268	126
KI181T	3	NM_001293312.1	DARS	984	1254	271	NM_001114396.1	KLRD1	2765	2815	51
KI181T	3	NM_001329128.1	IFNGR2	1036	1119	84	NM_018197.2	ZFP64	2691	2749	59
KI181T	3	NM_004668.2	MGAM	5457	5546	90	NM_001293626.1	MGAM2	67	189	123
KI181T	3	NM_031310.2	PLVAP	1131	1348	218	NM_001318818.1	PDDC1	2476	2529	54
KI182T	3	NM_001198683.1	LEPROT	193	252	60	NM_001198687.1	LEPR	288	558	271
KI182T	3	NM_001293312.1	DARS	1030	1226	197	NM_001114396.1	KLRD1	2766	2815	50
KI182T	3	NM_004668.2	MGAM	5363	5519	157	NM_001293626.1	MGAM2	143	365	223
KI182T	3	NM_014786.3	ARHGEF17	1270	1319	50	NM_002516.3	NOVA2	1426	1475	50
KI182T	3	NM_015315.4	LARP1	2604	2797	194	NM_001301073.1	CNOT8	472	653	182
KI183T	3	NM_000204.4	CFI	1529	1727	199	NM_001322176.1	PDE12	1964	2016	53
KI183T	3	NM_002125.3	HLA-DRB5	130	240	111	NM_022555.3	HLA-DRB3	389	470	82
KI183T	3	NM_022555.3	HLA-DRB3	392	461	70	NM_001243965.1	HLA-DRB1	672	723	52
KI184T	3	NM_001003795.2	GTF2IRD2B	795	887	93	NM_001184819.1	GNL3L	4936	4992	57
KI184T	3	NM_001114403.2	UPK3BL	550	624	75	NM_001079877.2	RASA4	161	221	61
KI184T	3	NM_001114403.2	UPK3BL	550	624	75	NM_001277335.1	RASA4B	159	219	61
KI184T	3	NM_001300860.1	DDX46	1626	1704	79	NM_001253723.1	DPYSL5	3533	3588	56
KI184T	3	NM_017653.3	DYM	223	450	228	NM_001199237.1	GPANK1	2342	2391	50
KI184T	3	NM_173537.3	GTF2IRD2	795	887	93	NM_001184819.1	GNL3L	4936	4992	57
KI184T	3	NM_178507.2	OAF	716	786	71	NM_001244682.1	POU2F3	154	237	84
KI184T	3	NM_207398.2	GBP7	1673	1751	79	NM_052941.4	GBP4	3418	3674	257
KI185T	3	NM_001168222.1	TBC1D17	1401	1585	185	NM_001318316.1	HSCB	559	609	51
KI185T	3	NM_001286691.1	MLLT3	430	685	256	NM_001034996.2	RPL14	609	789	181
KI185T	3	NM_178507.2	OAF	644	732	89	NM_001244682.1	POU2F3	89	263	175
KI186T	3	NM_001014283.1	DCUN1D2	603	725	123	NM_138430.4	ADPRHL1	376	426	51
KI186T	3	NM_001037808.2	EIF3C	807	942	136	NM_000961.3	PTGIS	4438	4487	50
KI186T	3	NM_001098821.1	TMEM91	280	421	142	NM_000709.3	BCKDHA	194	345	152
KI186T	3	NM_001099661.2	EIF3CL	759	894	136	NM_000961.3	PTGIS	4438	4487	50
KI186T	3	NM_001170905.2	ZNF736	390	496	107	NM_020704.2	STRIP2	3757	3815	59
KI186T	3	NM_001287761.1	SLC28A1	649	1116	468	NM_001013406.1	KRIT1	2623	2677	55
KI186T	3	NM_001324046.1	PIAS2	1744	1874	131	NM_001307986.1	ST8SIA5	932	1070	139
KI186T	3	NM_016001.2	UTP18	404	540	137	NM_001127192.1	CNBP	2290	2354	65
KI186T	3	NM_018368.3	LMBRD1	840	1155	316	NM_152678.2	DENND6A	3406	3456	51
KI186T	3	NM_018925.2	PCDHGB5	430	663	234	NM_002588.3	PCDHGC3	2567	2839	273
KI186T	3	NM_018925.2	PCDHGB5	430	663	234	NM_003735.2	PCDHGA12	2615	2887	273
KI186T	3	NM_018925.2	PCDHGB5	430	663	234	NM_003736.2	PCDHGB4	2419	2691	273
KI186T	3	NM_018925.2	PCDHGB5	430	663	234	NM_018912.2	PCDHGA1	2443	2715	273
KI186T	3	NM_018925.2	PCDHGB5	430	663	234	NM_018913.2	PCDHGA10	2458	2730	273
KI186T	3	NM_018925.2	PCDHGB5	430	663	234	NM_018914.2	PCDHGA11	2713	2985	273
KI186T	3	NM_018925.2	PCDHGB5	430	663	234	NM_018915.3	PCDHGA2	2658	2930	273
KI186T	3	NM_018925.2	PCDHGB5	430	663	234	NM_018916.3	PCDHGA3	2446	2718	273
KI186T	3	NM_018925.2	PCDHGB5	430	663	234	NM_018917.3	PCDHGA4	2619	2891	273
KI186T	3	NM_018925.2	PCDHGB5	430	663	234	NM_018918.2	PCDHGA5	2443	2715	273
KI186T	3	NM_018925.2	PCDHGB5	430	663	234	NM_018919.2	PCDHGA6	2446	2718	273
KI186T	3	NM_018925.2	PCDHGB5	430	663	234	NM_018920.3	PCDHGA7	2607	2879	273
KI186T	3	NM_018925.2	PCDHGB5	430	663	234	NM_018921.2	PCDHGA9	2446	2718	273
KI186T	3	NM_018925.2	PCDHGB5	430	663	234	NM_018922.2	PCDHGB1	2431	2703	273
KI186T	3	NM_018925.2	PCDHGB5	430	663	234	NM_018923.2	PCDHGB2	2443	2715	273
KI186T	3	NM_018925.2	PCDHGB5	430	663	234	NM_018924.4	PCDHGB3	2568	2840	273
KI186T	3	NM_018925.2	PCDHGB5	430	663	234	NM_018926.2	PCDHGB6	2440	2712	273
KI186T	3	NM_018925.2	PCDHGB5	430	663	234	NM_018927.3	PCDHGB7	2604	2876	273
KI186T	3	NM_018925.2	PCDHGB5	430	663	234	NM_018928.2	PCDHGC4	2464	2736	273
KI186T	3	NM_018925.2	PCDHGB5	430	663	234	NM_018929.2	PCDHGC5	2482	2754	273
KI186T	3	NM_018925.2	PCDHGB5	430	663	234	NM_032088.1	PCDHGA8	3344	3616	273
KI186T	3	NM_032930.2	C11orf70	361	699	339	NM_001130145.2	YAP1	710	870	161
KI188T	3	NM_001287762.1	SLC28A1	980	1164	185	NM_002605.2	PDE8A	416	498	83
KI188T	3	NM_001173393.2	HAVCR1	1061	1142	82	NM_001146726.1	TIMD4	129	442	314
KI188T	3	NM_001190214.1	PPIP5K1	3120	3188	69	NM_001282309.1	CATSPER2	258	598	341
KI188T	3	NM_018927.3	PCDHGB7	11	189	179	NM_002588.3	PCDHGC3	2555	2682	128
KI188T	3	NM_018927.3	PCDHGB7	11	189	179	NM_003735.2	PCDHGA12	2603	2730	128
KI188T	3	NM_018927.3	PCDHGB7	11	189	179	NM_003736.2	PCDHGB4	2407	2534	128
KI188T	3	NM_018927.3	PCDHGB7	11	189	179	NM_018912.2	PCDHGA1	2431	2558	128
KI188T	3	NM_018927.3	PCDHGB7	11	189	179	NM_018913.2	PCDHGA10	2446	2573	128
KI188T	3	NM_018927.3	PCDHGB7	11	189	179	NM_018914.2	PCDHGA11	2701	2828	128
KI188T	3	NM_018927.3	PCDHGB7	11	189	179	NM_018915.3	PCDHGA2	2646	2773	128
KI188T	3	NM_018927.3	PCDHGB7	11	189	179	NM_018916.3	PCDHGA3	2434	2561	128
KI188T	3	NM_018927.3	PCDHGB7	11	189	179	NM_018917.3	PCDHGA4	2607	2734	128
KI188T	3	NM_018927.3	PCDHGB7	11	189	179	NM_018918.2	PCDHGA5	2431	2558	128
KI188T	3	NM_018927.3	PCDHGB7	11	189	179	NM_018919.2	PCDHGA6	2434	2561	128
KI188T	3	NM_018927.3	PCDHGB7	11	189	179	NM_018920.3	PCDHGA7	2595	2722	128
KI188T	3	NM_018927.3	PCDHGB7	11	189	179	NM_018921.2	PCDHGA9	2434	2561	128
KI188T	3	NM_018927.3	PCDHGB7	11	189	179	NM_018922.2	PCDHGB1	2419	2546	128
KI188T	3	NM_018927.3	PCDHGB7	11	189	179	NM_018923.2	PCDHGB2	2431	2558	128
KI188T	3	NM_018927.3	PCDHGB7	11	189	179	NM_018924.4	PCDHGB3	2556	2683	128
KI188T	3	NM_018927.3	PCDHGB7	11	189	179	NM_018925.2	PCDHGB5	2407	2534	128
KI188T	3	NM_018927.3	PCDHGB7	11	189	179	NM_018926.2	PCDHGB6	2428	2555	128
KI188T	3	NM_018927.3	PCDHGB7	11	189	179	NM_018928.2	PCDHGC4	2452	2579	128
KI188T	3	NM_018927.3	PCDHGB7	11	189	179	NM_018929.2	PCDHGC5	2470	2597	128
KI188T	3	NM_018927.3	PCDHGB7	11	189	179	NM_032088.1	PCDHGA8	3332	3459	128
KI188T	3	NM_024017.4	HOXB9	612	685	74	NM_004502.3	HOXB7	533	594	62
KI188T	3	NM_152327.3	AK7	2026	2102	77	NM_170743.3	IFNLR1	3859	3909	51
KI189T	3	NM_000321.2	RB1	204	400	197	NM_021999.4	ITM2B	353	491	139
KI189T	3	NM_001303110.1	COL4A1	28	102	75	NM_001846.3	COL4A2	405	494	90
KI189T	3	NM_001317333.1	ARIH2	385	655	271	NM_001271471.2	LRTOMT	2058	2108	51
KI189T	3	NM_001846.3	COL4A2	389	476	88	NM_001303110.1	COL4A1	335	456	122
KI190T	3	NM_017806.3	LIME1	737	852	116	NM_020062.3	SLC2A4RG	242	400	159
KI190T	3	NM_001320742.1	B3GNTL1	77	131	55	NM_001098801.1	FAM210A	1080	1330	251
KI190T	3	NM_019863.2	F8	71	165	95	NM_001289.5	CLIC2	327	418	92
KI191T	3	NM_001321721.1	SLC28A1	1694	1754	61	NM_002605.2	PDE8A	383	482	100
KI192T	3	NM_001098787.1	BET1L	41	155	115	NM_001145249.1	FAM157B	890	1018	129
KI192T	3	NM_004668.2	MGAM	5324	5550	227	NM_001293626.1	MGAM2	73	402	330
KI192T	3	NM_016001.2	UTP18	335	594	260	NM_001127192.1	CNBP	2290	2353	64
KI192T	3	NM_018706.6	DHTKD1	2334	2671	338	NM_001142627.2	SEC61A2	158	257	100
KI193T	3	NM_001037808.2	EIF3C	668	921	254	NM_000961.3	PTGIS	4438	4496	59
KI193T	3	NM_001099661.2	EIF3CL	620	873	254	NM_000961.3	PTGIS	4438	4496	59
KI193T	3	NM_016001.2	UTP18	263	592	330	NM_001127192.1	CNBP	2288	2341	54
KI194T	3	NM_012433.3	SF3B1	3645	3792	148	NM_001130026.2	TCAF2	4443	4493	51
KI195T	3	NM_024907.6	FBXO17	748	937	190	NM_001145901.1	SARS2	425	509	85
KI195T	3	NM_001286198.1	C12orf43	211	267	57	NM_001122.3	PLIN2	489	573	85
KI196T	3	NM_001173393.2	HAVCR1	1016	1142	127	NM_001146726.1	TIMD4	122	186	65
KI196T	3	NM_021109.3	TMSB4X	84	133	50	NM_001163673.1	WDR81	1233	1282	50
KI197T	3	NM_001003795.2	GTF2IRD2B	810	869	60	NM_001184819.1	GNL3L	4939	4992	54
KI197T	3	NM_001114403.2	UPK3BL	547	630	84	NM_001079877.2	RASA4	166	322	157
KI197T	3	NM_001114403.2	UPK3BL	547	630	84	NM_001277335.1	RASA4B	164	320	157
KI197T	3	NM_024591.4	CHMP6	345	610	266	NM_001144888.1	BAIAP2	263	337	75
KI197T	3	NM_031209.2	QTRT1	205	446	242	NM_001318820.1	PDDC1	2505	2555	51
KI197T	3	NM_173537.3	GTF2IRD2	810	869	60	NM_001184819.1	GNL3L	4939	4992	54
KI198T	3	NM_001204268.1	FXYD6-FXYD2	749	822	74	NM_020693.3	DSCAML1	299	537	239
KI198T	3	NM_001846.3	COL4A2	241	426	186	NM_001303110.1	COL4A1	244	348	105
KI199T	3	NM_001249.3	ENTPD5	1209	1459	251	NM_152445.2	FAM161B	438	541	104
KI200T	3	NM_001287762.1	SLC28A1	1390	1672	283	NM_002605.2	PDE8A	392	464	73
KI200T	3	NM_001204268.1	FXYD6-FXYD2	568	813	246	NM_020693.3	DSCAML1	247	491	245
KI200T	3	NM_016578.3	RSF1	154	205	52	NM_001023.3	RPS20	335	385	51
KI201T	3	NM_001042595.2	TMEM91	153	256	104	NM_000709.3	BCKDHA	168	402	235
KI202T	3	NM_001292048.1	RAB5A	897	957	61	NM_004096.4	EIF4EBP2	5426	5481	56
KI202T	3	NM_207398.2	GBP7	1695	1761	67	NM_052941.4	GBP4	3458	3519	62
KI203T	3	NM_000204.4	CFI	1619	1727	109	NM_001322176.1	PDE12	1965	2016	52
KI203T	3	NM_001037808.2	EIF3C	709	889	181	NM_000961.3	PTGIS	4438	4487	50
KI203T	3	NM_001042559.2	EIF4G2	1051	1100	50	NM_001190737.1	NFIB	3179	3228	50
KI203T	3	NM_001099661.2	EIF3CL	661	841	181	NM_000961.3	PTGIS	4438	4487	50
KI203T	3	NM_001146108.1	PTGR1	699	823	125	NM_152384.2	BBS5	1654	1736	83
KI203T	3	NM_004428.2	EFNA1	236	285	50	NM_001042428.1	ZNF205	1662	1711	50
KI203T	3	NM_006813.2	PNRC1	495	665	171	NM_001010853.2	PM20D2	615	771	157
KI203T	3	NM_017409.3	HOXC10	772	853	82	NM_014620.5	HOXC4	1188	1309	122
KI203T	3	NM_020440.3	PTGFRN	2282	2447	166	NM_001256106.2	CD101	157	304	148
KI203T	3	NM_021818.3	SAV1	779	899	121	NM_002102.3	GYPE	99	211	113
KI203T	3	NM_139314.2	ANGPTL4	764	850	87	NM_001301210.1	MYEF2	3333	3395	63
KI204T	3	NM_000204.4	CFI	1618	1749	132	NM_001322176.1	PDE12	1964	2016	53
KI204T	3	NM_001083910.3	SIRPB1	241	569	329	NM_178460.2	SIRPD	160	361	202
KI204T	3	NM_001293312.1	DARS	1127	1225	99	NM_001114396.1	KLRD1	2765	2816	52
KI204T	3	NM_014464.3	TINAG	1107	1372	266	NM_001321099.1	PGAP1	5255	5332	78
KI205T	3	NM_001285987.1	POU5F1	711	762	52	NM_001308258.1	HPS3	2556	2641	86
KI205T	3	NM_001286198.1	C12orf43	199	266	68	NM_001122.3	PLIN2	446	542	97
KI205T	3	NM_001317381.1	HSPA4L	1570	1666	97	NM_001329585.1	INIP	408	478	71
KI205T	3	NM_001318732.1	KDELC1	1706	1967	262	NM_001286775.1	TEX30	264	538	275
KI206T	3	NM_001098821.1	TMEM91	272	637	366	NM_000709.3	BCKDHA	170	297	128
KI206T	3	NM_001271087.1	VPS72	452	618	167	NM_013353.2	TMOD4	487	713	227
KI207T	3	NM_001166269.1	HAUS4	962	1150	189	NM_001282956.1	PRMT5	467	550	84
KI207T	3	NM_001659.2	ARF3	557	622	66	NM_001143782.1	FKBP11	265	432	168
KI207T	3	NM_020440.3	PTGFRN	2253	2399	147	NM_001256106.2	CD101	122	184	63
KI207T	3	NM_024017.4	HOXB9	425	705	281	NM_004502.3	HOXB7	525	708	184
KI208T	3	NM_001190214.1	PPIP5K1	2892	3203	312	NM_001282310.1	CATSPER2	191	507	317
KI208T	3	NM_001143984.1	PTPMT1	254	321	68	NM_004551.2	NDUFS3	153	224	72
KI208T	3	NM_001243965.1	HLA-DRB1	51	159	109	NM_002122.3	HLA-DQA1	211	371	161
KI208T	3	NM_001301008.1	GMFG	174	375	202	NM_020862.1	LRFN1	17	344	328
KI209T	3	NM_152327.3	AK7	1945	2150	206	NM_170743.3	IFNLR1	3859	3910	52
KI210T	3	NM_001098787.1	BET1L	88	217	130	NM_001145249.1	FAM157B	896	1073	178
KI210T	3	NM_001300753.1	ANGEL2	1082	1265	184	NM_001042.2	SLC2A4	2220	2272	53
KI210T	3	NM_001321483.1	RPS19	68	162	95	NM_001783.3	CD79A	276	405	130
KI211T	3	NM_001321221.1	NEK11	721	773	53	NM_001007022.2	ODF2L	2806	2996	191
KI211T	3	NM_031310.2	PLVAP	1113	1346	234	NM_001318818.1	PDDC1	2476	2528	53
KI211T	3	NM_198976.2	NELFCD	770	865	96	NM_022766.5	CERK	3505	3567	63
KI212T	3	NM_015340.3	LARS2	2510	2590	81	NM_014240.2	LIMD1	1516	1704	189
KI213T	3	NM_000204.4	CFI	1593	1775	183	NM_030821.4	PLA2G12A	480	704	225
KI213T	3	NM_001173393.2	HAVCR1	1007	1141	135	NM_001146726.1	TIMD4	201	262	62
KI213T	3	NM_001301008.1	GMFG	158	374	217	NM_020862.1	LRFN1	54	295	242
KI213T	3	NM_001329237.1	NEK9	1654	1716	63	NM_001144763.1	EXPH5	7082	7131	50
KI213T	3	NM_015258.1	FKBP15	688	737	50	NM_001040058.1	SPP1	365	414	50
KI213T	3	NM_173815.6	CES4A	317	423	107	NM_201636.2	TBXA2R	1404	1460	57
KI214T	3	NM_001285987.1	POU5F1	707	761	55	NM_001308258.1	HPS3	2540	2648	109
KI214T	3	NM_001320424.1	ADSSL1	1134	1336	203	NM_006427.3	SIVA1	274	358	85
KI215T	3	NM_001035516.3	DMKN	129	203	75	NM_207392.2	KRTDAP	187	292	106
KI215T	3	NM_001040059.1	CD68	840	952	113	NM_001330073.1	MPDU1	456	590	135
KI215T	3	NM_001042595.2	TMEM91	206	335	130	NM_000709.3	BCKDHA	148	326	179
KI215T	3	NM_001146108.1	PTGR1	698	826	129	NM_152384.2	BBS5	1654	1704	51
KI215T	3	NM_001281532.2	PSENEN	270	347	78	NM_019104.2	LIN37	441	527	87
KI216T	3	NM_001003795.2	GTF2IRD2B	811	878	68	NM_001184819.1	GNL3L	4937	4992	56
KI216T	3	NM_001083910.3	SIRPB1	394	569	176	NM_178460.2	SIRPD	119	297	179
KI216T	3	NM_001286198.1	C12orf43	208	258	51	NM_001122.3	PLIN2	459	579	121
KI216T	3	NM_001317134.1	PFKFB4	1471	1564	94	NM_001272065.1	SHISA5	251	558	308
KI216T	3	NM_001318732.1	KDELC1	1800	1894	95	NM_001286775.1	TEX30	266	369	104
KI216T	3	NM_012105.4	BACE2	1564	1741	178	NM_058186.3	FAM3B	300	398	99
KI216T	3	NM_173537.3	GTF2IRD2	811	878	68	NM_001184819.1	GNL3L	4937	4992	56
KI217T	3	NM_000950.2	PRRG1	38	417	380	NM_001170331.1	LANCL3	951	1104	154
KI217T	3	NM_001015877.1	PHF6	1245	1304	60	NM_000194.2	HPRT1	216	297	82
KI217T	3	NM_001098787.1	BET1L	13	204	192	NM_001145248.1	FAM157A	894	966	73
KI217T	3	NM_030819.3	GFOD2	265	461	197	NM_032140.2	ENKD1	435	735	301
KI217T	3	NM_001297703.1	USHBP1	1823	1930	108	NM_005234.3	NR2F6	421	709	289
KI217T	3	NM_016172.2	UBAC1	1149	1304	156	NM_015447.3	CAMSAP1	161	232	72
KI217T	3	NM_152293.2	TADA2B	56	405	350	NM_020777.2	SORCS2	535	697	163
KI217T	3	NM_183238.3	ZNF605	342	441	100	NM_001161347.1	CHFR	270	323	54
KI218T	3	NM_001190214.1	PPIP5K1	2991	3231	241	NM_001282310.1	CATSPER2	32	240	209
KI218T	3	NM_206808.3	CLYBL	806	946	141	NM_000887.4	ITGAX	3990	4046	57
KI219T	3	NM_001286198.1	C12orf43	200	259	60	NM_001122.3	PLIN2	435	542	108
KI220T	3	NM_001029896.1	WDR45	821	962	142	NM_007213.2	PRAF2	273	634	362
KI220T	3	NM_001098844.2	TMEM236	298	463	166	NM_002438.3	MRC1	238	365	128
KI220T	3	NM_001173393.2	HAVCR1	961	1136	176	NM_001146726.1	TIMD4	171	247	77
KI220T	3	NM_001315507.1	PCM1	6283	6332	50	NM_000599.3	IGFBP5	2806	2855	50
KI221T	3	NM_001042595.2	TMEM91	146	424	279	NM_000709.3	BCKDHA	168	321	154
KI221T	3	NM_001077654.2	TNFAIP8	117	201	85	NM_000414.3	HSD17B4	209	275	67
KI221T	3	NM_001111101.1	CNRIP1	863	947	85	NM_000945.3	PPP3R1	420	592	173
KI221T	3	NM_006994.4	BTN3A3	1128	1236	109	NM_001145009.1	BTN3A1	1374	1433	60
KI222T	3	NM_001249.3	ENTPD5	1248	1428	181	NM_152445.2	FAM161B	446	546	101
KI222T	3	NM_006098.4	RACK1	170	520	351	NM_145350.2	SCARF1	2953	3003	51
KI222T	3	NM_022776.4	OSBPL11	1360	1409	50	NM_000972.2	RPL7A	797	846	50
KI222T	3	NM_031430.2	RILP	1035	1278	244	NM_003693.3	SCARF1	225	512	288
KI223T	3	NM_001168683.1	TXLNG	641	883	243	NM_015092.4	SMG1	12859	12908	50
KI223T	3	NM_001302349.1	UMAD1	208	323	116	NM_207352.3	CYP4V2	2658	2717	60
KI223T	3	NM_198976.2	NELFCD	639	893	255	NM_022766.5	CERK	3515	3568	54
KI226T	3	NM_001146108.1	PTGR1	793	870	78	NM_152384.2	BBS5	1654	1728	75
KI226T	3	NM_001286198.1	C12orf43	207	265	59	NM_001122.3	PLIN2	502	628	127
KI226T	3	NM_005540.2	INPP5B	401	589	189	NM_001320830.1	SF3A3	1403	1684	282
KI227T	3	NM_000175.4	GPI	1240	1411	172	NM_032346.1	PDCD2L	176	271	96
KI227T	3	NM_001099339.1	COMMD7	1003	1134	132	NM_001188.3	BAK1	442	516	75
KI227T	3	NM_001270975.1	IST1	98	198	101	NM_020161.3	C2orf83	930	983	54
KI227T	3	NM_019863.2	F8	95	166	72	NM_001289.5	CLIC2	343	413	71
KI227T	3	NM_024307.2	GDPD3	513	618	106	NM_002337.3	LRPAP1	9208	9257	50
KI228T	3	NM_001014283.1	DCUN1D2	594	741	148	NM_138430.4	ADPRHL1	332	472	141
KI228T	3	NM_001102426.2	TBC1D8	1815	1937	123	NM_021624.3	HRH4	2187	2236	50
KI228T	3	NM_173815.6	CES4A	304	447	144	NM_201636.2	TBXA2R	1404	1455	52
KI229T	3	NM_001001329.2	PRKCSH	529	862	334	NM_001299.5	CNN1	391	617	227
KI229T	3	NM_001099339.1	COMMD7	986	1130	145	NM_001188.3	BAK1	430	699	270
KI229T	3	NM_001173393.2	HAVCR1	987	1140	154	NM_001146726.1	TIMD4	124	262	139
KI229T	3	NM_001174103.1	SGK494	769	945	177	NM_152384.2	BBS5	1631	1718	88
KI229T	3	NM_001303450.1	ZNF500	535	661	127	NM_130807.2	MOB3A	2269	2318	50
KI229T	3	NM_019863.2	F8	77	143	67	NM_001289.5	CLIC2	327	452	126
KI230T	3	NM_001261458.1	ZNF484	22	105	84	NM_001060.5	TBXA2R	1749	1799	51
KI230T	3	NM_001146108.1	PTGR1	742	872	131	NM_152384.2	BBS5	1655	1725	71
KI230T	3	NM_001286198.1	C12orf43	201	266	66	NM_001122.3	PLIN2	458	516	59
KI230T	3	NM_017806.3	LIME1	702	835	134	NM_020062.3	SLC2A4RG	218	397	180
KI230T	3	NM_001404.4	EEF1G	138	187	50	NM_001330474.1	RNF10	1184	1233	50
KI231T	3	NM_001197030.1	ANKHD1	304	353	50	NM_001042441.2	CAST	503	552	50
KI231T	3	NM_001286581.1	PHRF1	4819	4937	119	NM_000797.3	DRD4	314	444	131
KI231T	3	NM_001302082.1	BEND5	1253	1322	70	NM_001323573.1	AGBL4	833	991	159
KI231T	3	NM_020690.5	ANKHD1-EIF4EBP3	304	353	50	NM_001042441.2	CAST	503	552	50
KI232T	3	NM_001287762.1	SLC28A1	1135	1420	286	NM_001243137.1	PDE8A	231	316	86
KI232T	3	NM_017409.3	HOXC10	557	817	261	NM_004503.3	HOXC6	521	601	81
KI232T	3	NM_024907.6	FBXO17	749	936	188	NM_001145901.1	SARS2	441	517	77
KI233T	3	NM_000291.3	PGK1	1111	1160	50	NM_001402.5	EEF1A1	1416	1465	50
KI233T	3	NM_001173393.2	HAVCR1	940	1141	202	NM_014668.3	GREB1	7314	7370	57
KI233T	3	NM_001190214.1	PPIP5K1	3074	3248	175	NM_001282309.1	CATSPER2	293	606	314
KI233T	3	NM_019863.2	F8	59	162	104	NM_001289.5	CLIC2	354	450	97
KI234T	3	NM_000602.4	SERPINE1	329	418	90	NM_015458.3	MTMR9	5973	6026	54
KI234T	3	NM_000874.4	IFNAR2	521	614	94	NM_001127192.1	CNBP	2292	2353	62
KI234T	3	NM_001042595.2	TMEM91	219	285	67	NM_000709.3	BCKDHA	163	248	86
KI235T	3	NM_001285987.1	POU5F1	707	761	55	NM_001308258.1	HPS3	2540	2616	77
KI235T	3	NM_001297721.1	C1orf43	453	527	75	NM_001993.4	F3	1499	1553	55
KI235T	3	NM_001846.3	COL4A2	346	472	127	NM_001303110.1	COL4A1	297	432	136
KI235T	3	NM_006494.3	ERF	45	115	71	NM_019884.2	GSK3A	405	640	236
KI236T	3	NM_000976.3	RPL12	128	234	107	NM_001114132.1	NBEAL1	7213	7285	73
KI236T	3	NM_001111101.1	CNRIP1	873	970	98	NM_000945.3	PPP3R1	406	663	258
KI236T	3	NM_001204268.1	FXYD6-FXYD2	706	806	101	NM_020693.3	DSCAML1	324	628	305
KI236T	3	NM_001286198.1	C12orf43	204	265	62	NM_001122.3	PLIN2	439	513	75
KI237T	3	NM_000874.4	IFNAR2	462	533	72	NM_001127192.1	CNBP	2290	2344	55
KI237T	3	NM_001256312.1	STK3	1121	1170	50	NM_001198532.1	OXR1	2376	2425	50
KI237T	3	NM_019863.2	F8	58	153	96	NM_001289.5	CLIC2	380	603	224
KI238T	3	NM_001286198.1	C12orf43	207	266	60	NM_001122.3	PLIN2	466	520	55
KI238T	3	NM_006813.2	PNRC1	539	704	166	NM_001010853.2	PM20D2	578	791	214
KI240T	3	NM_001293273.1	MCCC1	1796	1935	140	NM_020640.3	DCUN1D1	171	384	214
KI240T	3	NM_032354.3	TMEM107	4	244	241	NM_001330125.1	VAMP2	458	594	137
KI241T	3	NM_019863.2	F8	19	146	128	NM_001289.5	CLIC2	399	558	160
KI241T	3	NM_032437.3	EFCAB7	1976	2127	152	NM_001172818.1	PGM1	565	720	156
KI242T	3	NM_001308156.1	HAVCR1	1095	1224	130	NM_001146726.1	TIMD4	125	300	176
KI242T	3	NM_001680.4	FXYD2	16	204	189	NM_020693.3	DSCAML1	270	373	104
KI242T	3	NM_018368.3	LMBRD1	1105	1168	64	NM_152678.2	DENND6A	3408	3459	52
KI243T	3	NM_001173393.2	HAVCR1	981	1093	113	NM_001146726.1	TIMD4	127	363	237
KI243T	3	NM_001285987.1	POU5F1	708	761	54	NM_001308258.1	HPS3	2534	2620	87
KI243T	3	NM_001287761.1	SLC28A1	875	1158	284	NM_002605.2	PDE8A	415	608	194
KI243T	3	NM_004218.3	RAB11B	414	587	174	NM_181425.2	FXN	5126	5176	51
KI244T	3	NM_001102426.2	TBC1D8	1898	1961	64	NM_021624.3	HRH4	2186	2236	51
KI244T	3	NM_001109754.3	PTPRB	2056	2280	225	NM_002198.2	IRF1	2231	2280	50
KI245T	3	NM_002157.2	HSPE1	619	696	78	NM_001100819.2	MOB4	134	284	151
KI246T	3	NM_001145434.1	ZNF880	176	292	117	NM_182633.2	ZNF713	3149	3198	50
KI246T	3	NM_001146343.1	PQLC1	53	373	321	NM_001291476.1	DDX52	4569	4625	57
KI246T	3	NM_001173393.2	HAVCR1	968	1133	166	NM_001146726.1	TIMD4	126	369	244
KI246T	3	NM_001257389.1	CD63	684	832	149	NM_058238.2	WNT7B	2303	2355	53
KI246T	3	NM_001330766.1	ZNF415	577	628	52	NM_001161499.1	ZNF611	475	659	185
KI246T	3	NM_006813.2	PNRC1	288	614	327	NM_001010853.2	PM20D2	589	672	84
KI247T	3	NM_207398.2	GBP7	1683	1760	78	NM_052941.4	GBP4	3439	3644	206
KI248T	3	NM_001198624.1	TNFSF13	8	100	93	NM_172089.3	TNFSF12-TNFSF13	606	679	74
KI248T	3	NM_002072.4	GNAQ	930	1061	132	NM_004297.3	GNA14	697	862	166
KI248T	3	NM_017647.3	FTSJ3	2557	2697	141	NM_032782.4	HAVCR2	1604	1658	55
KI248T	3	NM_194314.2	ZBTB41	1605	1738	134	NM_001167738.1	NAV1	336	453	118
KI249T	3	NM_001198759.1	LY75-CD302	4693	5025	333	NM_002349.3	LY75	5940	6151	212
KI250T	3	NM_000989.3	RPL30	90	229	140	NM_001251877.1	USP4	790	852	63
KI250T	3	NM_000999.3	RPL38	50	135	86	NM_001330453.1	TTYH2	113	351	239
KI250T	3	NM_001170905.2	ZNF736	247	437	191	NM_020704.2	STRIP2	3751	3811	61
KI250T	3	NM_001281532.2	PSENEN	165	316	152	NM_019104.2	LIN37	451	711	261
KI250T	3	NM_001320595.1	DDX5	1653	1841	189	NM_007215.3	POLG2	686	787	102
KI250T	3	NM_004668.2	MGAM	5391	5519	129	NM_001293626.1	MGAM2	121	206	86
KI250T	3	NM_006813.2	PNRC1	489	630	142	NM_001010853.2	PM20D2	574	793	220
KI251T	3	NM_001080495.2	TNRC18	7147	7372	226	NM_001174156.1	SAMD8	5027	5083	57
KI251T	3	NM_001190214.1	PPIP5K1	3006	3202	197	NM_001282310.1	CATSPER2	92	508	417
KI251T	3	NM_001293312.1	DARS	1149	1222	74	NM_001114396.1	KLRD1	2765	2815	51
KI251T	3	NM_024017.4	HOXB9	635	708	74	NM_004502.3	HOXB7	553	795	243
KI252T	3	NM_001285987.1	POU5F1	708	761	54	NM_001308258.1	HPS3	2560	2644	85
KI252T	3	NM_001286581.1	PHRF1	4808	4947	140	NM_000797.3	DRD4	296	549	254
KI252T	3	NM_018899.5	PCDHAC2	662	1070	409	NM_018898.3	PCDHAC1	2651	2842	192
KI252T	3	NM_018899.5	PCDHAC2	662	1070	409	NM_018900.3	PCDHA1	2591	2782	192
KI252T	3	NM_018899.5	PCDHAC2	662	1070	409	NM_018901.3	PCDHA10	2596	2787	192
KI252T	3	NM_018899.5	PCDHAC2	662	1070	409	NM_018902.4	PCDHA11	4024	4215	192
KI252T	3	NM_018899.5	PCDHAC2	662	1070	409	NM_018903.3	PCDHA12	2580	2771	192
KI252T	3	NM_018899.5	PCDHAC2	662	1070	409	NM_018904.2	PCDHA13	2436	2627	192
KI252T	3	NM_018899.5	PCDHAC2	662	1070	409	NM_018905.2	PCDHA2	2536	2727	192
KI252T	3	NM_018899.5	PCDHAC2	662	1070	409	NM_018906.2	PCDHA3	2436	2627	192
KI252T	3	NM_018899.5	PCDHAC2	662	1070	409	NM_018907.3	PCDHA4	2541	2732	192
KI252T	3	NM_018899.5	PCDHAC2	662	1070	409	NM_018908.2	PCDHA5	2394	2585	192
KI252T	3	NM_018899.5	PCDHAC2	662	1070	409	NM_018909.3	PCDHA6	2606	2797	192
KI252T	3	NM_018899.5	PCDHAC2	662	1070	409	NM_018910.2	PCDHA7	2397	2588	192
KI252T	3	NM_018899.5	PCDHAC2	662	1070	409	NM_018911.2	PCDHA8	2436	2627	192
KI252T	3	NM_018899.5	PCDHAC2	662	1070	409	NM_031857.1	PCDHA9	3160	3351	192
KI252T	3	NM_025108.2	C16orf59	666	812	147	NM_001323538.1	CCNF	3523	3761	239
KI253T	3	NM_000175.4	GPI	1240	1350	111	NM_032346.1	PDCD2L	210	514	305
KI253T	3	NM_001285987.1	POU5F1	712	761	50	NM_001308258.1	HPS3	2540	2638	99
KI254T	3	NM_001017528.2	PRR5	810	912	103	NM_181334.5	PRR5-ARHGAP8	600	709	110
KI254T	3	NM_001042575.2	TMPRSS7	2025	2153	129	NM_001171747.1	C3orf52	216	469	254
KI254T	3	NM_001190214.1	PPIP5K1	3139	3237	99	NM_001282309.1	CATSPER2	529	606	78
KI254T	3	NM_001321483.1	RPS19	131	206	76	NM_001783.3	CD79A	351	429	79
KI254T	3	NM_001669.3	ARSD	298	502	205	NM_001066.2	TNFRSF1B	2280	2336	57
KI254T	3	NM_152293.2	TADA2B	76	395	320	NM_020777.2	SORCS2	500	707	208
KI255T	3	NM_000204.4	CFI	1677	1784	108	NM_030821.4	PLA2G12A	492	829	338
KI255T	3	NM_001003795.2	GTF2IRD2B	721	884	164	NM_001184819.1	GNL3L	4936	4989	54
KI255T	3	NM_021818.3	SAV1	630	899	270	NM_002102.3	GYPE	103	292	190
KI255T	3	NM_173537.3	GTF2IRD2	721	884	164	NM_001184819.1	GNL3L	4936	4989	54
KI256T	3	NM_001170779.1	FAM122C	456	612	157	NM_152384.2	BBS5	1595	1704	110
KI256T	3	NM_001173393.2	HAVCR1	810	1090	281	NM_001146726.1	TIMD4	134	442	309
KI256T	3	NM_002076.3	GNS	200	249	50	NM_000898.4	MAOB	1624	1673	50
KI256T	3	NM_021818.3	SAV1	601	864	264	NM_002102.3	GYPE	91	173	83
KI256T	3	NM_182491.2	ZFAND2A	463	581	119	NM_152384.2	BBS5	1654	1711	58
KI256T	3	NM_207398.2	GBP7	1692	1760	69	NM_052941.4	GBP4	3428	3551	124
KI257T	3	NM_001846.3	COL4A2	319	466	148	NM_001303110.1	COL4A1	216	517	302
KI257T	3	NM_019863.2	F8	75	125	51	NM_001289.5	CLIC2	354	544	191
KI258T	3	NM_001198622.1	TNFSF13	1	78	78	NM_172089.3	TNFSF12-TNFSF13	598	703	106
KI258T	3	NM_018653.3	GPRC5C	1026	1121	96	NM_001291746.1	REL	2362	2424	63
KI258T	3	NM_019607.2	C8orf44	386	436	51	NM_001302378.1	RBSN	5642	5693	52
KI258T	3	NM_020879.2	CCDC146	33	230	198	NM_001079877.2	RASA4	1174	1294	121
KI258T	3	NM_020879.2	CCDC146	33	230	198	NM_001277335.1	RASA4B	1172	1292	121
KI259T	3	NM_000204.4	CFI	1594	1763	170	NM_030821.4	PLA2G12A	492	651	160
KI259T	3	NM_001293312.1	DARS	1092	1229	138	NM_001114396.1	KLRD1	2765	2816	52
KI260T	3	NM_004668.2	MGAM	5409	5499	91	NM_001293626.1	MGAM2	73	223	151
KI260T	3	NM_006098.4	RACK1	398	470	73	NM_145350.2	SCARF1	2952	3002	51
KI260T	3	NM_019863.2	F8	96	155	60	NM_001289.5	CLIC2	404	536	133
KI261T	3	NM_000204.4	CFI	1679	1747	69	NM_001322176.1	PDE12	1964	2016	53
KI261T	3	NM_001083910.3	SIRPB1	433	569	137	NM_178460.2	SIRPD	180	416	237
KI261T	3	NM_001160042.1	IQCC	343	438	96	NM_001099434.1	DCDC2B	200	258	59
KI261T	3	NM_024907.6	FBXO17	870	935	66	NM_001145901.1	SARS2	436	509	74
KI262T	3	NM_017409.3	HOXC10	688	850	163	NM_004503.3	HOXC6	519	618	100
KI262T	3	NM_021818.3	SAV1	808	878	71	NM_002102.3	GYPE	109	162	54
KI263T	3	NM_000874.4	IFNAR2	1112	1220	109	NM_020297.3	ABCC9	6476	6531	56
KI264T	3	NM_001098821.1	TMEM91	247	530	284	NM_000709.3	BCKDHA	168	327	160
KI264T	3	NM_174909.4	TMEM167A	99	265	167	NM_015431.3	TRIM58	2958	3008	51
KI265T	3	NM_004218.3	RAB11B	468	556	89	NM_181425.2	FXN	5125	5175	51
KI265T	3	NM_183238.3	ZNF605	362	435	74	NM_001161347.1	CHFR	249	328	80
KI265T	3	NM_207398.2	GBP7	1679	1760	82	NM_052941.4	GBP4	3471	3604	134
KI266T	3	NM_001173393.2	HAVCR1	1040	1111	72	NM_001146726.1	TIMD4	125	244	120
KI266T	3	NM_001317734.1	PBXIP1	1923	2130	208	NM_001323011.1	PMVK	108	195	88
KI267T	3	NM_000874.4	IFNAR2	384	621	238	NM_001127192.1	CNBP	2288	2342	55
KI267T	3	NM_000988.3	RPL27	26	107	82	NM_001330230.1	IFI35	319	621	303
KI267T	3	NM_001083910.3	SIRPB1	358	585	228	NM_178460.2	SIRPD	159	347	189
KI267T	3	NM_001111101.1	CNRIP1	749	947	199	NM_000945.3	PPP3R1	398	661	264
KI267T	3	NM_001243225.1	PES1	1623	1741	119	NM_001318109.1	GAL3ST1	87	237	151
KI267T	3	NM_016538.2	SIRT7	878	1037	160	NM_001184917.2	PCYT2	290	360	71
KI268T	3	NM_001301008.1	GMFG	280	376	97	NM_020862.1	LRFN1	16	195	180
KI268T	3	NM_019863.2	F8	96	145	50	NM_001289.5	CLIC2	355	600	246
KI269T	3	NM_001111101.1	CNRIP1	743	877	135	NM_000945.3	PPP3R1	395	463	69
KI269T	3	NM_178563.3	AGBL3	412	536	125	NM_001320494.1	VGLL3	8780	8831	52
KI269T	3	NM_004668.2	MGAM	5353	5514	162	NM_001293626.1	MGAM2	72	214	143
KI269T	3	NM_006098.4	RACK1	272	499	228	NM_145350.2	SCARF1	2952	3003	52
KI270T	3	NM_001303499.1	CNN2	613	706	94	NM_001105573.1	FBXO45	4709	4769	61
KI270T	3	NM_017631.5	DDX60	4320	4424	105	NM_001029858.3	SLC35F1	2654	2707	54
KI270T	3	NM_021818.3	SAV1	819	909	91	NM_002102.3	GYPE	104	237	134
KI271T	3	NM_001111101.1	CNRIP1	645	943	299	NM_000945.3	PPP3R1	413	592	180
KI271T	3	NM_001113575.1	CDKL3	1699	1823	125	NM_002715.2	PPP2CA	502	686	185
KI272T	3	NM_022662.3	ANAPC1	2177	2324	148	NM_001078170.2	RGPD2	160	254	95
KI273T	3	NM_001113575.1	CDKL3	1567	1829	263	NM_002715.2	PPP2CA	539	836	298
KI273T	3	NM_001286581.1	PHRF1	4872	4936	65	NM_000797.3	DRD4	283	550	268
KI274T	3	NM_001122674.1	ABCD3	266	315	50	NM_001201483.1	ENO1	1461	1510	50
KI274T	3	NM_001319179.1	GBP3	1746	1934	189	NM_001008661.2	KYAT3	487	870	384
KI274T	3	NM_019863.2	F8	2	168	167	NM_001289.5	CLIC2	326	617	292
KI275T	3	NM_001042595.2	TMEM91	154	349	196	NM_000709.3	BCKDHA	171	333	163
KI276T	3	NM_018927.3	PCDHGB7	97	189	93	NM_002588.3	PCDHGC3	2569	2734	166
KI276T	3	NM_018927.3	PCDHGB7	97	189	93	NM_003735.2	PCDHGA12	2617	2782	166
KI276T	3	NM_018927.3	PCDHGB7	97	189	93	NM_003736.2	PCDHGB4	2421	2586	166
KI276T	3	NM_018927.3	PCDHGB7	97	189	93	NM_018912.2	PCDHGA1	2445	2610	166
KI276T	3	NM_018927.3	PCDHGB7	97	189	93	NM_018913.2	PCDHGA10	2460	2625	166
KI276T	3	NM_018927.3	PCDHGB7	97	189	93	NM_018914.2	PCDHGA11	2715	2880	166
KI276T	3	NM_018927.3	PCDHGB7	97	189	93	NM_018915.3	PCDHGA2	2660	2825	166
KI276T	3	NM_018927.3	PCDHGB7	97	189	93	NM_018916.3	PCDHGA3	2448	2613	166
KI276T	3	NM_018927.3	PCDHGB7	97	189	93	NM_018917.3	PCDHGA4	2621	2786	166
KI276T	3	NM_018927.3	PCDHGB7	97	189	93	NM_018918.2	PCDHGA5	2445	2610	166
KI276T	3	NM_018927.3	PCDHGB7	97	189	93	NM_018919.2	PCDHGA6	2448	2613	166
KI276T	3	NM_018927.3	PCDHGB7	97	189	93	NM_018920.3	PCDHGA7	2609	2774	166
KI276T	3	NM_018927.3	PCDHGB7	97	189	93	NM_018921.2	PCDHGA9	2448	2613	166
KI276T	3	NM_018927.3	PCDHGB7	97	189	93	NM_018922.2	PCDHGB1	2433	2598	166
KI276T	3	NM_018927.3	PCDHGB7	97	189	93	NM_018923.2	PCDHGB2	2445	2610	166
KI276T	3	NM_018927.3	PCDHGB7	97	189	93	NM_018924.4	PCDHGB3	2570	2735	166
KI276T	3	NM_018927.3	PCDHGB7	97	189	93	NM_018925.2	PCDHGB5	2421	2586	166
KI276T	3	NM_018927.3	PCDHGB7	97	189	93	NM_018926.2	PCDHGB6	2442	2607	166
KI276T	3	NM_018927.3	PCDHGB7	97	189	93	NM_018928.2	PCDHGC4	2466	2631	166
KI276T	3	NM_018927.3	PCDHGB7	97	189	93	NM_018929.2	PCDHGC5	2484	2649	166
KI276T	3	NM_018927.3	PCDHGB7	97	189	93	NM_032088.1	PCDHGA8	3346	3511	166
KI276T	3	NM_000552.4	VWF	8350	8407	58	NM_001278596.1	ANO2	125	315	191
KI276T	3	NM_001008211.1	OPTN	1243	1333	91	NM_001007559.2	SS18	3014	3064	51
KI276T	3	NM_001293.2	CLNS1A	665	742	78	NM_003417.4	ZNF264	7169	7220	52
KI276T	3	NM_033109.4	PNPT1	1837	1898	62	NM_021623.1	PLEKHA2	3413	3463	51
KI277T	3	NM_001029896.1	WDR45	763	878	116	NM_007213.2	PRAF2	275	427	153
KI277T	3	NM_001174103.1	SGK494	727	1009	283	NM_152384.2	BBS5	1617	1692	76
KI277T	3	NM_001289034.1	KLC4	1923	2027	105	NM_001322977.1	SFXN1	3503	3561	59
KI277T	3	NM_144691.4	CAPN12	529	646	118	NM_001145667.1	GLG1	5990	6041	52
KI278T	3	NM_000175.4	GPI	1312	1394	83	NM_032346.1	PDCD2L	210	486	277
KI278T	3	NM_001004320.1	AGMO	1224	1395	172	NM_024654.4	NOL9	5243	5293	51
KI278T	3	NM_001293312.1	DARS	1146	1247	102	NM_001114396.1	KLRD1	2765	2815	51
KI278T	3	NM_207398.2	GBP7	1676	1760	85	NM_052941.4	GBP4	3417	3520	104
KI279T	3	NM_021818.3	SAV1	581	911	331	NM_002102.3	GYPE	104	250	147
KI280T	3	NM_001201380.2	CNTNAP3B	257	483	227	NM_000706.4	AVPR1A	4990	5057	68
KI280T	3	NM_001281532.2	PSENEN	188	336	149	NM_019104.2	LIN37	417	597	181
KI280T	3	NM_014035.2	SNX24	36	207	172	NM_001201.3	BMP3	4618	4673	56
KI280T	3	NM_020879.2	CCDC146	28	276	249	NM_001079877.2	RASA4	1196	1371	176
KI280T	3	NM_020879.2	CCDC146	28	276	249	NM_001277335.1	RASA4B	1194	1369	176
KI281T	3	NM_001846.3	COL4A2	315	475	161	NM_001303110.1	COL4A1	296	445	150
KI281T	3	NM_017409.3	HOXC10	750	817	68	NM_022658.3	HOXC8	662	868	207
KI283T	3	NM_001286581.1	PHRF1	4783	4984	202	NM_000797.3	DRD4	312	383	72
KI283T	3	NM_030802.3	FAM117A	801	1071	271	NM_005827.2	SLC35B1	224	467	244
KI284T	3	NM_001204268.1	FXYD6-FXYD2	707	827	121	NM_020693.3	DSCAML1	299	665	367
KI284T	3	NM_001301037.1	PLAUR	547	667	121	NM_145296.1	CADM4	259	396	138
KI285T	3	NM_000552.4	VWF	5847	5962	116	NM_001277333.1	ANKRD62	1420	1573	154
KI285T	3	NM_017946.3	FKBP14	283	445	163	NM_001145514.1	SCRN1	191	290	100
KI285T	3	NM_020879.2	CCDC146	36	274	239	NM_001079877.2	RASA4	1164	1411	248
KI285T	3	NM_020879.2	CCDC146	36	274	239	NM_001277335.1	RASA4B	1162	1409	248
KI285T	3	NM_022456.4	RAB3IP	616	665	50	NM_000516.5	GNAS	1818	1867	50
KI286T	3	NM_001243225.1	PES1	1472	1730	259	NM_001318109.1	GAL3ST1	71	277	207
KI286T	3	NM_001160042.1	IQCC	345	440	96	NM_001099434.1	DCDC2B	198	249	52
KI286T	3	NM_001170905.2	ZNF736	287	484	198	NM_020704.2	STRIP2	3751	3819	69
KI286T	3	NM_030819.3	GFOD2	94	487	394	NM_032140.2	ENKD1	413	478	66
KI286T	3	NM_001286588.1	AIG1	407	478	72	NM_001037639.2	PARL	393	557	165
KI286T	3	NM_001289022.1	FAM177A1	54	265	212	NM_001128126.2	AP4S1	1910	1959	50
KI286T	3	NM_001831.3	CLU	1070	1258	189	NM_001306129.1	FN1	7664	7959	296
KI287T	3	NM_003869.5	CES2	1132	1219	88	NM_001185177.1	CES3	195	435	241
KI287T	3	NM_000790.3	DDC	996	1180	185	NM_002214.2	ITGB8	4167	4217	51
KI287T	3	NM_001249.3	ENTPD5	1431	1511	81	NM_152445.2	FAM161B	464	869	406
KI287T	3	NM_001289034.1	KLC4	1968	2078	111	NM_001322977.1	SFXN1	3501	3551	51
KI287T	3	NM_001297696.1	CCDC125	374	431	58	NM_005507.2	CFL1	231	287	57
KI287T	3	NM_006994.4	BTN3A3	1088	1146	59	NM_001145009.1	BTN3A1	1379	1636	258
KI287T	3	NM_015533.3	TKFC	70	261	192	NM_001127691.2	RHD	1844	1899	56
KI287T	3	NM_018653.3	GPRC5C	1077	1139	63	NM_001291746.1	REL	2370	2428	59
KI288T	3	NM_001287762.1	SLC28A1	1480	1659	180	NM_002605.2	PDE8A	405	553	149
KI288T	3	NM_001102426.2	TBC1D8	1586	1948	363	NM_021624.3	HRH4	2182	2235	54
KI288T	3	NM_001316321.1	CCDC57	2187	2386	200	NM_000887.4	ITGAX	3995	4046	52
KI288T	3	NM_001319179.1	GBP3	1806	1944	139	NM_001008661.2	KYAT3	505	654	150
KI288T	3	NM_001320595.1	DDX5	1708	1835	128	NM_007215.3	POLG2	716	949	234
KI289T	3	NM_001286198.1	C12orf43	199	261	63	NM_001122.3	PLIN2	458	509	52
KI289T	3	NM_006098.4	RACK1	388	508	121	NM_145350.2	SCARF1	2952	3003	52
KI289T	3	NM_006813.2	PNRC1	380	677	298	NM_001010853.2	PM20D2	572	692	121
KI289T	3	NM_015533.3	TKFC	72	256	185	NM_001127691.2	RHD	1849	1899	51
KI289T	3	NM_021818.3	SAV1	705	888	184	NM_002102.3	GYPE	108	159	52
KI290T	3	NM_000175.4	GPI	1242	1374	133	NM_032346.1	PDCD2L	193	248	56
KI290T	3	NM_001286273.1	TPT1	167	609	443	NM_000582.2	SPP1	740	887	148
KI290T	3	NM_006678.4	CD300C	701	754	54	NM_001256841.1	CD300A	380	589	210
KI290T	3	NM_018447.3	EMC3	360	519	160	NM_001144856.1	PLEKHG6	2850	2899	50
KI292T	3	NM_001320742.1	B3GNTL1	80	130	51	NM_001098801.1	FAM210A	1069	1197	129

## Sheet: Supplementary Data 5
Supplementary Data 5 Focally amplified genes and the number of amplified cases in RCC
Gene	Number of cases
AARD	2
ABRA	2
ADCK5	2
ADCY8	2
ADGRB1	2
ADHFE1	2
AGO2	2
ALKAL1	2
ANGPT1	2
ANKRD46	2
ANXA13	2
ARC	2
ARFGEF1	2
ARHGAP39	2
ARMC1	2
ASAP1	2
ASAP1-IT1	2
ASAP1-IT2	2
ASPH	2
ATAD2	2
ATP6V0D2	2
ATP6V1C1	2
ATP6V1H	2
AZIN1	2
AZIN1-AS1	2
BAALC	2
BAALC-AS1	2
BAALC-AS2	2
BHLHE22	2
BOP1	2
BREA2	2
C8orf31	2
C8orf33	2
C8orf34	2
C8orf34-AS1	2
C8orf37	2
C8orf37-AS1	2
C8orf44	2
C8orf44-SGK3	2
C8orf59	2
C8orf76	2
C8orf82	2
C8orf87	2
C8orf88	2
C8orf89	2
CA1	2
CA13	2
CA2	2
CA3	2
CA3-AS1	2
CA8	2
CALB1	2
CASC11	2
CASC19	2
CASC21	2
CASC8	2
CASC9	2
CCAT1	2
CCAT2	2
CCDC166	2
CCDC26	2
CCN3	2
CCN4	2
CCNE2	2
CDC42P3	2
CDH17	2
CERNA3	2
CHCHD7	2
CHD7	2
CHMP4C	2
CHRAC1	2
CLVS1	2
CNBD1	2
CNGB3	2
COL14A1	2
COL22A1	2
COLEC10	2
COMMD5	2
COPS5	2
COX6C	2
CPA6	2
CPNE3	2
CPQ	2
CPSF1	2
CRH	2
CRISPLD1	2
CSMD3	2
CSPP1	2
CTHRC1	2
CYC1	2
CYHR1	2
CYP11B1	2
CYP11B2	2
CYP7A1	2
CYP7B1	2
DCAF13	2
DCAF4L2	2
DCSTAMP	2
DECR1	2
DENND3	2
DEPTOR	2
DERL1	2
DGAT1	2
DNAJC5B	2
DPY19L4	2
DPYS	2
DSCC1	2
E2F5	2
EBAG9	2
EEF1D	2
EFCAB1	2
EFR3A	2
EIF3E	2
EIF3H	2
ELOC	2
EMC2	2
ENPP2	2
ENY2	2
EPPK1	2
ERICH5	2
ESRP1	2
EXOSC4	2
EXT1	2
EYA1	2
FABP12	2
FABP4	2
FABP5	2
FABP9	2
FAM110B	2
FAM135B	2
FAM49B	2
FAM83A	2
FAM83A-AS1	2
FAM83H	2
FAM83H-AS1	2
FAM84B	2
FAM91A1	2
FAM92A	2
FBXL6	2
FBXO32	2
FBXO43	2
FER1L6	2
FER1L6-AS1	2
FER1L6-AS2	2
FLJ42969	2
FLJ46284	2
FOXH1	2
FSBP	2
FZD6	2
GASAL1	2
GDAP1	2
GDF6	2
GEM	2
GGH	2
GLI4	2
GML	2
GPAA1	2
GPIHBP1	2
GPR20	2
GPT	2
GRHL2	2
GRINA	2
GSDMC	2
GSDMD	2
HAS2	2
HAS2-AS1	2
HEY1	2
HGH1	2
HHLA1	2
HNF4G	2
HPYR1	2
HSF1	2
IL7	2
IMPA1	2
IMPA1P1	2
IMPAD1	2
INTS8	2
JPH1	2
JRK	2
KCNB2	2
KCNK9	2
KCNQ3	2
KCNS2	2
KCNV1	2
KHDRBS3	2
KIFC2	2
KLF10	2
KLHL38	2
LACTB2	2
LACTB2-AS1	2
LAPTM4B	2
LINC00051	2
LINC00251	2
LINC00534	2
LINC00535	2
LINC00536	2
LINC00588	2
LINC00824	2
LINC00861	2
LINC00964	2
LINC00967	2
LINC00968	2
LINC00976	2
LINC00977	2
LINC01030	2
LINC01111	2
LINC01151	2
LINC01181	2
LINC01289	2
LINC01298	2
LINC01299	2
LINC01300	2
LINC01301	2
LINC01419	2
LINC01591	2
LINC01592	2
LINC01602	2
LINC01603	2
LINC01606	2
LINC01607	2
LINC01608	2
LINC01609	2
LINC01617	2
LINC02055	2
LINC02155	2
LINC02237	2
LINC02605	2
LNCOC1	2
LOC100130027	2
LOC100130298	2
LOC100132813	2
LOC100288748	2
LOC100310756	2
LOC100500773	2
LOC100505501	2
LOC100507464	2
LOC100507516	2
LOC101241902	2
LOC101926892	2
LOC101926908	2
LOC101927040	2
LOC101927066	2
LOC101927141	2
LOC101927513	2
LOC101927543	2
LOC101927588	2
LOC101927657	2
LOC101927798	2
LOC101927822	2
LOC101927845	2
LOC101927915	2
LOC101928087	2
LOC101928160	2
LOC101928902	2
LOC101929217	2
LOC101929268	2
LOC101929341	2
LOC101929415	2
LOC101929488	2
LOC101929528	2
LOC101929709	2
LOC102723322	2
LOC102724612	2
LOC102724623	2
LOC102724708	2
LOC102724710	2
LOC102724804	2
LOC102724874	2
LOC104054148	2
LOC105369147	2
LOC105375690	2
LOC105375713	2
LOC105375744	2
LOC105375773	2
LOC105375787	2
LOC105375800	2
LOC105375843	2
LOC286177	2
LOC286178	2
LOC392232	2
LOC401463	2
LOC401478	2
LRP12	2
LRRC14	2
LRRC24	2
LRRC6	2
LRRC69	2
LRRCC1	2
LY6D	2
LY6E	2
LY6E-DT	2
LY6H	2
LY6K	2
LY96	2
LYN	2
LYNX1	2
LYNX1-SLURP2	2
LYPD2	2
LYPLA1	2
MAF1	2
MAFA	2
MAFA-AS1	2
MAL2	2
MAL2-AS1	2
MAPK15	2
MATN2	2
MCMDC2	2
MED30	2
MFSD3	2
MINCR	2
MIR1204	2
MIR1205	2
MIR1206	2
MIR1207	2
MIR1208	2
MIR124-2	2
MIR124-2HG	2
MIR1302-7	2
MIR2052	2
MIR2052HG	2
MIR2053	2
MIR30B	2
MIR30D	2
MIR3149	2
MIR3150A	2
MIR3150B	2
MIR3150BHG	2
MIR3151	2
MIR3610	2
MIR3686	2
MIR378D2	2
MIR4470	2
MIR4471	2
MIR4472-1	2
MIR4539	2
MIR4661	2
MIR4662A	2
MIR4662B	2
MIR4663	2
MIR4664	2
MIR5194	2
MIR548AZ	2
MIR548D1	2
MIR5680	2
MIR5681A	2
MIR5681B	2
MIR5708	2
MIR599	2
MIR661	2
MIR6844	2
MIR6845	2
MIR6846	2
MIR6847	2
MIR6848	2
MIR6849	2
MIR6850	2
MIR6893	2
MIR7112	2
MIR7705	2
MIR7848	2
MIR8084	2
MIR875	2
MIR937	2
MIR939	2
MMP16	2
MOS	2
MROH1	2
MROH5	2
MROH6	2
MRPL13	2
MRPL15	2
MRPS28	2
MSC	2
MSC-AS1	2
MTBP	2
MTDH	2
MTERF3	2
MTFR1	2
MTSS1	2
MYBL1	2
MYC	2
NACA4P	2
NAPRT	2
NBN	2
NCALD	2
NCOA2	2
NCRNA00250	2
NDRG1	2
NDUFAF6	2
NDUFB9	2
NECAB1	2
NIPAL2	2
NKAIN3	2
NKAIN3-IT1	2
NPBWR1	2
NRBP2	2
NSMAF	2
NSMCE2	2
NUDCD1	2
OC90	2
ODF1	2
OPLAH	2
OPRK1	2
OSGIN2	2
OSR2	2
OTUD6B	2
OTUD6B-AS1	2
OXR1	2
PABPC1	2
PAG1	2
PARP10	2
PCAT1	2
PCAT2	2
PCMTD1	2
PDE7A	2
PDP1	2
PEG13	2
PENK	2
PEX2	2
PHF20L1	2
PI15	2
PIP4P2	2
PKHD1L1	2
PKIA	2
PKIA-AS1	2
PLAG1	2
PLEC	2
PLEKHF2	2
PMP2	2
POLR2K	2
POP1	2
POU5F1B	2
PPDPFL	2
PPP1R16A	2
PPP1R42	2
PRDM14	2
PREX2	2
PRNCR1	2
PSCA	2
PSKH2	2
PTCSC1	2
PTDSS1	2
PTK2	2
PTP4A3	2
PTTG3P	2
PUF60	2
PVT1	2
PXDNL	2
PYCR3	2
RAB2A	2
RAD21	2
RAD21-AS1	2
RAD54B	2
RALYL	2
RB1CC1	2
RBM12B	2
RBM12B-AS1	2
RDH10	2
RDH10-AS1	2
RECQL4	2
REXO1L2P	2
RGS20	2
RGS22	2
RHPN1	2
RHPN1-AS1	2
RIDA	2
RIMS2	2
RIPK2	2
RMDN1	2
RNF139	2
RNF139-AS1	2
RNF19A	2
RP1	2
RPL30	2
RPL7	2
RPL8	2
RPS20	2
RRM2B	2
RRS1	2
RRS1-AS1	2
RSPO2	2
RUNX1T1	2
SAMD12	2
SAMD12-AS1	2
SBF1P1	2
SBSPON	2
SCRIB	2
SCRT1	2
SCX	2
SDC2	2
SDCBP	2
SDR16C5	2
SDR16C6P	2
SGK3	2
SHARPIN	2
SLA	2
SLC10A5	2
SLC25A32	2
SLC26A7	2
SLC30A8	2
SLC39A4	2
SLC45A4	2
SLC52A2	2
SLC7A13	2
SLCO5A1	2
SLURP1	2
SLURP2	2
SMILR	2
SMPD5	2
SNAI2	2
SNHG6	2
SNORA1B	2
SNORA72	2
SNORD149	2
SNORD168	2
SNORD173	2
SNORD3H	2
SNORD54	2
SNORD77B	2
SNORD87	2
SNTB1	2
SNTG1	2
SNX16	2
SNX31	2
SOX17	2
SPAG1	2
SPATC1	2
SQLE	2
ST18	2
ST3GAL1	2
STAU2	2
STAU2-AS1	2
STK3	2
STMN2	2
SULF1	2
SYBU	2
TAF2	2
TATDN1	2
TBC1D31	2
TCEA1	2
TCF24	2
TERF1	2
TG	2
TGS1	2
THEM6	2
TIGD5	2
TMED10P1	2
TMEM249	2
TMEM64	2
TMEM65	2
TMEM67	2
TMEM68	2
TMEM70	2
TMEM71	2
TMEM74	2
TMEM75	2
TNFRSF11B	2
TONSL	2
TONSL-AS1	2
TOP1MT	2
TOX	2
TP53INP1	2
TPD52	2
TRAM1	2
TRAPPC9	2
TRHR	2
TRIB1	2
TRIM55	2
TRIQK	2
TRMT12	2
TRPA1	2
TRPS1	2
TSNARE1	2
TSPYL5	2
TSTA3	2
TTPA	2
UBE2W	2
UBR5	2
UBR5-AS1	2
UBXN2B	2
UQCRB	2
UTP23	2
VCPIP1	2
VIRMA	2
VPS13B	2
VPS28	2
VXN	2
WASHC5	2
WDR97	2
WDYHV1	2
WWP1	2
XKR4	2
XKR9	2
YTHDF3	2
YTHDF3-AS1	2
YWHAZ	2
ZBTB10	2
ZC2HC1A	2
ZC3H3	2
ZFAND1	2
ZFAT	2
ZFAT-AS1	2
ZFHX4	2
ZFHX4-AS1	2
ZFP41	2
ZFPM2	2
ZFPM2-AS1	2
ZHX1	2
ZHX1-C8orf76	2
ZHX2	2
ZNF16	2
ZNF250	2
ZNF251	2
ZNF252P	2
ZNF252P-AS1	2
ZNF34	2
ZNF517	2
ZNF572	2
ZNF623	2
ZNF696	2
ZNF7	2
ZNF704	2
ZNF706	2
ZNF707	2
44256	1
44258	1
44447	1
AACSP1	1
ABCC5	1
ABCC5-AS1	1
ABCF3	1
ABLIM3	1
ACAP2	1
ACSL6	1
ACTL6A	1
ACTRT3	1
ADAM19	1
ADAMTS19	1
ADAMTS19-AS1	1
ADAMTS2	1
ADAMTS20	1
ADCY6	1
ADIPOQ	1
ADIPOQ-AS1	1
ADRA1B	1
ADRB2	1
AFAP1L1	1
AFF4	1
AHSG	1
ALDH7A1	1
ALG3	1
AMIGO2	1
ANKHD1	1
ANKHD1-EIF4EBP3	1
ANKRD18DP	1
ANO6	1
ANP32D	1
ANXA6	1
AP2M1	1
AP3S1	1
APBB3	1
APC	1
APOD	1
ARAF	1
ARAP3	1
ARF3	1
ARHGAP26	1
ARHGAP26-AS1	1
ARHGAP26-IT1	1
ARHGEF37	1
ARID2	1
ARL10	1
ARL14EPL	1
ARSI	1
ASB8	1
ASNSP1	1
ATG12	1
ATOX1	1
ATP10B	1
ATP11B	1
ATP13A3	1
ATP13A4	1
ATP13A4-AS1	1
ATP13A5	1
ATP13A5-AS1	1
ATP6V0E1	1
B3GNT5	1
B4GALT7	1
BCHE	1
BCL6	1
BDH1	1
BNIP1	1
BOD1	1
BRD8	1
BTNL3	1
BTNL8	1
BTNL9	1
C12orf54	1
C1QTNF2	1
C3orf70	1
C5orf15	1
C5orf24	1
C5orf46	1
C5orf47	1
C5orf52	1
C5orf56	1
C5orf58	1
C5orf60	1
C5orf63	1
C5orf66	1
C5orf66-AS1	1
C5orf66-AS2	1
C6orf203	1
CACNA1F	1
CACNB3	1
CALHM4	1
CALHM5	1
CALHM6	1
CAMK2A	1
CAMK2N2	1
CAMK4	1
CAMLG	1
CANX	1
CARMN	1
CATSPER3	1
CBY3	1
CCDC112	1
CCDC120	1
CCDC184	1
CCDC192	1
CCDC22	1
CCDC39	1
CCDC50	1
CCDC65	1
CCDC69	1
CCNG1	1
CCNI2	1
CCNJL	1
CCNT1	1
CD14	1
CD74	1
CDC23	1
CDC25C	1
CDC42SE2	1
CDHR2	1
CDK16	1
CDKL3	1
CDKN2AIPNL	1
CDO1	1
CDX1	1
CEBPD	1
CEP120	1
CEP19	1
CFP	1
CHRD	1
CHSY3	1
CLCA1	1
CLCA2	1
CLCA3P	1
CLCA4	1
CLCA4-AS1	1
CLCN2	1
CLCN5	1
CLDN1	1
CLDN11	1
CLDN16	1
CLINT1	1
CLK4	1
CLMAT3	1
CLTB	1
CNOT6	1
CNOT8	1
COL10A1	1
COL23A1	1
COL24A1	1
COL2A1	1
COMMD10	1
CPEB4	1
CPLX2	1
CPN2	1
CREBRF	1
CRYGS	1
CSF1R	1
CSF2	1
CSNK1A1	1
CSNK1G3	1
CTB-178M22.2	1
CTC-338M12.4	1
CTD-2270F17.1	1
CTNNA1	1
CTXN3	1
CXCL14	1
CXXC1P1	1
CXXC5	1
CXXC5-AS1	1
CYFIP2	1
CYSTM1	1
DBN1	1
DBX2	1
DCANP1	1
DCP2	1
DCTN4	1
DCUN1D1	1
DDN	1
DDN-AS1	1
DDX23	1
DDX41	1
DDX46	1
DELE1	1
DGKG	1
DIAPH1	1
DLG1	1
DLG1-AS1	1
DMXL1	1
DNAJB11	1
DNAJC18	1
DNAJC19	1
DND1	1
DOCK2	1
DOK3	1
DPPA2P3	1
DPYSL3	1
DRD1	1
DSE	1
DTWD2	1
DUSP1	1
DVL3	1
EBF1	1
EBP	1
ECE2	1
ECSCR	1
ECT2	1
EEF1AKMT4	1
EEF1AKMT4-ECE2	1
EFCAB9	1
EFNA5	1
EGFEM1P	1
EGR1	1
EHHADH	1
EHHADH-AS1	1
EIF2B5	1
EIF4A2	1
EIF4E1B	1
EIF4EBP3	1
EIF4G1	1
EIF5A2	1
ELK1	1
ENDOU	1
EPB41L4A	1
EPB41L4A-AS1	1
EPB41L4A-DT	1
EPHB3	1
ERAS	1
ERGIC1	1
ETF1	1
ETV5	1
F12	1
FABP6	1
FAF2	1
FAM114A2	1
FAM131A	1
FAM13B	1
FAM153A	1
FAM153B	1
FAM153C	1
FAM162B	1
FAM170A	1
FAM193B	1
FAM43A	1
FAM53C	1
FAM71B	1
FAT2	1
FAXDC2	1
FBLL1	1
FBN2	1
FBXL17	1
FBXL21P	1
FBXO38	1
FBXO45	1
FBXW11	1
FCHSD1	1
FEM1C	1
FER	1
FETUB	1
FGF1	1
FGF12	1
FGF12-AS1	1
FGF12-AS2	1
FGF18	1
FGFR4	1
FKBP11	1
FLICR	1
FLJ42393	1
FLT4	1
FNDC3B	1
FNDC9	1
FNIP1	1
FOXI1	1
FOXP3	1
FREM3	1
FRK	1
FSTL4	1
FTMT	1
FTSJ1	1
FXR1	1
FYTTD1	1
G3BP1	1
GAB1	1
GABRA1	1
GABRA6	1
GABRB2	1
GABRG2	1
GABRP	1
GAGE1	1
GAGE10	1
GAGE12B	1
GAGE12C	1
GAGE12D	1
GAGE12E	1
GAGE12F	1
GAGE12G	1
GAGE12H	1
GAGE12I	1
GAGE12J	1
GAGE13	1
GAGE2A	1
GAGE2B	1
GAGE2C	1
GAGE2D	1
GAGE2E	1
GAGE4	1
GAGE5	1
GAGE6	1
GAGE7	1
GAGE8	1
GALNT10	1
GATA1	1
GDF9	1
GEMIN5	1
GFPT2	1
GFRA3	1
GHSR	1
GLOD5	1
GLRA1	1
GM2A	1
GMCL2	1
GMNC	1
GNB4	1
GNPDA1	1
GOLIM4	1
GP5	1
GPKOW	1
GPR151	1
GPR160	1
GPRC6A	1
GPRIN1	1
GPX3	1
GRAMD2B	1
GRIA1	1
GRIPAP1	1
GRK6	1
GRM6	1
GRPEL2	1
GRPEL2-AS1	1
GRXCR2	1
GUSBP5	1
GXYLT1	1
H1FNT	1
H2AFY	1
HAND1	1
HARS	1
HARS2	1
HAVCR1	1
HAVCR2	1
HBEGF	1
HDAC3	1
HDAC6	1
HDAC7	1
HEIH	1
HES1	1
HIGD2A	1
HINT1	1
HK3	1
HMGXB3	1
HMHB1	1
HMMR	1
HMMR-AS1	1
HNRNPA0	1
HNRNPAB	1
HNRNPH1	1
HRASLS	1
HRG	1
HRH2	1
HS2ST1	1
HSD17B4	1
HSPA4	1
HSPA9	1
HTR3C	1
HTR3D	1
HTR3E	1
HTR3E-AS1	1
HTR4	1
IGF2BP2	1
IGF2BP2-AS1	1
IGIP	1
IK	1
IL12B	1
IL13	1
IL17B	1
IL1RAP	1
IL3	1
IL4	1
IL5	1
IL9	1
INE1	1
INSYN2B	1
IQCG	1
IRF1	1
IRGM	1
ISOC1	1
ITK	1
JADE2	1
JADE3	1
JAKMIP2	1
JAKMIP2-AS1	1
KANSL2	1
KCND1	1
KCNIP1	1
KCNMB1	1
KCNMB2	1
KCNMB2-AS1	1
KCNMB3	1
KCNN2	1
KCTD16	1
KDM3B	1
KIAA1191	1
KIF20A	1
KIF3A	1
KIF4B	1
KLHL24	1
KLHL3	1
KLHL6	1
KLHL6-AS1	1
KNG1	1
KPNA5	1
LALBA	1
LAMP3	1
LARP1	1
LARS	1
LCP2	1
LEAP2	1
LECT2	1
LINC00293	1
LINC00501	1
LINC00578	1
LINC00847	1
LINC00884	1
LINC00885	1
LINC00887	1
LINC00888	1
LINC00938	1
LINC00992	1
LINC01014	1
LINC01023	1
LINC01063	1
LINC01140	1
LINC01170	1
LINC01184	1
LINC01187	1
LINC01202	1
LINC01206	1
LINC01208	1
LINC01209	1
LINC01322	1
LINC01324	1
LINC01327	1
LINC01366	1
LINC01411	1
LINC01470	1
LINC01484	1
LINC01485	1
LINC01560	1
LINC01574	1
LINC01840	1
LINC01843	1
LINC01844	1
LINC01845	1
LINC01847	1
LINC01848	1
LINC01861	1
LINC01932	1
LINC01933	1
LINC01942	1
LINC01944	1
LINC01947	1
LINC01950	1
LINC01951	1
LINC01957	1
LINC01959	1
LINC01962	1
LINC01968	1
LINC01972	1
LINC01983	1
LINC01991	1
LINC01994	1
LINC01995	1
LINC02012	1
LINC02015	1
LINC02020	1
LINC02026	1
LINC02028	1
LINC02036	1
LINC02037	1
LINC02038	1
LINC02039	1
LINC02041	1
LINC02043	1
LINC02052	1
LINC02053	1
LINC02054	1
LINC02068	1
LINC02069	1
LINC02082	1
LINC02143	1
LINC02147	1
LINC02148	1
LINC02156	1
LINC02159	1
LINC02200	1
LINC02201	1
LINC02202	1
LINC02208	1
LINC02214	1
LINC02215	1
LINC02222	1
LINC02227	1
LINC02240	1
LINC02402	1
LINC02450	1
LINC02451	1
LINC02461	1
LINC02509	1
LINC02532	1
LINC02534	1
LINCADL	1
LINCR-0002	1
LIPH	1
LMAN2	1
LMLN	1
LMLN-AS1	1
LMNB1	1
LMNB1-DT	1
LOC100128059	1
LOC100128164	1
LOC100128340	1
LOC100128966	1
LOC100130172	1
LOC100131635	1
LOC100132062	1
LOC100132287	1
LOC100133331	1
LOC100268168	1
LOC100287467	1
LOC100287846	1
LOC100288254	1
LOC100288798	1
LOC100505658	1
LOC100505841	1
LOC100506125	1
LOC100507387	1
LOC100652758	1
LOC100996385	1
LOC100996419	1
LOC101926905	1
LOC101927023	1
LOC101927078	1
LOC101927100	1
LOC101927190	1
LOC101927357	1
LOC101927421	1
LOC101927488	1
LOC101927635	1
LOC101927908	1
LOC101927969	1
LOC101928093	1
LOC101928445	1
LOC101928739	1
LOC101928882	1
LOC101929106	1
LOC101929130	1
LOC101929719	1
LOC102467216	1
LOC102467217	1
LOC102467226	1
LOC102546229	1
LOC102546294	1
LOC102546299	1
LOC102724404	1
LOC102724604	1
LOC105369747	1
LOC105374194	1
LOC105374205	1
LOC105374297	1
LOC105377716	1
LOC105377752	1
LOC105377763	1
LOC105379143	1
LOC105379152	1
LOC105379176	1
LOC105379183	1
LOC105379192	1
LOC105379194	1
LOC107986453	1
LOC202181	1
LOC220729	1
LOC285593	1
LOC285626	1
LOC285638	1
LOC643201	1
LOC644762	1
LOC728095	1
LOC728554	1
LOC729080	1
LOX	1
LPP	1
LPP-AS1	1
LPP-AS2	1
LRCH3	1
LRRC15	1
LRRC31	1
LRRC34	1
LRRC77P	1
LRRIQ4	1
LRRTM2	1
LSG1	1
LSM11	1
LTC4S	1
LVRN	1
LYRM7	1
MAGEF1	1
MAGIX	1
MALINC1	1
MAML1	1
MAN2A1	1
MAP3K13	1
MAP6D1	1
MAPK9	1
MARCOL	1
MASP1	1
MAT2B	1
MATR3	1
MB21D2	1
MCC	1
MCCC1	1
MCF2L2	1
MCM4	1
MECOM	1
MED7	1
MEGF10	1
MEIKIN	1
MELTF	1
MELTF-AS1	1
MFAP3	1
MFN1	1
MGAT1	1
MGAT4B	1
MGC2889	1
MGC32805	1
MINAR2	1
MIR103A1	1
MIR103B1	1
MIR1224	1
MIR1229	1
MIR1244-1	1
MIR1244-2	1
MIR1244-3	1
MIR1244-4	1
MIR1248	1
MIR1263	1
MIR1271	1
MIR1289-2	1
MIR1291	1
MIR1294	1
MIR1303	1
MIR143	1
MIR145	1
MIR146A	1
MIR188	1
MIR218-2	1
MIR28	1
MIR3137	1
MIR3139	1
MIR3141	1
MIR3142	1
MIR3142HG	1
MIR340	1
MIR362	1
MIR3655	1
MIR3661	1
MIR378A	1
MIR378E	1
MIR378H	1
MIR3912	1
MIR3936	1
MIR3936HG	1
MIR4281	1
MIR4454	1
MIR4460	1
MIR4494	1
MIR4633	1
MIR4634	1
MIR4638	1
MIR4698	1
MIR4701	1
MIR4769	1
MIR4789	1
MIR4797	1
MIR5003	1
MIR500A	1
MIR500B	1
MIR501	1
MIR502	1
MIR5197	1
MIR532	1
MIR548AQ	1
MIR548F3	1
MIR551B	1
MIR5588	1
MIR569	1
MIR5692C1	1
MIR570	1
MIR5706	1
MIR570HG	1
MIR585	1
MIR587	1
MIR6499	1
MIR6505	1
MIR660	1
MIR6828	1
MIR6829	1
MIR6830	1
MIR6831	1
MIR7851	1
MIR7856	1
MIR7977	1
MIR8056	1
MIR8089	1
MIR874	1
MIR922	1
MIR944	1
MRNIP	1
MRPL22	1
MRPL47	1
MSX2	1
MUC20	1
MUC4	1
MXD3	1
MYNN	1
MYOT	1
MYOZ3	1
MZB1	1
N4BP3	1
NAALADL2	1
NAALADL2-AS1	1
NAALADL2-AS2	1
NAALADL2-AS3	1
NCBP2	1
NCBP2-AS1	1
NCBP2-AS2	1
NCEH1	1
NDFIP1	1
NDST1	1
NDST1-AS1	1
NDUFA2	1
NDUFB11	1
NDUFB5	1
NELL2	1
NEURL1B	1
NEUROG1	1
NHP2	1
NIPAL4	1
NKX2-5	1
NLGN1	1
NLGN1-AS1	1
NME5	1
NMRAL2P	1
NMUR2	1
NOP16	1
NPM1	1
NPY6R	1
NR3C1	1
NREP	1
NREP-AS1	1
NRG2	1
NRROS	1
NSD1	1
NSG2	1
NT5DC1	1
NUDCD2	1
ODF2L	1
OPA1	1
OPA1-AS1	1
OR10AD1	1
OR2V1	1
OR2V2	1
OR2Y1	1
OR4F16	1
OR4F29	1
OR4F3	1
OR8S1	1
OSTN	1
OSTN-AS1	1
OTUD5	1
P3H2	1
P3H2-AS1	1
P4HA2	1
P4HA2-AS1	1
PAGE1	1
PAGE4	1
PAIP2	1
PAK2	1
PANK3	1
PARL	1
PCBD2	1
PCDH1	1
PCDH12	1
PCDHA1	1
PCDHA10	1
PCDHA11	1
PCDHA12	1
PCDHA13	1
PCDHA2	1
PCDHA3	1
PCDHA4	1
PCDHA5	1
PCDHA6	1
PCDHA7	1
PCDHA8	1
PCDHA9	1
PCDHAC1	1
PCDHAC2	1
PCDHB1	1
PCDHB10	1
PCDHB11	1
PCDHB12	1
PCDHB13	1
PCDHB14	1
PCDHB15	1
PCDHB16	1
PCDHB17P	1
PCDHB18P	1
PCDHB19P	1
PCDHB2	1
PCDHB3	1
PCDHB4	1
PCDHB5	1
PCDHB6	1
PCDHB7	1
PCDHB8	1
PCDHB9	1
PCDHGA1	1
PCDHGA10	1
PCDHGA11	1
PCDHGA12	1
PCDHGA2	1
PCDHGA3	1
PCDHGA4	1
PCDHGA5	1
PCDHGA6	1
PCDHGA7	1
PCDHGA8	1
PCDHGA9	1
PCDHGB1	1
PCDHGB2	1
PCDHGB3	1
PCDHGB4	1
PCDHGB5	1
PCDHGB6	1
PCDHGB7	1
PCDHGB8P	1
PCDHGC3	1
PCDHGC4	1
PCDHGC5	1
PCED1B	1
PCED1B-AS1	1
PCSK1N	1
PCYOX1L	1
PCYT1A	1
PDCD10	1
PDE6A	1
PDGFRB	1
PDLIM4	1
PDLIM7	1
PEX5L	1
PEX5L-AS2	1
PFDN1	1
PFKM	1
PFN3	1
PGGT1B	1
PHAX	1
PHC3	1
PHF8	1
PHYKPL	1
PIGX	1
PIGZ	1
PIK3CA	1
PIM2	1
PITX1	1
PJA2	1
PKD2L2	1
PLAC8L1	1
PLD1	1
PLEKHA8P1	1
PLP2	1
POLR2H	1
PORCN	1
POU4F3	1
PPARGC1B	1
PPHLN1	1
PPIC	1
PPP1R2	1
PPP1R2B	1
PPP1R3F	1
PPP2CA	1
PPP2R2B	1
PPP2R2B-IT1	1
PQBP1	1
PRAF2	1
PRDM6	1
PRELID1	1
PRELID2	1
PRICKLE1	1
PRICKLE3	1
PRKAG1	1
PRKCI	1
PRKDC	1
PROB1	1
PROP1	1
PRR16	1
PRR7	1
PRR7-AS1	1
PRRC1	1
PSD2	1
PSD2-AS1	1
PSMD2	1
PTPRN2	1
PTTG1	1
PURA	1
PWWP2A	1
PYDC2	1
RAB24	1
RACGAP1P	1
RACK1	1
RAD50	1
RANBP17	1
RAPGEF3	1
RAPGEF6	1
RARS	1
RASGEF1C	1
RBM10	1
RBM22	1
RBM27	1
RBM3	1
REEP2	1
REEP5	1
RELL2	1
RFC4	1
RFX6	1
RGN	1
RGS14	1
RMND5B	1
RND1	1
RNF130	1
RNF14	1
RNF145	1
RNF168	1
RNF44	1
RNU6-2	1
RNY5	1
ROS1	1
RPAP3	1
RPL22L1	1
RPL26L1	1
RPL35A	1
RPL39L	1
RPS14	1
RSPH4A	1
RTP1	1
RTP2	1
RTP4	1
RUBCN	1
RUFY1	1
RWDD1	1
SAMD7	1
SAP30L	1
SAP30L-AS1	1
SAR1B	1
SCAF11	1
SCGB3A1	1
SCGB3A2	1
SDHAP1	1
SDHAP2	1
SEC24A	1
SEC62	1
SELENOF	1
SEMA6A	1
SEMA6A-AS1	1
SEMA6A-AS2	1
SENP1	1
SENP2	1
SENP5	1
SERPINI1	1
SERPINI2	1
SFXN1	1
SGCD	1
SH3GLB1	1
SH3PXD2B	1
SH3RF1	1
SH3RF2	1
SH3TC2	1
SH3TC2-DT	1
SHROOM1	1
SHROOM4	1
SI	1
SIL1	1
SIMC1	1
SKIL	1
SKP1	1
SLC12A2	1
SLC22A4	1
SLC22A5	1
SLC23A1	1
SLC25A2	1
SLC25A46	1
SLC25A48	1
SLC26A2	1
SLC27A6	1
SLC2A2	1
SLC34A1	1
SLC35A2	1
SLC35A4	1
SLC36A1	1
SLC36A2	1
SLC36A3	1
SLC38A1	1
SLC38A2	1
SLC38A4	1
SLC38A5	1
SLC48A1	1
SLC4A9	1
SLC51A	1
SLC6A7	1
SLC7A14	1
SLC7A14-AS1	1
SLIT3	1
SLITRK3	1
SLU7	1
SMAD5	1
SMAD5-AS1	1
SMARCA5	1
SMARCA5-AS1	1
SMCO1	1
SMIM23	1
SMIM3	1
SMIM32	1
SMIM33	1
SNAR-I	1
SNCAIP	1
SNCB	1
SNHG4	1
SNORA11C	1
SNORA13	1
SNORA2A	1
SNORA2B	1
SNORA2C	1
SNORA4	1
SNORA63	1
SNORA63B	1
SNORA63D	1
SNORA63E	1
SNORA70J	1
SNORA74A	1
SNORA74B	1
SNORA74D	1
SNORA81	1
SNORD2	1
SNORD63	1
SNORD63B	1
SNORD66	1
SNORD95	1
SNORD96A	1
SNX2	1
SNX24	1
SOWAHA	1
SOX2	1
SOX2-OT	1
SOX30	1
SPACA5	1
SPACA5B	1
SPARC	1
SPATA16	1
SPATA24	1
SPDL1	1
SPIDR	1
SPINK1	1
SPINK13	1
SPINK14	1
SPINK5	1
SPINK6	1
SPINK7	1
SPINK9	1
SPOCK1	1
SPRY4	1
SPRY4-AS1	1
SPRY4-IT1	1
SQSTM1	1
SRA1	1
SRFBP1	1
SRP19	1
SST	1
SSX1	1
SSX3	1
SSX4	1
SSX4B	1
SSX5	1
SSX6P	1
SSX9P	1
ST6GAL1	1
STARD4	1
STARD4-AS1	1
STC2	1
STK10	1
STK32A	1
STK32A-AS1	1
SUV39H1	1
SYN1	1
SYNPO	1
SYP	1
SYP-AS1	1
TAF7	1
TBC1D25	1
TBC1D9B	1
TBCCD1	1
TBL1XR1	1
TCERG1	1
TCF7	1
TCOF1	1
TCTEX1D2	1
TENM2	1
TERC	1
TEX43	1
TEX49	1
TFE3	1
TFRC	1
TGFBI	1
TH2LCRR	1
THG1L	1
THOC3	1
THPO	1
TICAM2	1
TIFAB	1
TIGD6	1
TIMD4	1
TIMM17B	1
TIMP1	1
TLX3	1
TM4SF19	1
TM4SF19-AS1	1
TM4SF19-TCTEX1D2	1
TMCO6	1
TMED7	1
TMED7-TICAM2	1
TMED9	1
TMEM106C	1
TMEM117	1
TMEM173	1
TMEM207	1
TMEM212	1
TMEM212-AS1	1
TMEM232	1
TMEM41A	1
TMEM44	1
TMEM44-AS1	1
TNFAIP8	1
TNFSF10	1
TNIK	1
TNIP1	1
TNK2	1
TNK2-AS1	1
TP63	1
TPI1P3	1
TPRG1	1
TPRG1-AS1	1
TPRG1-AS2	1
TRA2B	1
TRAPPC3L	1
TRIM36	1
TRIM41	1
TRIM52	1
TRIM52-AS1	1
TRIM7	1
TRPC7	1
TRPC7-AS2	1
TSLP	1
TSPAN17	1
TSPYL1	1
TSPYL4	1
TSSK1B	1
TTC1	1
TTC14	1
TXNDC15	1
UBA1	1
UBE2B	1
UBE2D2	1
UBE2V2	1
UBLCP1	1
UBTD2	1
UBXN7	1
UBXN7-AS1	1
UIMC1	1
UNC5A	1
UQCRQ	1
USP11	1
USP13	1
USP27X	1
USP27X-AS1	1
UTS2B	1
UXT	1
UXT-AS1	1
VDAC1	1
VDR	1
VGLL2	1
VPS8	1
VTRNA1-1	1
VTRNA1-2	1
VTRNA1-3	1
VTRNA2-1	1
VWA5B2	1
WAS	1
WDR13	1
WDR36	1
WDR45	1
WDR49	1
WDR53	1
WDR55	1
WNT1	1
WNT10B	1
WNT8A	1
WSPAR	1
WWC1	1
XXYLT1	1
XXYLT1-AS1	1
XXYLT1-AS2	1
YAF2	1
YEATS2	1
YEATS2-AS1	1
YIPF5	1
YTHDC2	1
ZBBX	1
ZBED8	1
ZCCHC10	1
ZCRB1	1
ZDHHC19	1
ZFP2	1
ZFP62	1
ZMAT2	1
ZMAT3	1
ZNF157	1
ZNF182	1
ZNF300	1
ZNF300P1	1
ZNF346	1
ZNF354A	1
ZNF354B	1
ZNF354C	1
ZNF41	1
ZNF454	1
ZNF474	1
ZNF608	1
ZNF630	1
ZNF630-AS1	1
ZNF639	1
ZNF641	1
ZNF81	1
ZNF879	1
ZUP1	1

## Sheet: Supplementary Data 6
Supplementary Data 6 Homozygously deleted genes and the number of deleted cases in RCC
Gene	Number of cases
LOC105370401	6
CDKN2A	4
CDKN2B-AS1	4
CNTNAP3B	4
CNTNAP3P2	4
FAM74A7	4
SPATA31A6	4
ADAM3A	3
ADAM5	3
ALG1L2	3
CDKN2A-DT	3
CDKN2B	3
HCG4B	3
HLA-H	3
MTAP	3
ANKRD36	2
APOBEC3B	2
APOBEC3B-AS1	2
ATP1B2	2
CCDC144B	2
FAM106A	2
FAM86C2P	2
GFI1B	2
KRT16P1	2
KRT16P2	2
KRT17P2	2
LCE3B	2
LCE3C	2
LGALS9C	2
LOC100506076	2
MIR548AW	2
TP53	2
TSC1	2
UGT2B17	2
USP32P2	2
ACOT1	1
AGAP4	1
AK8	1
ANKRD20A4	1
ANKRD20A4-ANKRD20A20P	1
ANKRD36B	1
APOBEC3A	1
APOBEC3A_B	1
ARL17A	1
ARL17B	1
ATAD1	1
BNC2	1
BTBD9	1
CFHR1	1
CFHR3	1
CFL1P1	1
CYP4V2	1
CYTOR	1
DLG2	1
DMRTA1	1
DPPA2P3	1
F11	1
F11-AS1	1
FAM133A	1
FAM149A	1
FAM230E	1
FAM25E	1
FAM66A	1
FAM66E	1
FCGR2C	1
FCGR3B	1
FGF7P3	1
FLJ38576	1
GADL1	1
GLUD2	1
GSTM1	1
GSTT1	1
GSTT1-AS1	1
GSTTP2	1
GYG2	1
HACD4	1
HLA-DRB5	1
HNRNPCL2	1
HSPA7	1
IFNA1	1
IFNA10	1
IFNA13	1
IFNA14	1
IFNA16	1
IFNA17	1
IFNA2	1
IFNA21	1
IFNA22P	1
IFNA4	1
IFNA5	1
IFNA6	1
IFNA7	1
IFNA8	1
IFNB1	1
IFNE	1
IFNW1	1
KLHL9	1
KLKB1	1
KLLN	1
KRT17P5	1
KRTAP9-6	1
KRTAP9-7	1
LINC01192	1
LINC01985	1
LINC02026	1
LINC02028	1
LINC02315	1
LOC100506123	1
LOC102723769	1
LOC102724238	1
LOC105375972	1
LOC391322	1
LOC554249	1
LOC649352	1
LRRC37A2	1
MIR186	1
MIR31	1
MIR31HG	1
MIR4273	1
MIR4435-1	1
MIR4435-2	1
MIR4454	1
MIR4771-1	1
MIR4771-2	1
MIR511	1
NAP1L3	1
NBPF6	1
NUTM2B	1
OR4C11	1
OR4C6	1
OR4P4	1
OR4S2	1
OR5P2	1
PCDH11X	1
PRAMEF25	1
PRAMEF26	1
PRAMEF34P	1
PRAMEF36P	1
PRAMEF5	1
PRSS3P2	1
PTEN	1
RGS18	1
RNF150	1
RNLS	1
RYR2	1
SETD2	1
SIGLEC14	1
SLC22A24	1
SPACA9	1
TGFBR2	1
TLR3	1
TNRC18P1	1
STS	1
TARP	1
TBC1D9	1
TRG-AS1	1
TRMO	1
UGT2B28	1
USP17L3	1
USP17L8	1
WASHC2C	1
XG	1
ZDHHC11B	1
ZNF705B	1
ZNF717	1
ZNF826P	1
ZNF844	1
ZRANB2	1
ZRANB2-AS1	1

## Sheet: Supplementary Data 7
Supplementary Data 7 Nonsynonymous mutations in ccRCC
Gene	Proportion Mutated	#sample (total n = 102)	#alteration	Missense	Nonsense	Read through	Splice site	Splice site indel	Frame shift	In frame indel	Amplification	Homozygous Deletion
VHL	0.705882	72	73	25	11	0	5	1	25	6	0	0
PBRM1	0.382353	39	41	11	10	0	1	0	19	0	0	0
TTN	0.235294	24	27	22	0	0	1	0	4	0	0	0
BAP1	0.166667	17	17	8	1	0	2	0	6	0	0	0
MUC16	0.137255	14	15	15	0	0	0	0	0	0	0	0
SETD2	0.137255	14	14	4	4	0	0	0	5	0	0	1
AHNAK2	0.117647	12	16	16	0	0	0	0	0	0	0	0
MUC19	0.117647	12	13	5	1	0	0	1	0	6	0	0
FAT2	0.0980392	10	10	8	0	0	0	0	1	0	1	0
FLG	0.0784314	8	8	8	0	0	0	0	0	0	0	0
HERC2	0.0784314	8	10	9	0	0	0	0	1	0	0	0
KDM5C	0.0784314	8	8	1	1	0	1	1	4	0	0	0
MEGF8	0.0784314	8	8	8	0	0	0	0	0	0	0	0
MUC12	0.0686275	7	7	6	1	0	0	0	0	0	0	0
RNF213	0.0686275	7	7	6	0	0	0	0	0	1	0	0
RYR2	0.0686275	7	7	5	0	0	1	0	1	0	0	0
ZFHX3	0.0686275	7	7	5	1	0	0	0	1	0	0	0
APOB	0.0588235	6	6	3	0	0	2	0	1	0	0	0
ARID1A	0.0588235	6	6	2	3	0	0	0	1	0	0	0
CEP350	0.0588235	6	6	5	0	0	0	0	1	0	0	0
CFAP54	0.0588235	6	6	5	0	0	0	0	0	1	0	0
DNHD1	0.0588235	6	7	5	0	0	1	0	1	0	0	0
ELOC	0.0588235	6	6	4	0	0	0	0	0	1	1	0
FAT4	0.0588235	6	6	5	0	0	0	0	1	0	0	0
IVL	0.0588235	6	6	2	1	0	0	0	0	3	0	0
LOC105370401	0.0588235	6	6	0	0	0	0	0	0	0	0	6
MUC17	0.0588235	6	6	5	0	0	0	0	1	0	0	0
MUC5B	0.0588235	6	7	7	0	0	0	0	0	0	0	0
RYR1	0.0588235	6	6	5	0	0	1	0	0	0	0	0
SPEG	0.0588235	6	6	5	1	0	0	0	0	0	0	0
TP53	0.0588235	6	7	4	0	0	0	0	2	1	0	0
TRPM1	0.0588235	6	6	6	0	0	0	0	0	0	0	0
TRRAP	0.0588235	6	6	4	1	0	0	0	1	0	0	0
UNC13B	0.0588235	6	6	5	1	0	0	0	0	0	0	0
VWDE	0.0588235	6	6	5	0	0	0	0	0	1	0	0
ABCA13	0.0490196	5	5	5	0	0	0	0	0	0	0	0
AFF4	0.0490196	5	5	3	0	0	0	0	1	0	1	0
ANK2	0.0490196	5	5	5	0	0	0	0	0	0	0	0
BTAF1	0.0490196	5	5	3	0	0	0	0	2	0	0	0
COL5A1	0.0490196	5	7	7	0	0	0	0	0	0	0	0
COL6A2	0.0490196	5	5	3	0	0	1	0	1	0	0	0
CSMD3	0.0490196	5	6	4	0	0	0	0	1	0	1	0
CUBN	0.0490196	5	5	4	0	0	0	0	1	0	0	0
DMXL1	0.0490196	5	5	2	0	0	0	1	1	0	1	0
DNAH6	0.0490196	5	6	4	0	0	1	0	1	0	0	0
DSPP	0.0490196	5	5	0	0	0	0	0	0	5	0	0
DST	0.0490196	5	5	5	0	0	0	0	0	0	0	0
EPPK1	0.0490196	5	5	4	0	0	0	0	0	0	1	0
KMT2D	0.0490196	5	5	2	0	0	0	0	3	0	0	0
LRP2	0.0490196	5	5	5	0	0	0	0	0	0	0	0
MGA	0.0490196	5	5	1	0	0	1	1	2	0	0	0
MTOR	0.0490196	5	6	6	0	0	0	0	0	0	0	0
MYCBP2	0.0490196	5	5	4	0	0	0	0	1	0	0	0
NEB	0.0490196	5	5	4	0	0	0	0	1	0	0	0
OTOGL	0.0490196	5	5	3	0	0	0	0	1	1	0	0
POLR2A	0.0490196	5	5	5	0	0	0	0	0	0	0	0
RP1L1	0.0490196	5	5	4	0	0	0	0	0	1	0	0
TAF1L	0.0490196	5	5	4	0	0	0	0	1	0	0	0
TCHH	0.0490196	5	6	4	0	0	0	0	0	2	0	0
TEKT5	0.0490196	5	5	4	1	0	0	0	0	0	0	0
TNXB	0.0490196	5	5	5	0	0	0	0	0	0	0	0
TTLL8	0.0490196	5	5	4	0	0	0	0	1	0	0	0
USH2A	0.0490196	5	5	5	0	0	0	0	0	0	0	0
VPS13B	0.0490196	5	5	3	1	0	0	0	0	0	1	0
WDFY3	0.0490196	5	5	5	0	0	0	0	0	0	0	0
ZNF469	0.0490196	5	5	5	0	0	0	0	0	0	0	0
ZNF835	0.0490196	5	5	5	0	0	0	0	0	0	0	0
ABL1	0.0392157	4	5	3	0	0	1	0	0	1	0	0
ADGRB1	0.0392157	4	4	3	0	0	0	0	0	0	1	0
ADGRB3	0.0392157	4	4	3	1	0	0	0	0	0	0	0
ANK3	0.0392157	4	4	4	0	0	0	0	0	0	0	0
ANKRD50	0.0392157	4	4	3	0	0	0	0	1	0	0	0
ASXL3	0.0392157	4	4	3	0	1	0	0	0	0	0	0
BAG6	0.0392157	4	4	4	0	0	0	0	0	0	0	0
BIRC6	0.0392157	4	4	2	2	0	0	0	0	0	0	0
BRIP1	0.0392157	4	4	3	1	0	0	0	0	0	0	0
CACNA1B	0.0392157	4	4	3	0	0	0	0	1	0	0	0
CACNA1I	0.0392157	4	4	3	0	0	0	0	1	0	0	0
CACNB2	0.0392157	4	4	4	0	0	0	0	0	0	0	0
CCDC168	0.0392157	4	4	2	1	0	0	0	0	1	0	0
CCDC187	0.0392157	4	4	4	0	0	0	0	0	0	0	0
CEP290	0.0392157	4	4	2	1	0	0	0	0	1	0	0
CHD7	0.0392157	4	4	2	1	0	0	0	0	0	1	0
CHSY3	0.0392157	4	4	2	1	0	0	0	0	0	1	0
CNOT1	0.0392157	4	4	4	0	0	0	0	0	0	0	0
COL11A1	0.0392157	4	4	4	0	0	0	0	0	0	0	0
COL12A1	0.0392157	4	4	3	0	0	1	0	0	0	0	0
DNAH2	0.0392157	4	4	4	0	0	0	0	0	0	0	0
DNMT1	0.0392157	4	4	3	0	0	0	0	1	0	0	0
EPS8L2	0.0392157	4	4	4	0	0	0	0	0	0	0	0
FLG2	0.0392157	4	4	4	0	0	0	0	0	0	0	0
FLNA	0.0392157	4	5	4	0	0	0	0	1	0	0	0
FMN1	0.0392157	4	4	2	1	0	0	0	1	0	0	0
HRNR	0.0392157	4	4	3	1	0	0	0	0	0	0	0
KALRN	0.0392157	4	5	5	0	0	0	0	0	0	0	0
KDM5A	0.0392157	4	4	4	0	0	0	0	0	0	0	0
KDR	0.0392157	4	4	4	0	0	0	0	0	0	0	0
LRP1B	0.0392157	4	5	5	0	0	0	0	0	0	0	0
MAN2A1	0.0392157	4	4	3	0	0	0	0	0	0	1	0
MCC	0.0392157	4	4	3	0	0	0	0	0	0	1	0
MYO3A	0.0392157	4	4	4	0	0	0	0	0	0	0	0
NBPF20	0.0392157	4	5	5	0	0	0	0	0	0	0	0
NEDD9	0.0392157	4	4	2	1	0	0	0	1	0	0	0
NF1	0.0392157	4	4	3	0	0	1	0	0	0	0	0
OBSCN	0.0392157	4	4	4	0	0	0	0	0	0	0	0
OSBPL7	0.0392157	4	4	2	0	0	2	0	0	0	0	0
PCDHGA3	0.0392157	4	4	2	0	0	0	0	1	0	1	0
PCDHGA5	0.0392157	4	4	2	0	0	0	0	1	0	1	0
PDGFRB	0.0392157	4	4	3	0	0	0	0	0	0	1	0
PKHD1L1	0.0392157	4	4	3	0	0	0	0	0	0	1	0
PNPLA6	0.0392157	4	4	3	0	0	0	0	1	0	0	0
PREX2	0.0392157	4	4	3	0	0	0	0	0	0	1	0
PRKDC	0.0392157	4	4	3	1	0	0	0	0	0	0	0
PRRC2B	0.0392157	4	4	2	0	0	2	0	0	0	0	0
PRSS36	0.0392157	4	4	3	0	0	1	0	0	0	0	0
PTPRZ1	0.0392157	4	4	4	0	0	0	0	0	0	0	0
RADIL	0.0392157	4	4	3	0	0	1	0	0	0	0	0
RAI1	0.0392157	4	4	0	1	0	0	0	3	0	0	0
RAPGEF6	0.0392157	4	4	2	0	0	0	0	1	0	1	0
RLF	0.0392157	4	4	4	0	0	0	0	0	0	0	0
RRBP1	0.0392157	4	4	3	0	0	0	0	1	0	0	0
RSKR	0.0392157	4	4	2	2	0	0	0	0	0	0	0
SACS	0.0392157	4	4	3	0	0	0	0	1	0	0	0
SF1	0.0392157	4	4	4	0	0	0	0	0	0	0	0
SMG7	0.0392157	4	4	3	1	0	0	0	0	0	0	0
SPTBN2	0.0392157	4	4	4	0	0	0	0	0	0	0	0
SQSTM1	0.0392157	4	4	3	0	0	0	0	0	0	1	0
TET2	0.0392157	4	4	0	0	0	0	0	3	1	0	0
TG	0.0392157	4	4	2	0	0	0	0	0	1	1	0
TOPORS	0.0392157	4	4	3	1	0	0	0	0	0	0	0
TPR	0.0392157	4	4	3	1	0	0	0	0	0	0	0
TSC1	0.0392157	4	5	1	0	0	1	0	1	0	0	2
UBR1	0.0392157	4	4	4	0	0	0	0	0	0	0	0
USP17L11	0.0392157	4	4	3	1	0	0	0	0	0	0	0
USP20	0.0392157	4	4	4	0	0	0	0	0	0	0	0
VCAN	0.0392157	4	4	4	0	0	0	0	0	0	0	0
VPS54	0.0392157	4	4	3	0	0	1	0	0	0	0	0
XIRP2	0.0392157	4	4	2	1	0	0	0	1	0	0	0
YLPM1	0.0392157	4	4	0	1	0	0	0	3	0	0	0
ZNF729	0.0392157	4	5	5	0	0	0	0	0	0	0	0
ABCD2	0.0294118	3	3	3	0	0	0	0	0	0	0	0
ACE	0.0294118	3	3	2	1	0	0	0	0	0	0	0
ACIN1	0.0294118	3	3	2	0	0	1	0	0	0	0	0
ACSL6	0.0294118	3	3	2	0	0	0	0	0	0	1	0
ADAMTS19	0.0294118	3	3	1	0	0	0	0	1	0	1	0
ADAMTS4	0.0294118	3	3	3	0	0	0	0	0	0	0	0
ADGRE2	0.0294118	3	3	3	0	0	0	0	0	0	0	0
AHNAK	0.0294118	3	3	1	0	0	0	0	2	0	0	0
AKAP13	0.0294118	3	3	3	0	0	0	0	0	0	0	0
ALG1L2	0.0294118	3	3	0	0	0	1	0	0	0	0	2
ALMS1	0.0294118	3	3	3	0	0	0	0	0	0	0	0
ALS2	0.0294118	3	3	3	0	0	0	0	0	0	0	0
AMBRA1	0.0294118	3	3	2	1	0	0	0	0	0	0	0
AMPD3	0.0294118	3	3	2	1	0	0	0	0	0	0	0
ANGPT1	0.0294118	3	3	1	1	0	0	0	0	0	1	0
ANKAR	0.0294118	3	3	2	1	0	0	0	0	0	0	0
AQP10	0.0294118	3	3	3	0	0	0	0	0	0	0	0
ARHGAP21	0.0294118	3	3	2	0	0	0	0	1	0	0	0
ARHGAP28	0.0294118	3	3	2	0	0	0	0	1	0	0	0
ARHGEF10L	0.0294118	3	3	3	0	0	0	0	0	0	0	0
ARHGEF12	0.0294118	3	3	2	0	0	0	0	1	0	0	0
ASPM	0.0294118	3	3	3	0	0	0	0	0	0	0	0
ATAD2	0.0294118	3	3	0	1	0	0	0	1	0	1	0
ATF6	0.0294118	3	3	3	0	0	0	0	0	0	0	0
ATP10A	0.0294118	3	3	3	0	0	0	0	0	0	0	0
ATP6V1H	0.0294118	3	3	2	0	0	0	0	0	0	1	0
ATR	0.0294118	3	4	3	0	0	0	0	0	1	0	0
BRINP3	0.0294118	3	3	2	0	0	0	0	1	0	0	0
C11orf95	0.0294118	3	3	3	0	0	0	0	0	0	0	0
C4orf54	0.0294118	3	4	4	0	0	0	0	0	0	0	0
C5orf22	0.0294118	3	4	3	0	0	0	0	1	0	0	0
CACNA1A	0.0294118	3	3	2	0	0	0	0	1	0	0	0
CACNA1G	0.0294118	3	3	3	0	0	0	0	0	0	0	0
CAMK4	0.0294118	3	4	3	0	0	0	0	0	0	1	0
CCN5	0.0294118	3	3	3	0	0	0	0	0	0	0	0
CCNI2	0.0294118	3	3	2	0	0	0	0	0	0	1	0
CDK13	0.0294118	3	3	2	1	0	0	0	0	0	0	0
CDKN1C	0.0294118	3	3	3	0	0	0	0	0	0	0	0
CDKN2A	0.0294118	3	3	0	0	0	0	0	0	0	0	3
CDKN2A-DT	0.0294118	3	3	0	0	0	0	0	0	0	0	3
CDKN2B	0.0294118	3	3	0	0	0	0	0	0	0	0	3
CDKN2B-AS1	0.0294118	3	3	0	0	0	0	0	0	0	0	3
CENPE	0.0294118	3	3	2	0	0	0	0	1	0	0	0
CHAT	0.0294118	3	3	1	2	0	0	0	0	0	0	0
CHD9	0.0294118	3	3	3	0	0	0	0	0	0	0	0
CHST9	0.0294118	3	3	3	0	0	0	0	0	0	0	0
CIC	0.0294118	3	3	3	0	0	0	0	0	0	0	0
CLK4	0.0294118	3	3	1	0	0	0	0	1	0	1	0
CNTNAP2	0.0294118	3	3	3	0	0	0	0	0	0	0	0
CNTNAP3B	0.0294118	3	3	0	0	0	0	0	0	0	0	3
CNTNAP3P2	0.0294118	3	3	0	0	0	0	0	0	0	0	3
COL10A1	0.0294118	3	3	2	0	0	0	0	0	0	1	0
COL1A1	0.0294118	3	3	2	0	0	1	0	0	0	0	0
COL20A1	0.0294118	3	3	3	0	0	0	0	0	0	0	0
COL24A1	0.0294118	3	3	1	0	0	1	0	0	0	1	0
CRLF1	0.0294118	3	3	3	0	0	0	0	0	0	0	0
CTBS	0.0294118	3	3	2	0	0	0	0	1	0	0	0
CUL9	0.0294118	3	4	4	0	0	0	0	0	0	0	0
CWC22	0.0294118	3	3	2	0	0	0	0	1	0	0	0
CYP11A1	0.0294118	3	3	3	0	0	0	0	0	0	0	0
DAXX	0.0294118	3	3	2	0	0	0	0	1	0	0	0
DCHS2	0.0294118	3	3	3	0	0	0	0	0	0	0	0
DDX23	0.0294118	3	3	3	0	0	0	0	0	0	0	0
DDX59	0.0294118	3	3	1	0	1	0	0	1	0	0	0
DDX60L	0.0294118	3	3	2	1	0	0	0	0	0	0	0
DELE1	0.0294118	3	3	2	0	0	0	0	0	0	1	0
DENND4B	0.0294118	3	3	0	0	0	0	0	2	1	0	0
DGKH	0.0294118	3	4	2	0	0	0	1	1	0	0	0
DHX29	0.0294118	3	3	2	0	0	1	0	0	0	0	0
DMD	0.0294118	3	3	2	0	0	0	0	1	0	0	0
DNAH11	0.0294118	3	3	2	0	0	0	0	0	1	0	0
DOCK2	0.0294118	3	3	2	0	0	0	0	0	0	1	0
DOCK6	0.0294118	3	3	2	0	0	1	0	0	0	0	0
DPY19L1	0.0294118	3	3	3	0	0	0	0	0	0	0	0
DSCAM	0.0294118	3	3	1	1	0	0	0	1	0	0	0
DSP	0.0294118	3	4	4	0	0	0	0	0	0	0	0
DYNC2H1	0.0294118	3	3	2	1	0	0	0	0	0	0	0
EDEM3	0.0294118	3	3	3	0	0	0	0	0	0	0	0
EIF3A	0.0294118	3	3	1	0	0	0	0	1	1	0	0
EIF4G3	0.0294118	3	3	3	0	0	0	0	0	0	0	0
ELFN1	0.0294118	3	4	4	0	0	0	0	0	0	0	0
ENPP1	0.0294118	3	3	1	0	0	1	0	0	1	0	0
ERBB2	0.0294118	3	3	2	0	0	1	0	0	0	0	0
ERICH6	0.0294118	3	3	0	0	0	0	0	0	3	0	0
FAF2	0.0294118	3	3	1	1	0	0	0	0	0	1	0
FAM170A	0.0294118	3	3	1	0	0	1	0	0	0	1	0
FAM71B	0.0294118	3	3	2	0	0	0	0	0	0	1	0
FAM71E2	0.0294118	3	3	3	0	0	0	0	0	0	0	0
FAM74A7	0.0294118	3	3	0	0	0	0	0	0	0	0	3
FANCM	0.0294118	3	3	2	1	0	0	0	0	0	0	0
FASN	0.0294118	3	3	2	0	0	0	0	1	0	0	0
FAT1	0.0294118	3	3	3	0	0	0	0	0	0	0	0
FAT3	0.0294118	3	3	3	0	0	0	0	0	0	0	0
FBN2	0.0294118	3	3	1	0	0	0	0	1	0	1	0
FER	0.0294118	3	3	2	0	0	0	0	0	0	1	0
FIG4	0.0294118	3	3	3	0	0	0	0	0	0	0	0
FKBP15	0.0294118	3	3	2	1	0	0	0	0	0	0	0
FLT4	0.0294118	3	3	2	0	0	0	0	0	0	1	0
FMN2	0.0294118	3	3	1	0	0	0	0	1	1	0	0
FSIP2	0.0294118	3	3	3	0	0	0	0	0	0	0	0
GBF1	0.0294118	3	3	2	0	0	0	0	1	0	0	0
GCN1	0.0294118	3	3	1	1	0	0	0	1	0	0	0
GLB1L3	0.0294118	3	3	3	0	0	0	0	0	0	0	0
GOLGA3	0.0294118	3	3	3	0	0	0	0	0	0	0	0
GOLGA6L22	0.0294118	3	3	1	2	0	0	0	0	0	0	0
GRIA1	0.0294118	3	3	2	0	0	0	0	0	0	1	0
GRM6	0.0294118	3	3	2	0	0	0	0	0	0	1	0
HCFC1	0.0294118	3	3	3	0	0	0	0	0	0	0	0
HECTD1	0.0294118	3	3	0	0	0	1	0	2	0	0	0
HEY1	0.0294118	3	3	2	0	0	0	0	0	0	1	0
HMCN2	0.0294118	3	3	2	0	1	0	0	0	0	0	0
ICE1	0.0294118	3	3	3	0	0	0	0	0	0	0	0
IGSF10	0.0294118	3	3	3	0	0	0	0	0	0	0	0
IL34	0.0294118	3	3	2	1	0	0	0	0	0	0	0
IL6ST	0.0294118	3	3	3	0	0	0	0	0	0	0	0
ITPRID2	0.0294118	3	3	2	0	0	0	0	1	0	0	0
JAKMIP1	0.0294118	3	3	2	1	0	0	0	0	0	0	0
KAT14	0.0294118	3	4	4	0	0	0	0	0	0	0	0
KCNH2	0.0294118	3	3	3	0	0	0	0	0	0	0	0
KDM6B	0.0294118	3	3	1	0	0	0	1	1	0	0	0
KIAA1841	0.0294118	3	3	2	0	0	1	0	0	0	0	0
KIF21A	0.0294118	3	3	1	1	0	0	0	1	0	0	0
KIF3C	0.0294118	3	3	2	1	0	0	0	0	0	0	0
LAMA3	0.0294118	3	3	3	0	0	0	0	0	0	0	0
LARP1	0.0294118	3	3	2	0	0	0	0	0	0	1	0
LIG1	0.0294118	3	3	2	0	0	0	0	1	0	0	0
LMTK3	0.0294118	3	3	3	0	0	0	0	0	0	0	0
LRRIQ1	0.0294118	3	3	2	0	1	0	0	0	0	0	0
LRRK2	0.0294118	3	3	2	1	0	0	0	0	0	0	0
LTBP2	0.0294118	3	3	2	0	0	0	0	1	0	0	0
MADD	0.0294118	3	3	3	0	0	0	0	0	0	0	0
MAGEL2	0.0294118	3	3	2	0	0	0	0	1	0	0	0
MAGI2	0.0294118	3	3	3	0	0	0	0	0	0	0	0
MAP1B	0.0294118	3	3	1	0	0	0	0	1	1	0	0
MAP7D2	0.0294118	3	3	3	0	0	0	0	0	0	0	0
MARK1	0.0294118	3	3	3	0	0	0	0	0	0	0	0
MCM9	0.0294118	3	3	2	0	0	0	0	0	1	0	0
MDN1	0.0294118	3	3	3	0	0	0	0	0	0	0	0
MEGF10	0.0294118	3	3	2	0	0	0	0	0	0	1	0
MET	0.0294118	3	3	3	0	0	0	0	0	0	0	0
MINK1	0.0294118	3	3	3	0	0	0	0	0	0	0	0
MKI67	0.0294118	3	5	3	1	0	0	0	0	1	0	0
MMRN2	0.0294118	3	3	3	0	0	0	0	0	0	0	0
MRC2	0.0294118	3	3	3	0	0	0	0	0	0	0	0
MTAP	0.0294118	3	3	0	0	0	0	0	0	0	0	3
MTCL1	0.0294118	3	4	3	1	0	0	0	0	0	0	0
MTREX	0.0294118	3	3	2	0	0	0	0	1	0	0	0
MUC4	0.0294118	3	3	3	0	0	0	0	0	0	0	0
MUC6	0.0294118	3	3	3	0	0	0	0	0	0	0	0
MUCL3	0.0294118	3	3	2	0	0	0	0	1	0	0	0
MYH13	0.0294118	3	3	3	0	0	0	0	0	0	0	0
MYH14	0.0294118	3	3	3	0	0	0	0	0	0	0	0
MYH4	0.0294118	3	3	3	0	0	0	0	0	0	0	0
NBAS	0.0294118	3	3	3	0	0	0	0	0	0	0	0
NBPF1	0.0294118	3	3	3	0	0	0	0	0	0	0	0
NDRG1	0.0294118	3	3	1	0	0	0	0	1	0	1	0
NLRP5	0.0294118	3	3	3	0	0	0	0	0	0	0	0
NR2F2	0.0294118	3	3	1	0	1	0	0	1	0	0	0
NSD1	0.0294118	3	3	2	0	0	0	0	0	0	1	0
NSMAF	0.0294118	3	3	1	0	0	0	1	0	0	1	0
OTOF	0.0294118	3	3	3	0	0	0	0	0	0	0	0
PARP1	0.0294118	3	3	2	0	0	0	0	1	0	0	0
PATJ	0.0294118	3	3	2	0	0	0	0	1	0	0	0
PCDH11X	0.0294118	3	3	1	0	0	0	1	0	0	0	1
PCDH15	0.0294118	3	3	3	0	0	0	0	0	0	0	0
PCDH17	0.0294118	3	3	2	0	0	0	0	1	0	0	0
PCDHB15	0.0294118	3	3	2	0	0	0	0	0	0	1	0
PCDHB8	0.0294118	3	3	2	0	0	0	0	0	0	1	0
PCDHB9	0.0294118	3	3	2	0	0	0	0	0	0	1	0
PCDHGA2	0.0294118	3	3	2	0	0	0	0	0	0	1	0
PCDHGA9	0.0294118	3	3	1	0	0	0	0	0	1	1	0
PCDHGB2	0.0294118	3	3	2	0	0	0	0	0	0	1	0
PCDHGB3	0.0294118	3	3	2	0	0	0	0	0	0	1	0
PCNT	0.0294118	3	3	3	0	0	0	0	0	0	0	0
PCNX3	0.0294118	3	3	1	1	0	0	0	1	0	0	0
PDZD2	0.0294118	3	3	2	0	0	0	0	1	0	0	0
PEG3	0.0294118	3	3	3	0	0	0	0	0	0	0	0
PHF2	0.0294118	3	3	2	0	0	1	0	0	0	0	0
PIK3CA	0.0294118	3	3	3	0	0	0	0	0	0	0	0
PKD1	0.0294118	3	3	3	0	0	0	0	0	0	0	0
PLB1	0.0294118	3	3	3	0	0	0	0	0	0	0	0
PLCB3	0.0294118	3	3	3	0	0	0	0	0	0	0	0
PLCH2	0.0294118	3	3	3	0	0	0	0	0	0	0	0
PLEKHA6	0.0294118	3	3	3	0	0	0	0	0	0	0	0
POLE	0.0294118	3	3	3	0	0	0	0	0	0	0	0
POLR3A	0.0294118	3	3	2	0	0	0	0	1	0	0	0
POLRMT	0.0294118	3	3	3	0	0	0	0	0	0	0	0
PROB1	0.0294118	3	3	2	0	0	0	0	0	0	1	0
PRPF8	0.0294118	3	3	2	0	0	0	0	0	1	0	0
PRRC2C	0.0294118	3	3	3	0	0	0	0	0	0	0	0
PSKH2	0.0294118	3	3	2	0	0	0	0	0	0	1	0
PTCH2	0.0294118	3	4	3	1	0	0	0	0	0	0	0
PTEN	0.0294118	3	3	1	0	0	0	0	1	0	0	1
PTK2	0.0294118	3	3	2	0	0	0	0	0	0	1	0
PTP4A3	0.0294118	3	3	1	0	0	1	0	0	0	1	0
PTPRS	0.0294118	3	3	3	0	0	0	0	0	0	0	0
PUF60	0.0294118	3	3	2	0	0	0	0	0	0	1	0
PZP	0.0294118	3	3	2	0	0	0	0	1	0	0	0
QRICH2	0.0294118	3	3	2	1	0	0	0	0	0	0	0
RAD50	0.0294118	3	3	2	0	0	0	0	0	0	1	0
REEP5	0.0294118	3	3	1	0	0	1	0	0	0	1	0
RFX6	0.0294118	3	3	0	0	0	0	0	2	0	1	0
RIPOR1	0.0294118	3	3	3	0	0	0	0	0	0	0	0
ROCK1	0.0294118	3	3	2	0	0	0	0	1	0	0	0
ROS1	0.0294118	3	3	2	0	0	0	0	0	0	1	0
RPTN	0.0294118	3	3	0	0	0	0	0	0	3	0	0
SALL3	0.0294118	3	3	3	0	0	0	0	0	0	0	0
SBK2	0.0294118	3	3	3	0	0	0	0	0	0	0	0
SEL1L2	0.0294118	3	3	2	0	0	0	0	0	1	0	0
SELP	0.0294118	3	3	3	0	0	0	0	0	0	0	0
SIGLEC10	0.0294118	3	3	3	0	0	0	0	0	0	0	0
SIGLEC7	0.0294118	3	3	2	1	0	0	0	0	0	0	0
SLC36A2	0.0294118	3	3	2	0	0	0	0	0	0	1	0
SLFN11	0.0294118	3	3	3	0	0	0	0	0	0	0	0
SLITRK3	0.0294118	3	3	3	0	0	0	0	0	0	0	0
SMARCA2	0.0294118	3	3	3	0	0	0	0	0	0	0	0
SMCHD1	0.0294118	3	3	3	0	0	0	0	0	0	0	0
SNAP91	0.0294118	3	3	3	0	0	0	0	0	0	0	0
SNCAIP	0.0294118	3	3	2	0	0	0	0	0	0	1	0
SNTG1	0.0294118	3	3	2	0	0	0	0	0	0	1	0
SNX31	0.0294118	3	3	1	0	0	0	0	1	0	1	0
SPATA31A6	0.0294118	3	3	0	0	0	0	0	0	0	0	3
SPATA31D1	0.0294118	3	3	3	0	0	0	0	0	0	0	0
SPEF2	0.0294118	3	3	3	0	0	0	0	0	0	0	0
SPTA1	0.0294118	3	3	2	0	0	1	0	0	0	0	0
SPTBN1	0.0294118	3	3	1	0	0	0	0	2	0	0	0
SPTBN5	0.0294118	3	3	2	0	0	0	0	1	0	0	0
SRCAP	0.0294118	3	3	2	0	0	0	0	0	1	0	0
SRRT	0.0294118	3	3	3	0	0	0	0	0	0	0	0
STXBP5L	0.0294118	3	3	2	0	0	0	0	1	0	0	0
SUSD4	0.0294118	3	3	3	0	0	0	0	0	0	0	0
SVIL	0.0294118	3	3	2	0	0	0	0	1	0	0	0
SYNPO	0.0294118	3	4	3	0	0	0	0	0	0	1	0
TEAD2	0.0294118	3	3	3	0	0	0	0	0	0	0	0
TENM2	0.0294118	3	3	2	0	0	0	0	0	0	1	0
TET3	0.0294118	3	3	3	0	0	0	0	0	0	0	0
TIGD5	0.0294118	3	3	1	0	0	0	0	1	0	1	0
TLN1	0.0294118	3	3	2	0	0	0	0	1	0	0	0
TMEM161B	0.0294118	3	3	3	0	0	0	0	0	0	0	0
TMEM191C	0.0294118	3	3	3	0	0	0	0	0	0	0	0
TPCN1	0.0294118	3	3	3	0	0	0	0	0	0	0	0
TRIM41	0.0294118	3	3	2	0	0	0	0	0	0	1	0
TRMT44	0.0294118	3	3	3	0	0	0	0	0	0	0	0
TRPA1	0.0294118	3	3	2	0	0	0	0	0	0	1	0
TSSK1B	0.0294118	3	3	1	0	1	0	0	0	0	1	0
TUBGCP3	0.0294118	3	5	5	0	0	0	0	0	0	0	0
TXLNA	0.0294118	3	3	3	0	0	0	0	0	0	0	0
UACA	0.0294118	3	3	2	0	0	0	0	1	0	0	0
UBR3	0.0294118	3	3	1	0	0	0	0	1	1	0	0
UBR4	0.0294118	3	3	3	0	0	0	0	0	0	0	0
UVSSA	0.0294118	3	3	3	0	0	0	0	0	0	0	0
VIRMA	0.0294118	3	3	2	0	0	0	0	0	0	1	0
VPS13C	0.0294118	3	3	2	0	0	1	0	0	0	0	0
VSTM2L	0.0294118	3	3	2	0	0	0	0	1	0	0	0
VWA3B	0.0294118	3	3	3	0	0	0	0	0	0	0	0
WDR36	0.0294118	3	3	1	0	0	0	0	0	1	1	0
WDR87	0.0294118	3	3	2	1	0	0	0	0	0	0	0
WWC2	0.0294118	3	3	3	0	0	0	0	0	0	0	0
XKR4	0.0294118	3	3	2	0	0	0	0	0	0	1	0
ZAN	0.0294118	3	3	3	0	0	0	0	0	0	0	0
ZFAT	0.0294118	3	3	0	0	0	2	0	0	0	1	0
ZKSCAN2	0.0294118	3	3	3	0	0	0	0	0	0	0	0
ZNF250	0.0294118	3	3	2	0	0	0	0	0	0	1	0
ZNF251	0.0294118	3	3	2	0	0	0	0	0	0	1	0
ZNF317	0.0294118	3	3	3	0	0	0	0	0	0	0	0
ZNF318	0.0294118	3	3	3	0	0	0	0	0	0	0	0
ZNF354C	0.0294118	3	3	2	0	0	0	0	0	0	1	0
ZNF423	0.0294118	3	3	3	0	0	0	0	0	0	0	0
ZNF543	0.0294118	3	3	3	0	0	0	0	0	0	0	0
ZNF638	0.0294118	3	3	3	0	0	0	0	0	0	0	0
ZNF831	0.0294118	3	3	2	1	0	0	0	0	0	0	0
ZNF845	0.0294118	3	3	3	0	0	0	0	0	0	0	0
ZNFX1	0.0294118	3	3	2	1	0	0	0	0	0	0	0
ZSCAN26	0.0294118	3	4	3	1	0	0	0	0	0	0	0
ZSWIM6	0.0294118	3	4	3	0	0	0	0	0	1	0	0
AASDH	0.0196078	2	3	1	2	0	0	0	0	0	0	0
ABCA2	0.0196078	2	2	2	0	0	0	0	0	0	0	0
ABCA3	0.0196078	2	2	1	0	0	0	0	1	0	0	0
ABCB9	0.0196078	2	2	2	0	0	0	0	0	0	0	0
ABCC2	0.0196078	2	2	2	0	0	0	0	0	0	0	0
ABCG5	0.0196078	2	2	2	0	0	0	0	0	0	0	0
ABHD14A-ACY1	0.0196078	2	2	2	0	0	0	0	0	0	0	0
ABI1	0.0196078	2	2	2	0	0	0	0	0	0	0	0
ABL2	0.0196078	2	2	1	1	0	0	0	0	0	0	0
ABRA	0.0196078	2	2	1	0	0	0	0	0	0	1	0
ACACA	0.0196078	2	2	1	1	0	0	0	0	0	0	0
ACAN	0.0196078	2	2	2	0	0	0	0	0	0	0	0
ACBD5	0.0196078	2	2	2	0	0	0	0	0	0	0	0
ACCSL	0.0196078	2	2	2	0	0	0	0	0	0	0	0
ACLY	0.0196078	2	2	2	0	0	0	0	0	0	0	0
ACSM2A	0.0196078	2	2	2	0	0	0	0	0	0	0	0
ACSM3	0.0196078	2	2	2	0	0	0	0	0	0	0	0
ACSM5	0.0196078	2	2	1	0	0	0	0	1	0	0	0
ACTB	0.0196078	2	2	1	0	0	1	0	0	0	0	0
ACTBL2	0.0196078	2	2	2	0	0	0	0	0	0	0	0
ADAM29	0.0196078	2	2	2	0	0	0	0	0	0	0	0
ADAM3A	0.0196078	2	2	0	0	0	0	0	0	0	0	2
ADAM5	0.0196078	2	2	0	0	0	0	0	0	0	0	2
ADAMTS6	0.0196078	2	2	2	0	0	0	0	0	0	0	0
ADAMTS7	0.0196078	2	2	2	0	0	0	0	0	0	0	0
ADCK5	0.0196078	2	2	1	0	0	0	0	0	0	1	0
ADCY1	0.0196078	2	2	2	0	0	0	0	0	0	0	0
ADGB	0.0196078	2	2	2	0	0	0	0	0	0	0	0
ADGRF5	0.0196078	2	2	2	0	0	0	0	0	0	0	0
ADGRL3	0.0196078	2	2	2	0	0	0	0	0	0	0	0
ADGRV1	0.0196078	2	2	2	0	0	0	0	0	0	0	0
ADHFE1	0.0196078	2	2	1	0	0	0	0	0	0	1	0
AGAP6	0.0196078	2	3	3	0	0	0	0	0	0	0	0
AGO1	0.0196078	2	2	2	0	0	0	0	0	0	0	0
AGO2	0.0196078	2	2	1	0	0	0	0	0	0	1	0
AK8	0.0196078	2	2	1	0	0	0	0	0	0	0	1
AKAP1	0.0196078	2	2	0	0	0	0	0	1	1	0	0
AKAP9	0.0196078	2	2	2	0	0	0	0	0	0	0	0
AKNA	0.0196078	2	2	2	0	0	0	0	0	0	0	0
AKNAD1	0.0196078	2	2	2	0	0	0	0	0	0	0	0
ALDH8A1	0.0196078	2	2	1	0	0	0	0	1	0	0	0
ALG10B	0.0196078	2	2	2	0	0	0	0	0	0	0	0
ALPP	0.0196078	2	2	2	0	0	0	0	0	0	0	0
AMIGO2	0.0196078	2	2	2	0	0	0	0	0	0	0	0
ANAPC5	0.0196078	2	2	2	0	0	0	0	0	0	0	0
ANKFN1	0.0196078	2	2	1	1	0	0	0	0	0	0	0
ANKIB1	0.0196078	2	2	1	1	0	0	0	0	0	0	0
ANKK1	0.0196078	2	2	2	0	0	0	0	0	0	0	0
ANKRD11	0.0196078	2	2	2	0	0	0	0	0	0	0	0
ANKRD27	0.0196078	2	2	2	0	0	0	0	0	0	0	0
ANKRD36	0.0196078	2	2	2	0	0	0	0	0	0	0	0
ANKRD36B	0.0196078	2	2	2	0	0	0	0	0	0	0	0
ANKRD52	0.0196078	2	3	3	0	0	0	0	0	0	0	0
ANKZF1	0.0196078	2	2	2	0	0	0	0	0	0	0	0
ANO1	0.0196078	2	2	2	0	0	0	0	0	0	0	0
ANO2	0.0196078	2	2	2	0	0	0	0	0	0	0	0
ANPEP	0.0196078	2	2	1	0	0	0	0	0	1	0	0
AOC3	0.0196078	2	2	2	0	0	0	0	0	0	0	0
AP1G1	0.0196078	2	2	1	0	0	0	1	0	0	0	0
AP1S1	0.0196078	2	2	2	0	0	0	0	0	0	0	0
AP2B1	0.0196078	2	2	1	0	0	0	0	1	0	0	0
APC	0.0196078	2	5	3	1	0	0	0	0	0	1	0
ARGFX	0.0196078	2	2	2	0	0	0	0	0	0	0	0
ARHGAP10	0.0196078	2	2	2	0	0	0	0	0	0	0	0
ARHGAP26	0.0196078	2	2	1	0	0	0	0	0	0	1	0
ARHGAP45	0.0196078	2	2	2	0	0	0	0	0	0	0	0
ARHGEF2	0.0196078	2	2	1	0	0	0	0	1	0	0	0
ARHGEF4	0.0196078	2	2	2	0	0	0	0	0	0	0	0
ARHGEF7	0.0196078	2	2	2	0	0	0	0	0	0	0	0
ARMC4	0.0196078	2	2	2	0	0	0	0	0	0	0	0
ARNTL2	0.0196078	2	2	2	0	0	0	0	0	0	0	0
ARRDC4	0.0196078	2	2	2	0	0	0	0	0	0	0	0
ASAP1	0.0196078	2	2	1	0	0	0	0	0	0	1	0
ASB5	0.0196078	2	2	2	0	0	0	0	0	0	0	0
ASH1L	0.0196078	2	2	2	0	0	0	0	0	0	0	0
ASS1	0.0196078	2	2	1	0	0	0	0	1	0	0	0
ATF1	0.0196078	2	2	2	0	0	0	0	0	0	0	0
ATG12	0.0196078	2	2	1	0	0	0	0	0	0	1	0
ATM	0.0196078	2	2	1	0	0	0	0	0	1	0	0
ATP10B	0.0196078	2	2	1	0	0	0	0	0	0	1	0
ATP13A4	0.0196078	2	2	2	0	0	0	0	0	0	0	0
ATP1A3	0.0196078	2	2	1	0	0	1	0	0	0	0	0
ATP2B3	0.0196078	2	2	2	0	0	0	0	0	0	0	0
ATPSCKMT	0.0196078	2	2	2	0	0	0	0	0	0	0	0
ATXN2	0.0196078	2	2	2	0	0	0	0	0	0	0	0
ATXN7	0.0196078	2	2	1	0	0	0	0	1	0	0	0
AVIL	0.0196078	2	2	2	0	0	0	0	0	0	0	0
AXDND1	0.0196078	2	2	1	0	0	0	0	1	0	0	0
B4GALNT4	0.0196078	2	2	2	0	0	0	0	0	0	0	0
BARHL2	0.0196078	2	2	2	0	0	0	0	0	0	0	0
BAZ1B	0.0196078	2	2	1	0	0	0	0	0	1	0	0
BCAR1	0.0196078	2	2	2	0	0	0	0	0	0	0	0
BCR	0.0196078	2	2	2	0	0	0	0	0	0	0	0
BEGAIN	0.0196078	2	2	1	0	0	0	1	0	0	0	0
BICDL1	0.0196078	2	2	2	0	0	0	0	0	0	0	0
BIN1	0.0196078	2	2	2	0	0	0	0	0	0	0	0
BIRC7	0.0196078	2	2	1	0	1	0	0	0	0	0	0
BMPR1A	0.0196078	2	2	1	0	0	0	0	1	0	0	0
BOD1L1	0.0196078	2	2	2	0	0	0	0	0	0	0	0
BPTF	0.0196078	2	2	1	0	0	0	0	1	0	0	0
BRD4	0.0196078	2	2	2	0	0	0	0	0	0	0	0
BRINP1	0.0196078	2	2	2	0	0	0	0	0	0	0	0
BRPF3	0.0196078	2	2	1	0	0	0	0	1	0	0	0
BRSK1	0.0196078	2	2	2	0	0	0	0	0	0	0	0
BRSK2	0.0196078	2	2	2	0	0	0	0	0	0	0	0
BRWD1	0.0196078	2	2	2	0	0	0	0	0	0	0	0
BTNL3	0.0196078	2	2	1	0	0	0	0	0	0	1	0
BTNL8	0.0196078	2	2	1	0	0	0	0	0	0	1	0
BTNL9	0.0196078	2	2	1	0	0	0	0	0	0	1	0
C15orf39	0.0196078	2	2	2	0	0	0	0	0	0	0	0
C16orf72	0.0196078	2	2	2	0	0	0	0	0	0	0	0
C16orf96	0.0196078	2	2	2	0	0	0	0	0	0	0	0
C18orf63	0.0196078	2	2	1	1	0	0	0	0	0	0	0
C19orf54	0.0196078	2	2	2	0	0	0	0	0	0	0	0
C19orf57	0.0196078	2	2	1	0	0	0	0	1	0	0	0
C1orf116	0.0196078	2	2	2	0	0	0	0	0	0	0	0
C1orf43	0.0196078	2	2	2	0	0	0	0	0	0	0	0
C2	0.0196078	2	2	2	0	0	0	0	0	0	0	0
C2CD5	0.0196078	2	2	1	0	0	1	0	0	0	0	0
C2orf16	0.0196078	2	2	0	0	0	0	0	1	1	0	0
C2orf42	0.0196078	2	2	1	1	0	0	0	0	0	0	0
C3AR1	0.0196078	2	2	1	1	0	0	0	0	0	0	0
C4BPA	0.0196078	2	2	2	0	0	0	0	0	0	0	0
C4orf50	0.0196078	2	2	2	0	0	0	0	0	0	0	0
C5orf60	0.0196078	2	2	0	0	0	1	0	0	0	1	0
C8orf89	0.0196078	2	2	1	0	0	0	0	0	0	1	0
C9orf131	0.0196078	2	2	2	0	0	0	0	0	0	0	0
CA1	0.0196078	2	2	0	1	0	0	0	0	0	1	0
CA4	0.0196078	2	2	2	0	0	0	0	0	0	0	0
CA8	0.0196078	2	3	1	0	0	0	0	1	0	1	0
CABIN1	0.0196078	2	2	2	0	0	0	0	0	0	0	0
CACNB1	0.0196078	2	2	2	0	0	0	0	0	0	0	0
CADPS2	0.0196078	2	2	2	0	0	0	0	0	0	0	0
CAGE1	0.0196078	2	2	2	0	0	0	0	0	0	0	0
CAMSAP2	0.0196078	2	2	2	0	0	0	0	0	0	0	0
CANT1	0.0196078	2	2	2	0	0	0	0	0	0	0	0
CAPN12	0.0196078	2	2	2	0	0	0	0	0	0	0	0
CARMIL1	0.0196078	2	2	2	0	0	0	0	0	0	0	0
CASK	0.0196078	2	2	1	0	0	0	0	1	0	0	0
CASP1	0.0196078	2	2	1	0	0	1	0	0	0	0	0
CASP8AP2	0.0196078	2	2	2	0	0	0	0	0	0	0	0
CAVIN2	0.0196078	2	2	1	0	0	0	0	1	0	0	0
CBFA2T3	0.0196078	2	2	2	0	0	0	0	0	0	0	0
CBWD3	0.0196078	2	2	2	0	0	0	0	0	0	0	0
CCAR1	0.0196078	2	2	1	0	0	0	0	1	0	0	0
CCAR2	0.0196078	2	2	2	0	0	0	0	0	0	0	0
CCDC144A	0.0196078	2	2	2	0	0	0	0	0	0	0	0
CCDC171	0.0196078	2	3	3	0	0	0	0	0	0	0	0
CCDC191	0.0196078	2	2	1	1	0	0	0	0	0	0	0
CCDC7	0.0196078	2	2	2	0	0	0	0	0	0	0	0
CCDC74B	0.0196078	2	2	1	0	0	0	0	1	0	0	0
CCDC88B	0.0196078	2	2	2	0	0	0	0	0	0	0	0
CCDC88C	0.0196078	2	3	3	0	0	0	0	0	0	0	0
CCDC96	0.0196078	2	2	0	2	0	0	0	0	0	0	0
CCN3	0.0196078	2	2	1	0	0	0	0	0	0	1	0
CCNDBP1	0.0196078	2	2	2	0	0	0	0	0	0	0	0
CCNG1	0.0196078	2	2	1	0	0	0	0	0	0	1	0
CCPG1	0.0196078	2	2	1	0	0	0	0	0	1	0	0
CCT8L2	0.0196078	2	2	2	0	0	0	0	0	0	0	0
CD109	0.0196078	2	2	2	0	0	0	0	0	0	0	0
CD2BP2	0.0196078	2	2	1	0	0	1	0	0	0	0	0
CD44	0.0196078	2	2	2	0	0	0	0	0	0	0	0
CD59	0.0196078	2	2	2	0	0	0	0	0	0	0	0
CDC23	0.0196078	2	2	1	0	0	0	0	0	0	1	0
CDH10	0.0196078	2	2	1	0	0	0	0	1	0	0	0
CDH15	0.0196078	2	2	2	0	0	0	0	0	0	0	0
CDH19	0.0196078	2	2	1	0	0	0	0	1	0	0	0
CDH23	0.0196078	2	2	2	0	0	0	0	0	0	0	0
CDHR2	0.0196078	2	2	1	0	0	0	0	0	0	1	0
CDK18	0.0196078	2	2	1	0	0	0	0	1	0	0	0
CDK19	0.0196078	2	2	2	0	0	0	0	0	0	0	0
CDK5RAP1	0.0196078	2	2	1	0	0	0	0	1	0	0	0
CDKL3	0.0196078	2	2	1	0	0	0	0	0	0	1	0
CEACAM4	0.0196078	2	2	2	0	0	0	0	0	0	0	0
CELF6	0.0196078	2	2	2	0	0	0	0	0	0	0	0
CELSR2	0.0196078	2	2	1	0	0	0	0	1	0	0	0
CEMIP	0.0196078	2	2	2	0	0	0	0	0	0	0	0
CENPF	0.0196078	2	2	0	0	0	0	0	1	1	0	0
CENPJ	0.0196078	2	2	1	0	0	0	0	1	0	0	0
CEP250	0.0196078	2	2	2	0	0	0	0	0	0	0	0
CEP76	0.0196078	2	2	2	0	0	0	0	0	0	0	0
CFAP61	0.0196078	2	2	2	0	0	0	0	0	0	0	0
CFAP65	0.0196078	2	2	1	0	0	0	0	1	0	0	0
CFAP74	0.0196078	2	2	1	0	0	1	0	0	0	0	0
CFAP92	0.0196078	2	2	1	1	0	0	0	0	0	0	0
CFB	0.0196078	2	2	2	0	0	0	0	0	0	0	0
CFH	0.0196078	2	2	1	1	0	0	0	0	0	0	0
CGNL1	0.0196078	2	2	2	0	0	0	0	0	0	0	0
CHD1L	0.0196078	2	2	2	0	0	0	0	0	0	0	0
CHGB	0.0196078	2	2	2	0	0	0	0	0	0	0	0
CHI3L1	0.0196078	2	2	1	0	0	0	0	1	0	0	0
CHMP4C	0.0196078	2	2	1	0	0	0	0	0	0	1	0
CHRNA10	0.0196078	2	2	2	0	0	0	0	0	0	0	0
CHUK	0.0196078	2	2	2	0	0	0	0	0	0	0	0
CIAO2A	0.0196078	2	2	1	1	0	0	0	0	0	0	0
CIZ1	0.0196078	2	2	2	0	0	0	0	0	0	0	0
CKAP5	0.0196078	2	2	2	0	0	0	0	0	0	0	0
CLASP2	0.0196078	2	2	2	0	0	0	0	0	0	0	0
CLCA2	0.0196078	2	2	1	0	0	0	0	0	0	1	0
CLCN3	0.0196078	2	2	2	0	0	0	0	0	0	0	0
CLINT1	0.0196078	2	2	0	0	0	1	0	0	0	1	0
CLIP1	0.0196078	2	2	1	0	0	1	0	0	0	0	0
CLIP2	0.0196078	2	2	2	0	0	0	0	0	0	0	0
CLSTN1	0.0196078	2	2	2	0	0	0	0	0	0	0	0
CMYA5	0.0196078	2	2	1	0	0	0	0	1	0	0	0
CNBD2	0.0196078	2	2	2	0	0	0	0	0	0	0	0
CNGA3	0.0196078	2	2	2	0	0	0	0	0	0	0	0
CNNM1	0.0196078	2	2	1	1	0	0	0	0	0	0	0
CNNM3	0.0196078	2	2	2	0	0	0	0	0	0	0	0
CNOT11	0.0196078	2	2	2	0	0	0	0	0	0	0	0
CNTNAP5	0.0196078	2	2	2	0	0	0	0	0	0	0	0
COL11A2	0.0196078	2	2	2	0	0	0	0	0	0	0	0
COL15A1	0.0196078	2	2	2	0	0	0	0	0	0	0	0
COL22A1	0.0196078	2	2	0	1	0	0	0	0	0	1	0
COL23A1	0.0196078	2	2	1	0	0	0	0	0	0	1	0
COL25A1	0.0196078	2	2	2	0	0	0	0	0	0	0	0
COL2A1	0.0196078	2	2	1	0	0	1	0	0	0	0	0
COL4A1	0.0196078	2	2	2	0	0	0	0	0	0	0	0
COL4A3	0.0196078	2	2	2	0	0	0	0	0	0	0	0
COL4A6	0.0196078	2	2	2	0	0	0	0	0	0	0	0
COLGALT2	0.0196078	2	2	2	0	0	0	0	0	0	0	0
CORO7-PAM16	0.0196078	2	2	2	0	0	0	0	0	0	0	0
COX6A2	0.0196078	2	2	1	0	0	0	0	1	0	0	0
CPAMD8	0.0196078	2	2	2	0	0	0	0	0	0	0	0
CPEB4	0.0196078	2	3	2	0	0	0	0	0	0	1	0
CPS1	0.0196078	2	2	1	0	0	0	0	1	0	0	0
CPZ	0.0196078	2	2	2	0	0	0	0	0	0	0	0
CR2	0.0196078	2	2	2	0	0	0	0	0	0	0	0
CRACR2A	0.0196078	2	2	2	0	0	0	0	0	0	0	0
CREBBP	0.0196078	2	2	0	1	0	1	0	0	0	0	0
CRELD2	0.0196078	2	2	2	0	0	0	0	0	0	0	0
CRH	0.0196078	2	2	1	0	0	0	0	0	0	1	0
CRHR1	0.0196078	2	2	2	0	0	0	0	0	0	0	0
CRYBG2	0.0196078	2	2	2	0	0	0	0	0	0	0	0
CSF2RB	0.0196078	2	2	2	0	0	0	0	0	0	0	0
CSNK1G3	0.0196078	2	2	1	0	0	0	0	0	0	1	0
CTNNA3	0.0196078	2	2	2	0	0	0	0	0	0	0	0
CTTNBP2	0.0196078	2	2	1	0	0	0	0	1	0	0	0
CUL1	0.0196078	2	3	1	2	0	0	0	0	0	0	0
CUL3	0.0196078	2	2	2	0	0	0	0	0	0	0	0
CUL7	0.0196078	2	2	1	1	0	0	0	0	0	0	0
CXXC5	0.0196078	2	2	1	0	0	0	0	0	0	1	0
CYC1	0.0196078	2	2	0	0	0	1	0	0	0	1	0
CYHR1	0.0196078	2	2	1	0	0	0	0	0	0	1	0
CYLC1	0.0196078	2	2	2	0	0	0	0	0	0	0	0
CYP20A1	0.0196078	2	2	2	0	0	0	0	0	0	0	0
CYP21A2	0.0196078	2	2	2	0	0	0	0	0	0	0	0
CYP4F12	0.0196078	2	2	2	0	0	0	0	0	0	0	0
CYP4X1	0.0196078	2	2	2	0	0	0	0	0	0	0	0
CYP7A1	0.0196078	2	2	1	0	0	0	0	0	0	1	0
CYP7B1	0.0196078	2	2	1	0	0	0	0	0	0	1	0
CYRIA	0.0196078	2	2	1	0	0	1	0	0	0	0	0
DAPK1	0.0196078	2	2	1	1	0	0	0	0	0	0	0
DCAF1	0.0196078	2	2	2	0	0	0	0	0	0	0	0
DCAF4L2	0.0196078	2	2	1	0	0	0	0	0	0	1	0
DCAF7	0.0196078	2	2	2	0	0	0	0	0	0	0	0
DCANP1	0.0196078	2	2	1	0	0	0	0	0	0	1	0
DCC	0.0196078	2	2	1	1	0	0	0	0	0	0	0
DCHS1	0.0196078	2	2	2	0	0	0	0	0	0	0	0
DCTN1	0.0196078	2	2	2	0	0	0	0	0	0	0	0
DDR1	0.0196078	2	2	1	0	0	0	0	1	0	0	0
DDX42	0.0196078	2	2	2	0	0	0	0	0	0	0	0
DDX46	0.0196078	2	2	1	0	0	0	0	0	0	1	0
DDX54	0.0196078	2	2	2	0	0	0	0	0	0	0	0
DDX60	0.0196078	2	2	1	0	0	0	1	0	0	0	0
DENND4A	0.0196078	2	3	2	0	0	0	0	1	0	0	0
DEPDC1B	0.0196078	2	2	1	1	0	0	0	0	0	0	0
DGAT1	0.0196078	2	2	1	0	0	0	0	0	0	1	0
DGKA	0.0196078	2	2	2	0	0	0	0	0	0	0	0
DHX34	0.0196078	2	2	2	0	0	0	0	0	0	0	0
DISP3	0.0196078	2	2	2	0	0	0	0	0	0	0	0
DNAH1	0.0196078	2	2	1	0	0	0	0	1	0	0	0
DNAH10	0.0196078	2	2	1	0	0	0	0	1	0	0	0
DNAH12	0.0196078	2	2	1	1	0	0	0	0	0	0	0
DNAH14	0.0196078	2	2	2	0	0	0	0	0	0	0	0
DNAH3	0.0196078	2	2	2	0	0	0	0	0	0	0	0
DNAH8	0.0196078	2	2	1	1	0	0	0	0	0	0	0
DNAH9	0.0196078	2	2	1	0	0	0	0	1	0	0	0
DNAJC22	0.0196078	2	2	2	0	0	0	0	0	0	0	0
DNER	0.0196078	2	3	3	0	0	0	0	0	0	0	0
DOCK5	0.0196078	2	2	2	0	0	0	0	0	0	0	0
DOCK7	0.0196078	2	2	2	0	0	0	0	0	0	0	0
DOCK8	0.0196078	2	2	1	1	0	0	0	0	0	0	0
DPP10	0.0196078	2	2	2	0	0	0	0	0	0	0	0
DPY19L4	0.0196078	2	2	1	0	0	0	0	0	0	1	0
DPYS	0.0196078	2	2	1	0	0	0	0	0	0	1	0
DRC7	0.0196078	2	2	2	0	0	0	0	0	0	0	0
DRD4	0.0196078	2	2	1	1	0	0	0	0	0	0	0
DSG3	0.0196078	2	2	0	1	0	1	0	0	0	0	0
DYNC1H1	0.0196078	2	2	2	0	0	0	0	0	0	0	0
DZIP1	0.0196078	2	2	1	0	0	0	0	1	0	0	0
ECE1	0.0196078	2	2	2	0	0	0	0	0	0	0	0
ECH1	0.0196078	2	2	2	0	0	0	0	0	0	0	0
ECT2L	0.0196078	2	2	2	0	0	0	0	0	0	0	0
EDEM2	0.0196078	2	2	2	0	0	0	0	0	0	0	0
EEF1AKMT2	0.0196078	2	2	1	0	0	0	0	0	1	0	0
EEF1B2	0.0196078	2	2	2	0	0	0	0	0	0	0	0
EEF1D	0.0196078	2	2	0	0	0	0	0	1	0	1	0
EFCAB11	0.0196078	2	2	2	0	0	0	0	0	0	0	0
EFCAB12	0.0196078	2	2	2	0	0	0	0	0	0	0	0
EHBP1	0.0196078	2	2	1	0	0	0	0	1	0	0	0
EHD3	0.0196078	2	2	2	0	0	0	0	0	0	0	0
EIF3H	0.0196078	2	2	1	0	0	0	0	0	0	1	0
EIF4G1	0.0196078	2	2	1	1	0	0	0	0	0	0	0
EIF6	0.0196078	2	2	2	0	0	0	0	0	0	0	0
ELF2	0.0196078	2	2	2	0	0	0	0	0	0	0	0
ELK1	0.0196078	2	2	1	0	0	0	0	0	0	1	0
ELN	0.0196078	2	2	2	0	0	0	0	0	0	0	0
ELP2	0.0196078	2	2	2	0	0	0	0	0	0	0	0
ELSPBP1	0.0196078	2	2	2	0	0	0	0	0	0	0	0
EMILIN1	0.0196078	2	2	2	0	0	0	0	0	0	0	0
ENAM	0.0196078	2	2	1	0	0	0	0	1	0	0	0
ENG	0.0196078	2	2	0	0	0	2	0	0	0	0	0
ENPP2	0.0196078	2	2	1	0	0	0	0	0	0	1	0
EP300	0.0196078	2	2	1	0	0	0	0	1	0	0	0
EP400	0.0196078	2	2	1	0	0	0	0	1	0	0	0
EPG5	0.0196078	2	2	1	1	0	0	0	0	0	0	0
EPHA5	0.0196078	2	2	2	0	0	0	0	0	0	0	0
EPHA6	0.0196078	2	2	1	1	0	0	0	0	0	0	0
EPHA7	0.0196078	2	2	1	0	0	0	0	0	1	0	0
EPHA8	0.0196078	2	2	2	0	0	0	0	0	0	0	0
EPN1	0.0196078	2	2	2	0	0	0	0	0	0	0	0
EPS8	0.0196078	2	2	2	0	0	0	0	0	0	0	0
ERAS	0.0196078	2	2	1	0	0	0	0	0	0	1	0
ERC2	0.0196078	2	2	2	0	0	0	0	0	0	0	0
ERN1	0.0196078	2	2	2	0	0	0	0	0	0	0	0
ESRRG	0.0196078	2	2	2	0	0	0	0	0	0	0	0
EVC2	0.0196078	2	2	2	0	0	0	0	0	0	0	0
EXOC7	0.0196078	2	2	2	0	0	0	0	0	0	0	0
F12	0.0196078	2	2	1	0	0	0	0	0	0	1	0
F13A1	0.0196078	2	2	2	0	0	0	0	0	0	0	0
FABP6	0.0196078	2	2	0	0	0	1	0	0	0	1	0
FAM166A	0.0196078	2	2	2	0	0	0	0	0	0	0	0
FAM186A	0.0196078	2	2	2	0	0	0	0	0	0	0	0
FAM193B	0.0196078	2	2	1	0	0	0	0	0	0	1	0
FAM47B	0.0196078	2	2	1	1	0	0	0	0	0	0	0
FAM47C	0.0196078	2	2	2	0	0	0	0	0	0	0	0
FAM71D	0.0196078	2	2	1	1	0	0	0	0	0	0	0
FANCA	0.0196078	2	2	1	0	0	0	0	1	0	0	0
FASTK	0.0196078	2	3	2	0	0	0	0	1	0	0	0
FASTKD5	0.0196078	2	2	2	0	0	0	0	0	0	0	0
FBLL1	0.0196078	2	2	1	0	0	0	0	0	0	1	0
FBXO43	0.0196078	2	2	1	0	0	0	0	0	0	1	0
FCGBP	0.0196078	2	2	2	0	0	0	0	0	0	0	0
FCMR	0.0196078	2	2	1	0	0	0	0	1	0	0	0
FCRL2	0.0196078	2	2	1	0	0	0	0	1	0	0	0
FCSK	0.0196078	2	2	2	0	0	0	0	0	0	0	0
FEM1A	0.0196078	2	2	2	0	0	0	0	0	0	0	0
FEM1C	0.0196078	2	2	1	0	0	0	0	0	0	1	0
FER1L6	0.0196078	2	2	1	0	0	0	0	0	0	1	0
FERMT2	0.0196078	2	2	1	0	0	0	0	1	0	0	0
FGF10	0.0196078	2	2	2	0	0	0	0	0	0	0	0
FGFR3	0.0196078	2	2	1	1	0	0	0	0	0	0	0
FGFR4	0.0196078	2	2	1	0	0	0	0	0	0	1	0
FHOD1	0.0196078	2	2	1	0	0	0	0	1	0	0	0
FLII	0.0196078	2	2	2	0	0	0	0	0	0	0	0
FLNB	0.0196078	2	2	2	0	0	0	0	0	0	0	0
FLNC	0.0196078	2	2	2	0	0	0	0	0	0	0	0
FNDC3B	0.0196078	2	2	1	0	0	0	0	0	1	0	0
FOCAD	0.0196078	2	2	1	0	0	0	0	1	0	0	0
FOXI1	0.0196078	2	2	1	0	0	0	0	0	0	1	0
FOXK1	0.0196078	2	2	2	0	0	0	0	0	0	0	0
FRAT2	0.0196078	2	2	2	0	0	0	0	0	0	0	0
FREM3	0.0196078	2	2	0	1	0	0	0	0	0	1	0
FRK	0.0196078	2	2	1	0	0	0	0	0	0	1	0
FRMD4A	0.0196078	2	2	1	0	0	0	0	1	0	0	0
FRMD4B	0.0196078	2	2	2	0	0	0	0	0	0	0	0
FRY	0.0196078	2	2	1	0	0	1	0	0	0	0	0
FRYL	0.0196078	2	2	2	0	0	0	0	0	0	0	0
FSHR	0.0196078	2	2	2	0	0	0	0	0	0	0	0
FST	0.0196078	2	3	3	0	0	0	0	0	0	0	0
FTL	0.0196078	2	2	1	1	0	0	0	0	0	0	0
FTMT	0.0196078	2	2	1	0	0	0	0	0	0	1	0
FTO	0.0196078	2	2	2	0	0	0	0	0	0	0	0
FUT3	0.0196078	2	2	1	0	0	0	0	1	0	0	0
FUT6	0.0196078	2	2	0	0	0	0	0	1	1	0	0
FZD6	0.0196078	2	2	1	0	0	0	0	0	0	1	0
GAB2	0.0196078	2	2	2	0	0	0	0	0	0	0	0
GABPA	0.0196078	2	2	1	0	0	1	0	0	0	0	0
GABRA1	0.0196078	2	2	1	0	0	0	0	0	0	1	0
GABRA6	0.0196078	2	3	2	0	0	0	0	0	0	1	0
GABRD	0.0196078	2	2	2	0	0	0	0	0	0	0	0
GAK	0.0196078	2	3	3	0	0	0	0	0	0	0	0
GALNS	0.0196078	2	2	1	0	0	0	0	1	0	0	0
GALNT3	0.0196078	2	2	2	0	0	0	0	0	0	0	0
GANC	0.0196078	2	2	1	0	0	1	0	0	0	0	0
GAS6	0.0196078	2	2	2	0	0	0	0	0	0	0	0
GCNT2	0.0196078	2	2	2	0	0	0	0	0	0	0	0
GCOM1	0.0196078	2	2	2	0	0	0	0	0	0	0	0
GEMIN5	0.0196078	2	2	1	0	0	0	0	0	0	1	0
GFI1B	0.0196078	2	2	0	0	0	0	0	0	0	0	2
GGH	0.0196078	2	2	0	0	0	0	0	1	0	1	0
GIGYF1	0.0196078	2	2	1	1	0	0	0	0	0	0	0
GIMAP8	0.0196078	2	2	1	0	0	0	0	1	0	0	0
GIT2	0.0196078	2	2	2	0	0	0	0	0	0	0	0
GLI2	0.0196078	2	2	1	0	0	0	0	1	0	0	0
GLIS2	0.0196078	2	2	2	0	0	0	0	0	0	0	0
GLRA1	0.0196078	2	2	1	0	0	0	0	0	0	1	0
GNAS	0.0196078	2	2	1	0	0	0	0	1	0	0	0
GOLGA2	0.0196078	2	2	2	0	0	0	0	0	0	0	0
GOLGA6A	0.0196078	2	2	2	0	0	0	0	0	0	0	0
GOLGA6C	0.0196078	2	2	2	0	0	0	0	0	0	0	0
GOLGA6L2	0.0196078	2	2	2	0	0	0	0	0	0	0	0
GOLGA6L6	0.0196078	2	2	2	0	0	0	0	0	0	0	0
GOLGB1	0.0196078	2	2	2	0	0	0	0	0	0	0	0
GON4L	0.0196078	2	2	2	0	0	0	0	0	0	0	0
GOT1	0.0196078	2	2	1	0	0	0	0	1	0	0	0
GPR18	0.0196078	2	2	0	1	0	0	0	1	0	0	0
GPRIN2	0.0196078	2	2	1	0	0	0	0	1	0	0	0
GRAMD1B	0.0196078	2	2	2	0	0	0	0	0	0	0	0
GREB1L	0.0196078	2	2	1	0	0	1	0	0	0	0	0
GRIA3	0.0196078	2	2	2	0	0	0	0	0	0	0	0
GRID2	0.0196078	2	2	0	0	0	1	0	1	0	0	0
GRIK5	0.0196078	2	2	1	0	0	1	0	0	0	0	0
GRIN2C	0.0196078	2	2	2	0	0	0	0	0	0	0	0
GRIPAP1	0.0196078	2	2	1	0	0	0	0	0	0	1	0
GRM1	0.0196078	2	2	2	0	0	0	0	0	0	0	0
GRM8	0.0196078	2	2	2	0	0	0	0	0	0	0	0
GTF2IRD2	0.0196078	2	2	1	0	0	0	0	1	0	0	0
GTF3C1	0.0196078	2	2	2	0	0	0	0	0	0	0	0
GTF3C5	0.0196078	2	2	2	0	0	0	0	0	0	0	0
GUCA1C	0.0196078	2	2	2	0	0	0	0	0	0	0	0
GYS2	0.0196078	2	2	1	0	0	1	0	0	0	0	0
HADHB	0.0196078	2	2	1	0	0	1	0	0	0	0	0
HAO2	0.0196078	2	2	2	0	0	0	0	0	0	0	0
HAUS8	0.0196078	2	2	2	0	0	0	0	0	0	0	0
HAVCR1	0.0196078	2	2	1	0	0	0	0	0	0	1	0
HEATR1	0.0196078	2	2	2	0	0	0	0	0	0	0	0
HEATR3	0.0196078	2	2	1	0	0	0	0	1	0	0	0
HEATR4	0.0196078	2	2	2	0	0	0	0	0	0	0	0
HEATR6	0.0196078	2	2	2	0	0	0	0	0	0	0	0
HECTD4	0.0196078	2	2	2	0	0	0	0	0	0	0	0
HECW1	0.0196078	2	2	2	0	0	0	0	0	0	0	0
HEG1	0.0196078	2	2	1	0	0	0	0	0	1	0	0
HEPACAM2	0.0196078	2	2	2	0	0	0	0	0	0	0	0
HEXIM1	0.0196078	2	2	1	1	0	0	0	0	0	0	0
HINFP	0.0196078	2	2	2	0	0	0	0	0	0	0	0
HINT1	0.0196078	2	2	1	0	0	0	0	0	0	1	0
HIVEP3	0.0196078	2	2	2	0	0	0	0	0	0	0	0
HLA-DQA2	0.0196078	2	2	2	0	0	0	0	0	0	0	0
HMG20B	0.0196078	2	2	2	0	0	0	0	0	0	0	0
HMGXB4	0.0196078	2	2	1	1	0	0	0	0	0	0	0
HNF4A	0.0196078	2	2	2	0	0	0	0	0	0	0	0
HNF4G	0.0196078	2	2	1	0	0	0	0	0	0	1	0
HNRNPA0	0.0196078	2	2	1	0	0	0	0	0	0	1	0
HNRNPF	0.0196078	2	2	2	0	0	0	0	0	0	0	0
HOXC9	0.0196078	2	2	2	0	0	0	0	0	0	0	0
HPS5	0.0196078	2	2	2	0	0	0	0	0	0	0	0
HRC	0.0196078	2	2	1	1	0	0	0	0	0	0	0
HS3ST6	0.0196078	2	2	2	0	0	0	0	0	0	0	0
HSD11B1L	0.0196078	2	2	2	0	0	0	0	0	0	0	0
HSD17B13	0.0196078	2	2	1	1	0	0	0	0	0	0	0
HSPA4	0.0196078	2	2	1	0	0	0	0	0	0	1	0
HTT	0.0196078	2	2	2	0	0	0	0	0	0	0	0
IARS1	0.0196078	2	2	2	0	0	0	0	0	0	0	0
IDO2	0.0196078	2	2	2	0	0	0	0	0	0	0	0
IFI44L	0.0196078	2	2	2	0	0	0	0	0	0	0	0
IFITM10	0.0196078	2	2	2	0	0	0	0	0	0	0	0
IFT122	0.0196078	2	2	2	0	0	0	0	0	0	0	0
IFT172	0.0196078	2	2	1	0	0	1	0	0	0	0	0
IFT81	0.0196078	2	2	1	0	0	0	0	1	0	0	0
IGF1R	0.0196078	2	2	0	0	0	1	0	1	0	0	0
IGSF1	0.0196078	2	2	1	1	0	0	0	0	0	0	0
IGSF11	0.0196078	2	2	2	0	0	0	0	0	0	0	0
IK	0.0196078	2	2	1	0	0	0	0	0	0	1	0
IKBKE	0.0196078	2	2	1	1	0	0	0	0	0	0	0
IKZF3	0.0196078	2	2	2	0	0	0	0	0	0	0	0
IL12RB2	0.0196078	2	2	1	0	0	0	0	1	0	0	0
IL13	0.0196078	2	2	0	0	0	0	0	1	0	1	0
IL16	0.0196078	2	2	1	0	0	0	0	0	1	0	0
IL1RL2	0.0196078	2	2	0	1	0	1	0	0	0	0	0
INO80B	0.0196078	2	2	1	0	0	0	0	1	0	0	0
INSM2	0.0196078	2	2	1	0	0	0	0	0	1	0	0
IPO8	0.0196078	2	2	2	0	0	0	0	0	0	0	0
IPO9	0.0196078	2	2	1	0	0	1	0	0	0	0	0
IQCB1	0.0196078	2	2	2	0	0	0	0	0	0	0	0
IQCJ-SCHIP1	0.0196078	2	2	1	0	0	0	0	1	0	0	0
IQGAP2	0.0196078	2	2	2	0	0	0	0	0	0	0	0
IRX2	0.0196078	2	2	1	0	0	0	0	1	0	0	0
ITGA7	0.0196078	2	2	0	0	0	0	0	1	1	0	0
ITIH6	0.0196078	2	2	1	1	0	0	0	0	0	0	0
ITPRID1	0.0196078	2	2	1	0	0	0	0	1	0	0	0
JAK1	0.0196078	2	2	2	0	0	0	0	0	0	0	0
JAK2	0.0196078	2	2	0	1	0	0	0	0	1	0	0
JPH1	0.0196078	2	3	2	0	0	0	0	0	0	1	0
KANK1	0.0196078	2	2	1	0	0	1	0	0	0	0	0
KANK4	0.0196078	2	2	2	0	0	0	0	0	0	0	0
KBTBD6	0.0196078	2	2	1	1	0	0	0	0	0	0	0
KCNA1	0.0196078	2	2	2	0	0	0	0	0	0	0	0
KCNA7	0.0196078	2	2	2	0	0	0	0	0	0	0	0
KCNN2	0.0196078	2	2	1	0	0	0	0	0	0	1	0
KCNU1	0.0196078	2	2	1	0	0	0	0	1	0	0	0
KDM3B	0.0196078	2	2	1	0	0	0	0	0	0	1	0
KDM4D	0.0196078	2	2	2	0	0	0	0	0	0	0	0
KIAA0754	0.0196078	2	2	1	0	0	0	0	0	1	0	0
KIAA0825	0.0196078	2	2	2	0	0	0	0	0	0	0	0
KIAA1109	0.0196078	2	2	2	0	0	0	0	0	0	0	0
KIAA1217	0.0196078	2	2	2	0	0	0	0	0	0	0	0
KIAA1549	0.0196078	2	2	2	0	0	0	0	0	0	0	0
KIF13B	0.0196078	2	2	2	0	0	0	0	0	0	0	0
KIF20B	0.0196078	2	2	2	0	0	0	0	0	0	0	0
KIF26B	0.0196078	2	2	1	0	0	0	0	1	0	0	0
KIF2A	0.0196078	2	2	2	0	0	0	0	0	0	0	0
KIF2B	0.0196078	2	2	2	0	0	0	0	0	0	0	0
KIF4B	0.0196078	2	2	1	0	0	0	0	0	0	1	0
KIF7	0.0196078	2	2	1	0	0	0	0	1	0	0	0
KIFC2	0.0196078	2	2	1	0	0	0	0	0	0	1	0
KIRREL1	0.0196078	2	2	0	1	0	1	0	0	0	0	0
KIT	0.0196078	2	2	2	0	0	0	0	0	0	0	0
KLB	0.0196078	2	2	2	0	0	0	0	0	0	0	0
KLF18	0.0196078	2	2	1	1	0	0	0	0	0	0	0
KLHL41	0.0196078	2	2	2	0	0	0	0	0	0	0	0
KMT2B	0.0196078	2	2	1	0	0	0	0	1	0	0	0
KMT2C	0.0196078	2	2	1	1	0	0	0	0	0	0	0
KNL1	0.0196078	2	2	2	0	0	0	0	0	0	0	0
KPNA5	0.0196078	2	2	1	0	0	0	0	0	0	1	0
KRT12	0.0196078	2	2	2	0	0	0	0	0	0	0	0
KRT26	0.0196078	2	2	1	0	0	1	0	0	0	0	0
KRT7	0.0196078	2	2	2	0	0	0	0	0	0	0	0
KRT74	0.0196078	2	2	2	0	0	0	0	0	0	0	0
KRT80	0.0196078	2	2	2	0	0	0	0	0	0	0	0
KRTAP10-3	0.0196078	2	2	2	0	0	0	0	0	0	0	0
KRTAP10-7	0.0196078	2	2	2	0	0	0	0	0	0	0	0
KSR2	0.0196078	2	2	2	0	0	0	0	0	0	0	0
L1TD1	0.0196078	2	3	3	0	0	0	0	0	0	0	0
L3MBTL2	0.0196078	2	2	1	0	0	0	0	1	0	0	0
LAMA1	0.0196078	2	2	2	0	0	0	0	0	0	0	0
LAMA5	0.0196078	2	2	2	0	0	0	0	0	0	0	0
LAMB3	0.0196078	2	2	2	0	0	0	0	0	0	0	0
LAPTM4B	0.0196078	2	2	1	0	0	0	0	0	0	1	0
LARP1B	0.0196078	2	2	1	1	0	0	0	0	0	0	0
LCOR	0.0196078	2	2	2	0	0	0	0	0	0	0	0
LCP2	0.0196078	2	2	0	0	0	0	1	0	0	1	0
LEAP2	0.0196078	2	2	1	0	0	0	0	0	0	1	0
LILRB4	0.0196078	2	2	2	0	0	0	0	0	0	0	0
LILRB5	0.0196078	2	2	2	0	0	0	0	0	0	0	0
LMAN2	0.0196078	2	2	0	0	0	0	0	1	0	1	0
LNPEP	0.0196078	2	2	2	0	0	0	0	0	0	0	0
LOC400499	0.0196078	2	2	1	0	1	0	0	0	0	0	0
LOC645202	0.0196078	2	2	2	0	0	0	0	0	0	0	0
LONP1	0.0196078	2	2	2	0	0	0	0	0	0	0	0
LOX	0.0196078	2	2	1	0	0	0	0	0	0	1	0
LPCAT1	0.0196078	2	2	2	0	0	0	0	0	0	0	0
LRFN1	0.0196078	2	2	2	0	0	0	0	0	0	0	0
LRP2BP	0.0196078	2	2	2	0	0	0	0	0	0	0	0
LRP3	0.0196078	2	2	1	0	0	0	0	1	0	0	0
LRRC15	0.0196078	2	2	2	0	0	0	0	0	0	0	0
LRRC34	0.0196078	2	2	1	0	0	0	0	1	0	0	0
LRRC37A2	0.0196078	2	2	0	0	0	0	0	2	0	0	0
LRRC4B	0.0196078	2	2	2	0	0	0	0	0	0	0	0
LRRC6	0.0196078	2	2	0	1	0	0	0	0	0	1	0
LRRTM2	0.0196078	2	2	0	0	0	0	0	1	0	1	0
LTBP1	0.0196078	2	2	2	0	0	0	0	0	0	0	0
LYST	0.0196078	2	2	1	1	0	0	0	0	0	0	0
MAD1L1	0.0196078	2	2	1	0	0	0	0	1	0	0	0
MAGEA3	0.0196078	2	2	2	0	0	0	0	0	0	0	0
MAGEC1	0.0196078	2	2	1	0	0	0	0	1	0	0	0
MAML2	0.0196078	2	2	2	0	0	0	0	0	0	0	0
MAN2B1	0.0196078	2	2	2	0	0	0	0	0	0	0	0
MAP3K21	0.0196078	2	2	2	0	0	0	0	0	0	0	0
MAP3K6	0.0196078	2	2	2	0	0	0	0	0	0	0	0
MAP4K4	0.0196078	2	2	2	0	0	0	0	0	0	0	0
MAPK15	0.0196078	2	2	1	0	0	0	0	0	0	1	0
MAPK7	0.0196078	2	2	2	0	0	0	0	0	0	0	0
MARCOL	0.0196078	2	2	1	0	0	0	0	0	0	1	0
MARVELD2	0.0196078	2	2	2	0	0	0	0	0	0	0	0
MAT2B	0.0196078	2	2	0	1	0	0	0	0	0	1	0
MATN2	0.0196078	2	2	1	0	0	0	0	0	0	1	0
MATR3	0.0196078	2	2	0	1	0	0	0	0	0	1	0
MCPH1	0.0196078	2	2	2	0	0	0	0	0	0	0	0
MDC1	0.0196078	2	2	2	0	0	0	0	0	0	0	0
MED13L	0.0196078	2	2	1	1	0	0	0	0	0	0	0
MED16	0.0196078	2	2	2	0	0	0	0	0	0	0	0
MED7	0.0196078	2	2	1	0	0	0	0	0	0	1	0
MEGF11	0.0196078	2	2	2	0	0	0	0	0	0	0	0
MEIKIN	0.0196078	2	2	1	0	0	0	0	0	0	1	0
MEIS3	0.0196078	2	2	2	0	0	0	0	0	0	0	0
METAP2	0.0196078	2	2	1	1	0	0	0	0	0	0	0
METTL16	0.0196078	2	2	2	0	0	0	0	0	0	0	0
MFAP4	0.0196078	2	2	0	2	0	0	0	0	0	0	0
MFSD3	0.0196078	2	2	1	0	0	0	0	0	0	1	0
MIB1	0.0196078	2	2	2	0	0	0	0	0	0	0	0
MICAL3	0.0196078	2	2	2	0	0	0	0	0	0	0	0
MIDEAS	0.0196078	2	2	2	0	0	0	0	0	0	0	0
MIPEP	0.0196078	2	2	2	0	0	0	0	0	0	0	0
MIR4454	0.0196078	2	2	0	0	0	0	0	0	0	1	1
MIR548AW	0.0196078	2	2	0	0	0	0	0	0	0	0	2
MKRN1	0.0196078	2	2	2	0	0	0	0	0	0	0	0
MKRN3	0.0196078	2	2	0	1	0	0	0	1	0	0	0
MN1	0.0196078	2	2	2	0	0	0	0	0	0	0	0
MROH1	0.0196078	2	2	1	0	0	0	0	0	0	1	0
MROH2A	0.0196078	2	2	2	0	0	0	0	0	0	0	0
MROH5	0.0196078	2	2	1	0	0	0	0	0	0	1	0
MRPL15	0.0196078	2	2	1	0	0	0	0	0	0	1	0
MRTFA	0.0196078	2	2	2	0	0	0	0	0	0	0	0
MRTFB	0.0196078	2	2	2	0	0	0	0	0	0	0	0
MSH2	0.0196078	2	2	2	0	0	0	0	0	0	0	0
MST1	0.0196078	2	2	2	0	0	0	0	0	0	0	0
MSX2	0.0196078	2	2	0	0	0	0	0	1	0	1	0
MTHFD1	0.0196078	2	2	0	0	0	0	0	2	0	0	0
MTHFS	0.0196078	2	2	2	0	0	0	0	0	0	0	0
MTSS1	0.0196078	2	2	0	0	0	0	0	1	0	1	0
MUC1	0.0196078	2	2	2	0	0	0	0	0	0	0	0
MUC22	0.0196078	2	2	2	0	0	0	0	0	0	0	0
MUSK	0.0196078	2	2	2	0	0	0	0	0	0	0	0
MXRA5	0.0196078	2	2	2	0	0	0	0	0	0	0	0
MYC	0.0196078	2	2	1	0	0	0	0	0	0	1	0
MYH3	0.0196078	2	2	1	0	0	1	0	0	0	0	0
MYH6	0.0196078	2	2	2	0	0	0	0	0	0	0	0
MYL3	0.0196078	2	2	2	0	0	0	0	0	0	0	0
MYLK3	0.0196078	2	2	2	0	0	0	0	0	0	0	0
MYO15B	0.0196078	2	2	2	0	0	0	0	0	0	0	0
MYO1A	0.0196078	2	3	3	0	0	0	0	0	0	0	0
MYO1B	0.0196078	2	2	2	0	0	0	0	0	0	0	0
MYO1H	0.0196078	2	2	1	0	0	0	0	1	0	0	0
MYO5A	0.0196078	2	2	2	0	0	0	0	0	0	0	0
MYO9A	0.0196078	2	2	2	0	0	0	0	0	0	0	0
N4BP1	0.0196078	2	2	2	0	0	0	0	0	0	0	0
N4BP2	0.0196078	2	2	2	0	0	0	0	0	0	0	0
NAA15	0.0196078	2	2	2	0	0	0	0	0	0	0	0
NACA	0.0196078	2	2	1	0	0	0	0	1	0	0	0
NACAD	0.0196078	2	2	2	0	0	0	0	0	0	0	0
NAPRT	0.0196078	2	2	0	0	0	0	0	1	0	1	0
NAT8B	0.0196078	2	2	2	0	0	0	0	0	0	0	0
NAV2	0.0196078	2	2	2	0	0	0	0	0	0	0	0
NAV3	0.0196078	2	2	1	0	0	1	0	0	0	0	0
NBEA	0.0196078	2	2	0	1	0	0	0	1	0	0	0
NBPF9	0.0196078	2	2	0	0	1	1	0	0	0	0	0
NBR1	0.0196078	2	2	2	0	0	0	0	0	0	0	0
NCAM2	0.0196078	2	2	1	0	0	1	0	0	0	0	0
NCBP1	0.0196078	2	2	1	0	0	0	0	0	1	0	0
NCKAP1L	0.0196078	2	2	1	1	0	0	0	0	0	0	0
NCKAP5L	0.0196078	2	2	1	0	0	0	0	1	0	0	0
NCOA2	0.0196078	2	2	1	0	0	0	0	0	0	1	0
NCOA7	0.0196078	2	2	2	0	0	0	0	0	0	0	0
NCOR2	0.0196078	2	2	2	0	0	0	0	0	0	0	0
NDST4	0.0196078	2	2	2	0	0	0	0	0	0	0	0
NDUFA9	0.0196078	2	2	2	0	0	0	0	0	0	0	0
NDUFB9	0.0196078	2	2	1	0	0	0	0	0	0	1	0
NEBL	0.0196078	2	2	1	0	0	1	0	0	0	0	0
NEIL1	0.0196078	2	2	2	0	0	0	0	0	0	0	0
NEK5	0.0196078	2	2	2	0	0	0	0	0	0	0	0
NETO1	0.0196078	2	2	2	0	0	0	0	0	0	0	0
NFATC4	0.0196078	2	2	2	0	0	0	0	0	0	0	0
NFXL1	0.0196078	2	2	2	0	0	0	0	0	0	0	0
NHLRC2	0.0196078	2	2	2	0	0	0	0	0	0	0	0
NIPBL	0.0196078	2	2	0	0	0	0	0	2	0	0	0
NKX1-1	0.0196078	2	2	2	0	0	0	0	0	0	0	0
NKX2-5	0.0196078	2	2	1	0	0	0	0	0	0	1	0
NLGN1	0.0196078	2	2	2	0	0	0	0	0	0	0	0
NLRP12	0.0196078	2	2	2	0	0	0	0	0	0	0	0
NLRP7	0.0196078	2	2	2	0	0	0	0	0	0	0	0
NMT1	0.0196078	2	2	2	0	0	0	0	0	0	0	0
NMT2	0.0196078	2	2	2	0	0	0	0	0	0	0	0
NMUR2	0.0196078	2	2	1	0	0	0	0	0	0	1	0
NOMO2	0.0196078	2	2	1	0	0	0	0	1	0	0	0
NOS1	0.0196078	2	2	2	0	0	0	0	0	0	0	0
NOTCH3	0.0196078	2	2	2	0	0	0	0	0	0	0	0
NOTCH4	0.0196078	2	2	2	0	0	0	0	0	0	0	0
NPAS3	0.0196078	2	2	1	0	0	0	0	1	0	0	0
NPR3	0.0196078	2	2	1	0	0	0	0	1	0	0	0
NR3C2	0.0196078	2	2	2	0	0	0	0	0	0	0	0
NRXN1	0.0196078	2	2	2	0	0	0	0	0	0	0	0
NRXN2	0.0196078	2	2	1	0	0	0	0	1	0	0	0
NRXN3	0.0196078	2	2	1	1	0	0	0	0	0	0	0
NSMCE2	0.0196078	2	2	0	1	0	0	0	0	0	1	0
NUMBL	0.0196078	2	2	2	0	0	0	0	0	0	0	0
NUP133	0.0196078	2	2	1	0	0	1	0	0	0	0	0
NUP98	0.0196078	2	2	2	0	0	0	0	0	0	0	0
NXF1	0.0196078	2	2	1	0	0	1	0	0	0	0	0
OAS3	0.0196078	2	2	2	0	0	0	0	0	0	0	0
OAZ3	0.0196078	2	2	2	0	0	0	0	0	0	0	0
OBSL1	0.0196078	2	2	2	0	0	0	0	0	0	0	0
OC90	0.0196078	2	2	1	0	0	0	0	0	0	1	0
OGT	0.0196078	2	2	2	0	0	0	0	0	0	0	0
OLFM3	0.0196078	2	2	2	0	0	0	0	0	0	0	0
OR10Q1	0.0196078	2	2	2	0	0	0	0	0	0	0	0
OR1S1	0.0196078	2	2	2	0	0	0	0	0	0	0	0
OR2M3	0.0196078	2	2	2	0	0	0	0	0	0	0	0
OR4C15	0.0196078	2	2	2	0	0	0	0	0	0	0	0
OR5AS1	0.0196078	2	2	2	0	0	0	0	0	0	0	0
OR6F1	0.0196078	2	2	2	0	0	0	0	0	0	0	0
OR6P1	0.0196078	2	2	2	0	0	0	0	0	0	0	0
OTUD5	0.0196078	2	2	1	0	0	0	0	0	0	1	0
P2RX5	0.0196078	2	2	1	0	0	1	0	0	0	0	0
PACS1	0.0196078	2	2	2	0	0	0	0	0	0	0	0
PAN2	0.0196078	2	2	1	0	0	0	0	1	0	0	0
PANK1	0.0196078	2	2	1	0	0	0	0	1	0	0	0
PANX2	0.0196078	2	2	2	0	0	0	0	0	0	0	0
PAPOLG	0.0196078	2	2	1	0	0	0	0	0	1	0	0
PAQR8	0.0196078	2	2	2	0	0	0	0	0	0	0	0
PARD6B	0.0196078	2	2	0	0	0	0	0	2	0	0	0
PASK	0.0196078	2	2	2	0	0	0	0	0	0	0	0
PATZ1	0.0196078	2	2	1	1	0	0	0	0	0	0	0
PAX3	0.0196078	2	2	2	0	0	0	0	0	0	0	0
PAX7	0.0196078	2	2	2	0	0	0	0	0	0	0	0
PBX1	0.0196078	2	2	2	0	0	0	0	0	0	0	0
PCBP2	0.0196078	2	2	2	0	0	0	0	0	0	0	0
PCDH1	0.0196078	2	2	1	0	0	0	0	0	0	1	0
PCDH11Y	0.0196078	2	2	2	0	0	0	0	0	0	0	0
PCDH9	0.0196078	2	2	2	0	0	0	0	0	0	0	0
PCDHA11	0.0196078	2	2	1	0	0	0	0	0	0	1	0
PCDHA2	0.0196078	2	2	1	0	0	0	0	0	0	1	0
PCDHA3	0.0196078	2	2	1	0	0	0	0	0	0	1	0
PCDHA6	0.0196078	2	2	1	0	0	0	0	0	0	1	0
PCDHA7	0.0196078	2	2	1	0	0	0	0	0	0	1	0
PCDHA9	0.0196078	2	2	1	0	0	0	0	0	0	1	0
PCDHB11	0.0196078	2	2	1	0	0	0	0	0	0	1	0
PCDHB14	0.0196078	2	2	1	0	0	0	0	0	0	1	0
PCDHB16	0.0196078	2	2	1	0	0	0	0	0	0	1	0
PCDHB5	0.0196078	2	2	1	0	0	0	0	0	0	1	0
PCDHB6	0.0196078	2	2	1	0	0	0	0	0	0	1	0
PCDHB7	0.0196078	2	2	1	0	0	0	0	0	0	1	0
PCDHGA10	0.0196078	2	2	1	0	0	0	0	0	0	1	0
PCDHGA11	0.0196078	2	2	0	0	0	0	0	1	0	1	0
PCDHGA6	0.0196078	2	2	1	0	0	0	0	0	0	1	0
PCDHGA7	0.0196078	2	2	1	0	0	0	0	0	0	1	0
PCDHGB1	0.0196078	2	2	1	0	0	0	0	0	0	1	0
PCDHGB4	0.0196078	2	2	1	0	0	0	0	0	0	1	0
PCDHGB6	0.0196078	2	2	1	0	0	0	0	0	0	1	0
PCDHGC5	0.0196078	2	2	1	0	0	0	0	0	0	1	0
PCF11	0.0196078	2	2	2	0	0	0	0	0	0	0	0
PCM1	0.0196078	2	2	1	0	0	0	0	1	0	0	0
PCNX1	0.0196078	2	2	2	0	0	0	0	0	0	0	0
PCSK1	0.0196078	2	2	0	0	0	0	0	2	0	0	0
PCSK6	0.0196078	2	2	2	0	0	0	0	0	0	0	0
PDE2A	0.0196078	2	2	2	0	0	0	0	0	0	0	0
PDE4A	0.0196078	2	2	1	0	0	0	0	1	0	0	0
PDE8A	0.0196078	2	2	2	0	0	0	0	0	0	0	0
PDLIM4	0.0196078	2	2	1	0	0	0	0	0	0	1	0
PDP1	0.0196078	2	2	1	0	0	0	0	0	0	1	0
PDS5A	0.0196078	2	2	2	0	0	0	0	0	0	0	0
PDZD7	0.0196078	2	2	2	0	0	0	0	0	0	0	0
PENK	0.0196078	2	2	1	0	0	0	0	0	0	1	0
PER1	0.0196078	2	2	2	0	0	0	0	0	0	0	0
PERCC1	0.0196078	2	2	2	0	0	0	0	0	0	0	0
PGAP6	0.0196078	2	2	1	0	0	0	0	1	0	0	0
PHF8	0.0196078	2	2	0	0	0	0	0	0	1	1	0
PHKA1	0.0196078	2	2	2	0	0	0	0	0	0	0	0
PHTF2	0.0196078	2	2	2	0	0	0	0	0	0	0	0
PHYKPL	0.0196078	2	2	1	0	0	0	0	0	0	1	0
PI15	0.0196078	2	2	1	0	0	0	0	0	0	1	0
PIP5KL1	0.0196078	2	2	2	0	0	0	0	0	0	0	0
PITPNC1	0.0196078	2	2	1	0	0	1	0	0	0	0	0
PIWIL1	0.0196078	2	2	2	0	0	0	0	0	0	0	0
PKP4	0.0196078	2	2	1	0	0	0	0	1	0	0	0
PLA2G4A	0.0196078	2	2	0	1	0	1	0	0	0	0	0
PLA2G4D	0.0196078	2	2	2	0	0	0	0	0	0	0	0
PLAG1	0.0196078	2	2	1	0	0	0	0	0	0	1	0
PLAGL2	0.0196078	2	2	2	0	0	0	0	0	0	0	0
PLCD3	0.0196078	2	2	2	0	0	0	0	0	0	0	0
PLEC	0.0196078	2	2	1	0	0	0	0	0	0	1	0
PLEKHA5	0.0196078	2	2	0	1	0	0	0	1	0	0	0
PLEKHA8	0.0196078	2	2	2	0	0	0	0	0	0	0	0
PLEKHB1	0.0196078	2	2	0	0	0	1	0	0	1	0	0
PLEKHO1	0.0196078	2	2	1	1	0	0	0	0	0	0	0
PLOD1	0.0196078	2	2	1	0	0	1	0	0	0	0	0
PLP2	0.0196078	2	2	1	0	0	0	0	0	0	1	0
PLPPR3	0.0196078	2	2	0	0	0	0	0	1	1	0	0
PLXDC2	0.0196078	2	2	1	0	0	0	0	0	1	0	0
PLXNC1	0.0196078	2	2	2	0	0	0	0	0	0	0	0
PM20D1	0.0196078	2	2	1	0	0	1	0	0	0	0	0
PNPLA3	0.0196078	2	2	1	0	0	1	0	0	0	0	0
POC5	0.0196078	2	2	2	0	0	0	0	0	0	0	0
POLM	0.0196078	2	2	2	0	0	0	0	0	0	0	0
POLR1A	0.0196078	2	2	2	0	0	0	0	0	0	0	0
POLR1B	0.0196078	2	2	1	1	0	0	0	0	0	0	0
POLR3B	0.0196078	2	2	2	0	0	0	0	0	0	0	0
POM121C	0.0196078	2	2	2	0	0	0	0	0	0	0	0
POU3F3	0.0196078	2	2	1	0	0	0	0	0	1	0	0
POU4F2	0.0196078	2	2	1	1	0	0	0	0	0	0	0
POU4F3	0.0196078	2	2	1	0	0	0	0	0	0	1	0
PPFIA2	0.0196078	2	2	2	0	0	0	0	0	0	0	0
PPP1R15B	0.0196078	2	2	1	0	0	0	0	1	0	0	0
PPP1R9B	0.0196078	2	2	2	0	0	0	0	0	0	0	0
PPP2R2A	0.0196078	2	2	2	0	0	0	0	0	0	0	0
PPP4R4	0.0196078	2	2	2	0	0	0	0	0	0	0	0
PQBP1	0.0196078	2	2	0	0	0	0	0	1	0	1	0
PRAMEF8	0.0196078	2	2	2	0	0	0	0	0	0	0	0
PRDM16	0.0196078	2	2	2	0	0	0	0	0	0	0	0
PRKAG2	0.0196078	2	2	2	0	0	0	0	0	0	0	0
PRKCH	0.0196078	2	2	0	0	0	0	0	2	0	0	0
PRKRA	0.0196078	2	2	1	0	0	1	0	0	0	0	0
PROKR1	0.0196078	2	2	2	0	0	0	0	0	0	0	0
PRRC1	0.0196078	2	2	1	0	0	0	0	0	0	1	0
PRRT1B	0.0196078	2	2	1	0	0	0	0	0	1	0	0
PRSS41	0.0196078	2	2	2	0	0	0	0	0	0	0	0
PTGIS	0.0196078	2	2	2	0	0	0	0	0	0	0	0
PTPN3	0.0196078	2	2	1	0	0	0	0	1	0	0	0
PTPRC	0.0196078	2	2	2	0	0	0	0	0	0	0	0
PTPRD	0.0196078	2	2	1	0	0	1	0	0	0	0	0
PTPRK	0.0196078	2	2	1	1	0	0	0	0	0	0	0
PTPRM	0.0196078	2	2	2	0	0	0	0	0	0	0	0
PTPRN2	0.0196078	2	2	1	0	0	0	0	0	0	1	0
PTPRR	0.0196078	2	2	2	0	0	0	0	0	0	0	0
PUS7	0.0196078	2	2	2	0	0	0	0	0	0	0	0
PUSL1	0.0196078	2	2	2	0	0	0	0	0	0	0	0
QRFPR	0.0196078	2	2	2	0	0	0	0	0	0	0	0
QRICH1	0.0196078	2	2	1	0	0	0	0	1	0	0	0
RAB10	0.0196078	2	2	1	0	0	1	0	0	0	0	0
RAB11FIP3	0.0196078	2	2	1	0	0	0	0	0	1	0	0
RAB11FIP5	0.0196078	2	2	2	0	0	0	0	0	0	0	0
RABGAP1L	0.0196078	2	2	2	0	0	0	0	0	0	0	0
RABGEF1	0.0196078	2	2	2	0	0	0	0	0	0	0	0
RACK1	0.0196078	2	2	1	0	0	0	0	0	0	1	0
RAD51AP2	0.0196078	2	2	2	0	0	0	0	0	0	0	0
RADX	0.0196078	2	2	2	0	0	0	0	0	0	0	0
RALYL	0.0196078	2	2	0	0	0	0	0	1	0	1	0
RANBP17	0.0196078	2	2	1	0	0	0	0	0	0	1	0
RANBP2	0.0196078	2	2	1	0	0	0	0	1	0	0	0
RAPGEF3	0.0196078	2	2	1	1	0	0	0	0	0	0	0
RB1CC1	0.0196078	2	2	0	1	0	0	0	0	0	1	0
RBL2	0.0196078	2	3	3	0	0	0	0	0	0	0	0
RBM27	0.0196078	2	2	0	0	0	0	0	0	1	1	0
RBMXL3	0.0196078	2	2	2	0	0	0	0	0	0	0	0
RBP3	0.0196078	2	2	1	0	0	0	0	0	1	0	0
RCC1	0.0196078	2	2	1	0	0	0	0	1	0	0	0
RECK	0.0196078	2	2	1	1	0	0	0	0	0	0	0
RECQL4	0.0196078	2	2	1	0	0	0	0	0	0	1	0
RELL2	0.0196078	2	2	1	0	0	0	0	0	0	1	0
RELN	0.0196078	2	2	2	0	0	0	0	0	0	0	0
REST	0.0196078	2	2	1	1	0	0	0	0	0	0	0
REXO1	0.0196078	2	2	1	0	0	0	0	1	0	0	0
RFC1	0.0196078	2	2	2	0	0	0	0	0	0	0	0
RFX1	0.0196078	2	2	2	0	0	0	0	0	0	0	0
RGS22	0.0196078	2	2	0	0	0	0	0	1	0	1	0
RGS3	0.0196078	2	2	2	0	0	0	0	0	0	0	0
RHAG	0.0196078	2	2	2	0	0	0	0	0	0	0	0
RHOD	0.0196078	2	2	1	0	0	1	0	0	0	0	0
RHPN1	0.0196078	2	2	1	0	0	0	0	0	0	1	0
RIC1	0.0196078	2	2	2	0	0	0	0	0	0	0	0
RIMBP2	0.0196078	2	2	2	0	0	0	0	0	0	0	0
RIMS2	0.0196078	2	2	1	0	0	0	0	0	0	1	0
RIN3	0.0196078	2	2	2	0	0	0	0	0	0	0	0
RLBP1	0.0196078	2	2	2	0	0	0	0	0	0	0	0
RMDN1	0.0196078	2	2	1	0	0	0	0	0	0	1	0
RMDN3	0.0196078	2	3	2	0	0	0	0	1	0	0	0
RNF14	0.0196078	2	2	1	0	0	0	0	0	0	1	0
RNF19A	0.0196078	2	2	1	0	0	0	0	0	0	1	0
RNF32	0.0196078	2	2	2	0	0	0	0	0	0	0	0
RORA	0.0196078	2	3	2	0	0	1	0	0	0	0	0
RP1	0.0196078	2	2	1	0	0	0	0	0	0	1	0
RPL8	0.0196078	2	2	1	0	0	0	0	0	0	1	0
RPRD2	0.0196078	2	2	2	0	0	0	0	0	0	0	0
RPS14	0.0196078	2	2	1	0	0	0	0	0	0	1	0
RPUSD3	0.0196078	2	2	1	0	1	0	0	0	0	0	0
RREB1	0.0196078	2	2	2	0	0	0	0	0	0	0	0
RRN3	0.0196078	2	2	2	0	0	0	0	0	0	0	0
RRP8	0.0196078	2	2	2	0	0	0	0	0	0	0	0
RRS1	0.0196078	2	2	1	0	0	0	0	0	0	1	0
RSBN1	0.0196078	2	2	2	0	0	0	0	0	0	0	0
RSF1	0.0196078	2	2	2	0	0	0	0	0	0	0	0
RTL1	0.0196078	2	2	2	0	0	0	0	0	0	0	0
RUBCNL	0.0196078	2	2	2	0	0	0	0	0	0	0	0
RUNX1T1	0.0196078	2	2	1	0	0	0	0	0	0	1	0
RXFP2	0.0196078	2	2	2	0	0	0	0	0	0	0	0
RYK	0.0196078	2	2	2	0	0	0	0	0	0	0	0
SAGE1	0.0196078	2	2	2	0	0	0	0	0	0	0	0
SALL4	0.0196078	2	2	2	0	0	0	0	0	0	0	0
SAMD5	0.0196078	2	2	2	0	0	0	0	0	0	0	0
SATB2	0.0196078	2	2	2	0	0	0	0	0	0	0	0
SBSPON	0.0196078	2	2	1	0	0	0	0	0	0	1	0
SCARA3	0.0196078	2	2	2	0	0	0	0	0	0	0	0
SCARA5	0.0196078	2	2	2	0	0	0	0	0	0	0	0
SCN1A	0.0196078	2	2	2	0	0	0	0	0	0	0	0
SCN5A	0.0196078	2	2	2	0	0	0	0	0	0	0	0
SCUBE1	0.0196078	2	2	2	0	0	0	0	0	0	0	0
SDC3	0.0196078	2	2	1	0	0	0	0	1	0	0	0
SDK1	0.0196078	2	3	1	0	0	0	0	2	0	0	0
SDR16C5	0.0196078	2	2	1	0	0	0	0	0	0	1	0
SDR42E1	0.0196078	2	2	2	0	0	0	0	0	0	0	0
SEC24A	0.0196078	2	2	1	0	0	0	0	0	0	1	0
SELE	0.0196078	2	2	2	0	0	0	0	0	0	0	0
SELENOF	0.0196078	2	2	1	0	0	0	0	0	0	1	0
SEMA3A	0.0196078	2	2	2	0	0	0	0	0	0	0	0
SEMA3D	0.0196078	2	2	2	0	0	0	0	0	0	0	0
SEMA4C	0.0196078	2	2	2	0	0	0	0	0	0	0	0
SEMA4F	0.0196078	2	2	1	1	0	0	0	0	0	0	0
SEMA5B	0.0196078	2	2	2	0	0	0	0	0	0	0	0
SEMA6A	0.0196078	2	2	1	0	0	0	0	0	0	1	0
SEPTIN5	0.0196078	2	2	2	0	0	0	0	0	0	0	0
SERPINB7	0.0196078	2	2	2	0	0	0	0	0	0	0	0
SESN2	0.0196078	2	3	2	0	0	0	0	1	0	0	0
SETD9	0.0196078	2	2	2	0	0	0	0	0	0	0	0
SETDB2-PHF11	0.0196078	2	2	1	0	0	0	0	0	1	0	0
SETX	0.0196078	2	2	2	0	0	0	0	0	0	0	0
SEZ6L	0.0196078	2	2	2	0	0	0	0	0	0	0	0
SF3B3	0.0196078	2	2	2	0	0	0	0	0	0	0	0
SFXN5	0.0196078	2	2	2	0	0	0	0	0	0	0	0
SH2D4B	0.0196078	2	2	2	0	0	0	0	0	0	0	0
SH3BP4	0.0196078	2	2	1	0	0	0	0	1	0	0	0
SH3D19	0.0196078	2	2	1	1	0	0	0	0	0	0	0
SH3PXD2A	0.0196078	2	2	2	0	0	0	0	0	0	0	0
SH3RF1	0.0196078	2	2	1	0	0	0	0	0	0	1	0
SH3TC2	0.0196078	2	2	1	0	0	0	0	0	0	1	0
SHANK1	0.0196078	2	2	2	0	0	0	0	0	0	0	0
SHANK2	0.0196078	2	2	2	0	0	0	0	0	0	0	0
SHANK3	0.0196078	2	2	2	0	0	0	0	0	0	0	0
SHC2	0.0196078	2	3	3	0	0	0	0	0	0	0	0
SHC3	0.0196078	2	2	2	0	0	0	0	0	0	0	0
SHH	0.0196078	2	2	2	0	0	0	0	0	0	0	0
SHISAL1	0.0196078	2	2	2	0	0	0	0	0	0	0	0
SHROOM1	0.0196078	2	2	1	0	0	0	0	0	0	1	0
SHROOM4	0.0196078	2	2	1	0	0	0	0	0	0	1	0
SIK3	0.0196078	2	2	2	0	0	0	0	0	0	0	0
SIPA1L3	0.0196078	2	2	2	0	0	0	0	0	0	0	0
SKA1	0.0196078	2	2	1	0	0	0	0	1	0	0	0
SKIDA1	0.0196078	2	2	2	0	0	0	0	0	0	0	0
SKP1	0.0196078	2	2	0	0	0	0	0	1	0	1	0
SLC12A4	0.0196078	2	2	2	0	0	0	0	0	0	0	0
SLC12A9	0.0196078	2	3	1	0	0	0	0	0	2	0	0
SLC16A4	0.0196078	2	2	0	0	0	0	0	2	0	0	0
SLC20A1	0.0196078	2	2	2	0	0	0	0	0	0	0	0
SLC22A15	0.0196078	2	2	1	0	0	0	0	1	0	0	0
SLC22A6	0.0196078	2	2	1	0	0	0	0	1	0	0	0
SLC23A1	0.0196078	2	2	1	0	0	0	0	0	0	1	0
SLC24A5	0.0196078	2	2	2	0	0	0	0	0	0	0	0
SLC25A28	0.0196078	2	2	2	0	0	0	0	0	0	0	0
SLC25A46	0.0196078	2	2	1	0	0	0	0	0	0	1	0
SLC26A8	0.0196078	2	2	2	0	0	0	0	0	0	0	0
SLC26A9	0.0196078	2	2	0	1	0	0	0	1	0	0	0
SLC27A5	0.0196078	2	2	2	0	0	0	0	0	0	0	0
SLC30A8	0.0196078	2	2	1	0	0	0	0	0	0	1	0
SLC34A1	0.0196078	2	2	1	0	0	0	0	0	0	1	0
SLC35F3	0.0196078	2	2	2	0	0	0	0	0	0	0	0
SLC36A3	0.0196078	2	2	1	0	0	0	0	0	0	1	0
SLC37A2	0.0196078	2	2	1	0	0	1	0	0	0	0	0
SLC38A10	0.0196078	2	2	2	0	0	0	0	0	0	0	0
SLC38A8	0.0196078	2	2	2	0	0	0	0	0	0	0	0
SLC39A4	0.0196078	2	2	1	0	0	0	0	0	0	1	0
SLC4A10	0.0196078	2	2	1	0	0	1	0	0	0	0	0
SLC4A4	0.0196078	2	3	1	0	0	1	0	0	1	0	0
SLC4A5	0.0196078	2	2	2	0	0	0	0	0	0	0	0
SLC5A10	0.0196078	2	3	3	0	0	0	0	0	0	0	0
SLCO4A1	0.0196078	2	2	1	0	0	0	0	0	1	0	0
SLIT2	0.0196078	2	2	2	0	0	0	0	0	0	0	0
SLIT3	0.0196078	2	2	1	0	0	0	0	0	0	1	0
SLITRK6	0.0196078	2	2	2	0	0	0	0	0	0	0	0
SLX4	0.0196078	2	2	2	0	0	0	0	0	0	0	0
SMAP1	0.0196078	2	2	1	0	0	0	0	1	0	0	0
SMARCAD1	0.0196078	2	2	2	0	0	0	0	0	0	0	0
SMARCC2	0.0196078	2	2	2	0	0	0	0	0	0	0	0
SMCR8	0.0196078	2	2	1	0	0	0	0	1	0	0	0
SMO	0.0196078	2	2	2	0	0	0	0	0	0	0	0
SMTN	0.0196078	2	2	1	0	0	0	0	0	1	0	0
SND1	0.0196078	2	2	2	0	0	0	0	0	0	0	0
SNTB1	0.0196078	2	2	1	0	0	0	0	0	0	1	0
SNX13	0.0196078	2	2	2	0	0	0	0	0	0	0	0
SNX16	0.0196078	2	2	1	0	0	0	0	0	0	1	0
SNX33	0.0196078	2	2	2	0	0	0	0	0	0	0	0
SNX4	0.0196078	2	2	1	0	0	0	0	0	1	0	0
SOHLH1	0.0196078	2	2	2	0	0	0	0	0	0	0	0
SORBS1	0.0196078	2	2	1	1	0	0	0	0	0	0	0
SORCS1	0.0196078	2	2	2	0	0	0	0	0	0	0	0
SOWAHA	0.0196078	2	2	1	0	0	0	0	0	0	1	0
SOX17	0.0196078	2	2	1	0	0	0	0	0	0	1	0
SOX30	0.0196078	2	2	1	0	0	0	0	0	0	1	0
SP140	0.0196078	2	2	2	0	0	0	0	0	0	0	0
SPAG1	0.0196078	2	3	2	0	0	0	0	0	0	1	0
SPAG17	0.0196078	2	2	2	0	0	0	0	0	0	0	0
SPAG5	0.0196078	2	2	2	0	0	0	0	0	0	0	0
SPAG6	0.0196078	2	2	2	0	0	0	0	0	0	0	0
SPATA13	0.0196078	2	2	1	1	0	0	0	0	0	0	0
SPATA24	0.0196078	2	2	1	0	0	0	0	0	0	1	0
SPATA31C2	0.0196078	2	2	2	0	0	0	0	0	0	0	0
SPATC1L	0.0196078	2	2	2	0	0	0	0	0	0	0	0
SPATS1	0.0196078	2	2	1	0	0	0	0	0	1	0	0
SPDYE3	0.0196078	2	2	2	0	0	0	0	0	0	0	0
SPG7	0.0196078	2	2	2	0	0	0	0	0	0	0	0
SPSB4	0.0196078	2	2	2	0	0	0	0	0	0	0	0
SPTBN4	0.0196078	2	2	2	0	0	0	0	0	0	0	0
SQLE	0.0196078	2	2	1	0	0	0	0	0	0	1	0
SRSF2	0.0196078	2	2	0	1	0	0	0	1	0	0	0
SRSF6	0.0196078	2	2	1	0	0	0	0	0	1	0	0
ST6GALNAC1	0.0196078	2	2	1	0	0	1	0	0	0	0	0
STAG2	0.0196078	2	2	1	0	0	0	0	1	0	0	0
STAU2	0.0196078	2	2	1	0	0	0	0	0	0	1	0
STK3	0.0196078	2	2	1	0	0	0	0	0	0	1	0
STK32A	0.0196078	2	2	1	0	0	0	0	0	0	1	0
STK32B	0.0196078	2	2	0	1	0	0	0	1	0	0	0
STK35	0.0196078	2	2	2	0	0	0	0	0	0	0	0
STRIP2	0.0196078	2	2	2	0	0	0	0	0	0	0	0
STS	0.0196078	2	2	1	0	0	0	0	0	0	0	1
SUN5	0.0196078	2	2	2	0	0	0	0	0	0	0	0
SUSD5	0.0196078	2	2	2	0	0	0	0	0	0	0	0
SYNE2	0.0196078	2	2	2	0	0	0	0	0	0	0	0
SYNJ2	0.0196078	2	2	2	0	0	0	0	0	0	0	0
SYNPO2	0.0196078	2	2	0	1	0	0	0	1	0	0	0
SYNPO2L	0.0196078	2	2	2	0	0	0	0	0	0	0	0
TAF1B	0.0196078	2	2	1	1	0	0	0	0	0	0	0
TANC1	0.0196078	2	2	2	0	0	0	0	0	0	0	0
TANGO2	0.0196078	2	2	1	0	0	0	0	1	0	0	0
TAOK1	0.0196078	2	2	0	1	0	1	0	0	0	0	0
TARDBP	0.0196078	2	2	1	1	0	0	0	0	0	0	0
TAS2R19	0.0196078	2	2	1	0	0	0	0	1	0	0	0
TBC1D31	0.0196078	2	2	1	0	0	0	0	0	0	1	0
TBCD	0.0196078	2	2	2	0	0	0	0	0	0	0	0
TCEA1	0.0196078	2	2	1	0	0	0	0	0	0	1	0
TCF20	0.0196078	2	2	1	0	0	0	0	1	0	0	0
TCHHL1	0.0196078	2	2	2	0	0	0	0	0	0	0	0
TCTN1	0.0196078	2	2	1	0	0	0	0	1	0	0	0
TDRD1	0.0196078	2	2	2	0	0	0	0	0	0	0	0
TDRD12	0.0196078	2	2	2	0	0	0	0	0	0	0	0
TDRD3	0.0196078	2	2	1	0	0	0	0	1	0	0	0
TEP1	0.0196078	2	2	2	0	0	0	0	0	0	0	0
TET1	0.0196078	2	2	2	0	0	0	0	0	0	0	0
TGFBI	0.0196078	2	2	1	0	0	0	0	0	0	1	0
TGFBR2	0.0196078	2	2	1	0	0	0	0	0	0	0	1
TGS1	0.0196078	2	2	1	0	0	0	0	0	0	1	0
THAP9	0.0196078	2	2	1	0	0	0	0	1	0	0	0
THOC2	0.0196078	2	2	2	0	0	0	0	0	0	0	0
THSD7A	0.0196078	2	2	2	0	0	0	0	0	0	0	0
THSD7B	0.0196078	2	2	1	1	0	0	0	0	0	0	0
TIAM1	0.0196078	2	2	2	0	0	0	0	0	0	0	0
TIGD6	0.0196078	2	2	1	0	0	0	0	0	0	1	0
TIMP2	0.0196078	2	2	2	0	0	0	0	0	0	0	0
TINAG	0.0196078	2	2	2	0	0	0	0	0	0	0	0
TLCD3A	0.0196078	2	2	1	0	0	0	0	1	0	0	0
TM2D3	0.0196078	2	2	1	0	0	0	0	1	0	0	0
TM9SF1	0.0196078	2	2	1	0	0	0	0	1	0	0	0
TMCO6	0.0196078	2	2	1	0	0	0	0	0	0	1	0
TMEM175	0.0196078	2	2	2	0	0	0	0	0	0	0	0
TMEM232	0.0196078	2	2	1	0	0	0	0	0	0	1	0
TMEM67	0.0196078	2	2	0	0	0	0	1	0	0	1	0
TMEM70	0.0196078	2	2	1	0	0	0	0	0	0	1	0
TMEM74	0.0196078	2	3	2	0	0	0	0	0	0	1	0
TMPRSS11E	0.0196078	2	2	2	0	0	0	0	0	0	0	0
TMPRSS15	0.0196078	2	2	1	0	0	0	0	1	0	0	0
TMTC1	0.0196078	2	2	2	0	0	0	0	0	0	0	0
TMTC2	0.0196078	2	2	2	0	0	0	0	0	0	0	0
TNIK	0.0196078	2	2	2	0	0	0	0	0	0	0	0
TNN	0.0196078	2	2	2	0	0	0	0	0	0	0	0
TNR	0.0196078	2	2	2	0	0	0	0	0	0	0	0
TNRC18	0.0196078	2	2	2	0	0	0	0	0	0	0	0
TOP1MT	0.0196078	2	2	1	0	0	0	0	0	0	1	0
TPTE	0.0196078	2	2	2	0	0	0	0	0	0	0	0
TRABD2A	0.0196078	2	2	2	0	0	0	0	0	0	0	0
TRABD2B	0.0196078	2	2	2	0	0	0	0	0	0	0	0
TRANK1	0.0196078	2	2	2	0	0	0	0	0	0	0	0
TRIB1	0.0196078	2	2	1	0	0	0	0	0	0	1	0
TRIM36	0.0196078	2	2	1	0	0	0	0	0	0	1	0
TRIM52	0.0196078	2	2	1	0	0	0	0	0	0	1	0
TRIM55	0.0196078	2	2	1	0	0	0	0	0	0	1	0
TRIM58	0.0196078	2	2	2	0	0	0	0	0	0	0	0
TRIM67	0.0196078	2	2	0	0	0	0	0	2	0	0	0
TRIM72	0.0196078	2	2	2	0	0	0	0	0	0	0	0
TRIO	0.0196078	2	2	1	0	0	0	0	1	0	0	0
TRIOBP	0.0196078	2	2	1	0	0	0	0	1	0	0	0
TRPC3	0.0196078	2	2	2	0	0	0	0	0	0	0	0
TRPM2	0.0196078	2	2	2	0	0	0	0	0	0	0	0
TRPM5	0.0196078	2	2	2	0	0	0	0	0	0	0	0
TRPS1	0.0196078	2	2	1	0	0	0	0	0	0	1	0
TSC2	0.0196078	2	2	1	0	0	0	0	1	0	0	0
TSNARE1	0.0196078	2	2	1	0	0	0	0	0	0	1	0
TSNAXIP1	0.0196078	2	2	2	0	0	0	0	0	0	0	0
TSPYL4	0.0196078	2	2	1	0	0	0	0	0	0	1	0
TTC12	0.0196078	2	2	1	0	0	0	0	1	0	0	0
TTC13	0.0196078	2	2	1	0	0	0	0	1	0	0	0
TTC28	0.0196078	2	2	1	1	0	0	0	0	0	0	0
TTC39C	0.0196078	2	2	1	0	0	0	0	1	0	0	0
TTC6	0.0196078	2	2	2	0	0	0	0	0	0	0	0
TTC7B	0.0196078	2	2	1	0	0	0	0	0	1	0	0
TTLL4	0.0196078	2	2	2	0	0	0	0	0	0	0	0
TTPA	0.0196078	2	2	1	0	0	0	0	0	0	1	0
TUBA4A	0.0196078	2	2	2	0	0	0	0	0	0	0	0
TUBB4A	0.0196078	2	2	2	0	0	0	0	0	0	0	0
TXNRD2	0.0196078	2	2	1	0	0	0	0	1	0	0	0
TYK2	0.0196078	2	2	1	1	0	0	0	0	0	0	0
TYW1B	0.0196078	2	2	2	0	0	0	0	0	0	0	0
UBA6	0.0196078	2	2	1	0	0	1	0	0	0	0	0
UBE2Q1	0.0196078	2	2	1	0	0	0	0	1	0	0	0
UBE3C	0.0196078	2	2	1	0	0	0	0	1	0	0	0
UBE4B	0.0196078	2	2	2	0	0	0	0	0	0	0	0
UBN2	0.0196078	2	2	2	0	0	0	0	0	0	0	0
UBR2	0.0196078	2	2	2	0	0	0	0	0	0	0	0
UCHL5	0.0196078	2	2	0	1	0	0	0	1	0	0	0
UGT1A1	0.0196078	2	2	1	0	0	1	0	0	0	0	0
UGT2B17	0.0196078	2	2	0	0	0	0	0	0	0	0	2
UIMC1	0.0196078	2	2	1	0	0	0	0	0	0	1	0
UNC5A	0.0196078	2	2	1	0	0	0	0	0	0	1	0
UNCX	0.0196078	2	2	2	0	0	0	0	0	0	0	0
UPB1	0.0196078	2	2	2	0	0	0	0	0	0	0	0
UPK3B	0.0196078	2	2	2	0	0	0	0	0	0	0	0
UQCRB	0.0196078	2	2	0	0	0	0	0	1	0	1	0
URB1	0.0196078	2	2	2	0	0	0	0	0	0	0	0
USHBP1	0.0196078	2	2	2	0	0	0	0	0	0	0	0
USP10	0.0196078	2	2	1	0	0	0	0	1	0	0	0
USP11	0.0196078	2	2	1	0	0	0	0	0	0	1	0
USP34	0.0196078	2	2	1	0	0	0	0	1	0	0	0
USP6NL	0.0196078	2	2	2	0	0	0	0	0	0	0	0
UTP23	0.0196078	2	2	0	0	0	0	0	1	0	1	0
UTS2R	0.0196078	2	2	2	0	0	0	0	0	0	0	0
VARS2	0.0196078	2	2	2	0	0	0	0	0	0	0	0
VCP	0.0196078	2	2	2	0	0	0	0	0	0	0	0
VCPIP1	0.0196078	2	2	1	0	0	0	0	0	0	1	0
VEGFA	0.0196078	2	2	1	0	0	0	0	1	0	0	0
VPS16	0.0196078	2	2	2	0	0	0	0	0	0	0	0
VPS53	0.0196078	2	2	1	0	1	0	0	0	0	0	0
VSIG10L	0.0196078	2	2	2	0	0	0	0	0	0	0	0
WAPL	0.0196078	2	2	2	0	0	0	0	0	0	0	0
WASF1	0.0196078	2	2	2	0	0	0	0	0	0	0	0
WDR13	0.0196078	2	2	1	0	0	0	0	0	0	1	0
WDR17	0.0196078	2	2	2	0	0	0	0	0	0	0	0
WDR49	0.0196078	2	2	1	0	0	0	0	1	0	0	0
WDR81	0.0196078	2	2	2	0	0	0	0	0	0	0	0
WDR90	0.0196078	2	2	2	0	0	0	0	0	0	0	0
WHAMM	0.0196078	2	2	1	0	0	0	0	1	0	0	0
WNK1	0.0196078	2	2	1	0	0	0	0	1	0	0	0
WNT4	0.0196078	2	2	2	0	0	0	0	0	0	0	0
WWC1	0.0196078	2	2	1	0	0	0	0	0	0	1	0
XDH	0.0196078	2	2	2	0	0	0	0	0	0	0	0
YARS1	0.0196078	2	2	1	0	0	0	0	1	0	0	0
YIPF7	0.0196078	2	2	2	0	0	0	0	0	0	0	0
YTHDC2	0.0196078	2	2	1	0	0	0	0	0	0	1	0
ZBED8	0.0196078	2	2	1	0	0	0	0	0	0	1	0
ZBTB10	0.0196078	2	2	1	0	0	0	0	0	0	1	0
ZC3HAV1	0.0196078	2	2	1	1	0	0	0	0	0	0	0
ZDHHC5	0.0196078	2	2	2	0	0	0	0	0	0	0	0
ZDHHC8	0.0196078	2	2	2	0	0	0	0	0	0	0	0
ZFC3H1	0.0196078	2	2	1	0	0	0	0	1	0	0	0
ZFHX4	0.0196078	2	2	1	0	0	0	0	0	0	1	0
ZFP14	0.0196078	2	2	2	0	0	0	0	0	0	0	0
ZFPM1	0.0196078	2	2	1	0	0	0	0	1	0	0	0
ZFR2	0.0196078	2	2	1	1	0	0	0	0	0	0	0
ZFYVE27	0.0196078	2	2	2	0	0	0	0	0	0	0	0
ZFYVE9	0.0196078	2	2	0	0	0	0	0	2	0	0	0
ZHX1	0.0196078	2	2	1	0	0	0	0	0	0	1	0
ZHX2	0.0196078	2	2	0	0	0	0	0	1	0	1	0
ZIC1	0.0196078	2	2	2	0	0	0	0	0	0	0	0
ZIM3	0.0196078	2	2	2	0	0	0	0	0	0	0	0
ZMYM4	0.0196078	2	2	1	0	0	0	0	1	0	0	0
ZNF132	0.0196078	2	4	4	0	0	0	0	0	0	0	0
ZNF182	0.0196078	2	2	1	0	0	0	0	0	0	1	0
ZNF208	0.0196078	2	2	2	0	0	0	0	0	0	0	0
ZNF235	0.0196078	2	2	1	0	0	0	0	1	0	0	0
ZNF283	0.0196078	2	2	1	0	0	0	0	1	0	0	0
ZNF300	0.0196078	2	2	1	0	0	0	0	0	0	1	0
ZNF316	0.0196078	2	2	2	0	0	0	0	0	0	0	0
ZNF337	0.0196078	2	2	2	0	0	0	0	0	0	0	0
ZNF33A	0.0196078	2	2	2	0	0	0	0	0	0	0	0
ZNF346	0.0196078	2	2	1	0	0	0	0	0	0	1	0
ZNF354A	0.0196078	2	2	1	0	0	0	0	0	0	1	0
ZNF425	0.0196078	2	2	2	0	0	0	0	0	0	0	0
ZNF429	0.0196078	2	2	1	0	0	0	0	1	0	0	0
ZNF431	0.0196078	2	2	2	0	0	0	0	0	0	0	0
ZNF432	0.0196078	2	2	2	0	0	0	0	0	0	0	0
ZNF442	0.0196078	2	2	2	0	0	0	0	0	0	0	0
ZNF443	0.0196078	2	2	2	0	0	0	0	0	0	0	0
ZNF48	0.0196078	2	2	2	0	0	0	0	0	0	0	0
ZNF480	0.0196078	2	2	1	1	0	0	0	0	0	0	0
ZNF493	0.0196078	2	2	2	0	0	0	0	0	0	0	0
ZNF507	0.0196078	2	2	2	0	0	0	0	0	0	0	0
ZNF517	0.0196078	2	2	0	0	0	0	0	1	0	1	0
ZNF518B	0.0196078	2	2	1	1	0	0	0	0	0	0	0
ZNF519	0.0196078	2	2	1	0	0	0	0	1	0	0	0
ZNF572	0.0196078	2	2	1	0	0	0	0	0	0	1	0
ZNF608	0.0196078	2	2	1	0	0	0	0	0	0	1	0
ZNF646	0.0196078	2	2	2	0	0	0	0	0	0	0	0
ZNF699	0.0196078	2	2	1	0	0	0	0	1	0	0	0
ZNF7	0.0196078	2	2	1	0	0	0	0	0	0	1	0
ZNF707	0.0196078	2	2	0	1	0	0	0	0	0	1	0
ZNF71	0.0196078	2	2	2	0	0	0	0	0	0	0	0
ZNF714	0.0196078	2	3	3	0	0	0	0	0	0	0	0
ZNF788P	0.0196078	2	2	2	0	0	0	0	0	0	0	0
ZNF800	0.0196078	2	2	1	0	0	0	0	1	0	0	0
ZNF813	0.0196078	2	2	2	0	0	0	0	0	0	0	0
ZNF844	0.0196078	2	2	1	0	0	0	0	0	0	0	1
44256	0.00980392	1	1	0	0	0	0	0	0	0	1	0
44258	0.00980392	1	1	0	0	0	0	0	0	0	1	0
44447	0.00980392	1	1	0	0	0	0	0	0	0	1	0
AACSP1	0.00980392	1	1	0	0	0	0	0	0	0	1	0
AADAT	0.00980392	1	1	1	0	0	0	0	0	0	0	0
AARD	0.00980392	1	1	0	0	0	0	0	0	0	1	0
AATK	0.00980392	1	1	1	0	0	0	0	0	0	0	0
ABCA1	0.00980392	1	1	1	0	0	0	0	0	0	0	0
ABCA12	0.00980392	1	1	1	0	0	0	0	0	0	0	0
ABCA7	0.00980392	1	1	1	0	0	0	0	0	0	0	0
ABCB11	0.00980392	1	1	1	0	0	0	0	0	0	0	0
ABCB4	0.00980392	1	1	1	0	0	0	0	0	0	0	0
ABCC1	0.00980392	1	1	1	0	0	0	0	0	0	0	0
ABCC12	0.00980392	1	1	1	0	0	0	0	0	0	0	0
ABCC5	0.00980392	1	1	1	0	0	0	0	0	0	0	0
ABCC6	0.00980392	1	1	1	0	0	0	0	0	0	0	0
ABCD3	0.00980392	1	1	0	0	0	0	0	1	0	0	0
ABCE1	0.00980392	1	1	1	0	0	0	0	0	0	0	0
ABCF3	0.00980392	1	1	1	0	0	0	0	0	0	0	0
ABCG2	0.00980392	1	1	1	0	0	0	0	0	0	0	0
ABHD1	0.00980392	1	1	1	0	0	0	0	0	0	0	0
ABHD15	0.00980392	1	1	0	0	0	0	0	1	0	0	0
ABHD17C	0.00980392	1	1	1	0	0	0	0	0	0	0	0
ABHD3	0.00980392	1	1	1	0	0	0	0	0	0	0	0
ABI2	0.00980392	1	1	1	0	0	0	0	0	0	0	0
ABI3BP	0.00980392	1	1	1	0	0	0	0	0	0	0	0
ABLIM3	0.00980392	1	1	0	0	0	0	0	0	0	1	0
ABR	0.00980392	1	1	1	0	0	0	0	0	0	0	0
ABTB1	0.00980392	1	1	0	0	0	0	0	1	0	0	0
ACAD8	0.00980392	1	1	1	0	0	0	0	0	0	0	0
ACADVL	0.00980392	1	1	1	0	0	0	0	0	0	0	0
ACAP1	0.00980392	1	1	1	0	0	0	0	0	0	0	0
ACAT1	0.00980392	1	1	1	0	0	0	0	0	0	0	0
ACHE	0.00980392	1	1	1	0	0	0	0	0	0	0	0
ACOT11	0.00980392	1	1	1	0	0	0	0	0	0	0	0
ACOT13	0.00980392	1	1	0	0	0	0	0	1	0	0	0
ACOT8	0.00980392	1	1	1	0	0	0	0	0	0	0	0
ACP3	0.00980392	1	1	1	0	0	0	0	0	0	0	0
ACP4	0.00980392	1	1	1	0	0	0	0	0	0	0	0
ACSF2	0.00980392	1	2	1	0	0	1	0	0	0	0	0
ACSL5	0.00980392	1	1	1	0	0	0	0	0	0	0	0
ACSM1	0.00980392	1	1	1	0	0	0	0	0	0	0	0
ACSS2	0.00980392	1	1	1	0	0	0	0	0	0	0	0
ACSS3	0.00980392	1	1	1	0	0	0	0	0	0	0	0
ACTL6B	0.00980392	1	1	1	0	0	0	0	0	0	0	0
ACTL7A	0.00980392	1	1	1	0	0	0	0	0	0	0	0
ACTN1	0.00980392	1	1	1	0	0	0	0	0	0	0	0
ACTN3	0.00980392	1	1	0	1	0	0	0	0	0	0	0
ACTR3C	0.00980392	1	1	1	0	0	0	0	0	0	0	0
ACTR5	0.00980392	1	1	1	0	0	0	0	0	0	0	0
ACVR2A	0.00980392	1	1	0	1	0	0	0	0	0	0	0
ACY3	0.00980392	1	1	1	0	0	0	0	0	0	0	0
ADA2	0.00980392	1	1	1	0	0	0	0	0	0	0	0
ADAD2	0.00980392	1	1	1	0	0	0	0	0	0	0	0
ADAM10	0.00980392	1	1	1	0	0	0	0	0	0	0	0
ADAM12	0.00980392	1	1	1	0	0	0	0	0	0	0	0
ADAM17	0.00980392	1	1	1	0	0	0	0	0	0	0	0
ADAM18	0.00980392	1	1	1	0	0	0	0	0	0	0	0
ADAM19	0.00980392	1	1	0	0	0	0	0	0	0	1	0
ADAM20	0.00980392	1	1	1	0	0	0	0	0	0	0	0
ADAM30	0.00980392	1	1	1	0	0	0	0	0	0	0	0
ADAM8	0.00980392	1	1	1	0	0	0	0	0	0	0	0
ADAMTS13	0.00980392	1	1	1	0	0	0	0	0	0	0	0
ADAMTS14	0.00980392	1	1	1	0	0	0	0	0	0	0	0
ADAMTS16	0.00980392	1	1	1	0	0	0	0	0	0	0	0
ADAMTS18	0.00980392	1	1	1	0	0	0	0	0	0	0	0
ADAMTS19-AS1	0.00980392	1	1	0	0	0	0	0	0	0	1	0
ADAMTS2	0.00980392	1	1	0	0	0	0	0	0	0	1	0
ADAMTS20	0.00980392	1	1	0	1	0	0	0	0	0	0	0
ADAMTS5	0.00980392	1	1	1	0	0	0	0	0	0	0	0
ADAMTSL1	0.00980392	1	1	0	1	0	0	0	0	0	0	0
ADAMTSL3	0.00980392	1	2	2	0	0	0	0	0	0	0	0
ADAMTSL4	0.00980392	1	1	1	0	0	0	0	0	0	0	0
ADAMTSL5	0.00980392	1	1	1	0	0	0	0	0	0	0	0
ADARB1	0.00980392	1	1	1	0	0	0	0	0	0	0	0
ADAT1	0.00980392	1	1	1	0	0	0	0	0	0	0	0
ADCY6	0.00980392	1	1	1	0	0	0	0	0	0	0	0
ADCY7	0.00980392	1	1	1	0	0	0	0	0	0	0	0
ADCY8	0.00980392	1	1	0	0	0	0	0	0	0	1	0
ADD2	0.00980392	1	1	1	0	0	0	0	0	0	0	0
ADGRA3	0.00980392	1	1	0	0	0	0	0	1	0	0	0
ADGRF2	0.00980392	1	1	1	0	0	0	0	0	0	0	0
ADGRF3	0.00980392	1	1	0	1	0	0	0	0	0	0	0
ADGRG3	0.00980392	1	1	1	0	0	0	0	0	0	0	0
ADGRG4	0.00980392	1	1	1	0	0	0	0	0	0	0	0
ADGRL1	0.00980392	1	1	1	0	0	0	0	0	0	0	0
ADGRL2	0.00980392	1	1	1	0	0	0	0	0	0	0	0
ADH1A	0.00980392	1	1	1	0	0	0	0	0	0	0	0
ADH1C	0.00980392	1	1	0	0	0	0	0	1	0	0	0
ADH6	0.00980392	1	1	0	0	0	1	0	0	0	0	0
ADIPOQ	0.00980392	1	1	1	0	0	0	0	0	0	0	0
ADNP	0.00980392	1	1	1	0	0	0	0	0	0	0	0
ADPRS	0.00980392	1	1	1	0	0	0	0	0	0	0	0
ADRA1B	0.00980392	1	1	0	0	0	0	0	0	0	1	0
ADRA1D	0.00980392	1	1	1	0	0	0	0	0	0	0	0
ADRA2A	0.00980392	1	1	0	1	0	0	0	0	0	0	0
ADRA2B	0.00980392	1	1	1	0	0	0	0	0	0	0	0
ADRA2C	0.00980392	1	1	0	0	0	0	0	1	0	0	0
ADRB1	0.00980392	1	1	1	0	0	0	0	0	0	0	0
ADRB2	0.00980392	1	1	0	0	0	0	0	0	0	1	0
ADSS1	0.00980392	1	1	1	0	0	0	0	0	0	0	0
ADTRP	0.00980392	1	1	1	0	0	0	0	0	0	0	0
AEBP2	0.00980392	1	1	1	0	0	0	0	0	0	0	0
AFAP1L1	0.00980392	1	1	0	0	0	0	0	0	0	1	0
AFAP1L2	0.00980392	1	1	1	0	0	0	0	0	0	0	0
AFF3	0.00980392	1	1	1	0	0	0	0	0	0	0	0
AFM	0.00980392	1	1	1	0	0	0	0	0	0	0	0
AFMID	0.00980392	1	2	2	0	0	0	0	0	0	0	0
AGAP1	0.00980392	1	1	1	0	0	0	0	0	0	0	0
AGAP2	0.00980392	1	1	1	0	0	0	0	0	0	0	0
AGAP3	0.00980392	1	1	0	0	0	1	0	0	0	0	0
AGFG1	0.00980392	1	1	0	0	0	0	0	1	0	0	0
AGFG2	0.00980392	1	1	1	0	0	0	0	0	0	0	0
AGMO	0.00980392	1	1	1	0	0	0	0	0	0	0	0
AGPAT1	0.00980392	1	1	1	0	0	0	0	0	0	0	0
AGPAT3	0.00980392	1	1	1	0	0	0	0	0	0	0	0
AGPS	0.00980392	1	1	1	0	0	0	0	0	0	0	0
AGR2	0.00980392	1	1	1	0	0	0	0	0	0	0	0
AGRN	0.00980392	1	1	1	0	0	0	0	0	0	0	0
AGXT2	0.00980392	1	1	1	0	0	0	0	0	0	0	0
AHCYL1	0.00980392	1	1	1	0	0	0	0	0	0	0	0
AHDC1	0.00980392	1	1	1	0	0	0	0	0	0	0	0
AHRR	0.00980392	1	1	1	0	0	0	0	0	0	0	0
AIDA	0.00980392	1	1	1	0	0	0	0	0	0	0	0
AIM2	0.00980392	1	1	0	0	0	0	0	1	0	0	0
AIPL1	0.00980392	1	1	1	0	0	0	0	0	0	0	0
AJM1	0.00980392	1	1	1	0	0	0	0	0	0	0	0
AK7	0.00980392	1	1	1	0	0	0	0	0	0	0	0
AK9	0.00980392	1	1	1	0	0	0	0	0	0	0	0
AKAP11	0.00980392	1	1	1	0	0	0	0	0	0	0	0
AKAP5	0.00980392	1	1	1	0	0	0	0	0	0	0	0
AKAP8	0.00980392	1	1	0	0	0	0	0	1	0	0	0
AKR1C1	0.00980392	1	1	1	0	0	0	0	0	0	0	0
AKR1C4	0.00980392	1	1	1	0	0	0	0	0	0	0	0
AKR7A3	0.00980392	1	1	1	0	0	0	0	0	0	0	0
AKT2	0.00980392	1	1	1	0	0	0	0	0	0	0	0
ALAD	0.00980392	1	1	1	0	0	0	0	0	0	0	0
ALB	0.00980392	1	1	0	1	0	0	0	0	0	0	0
ALCAM	0.00980392	1	1	0	0	0	0	0	1	0	0	0
ALDH18A1	0.00980392	1	1	1	0	0	0	0	0	0	0	0
ALDH1L1	0.00980392	1	1	1	0	0	0	0	0	0	0	0
ALDH1L2	0.00980392	1	1	1	0	0	0	0	0	0	0	0
ALDH3A1	0.00980392	1	1	1	0	0	0	0	0	0	0	0
ALDH7A1	0.00980392	1	1	0	0	0	0	0	0	0	1	0
ALG5	0.00980392	1	1	1	0	0	0	0	0	0	0	0
ALK	0.00980392	1	1	0	1	0	0	0	0	0	0	0
ALKAL1	0.00980392	1	1	0	0	0	0	0	0	0	1	0
ALKBH5	0.00980392	1	1	1	0	0	0	0	0	0	0	0
ALOX12B	0.00980392	1	2	1	1	0	0	0	0	0	0	0
ALOX15B	0.00980392	1	1	1	0	0	0	0	0	0	0	0
ALOX5	0.00980392	1	1	1	0	0	0	0	0	0	0	0
ALPK2	0.00980392	1	1	1	0	0	0	0	0	0	0	0
ALPK3	0.00980392	1	1	1	0	0	0	0	0	0	0	0
ALX1	0.00980392	1	1	1	0	0	0	0	0	0	0	0
ALX4	0.00980392	1	1	1	0	0	0	0	0	0	0	0
ALYREF	0.00980392	1	1	1	0	0	0	0	0	0	0	0
AMD1	0.00980392	1	1	0	1	0	0	0	0	0	0	0
AMER3	0.00980392	1	1	1	0	0	0	0	0	0	0	0
AMMECR1	0.00980392	1	1	1	0	0	0	0	0	0	0	0
AMOTL1	0.00980392	1	1	1	0	0	0	0	0	0	0	0
AMPH	0.00980392	1	1	1	0	0	0	0	0	0	0	0
AMTN	0.00980392	1	1	1	0	0	0	0	0	0	0	0
AMY2A	0.00980392	1	1	1	0	0	0	0	0	0	0	0
ANAPC1	0.00980392	1	1	1	0	0	0	0	0	0	0	0
ANAPC4	0.00980392	1	1	1	0	0	0	0	0	0	0	0
ANGPT2	0.00980392	1	1	1	0	0	0	0	0	0	0	0
ANGPTL7	0.00980392	1	1	0	0	0	0	0	1	0	0	0
ANHX	0.00980392	1	1	1	0	0	0	0	0	0	0	0
ANKDD1B	0.00980392	1	1	1	0	0	0	0	0	0	0	0
ANKHD1	0.00980392	1	1	0	0	0	0	0	0	0	1	0
ANKHD1-EIF4EBP3	0.00980392	1	1	0	0	0	0	0	0	0	1	0
ANKLE2	0.00980392	1	1	1	0	0	0	0	0	0	0	0
ANKMY2	0.00980392	1	1	1	0	0	0	0	0	0	0	0
ANKRA2	0.00980392	1	1	1	0	0	0	0	0	0	0	0
ANKRD12	0.00980392	1	1	1	0	0	0	0	0	0	0	0
ANKRD13D	0.00980392	1	1	1	0	0	0	0	0	0	0	0
ANKRD17	0.00980392	1	1	1	0	0	0	0	0	0	0	0
ANKRD18B	0.00980392	1	1	1	0	0	0	0	0	0	0	0
ANKRD26	0.00980392	1	1	1	0	0	0	0	0	0	0	0
ANKRD29	0.00980392	1	1	1	0	0	0	0	0	0	0	0
ANKRD30A	0.00980392	1	1	1	0	0	0	0	0	0	0	0
ANKRD30B	0.00980392	1	1	1	0	0	0	0	0	0	0	0
ANKRD31	0.00980392	1	1	0	0	0	0	1	0	0	0	0
ANKRD33	0.00980392	1	1	1	0	0	0	0	0	0	0	0
ANKRD34B	0.00980392	1	1	1	0	0	0	0	0	0	0	0
ANKRD35	0.00980392	1	1	1	0	0	0	0	0	0	0	0
ANKRD36C	0.00980392	1	1	1	0	0	0	0	0	0	0	0
ANKRD39	0.00980392	1	1	0	0	0	1	0	0	0	0	0
ANKRD44	0.00980392	1	1	1	0	0	0	0	0	0	0	0
ANKRD46	0.00980392	1	1	0	0	0	0	0	0	0	1	0
ANKRD62	0.00980392	1	1	0	1	0	0	0	0	0	0	0
ANKRD9	0.00980392	1	1	1	0	0	0	0	0	0	0	0
ANKS1B	0.00980392	1	1	1	0	0	0	0	0	0	0	0
ANLN	0.00980392	1	1	1	0	0	0	0	0	0	0	0
ANO4	0.00980392	1	1	1	0	0	0	0	0	0	0	0
ANO5	0.00980392	1	2	2	0	0	0	0	0	0	0	0
ANO8	0.00980392	1	1	0	0	0	1	0	0	0	0	0
ANTXR2	0.00980392	1	1	1	0	0	0	0	0	0	0	0
ANTXRL	0.00980392	1	1	1	0	0	0	0	0	0	0	0
ANXA1	0.00980392	1	1	1	0	0	0	0	0	0	0	0
ANXA13	0.00980392	1	1	0	0	0	0	0	0	0	1	0
ANXA6	0.00980392	1	1	0	0	0	0	0	0	0	1	0
ANXA7	0.00980392	1	1	1	0	0	0	0	0	0	0	0
AOC1	0.00980392	1	1	1	0	0	0	0	0	0	0	0
AOC2	0.00980392	1	1	1	0	0	0	0	0	0	0	0
AP1B1	0.00980392	1	1	1	0	0	0	0	0	0	0	0
AP2A1	0.00980392	1	1	1	0	0	0	0	0	0	0	0
AP2M1	0.00980392	1	1	1	0	0	0	0	0	0	0	0
AP3B2	0.00980392	1	1	1	0	0	0	0	0	0	0	0
AP3D1	0.00980392	1	1	1	0	0	0	0	0	0	0	0
AP3M1	0.00980392	1	1	1	0	0	0	0	0	0	0	0
AP3S1	0.00980392	1	1	0	0	0	0	0	0	0	1	0
AP3S2	0.00980392	1	1	0	0	0	0	0	1	0	0	0
AP4E1	0.00980392	1	1	1	0	0	0	0	0	0	0	0
AP4M1	0.00980392	1	1	1	0	0	0	0	0	0	0	0
AP5B1	0.00980392	1	1	1	0	0	0	0	0	0	0	0
APAF1	0.00980392	1	1	0	1	0	0	0	0	0	0	0
APBA3	0.00980392	1	1	0	1	0	0	0	0	0	0	0
APBB1	0.00980392	1	1	0	0	0	0	0	1	0	0	0
APBB2	0.00980392	1	1	0	0	0	0	0	1	0	0	0
APBB3	0.00980392	1	1	0	0	0	0	0	0	0	1	0
APC2	0.00980392	1	1	1	0	0	0	0	0	0	0	0
APMAP	0.00980392	1	1	1	0	0	0	0	0	0	0	0
APOA4	0.00980392	1	1	1	0	0	0	0	0	0	0	0
APOA5	0.00980392	1	1	0	0	0	0	0	1	0	0	0
APOBEC3A	0.00980392	1	1	1	0	0	0	0	0	0	0	0
APOBEC3D	0.00980392	1	1	1	0	0	0	0	0	0	0	0
APOBEC3G	0.00980392	1	1	1	0	0	0	0	0	0	0	0
APOBEC3H	0.00980392	1	1	1	0	0	0	0	0	0	0	0
APOBEC4	0.00980392	1	1	1	0	0	0	0	0	0	0	0
APOD	0.00980392	1	1	1	0	0	0	0	0	0	0	0
APP	0.00980392	1	1	1	0	0	0	0	0	0	0	0
APPL2	0.00980392	1	1	0	0	0	0	0	1	0	0	0
AQP12A	0.00980392	1	1	1	0	0	0	0	0	0	0	0
AQP6	0.00980392	1	1	1	0	0	0	0	0	0	0	0
AQR	0.00980392	1	1	1	0	0	0	0	0	0	0	0
ARAF	0.00980392	1	1	0	0	0	0	0	0	0	1	0
ARAP3	0.00980392	1	1	0	0	0	0	0	0	0	1	0
ARC	0.00980392	1	1	0	0	0	0	0	0	0	1	0
AREL1	0.00980392	1	1	1	0	0	0	0	0	0	0	0
ARF1	0.00980392	1	1	1	0	0	0	0	0	0	0	0
ARFGEF1	0.00980392	1	1	0	0	0	0	0	0	0	1	0
ARG1	0.00980392	1	1	1	0	0	0	0	0	0	0	0
ARHGAP11B	0.00980392	1	1	1	0	0	0	0	0	0	0	0
ARHGAP17	0.00980392	1	1	0	1	0	0	0	0	0	0	0
ARHGAP19	0.00980392	1	1	1	0	0	0	0	0	0	0	0
ARHGAP24	0.00980392	1	1	1	0	0	0	0	0	0	0	0
ARHGAP26-AS1	0.00980392	1	1	0	0	0	0	0	0	0	1	0
ARHGAP26-IT1	0.00980392	1	1	0	0	0	0	0	0	0	1	0
ARHGAP27	0.00980392	1	1	0	0	0	0	0	1	0	0	0
ARHGAP31	0.00980392	1	1	1	0	0	0	0	0	0	0	0
ARHGAP32	0.00980392	1	1	1	0	0	0	0	0	0	0	0
ARHGAP36	0.00980392	1	1	1	0	0	0	0	0	0	0	0
ARHGAP39	0.00980392	1	1	0	0	0	0	0	0	0	1	0
ARHGAP4	0.00980392	1	1	1	0	0	0	0	0	0	0	0
ARHGAP42	0.00980392	1	1	1	0	0	0	0	0	0	0	0
ARHGAP44	0.00980392	1	1	0	1	0	0	0	0	0	0	0
ARHGAP6	0.00980392	1	1	1	0	0	0	0	0	0	0	0
ARHGDIA	0.00980392	1	1	1	0	0	0	0	0	0	0	0
ARHGEF1	0.00980392	1	1	1	0	0	0	0	0	0	0	0
ARHGEF10	0.00980392	1	1	1	0	0	0	0	0	0	0	0
ARHGEF17	0.00980392	1	1	1	0	0	0	0	0	0	0	0
ARHGEF25	0.00980392	1	1	0	1	0	0	0	0	0	0	0
ARHGEF37	0.00980392	1	1	0	0	0	0	0	0	0	1	0
ARHGEF5	0.00980392	1	1	1	0	0	0	0	0	0	0	0
ARHGEF9	0.00980392	1	1	1	0	0	0	0	0	0	0	0
ARID1B	0.00980392	1	1	1	0	0	0	0	0	0	0	0
ARID2	0.00980392	1	1	0	1	0	0	0	0	0	0	0
ARID3A	0.00980392	1	1	0	0	0	0	0	1	0	0	0
ARIH2	0.00980392	1	1	1	0	0	0	0	0	0	0	0
ARL10	0.00980392	1	1	0	0	0	0	0	0	0	1	0
ARL14EPL	0.00980392	1	1	0	0	0	0	0	0	0	1	0
ARL16	0.00980392	1	1	1	0	0	0	0	0	0	0	0
ARL2	0.00980392	1	1	1	0	0	0	0	0	0	0	0
ARL5A	0.00980392	1	1	0	0	0	0	0	0	1	0	0
ARL5C	0.00980392	1	1	1	0	0	0	0	0	0	0	0
ARMC1	0.00980392	1	1	0	0	0	0	0	0	0	1	0
ARMC10	0.00980392	1	1	1	0	0	0	0	0	0	0	0
ARMC2	0.00980392	1	1	1	0	0	0	0	0	0	0	0
ARMC3	0.00980392	1	1	1	0	0	0	0	0	0	0	0
ARMCX4	0.00980392	1	1	1	0	0	0	0	0	0	0	0
ARMH4	0.00980392	1	1	1	0	0	0	0	0	0	0	0
ARNT	0.00980392	1	1	1	0	0	0	0	0	0	0	0
ARPC1A	0.00980392	1	1	1	0	0	0	0	0	0	0	0
ARRB1	0.00980392	1	1	0	1	0	0	0	0	0	0	0
ARRB2	0.00980392	1	1	0	1	0	0	0	0	0	0	0
ARRDC1	0.00980392	1	1	1	0	0	0	0	0	0	0	0
ARSB	0.00980392	1	1	1	0	0	0	0	0	0	0	0
ARSG	0.00980392	1	1	1	0	0	0	0	0	0	0	0
ARSI	0.00980392	1	1	0	0	0	0	0	0	0	1	0
ARSK	0.00980392	1	2	1	1	0	0	0	0	0	0	0
ASAH2	0.00980392	1	1	1	0	0	0	0	0	0	0	0
ASAP1-IT1	0.00980392	1	1	0	0	0	0	0	0	0	1	0
ASAP1-IT2	0.00980392	1	1	0	0	0	0	0	0	0	1	0
ASAP2	0.00980392	1	1	0	1	0	0	0	0	0	0	0
ASB15	0.00980392	1	1	0	0	0	0	0	1	0	0	0
ASB16	0.00980392	1	1	0	0	0	0	0	1	0	0	0
ASB4	0.00980392	1	1	1	0	0	0	0	0	0	0	0
ASCC1	0.00980392	1	1	1	0	0	0	0	0	0	0	0
ASCC3	0.00980392	1	1	1	0	0	0	0	0	0	0	0
ASIC4	0.00980392	1	1	0	0	0	0	0	1	0	0	0
ASMTL	0.00980392	1	1	1	0	0	0	0	0	0	0	0
ASNSD1	0.00980392	1	1	1	0	0	0	0	0	0	0	0
ASPH	0.00980392	1	1	0	0	0	0	0	0	0	1	0
ASPHD2	0.00980392	1	1	1	0	0	0	0	0	0	0	0
ASPSCR1	0.00980392	1	1	1	0	0	0	0	0	0	0	0
ASRGL1	0.00980392	1	1	1	0	0	0	0	0	0	0	0
ASTE1	0.00980392	1	1	0	0	0	0	0	1	0	0	0
ASTL	0.00980392	1	1	1	0	0	0	0	0	0	0	0
ASTN1	0.00980392	1	1	1	0	0	0	0	0	0	0	0
ASTN2	0.00980392	1	1	1	0	0	0	0	0	0	0	0
ASZ1	0.00980392	1	1	1	0	0	0	0	0	0	0	0
ATAD1	0.00980392	1	1	0	0	0	0	0	0	0	0	1
ATCAY	0.00980392	1	1	1	0	0	0	0	0	0	0	0
ATF7-NPFF	0.00980392	1	1	1	0	0	0	0	0	0	0	0
ATG2B	0.00980392	1	1	1	0	0	0	0	0	0	0	0
ATG9A	0.00980392	1	1	1	0	0	0	0	0	0	0	0
ATG9B	0.00980392	1	1	1	0	0	0	0	0	0	0	0
ATL2	0.00980392	1	1	1	0	0	0	0	0	0	0	0
ATMIN	0.00980392	1	1	1	0	0	0	0	0	0	0	0
ATN1	0.00980392	1	1	1	0	0	0	0	0	0	0	0
ATOH8	0.00980392	1	1	1	0	0	0	0	0	0	0	0
ATOX1	0.00980392	1	1	0	0	0	0	0	0	0	1	0
ATP11A	0.00980392	1	1	1	0	0	0	0	0	0	0	0
ATP11C	0.00980392	1	1	0	0	0	0	0	1	0	0	0
ATP12A	0.00980392	1	1	1	0	0	0	0	0	0	0	0
ATP13A2	0.00980392	1	1	0	0	0	0	0	1	0	0	0
ATP13A5	0.00980392	1	1	1	0	0	0	0	0	0	0	0
ATP1A2	0.00980392	1	1	1	0	0	0	0	0	0	0	0
ATP1A4	0.00980392	1	1	1	0	0	0	0	0	0	0	0
ATP1B1	0.00980392	1	1	1	0	0	0	0	0	0	0	0
ATP2B1	0.00980392	1	1	1	0	0	0	0	0	0	0	0
ATP2B2	0.00980392	1	1	1	0	0	0	0	0	0	0	0
ATP2C1	0.00980392	1	1	1	0	0	0	0	0	0	0	0
ATP5F1B	0.00980392	1	1	1	0	0	0	0	0	0	0	0
ATP5F1D	0.00980392	1	1	1	0	0	0	0	0	0	0	0
ATP5PB	0.00980392	1	1	0	0	0	1	0	0	0	0	0
ATP6AP1L	0.00980392	1	1	1	0	0	0	0	0	0	0	0
ATP6V0D2	0.00980392	1	1	0	0	0	0	0	0	0	1	0
ATP6V0E1	0.00980392	1	1	0	0	0	0	0	0	0	1	0
ATP6V1B2	0.00980392	1	1	1	0	0	0	0	0	0	0	0
ATP6V1C1	0.00980392	1	1	0	0	0	0	0	0	0	1	0
ATP6V1C2	0.00980392	1	1	1	0	0	0	0	0	0	0	0
ATP6V1E1	0.00980392	1	1	1	0	0	0	0	0	0	0	0
ATP7B	0.00980392	1	1	1	0	0	0	0	0	0	0	0
ATP8A1	0.00980392	1	1	0	0	0	1	0	0	0	0	0
ATP8B4	0.00980392	1	1	1	0	0	0	0	0	0	0	0
ATP9A	0.00980392	1	1	1	0	0	0	0	0	0	0	0
ATRIP	0.00980392	1	1	1	0	0	0	0	0	0	0	0
ATRX	0.00980392	1	1	1	0	0	0	0	0	0	0	0
ATXN1	0.00980392	1	2	2	0	0	0	0	0	0	0	0
ATXN3	0.00980392	1	1	1	0	0	0	0	0	0	0	0
ATXN7L1	0.00980392	1	1	1	0	0	0	0	0	0	0	0
AURKC	0.00980392	1	1	1	0	0	0	0	0	0	0	0
AUTS2	0.00980392	1	1	0	0	0	0	0	0	1	0	0
AXIN2	0.00980392	1	1	1	0	0	0	0	0	0	0	0
AZI2	0.00980392	1	1	1	0	0	0	0	0	0	0	0
AZIN1	0.00980392	1	1	0	0	0	0	0	0	0	1	0
AZIN1-AS1	0.00980392	1	1	0	0	0	0	0	0	0	1	0
AZIN2	0.00980392	1	1	1	0	0	0	0	0	0	0	0
B3GALT2	0.00980392	1	1	1	0	0	0	0	0	0	0	0
B4GALNT3	0.00980392	1	1	1	0	0	0	0	0	0	0	0
B4GALT3	0.00980392	1	1	1	0	0	0	0	0	0	0	0
B4GALT5	0.00980392	1	1	1	0	0	0	0	0	0	0	0
B4GALT6	0.00980392	1	1	1	0	0	0	0	0	0	0	0
B4GALT7	0.00980392	1	1	0	0	0	0	0	0	0	1	0
BAALC	0.00980392	1	1	0	0	0	0	0	0	0	1	0
BAALC-AS1	0.00980392	1	1	0	0	0	0	0	0	0	1	0
BAALC-AS2	0.00980392	1	1	0	0	0	0	0	0	0	1	0
BACH2	0.00980392	1	1	1	0	0	0	0	0	0	0	0
BAG1	0.00980392	1	1	0	0	0	0	1	0	0	0	0
BAG2	0.00980392	1	1	1	0	0	0	0	0	0	0	0
BAGE4	0.00980392	1	1	0	0	1	0	0	0	0	0	0
BAHD1	0.00980392	1	1	1	0	0	0	0	0	0	0	0
BAIAP2L1	0.00980392	1	1	1	0	0	0	0	0	0	0	0
BANF2	0.00980392	1	1	1	0	0	0	0	0	0	0	0
BASP1	0.00980392	1	1	1	0	0	0	0	0	0	0	0
BAZ2A	0.00980392	1	1	1	0	0	0	0	0	0	0	0
BBS9	0.00980392	1	1	1	0	0	0	0	0	0	0	0
BCAN	0.00980392	1	1	1	0	0	0	0	0	0	0	0
BCAP31	0.00980392	1	1	1	0	0	0	0	0	0	0	0
BCCIP	0.00980392	1	1	1	0	0	0	0	0	0	0	0
BCDIN3D	0.00980392	1	1	1	0	0	0	0	0	0	0	0
BCL10	0.00980392	1	1	1	0	0	0	0	0	0	0	0
BCL2L10	0.00980392	1	1	0	0	0	0	0	1	0	0	0
BCL9	0.00980392	1	1	1	0	0	0	0	0	0	0	0
BCO1	0.00980392	1	1	0	0	0	1	0	0	0	0	0
BCO2	0.00980392	1	1	1	0	0	0	0	0	0	0	0
BCOR	0.00980392	1	1	0	1	0	0	0	0	0	0	0
BDH1	0.00980392	1	1	0	1	0	0	0	0	0	0	0
BDP1	0.00980392	1	1	1	0	0	0	0	0	0	0	0
BEND2	0.00980392	1	1	0	1	0	0	0	0	0	0	0
BEST2	0.00980392	1	1	1	0	0	0	0	0	0	0	0
BFAR	0.00980392	1	1	1	0	0	0	0	0	0	0	0
BHLHE22	0.00980392	1	1	0	0	0	0	0	0	0	1	0
BHLHE40	0.00980392	1	1	0	0	0	0	0	1	0	0	0
BICC1	0.00980392	1	1	1	0	0	0	0	0	0	0	0
BICD1	0.00980392	1	1	1	0	0	0	0	0	0	0	0
BIN2	0.00980392	1	1	1	0	0	0	0	0	0	0	0
BIRC3	0.00980392	1	1	1	0	0	0	0	0	0	0	0
BLOC1S4	0.00980392	1	1	1	0	0	0	0	0	0	0	0
BLVRA	0.00980392	1	1	1	0	0	0	0	0	0	0	0
BMP1	0.00980392	1	1	1	0	0	0	0	0	0	0	0
BMP5	0.00980392	1	1	1	0	0	0	0	0	0	0	0
BMS1	0.00980392	1	1	1	0	0	0	0	0	0	0	0
BNC2	0.00980392	1	1	0	0	0	0	0	0	0	0	1
BNIP1	0.00980392	1	1	0	0	0	0	0	0	0	1	0
BOC	0.00980392	1	1	1	0	0	0	0	0	0	0	0
BOD1	0.00980392	1	1	0	0	0	0	0	0	0	1	0
BOP1	0.00980392	1	1	0	0	0	0	0	0	0	1	0
BORA	0.00980392	1	1	1	0	0	0	0	0	0	0	0
BORCS5	0.00980392	1	1	0	0	0	0	0	1	0	0	0
BPIFB4	0.00980392	1	1	0	0	0	1	0	0	0	0	0
BRAF	0.00980392	1	1	1	0	0	0	0	0	0	0	0
BRAT1	0.00980392	1	1	0	0	0	0	0	0	1	0	0
BRCA2	0.00980392	1	1	0	0	0	0	0	0	1	0	0
[truncated: 4,540 more rows]

## Sheet: Supplementary Data 8
Supplementary Data 8 Nonsynonymous mutations in PRCC
Gene	#sample (total n = 14)	#alteration	Missense	Nonsense	Read through	Splice site	Splice site indel	Frame shift	In frame indel	Amplification	Homozygous Deletion
AHNAK2	4	4	4	0	0	0	0	0	0	0	0
LCT	3	3	3	0	0	0	0	0	0	0	0
MALRD1	3	3	2	0	0	1	0	0	0	0	0
MUC5B	3	3	3	0	0	0	0	0	0	0	0
ALG3	2	2	0	0	0	0	0	1	0	1	0
APOBEC3B	2	2	0	0	0	0	0	0	0	0	2
APOBEC3B-AS1	2	2	0	0	0	0	0	0	0	0	2
ARFGEF1	2	2	0	0	0	1	0	0	0	1	0
ASAP1	2	2	1	0	0	0	0	0	0	1	0
ATP13A5	2	2	1	0	0	0	0	0	0	1	0
CA8	2	2	1	0	0	0	0	0	0	1	0
CCN4	2	2	1	0	0	0	0	0	0	1	0
CCNT1	2	2	1	0	0	0	0	0	0	1	0
CLCN3	2	2	2	0	0	0	0	0	0	0	0
CPSF1	2	2	1	0	0	0	0	0	0	1	0
DCAF13	2	2	1	0	0	0	0	0	0	1	0
DNAH10	2	2	1	0	0	0	0	1	0	0	0
ENDOU	2	2	1	0	0	0	0	0	0	1	0
FAT3	2	2	2	0	0	0	0	0	0	0	0
FBN3	2	2	1	0	0	0	0	1	0	0	0
FBXO45	2	2	1	0	0	0	0	0	0	1	0
FER1L6	2	2	1	0	0	0	0	0	0	1	0
FUT6	2	2	2	0	0	0	0	0	0	0	0
HRNR	2	2	2	0	0	0	0	0	0	0	0
IGSF9B	2	2	1	1	0	0	0	0	0	0	0
KCNV1	2	2	0	0	0	0	0	1	0	1	0
KDM6A	2	2	1	0	0	0	0	1	0	0	0
KEAP1	2	2	2	0	0	0	0	0	0	0	0
LOC400499	2	2	2	0	0	0	0	0	0	0	0
LRRC69	2	2	0	0	0	0	0	1	0	1	0
LY96	2	2	1	0	0	0	0	0	0	1	0
LYNX1-SLURP2	2	2	0	0	0	0	0	1	0	1	0
MAGEF1	2	2	0	1	0	0	0	0	0	1	0
MFN1	2	2	1	0	0	0	0	0	0	1	0
MGA	2	2	2	0	0	0	0	0	0	0	0
MROH6	2	2	0	0	0	0	0	1	0	1	0
MUC16	2	2	1	1	0	0	0	0	0	0	0
MUC17	2	2	2	0	0	0	0	0	0	0	0
MUC19	2	2	1	0	0	0	0	1	0	0	0
MUC4	2	2	0	0	0	0	0	0	1	1	0
NAALADL2	2	2	1	0	0	0	0	0	0	1	0
NCSTN	2	2	2	0	0	0	0	0	0	0	0
NDUFB5	2	2	1	0	0	0	0	0	0	1	0
OBSL1	2	2	2	0	0	0	0	0	0	0	0
OR2A5	2	2	2	0	0	0	0	0	0	0	0
PAK2	2	2	1	0	0	0	0	0	0	1	0
PLEC	2	2	1	0	0	0	0	0	0	1	0
PPFIA2	2	2	1	0	0	1	0	0	0	0	0
PXDNL	2	2	0	1	0	0	0	0	0	1	0
RPL22L1	2	2	1	0	0	0	0	0	0	1	0
RYR2	2	2	1	0	0	1	0	0	0	0	0
SETD2	2	2	0	1	0	0	0	1	0	0	0
SGK3	2	2	0	0	0	0	0	1	0	1	0
SI	2	2	1	0	0	0	0	0	0	1	0
SLCO5A1	2	2	1	0	0	0	0	0	0	1	0
SPAG9	2	2	2	0	0	0	0	0	0	0	0
SYDE1	2	2	2	0	0	0	0	0	0	0	0
TCHH	2	2	2	0	0	0	0	0	0	0	0
TCOF1	2	2	2	0	0	0	0	0	0	0	0
TECPR1	2	2	2	0	0	0	0	0	0	0	0
TOP1MT	2	2	1	0	0	0	0	0	0	1	0
TRIO	2	2	1	1	0	0	0	0	0	0	0
TRPA1	2	2	1	0	0	0	0	0	0	1	0
TSR1	2	2	1	0	0	0	0	1	0	0	0
TTN	2	2	2	0	0	0	0	0	0	0	0
URGCP	2	2	1	0	0	0	0	1	0	0	0
VHL	2	2	0	1	0	0	0	1	0	0	0
WDR97	2	2	1	0	0	0	0	0	0	1	0
XKR6	2	2	2	0	0	0	0	0	0	0	0
ZBTB7A	2	2	2	0	0	0	0	0	0	0	0
ZC3H3	2	2	1	0	0	0	0	0	0	1	0
ZNF208	2	2	2	0	0	0	0	0	0	0	0
ZNF514	2	2	2	0	0	0	0	0	0	0	0
ZNF831	2	2	2	0	0	0	0	0	0	0	0
AADAC	1	1	1	0	0	0	0	0	0	0	0
AARD	1	1	0	0	0	0	0	0	0	1	0
AARS1	1	1	1	0	0	0	0	0	0	0	0
AASDH	1	1	1	0	0	0	0	0	0	0	0
ABCA13	1	1	1	0	0	0	0	0	0	0	0
ABCB10	1	1	1	0	0	0	0	0	0	0	0
ABCC2	1	1	1	0	0	0	0	0	0	0	0
ABCC4	1	1	0	0	0	0	0	1	0	0	0
ABCC5	1	1	0	0	0	0	0	0	0	1	0
ABCC5-AS1	1	1	0	0	0	0	0	0	0	1	0
ABCF3	1	1	0	0	0	0	0	0	0	1	0
ABRA	1	1	0	0	0	0	0	0	0	1	0
ACAP1	1	1	1	0	0	0	0	0	0	0	0
ACAP2	1	1	0	0	0	0	0	0	0	1	0
ACBD3	1	1	1	0	0	0	0	0	0	0	0
ACHE	1	1	1	0	0	0	0	0	0	0	0
ACOX2	1	1	1	0	0	0	0	0	0	0	0
ACSF2	1	1	1	0	0	0	0	0	0	0	0
ACSL1	1	1	1	0	0	0	0	0	0	0	0
ACSL5	1	1	0	0	0	0	0	1	0	0	0
ACTG1	1	1	1	0	0	0	0	0	0	0	0
ACTL6A	1	1	0	0	0	0	0	0	0	1	0
ACTN2	1	1	1	0	0	0	0	0	0	0	0
ACTRT3	1	1	0	0	0	0	0	0	0	1	0
ADAM17	1	1	1	0	0	0	0	0	0	0	0
ADAM19	1	1	1	0	0	0	0	0	0	0	0
ADAM3A	1	1	0	0	0	0	0	0	0	0	1
ADAM5	1	1	0	0	0	0	0	0	0	0	1
ADAM7	1	1	1	0	0	0	0	0	0	0	0
ADAM9	1	1	1	0	0	0	0	0	0	0	0
ADAMTS16	1	1	1	0	0	0	0	0	0	0	0
ADAMTS20	1	1	0	0	0	0	0	0	0	1	0
ADAMTS9	1	1	1	0	0	0	0	0	0	0	0
ADAMTSL1	1	1	1	0	0	0	0	0	0	0	0
ADAP1	1	1	1	0	0	0	0	0	0	0	0
ADARB2	1	1	1	0	0	0	0	0	0	0	0
ADCK5	1	1	0	0	0	0	0	0	0	1	0
ADCY6	1	1	0	0	0	0	0	0	0	1	0
ADCY8	1	1	0	0	0	0	0	0	0	1	0
ADGRA2	1	1	1	0	0	0	0	0	0	0	0
ADGRB1	1	1	0	0	0	0	0	0	0	1	0
ADGRB3	1	1	1	0	0	0	0	0	0	0	0
ADGRG4	1	1	0	0	0	0	0	1	0	0	0
ADGRL3	1	1	1	0	0	0	0	0	0	0	0
ADGRV1	1	1	1	0	0	0	0	0	0	0	0
ADHFE1	1	1	0	0	0	0	0	0	0	1	0
ADIPOQ	1	1	0	0	0	0	0	0	0	1	0
ADIPOQ-AS1	1	1	0	0	0	0	0	0	0	1	0
ADM5	1	1	1	0	0	0	0	0	0	0	0
AFTPH	1	1	1	0	0	0	0	0	0	0	0
AGAP1	1	1	0	0	0	1	0	0	0	0	0
AGO2	1	1	0	0	0	0	0	0	0	1	0
AGTR1	1	1	1	0	0	0	0	0	0	0	0
AHSG	1	1	0	0	0	0	0	0	0	1	0
AKAP9	1	1	1	0	0	0	0	0	0	0	0
ALDH16A1	1	1	0	0	0	0	0	1	0	0	0
ALDH1L1	1	1	1	0	0	0	0	0	0	0	0
ALG10B	1	1	1	0	0	0	0	0	0	0	0
ALG12	1	1	1	0	0	0	0	0	0	0	0
ALG1L2	1	1	0	0	0	0	0	0	0	0	1
ALKAL1	1	1	0	0	0	0	0	0	0	1	0
ALKBH1	1	1	1	0	0	0	0	0	0	0	0
AMDHD1	1	1	0	0	0	0	0	1	0	0	0
AMIGO2	1	1	0	0	0	0	0	0	0	1	0
AMPD1	1	1	1	0	0	0	0	0	0	0	0
AMPH	1	1	1	0	0	0	0	0	0	0	0
ANAPC5	1	1	0	0	0	0	0	1	0	0	0
ANGPT1	1	1	0	0	0	0	0	0	0	1	0
ANGPT2	1	1	0	1	0	0	0	0	0	0	0
ANKRD12	1	1	0	0	0	0	0	1	0	0	0
ANKRD18DP	1	1	0	0	0	0	0	0	0	1	0
ANKRD20A1	1	1	1	0	0	0	0	0	0	0	0
ANKRD20A4	1	1	0	0	0	0	0	0	0	0	1
ANKRD20A4-ANKRD20A20P	1	1	0	0	0	0	0	0	0	0	1
ANKRD35	1	1	1	0	0	0	0	0	0	0	0
ANKRD36C	1	1	1	0	0	0	0	0	0	0	0
ANKRD46	1	1	0	0	0	0	0	0	0	1	0
ANKS6	1	1	1	0	0	0	0	0	0	0	0
ANO6	1	1	0	0	0	0	0	0	0	1	0
ANP32D	1	1	0	0	0	0	0	0	0	1	0
ANTXRL	1	1	1	0	0	0	0	0	0	0	0
ANXA13	1	1	0	0	0	0	0	0	0	1	0
AP2A1	1	2	2	0	0	0	0	0	0	0	0
AP2M1	1	1	0	0	0	0	0	0	0	1	0
APBA1	1	1	1	0	0	0	0	0	0	0	0
APBB2	1	1	1	0	0	0	0	0	0	0	0
APOBEC3A	1	1	0	0	0	0	0	0	0	0	1
APOBEC3A_B	1	1	0	0	0	0	0	0	0	0	1
APOD	1	1	0	0	0	0	0	0	0	1	0
APP	1	1	1	0	0	0	0	0	0	0	0
AQP7	1	1	1	0	0	0	0	0	0	0	0
ARAP2	1	1	0	0	0	0	0	0	1	0	0
ARC	1	1	0	0	0	0	0	0	0	1	0
ARF3	1	1	0	0	0	0	0	0	0	1	0
ARHGAP39	1	1	0	0	0	0	0	0	0	1	0
ARHGEF11	1	1	1	0	0	0	0	0	0	0	0
ARHGEF40	1	1	0	0	0	1	0	0	0	0	0
ARHGEF7	1	1	1	0	0	0	0	0	0	0	0
ARID2	1	1	0	0	0	0	0	0	0	1	0
ARL13A	1	1	0	0	0	1	0	0	0	0	0
ARMC1	1	1	0	0	0	0	0	0	0	1	0
ARMH3	1	1	0	0	0	0	0	0	1	0	0
ARNT	1	1	1	0	0	0	0	0	0	0	0
ARNTL2	1	1	1	0	0	0	0	0	0	0	0
ARPP21	1	1	1	0	0	0	0	0	0	0	0
ASAH2	1	1	1	0	0	0	0	0	0	0	0
ASAP1-IT1	1	1	0	0	0	0	0	0	0	1	0
ASAP1-IT2	1	1	0	0	0	0	0	0	0	1	0
ASB8	1	1	0	0	0	0	0	0	0	1	0
ASMTL	1	1	0	1	0	0	0	0	0	0	0
ASNSP1	1	1	0	0	0	0	0	0	0	1	0
ASPH	1	1	0	0	0	0	0	0	0	1	0
ASTN2	1	1	1	0	0	0	0	0	0	0	0
ASXL2	1	1	1	0	0	0	0	0	0	0	0
ATAD2	1	1	0	0	0	0	0	0	0	1	0
ATG4A	1	1	1	0	0	0	0	0	0	0	0
ATP11B	1	1	0	0	0	0	0	0	0	1	0
ATP12A	1	1	1	0	0	0	0	0	0	0	0
ATP13A3	1	1	0	0	0	0	0	0	0	1	0
ATP13A4	1	1	0	0	0	0	0	0	0	1	0
ATP13A4-AS1	1	1	0	0	0	0	0	0	0	1	0
ATP13A5-AS1	1	1	0	0	0	0	0	0	0	1	0
ATP1A3	1	1	1	0	0	0	0	0	0	0	0
ATP1A4	1	1	1	0	0	0	0	0	0	0	0
ATP6V0D2	1	1	0	0	0	0	0	0	0	1	0
ATP6V1C1	1	1	0	0	0	0	0	0	0	1	0
ATP6V1H	1	1	0	0	0	0	0	0	0	1	0
ATXN7L1	1	1	1	0	0	0	0	0	0	0	0
AUTS2	1	1	1	0	0	0	0	0	0	0	0
AZIN1	1	1	0	0	0	0	0	0	0	1	0
AZIN1-AS1	1	1	0	0	0	0	0	0	0	1	0
B3GNT5	1	1	0	0	0	0	0	0	0	1	0
B4GALNT3	1	1	1	0	0	0	0	0	0	0	0
B4GALNT4	1	1	1	0	0	0	0	0	0	0	0
BAALC	1	1	0	0	0	0	0	0	0	1	0
BAALC-AS1	1	1	0	0	0	0	0	0	0	1	0
BAALC-AS2	1	1	0	0	0	0	0	0	0	1	0
BAAT	1	1	1	0	0	0	0	0	0	0	0
BAG4	1	1	1	0	0	0	0	0	0	0	0
BAHD1	1	1	1	0	0	0	0	0	0	0	0
BCHE	1	1	0	0	0	0	0	0	0	1	0
BCL6	1	1	0	0	0	0	0	0	0	1	0
BCL9	1	1	0	0	0	0	0	1	0	0	0
BCLAF1	1	1	1	0	0	0	0	0	0	0	0
BCOR	1	1	1	0	0	0	0	0	0	0	0
BDH1	1	1	0	0	0	0	0	0	0	1	0
BDP1	1	1	1	0	0	0	0	0	0	0	0
BGN	1	1	1	0	0	0	0	0	0	0	0
BHLHE22	1	1	0	0	0	0	0	0	0	1	0
BIN1	1	1	1	0	0	0	0	0	0	0	0
BOD1L1	1	1	1	0	0	0	0	0	0	0	0
BOP1	1	1	0	0	0	0	0	0	0	1	0
BORCS6	1	1	1	0	0	0	0	0	0	0	0
BRD7	1	1	1	0	0	0	0	0	0	0	0
BREA2	1	1	0	0	0	0	0	0	0	1	0
BSND	1	1	1	0	0	0	0	0	0	0	0
BTBD7	1	1	1	0	0	0	0	0	0	0	0
BTN1A1	1	1	0	0	0	0	0	1	0	0	0
BTRC	1	1	1	0	0	0	0	0	0	0	0
BUB1B	1	1	1	0	0	0	0	0	0	0	0
C12orf54	1	1	0	0	0	0	0	0	0	1	0
C19orf53	1	1	1	0	0	0	0	0	0	0	0
C19orf57	1	2	2	0	0	0	0	0	0	0	0
C20orf204	1	1	1	0	0	0	0	0	0	0	0
C2CD2L	1	1	1	0	0	0	0	0	0	0	0
C2orf16	1	1	1	0	0	0	0	0	0	0	0
C3orf70	1	1	0	0	0	0	0	0	0	1	0
C8orf31	1	1	0	0	0	0	0	0	0	1	0
C8orf33	1	1	0	0	0	0	0	0	0	1	0
C8orf34	1	1	0	0	0	0	0	0	0	1	0
C8orf34-AS1	1	1	0	0	0	0	0	0	0	1	0
C8orf37	1	1	0	0	0	0	0	0	0	1	0
C8orf37-AS1	1	1	0	0	0	0	0	0	0	1	0
C8orf44	1	1	0	0	0	0	0	0	0	1	0
C8orf44-SGK3	1	1	0	0	0	0	0	0	0	1	0
C8orf59	1	1	0	0	0	0	0	0	0	1	0
C8orf76	1	1	0	0	0	0	0	0	0	1	0
C8orf82	1	1	0	0	0	0	0	0	0	1	0
C8orf87	1	1	0	0	0	0	0	0	0	1	0
C8orf88	1	1	0	0	0	0	0	0	0	1	0
C8orf89	1	1	0	0	0	0	0	0	0	1	0
CA1	1	1	0	0	0	0	0	0	0	1	0
CA13	1	1	0	0	0	0	0	0	0	1	0
CA2	1	1	0	0	0	0	0	0	0	1	0
CA3	1	1	0	0	0	0	0	0	0	1	0
CA3-AS1	1	1	0	0	0	0	0	0	0	1	0
CACNA1B	1	1	1	0	0	0	0	0	0	0	0
CACNA1G	1	1	1	0	0	0	0	0	0	0	0
CACNA1I	1	1	1	0	0	0	0	0	0	0	0
CACNB3	1	1	0	0	0	0	0	0	0	1	0
CACUL1	1	1	1	0	0	0	0	0	0	0	0
CAD	1	1	1	0	0	0	0	0	0	0	0
CALB1	1	1	0	0	0	0	0	0	0	1	0
CAMK2N2	1	1	0	0	0	0	0	0	0	1	0
CAPN14	1	1	1	0	0	0	0	0	0	0	0
CARMIL2	1	1	1	0	0	0	0	0	0	0	0
CASC11	1	1	0	0	0	0	0	0	0	1	0
CASC19	1	1	0	0	0	0	0	0	0	1	0
CASC21	1	1	0	0	0	0	0	0	0	1	0
CASC8	1	1	0	0	0	0	0	0	0	1	0
CASC9	1	1	0	0	0	0	0	0	0	1	0
CASKIN2	1	1	0	0	0	0	0	1	0	0	0
CASP5	1	1	1	0	0	0	0	0	0	0	0
CATSPER1	1	1	1	0	0	0	0	0	0	0	0
CCAT1	1	1	0	0	0	0	0	0	0	1	0
CCAT2	1	1	0	0	0	0	0	0	0	1	0
CCDC142	1	1	1	0	0	0	0	0	0	0	0
CCDC146	1	1	0	1	0	0	0	0	0	0	0
CCDC166	1	1	0	0	0	0	0	0	0	1	0
CCDC184	1	1	0	0	0	0	0	0	0	1	0
CCDC26	1	1	0	0	0	0	0	0	0	1	0
CCDC39	1	1	0	0	0	0	0	0	0	1	0
CCDC50	1	1	0	0	0	0	0	0	0	1	0
CCDC65	1	1	0	0	0	0	0	0	0	1	0
CCDC88C	1	1	1	0	0	0	0	0	0	0	0
CCL17	1	1	1	0	0	0	0	0	0	0	0
CCM2	1	1	0	1	0	0	0	0	0	0	0
CCN3	1	1	0	0	0	0	0	0	0	1	0
CCNE2	1	1	0	0	0	0	0	0	0	1	0
CCNT2	1	1	0	0	0	1	0	0	0	0	0
CD163L1	1	1	1	0	0	0	0	0	0	0	0
CD58	1	1	1	0	0	0	0	0	0	0	0
CDC42P3	1	1	0	0	0	0	0	0	0	1	0
CDH17	1	1	0	0	0	0	0	0	0	1	0
CDH22	1	1	1	0	0	0	0	0	0	0	0
CDH24	1	1	0	0	0	0	0	1	0	0	0
CDHR2	1	1	1	0	0	0	0	0	0	0	0
CDK7	1	1	1	0	0	0	0	0	0	0	0
CDKN2A	1	1	0	0	0	0	0	0	0	0	1
CDKN2B-AS1	1	1	0	0	0	0	0	0	0	0	1
CDON	1	1	1	0	0	0	0	0	0	0	0
CDT1	1	1	1	0	0	0	0	0	0	0	0
CEACAM6	1	1	1	0	0	0	0	0	0	0	0
CEBPA	1	1	1	0	0	0	0	0	0	0	0
CEBPD	1	1	0	0	0	0	0	0	0	1	0
CEBPE	1	1	1	0	0	0	0	0	0	0	0
CEBPZ	1	1	0	0	0	0	0	0	1	0	0
CECR2	1	1	0	1	0	0	0	0	0	0	0
CELA1	1	1	1	0	0	0	0	0	0	0	0
CEMIP	1	1	0	0	0	0	0	1	0	0	0
CEP164	1	1	0	0	0	0	0	1	0	0	0
CEP19	1	1	0	0	0	0	0	0	0	1	0
CEP250	1	1	1	0	0	0	0	0	0	0	0
CEP295	1	1	0	1	0	0	0	0	0	0	0
CEP85L	1	1	1	0	0	0	0	0	0	0	0
CEP89	1	1	1	0	0	0	0	0	0	0	0
CERNA3	1	1	0	0	0	0	0	0	0	1	0
CHAD	1	1	1	0	0	0	0	0	0	0	0
CHAF1A	1	1	1	0	0	0	0	0	0	0	0
CHCHD7	1	1	0	0	0	0	0	0	0	1	0
CHD2	1	1	0	0	0	0	0	1	0	0	0
CHD7	1	1	0	0	0	0	0	0	0	1	0
CHFR	1	1	0	0	0	0	1	0	0	0	0
CHIA	1	1	1	0	0	0	0	0	0	0	0
CHMP4C	1	1	0	0	0	0	0	0	0	1	0
CHRAC1	1	1	0	0	0	0	0	0	0	1	0
CHRD	1	1	0	0	0	0	0	0	0	1	0
CHRM2	1	1	1	0	0	0	0	0	0	0	0
CITED1	1	1	1	0	0	0	0	0	0	0	0
CLCN2	1	1	0	0	0	0	0	0	0	1	0
CLDN1	1	1	0	0	0	0	0	0	0	1	0
CLDN11	1	1	0	0	0	0	0	0	0	1	0
CLDN16	1	1	0	0	0	0	0	0	0	1	0
CLVS1	1	1	0	0	0	0	0	0	0	1	0
CMYA5	1	1	1	0	0	0	0	0	0	0	0
CNBD1	1	1	0	0	0	0	0	0	0	1	0
CNGB3	1	1	0	0	0	0	0	0	0	1	0
CNKSR1	1	1	1	0	0	0	0	0	0	0	0
CNNM1	1	1	1	0	0	0	0	0	0	0	0
CNTLN	1	1	1	0	0	0	0	0	0	0	0
CNTRL	1	1	1	0	0	0	0	0	0	0	0
COL14A1	1	1	0	0	0	0	0	0	0	1	0
COL18A1	1	1	1	0	0	0	0	0	0	0	0
COL22A1	1	1	0	0	0	0	0	0	0	1	0
COL2A1	1	1	0	0	0	0	0	0	0	1	0
COL5A1	1	1	1	0	0	0	0	0	0	0	0
COL5A3	1	1	1	0	0	0	0	0	0	0	0
COLEC10	1	1	0	0	0	0	0	0	0	1	0
COMMD5	1	1	0	0	0	0	0	0	0	1	0
COPS5	1	1	0	0	0	0	0	0	0	1	0
CORO1B	1	1	1	0	0	0	0	0	0	0	0
COX6C	1	1	0	0	0	0	0	0	0	1	0
CPA5	1	1	1	0	0	0	0	0	0	0	0
CPA6	1	1	0	0	0	0	0	0	0	1	0
CPN2	1	1	0	0	0	0	0	0	0	1	0
CPNE3	1	1	0	0	0	0	0	0	0	1	0
CPQ	1	1	0	0	0	0	0	0	0	1	0
CREBBP	1	1	0	0	0	0	0	1	0	0	0
CRH	1	1	0	0	0	0	0	0	0	1	0
CRISPLD1	1	1	0	0	0	0	0	0	0	1	0
CRMP1	1	1	1	0	0	0	0	0	0	0	0
CRTC2	1	1	1	0	0	0	0	0	0	0	0
CRYGS	1	1	0	0	0	0	0	0	0	1	0
CSMD3	1	2	0	1	0	0	0	0	0	1	0
CSPP1	1	1	0	0	0	0	0	0	0	1	0
CTHRC1	1	1	0	0	0	0	0	0	0	1	0
CTSZ	1	1	1	0	0	0	0	0	0	0	0
CUL1	1	1	1	0	0	0	0	0	0	0	0
CUX2	1	1	1	0	0	0	0	0	0	0	0
CYB5R1	1	1	1	0	0	0	0	0	0	0	0
CYC1	1	1	0	0	0	0	0	0	0	1	0
CYFIP2	1	1	1	0	0	0	0	0	0	0	0
CYHR1	1	1	0	0	0	0	0	0	0	1	0
CYLC2	1	1	1	0	0	0	0	0	0	0	0
CYP11B1	1	1	0	0	0	0	0	0	0	1	0
CYP11B2	1	1	0	0	0	0	0	0	0	1	0
CYP26C1	1	1	1	0	0	0	0	0	0	0	0
CYP4F8	1	1	0	0	0	0	0	1	0	0	0
CYP7A1	1	1	0	0	0	0	0	0	0	1	0
CYP7B1	1	1	0	0	0	0	0	0	0	1	0
DAAM1	1	1	0	1	0	0	0	0	0	0	0
DAAM2	1	1	1	0	0	0	0	0	0	0	0
DACT3	1	1	1	0	0	0	0	0	0	0	0
DAD1	1	1	1	0	0	0	0	0	0	0	0
DBN1	1	1	1	0	0	0	0	0	0	0	0
DBX2	1	1	0	0	0	0	0	0	0	1	0
DCAF10	1	1	1	0	0	0	0	0	0	0	0
DCAF4L2	1	1	0	0	0	0	0	0	0	1	0
DCN	1	1	1	0	0	0	0	0	0	0	0
DCSTAMP	1	1	0	0	0	0	0	0	0	1	0
DCUN1D1	1	1	0	0	0	0	0	0	0	1	0
DDN	1	1	0	0	0	0	0	0	0	1	0
DDN-AS1	1	1	0	0	0	0	0	0	0	1	0
DDRGK1	1	1	1	0	0	0	0	0	0	0	0
DDX23	1	1	0	0	0	0	0	0	0	1	0
DECR1	1	1	0	0	0	0	0	0	0	1	0
DEFB114	1	1	1	0	0	0	0	0	0	0	0
DENND3	1	1	0	0	0	0	0	0	0	1	0
DEPDC5	1	1	0	0	0	0	0	1	0	0	0
DEPTOR	1	1	0	0	0	0	0	0	0	1	0
DERL1	1	1	0	0	0	0	0	0	0	1	0
DET1	1	1	1	0	0	0	0	0	0	0	0
DGAT1	1	1	0	0	0	0	0	0	0	1	0
DGKG	1	1	0	0	0	0	0	0	0	1	0
DGKZ	1	1	1	0	0	0	0	0	0	0	0
DHX37	1	1	1	0	0	0	0	0	0	0	0
DICER1	1	1	1	0	0	0	0	0	0	0	0
DIRAS1	1	1	1	0	0	0	0	0	0	0	0
DIS3L2	1	1	1	0	0	0	0	0	0	0	0
DISP3	1	1	0	0	0	0	0	1	0	0	0
DLG1	1	1	0	0	0	0	0	0	0	1	0
DLG1-AS1	1	1	0	0	0	0	0	0	0	1	0
DMAP1	1	1	1	0	0	0	0	0	0	0	0
DMD	1	1	1	0	0	0	0	0	0	0	0
DNAH9	1	1	1	0	0	0	0	0	0	0	0
DNAJB11	1	1	0	0	0	0	0	0	0	1	0
DNAJC13	1	1	1	0	0	0	0	0	0	0	0
DNAJC19	1	1	0	0	0	0	0	0	0	1	0
DNAJC22	1	1	1	0	0	0	0	0	0	0	0
DNAJC5B	1	1	0	0	0	0	0	0	0	1	0
DNER	1	1	1	0	0	0	0	0	0	0	0
DOCK2	1	1	1	0	0	0	0	0	0	0	0
DOK5	1	1	1	0	0	0	0	0	0	0	0
DOP1A	1	1	1	0	0	0	0	0	0	0	0
DPPA2P3	1	1	0	0	0	0	0	0	0	1	0
DPY19L2	1	1	1	0	0	0	0	0	0	0	0
DPY19L4	1	1	0	0	0	0	0	0	0	1	0
DPYS	1	1	0	0	0	0	0	0	0	1	0
DRC7	1	1	1	0	0	0	0	0	0	0	0
DROSHA	1	1	1	0	0	0	0	0	0	0	0
DSCC1	1	1	0	0	0	0	0	0	0	1	0
DSPP	1	1	0	0	0	0	0	0	1	0	0
DUS4L-BCAP29	1	1	1	0	0	0	0	0	0	0	0
DVL3	1	1	0	0	0	0	0	0	0	1	0
DYNC1H1	1	1	1	0	0	0	0	0	0	0	0
E2F5	1	1	0	0	0	0	0	0	0	1	0
E4F1	1	1	1	0	0	0	0	0	0	0	0
EBAG9	1	1	0	0	0	0	0	0	0	1	0
ECE2	1	1	0	0	0	0	0	0	0	1	0
ECEL1	1	1	0	0	0	0	0	0	1	0	0
ECPAS	1	1	1	0	0	0	0	0	0	0	0
ECT2	1	1	0	0	0	0	0	0	0	1	0
EDC4	1	1	1	0	0	0	0	0	0	0	0
EEF1AKMT4	1	1	0	0	0	0	0	0	0	1	0
EEF1AKMT4-ECE2	1	1	0	0	0	0	0	0	0	1	0
EEF1D	1	1	0	0	0	0	0	0	0	1	0
EFCAB1	1	1	0	0	0	0	0	0	0	1	0
EFR3A	1	1	0	0	0	0	0	0	0	1	0
EGF	1	1	1	0	0	0	0	0	0	0	0
EGFEM1P	1	1	0	0	0	0	0	0	0	1	0
EGFLAM	1	1	1	0	0	0	0	0	0	0	0
EHHADH	1	1	0	0	0	0	0	0	0	1	0
EHHADH-AS1	1	1	0	0	0	0	0	0	0	1	0
EIF2B5	1	1	0	0	0	0	0	0	0	1	0
EIF3E	1	1	0	0	0	0	0	0	0	1	0
EIF3H	1	1	0	0	0	0	0	0	0	1	0
EIF4A2	1	1	0	0	0	0	0	0	0	1	0
EIF4G1	1	1	0	0	0	0	0	0	0	1	0
EIF4G3	1	1	1	0	0	0	0	0	0	0	0
EIF5A	1	1	1	0	0	0	0	0	0	0	0
EIF5A2	1	1	0	0	0	0	0	0	0	1	0
ELAC2	1	1	1	0	0	0	0	0	0	0	0
ELFN1	1	1	1	0	0	0	0	0	0	0	0
ELK4	1	1	1	0	0	0	0	0	0	0	0
ELOC	1	1	0	0	0	0	0	0	0	1	0
EMC2	1	1	0	0	0	0	0	0	0	1	0
EME1	1	1	1	0	0	0	0	0	0	0	0
EMID1	1	1	1	0	0	0	0	0	0	0	0
EMILIN1	1	1	1	0	0	0	0	0	0	0	0
EMILIN2	1	1	1	0	0	0	0	0	0	0	0
EML6	1	1	1	0	0	0	0	0	0	0	0
ENPP2	1	1	0	0	0	0	0	0	0	1	0
ENTPD8	1	1	1	0	0	0	0	0	0	0	0
ENY2	1	1	0	0	0	0	0	0	0	1	0
EPHB3	1	1	0	0	0	0	0	0	0	1	0
EPPK1	1	1	0	0	0	0	0	0	0	1	0
EPRS1	1	1	1	0	0	0	0	0	0	0	0
EQTN	1	1	1	0	0	0	0	0	0	0	0
ERCC8	1	1	1	0	0	0	0	0	0	0	0
ERICH2	1	1	1	0	0	0	0	0	0	0	0
ERICH5	1	1	0	0	0	0	0	0	0	1	0
ERICH6	1	1	0	0	0	0	0	0	1	0	0
ESPL1	1	1	1	0	0	0	0	0	0	0	0
ESRP1	1	1	0	0	0	0	0	0	0	1	0
ETV5	1	1	0	0	0	0	0	0	0	1	0
EVC2	1	1	1	0	0	0	0	0	0	0	0
EXOSC4	1	1	0	0	0	0	0	0	0	1	0
EXT1	1	1	0	0	0	0	0	0	0	1	0
EYA1	1	1	0	0	0	0	0	0	0	1	0
EZH1	1	1	1	0	0	0	0	0	0	0	0
F12	1	1	1	0	0	0	0	0	0	0	0
F2RL3	1	1	1	0	0	0	0	0	0	0	0
FABP12	1	1	0	0	0	0	0	0	0	1	0
FABP4	1	1	0	0	0	0	0	0	0	1	0
FABP5	1	1	0	0	0	0	0	0	0	1	0
FABP9	1	1	0	0	0	0	0	0	0	1	0
FAM110B	1	1	0	0	0	0	0	0	0	1	0
FAM131A	1	1	0	0	0	0	0	0	0	1	0
FAM131C	1	1	1	0	0	0	0	0	0	0	0
FAM133A	1	1	1	0	0	0	0	0	0	0	0
FAM135B	1	1	0	0	0	0	0	0	0	1	0
FAM186A	1	1	1	0	0	0	0	0	0	0	0
FAM189A2	1	1	0	1	0	0	0	0	0	0	0
FAM193A	1	1	0	0	0	0	0	1	0	0	0
FAM205A	1	1	1	0	0	0	0	0	0	0	0
FAM214A	1	1	0	1	0	0	0	0	0	0	0
FAM214B	1	1	1	0	0	0	0	0	0	0	0
FAM230E	1	1	0	0	0	0	0	0	0	0	1
FAM234B	1	1	1	0	0	0	0	0	0	0	0
FAM240C	1	1	1	0	0	0	0	0	0	0	0
FAM43A	1	1	0	0	0	0	0	0	0	1	0
FAM47C	1	1	1	0	0	0	0	0	0	0	0
FAM49B	1	1	0	0	0	0	0	0	0	1	0
FAM72B	1	1	1	0	0	0	0	0	0	0	0
FAM83A	1	1	0	0	0	0	0	0	0	1	0
FAM83A-AS1	1	1	0	0	0	0	0	0	0	1	0
FAM83G	1	1	1	0	0	0	0	0	0	0	0
FAM83H	1	1	0	0	0	0	0	0	0	1	0
FAM83H-AS1	1	1	0	0	0	0	0	0	0	1	0
FAM84B	1	1	0	0	0	0	0	0	0	1	0
FAM86C2P	1	1	0	0	0	0	0	0	0	0	1
FAM91A1	1	1	0	0	0	0	0	0	0	1	0
FAM92A	1	1	0	0	0	0	0	0	0	1	0
FAR2	1	1	1	0	0	0	0	0	0	0	0
FAT4	1	1	1	0	0	0	0	0	0	0	0
FBLN2	1	1	1	0	0	0	0	0	0	0	0
FBN1	1	1	0	0	0	0	0	1	0	0	0
FBRSL1	1	1	1	0	0	0	0	0	0	0	0
FBXL6	1	1	0	0	0	0	0	0	0	1	0
FBXO28	1	1	1	0	0	0	0	0	0	0	0
FBXO31	1	1	0	0	0	0	0	1	0	0	0
FBXO32	1	1	0	0	0	0	0	0	0	1	0
FBXO43	1	1	0	0	0	0	0	0	0	1	0
FCGR1A	1	1	1	0	0	0	0	0	0	0	0
FER1L6-AS1	1	1	0	0	0	0	0	0	0	1	0
FER1L6-AS2	1	1	0	0	0	0	0	0	0	1	0
FETUB	1	1	0	0	0	0	0	0	0	1	0
FGF11	1	1	1	0	0	0	0	0	0	0	0
FGF12	1	1	0	0	0	0	0	0	0	1	0
FGF12-AS1	1	1	0	0	0	0	0	0	0	1	0
FGF12-AS2	1	1	0	0	0	0	0	0	0	1	0
FGFR1	1	1	1	0	0	0	0	0	0	0	0
FH	1	1	0	0	0	0	0	1	0	0	0
FHDC1	1	1	0	0	0	0	0	0	1	0	0
FKBP11	1	1	0	0	0	0	0	0	0	1	0
FKBPL	1	1	1	0	0	0	0	0	0	0	0
FLJ42393	1	1	0	0	0	0	0	0	0	1	0
FLJ42969	1	1	0	0	0	0	0	0	0	1	0
FLJ46284	1	1	0	0	0	0	0	0	0	1	0
FLRT2	1	1	1	0	0	0	0	0	0	0	0
FNDC3B	1	1	0	0	0	0	0	0	0	1	0
FOXD4	1	1	1	0	0	0	0	0	0	0	0
FOXH1	1	1	0	0	0	0	0	0	0	1	0
FOXI1	1	1	1	0	0	0	0	0	0	0	0
FOXO1	1	1	0	1	0	0	0	0	0	0	0
FOXO4	1	1	1	0	0	0	0	0	0	0	0
FRAS1	1	1	0	0	0	1	0	0	0	0	0
FRAT1	1	1	1	0	0	0	0	0	0	0	0
FREM3	1	1	1	0	0	0	0	0	0	0	0
FRMD4B	1	1	1	0	0	0	0	0	0	0	0
FRMPD3	1	1	1	0	0	0	0	0	0	0	0
FSBP	1	1	0	0	0	0	0	0	0	1	0
FSIP2	1	1	1	0	0	0	0	0	0	0	0
FXR1	1	1	0	0	0	0	0	0	0	1	0
FYTTD1	1	1	0	0	0	0	0	0	0	1	0
FZD5	1	1	0	0	0	0	0	1	0	0	0
FZD6	1	1	0	0	0	0	0	0	0	1	0
G6PC2	1	1	1	0	0	0	0	0	0	0	0
GAPVD1	1	1	1	0	0	0	0	0	0	0	0
GAS2L2	1	1	1	0	0	0	0	0	0	0	0
GASAL1	1	1	0	0	0	0	0	0	0	1	0
GCC2	1	1	1	0	0	0	0	0	0	0	0
GCN1	1	1	1	0	0	0	0	0	0	0	0
GDAP1	1	1	0	0	0	0	0	0	0	1	0
GDF6	1	1	0	0	0	0	0	0	0	1	0
GEM	1	1	0	0	0	0	0	0	0	1	0
GFRA4	1	1	1	0	0	0	0	0	0	0	0
GGCT	1	1	1	0	0	0	0	0	0	0	0
GGH	1	1	0	0	0	0	0	0	0	1	0
GHSR	1	1	0	0	0	0	0	0	0	1	0
GLDC	1	1	1	0	0	0	0	0	0	0	0
GLI4	1	1	0	0	0	0	0	0	0	1	0
GLIPR2	1	1	1	0	0	0	0	0	0	0	0
GLYATL1B	1	1	1	0	0	0	0	0	0	0	0
GML	1	1	0	0	0	0	0	0	0	1	0
GMNC	1	1	0	0	0	0	0	0	0	1	0
GNB4	1	1	0	0	0	0	0	0	0	1	0
GNPTAB	1	1	0	0	0	0	0	1	0	0	0
GOLGA6D	1	1	1	0	0	0	0	0	0	0	0
GOLGA6L22	1	1	1	0	0	0	0	0	0	0	0
GOLIM4	1	1	0	0	0	0	0	0	0	1	0
GOT1L1	1	1	1	0	0	0	0	0	0	0	0
GP5	1	1	0	0	0	0	0	0	0	1	0
GPAA1	1	1	0	0	0	0	0	0	0	1	0
GPIHBP1	1	1	0	0	0	0	0	0	0	1	0
GPM6A	1	1	1	0	0	0	0	0	0	0	0
GPR135	1	1	1	0	0	0	0	0	0	0	0
GPR142	1	1	1	0	0	0	0	0	0	0	0
GPR155	1	1	1	0	0	0	0	0	0	0	0
GPR160	1	1	0	0	0	0	0	0	0	1	0
GPR20	1	1	0	0	0	0	0	0	0	1	0
GPRC5D	1	1	1	0	0	0	0	0	0	0	0
GPS2	1	1	0	0	0	0	0	0	1	0	0
GPT	1	1	0	0	0	0	0	0	0	1	0
GRAMD1A	1	1	1	0	0	0	0	0	0	0	0
GRB7	1	1	1	0	0	0	0	0	0	0	0
GRHL2	1	1	0	0	0	0	0	0	0	1	0
GRIN3A	1	1	1	0	0	0	0	0	0	0	0
GRINA	1	1	0	0	0	0	0	0	0	1	0
GRM1	1	1	1	0	0	0	0	0	0	0	0
GRM4	1	1	1	0	0	0	0	0	0	0	0
GSDMC	1	1	0	0	0	0	0	0	0	1	0
GSDMD	1	1	0	0	0	0	0	0	0	1	0
GSTT1	1	1	0	0	0	0	0	0	0	0	1
GSTT1-AS1	1	1	0	0	0	0	0	0	0	0	1
GSTTP2	1	1	0	0	0	0	0	0	0	0	1
GSX2	1	1	0	0	0	0	0	0	1	0	0
GUCA1C	1	1	1	0	0	0	0	0	0	0	0
GXYLT1	1	1	0	0	0	0	0	0	0	1	0
GYG2	1	1	0	0	0	0	0	0	0	0	1
GYS1	1	1	1	0	0	0	0	0	0	0	0
H1FNT	1	1	0	0	0	0	0	0	0	1	0
H3Y1	1	1	1	0	0	0	0	0	0	0	0
HABP2	1	1	1	0	0	0	0	0	0	0	0
HAS2	1	1	0	0	0	0	0	0	0	1	0
HAS2-AS1	1	1	0	0	0	0	0	0	0	1	0
HDAC7	1	1	0	0	0	0	0	0	0	1	0
HEG1	1	1	1	0	0	0	0	0	0	0	0
HELZ2	1	1	1	0	0	0	0	0	0	0	0
HERC3	1	1	1	0	0	0	0	0	0	0	0
HES1	1	1	0	0	0	0	0	0	0	1	0
HEY1	1	1	0	0	0	0	0	0	0	1	0
HGH1	1	1	0	0	0	0	0	0	0	1	0
HHLA1	1	1	0	0	0	0	0	0	0	1	0
HIF1A	1	1	1	0	0	0	0	0	0	0	0
HMCN2	1	1	1	0	0	0	0	0	0	0	0
HMGB3	1	1	1	0	0	0	0	0	0	0	0
HMGXB3	1	1	1	0	0	0	0	0	0	0	0
HNF1B	1	1	1	0	0	0	0	0	0	0	0
HNF4G	1	1	0	0	0	0	0	0	0	1	0
HNRNPA2B1	1	1	1	0	0	0	0	0	0	0	0
HNRNPD	1	1	1	0	0	0	0	0	0	0	0
HOOK1	1	1	0	0	0	1	0	0	0	0	0
HOOK2	1	1	0	0	0	0	0	1	0	0	0
HPYR1	1	1	0	0	0	0	0	0	0	1	0
HRASLS	1	1	0	0	0	0	0	0	0	1	0
HRG	1	1	0	0	0	0	0	0	0	1	0
HRH2	1	2	2	0	0	0	0	0	0	0	0
HS2ST1	1	1	1	0	0	0	0	0	0	0	0
HS6ST1	1	1	1	0	0	0	0	0	0	0	0
HSF1	1	1	0	0	0	0	0	0	0	1	0
HTR3C	1	1	0	0	0	0	0	0	0	1	0
HTR3D	1	1	0	0	0	0	0	0	0	1	0
HTR3E	1	1	0	0	0	0	0	0	0	1	0
HTR3E-AS1	1	1	0	0	0	0	0	0	0	1	0
ICAM3	1	1	1	0	0	0	0	0	0	0	0
IFIT5	1	1	1	0	0	0	0	0	0	0	0
IFNG	1	2	2	0	0	0	0	0	0	0	0
IFT74	1	1	1	0	0	0	0	0	0	0	0
IGF2BP2	1	1	0	0	0	0	0	0	0	1	0
IGF2BP2-AS1	1	1	0	0	0	0	0	0	0	1	0
IGFBPL1	1	1	1	0	0	0	0	0	0	0	0
IGSF22	1	1	0	0	0	0	0	1	0	0	0
IGSF5	1	1	1	0	0	0	0	0	0	0	0
IL10RA	1	1	0	1	0	0	0	0	0	0	0
IL17RB	1	1	1	0	0	0	0	0	0	0	0
IL1RAP	1	1	0	0	0	0	0	0	0	1	0
IL7	1	1	0	0	0	0	0	0	0	1	0
ILRUN	1	1	1	0	0	0	0	0	0	0	0
IMPA1	1	1	0	0	0	0	0	0	0	1	0
IMPA1P1	1	1	0	0	0	0	0	0	0	1	0
IMPAD1	1	1	0	0	0	0	0	0	0	1	0
INPPL1	1	1	1	0	0	0	0	0	0	0	0
INTS8	1	1	0	0	0	0	0	0	0	1	0
IQCG	1	1	0	0	0	0	0	0	0	1	0
IQGAP1	1	1	0	0	0	1	0	0	0	0	0
IQSEC2	1	1	1	0	0	0	0	0	0	0	0
ITGA3	1	1	1	0	0	0	0	0	0	0	0
ITGB4	1	1	1	0	0	0	0	0	0	0	0
ITPR2	1	1	0	0	0	0	0	1	0	0	0
JAK2	1	1	0	0	0	0	0	1	0	0	0
JAKMIP2	1	1	1	0	0	0	0	0	0	0	0
JPH1	1	1	0	0	0	0	0	0	0	1	0
JRK	1	1	0	0	0	0	0	0	0	1	0
KALRN	1	1	1	0	0	0	0	0	0	0	0
KANSL1L	1	1	1	0	0	0	0	0	0	0	0
KANSL2	1	1	0	0	0	0	0	0	0	1	0
KATNA1	1	1	1	0	0	0	0	0	0	0	0
KCNB2	1	1	0	0	0	0	0	0	0	1	0
KCNK15	1	1	1	0	0	0	0	0	0	0	0
KCNK3	1	1	1	0	0	0	0	0	0	0	0
KCNK9	1	1	0	0	0	0	0	0	0	1	0
KCNMB2	1	1	0	0	0	0	0	0	0	1	0
KCNMB2-AS1	1	1	0	0	0	0	0	0	0	1	0
KCNMB3	1	1	0	0	0	0	0	0	0	1	0
KCNQ3	1	1	0	0	0	0	0	0	0	1	0
KCNS2	1	1	0	0	0	0	0	0	0	1	0
KCNU1	1	1	1	0	0	0	0	0	0	0	0
KCTD17	1	1	1	0	0	0	0	0	0	0	0
KHDRBS3	1	1	0	0	0	0	0	0	0	1	0
KIAA1549	1	1	1	0	0	0	0	0	0	0	0
KIF21A	1	1	1	0	0	0	0	0	0	0	0
KIFAP3	1	1	1	0	0	0	0	0	0	0	0
KIFC2	1	1	0	0	0	0	0	0	0	1	0
KIR3DL2	1	1	1	0	0	0	0	0	0	0	0
KLF10	1	1	0	0	0	0	0	0	0	1	0
KLHDC7B	1	1	1	0	0	0	0	0	0	0	0
KLHL24	1	1	0	0	0	0	0	0	0	1	0
KLHL38	1	1	0	0	0	0	0	0	0	1	0
KLHL6	1	1	0	0	0	0	0	0	0	1	0
KLHL6-AS1	1	1	0	0	0	0	0	0	0	1	0
KLK5	1	1	1	0	0	0	0	0	0	0	0
KMT2C	1	1	1	0	0	0	0	0	0	0	0
KMT2D	1	1	0	0	0	0	0	0	1	0	0
KNG1	1	1	0	0	0	0	0	0	0	1	0
KRAS	1	1	1	0	0	0	0	0	0	0	0
KRT2	1	1	0	0	0	0	0	0	1	0	0
KRT24	1	1	1	0	0	0	0	0	0	0	0
KRTAP10-7	1	1	1	0	0	0	0	0	0	0	0
KRTAP4-3	1	1	0	1	0	0	0	0	0	0	0
KRTAP9-1	1	1	1	0	0	0	0	0	0	0	0
LACTB2	1	1	0	0	0	0	0	0	0	1	0
LACTB2-AS1	1	1	0	0	0	0	0	0	0	1	0
LALBA	1	1	0	0	0	0	0	0	0	1	0
LAMA2	1	1	1	0	0	0	0	0	0	0	0
LAMP3	1	1	0	0	0	0	0	0	0	1	0
LAPTM4B	1	1	0	0	0	0	0	0	0	1	0
LARP1	1	1	0	0	0	0	0	1	0	0	0
LATS2	1	1	0	0	0	0	0	1	0	0	0
LGI4	1	1	1	0	0	0	0	0	0	0	0
LIMS2	1	1	1	0	0	0	0	0	0	0	0
LINC00051	1	1	0	0	0	0	0	0	0	1	0
LINC00251	1	1	0	0	0	0	0	0	0	1	0
LINC00293	1	1	0	0	0	0	0	0	0	1	0
LINC00501	1	1	0	0	0	0	0	0	0	1	0
LINC00534	1	1	0	0	0	0	0	0	0	1	0
LINC00535	1	1	0	0	0	0	0	0	0	1	0
LINC00536	1	1	0	0	0	0	0	0	0	1	0
LINC00578	1	1	0	0	0	0	0	0	0	1	0
LINC00588	1	1	0	0	0	0	0	0	0	1	0
LINC00824	1	1	0	0	0	0	0	0	0	1	0
LINC00861	1	1	0	0	0	0	0	0	0	1	0
LINC00884	1	1	0	0	0	0	0	0	0	1	0
LINC00885	1	1	0	0	0	0	0	0	0	1	0
LINC00887	1	1	0	0	0	0	0	0	0	1	0
LINC00888	1	1	0	0	0	0	0	0	0	1	0
LINC00938	1	1	0	0	0	0	0	0	0	1	0
LINC00964	1	1	0	0	0	0	0	0	0	1	0
LINC00967	1	1	0	0	0	0	0	0	0	1	0
LINC00968	1	1	0	0	0	0	0	0	0	1	0
LINC00976	1	1	0	0	0	0	0	0	0	1	0
LINC00977	1	1	0	0	0	0	0	0	0	1	0
LINC01014	1	1	0	0	0	0	0	0	0	1	0
LINC01030	1	1	0	0	0	0	0	0	0	1	0
LINC01063	1	1	0	0	0	0	0	0	0	1	0
LINC01111	1	1	0	0	0	0	0	0	0	1	0
LINC01151	1	1	0	0	0	0	0	0	0	1	0
LINC01181	1	1	0	0	0	0	0	0	0	1	0
LINC01206	1	1	0	0	0	0	0	0	0	1	0
LINC01208	1	1	0	0	0	0	0	0	0	1	0
LINC01209	1	1	0	0	0	0	0	0	0	1	0
LINC01289	1	1	0	0	0	0	0	0	0	1	0
LINC01298	1	1	0	0	0	0	0	0	0	1	0
LINC01299	1	1	0	0	0	0	0	0	0	1	0
LINC01300	1	1	0	0	0	0	0	0	0	1	0
LINC01301	1	1	0	0	0	0	0	0	0	1	0
LINC01322	1	1	0	0	0	0	0	0	0	1	0
LINC01324	1	1	0	0	0	0	0	0	0	1	0
LINC01327	1	1	0	0	0	0	0	0	0	1	0
LINC01419	1	1	0	0	0	0	0	0	0	1	0
LINC01591	1	1	0	0	0	0	0	0	0	1	0
LINC01592	1	1	0	0	0	0	0	0	0	1	0
LINC01602	1	1	0	0	0	0	0	0	0	1	0
LINC01603	1	1	0	0	0	0	0	0	0	1	0
LINC01606	1	1	0	0	0	0	0	0	0	1	0
LINC01607	1	1	0	0	0	0	0	0	0	1	0
LINC01608	1	1	0	0	0	0	0	0	0	1	0
LINC01609	1	1	0	0	0	0	0	0	0	1	0
LINC01617	1	1	0	0	0	0	0	0	0	1	0
LINC01840	1	1	0	0	0	0	0	0	0	1	0
LINC01968	1	1	0	0	0	0	0	0	0	1	0
LINC01972	1	1	0	0	0	0	0	0	0	1	0
LINC01983	1	1	0	0	0	0	0	0	0	1	0
LINC01991	1	1	0	0	0	0	0	0	0	1	0
LINC01994	1	1	0	0	0	0	0	0	0	1	0
LINC01995	1	1	0	0	0	0	0	0	0	1	0
LINC02012	1	1	0	0	0	0	0	0	0	1	0
LINC02015	1	1	0	0	0	0	0	0	0	1	0
LINC02020	1	1	0	0	0	0	0	0	0	1	0
LINC02026	1	1	0	0	0	0	0	0	0	1	0
LINC02028	1	1	0	0	0	0	0	0	0	1	0
LINC02036	1	1	0	0	0	0	0	0	0	1	0
LINC02037	1	1	0	0	0	0	0	0	0	1	0
LINC02038	1	1	0	0	0	0	0	0	0	1	0
LINC02041	1	1	0	0	0	0	0	0	0	1	0
LINC02043	1	1	0	0	0	0	0	0	0	1	0
LINC02052	1	1	0	0	0	0	0	0	0	1	0
LINC02053	1	1	0	0	0	0	0	0	0	1	0
LINC02054	1	1	0	0	0	0	0	0	0	1	0
LINC02055	1	1	0	0	0	0	0	0	0	1	0
LINC02068	1	1	0	0	0	0	0	0	0	1	0
LINC02069	1	1	0	0	0	0	0	0	0	1	0
LINC02082	1	1	0	0	0	0	0	0	0	1	0
LINC02155	1	1	0	0	0	0	0	0	0	1	0
LINC02156	1	1	0	0	0	0	0	0	0	1	0
LINC02237	1	1	0	0	0	0	0	0	0	1	0
LINC02402	1	1	0	0	0	0	0	0	0	1	0
LINC02450	1	1	0	0	0	0	0	0	0	1	0
LINC02451	1	1	0	0	0	0	0	0	0	1	0
LINC02461	1	1	0	0	0	0	0	0	0	1	0
LINC02605	1	1	0	0	0	0	0	0	0	1	0
LINCR-0002	1	1	0	0	0	0	0	0	0	1	0
LIPH	1	1	0	0	0	0	0	0	0	1	0
LMLN	1	1	0	0	0	0	0	0	0	1	0
LMLN-AS1	1	1	0	0	0	0	0	0	0	1	0
LNCOC1	1	1	0	0	0	0	0	0	0	1	0
LOC100128164	1	1	0	0	0	0	0	0	0	1	0
LOC100130027	1	1	0	0	0	0	0	0	0	1	0
LOC100130298	1	1	0	0	0	0	0	0	0	1	0
LOC100131635	1	1	0	0	0	0	0	0	0	1	0
LOC100132813	1	1	0	0	0	0	0	0	0	1	0
LOC100287846	1	1	0	0	0	0	0	0	0	1	0
LOC100288748	1	1	0	0	0	0	0	0	0	1	0
LOC100288798	1	1	0	0	0	0	0	0	0	1	0
LOC100310756	1	1	0	0	0	0	0	0	0	1	0
LOC100500773	1	1	0	0	0	0	0	0	0	1	0
LOC100505501	1	1	0	0	0	0	0	0	0	1	0
LOC100506125	1	1	0	0	0	0	0	0	0	1	0
LOC100507464	1	1	0	0	0	0	0	0	0	1	0
LOC100507516	1	1	0	0	0	0	0	0	0	1	0
LOC101059915	1	1	0	1	0	0	0	0	0	0	0
LOC101241902	1	1	0	0	0	0	0	0	0	1	0
LOC101926892	1	1	0	0	0	0	0	0	0	1	0
LOC101926908	1	1	0	0	0	0	0	0	0	1	0
LOC101927040	1	1	0	0	0	0	0	0	0	1	0
LOC101927066	1	1	0	0	0	0	0	0	0	1	0
LOC101927141	1	1	0	0	0	0	0	0	0	1	0
LOC101927513	1	1	0	0	0	0	0	0	0	1	0
LOC101927543	1	1	0	0	0	0	0	0	0	1	0
LOC101927588	1	1	0	0	0	0	0	0	0	1	0
LOC101927657	1	1	0	0	0	0	0	0	0	1	0
LOC101927798	1	1	0	0	0	0	0	0	0	1	0
LOC101927822	1	1	0	0	0	0	0	0	0	1	0
LOC101927845	1	1	0	0	0	0	0	0	0	1	0
LOC101927915	1	1	0	0	0	0	0	0	0	1	0
LOC101928087	1	1	0	0	0	0	0	0	0	1	0
LOC101928160	1	1	0	0	0	0	0	0	0	1	0
LOC101928739	1	1	0	0	0	0	0	0	0	1	0
LOC101928882	1	1	0	0	0	0	0	0	0	1	0
LOC101928902	1	1	0	0	0	0	0	0	0	1	0
LOC101929106	1	1	0	0	0	0	0	0	0	1	0
LOC101929130	1	1	0	0	0	0	0	0	0	1	0
LOC101929217	1	1	0	0	0	0	0	0	0	1	0
LOC101929268	1	1	0	0	0	0	0	0	0	1	0
LOC101929341	1	1	0	0	0	0	0	0	0	1	0
LOC101929415	1	1	0	0	0	0	0	0	0	1	0
LOC101929488	1	1	0	0	0	0	0	0	0	1	0
LOC101929528	1	1	0	0	0	0	0	0	0	1	0
LOC101929709	1	1	0	0	0	0	0	0	0	1	0
LOC102723322	1	1	0	0	0	0	0	0	0	1	0
LOC102724604	1	1	0	0	0	0	0	0	0	1	0
LOC102724612	1	1	0	0	0	0	0	0	0	1	0
LOC102724623	1	1	0	0	0	0	0	0	0	1	0
LOC102724708	1	1	0	0	0	0	0	0	0	1	0
LOC102724710	1	1	0	0	0	0	0	0	0	1	0
LOC102724804	1	1	0	0	0	0	0	0	0	1	0
LOC102724874	1	1	0	0	0	0	0	0	0	1	0
LOC104054148	1	1	0	0	0	0	0	0	0	1	0
LOC105369147	1	1	0	0	0	0	0	0	0	1	0
LOC105369747	1	1	0	0	0	0	0	0	0	1	0
LOC105374194	1	1	0	0	0	0	0	0	0	1	0
LOC105374205	1	1	0	0	0	0	0	0	0	1	0
LOC105374297	1	1	0	0	0	0	0	0	0	1	0
LOC105375690	1	1	0	0	0	0	0	0	0	1	0
LOC105375713	1	1	0	0	0	0	0	0	0	1	0
LOC105375744	1	1	0	0	0	0	0	0	0	1	0
LOC105375773	1	1	0	0	0	0	0	0	0	1	0
LOC105375787	1	1	0	0	0	0	0	0	0	1	0
LOC105375800	1	1	0	0	0	0	0	0	0	1	0
LOC105375843	1	1	0	0	0	0	0	0	0	1	0
LOC107984974	1	1	1	0	0	0	0	0	0	0	0
LOC220729	1	1	0	0	0	0	0	0	0	1	0
LOC286177	1	1	0	0	0	0	0	0	0	1	0
LOC286178	1	1	0	0	0	0	0	0	0	1	0
LOC391322	1	1	0	0	0	0	0	0	0	0	1
LOC392232	1	1	0	0	0	0	0	0	0	1	0
LOC401463	1	1	0	0	0	0	0	0	0	1	0
LOC401478	1	1	0	0	0	0	0	0	0	1	0
LOXL4	1	1	1	0	0	0	0	0	0	0	0
LPP	1	1	0	0	0	0	0	0	0	1	0
LPP-AS1	1	1	0	0	0	0	0	0	0	1	0
LPP-AS2	1	1	0	0	0	0	0	0	0	1	0
LRATD1	1	1	0	0	0	0	0	1	0	0	0
LRCH3	1	1	0	0	0	0	0	0	0	1	0
LRCH4	1	1	0	1	0	0	0	0	0	0	0
LRIT1	1	1	1	0	0	0	0	0	0	0	0
LRP1	1	1	1	0	0	0	0	0	0	0	0
LRP12	1	1	0	0	0	0	0	0	0	1	0
LRP2	1	1	0	1	0	0	0	0	0	0	0
LRRC14	1	1	0	0	0	0	0	0	0	1	0
LRRC15	1	1	0	0	0	0	0	0	0	1	0
LRRC24	1	1	0	0	0	0	0	0	0	1	0
LRRC31	1	1	0	0	0	0	0	0	0	1	0
LRRC34	1	1	0	0	0	0	0	0	0	1	0
LRRC40	1	1	1	0	0	0	0	0	0	0	0
LRRC43	1	1	1	0	0	0	0	0	0	0	0
LRRC6	1	1	0	0	0	0	0	0	0	1	0
LRRC77P	1	1	0	0	0	0	0	0	0	1	0
LRRC8C	1	1	1	0	0	0	0	0	0	0	0
LRRCC1	1	1	0	0	0	0	0	0	0	1	0
LRRIQ4	1	1	0	0	0	0	0	0	0	1	0
LSG1	1	1	0	0	0	0	0	0	0	1	0
LY6D	1	1	0	0	0	0	0	0	0	1	0
LY6E	1	1	0	0	0	0	0	0	0	1	0
LY6E-DT	1	1	0	0	0	0	0	0	0	1	0
LY6H	1	1	0	0	0	0	0	0	0	1	0
LY6K	1	1	0	0	0	0	0	0	0	1	0
LYN	1	1	0	0	0	0	0	0	0	1	0
LYNX1	1	1	0	0	0	0	0	0	0	1	0
LYPD2	1	1	0	0	0	0	0	0	0	1	0
LYPLA1	1	1	0	0	0	0	0	0	0	1	0
LYST	1	1	1	0	0	0	0	0	0	0	0
LZTS3	1	1	1	0	0	0	0	0	0	0	0
MACF1	1	1	1	0	0	0	0	0	0	0	0
MAF1	1	1	0	0	0	0	0	0	0	1	0
MAFA	1	1	0	0	0	0	0	0	0	1	0
MAFA-AS1	1	1	0	0	0	0	0	0	0	1	0
MAFF	1	1	1	0	0	0	0	0	0	0	0
MAGEB16	1	1	1	0	0	0	0	0	0	0	0
MAGEE1	1	2	2	0	0	0	0	0	0	0	0
MAGI2	1	1	1	0	0	0	0	0	0	0	0
MAL2	1	1	0	0	0	0	0	0	0	1	0
MAL2-AS1	1	1	0	0	0	0	0	0	0	1	0
MAP3K10	1	1	1	0	0	0	0	0	0	0	0
MAP3K13	1	1	0	0	0	0	0	0	0	1	0
MAP6D1	1	1	0	0	0	0	0	0	0	1	0
MAP7D2	1	1	1	0	0	0	0	0	0	0	0
MAPK15	1	1	0	0	0	0	0	0	0	1	0
MARCKSL1	1	1	1	0	0	0	0	0	0	0	0
MARCOL	1	1	1	0	0	0	0	0	0	0	0
MARS1	1	1	1	0	0	0	0	0	0	0	0
MASP1	1	1	0	0	0	0	0	0	0	1	0
MATN2	1	1	0	0	0	0	0	0	0	1	0
MB21D2	1	1	0	0	0	0	0	0	0	1	0
MCCC1	1	1	0	0	0	0	0	0	0	1	0
MCF2L	1	1	1	0	0	0	0	0	0	0	0
MCF2L2	1	1	0	0	0	0	0	0	0	1	0
MCM4	1	1	0	0	0	0	0	0	0	1	0
MCMDC2	1	1	0	0	0	0	0	0	0	1	0
MDM2	1	1	1	0	0	0	0	0	0	0	0
MECOM	1	1	0	0	0	0	0	0	0	1	0
MED14	1	1	1	0	0	0	0	0	0	0	0
MED30	1	1	0	0	0	0	0	0	0	1	0
MELTF	1	1	0	0	0	0	0	0	0	1	0
MELTF-AS1	1	1	0	0	0	0	0	0	0	1	0
MEN1	1	1	0	0	0	0	0	1	0	0	0
MET	1	1	1	0	0	0	0	0	0	0	0
METTL1	1	1	1	0	0	0	0	0	0	0	0
MFSD3	1	1	0	0	0	0	0	0	0	1	0
MGAM	1	1	1	0	0	0	0	0	0	0	0
MGAM2	1	1	1	0	0	0	0	0	0	0	0
MGC2889	1	1	0	0	0	0	0	0	0	1	0
MICOS13	1	1	1	0	0	0	0	0	0	0	0
MIDEAS	1	1	1	0	0	0	0	0	0	0	0
MINCR	1	1	0	0	0	0	0	0	0	1	0
MIR1204	1	1	0	0	0	0	0	0	0	1	0
MIR1205	1	1	0	0	0	0	0	0	0	1	0
MIR1206	1	1	0	0	0	0	0	0	0	1	0
MIR1207	1	1	0	0	0	0	0	0	0	1	0
MIR1208	1	1	0	0	0	0	0	0	0	1	0
MIR1224	1	1	0	0	0	0	0	0	0	1	0
MIR124-2	1	1	0	0	0	0	0	0	0	1	0
MIR124-2HG	1	1	0	0	0	0	0	0	0	1	0
MIR1248	1	1	0	0	0	0	0	0	0	1	0
MIR1263	1	1	0	0	0	0	0	0	0	1	0
MIR1291	1	1	0	0	0	0	0	0	0	1	0
MIR1302-7	1	1	0	0	0	0	0	0	0	1	0
MIR186	1	1	0	0	0	0	0	0	0	0	1
MIR2052	1	1	0	0	0	0	0	0	0	1	0
MIR2052HG	1	1	0	0	0	0	0	0	0	1	0
MIR2053	1	1	0	0	0	0	0	0	0	1	0
MIR28	1	1	0	0	0	0	0	0	0	1	0
MIR30B	1	1	0	0	0	0	0	0	0	1	0
MIR30D	1	1	0	0	0	0	0	0	0	1	0
MIR3137	1	1	0	0	0	0	0	0	0	1	0
MIR3149	1	1	0	0	0	0	0	0	0	1	0
MIR3150A	1	1	0	0	0	0	0	0	0	1	0
MIR3150B	1	1	0	0	0	0	0	0	0	1	0
MIR3150BHG	1	1	0	0	0	0	0	0	0	1	0
MIR3151	1	1	0	0	0	0	0	0	0	1	0
MIR3610	1	1	0	0	0	0	0	0	0	1	0
MIR3686	1	1	0	0	0	0	0	0	0	1	0
MIR378D2	1	1	0	0	0	0	0	0	0	1	0
MIR4273	1	1	0	0	0	0	0	0	0	0	1
MIR4470	1	1	0	0	0	0	0	0	0	1	0
MIR4471	1	1	0	0	0	0	0	0	0	1	0
MIR4472-1	1	1	0	0	0	0	0	0	0	1	0
MIR4494	1	1	0	0	0	0	0	0	0	1	0
MIR4539	1	1	0	0	0	0	0	0	0	1	0
MIR4661	1	1	0	0	0	0	0	0	0	1	0
MIR4662A	1	1	0	0	0	0	0	0	0	1	0
MIR4662B	1	1	0	0	0	0	0	0	0	1	0
MIR4663	1	1	0	0	0	0	0	0	0	1	0
MIR4664	1	1	0	0	0	0	0	0	0	1	0
MIR4698	1	1	0	0	0	0	0	0	0	1	0
MIR4701	1	1	0	0	0	0	0	0	0	1	0
MIR4789	1	1	0	0	0	0	0	0	0	1	0
MIR4797	1	1	0	0	0	0	0	0	0	1	0
MIR5194	1	1	0	0	0	0	0	0	0	1	0
MIR548AQ	1	1	0	0	0	0	0	0	0	1	0
MIR548AZ	1	1	0	0	0	0	0	0	0	1	0
MIR548D1	1	1	0	0	0	0	0	0	0	1	0
MIR551B	1	1	0	0	0	0	0	0	0	1	0
MIR5588	1	1	0	0	0	0	0	0	0	1	0
MIR5680	1	1	0	0	0	0	0	0	0	1	0
MIR5681A	1	1	0	0	0	0	0	0	0	1	0
MIR5681B	1	1	0	0	0	0	0	0	0	1	0
MIR569	1	1	0	0	0	0	0	0	0	1	0
MIR570	1	1	0	0	0	0	0	0	0	1	0
MIR5708	1	1	0	0	0	0	0	0	0	1	0
MIR570HG	1	1	0	0	0	0	0	0	0	1	0
MIR599	1	1	0	0	0	0	0	0	0	1	0
MIR6505	1	1	0	0	0	0	0	0	0	1	0
MIR661	1	1	0	0	0	0	0	0	0	1	0
MIR6828	1	1	0	0	0	0	0	0	0	1	0
MIR6829	1	1	0	0	0	0	0	0	0	1	0
MIR6844	1	1	0	0	0	0	0	0	0	1	0
MIR6845	1	1	0	0	0	0	0	0	0	1	0
MIR6846	1	1	0	0	0	0	0	0	0	1	0
MIR6847	1	1	0	0	0	0	0	0	0	1	0
MIR6848	1	1	0	0	0	0	0	0	0	1	0
MIR6849	1	1	0	0	0	0	0	0	0	1	0
MIR6850	1	1	0	0	0	0	0	0	0	1	0
MIR6893	1	1	0	0	0	0	0	0	0	1	0
MIR7112	1	1	0	0	0	0	0	0	0	1	0
MIR7705	1	1	0	0	0	0	0	0	0	1	0
MIR7848	1	1	0	0	0	0	0	0	0	1	0
MIR7851	1	1	0	0	0	0	0	0	0	1	0
MIR7977	1	1	0	0	0	0	0	0	0	1	0
MIR8084	1	1	0	0	0	0	0	0	0	1	0
MIR875	1	1	0	0	0	0	0	0	0	1	0
MIR922	1	1	0	0	0	0	0	0	0	1	0
MIR937	1	1	0	0	0	0	0	0	0	1	0
MIR939	1	1	0	0	0	0	0	0	0	1	0
MIR944	1	1	0	0	0	0	0	0	0	1	0
MITF	1	1	1	0	0	0	0	0	0	0	0
MMP16	1	1	0	0	0	0	0	0	0	1	0
MOS	1	1	0	0	0	0	0	0	0	1	0
MPI	1	1	1	0	0	0	0	0	0	0	0
MROH1	1	1	0	0	0	0	0	0	0	1	0
MROH2A	1	1	1	0	0	0	0	0	0	0	0
MROH5	1	1	0	0	0	0	0	0	0	1	0
MRPL13	1	1	0	0	0	0	0	0	0	1	0
MRPL15	1	1	0	0	0	0	0	0	0	1	0
MRPL47	1	1	0	0	0	0	0	0	0	1	0
MRPS28	1	1	0	0	0	0	0	0	0	1	0
MRPS30	1	1	1	0	0	0	0	0	0	0	0
MRPS9	1	1	0	0	1	0	0	0	0	0	0
MS4A5	1	1	0	0	0	0	0	1	0	0	0
MSC	1	1	0	0	0	0	0	0	0	1	0
MSC-AS1	1	1	0	0	0	0	0	0	0	1	0
MSTO1	1	1	0	0	0	1	0	0	0	0	0
MTBP	1	1	0	0	0	0	0	0	0	1	0
MTDH	1	1	0	0	0	0	0	0	0	1	0
MTERF3	1	1	0	0	0	0	0	0	0	1	0
MTFR1	1	1	0	0	0	0	0	0	0	1	0
MTMR6	1	1	1	0	0	0	0	0	0	0	0
MTOR	1	1	1	0	0	0	0	0	0	0	0
MTREX	1	1	1	0	0	0	0	0	0	0	0
MTSS1	1	1	0	0	0	0	0	0	0	1	0
MUC12	1	1	1	0	0	0	0	0	0	0	0
MUC20	1	1	0	0	0	0	0	0	0	1	0
MUC3A	1	1	1	0	0	0	0	0	0	0	0
MXRA5	1	1	1	0	0	0	0	0	0	0	0
MYBBP1A	1	1	1	0	0	0	0	0	0	0	0
MYBL1	1	1	0	0	0	0	0	0	0	1	0
MYC	1	1	0	0	0	0	0	0	0	1	0
MYH3	1	1	1	0	0	0	0	0	0	0	0
MYH4	1	1	1	0	0	0	0	0	0	0	0
MYH7	1	1	1	0	0	0	0	0	0	0	0
MYLIP	1	1	1	0	0	0	0	0	0	0	0
MYNN	1	1	0	0	0	0	0	0	0	1	0
MYO15B	1	1	1	0	0	0	0	0	0	0	0
MYO1E	1	1	0	0	0	1	0	0	0	0	0
MYO3A	1	1	0	0	0	0	0	1	0	0	0
MYO6	1	1	1	0	0	0	0	0	0	0	0
MYO7B	1	1	1	0	0	0	0	0	0	0	0
MYOC	1	1	1	0	0	0	0	0	0	0	0
MYORG	1	1	1	0	0	0	0	0	0	0	0
MYSM1	1	1	1	0	0	0	0	0	0	0	0
N4BP2L2	1	1	1	0	0	0	0	0	0	0	0
NAALADL2-AS1	1	1	0	0	0	0	0	0	0	1	0
NAALADL2-AS2	1	1	0	0	0	0	0	0	0	1	0
NAALADL2-AS3	1	1	0	0	0	0	0	0	0	1	0
NACA	1	1	1	0	0	0	0	0	0	0	0
NACA4P	1	1	0	0	0	0	0	0	0	1	0
NAPRT	1	1	0	0	0	0	0	0	0	1	0
NAV1	1	1	1	0	0	0	0	0	0	0	0
NAV3	1	1	0	1	0	0	0	0	0	0	0
NBEAL1	1	1	0	1	0	0	0	0	0	0	0
NBN	1	1	0	0	0	0	0	0	0	1	0
NBPF8	1	1	1	0	0	0	0	0	0	0	0
NCALD	1	1	0	0	0	0	0	0	0	1	0
NCAM2	1	1	1	0	0	0	0	0	0	0	0
NCBP2	1	1	0	0	0	0	0	0	0	1	0
NCBP2-AS1	1	1	0	0	0	0	0	0	0	1	0
NCBP2-AS2	1	1	0	0	0	0	0	0	0	1	0
NCEH1	1	1	0	0	0	0	0	0	0	1	0
NCOA2	1	1	0	0	0	0	0	0	0	1	0
NCRNA00250	1	1	0	0	0	0	0	0	0	1	0
NDRG1	1	1	0	0	0	0	0	0	0	1	0
NDUFAF1	1	1	0	0	0	0	0	1	0	0	0
NDUFAF6	1	1	0	0	0	0	0	0	0	1	0
NDUFB9	1	1	0	0	0	0	0	0	0	1	0
NEB	1	1	1	0	0	0	0	0	0	0	0
NECAB1	1	1	0	0	0	0	0	0	0	1	0
NEK8	1	1	1	0	0	0	0	0	0	0	0
NELL2	1	1	0	0	0	0	0	0	0	1	0
NEPRO	1	1	1	0	0	0	0	0	0	0	0
NF1	1	1	1	0	0	0	0	0	0	0	0
NF2	1	1	0	1	0	0	0	0	0	0	0
NFATC3	1	1	1	0	0	0	0	0	0	0	0
NFIC	1	1	1	0	0	0	0	0	0	0	0
NID1	1	1	1	0	0	0	0	0	0	0	0
NINL	1	1	1	0	0	0	0	0	0	0	0
NIPAL2	1	1	0	0	0	0	0	0	0	1	0
NISCH	1	1	1	0	0	0	0	0	0	0	0
NKAIN3	1	1	0	0	0	0	0	0	0	1	0
NKAIN3-IT1	1	1	0	0	0	0	0	0	0	1	0
NLGN1	1	1	0	0	0	0	0	0	0	1	0
NLGN1-AS1	1	1	0	0	0	0	0	0	0	1	0
NLRP3	1	1	1	0	0	0	0	0	0	0	0
NMNAT2	1	1	1	0	0	0	0	0	0	0	0
NMRAL2P	1	1	0	0	0	0	0	0	0	1	0
NOS1	1	1	1	0	0	0	0	0	0	0	0
NOTCH3	1	1	1	0	0	0	0	0	0	0	0
NOX5	1	1	1	0	0	0	0	0	0	0	0
NOXRED1	1	1	1	0	0	0	0	0	0	0	0
NPBWR1	1	1	0	0	0	0	0	0	0	1	0
NPC1L1	1	1	0	0	0	0	0	1	0	0	0
NPIPB11	1	1	1	0	0	0	0	0	0	0	0
NRBP2	1	1	0	0	0	0	0	0	0	1	0
NRIP2	1	1	1	0	0	0	0	0	0	0	0
NRROS	1	1	0	0	0	0	0	0	0	1	0
NSMAF	1	1	0	0	0	0	0	0	0	1	0
NSMCE2	1	1	0	0	0	0	0	0	0	1	0
NSUN5	1	1	1	0	0	0	0	0	0	0	0
NTM	1	1	1	0	0	0	0	0	0	0	0
NUAK2	1	1	1	0	0	0	0	0	0	0	0
NUB1	1	1	0	0	0	0	0	1	0	0	0
NUCKS1	1	1	1	0	0	0	0	0	0	0	0
NUDCD1	1	1	0	0	0	0	0	0	0	1	0
NUDT19	1	1	1	0	0	0	0	0	0	0	0
NUTM2B	1	1	1	0	0	0	0	0	0	0	0
NUTM2E	1	1	1	0	0	0	0	0	0	0	0
OBSCN	1	1	1	0	0	0	0	0	0	0	0
OC90	1	1	0	0	0	0	0	0	0	1	0
ODF1	1	1	0	0	0	0	0	0	0	1	0
OFD1	1	1	1	0	0	0	0	0	0	0	0
OGFR	1	1	1	0	0	0	0	0	0	0	0
OMG	1	2	2	0	0	0	0	0	0	0	0
OPA1	1	1	0	0	0	0	0	0	0	1	0
OPA1-AS1	1	1	0	0	0	0	0	0	0	1	0
OPLAH	1	1	0	0	0	0	0	0	0	1	0
OPRK1	1	1	0	0	0	0	0	0	0	1	0
OR10AD1	1	1	0	0	0	0	0	0	0	1	0
OR13C8	1	1	1	0	0	0	0	0	0	0	0
OR1G1	1	1	1	0	0	0	0	0	0	0	0
OR1J4	1	1	1	0	0	0	0	0	0	0	0
OR4C11	1	1	0	0	0	0	0	0	0	0	1
OR4C6	1	1	0	0	0	0	0	0	0	0	1
OR4N5	1	1	0	0	0	0	0	1	0	0	0
OR4P4	1	1	0	0	0	0	0	0	0	0	1
OR4S2	1	1	0	0	0	0	0	0	0	0	1
OR5AU1	1	1	1	0	0	0	0	0	0	0	0
OR5D14	1	1	1	0	0	0	0	0	0	0	0
OR5T2	1	1	1	0	0	0	0	0	0	0	0
OR6K2	1	1	1	0	0	0	0	0	0	0	0
OR7G3	1	1	1	0	0	0	0	0	0	0	0
OR8K5	1	1	1	0	0	0	0	0	0	0	0
OR8S1	1	1	0	0	0	0	0	0	0	1	0
ORC5	1	1	0	0	1	0	0	0	0	0	0
OSBP	1	1	1	0	0	0	0	0	0	0	0
OSGIN2	1	1	0	0	0	0	0	0	0	1	0
OSR2	1	1	0	0	0	0	0	0	0	1	0
OSTN	1	1	0	0	0	0	0	0	0	1	0
OSTN-AS1	1	1	0	0	0	0	0	0	0	1	0
OTUD6B	1	1	0	0	0	0	0	0	0	1	0
OTUD6B-AS1	1	1	0	0	0	0	0	0	0	1	0
OXA1L	1	1	1	0	0	0	0	0	0	0	0
OXR1	1	1	0	0	0	0	0	0	0	1	0
P3H2	1	1	0	0	0	0	0	0	0	1	0
P3H2-AS1	1	1	0	0	0	0	0	0	0	1	0
P4HA1	1	1	0	0	0	0	0	1	0	0	0
PABPC1	1	1	0	0	0	0	0	0	0	1	0
PAG1	1	1	0	0	0	0	0	0	0	1	0
PAPOLG	1	1	1	0	0	0	0	0	0	0	0
PAQR6	1	1	1	0	0	0	0	0	0	0	0
PARL	1	1	0	0	0	0	0	0	0	1	0
PARP10	1	1	0	0	0	0	0	0	0	1	0
PATE4	1	1	1	0	0	0	0	0	0	0	0
PBXIP1	1	1	1	0	0	0	0	0	0	0	0
PCAT1	1	1	0	0	0	0	0	0	0	1	0
PCAT2	1	1	0	0	0	0	0	0	0	1	0
PCDH8	1	1	1	0	0	0	0	0	0	0	0
PCDH9	1	1	1	0	0	0	0	0	0	0	0
PCDHA12	1	1	0	0	0	0	0	1	0	0	0
PCDHA7	1	1	1	0	0	0	0	0	0	0	0
PCDHB12	1	1	1	0	0	0	0	0	0	0	0
PCDHB14	1	1	1	0	0	0	0	0	0	0	0
PCDHGA2	1	1	1	0	0	0	0	0	0	0	0
PCDHGA8	1	1	1	0	0	0	0	0	0	0	0
PCED1B	1	1	0	0	0	0	0	0	0	1	0
PCED1B-AS1	1	1	0	0	0	0	0	0	0	1	0
PCLO	1	1	1	0	0	0	0	0	0	0	0
PCMTD1	1	1	0	0	0	0	0	0	0	1	0
PCNT	1	1	1	0	0	0	0	0	0	0	0
PCSK7	1	1	1	0	0	0	0	0	0	0	0
PCYT1A	1	1	0	0	0	0	0	0	0	1	0
PDCD10	1	1	0	0	0	0	0	0	0	1	0
PDE11A	1	1	1	0	0	0	0	0	0	0	0
PDE2A	1	1	1	0	0	0	0	0	0	0	0
PDE7A	1	1	0	0	0	0	0	0	0	1	0
PDIA2	1	1	1	0	0	0	0	0	0	0	0
PDLIM2	1	1	1	0	0	0	0	0	0	0	0
PDLIM3	1	1	1	0	0	0	0	0	0	0	0
PDP1	1	1	0	0	0	0	0	0	0	1	0
PDZD2	1	1	1	0	0	0	0	0	0	0	0
PEAK1	1	1	1	0	0	0	0	0	0	0	0
PEBP4	1	1	1	0	0	0	0	0	0	0	0
PEG13	1	1	0	0	0	0	0	0	0	1	0
PENK	1	1	0	0	0	0	0	0	0	1	0
PEX2	1	1	0	0	0	0	0	0	0	1	0
PEX5L	1	1	0	0	0	0	0	0	0	1	0
PEX5L-AS2	1	1	0	0	0	0	0	0	0	1	0
PFKFB3	1	1	1	0	0	0	0	0	0	0	0
PFKM	1	1	0	0	0	0	0	0	0	1	0
PHACTR2	1	1	0	0	0	1	0	0	0	0	0
PHC3	1	1	0	0	0	0	0	0	0	1	0
PHF1	1	1	1	0	0	0	0	0	0	0	0
PHF20L1	1	1	0	0	0	0	0	0	0	1	0
PHGR1	1	1	0	0	0	0	0	0	1	0	0
PHLDB3	1	1	1	0	0	0	0	0	0	0	0
PI15	1	1	0	0	0	0	0	0	0	1	0
PIEZO2	1	1	1	0	0	0	0	0	0	0	0
PIGN	1	1	1	0	0	0	0	0	0	0	0
PIGX	1	1	0	0	0	0	0	0	0	1	0
PIGZ	1	1	0	0	0	0	0	0	0	1	0
PIK3C2B	1	1	0	0	0	1	0	0	0	0	0
PIK3CA	1	1	0	0	0	0	0	0	0	1	0
PIP4P2	1	1	0	0	0	0	0	0	0	1	0
PITPNM2	1	1	1	0	0	0	0	0	0	0	0
PITRM1	1	1	1	0	0	0	0	0	0	0	0
PKD1L3	1	1	1	0	0	0	0	0	0	0	0
PKHD1L1	1	1	0	0	0	0	0	0	0	1	0
PKIA	1	1	0	0	0	0	0	0	0	1	0
PKIA-AS1	1	1	0	0	0	0	0	0	0	1	0
PKNOX2	1	1	1	0	0	0	0	0	0	0	0
PLAG1	1	1	0	0	0	0	0	0	0	1	0
PLD1	1	1	0	0	0	0	0	0	0	1	0
PLD2	1	1	1	0	0	0	0	0	0	0	0
PLD3	1	1	1	0	0	0	0	0	0	0	0
PLEKHA8P1	1	1	0	0	0	0	0	0	0	1	0
PLEKHF2	1	1	0	0	0	0	0	0	0	1	0
PLK1	1	1	1	0	0	0	0	0	0	0	0
PLOD1	1	1	1	0	0	0	0	0	0	0	0
PLPPR3	1	1	1	0	0	0	0	0	0	0	0
PLS3	1	1	1	0	0	0	0	0	0	0	0
PLSCR5	1	1	0	1	0	0	0	0	0	0	0
PLXNB1	1	1	1	0	0	0	0	0	0	0	0
PLXNB2	1	1	1	0	0	0	0	0	0	0	0
PLXNB3	1	1	1	0	0	0	0	0	0	0	0
PMP2	1	1	0	0	0	0	0	0	0	1	0
PNLIPRP2	1	1	0	1	0	0	0	0	0	0	0
PNN	1	1	0	0	0	0	0	1	0	0	0
PNRC1	1	1	1	0	0	0	0	0	0	0	0
POLK	1	1	1	0	0	0	0	0	0	0	0
POLR2G	1	1	1	0	0	0	0	0	0	0	0
POLR2H	1	1	0	0	0	0	0	0	0	1	0
POLR2K	1	1	0	0	0	0	0	0	0	1	0
POP1	1	1	0	0	0	0	0	0	0	1	0
POR	1	1	1	0	0	0	0	0	0	0	0
POU3F2	1	1	1	0	0	0	0	0	0	0	0
POU5F1B	1	1	0	0	0	0	0	0	0	1	0
PPDPFL	1	1	0	0	0	0	0	0	0	1	0
PPHLN1	1	1	0	0	0	0	0	0	0	1	0
PPIE	1	1	1	0	0	0	0	0	0	0	0
PPM1A	1	1	1	0	0	0	0	0	0	0	0
PPP1R15B	1	1	1	0	0	0	0	0	0	0	0
PPP1R16A	1	1	0	0	0	0	0	0	0	1	0
PPP1R2	1	1	0	0	0	0	0	0	0	1	0
PPP1R26	1	1	1	0	0	0	0	0	0	0	0
PPP1R3C	1	1	1	0	0	0	0	0	0	0	0
PPP1R42	1	1	0	0	0	0	0	0	0	1	0
PPP4R4	1	1	0	0	0	0	0	1	0	0	0
PRDM14	1	1	0	0	0	0	0	0	0	1	0
PRDX5	1	1	1	0	0	0	0	0	0	0	0
PREX2	1	1	0	0	0	0	0	0	0	1	0
PRG4	1	1	1	0	0	0	0	0	0	0	0
PRICKLE1	1	1	0	0	0	0	0	0	0	1	0
PRICKLE4	1	1	1	0	0	0	0	0	0	0	0
PRKAG1	1	1	0	0	0	0	0	0	0	1	0
PRKCI	1	1	0	0	0	0	0	0	0	1	0
PRKCZ	1	1	1	0	0	0	0	0	0	0	0
PRKDC	1	1	0	0	0	0	0	0	0	1	0
PRLR	1	1	1	0	0	0	0	0	0	0	0
PRNCR1	1	1	0	0	0	0	0	0	0	1	0
PRPF18	1	1	0	0	0	0	0	0	1	0	0
PRPF40A	1	1	1	0	0	0	0	0	0	0	0
PRRC2A	1	1	1	0	0	0	0	0	0	0	0
PRSS12	1	1	1	0	0	0	0	0	0	0	0
PRX	1	1	1	0	0	0	0	0	0	0	0
PSCA	1	1	0	0	0	0	0	0	0	1	0
PSG1	1	1	1	0	0	0	0	0	0	0	0
PSKH2	1	1	0	0	0	0	0	0	0	1	0
PSMD2	1	1	0	0	0	0	0	0	0	1	0
PSMD8	1	1	1	0	0	0	0	0	0	0	0
PSME4	1	1	1	0	0	0	0	0	0	0	0
PTBP1	1	1	1	0	0	0	0	0	0	0	0
PTCSC1	1	1	0	0	0	0	0	0	0	1	0
PTDSS1	1	1	0	0	0	0	0	0	0	1	0
PTGES3L-AARSD1	1	1	1	0	0	0	0	0	0	0	0
PTH2R	1	1	1	0	0	0	0	0	0	0	0
PTK2	1	1	0	0	0	0	0	0	0	1	0
PTK6	1	1	1	0	0	0	0	0	0	0	0
PTP4A3	1	1	0	0	0	0	0	0	0	1	0
PTPN14	1	1	0	0	0	0	0	1	0	0	0
PTPRC	1	1	1	0	0	0	0	0	0	0	0
PTPRJ	1	1	1	0	0	0	0	0	0	0	0
PTPRO	1	1	1	0	0	0	0	0	0	0	0
PTTG3P	1	1	0	0	0	0	0	0	0	1	0
PUF60	1	1	0	0	0	0	0	0	0	1	0
PUM1	1	1	1	0	0	0	0	0	0	0	0
PUS7L	1	1	1	0	0	0	0	0	0	0	0
PVRIG	1	1	1	0	0	0	0	0	0	0	0
PVT1	1	1	0	0	0	0	0	0	0	1	0
PXN	1	1	1	0	0	0	0	0	0	0	0
PYCR3	1	1	0	0	0	0	0	0	0	1	0
PYDC2	1	1	0	0	0	0	0	0	0	1	0
PYGL	1	1	0	0	0	0	0	1	0	0	0
PYGM	1	1	1	0	0	0	0	0	0	0	0
PZP	1	1	0	0	0	0	0	1	0	0	0
QSOX2	1	1	1	0	0	0	0	0	0	0	0
R3HCC1L	1	1	1	0	0	0	0	0	0	0	0
RAB19	1	1	1	0	0	0	0	0	0	0	0
RAB2A	1	1	0	0	0	0	0	0	0	1	0
RAB44	1	1	1	0	0	0	0	0	0	0	0
RAB9A	1	1	1	0	0	0	0	0	0	0	0
RACGAP1P	1	1	0	0	0	0	0	0	0	1	0
RAD21	1	1	0	0	0	0	0	0	0	1	0
RAD21-AS1	1	1	0	0	0	0	0	0	0	1	0
RAD54B	1	1	0	0	0	0	0	0	0	1	0
RALYL	1	1	0	0	0	0	0	0	0	1	0
RAP2A	1	1	0	0	0	1	0	0	0	0	0
RAPGEF3	1	1	0	0	0	0	0	0	0	1	0
RAPGEF6	1	1	1	0	0	0	0	0	0	0	0
RARRES2	1	1	1	0	0	0	0	0	0	0	0
RB1CC1	1	1	0	0	0	0	0	0	0	1	0
RBL2	1	1	1	0	0	0	0	0	0	0	0
RBM12B	1	1	0	0	0	0	0	0	0	1	0
RBM12B-AS1	1	1	0	0	0	0	0	0	0	1	0
RBM19	1	1	1	0	0	0	0	0	0	0	0
RBM44	1	1	1	0	0	0	0	0	0	0	0
RBM48	1	1	1	0	0	0	0	0	0	0	0
RBMX	1	1	1	0	0	0	0	0	0	0	0
RDH10	1	1	0	0	0	0	0	0	0	1	0
RDH10-AS1	1	1	0	0	0	0	0	0	0	1	0
RDM1	1	1	0	0	0	0	0	1	0	0	0
RECQL4	1	1	0	0	0	0	0	0	0	1	0
REPS1	1	1	1	0	0	0	0	0	0	0	0
RERGL	1	1	1	0	0	0	0	0	0	0	0
REXO1L2P	1	1	0	0	0	0	0	0	0	1	0
RFC4	1	1	0	0	0	0	0	0	0	1	0
RFX6	1	1	1	0	0	0	0	0	0	0	0
RGS20	1	1	0	0	0	0	0	0	0	1	0
RGS22	1	1	0	0	0	0	0	0	0	1	0
RGS9	1	1	1	0	0	0	0	0	0	0	0
RHNO1	1	1	1	0	0	0	0	0	0	0	0
RHPN1	1	1	0	0	0	0	0	0	0	1	0
RHPN1-AS1	1	1	0	0	0	0	0	0	0	1	0
RIDA	1	1	0	0	0	0	0	0	0	1	0
RIMS1	1	1	1	0	0	0	0	0	0	0	0
RIMS2	1	1	0	0	0	0	0	0	0	1	0
RIOK1	1	1	1	0	0	0	0	0	0	0	0
RIPK2	1	1	0	0	0	0	0	0	0	1	0
RMDN1	1	1	0	0	0	0	0	0	0	1	0
RNASEH1	1	2	2	0	0	0	0	0	0	0	0
RND1	1	1	0	0	0	0	0	0	0	1	0
RNF139	1	1	0	0	0	0	0	0	0	1	0
RNF139-AS1	1	1	0	0	0	0	0	0	0	1	0
RNF168	1	1	0	0	0	0	0	0	0	1	0
RNF19A	1	1	0	0	0	0	0	0	0	1	0
RNF213	1	1	1	0	0	0	0	0	0	0	0
RNU6-2	1	1	0	0	0	0	0	0	0	1	0
RNY5	1	1	0	0	0	0	0	0	0	1	0
RP1	1	1	0	0	0	0	0	0	0	1	0
RPAP3	1	1	0	0	0	0	0	0	0	1	0
RPL30	1	1	0	0	0	0	0	0	0	1	0
RPL32	1	1	1	0	0	0	0	0	0	0	0
RPL35A	1	1	0	0	0	0	0	0	0	1	0
RPL39L	1	1	0	0	0	0	0	0	0	1	0
RPL6	1	1	1	0	0	0	0	0	0	0	0
RPL7	1	1	0	0	0	0	0	0	0	1	0
RPL8	1	1	0	0	0	0	0	0	0	1	0
RPP14	1	1	1	0	0	0	0	0	0	0	0
RPP30	1	1	1	0	0	0	0	0	0	0	0
RPS20	1	1	0	0	0	0	0	0	0	1	0
RREB1	1	1	1	0	0	0	0	0	0	0	0
RRM2B	1	1	0	0	0	0	0	0	0	1	0
RRS1	1	1	0	0	0	0	0	0	0	1	0
RRS1-AS1	1	1	0	0	0	0	0	0	0	1	0
RSPO2	1	1	0	0	0	0	0	0	0	1	0
RTP1	1	1	0	0	0	0	0	0	0	1	0
RTP2	1	1	0	0	0	0	0	0	0	1	0
RTP4	1	1	0	0	0	0	0	0	0	1	0
RTP5	1	1	1	0	0	0	0	0	0	0	0
RUBCN	1	1	0	0	0	0	0	0	0	1	0
RUNDC3A	1	1	1	0	0	0	0	0	0	0	0
RUNX1T1	1	1	0	0	0	0	0	0	0	1	0
RYR3	1	1	1	0	0	0	0	0	0	0	0
SACS	1	1	1	0	0	0	0	0	0	0	0
SAE1	1	1	1	0	0	0	0	0	0	0	0
SAMD12	1	1	0	0	0	0	0	0	0	1	0
SAMD12-AS1	1	1	0	0	0	0	0	0	0	1	0
SAMD7	1	1	0	0	0	0	0	0	0	1	0
SBF1P1	1	1	0	0	0	0	0	0	0	1	0
SBSPON	1	1	0	0	0	0	0	0	0	1	0
SC5D	1	1	1	0	0	0	0	0	0	0	0
SCAF1	1	1	1	0	0	0	0	0	0	0	0
SCAF11	1	1	0	0	0	0	0	0	0	1	0
SCAF8	1	1	1	0	0	0	0	0	0	0	0
SCFD2	1	1	0	0	0	0	0	1	0	0	0
SCN2A	1	1	1	0	0	0	0	0	0	0	0
SCPEP1	1	1	0	0	0	0	0	1	0	0	0
SCRIB	1	1	0	0	0	0	0	0	0	1	0
SCRT1	1	1	0	0	0	0	0	0	0	1	0
SCX	1	1	0	0	0	0	0	0	0	1	0
SDC2	1	1	0	0	0	0	0	0	0	1	0
SDCBP	1	1	0	0	0	0	0	0	0	1	0
SDHAP1	1	1	0	0	0	0	0	0	0	1	0
SDHAP2	1	1	0	0	0	0	0	0	0	1	0
SDR16C5	1	1	0	0	0	0	0	0	0	1	0
SDR16C6P	1	1	0	0	0	0	0	0	0	1	0
SEC23B	1	1	1	0	0	0	0	0	0	0	0
SEC24B	1	1	0	1	0	0	0	0	0	0	0
SEC31A	1	1	1	0	0	0	0	0	0	0	0
SEC62	1	1	0	0	0	0	0	0	0	1	0
SENP1	1	1	0	0	0	0	0	0	0	1	0
SENP2	1	1	0	0	0	0	0	0	0	1	0
SENP5	1	1	0	0	0	0	0	0	0	1	0
SEPHS1	1	1	1	0	0	0	0	0	0	0	0
SEPTIN8	1	1	1	0	0	0	0	0	0	0	0
SERPINI1	1	1	0	0	0	0	0	0	0	1	0
SERPINI2	1	1	0	0	0	0	0	0	0	1	0
SETD1B	1	1	1	0	0	0	0	0	0	0	0
SETDB1	1	1	0	0	0	1	0	0	0	0	0
SETDB2	1	1	0	0	0	0	0	1	0	0	0
SETDB2-PHF11	1	1	1	0	0	0	0	0	0	0	0
SFXN4	1	1	1	0	0	0	0	0	0	0	0
SGIP1	1	1	0	0	0	0	0	1	0	0	0
SHANK3	1	1	0	0	0	0	0	1	0	0	0
SHARPIN	1	1	0	0	0	0	0	0	0	1	0
SHCBP1L	1	1	0	0	0	0	0	1	0	0	0
SHPRH	1	1	1	0	0	0	0	0	0	0	0
SHROOM3	1	1	0	0	0	0	0	1	0	0	0
SIGLEC14	1	1	0	0	0	0	0	0	0	0	1
SIGLEC8	1	1	1	0	0	0	0	0	0	0	0
SIK3	1	1	0	0	0	0	0	0	1	0	0
SIN3A	1	1	0	0	0	1	0	0	0	0	0
SIN3B	1	1	1	0	0	0	0	0	0	0	0
SIRT6	1	1	1	0	0	0	0	0	0	0	0
SKAP2	1	1	1	0	0	0	0	0	0	0	0
SKIL	1	1	0	0	0	0	0	0	0	1	0
SLA	1	1	0	0	0	0	0	0	0	1	0
SLC10A5	1	1	0	0	0	0	0	0	0	1	0
SLC12A4	1	1	1	0	0	0	0	0	0	0	0
SLC15A5	1	1	1	0	0	0	0	0	0	0	0
SLC17A6	1	1	1	0	0	0	0	0	0	0	0
SLC22A1	1	1	1	0	0	0	0	0	0	0	0
SLC22A18	1	1	1	0	0	0	0	0	0	0	0
SLC22A24	1	1	0	0	0	0	0	0	0	0	1
SLC25A32	1	1	0	0	0	0	0	0	0	1	0
SLC25A45	1	1	0	0	0	0	0	1	0	0	0
SLC26A7	1	1	0	0	0	0	0	0	0	1	0
SLC2A2	1	1	0	0	0	0	0	0	0	1	0
SLC30A8	1	1	0	0	0	0	0	0	0	1	0
SLC35E2B	1	1	0	0	0	1	0	0	0	0	0
SLC37A4	1	1	1	0	0	0	0	0	0	0	0
SLC38A1	1	1	0	0	0	0	0	0	0	1	0
SLC38A2	1	1	0	0	0	0	0	0	0	1	0
SLC38A4	1	1	0	0	0	0	0	0	0	1	0
SLC39A4	1	1	0	0	0	0	0	0	0	1	0
SLC45A4	1	1	0	0	0	0	0	0	0	1	0
SLC48A1	1	1	0	0	0	0	0	0	0	1	0
SLC4A11	1	1	0	0	0	0	0	1	0	0	0
SLC51A	1	1	0	0	0	0	0	0	0	1	0
SLC52A2	1	1	0	0	0	0	0	0	0	1	0
SLC6A7	1	1	0	0	0	1	0	0	0	0	0
SLC7A13	1	1	0	0	0	0	0	0	0	1	0
SLC7A14	1	1	0	0	0	0	0	0	0	1	0
SLC7A14-AS1	1	1	0	0	0	0	0	0	0	1	0
SLFN14	1	1	0	0	0	0	0	1	0	0	0
SLITRK3	1	1	0	0	0	0	0	0	0	1	0
SLK	1	1	1	0	0	0	0	0	0	0	0
SLURP1	1	1	0	0	0	0	0	0	0	1	0
SLURP2	1	1	0	0	0	0	0	0	0	1	0
SMAD4	1	1	1	0	0	0	0	0	0	0	0
SMARCA2	1	1	1	0	0	0	0	0	0	0	0
SMCO1	1	1	0	0	0	0	0	0	0	1	0
SMILR	1	1	0	0	0	0	0	0	0	1	0
SMIM10L2B	1	1	1	0	0	0	0	0	0	0	0
SMPD5	1	1	0	0	0	0	0	0	0	1	0
SNAI2	1	1	0	0	0	0	0	0	0	1	0
SNAR-I	1	1	0	0	0	0	0	0	0	1	0
SNHG6	1	1	0	0	0	0	0	0	0	1	0
SNORA1B	1	1	0	0	0	0	0	0	0	1	0
SNORA2A	1	1	0	0	0	0	0	0	0	1	0
SNORA2B	1	1	0	0	0	0	0	0	0	1	0
SNORA2C	1	1	0	0	0	0	0	0	0	1	0
SNORA4	1	1	0	0	0	0	0	0	0	1	0
SNORA63	1	1	0	0	0	0	0	0	0	1	0
SNORA63B	1	1	0	0	0	0	0	0	0	1	0
SNORA63D	1	1	0	0	0	0	0	0	0	1	0
SNORA63E	1	1	0	0	0	0	0	0	0	1	0
SNORA72	1	1	0	0	0	0	0	0	0	1	0
SNORA81	1	1	0	0	0	0	0	0	0	1	0
SNORD149	1	1	0	0	0	0	0	0	0	1	0
SNORD168	1	1	0	0	0	0	0	0	0	1	0
SNORD173	1	1	0	0	0	0	0	0	0	1	0
SNORD2	1	1	0	0	0	0	0	0	0	1	0
SNORD3H	1	1	0	0	0	0	0	0	0	1	0
SNORD54	1	1	0	0	0	0	0	0	0	1	0
SNORD66	1	1	0	0	0	0	0	0	0	1	0
SNORD77B	1	1	0	0	0	0	0	0	0	1	0
SNORD87	1	1	0	0	0	0	0	0	0	1	0
SNTB1	1	1	0	0	0	0	0	0	0	1	0
SNTG1	1	1	0	0	0	0	0	0	0	1	0
SNX16	1	1	0	0	0	0	0	0	0	1	0
SNX31	1	1	0	0	0	0	0	0	0	1	0
SON	1	1	0	0	0	0	0	0	1	0	0
SOX17	1	1	0	0	0	0	0	0	0	1	0
SOX2	1	1	0	0	0	0	0	0	0	1	0
SOX2-OT	1	1	0	0	0	0	0	0	0	1	0
SP100	1	2	1	0	0	0	0	1	0	0	0
SP110	1	1	1	0	0	0	0	0	0	0	0
SPACA1	1	2	2	0	0	0	0	0	0	0	0
SPAG1	1	1	0	0	0	0	0	0	0	1	0
SPAG17	1	1	1	0	0	0	0	0	0	0	0
SPART	1	1	1	0	0	0	0	0	0	0	0
SPATA16	1	1	0	0	0	0	0	0	0	1	0
SPATC1	1	1	0	0	0	0	0	0	0	1	0
SPATS2	1	1	1	0	0	0	0	0	0	0	0
SPDYE21	1	1	1	0	0	0	0	0	0	0	0
SPEM1	1	1	1	0	0	0	0	0	0	0	0
SPIDR	1	1	0	0	0	0	0	0	0	1	0
SPNS1	1	1	1	0	0	0	0	0	0	0	0
SPTAN1	1	1	0	1	0	0	0	0	0	0	0
SQLE	1	1	0	0	0	0	0	0	0	1	0
SRCAP	1	1	1	0	0	0	0	0	0	0	0
SRF	1	1	0	1	0	0	0	0	0	0	0
SRGAP1	1	1	1	0	0	0	0	0	0	0	0
SRGAP3	1	1	1	0	0	0	0	0	0	0	0
SRMS	1	1	1	0	0	0	0	0	0	0	0
SRPRA	1	1	1	0	0	0	0	0	0	0	0
SST	1	1	0	0	0	0	0	0	0	1	0
ST18	1	1	0	0	0	0	0	0	0	1	0
ST3GAL1	1	1	0	0	0	0	0	0	0	1	0
ST6GAL1	1	1	0	0	0	0	0	0	0	1	0
STAU2	1	1	0	0	0	0	0	0	0	1	0
STAU2-AS1	1	1	0	0	0	0	0	0	0	1	0
STEAP4	1	1	1	0	0	0	0	0	0	0	0
STK3	1	1	0	0	0	0	0	0	0	1	0
STK32B	1	1	1	0	0	0	0	0	0	0	0
STMN2	1	1	0	0	0	0	0	0	0	1	0
STOML1	1	1	0	0	0	1	0	0	0	0	0
STOX2	1	1	0	0	0	0	0	1	0	0	0
STRIP1	1	1	0	1	0	0	0	0	0	0	0
STT3B	1	1	1	0	0	0	0	0	0	0	0
SULF1	1	1	0	0	0	0	0	0	0	1	0
SULT1C4	1	1	0	0	0	0	0	1	0	0	0
SYBU	1	1	0	0	0	0	0	0	0	1	0
SYCP1	1	1	1	0	0	0	0	0	0	0	0
SYF2	1	1	1	0	0	0	0	0	0	0	0
SYNE1	1	1	1	0	0	0	0	0	0	0	0
SYNE2	1	1	1	0	0	0	0	0	0	0	0
SYNM	1	1	1	0	0	0	0	0	0	0	0
SYT12	1	1	1	0	0	0	0	0	0	0	0
SYT7	1	1	1	0	0	0	0	0	0	0	0
SYVN1	1	1	1	0	0	0	0	0	0	0	0
TACC2	1	1	1	0	0	0	0	0	0	0	0
TADA2A	1	1	1	0	0	0	0	0	0	0	0
TAF2	1	1	0	0	0	0	0	0	0	1	0
TAF6L	1	1	1	0	0	0	0	0	0	0	0
TAOK2	1	1	1	0	0	0	0	0	0	0	0
TAS2R19	1	1	1	0	0	0	0	0	0	0	0
TAS2R7	1	1	0	0	0	0	0	1	0	0	0
TATDN1	1	1	0	0	0	0	0	0	0	1	0
TBC1D31	1	1	0	0	0	0	0	0	0	1	0
TBC1D3F	1	1	0	0	0	1	0	0	0	0	0
TBC1D9	1	1	1	0	0	0	0	0	0	0	0
TBCCD1	1	1	0	0	0	0	0	0	0	1	0
TBL1XR1	1	1	0	0	0	0	0	0	0	1	0
TCEA1	1	1	0	0	0	0	0	0	0	1	0
TCF20	1	1	1	0	0	0	0	0	0	0	0
TCF24	1	1	0	0	0	0	0	0	0	1	0
TCTEX1D2	1	1	0	0	0	0	0	0	0	1	0
TDRD3	1	1	0	0	0	0	0	1	0	0	0
TECRL	1	1	1	0	0	0	0	0	0	0	0
TEK	1	1	1	0	0	0	0	0	0	0	0
TENT5B	1	1	1	0	0	0	0	0	0	0	0
TERC	1	1	0	0	0	0	0	0	0	1	0
TERF1	1	1	0	0	0	0	0	0	0	1	0
TET1	1	1	1	0	0	0	0	0	0	0	0
TEX13B	1	1	1	0	0	0	0	0	0	0	0
TEX49	1	1	0	0	0	0	0	0	0	1	0
TFRC	1	1	0	0	0	0	0	0	0	1	0
TG	1	1	0	0	0	0	0	0	0	1	0
TGS1	1	1	0	0	0	0	0	0	0	1	0
THEM6	1	1	0	0	0	0	0	0	0	1	0
THPO	1	1	0	0	0	0	0	0	0	1	0
TIAM1	1	1	1	0	0	0	0	0	0	0	0
TIGD5	1	1	0	0	0	0	0	0	0	1	0
TIGD7	1	1	0	0	0	0	0	1	0	0	0
TIMELESS	1	1	1	0	0	0	0	0	0	0	0
TKTL2	1	1	1	0	0	0	0	0	0	0	0
TLR2	1	1	1	0	0	0	0	0	0	0	0
TM4SF19	1	1	0	0	0	0	0	0	0	1	0
TM4SF19-AS1	1	1	0	0	0	0	0	0	0	1	0
TM4SF19-TCTEX1D2	1	1	0	0	0	0	0	0	0	1	0
TM9SF2	1	1	1	0	0	0	0	0	0	0	0
TMED10P1	1	1	0	0	0	0	0	0	0	1	0
TMEM106C	1	1	0	0	0	0	0	0	0	1	0
TMEM117	1	1	0	0	0	0	0	0	0	1	0
TMEM175	1	1	1	0	0	0	0	0	0	0	0
TMEM179B	1	1	1	0	0	0	0	0	0	0	0
TMEM181	1	1	1	0	0	0	0	0	0	0	0
TMEM207	1	1	0	0	0	0	0	0	0	1	0
TMEM212	1	1	0	0	0	0	0	0	0	1	0
TMEM212-AS1	1	1	0	0	0	0	0	0	0	1	0
TMEM241	1	1	1	0	0	0	0	0	0	0	0
TMEM248	1	1	1	0	0	0	0	0	0	0	0
TMEM249	1	1	0	0	0	0	0	0	0	1	0
TMEM255A	1	1	1	0	0	0	0	0	0	0	0
TMEM41A	1	1	0	0	0	0	0	0	0	1	0
TMEM44	1	1	0	0	0	0	0	0	0	1	0
TMEM44-AS1	1	1	0	0	0	0	0	0	0	1	0
TMEM64	1	1	0	0	0	0	0	0	0	1	0
TMEM65	1	1	0	0	0	0	0	0	0	1	0
TMEM67	1	1	0	0	0	0	0	0	0	1	0
TMEM68	1	1	0	0	0	0	0	0	0	1	0
TMEM70	1	1	0	0	0	0	0	0	0	1	0
TMEM71	1	1	0	0	0	0	0	0	0	1	0
TMEM74	1	1	0	0	0	0	0	0	0	1	0
TMEM75	1	1	0	0	0	0	0	0	0	1	0
TMPRSS15	1	1	1	0	0	0	0	0	0	0	0
TMPRSS3	1	1	1	0	0	0	0	0	0	0	0
TNFRSF11B	1	1	0	0	0	0	0	0	0	1	0
TNFSF10	1	1	0	0	0	0	0	0	0	1	0
TNIK	1	1	0	0	0	0	0	0	0	1	0
TNK2	1	1	0	0	0	0	0	0	0	1	0
TNK2-AS1	1	1	0	0	0	0	0	0	0	1	0
TNPO1	1	1	1	0	0	0	0	0	0	0	0
TNRC6B	1	2	2	0	0	0	0	0	0	0	0
TONSL	1	1	0	0	0	0	0	0	0	1	0
TONSL-AS1	1	1	0	0	0	0	0	0	0	1	0
TOR1AIP1	1	1	1	0	0	0	0	0	0	0	0
TOR2A	1	1	1	0	0	0	0	0	0	0	0
TOX	1	1	0	0	0	0	0	0	0	1	0
TP53INP1	1	1	0	0	0	0	0	0	0	1	0
TP53RK	1	1	0	0	0	0	0	1	0	0	0
TP63	1	1	0	0	0	0	0	0	0	1	0
TPD52	1	1	0	0	0	0	0	0	0	1	0
TPR	1	1	0	0	0	0	0	1	0	0	0
TPRG1	1	1	0	0	0	0	0	0	0	1	0
TPRG1-AS1	1	1	0	0	0	0	0	0	0	1	0
TPRG1-AS2	1	1	0	0	0	0	0	0	0	1	0
TPRN	1	1	1	0	0	0	0	0	0	0	0
TPSAB1	1	1	1	0	0	0	0	0	0	0	0
TRA2B	1	1	0	0	0	0	0	0	0	1	0
TRAF6	1	1	0	0	0	0	0	0	1	0	0
TRAM1	1	1	0	0	0	0	0	0	0	1	0
TRAPPC9	1	1	0	0	0	0	0	0	0	1	0
TRHR	1	1	0	0	0	0	0	0	0	1	0
TRIB1	1	1	0	0	0	0	0	0	0	1	0
TRIM16L	1	1	1	0	0	0	0	0	0	0	0
TRIM2	1	1	1	0	0	0	0	0	0	0	0
TRIM46	1	1	1	0	0	0	0	0	0	0	0
TRIM55	1	1	0	0	0	0	0	0	0	1	0
TRIM7	1	1	1	0	0	0	0	0	0	0	0
TRIQK	1	1	0	0	0	0	0	0	0	1	0
TRMT12	1	1	0	0	0	0	0	0	0	1	0
TRMU	1	1	1	0	0	0	0	0	0	0	0
TRPC4AP	1	1	1	0	0	0	0	0	0	0	0
TRPS1	1	1	0	0	0	0	0	0	0	1	0
TRPV6	1	1	1	0	0	0	0	0	0	0	0
TRRAP	1	1	1	0	0	0	0	0	0	0	0
TSKU	1	1	1	0	0	0	0	0	0	0	0
TSNARE1	1	1	0	0	0	0	0	0	0	1	0
TSPYL5	1	1	0	0	0	0	0	0	0	1	0
TSPYL6	1	1	1	0	0	0	0	0	0	0	0
TSTA3	1	1	0	0	0	0	0	0	0	1	0
TTC14	1	1	0	0	0	0	0	0	0	1	0
TTC6	1	1	1	0	0	0	0	0	0	0	0
TTLL3	1	1	1	0	0	0	0	0	0	0	0
TTPA	1	1	0	0	0	0	0	0	0	1	0
TXNDC2	1	1	1	0	0	0	0	0	0	0	0
TYRO3	1	1	0	0	0	1	0	0	0	0	0
U2SURP	1	1	1	0	0	0	0	0	0	0	0
UBAP2L	1	1	1	0	0	0	0	0	0	0	0
UBE2V2	1	1	0	0	0	0	0	0	0	1	0
UBE2W	1	1	0	0	0	0	0	0	0	1	0
UBQLN3	1	1	1	0	0	0	0	0	0	0	0
UBR2	1	1	1	0	0	0	0	0	0	0	0
UBR5	1	1	0	0	0	0	0	0	0	1	0
UBR5-AS1	1	1	0	0	0	0	0	0	0	1	0
UBXN2B	1	1	0	0	0	0	0	0	0	1	0
UBXN4	1	1	0	0	0	0	0	1	0	0	0
UBXN7	1	1	0	0	0	0	0	0	0	1	0
UBXN7-AS1	1	1	0	0	0	0	0	0	0	1	0
UGGT2	1	1	1	0	0	0	0	0	0	0	0
UMOD	1	1	1	0	0	0	0	0	0	0	0
UNC13D	1	1	1	0	0	0	0	0	0	0	0
UPK2	1	1	0	0	0	1	0	0	0	0	0
UPP2	1	1	1	0	0	0	0	0	0	0	0
UQCRB	1	1	0	0	0	0	0	0	0	1	0
USH1C	1	1	1	0	0	0	0	0	0	0	0
USP13	1	1	0	0	0	0	0	0	0	1	0
USP17L11	1	1	1	0	0	0	0	0	0	0	0
USP17L17	1	1	1	0	0	0	0	0	0	0	0
USP17L20	1	1	1	0	0	0	0	0	0	0	0
USP25	1	1	1	0	0	0	0	0	0	0	0
USP4	1	1	1	0	0	0	0	0	0	0	0
USP51	1	1	0	0	0	0	0	1	0	0	0
UTP23	1	1	0	0	0	0	0	0	0	1	0
UTP25	1	1	1	0	0	0	0	0	0	0	0
UTRN	1	1	1	0	0	0	0	0	0	0	0
UTS2B	1	1	0	0	0	0	0	0	0	1	0
VCPIP1	1	1	0	0	0	0	0	0	0	1	0
VDR	1	1	0	0	0	0	0	0	0	1	0
VHLL	1	1	1	0	0	0	0	0	0	0	0
VIRMA	1	1	0	0	0	0	0	0	0	1	0
VPS13B	1	1	0	0	0	0	0	0	0	1	0
VPS13C	1	1	1	0	0	0	0	0	0	0	0
VPS18	1	2	2	0	0	0	0	0	0	0	0
VPS28	1	1	0	0	0	0	0	0	0	1	0
VPS8	1	1	0	0	0	0	0	0	0	1	0
VWA5B2	1	1	0	0	0	0	0	0	0	1	0
VXN	1	1	0	0	0	0	0	0	0	1	0
WASHC5	1	1	0	0	0	0	0	0	0	1	0
WDR49	1	1	0	0	0	0	0	0	0	1	0
WDR53	1	1	0	0	0	0	0	0	0	1	0
WDR62	1	1	1	0	0	0	0	0	0	0	0
WDYHV1	1	1	0	0	0	0	0	0	0	1	0
WIZ	1	1	0	0	0	0	0	1	0	0	0
WNK1	1	1	1	0	0	0	0	0	0	0	0
WNT1	1	1	0	0	0	0	0	0	0	1	0
WNT10B	1	1	0	0	0	0	0	0	0	1	0
WWP1	1	1	0	0	0	0	0	0	0	1	0
WWTR1	1	1	1	0	0	0	0	0	0	0	0
XG	1	1	0	0	0	0	0	0	0	0	1
XIRP1	1	1	1	0	0	0	0	0	0	0	0
XKR4	1	1	0	0	0	0	0	0	0	1	0
XKR9	1	1	0	0	0	0	0	0	0	1	0
XXYLT1	1	1	0	0	0	0	0	0	0	1	0
XXYLT1-AS1	1	1	0	0	0	0	0	0	0	1	0
XXYLT1-AS2	1	1	0	0	0	0	0	0	0	1	0
YAF2	1	1	0	0	0	0	0	0	0	1	0
YEATS2	1	1	0	0	0	0	0	0	0	1	0
YEATS2-AS1	1	1	0	0	0	0	0	0	0	1	0
YIPF3	1	1	1	0	0	0	0	0	0	0	0
YTHDF3	1	1	0	0	0	0	0	0	0	1	0
YTHDF3-AS1	1	1	0	0	0	0	0	0	0	1	0
YWHAZ	1	1	0	0	0	0	0	0	0	1	0
ZBBX	1	1	0	0	0	0	0	0	0	1	0
ZBTB10	1	1	0	0	0	0	0	0	0	1	0
ZBTB16	1	1	1	0	0	0	0	0	0	0	0
ZBTB34	1	1	1	0	0	0	0	0	0	0	0
ZBTB48	1	1	1	0	0	0	0	0	0	0	0
ZBTB9	1	1	1	0	0	0	0	0	0	0	0
ZC2HC1A	1	1	0	0	0	0	0	0	0	1	0
ZC3HC1	1	1	1	0	0	0	0	0	0	0	0
ZCRB1	1	1	0	0	0	0	0	0	0	1	0
ZDHHC19	1	1	0	0	0	0	0	0	0	1	0
ZFAND1	1	1	0	0	0	0	0	0	0	1	0
ZFAT	1	1	0	0	0	0	0	0	0	1	0
ZFAT-AS1	1	1	0	0	0	0	0	0	0	1	0
ZFHX4	1	1	0	0	0	0	0	0	0	1	0
ZFHX4-AS1	1	1	0	0	0	0	0	0	0	1	0
ZFP41	1	1	0	0	0	0	0	0	0	1	0
ZFPM2	1	1	0	0	0	0	0	0	0	1	0
ZFPM2-AS1	1	1	0	0	0	0	0	0	0	1	0
ZHX1	1	1	0	0	0	0	0	0	0	1	0
ZHX1-C8orf76	1	1	0	0	0	0	0	0	0	1	0
ZHX2	1	1	0	0	0	0	0	0	0	1	0
ZHX3	1	1	1	0	0	0	0	0	0	0	0
ZKSCAN1	1	1	1	0	0	0	0	0	0	0	0
ZKSCAN4	1	1	1	0	0	0	0	0	0	0	0
ZMAT3	1	1	0	0	0	0	0	0	0	1	0
ZMYM5	1	1	1	0	0	0	0	0	0	0	0
ZNF14	1	1	1	0	0	0	0	0	0	0	0
ZNF16	1	1	0	0	0	0	0	0	0	1	0
ZNF230	1	1	1	0	0	0	0	0	0	0	0
ZNF250	1	1	0	0	0	0	0	0	0	1	0
ZNF251	1	1	0	0	0	0	0	0	0	1	0
ZNF252P	1	1	0	0	0	0	0	0	0	1	0
ZNF252P-AS1	1	1	0	0	0	0	0	0	0	1	0
ZNF263	1	1	0	0	0	0	0	1	0	0	0
ZNF268	1	1	1	0	0	0	0	0	0	0	0
ZNF34	1	1	0	0	0	0	0	0	0	1	0
ZNF366	1	1	1	0	0	0	0	0	0	0	0
ZNF423	1	1	1	0	0	0	0	0	0	0	0
ZNF467	1	1	1	0	0	0	0	0	0	0	0
ZNF469	1	1	1	0	0	0	0	0	0	0	0
ZNF497	1	1	1	0	0	0	0	0	0	0	0
ZNF517	1	1	0	0	0	0	0	0	0	1	0
ZNF521	1	1	1	0	0	0	0	0	0	0	0
ZNF534	1	1	1	0	0	0	0	0	0	0	0
ZNF536	1	1	1	0	0	0	0	0	0	0	0
ZNF543	1	1	1	0	0	0	0	0	0	0	0
ZNF547	1	2	2	0	0	0	0	0	0	0	0
ZNF556	1	1	1	0	0	0	0	0	0	0	0
ZNF560	1	1	1	0	0	0	0	0	0	0	0
ZNF572	1	1	0	0	0	0	0	0	0	1	0
ZNF611	1	1	1	0	0	0	0	0	0	0	0
ZNF613	1	1	1	0	0	0	0	0	0	0	0
ZNF614	1	1	1	0	0	0	0	0	0	0	0
ZNF618	1	1	1	0	0	0	0	0	0	0	0
ZNF619	1	1	1	0	0	0	0	0	0	0	0
ZNF623	1	1	0	0	0	0	0	0	0	1	0
ZNF639	1	1	0	0	0	0	0	0	0	1	0
ZNF641	1	1	0	0	0	0	0	0	0	1	0
ZNF689	1	1	1	0	0	0	0	0	0	0	0
ZNF696	1	1	0	0	0	0	0	0	0	1	0
ZNF7	1	1	0	0	0	0	0	0	0	1	0
ZNF700	1	1	1	0	0	0	0	0	0	0	0
ZNF704	1	1	0	0	0	0	0	0	0	1	0
ZNF706	1	1	0	0	0	0	0	0	0	1	0
ZNF707	1	1	0	0	0	0	0	0	0	1	0
ZNF714	1	1	1	0	0	0	0	0	0	0	0
ZNF717	1	1	0	0	0	0	0	0	0	0	1
ZNF721	1	1	1	0	0	0	0	0	0	0	0
ZNF723	1	1	1	0	0	0	0	0	0	0	0
ZNF727	1	1	1	0	0	0	0	0	0	0	0
ZNF750	1	1	0	0	0	0	0	1	0	0	0
ZNF765	1	1	1	0	0	0	0	0	0	0	0
ZNF778	1	1	0	0	0	0	0	1	0	0	0
ZNF90	1	1	1	0	0	0	0	0	0	0	0
ZNFX1	1	1	1	0	0	0	0	0	0	0	0
ZRANB1	1	1	1	0	0	0	0	0	0	0	0
ZRANB2	1	1	0	0	0	0	0	0	0	0	1
ZRANB2-AS1	1	1	0	0	0	0	0	0	0	0	1
ZRANB2-AS2	1	1	0	0	0	0	0	0	0	0	1
ZSCAN12	1	1	0	0	0	0	0	0	1	0	0
ZSWIM3	1	1	1	0	0	0	0	0	0	0	0
ZSWIM8	1	1	0	1	0	0	0	0	0	0	0
ZSWIM9	1	1	1	0	0	0	0	0	0	0	0
ZYG11B	1	1	1	0	0	0	0	0	0	0	0

## Sheet: Supplementary Data 9
Supplementary Data 9 Nonsynonymous mutations in ChRCC
Gene	#sample (total n = 10)	#alteration	Missense	Nonsense	Read through	Splice site	Splice site indel	Frame shift	In frame indel	Amplification	Homozygous Deletion
TP53	4	4	1	1	0	0	0	0	0	0	2
HCG4B	3	3	0	0	0	0	0	0	0	0	3
HLA-H	3	3	0	0	0	0	0	0	0	0	3
MUC19	3	3	3	0	0	0	0	0	0	0	0
ANKRD36	2	2	0	0	0	0	0	0	0	0	2
ATP1B2	2	2	0	0	0	0	0	0	0	0	2
CCDC144B	2	2	0	0	0	0	0	0	0	0	2
FAM106A	2	2	0	0	0	0	0	0	0	0	2
KRT16P1	2	2	0	0	0	0	0	0	0	0	2
KRT17P2	2	2	0	0	0	0	0	0	0	0	2
LCE3B	2	2	0	0	0	0	0	0	0	0	2
LCE3C	2	2	0	0	0	0	0	0	0	0	2
LGALS9C	2	2	0	0	0	0	0	0	0	0	2
LOC100506076	2	2	0	0	0	0	0	0	0	0	2
MUC17	2	2	2	0	0	0	0	0	0	0	0
PDE8B	2	2	1	0	0	0	0	1	0	0	0
RYR2	2	2	0	1	0	0	0	0	0	0	1
USP32P2	2	2	0	0	0	0	0	0	0	0	2
ZNF850	2	2	2	0	0	0	0	0	0	0	0
A3GALT2	1	1	1	0	0	0	0	0	0	0	0
ABCB4	1	1	0	0	0	0	0	1	0	0	0
ACE2	1	1	1	0	0	0	0	0	0	0	0
ACTN1	1	1	1	0	0	0	0	0	0	0	0
ACYP2	1	1	1	0	0	0	0	0	0	0	0
ADAMDEC1	1	1	1	0	0	0	0	0	0	0	0
ADAMTS2	1	1	1	0	0	0	0	0	0	0	0
ADAMTS6	1	1	1	0	0	0	0	0	0	0	0
ADCK5	1	1	1	0	0	0	0	0	0	0	0
ADGRB1	1	1	1	0	0	0	0	0	0	0	0
AGBL2	1	1	1	0	0	0	0	0	0	0	0
AHNAK	1	1	1	0	0	0	0	0	0	0	0
AKNA	1	1	1	0	0	0	0	0	0	0	0
ANKRD36B	1	1	0	0	0	0	0	0	0	0	1
AP3B2	1	1	1	0	0	0	0	0	0	0	0
APC2	1	1	1	0	0	0	0	0	0	0	0
APOBEC1	1	1	1	0	0	0	0	0	0	0	0
ARHGAP35	1	1	1	0	0	0	0	0	0	0	0
ARID4A	1	1	1	0	0	0	0	0	0	0	0
ARL17A	1	1	0	0	0	0	0	0	0	0	1
ARL17B	1	1	0	0	0	0	0	0	0	0	1
ARPC2	1	1	0	0	0	1	0	0	0	0	0
ASNS	1	1	1	0	0	0	0	0	0	0	0
ATP13A1	1	1	1	0	0	0	0	0	0	0	0
ATP23	1	1	1	0	0	0	0	0	0	0	0
ATP5MC2	1	1	1	0	0	0	0	0	0	0	0
ATP7B	1	1	1	0	0	0	0	0	0	0	0
BEAN1	1	1	1	0	0	0	0	0	0	0	0
BEST1	1	1	1	0	0	0	0	0	0	0	0
BICC1	1	1	1	0	0	0	0	0	0	0	0
BICRA	1	1	1	0	0	0	0	0	0	0	0
BTBD9	1	1	0	0	0	0	0	0	0	0	1
C19orf54	1	1	0	1	0	0	0	0	0	0	0
C2CD3	1	1	1	0	0	0	0	0	0	0	0
C5AR1	1	1	1	0	0	0	0	0	0	0	0
CACNA1H	1	1	1	0	0	0	0	0	0	0	0
CASS4	1	1	1	0	0	0	0	0	0	0	0
CBLC	1	1	1	0	0	0	0	0	0	0	0
CCDC144A	1	1	1	0	0	0	0	0	0	0	0
CCNB3	1	2	1	0	0	1	0	0	0	0	0
CCNF	1	1	1	0	0	0	0	0	0	0	0
CD63	1	1	1	0	0	0	0	0	0	0	0
CDC25B	1	1	1	0	0	0	0	0	0	0	0
CDH4	1	1	1	0	0	0	0	0	0	0	0
CDK5RAP2	1	1	1	0	0	0	0	0	0	0	0
CELF3	1	1	1	0	0	0	0	0	0	0	0
CEP290	1	1	1	0	0	0	0	0	0	0	0
CFAP45	1	1	1	0	0	0	0	0	0	0	0
CFAP54	1	1	1	0	0	0	0	0	0	0	0
CFHR1	1	1	0	0	0	0	0	0	0	0	1
CFHR3	1	1	0	0	0	0	0	0	0	0	1
CHD1	1	1	1	0	0	0	0	0	0	0	0
CHD2	1	1	0	0	0	0	0	1	0	0	0
CHST8	1	1	1	0	0	0	0	0	0	0	0
CLN8	1	1	1	0	0	0	0	0	0	0	0
CLUH	1	1	1	0	0	0	0	0	0	0	0
CNTNAP3B	1	1	0	0	0	0	0	0	0	0	1
CNTNAP3P2	1	1	0	0	0	0	0	0	0	0	1
COL25A1	1	1	1	0	0	0	0	0	0	0	0
COL7A1	1	1	1	0	0	0	0	0	0	0	0
CSN1S1	1	1	1	0	0	0	0	0	0	0	0
CYP11B1	1	1	1	0	0	0	0	0	0	0	0
CYP2R1	1	1	1	0	0	0	0	0	0	0	0
CYP4V2	1	1	0	0	0	0	0	0	0	0	1
CYTOR	1	1	0	0	0	0	0	0	0	0	1
DAPK1	1	1	0	1	0	0	0	0	0	0	0
DCD	1	1	1	0	0	0	0	0	0	0	0
DDX3X	1	1	1	0	0	0	0	0	0	0	0
DEDD2	1	1	0	0	0	1	0	0	0	0	0
DENND4C	1	1	1	0	0	0	0	0	0	0	0
DGKB	1	1	1	0	0	0	0	0	0	0	0
DGKZ	1	1	1	0	0	0	0	0	0	0	0
DMWD	1	1	1	0	0	0	0	0	0	0	0
DNAH12	1	1	1	0	0	0	0	0	0	0	0
DNHD1	1	1	0	0	0	1	0	0	0	0	0
DOP1A	1	1	1	0	0	0	0	0	0	0	0
DSG3	1	1	1	0	0	0	0	0	0	0	0
DUS3L	1	1	1	0	0	0	0	0	0	0	0
DYNC2H1	1	1	1	0	0	0	0	0	0	0	0
DYRK1A	1	1	1	0	0	0	0	0	0	0	0
DZANK1	1	1	1	0	0	0	0	0	0	0	0
EEF1AKMT3	1	1	1	0	0	0	0	0	0	0	0
EHD1	1	1	0	1	0	0	0	0	0	0	0
EML6	1	1	0	0	0	1	0	0	0	0	0
EMSY	1	3	3	0	0	0	0	0	0	0	0
EPHA4	1	1	1	0	0	0	0	0	0	0	0
F11	1	1	0	0	0	0	0	0	0	0	1
F11-AS1	1	1	0	0	0	0	0	0	0	0	1
FADD	1	1	1	0	0	0	0	0	0	0	0
FAM120A	1	1	1	0	0	0	0	0	0	0	0
FAM120C	1	1	1	0	0	0	0	0	0	0	0
FAM149A	1	1	0	0	0	0	0	0	0	0	1
FAM155B	1	2	2	0	0	0	0	0	0	0	0
FAM160B1	1	1	1	0	0	0	0	0	0	0	0
FAM66A	1	1	0	0	0	0	0	0	0	0	1
FAM74A7	1	1	0	0	0	0	0	0	0	0	1
FAM9B	1	1	1	0	0	0	0	0	0	0	0
FASTK	1	1	1	0	0	0	0	0	0	0	0
FCGR2C	1	1	0	0	0	0	0	0	0	0	1
FCGR3B	1	1	0	0	0	0	0	0	0	0	1
FDPS	1	1	1	0	0	0	0	0	0	0	0
FGA	1	1	1	0	0	0	0	0	0	0	0
FGF7P3	1	1	0	0	0	0	0	0	0	0	1
FHAD1	1	1	1	0	0	0	0	0	0	0	0
FIGNL2	1	1	1	0	0	0	0	0	0	0	0
FLG	1	2	2	0	0	0	0	0	0	0	0
FLJ38576	1	1	0	0	0	0	0	0	0	0	1
FOXL1	1	1	1	0	0	0	0	0	0	0	0
FRAS1	1	1	0	0	0	1	0	0	0	0	0
FRYL	1	1	1	0	0	0	0	0	0	0	0
FSHR	1	1	0	1	0	0	0	0	0	0	0
FSTL4	1	1	1	0	0	0	0	0	0	0	0
GAD2	1	1	1	0	0	0	0	0	0	0	0
GGCT	1	1	1	0	0	0	0	0	0	0	0
GIGYF1	1	1	0	1	0	0	0	0	0	0	0
GK2	1	1	1	0	0	0	0	0	0	0	0
GLI4	1	1	0	0	0	0	0	0	1	0	0
GNAT1	1	1	1	0	0	0	0	0	0	0	0
GRIK1	1	1	0	1	0	0	0	0	0	0	0
GRM3	1	1	1	0	0	0	0	0	0	0	0
GSTM1	1	1	0	0	0	0	0	0	0	0	1
GTPBP2	1	1	0	0	0	0	0	1	0	0	0
H1-4	1	1	1	0	0	0	0	0	0	0	0
HEATR1	1	1	1	0	0	0	0	0	0	0	0
HEATR6	1	1	0	1	0	0	0	0	0	0	0
HECTD4	1	1	1	0	0	0	0	0	0	0	0
HEXA	1	1	1	0	0	0	0	0	0	0	0
HJURP	1	1	0	1	0	0	0	0	0	0	0
HLA-DRB5	1	1	0	0	0	0	0	0	0	0	1
HMCN2	1	1	1	0	0	0	0	0	0	0	0
HNRNPCL2	1	1	0	0	0	0	0	0	0	0	1
HRNR	1	1	1	0	0	0	0	0	0	0	0
HSPA7	1	1	0	0	0	0	0	0	0	0	1
HYDIN	1	1	1	0	0	0	0	0	0	0	0
IAH1	1	1	1	0	0	0	0	0	0	0	0
IK	1	1	1	0	0	0	0	0	0	0	0
IL1RAPL1	1	1	0	0	0	1	0	0	0	0	0
INPP5B	1	1	1	0	0	0	0	0	0	0	0
INPP5F	1	1	1	0	0	0	0	0	0	0	0
ITGAD	1	1	1	0	0	0	0	0	0	0	0
IWS1	1	1	1	0	0	0	0	0	0	0	0
JRK	1	1	1	0	0	0	0	0	0	0	0
KBTBD11	1	1	1	0	0	0	0	0	0	0	0
KCNV1	1	1	1	0	0	0	0	0	0	0	0
KIAA1549	1	1	1	0	0	0	0	0	0	0	0
KIAA1549L	1	2	2	0	0	0	0	0	0	0	0
KIDINS220	1	1	1	0	0	0	0	0	0	0	0
KIF13B	1	1	0	0	0	0	0	1	0	0	0
KIF16B	1	1	0	0	0	1	0	0	0	0	0
KIF3B	1	1	1	0	0	0	0	0	0	0	0
KLF2	1	1	0	0	0	0	0	1	0	0	0
KLHDC10	1	2	2	0	0	0	0	0	0	0	0
KLKB1	1	1	0	0	0	0	0	0	0	0	1
KMT2B	1	1	1	0	0	0	0	0	0	0	0
KMT2C	1	1	0	0	0	0	0	1	0	0	0
KMT2D	1	1	1	0	0	0	0	0	0	0	0
KRT17P5	1	1	0	0	0	0	0	0	0	0	1
KRTAP10-5	1	1	1	0	0	0	0	0	0	0	0
KRTAP9-6	1	1	0	0	0	0	0	0	0	0	1
KRTAP9-7	1	1	0	0	0	0	0	0	0	0	1
LAMB2	1	1	1	0	0	0	0	0	0	0	0
LGALS1	1	1	1	0	0	0	0	0	0	0	0
LILRB5	1	1	1	0	0	0	0	0	0	0	0
LIMD1	1	1	0	1	0	0	0	0	0	0	0
LMTK3	1	1	0	0	0	0	0	1	0	0	0
LOC100506123	1	1	0	0	0	0	0	0	0	0	1
LOC102723769	1	1	0	0	0	0	0	0	0	0	1
LOC102724238	1	1	0	0	0	0	0	0	0	0	1
LOC554249	1	1	0	0	0	0	0	0	0	0	1
LOC649352	1	1	0	0	0	0	0	0	0	0	1
LRG1	1	1	1	0	0	0	0	0	0	0	0
LRIG3	1	1	1	0	0	0	0	0	0	0	0
LRP5	1	1	1	0	0	0	0	0	0	0	0
LRRC24	1	1	0	0	0	0	0	1	0	0	0
LRRC37A2	1	1	0	0	0	0	0	0	0	0	1
LRRTM3	1	1	1	0	0	0	0	0	0	0	0
LSMEM2	1	1	1	0	0	0	0	0	0	0	0
LYVE1	1	1	1	0	0	0	0	0	0	0	0
MADCAM1	1	1	0	0	0	0	0	0	1	0	0
MAGI1	1	1	1	0	0	0	0	0	0	0	0
MAP1S	1	1	1	0	0	0	0	0	0	0	0
MAP4K3	1	1	0	0	0	1	0	0	0	0	0
MARCHF10	1	1	0	0	0	0	0	1	0	0	0
MATR3	1	1	1	0	0	0	0	0	0	0	0
MCUR1	1	1	1	0	0	0	0	0	0	0	0
MECOM	1	1	0	0	0	0	0	1	0	0	0
MECP2	1	1	0	0	0	0	0	1	0	0	0
MIA2	1	1	1	0	0	0	0	0	0	0	0
MID1IP1	1	1	1	0	0	0	0	0	0	0	0
MIR4435-1	1	1	0	0	0	0	0	0	0	0	1
MIR4435-2	1	1	0	0	0	0	0	0	0	0	1
MIR4771-1	1	1	0	0	0	0	0	0	0	0	1
MIR4771-2	1	1	0	0	0	0	0	0	0	0	1
MIR511	1	1	0	0	0	0	0	0	0	0	1
MLST8	1	1	1	0	0	0	0	0	0	0	0
MOB1B	1	1	0	0	0	0	0	1	0	0	0
MS4A4A	1	1	1	0	0	0	0	0	0	0	0
MSS51	1	1	1	0	0	0	0	0	0	0	0
MTREX	1	1	1	0	0	0	0	0	0	0	0
MUC6	1	1	1	0	0	0	0	0	0	0	0
MYBPC2	1	1	1	0	0	0	0	0	0	0	0
MZF1	1	1	1	0	0	0	0	0	0	0	0
NBPF19	1	1	1	0	0	0	0	0	0	0	0
NBPF20	1	1	1	0	0	0	0	0	0	0	0
NBPF6	1	1	0	0	0	0	0	0	0	0	1
NBPF9	1	1	1	0	0	0	0	0	0	0	0
NEDD4L	1	1	0	0	0	0	0	1	0	0	0
NEU3	1	1	1	0	0	0	0	0	0	0	0
NFATC2	1	1	1	0	0	0	0	0	0	0	0
NOS1	1	1	1	0	0	0	0	0	0	0	0
NOSIP	1	1	1	0	0	0	0	0	0	0	0
NRTN	1	1	1	0	0	0	0	0	0	0	0
NUP160	1	1	0	1	0	0	0	0	0	0	0
NUP205	1	1	1	0	0	0	0	0	0	0	0
NUP35	1	1	1	0	0	0	0	0	0	0	0
NUP58	1	1	1	0	0	0	0	0	0	0	0
NUTM2B	1	1	0	0	0	0	0	0	0	0	1
OMD	1	1	1	0	0	0	0	0	0	0	0
OR11H2	1	1	1	0	0	0	0	0	0	0	0
OR51I1	1	1	1	0	0	0	0	0	0	0	0
OR51I2	1	1	1	0	0	0	0	0	0	0	0
OR5A2	1	1	1	0	0	0	0	0	0	0	0
OR5M11	1	1	1	0	0	0	0	0	0	0	0
OR5P2	1	1	0	0	0	0	0	0	0	0	1
OSTF1	1	1	1	0	0	0	0	0	0	0	0
P3H2	1	1	1	0	0	0	0	0	0	0	0
PARP4	1	1	1	0	0	0	0	0	0	0	0
PBX2	1	1	1	0	0	0	0	0	0	0	0
PCDHA4	1	1	1	0	0	0	0	0	0	0	0
PCNX1	1	1	1	0	0	0	0	0	0	0	0
PHB2	1	1	1	0	0	0	0	0	0	0	0
PI3	1	1	1	0	0	0	0	0	0	0	0
PKNOX2	1	1	1	0	0	0	0	0	0	0	0
PLEKHA6	1	1	0	0	1	0	0	0	0	0	0
PLEKHH1	1	1	1	0	0	0	0	0	0	0	0
PLEKHJ1	1	1	1	0	0	0	0	0	0	0	0
PLG	1	1	1	0	0	0	0	0	0	0	0
PLIN4	1	1	1	0	0	0	0	0	0	0	0
PLSCR5	1	1	0	1	0	0	0	0	0	0	0
PLXNA1	1	1	1	0	0	0	0	0	0	0	0
PLXNA2	1	1	1	0	0	0	0	0	0	0	0
PLXNB1	1	1	0	1	0	0	0	0	0	0	0
PM20D1	1	1	1	0	0	0	0	0	0	0	0
PODXL2	1	1	1	0	0	0	0	0	0	0	0
POLR2B	1	1	1	0	0	0	0	0	0	0	0
POTEM	1	1	1	0	0	0	0	0	0	0	0
PPHLN1	1	1	1	0	0	0	0	0	0	0	0
PPP1R37	1	1	1	0	0	0	0	0	0	0	0
PPP2R5D	1	1	1	0	0	0	0	0	0	0	0
PPP3CB	1	1	1	0	0	0	0	0	0	0	0
PRAMEF25	1	1	0	0	0	0	0	0	0	0	1
PRAMEF26	1	1	0	0	0	0	0	0	0	0	1
PRAMEF34P	1	1	0	0	0	0	0	0	0	0	1
PRAMEF36P	1	1	0	0	0	0	0	0	0	0	1
PRAMEF5	1	1	0	0	0	0	0	0	0	0	1
PRIM2	1	1	1	0	0	0	0	0	0	0	0
PRPF18	1	1	0	0	1	0	0	0	0	0	0
PRSS3P2	1	1	0	0	0	0	0	0	0	0	1
PTK2	1	1	1	0	0	0	0	0	0	0	0
PTPRN2	1	1	1	0	0	0	0	0	0	0	0
PTPRT	1	1	0	0	0	1	0	0	0	0	0
RALGDS	1	1	1	0	0	0	0	0	0	0	0
RAPGEF1	1	1	0	0	0	1	0	0	0	0	0
RBPJ	1	1	1	0	0	0	0	0	0	0	0
RCOR2	1	1	1	0	0	0	0	0	0	0	0
REG4	1	1	1	0	0	0	0	0	0	0	0
REV3L	1	1	1	0	0	0	0	0	0	0	0
RGS18	1	1	0	0	0	0	0	0	0	0	1
RHBDF1	1	1	1	0	0	0	0	0	0	0	0
RIMBP3	1	1	1	0	0	0	0	0	0	0	0
RIMS2	1	1	1	0	0	0	0	0	0	0	0
RIOX1	1	1	1	0	0	0	0	0	0	0	0
RNF10	1	1	1	0	0	0	0	0	0	0	0
RNF39	1	1	0	0	0	1	0	0	0	0	0
RNF43	1	1	0	0	1	0	0	0	0	0	0
RNF7	1	1	1	0	0	0	0	0	0	0	0
ROBO3	1	1	0	0	0	1	0	0	0	0	0
RPS6KA2	1	1	1	0	0	0	0	0	0	0	0
SARDH	1	1	1	0	0	0	0	0	0	0	0
SCAF11	1	1	1	0	0	0	0	0	0	0	0
SCAP	1	1	0	1	0	0	0	0	0	0	0
SCMH1	1	1	1	0	0	0	0	0	0	0	0
SCN7A	1	1	1	0	0	0	0	0	0	0	0
SEL1L2	1	1	1	0	0	0	0	0	0	0	0
SEMA6D	1	1	1	0	0	0	0	0	0	0	0
SERPING1	1	1	1	0	0	0	0	0	0	0	0
SH3PXD2B	1	1	1	0	0	0	0	0	0	0	0
SH3YL1	1	1	1	0	0	0	0	0	0	0	0
SLC13A3	1	1	1	0	0	0	0	0	0	0	0
SLC38A4	1	1	0	0	0	1	0	0	0	0	0
SLC39A14	1	1	1	0	0	0	0	0	0	0	0
SLC5A8	1	1	0	1	0	0	0	0	0	0	0
SLC9B2	1	1	0	1	0	0	0	0	0	0	0
SMARCA4	1	1	1	0	0	0	0	0	0	0	0
SMYD2	1	1	1	0	0	0	0	0	0	0	0
SNX8	1	1	1	0	0	0	0	0	0	0	0
SPATA31A6	1	1	0	0	0	0	0	0	0	0	1
SPDYE21	1	1	1	0	0	0	0	0	0	0	0
SREBF1	1	1	0	0	0	0	0	1	0	0	0
SRPX	1	1	1	0	0	0	0	0	0	0	0
SRRM3	1	1	1	0	0	0	0	0	0	0	0
STAG3	1	1	1	0	0	0	0	0	0	0	0
STIL	1	1	1	0	0	0	0	0	0	0	0
STRN4	1	1	1	0	0	0	0	0	0	0	0
SUN5	1	1	1	0	0	0	0	0	0	0	0
SUPT16H	1	1	1	0	0	0	0	0	0	0	0
SYK	1	1	1	0	0	0	0	0	0	0	0
SYT2	1	1	1	0	0	0	0	0	0	0	0
TAS1R2	1	1	1	0	0	0	0	0	0	0	0
TBC1D2	1	1	1	0	0	0	0	0	0	0	0
TDRD1	1	1	0	1	0	0	0	0	0	0	0
TFDP3	1	1	1	0	0	0	0	0	0	0	0
TIAM2	1	1	1	0	0	0	0	0	0	0	0
TINF2	1	1	1	0	0	0	0	0	0	0	0
TLR3	1	1	0	0	0	0	0	0	0	0	1
TMCC3	1	1	1	0	0	0	0	0	0	0	0
TMEM132C	1	1	1	0	0	0	0	0	0	0	0
TNS3	1	1	1	0	0	0	0	0	0	0	0
TPM4	1	1	1	0	0	0	0	0	0	0	0
TRMO	1	1	0	0	0	0	0	0	0	0	1
TRPC1	1	1	1	0	0	0	0	0	0	0	0
TTC3	1	1	1	0	0	0	0	0	0	0	0
TUBA3C	1	1	1	0	0	0	0	0	0	0	0
TULP4	1	1	1	0	0	0	0	0	0	0	0
UBA5	1	1	1	0	0	0	0	0	0	0	0
UBTFL1	1	1	1	0	0	0	0	0	0	0	0
UNC13B	1	1	1	0	0	0	0	0	0	0	0
UNC5A	1	1	0	1	0	0	0	0	0	0	0
UNC5C	1	1	1	0	0	0	0	0	0	0	0
VASH2	1	1	1	0	0	0	0	0	0	0	0
VIPAS39	1	1	1	0	0	0	0	0	0	0	0
VNN2	1	1	1	0	0	0	0	0	0	0	0
VPS37B	1	1	1	0	0	0	0	0	0	0	0
VWDE	1	1	1	0	0	0	0	0	0	0	0
WNK2	1	1	1	0	0	0	0	0	0	0	0
WRN	1	1	1	0	0	0	0	0	0	0	0
YLPM1	1	1	1	0	0	0	0	0	0	0	0
YTHDC1	1	1	1	0	0	0	0	0	0	0	0
YY2	1	1	1	0	0	0	0	0	0	0	0
ZC3H12C	1	1	1	0	0	0	0	0	0	0	0
ZC3H18	1	1	1	0	0	0	0	0	0	0	0
ZDHHC11B	1	1	0	0	0	0	0	0	0	0	1
ZFYVE26	1	1	1	0	0	0	0	0	0	0	0
ZNF17	1	1	0	0	0	0	0	1	0	0	0
ZNF224	1	1	1	0	0	0	0	0	0	0	0
ZNF274	1	1	1	0	0	0	0	0	0	0	0
ZNF280A	1	1	1	0	0	0	0	0	0	0	0
ZNF335	1	1	0	0	0	1	0	0	0	0	0
ZNF416	1	1	1	0	0	0	0	0	0	0	0
ZNF417	1	1	1	0	0	0	0	0	0	0	0
ZNF432	1	1	1	0	0	0	0	0	0	0	0
ZNF45	1	1	1	0	0	0	0	0	0	0	0
ZNF577	1	1	1	0	0	0	0	0	0	0	0
ZNF629	1	1	1	0	0	0	0	0	0	0	0
ZNF676	1	1	0	1	0	0	0	0	0	0	0
ZNF70	1	1	1	0	0	0	0	0	0	0	0
ZNF761	1	1	1	0	0	0	0	0	0	0	0
ZNF780A	1	1	1	0	0	0	0	0	0	0	0
ZNF799	1	1	1	0	0	0	0	0	0	0	0
ZNF835	1	1	1	0	0	0	0	0	0	0	0
ZNF841	1	1	1	0	0	0	0	0	0	0	0
ZNF846	1	1	1	0	0	0	0	0	0	0	0
ZNF85	1	1	1	0	0	0	0	0	0	0	0
ZNF865	1	1	1	0	0	0	0	0	0	0	0
ZNF92	1	1	1	0	0	0	0	0	0	0	0
ZSCAN22	1	1	1	0	0	0	0	0	0	0	0

## Sheet: Supplementary Data 10
Supplementary Data 10 Nonsynonymous mutations in TFE3-RCC
Gene	#sample (total n = 2)	#alteration	Missense	Nonsense	Read through	Splice site	Splice site indel	Frame shift	In frame indel	Amplification	Homozygous Deletion
AHNAK2	2	3	3	0	0	0	0	0	0	0	0
WNK1	2	2	1	0	0	0	0	0	1	0	0
ACOT1	1	1	0	0	0	0	0	0	0	0	1
ACOT12	1	1	1	0	0	0	0	0	0	0	0
ACTR3	1	1	1	0	0	0	0	0	0	0	0
ADAM22	1	1	0	0	0	0	0	1	0	0	0
AGAP2	1	1	1	0	0	0	0	0	0	0	0
AGAP4	1	1	0	0	0	0	0	0	0	0	1
AKR7A3	1	1	1	0	0	0	0	0	0	0	0
ANKRD36C	1	1	1	0	0	0	0	0	0	0	0
AP5B1	1	1	1	0	0	0	0	0	0	0	0
ATAD1	1	1	0	0	0	1	0	0	0	0	0
AVPR1B	1	1	1	0	0	0	0	0	0	0	0
BMS1	1	1	0	0	0	0	0	1	0	0	0
C2orf16	1	1	1	0	0	0	0	0	0	0	0
CACNA1B	1	1	0	1	0	0	0	0	0	0	0
CELSR2	1	1	1	0	0	0	0	0	0	0	0
CHD9	1	1	1	0	0	0	0	0	0	0	0
CLIP1	1	1	1	0	0	0	0	0	0	0	0
COL11A1	1	1	1	0	0	0	0	0	0	0	0
CRMP1	1	1	1	0	0	0	0	0	0	0	0
CRYZ	1	1	1	0	0	0	0	0	0	0	0
CTNND1	1	1	1	0	0	0	0	0	0	0	0
DACH2	1	1	1	0	0	0	0	0	0	0	0
DAPK3	1	1	0	0	0	1	0	0	0	0	0
DBP	1	1	1	0	0	0	0	0	0	0	0
DMD	1	1	0	0	0	1	0	0	0	0	0
DZIP1L	1	1	1	0	0	0	0	0	0	0	0
ESF1	1	2	2	0	0	0	0	0	0	0	0
EXOC6	1	1	1	0	0	0	0	0	0	0	0
FAM25E	1	1	0	0	0	0	0	0	0	0	1
FBN2	1	1	1	0	0	0	0	0	0	0	0
FHAD1	1	1	0	0	0	0	0	1	0	0	0
FSHR	1	1	1	0	0	0	0	0	0	0	0
GATAD2B	1	1	1	0	0	0	0	0	0	0	0
GDA	1	1	0	0	0	1	0	0	0	0	0
GOLGA8M	1	2	2	0	0	0	0	0	0	0	0
HLTF	1	1	1	0	0	0	0	0	0	0	0
HSPA4	1	1	1	0	0	0	0	0	0	0	0
IDH1	1	1	1	0	0	0	0	0	0	0	0
IDO1	1	1	1	0	0	0	0	0	0	0	0
IGFBP4	1	1	1	0	0	0	0	0	0	0	0
IRF2BP2	1	1	1	0	0	0	0	0	0	0	0
KDM4D	1	2	2	0	0	0	0	0	0	0	0
KDM6A	1	1	1	0	0	0	0	0	0	0	0
KMT2B	1	1	1	0	0	0	0	0	0	0	0
KRT17	1	1	1	0	0	0	0	0	0	0	0
KRTAP4-8	1	1	0	0	0	0	0	0	1	0	0
L1CAM	1	1	1	0	0	0	0	0	0	0	0
LCE2D	1	1	1	0	0	0	0	0	0	0	0
LYSMD1	1	2	2	0	0	0	0	0	0	0	0
MEI1	1	1	0	0	0	0	0	1	0	0	0
MTG2	1	1	1	0	0	0	0	0	0	0	0
MTMR12	1	1	1	0	0	0	0	0	0	0	0
MUC19	1	1	1	0	0	0	0	0	0	0	0
MUCL3	1	1	1	0	0	0	0	0	0	0	0
MYADM	1	1	1	0	0	0	0	0	0	0	0
MYO18A	1	1	1	0	0	0	0	0	0	0	0
NBPF1	1	1	1	0	0	0	0	0	0	0	0
NBPF20	1	1	1	0	0	0	0	0	0	0	0
NFKBID	1	1	1	0	0	0	0	0	0	0	0
NIT2	1	1	1	0	0	0	0	0	0	0	0
NLRC5	1	1	0	0	0	1	0	0	0	0	0
NTMT1	1	1	1	0	0	0	0	0	0	0	0
OR2S2	1	1	1	0	0	0	0	0	0	0	0
OR6B3	1	1	0	0	0	0	0	1	0	0	0
OSGIN1	1	1	1	0	0	0	0	0	0	0	0
PARP8	1	1	1	0	0	0	0	0	0	0	0
PIGL	1	1	1	0	0	0	0	0	0	0	0
PIP	1	1	1	0	0	0	0	0	0	0	0
POLD3	1	1	1	0	0	0	0	0	0	0	0
PRIMA1	1	1	1	0	0	0	0	0	0	0	0
PRPF31	1	1	0	0	0	0	0	1	0	0	0
PTPRB	1	1	1	0	0	0	0	0	0	0	0
PTPRZ1	1	1	0	0	0	0	0	1	0	0	0
RBFOX3	1	1	1	0	0	0	0	0	0	0	0
RGS22	1	1	1	0	0	0	0	0	0	0	0
SEMA3F	1	1	1	0	0	0	0	0	0	0	0
SETBP1	1	1	1	0	0	0	0	0	0	0	0
SIX2	1	1	0	0	0	1	0	0	0	0	0
SLC25A12	1	1	1	0	0	0	0	0	0	0	0
SLC27A2	1	1	1	0	0	0	0	0	0	0	0
SLC2A9	1	1	1	0	0	0	0	0	0	0	0
SLC30A9	1	1	1	0	0	0	0	0	0	0	0
SLC35G6	1	1	1	0	0	0	0	0	0	0	0
SLC5A11	1	1	1	0	0	0	0	0	0	0	0
SNRNP200	1	1	1	0	0	0	0	0	0	0	0
SPAST	1	1	0	0	0	0	0	1	0	0	0
SPDYE3	1	1	1	0	0	0	0	0	0	0	0
SPHK2	1	1	1	0	0	0	0	0	0	0	0
SRPX2	1	1	1	0	0	0	0	0	0	0	0
SRRM2	1	1	1	0	0	0	0	0	0	0	0
SSH2	1	1	0	1	0	0	0	0	0	0	0
TCTEX1D4	1	1	1	0	0	0	0	0	0	0	0
TDRD7	1	1	1	0	0	0	0	0	0	0	0
TGM2	1	1	1	0	0	0	0	0	0	0	0
TMCC1	1	1	1	0	0	0	0	0	0	0	0
TMEM175	1	1	1	0	0	0	0	0	0	0	0
TNFSF11	1	1	1	0	0	0	0	0	0	0	0
TPPP	1	1	1	0	0	0	0	0	0	0	0
TTC28	1	1	1	0	0	0	0	0	0	0	0
TXLNA	1	2	2	0	0	0	0	0	0	0	0
UGT2A3	1	1	1	0	0	0	0	0	0	0	0
UTP20	1	1	1	0	0	0	0	0	0	0	0
WASHC2C	1	1	0	0	0	0	0	0	0	0	1
WDR91	1	1	1	0	0	0	0	0	0	0	0
XPNPEP2	1	1	0	1	0	0	0	0	0	0	0
ZC3H3	1	1	1	0	0	0	0	0	0	0	0
ZMIZ2	1	1	1	0	0	0	0	0	0	0	0
ZNF395	1	1	0	0	0	0	0	1	0	0	0
ZNF408	1	1	1	0	0	0	0	0	0	0	0
ZNF417	1	1	1	0	0	0	0	0	0	0	0
ZNF432	1	1	1	0	0	0	0	0	0	0	0
ZNF493	1	1	1	0	0	0	0	0	0	0	0
ZNF69	1	1	0	1	0	0	0	0	0	0	0

[truncated: 15 more sheets: Supplementary Data 11, Supplementary Data 12, Suppelemtary Data 13, Supplementary Data 14, Supplementary Data 15, Supplementary Data 16, Supplementary Data 17, Supplementary Data 18, Supplementary Data 19, Supplementary Data 20, Supplementary Data 21, Supplementary Data 22, Supplementary Data 23, Supplementary Data 24, Supplementary Data 25]
