# Supplementary material for: Genomic and epigenomic integrative subtypes of renal cell carcinoma in a Japanese cohort
Source: Nat Commun. 2023 Dec 16;14:8383. doi: 10.1038/s41467-023-44159-1 (PMC10725467; doi:10.1038/s41467-023-44159-1)
Supplement: Supplementary file 6 — Source Data [file 41467_2023_44159_MOESM6_ESM.zip]

Archive with 127 entries (126 files):
- Source_Data/
- Source_Data/Figure4c.txt
- __MACOSX/Source_Data/._Figure4c.txt
- Source_Data/Figure4b.txt
- __MACOSX/Source_Data/._Figure4b.txt
- Source_Data/Supplementary Figure7b.txt
- __MACOSX/Source_Data/._Supplementary Figure7b.txt
- Source_Data/Supplementary Figure7c.txt
- __MACOSX/Source_Data/._Supplementary Figure7c.txt
- Source_Data/Figure4a.txt
- __MACOSX/Source_Data/._Figure4a.txt
- Source_Data/Figure5a.txt
- __MACOSX/Source_Data/._Figure5a.txt
- Source_Data/Supplementary Figure3b_left.txt
- __MACOSX/Source_Data/._Supplementary Figure3b_left.txt
- Source_Data/.DS_Store
- __MACOSX/Source_Data/._.DS_Store
- Source_Data/Figure4d.txt
- __MACOSX/Source_Data/._Figure4d.txt
- Source_Data/Figure5b.txt
- __MACOSX/Source_Data/._Figure5b.txt
- Source_Data/Supplementary Figure6a.txt
- __MACOSX/Source_Data/._Supplementary Figure6a.txt
- Source_Data/Figure5c.txt
- Source_Data/Figure1a_lower.txt
- __MACOSX/Source_Data/._Figure1a_lower.txt
- Source_Data/Supplementary Figure1b.txt
- __MACOSX/Source_Data/._Supplementary Figure1b.txt
- Source_Data/Supplementary Figure11a.txt
- __MACOSX/Source_Data/._Supplementary Figure11a.txt
- Source_Data/Figure2a.txt
- __MACOSX/Source_Data/._Figure2a.txt
- Source_Data/Figure7g_HIF1beta.txt
- __MACOSX/Source_Data/._Figure7g_HIF1beta.txt
- Source_Data/Supplementary Figure1a.txt
- __MACOSX/Source_Data/._Supplementary Figure1a.txt
- Source_Data/Supplementary Figure11b.txt
- __MACOSX/Source_Data/._Supplementary Figure11b.txt
- Source_Data/Supplementary Figure11c.txt
- __MACOSX/Source_Data/._Supplementary Figure11c.txt
- Source_Data/Supplementary Figure11d_KI098.txt
- Source_Data/Figure6b_right.txt
- __MACOSX/Source_Data/._Figure6b_right.txt
- Source_Data/Supplementary Figure1e.txt
- __MACOSX/Source_Data/._Supplementary Figure1e.txt
- Source_Data/Figure3a.txt
- __MACOSX/Source_Data/._Figure3a.txt
- Source_Data/Supplementary Figure11e.txt
- __MACOSX/Source_Data/._Supplementary Figure11e.txt
- Source_Data/Supplementary Figure10a.txt
- __MACOSX/Source_Data/._Supplementary Figure10a.txt
- Source_Data/Supplementary Figure11d_KI118.txt
- __MACOSX/Source_Data/._Supplementary Figure11d_KI118.txt
- Source_Data/Supplementary Figure3b_right.txt
- __MACOSX/Source_Data/._Supplementary Figure3b_right.txt
- Source_Data/Figure7g_ZEB2.txt
- __MACOSX/Source_Data/._Figure7g_ZEB2.txt
- Source_Data/Figure6h_lower.txt
- __MACOSX/Source_Data/._Figure6h_lower.txt
- Source_Data/Supplementary Figure11d_KI292.txt
- Source_Data/Figure6b_left.txt
- __MACOSX/Source_Data/._Figure6b_left.txt
- Source_Data/Supplementary Figure3a.txt
- __MACOSX/Source_Data/._Supplementary Figure3a.txt
- Source_Data/Figure7g_ZEB1.txt
- __MACOSX/Source_Data/._Figure7g_ZEB1.txt
- Source_Data/Figure1c.txt
- __MACOSX/Source_Data/._Figure1c.txt
- Source_Data/Supplementary Figure2a.txt
- __MACOSX/Source_Data/._Supplementary Figure2a.txt
- Source_Data/Supplementary Figure12c.txt
- __MACOSX/Source_Data/._Supplementary Figure12c.txt
- Source_Data/Figure1b.txt
- __MACOSX/Source_Data/._Figure1b.txt
- Source_Data/Supplementary Figure1c,d.txt
- __MACOSX/Source_Data/._Supplementary Figure1c,d.txt
- Source_Data/Supplementary Figure11d_KI280.txt
- Source_Data/Supplementary Figure6b_right.txt
- Source_Data/Supplementary Figure6b_left.txt
- Source_Data/Figure7f.txt
- __MACOSX/Source_Data/._Figure7f.txt
- Source_Data/Supplementary Figure9c.txt
- __MACOSX/Source_Data/._Supplementary Figure9c.txt
- Source_Data/Supplementary Figure9b.txt
- __MACOSX/Source_Data/._Supplementary Figure9b.txt
- Source_Data/Supplementary Figure5a.txt
- __MACOSX/Source_Data/._Supplementary Figure5a.txt
- Source_Data/Figure6c.txt
- __MACOSX/Source_Data/._Figure6c.txt
- Source_Data/Figure6a.txt
- __MACOSX/Source_Data/._Figure6a.txt
- Source_Data/Figure7e.txt
- __MACOSX/Source_Data/._Figure7e.txt
- Source_Data/Figure6h_upper.txt
- __MACOSX/Source_Data/._Figure6h_upper.txt
- Source_Data/Supplementary Figure9a.txt
- __MACOSX/Source_Data/._Supplementary Figure9a.txt
- Source_Data/Figure7g_HIF2alpha.txt
- __MACOSX/Source_Data/._Figure7g_HIF2alpha.txt
- Source_Data/Supplementary Figure5b.txt
- __MACOSX/Source_Data/._Supplementary Figure5b.txt
- Source_Data/Figure6d.txt
- __MACOSX/Source_Data/._Figure6d.txt
- Source_Data/Supplementary Figure4b.txt
- __MACOSX/Source_Data/._Supplementary Figure4b.txt
- Source_Data/Supplementary Figure8a.txt
- __MACOSX/Source_Data/._Supplementary Figure8a.txt
- Source_Data/Figure7a.txt
- __MACOSX/Source_Data/._Figure7a.txt
- Source_Data/Figure6e.txt
- __MACOSX/Source_Data/._Figure6e.txt
- Source_Data/Figure7c.txt
- __MACOSX/Source_Data/._Figure7c.txt
- Source_Data/Figure6g.txt
- __MACOSX/Source_Data/._Figure6g.txt
- Source_Data/Supplementary Figure4a.txt
- __MACOSX/Source_Data/._Supplementary Figure4a.txt
- Source_Data/Supplementary Figure8b.txt
- __MACOSX/Source_Data/._Supplementary Figure8b.txt
- Source_Data/Supplementary Figure8c.txt
- __MACOSX/Source_Data/._Supplementary Figure8c.txt
- Source_Data/Figure1a_upper_middle.txt
- __MACOSX/Source_Data/._Figure1a_upper_middle.txt
- Source_Data/Figure6f.txt
- __MACOSX/Source_Data/._Figure6f.txt
- Source_Data/Figure7b.txt
- __MACOSX/Source_Data/._Figure7b.txt
