# Supplementary material for: Genomic and epigenomic integrative subtypes of renal cell carcinoma in a Japanese cohort
Source: Nat Commun. 2023 Dec 16;14:8383. doi: 10.1038/s41467-023-44159-1 (PMC10725467; doi:10.1038/s41467-023-44159-1)
Supplement: Supplementary file 6 — Source Data [file 41467_2023_44159_MOESM6_ESM.zip › Source_Data/Figure4c.txt]

Mixture	subtype	T cells follicular helper	T cells regulatory (Tregs)
KI271T	cc_1	0.034119209	0.009228863
KI235T	cc_1	0.014183927	0.00524756
KI282T	cc_1	0.003200068	0.013669137
KI247T	cc_1	0.062657427	0.029200188
KI250T	cc_1	0.005606008	0.023560935
KI231T	cc_1	0.026605167	0
KI279T	cc_1	0.027178798	0.010224574
KI257T	cc_1	0.007376065	0.009189642
KI281T	cc_1	0.009098845	0.036779547
KI264T	cc_2	0.030042217	0.050110381
KI041T	cc_2	0.051582646	0.039047518
KI230T	cc_2	0.037140308	0.012659397
KI283T	cc_2	0.094194868	0.039023217
KI268T	cc_2	0.018459985	0.021903183
KI274T	cc_2	0.116034694	0.031260683
KI227T	cc_2	0.050287984	0.037892398
KI286T	cc_2	0.022123094	0.039057638
KI045T	cc_2	0.110477067	0.121199698
KI278T	cc_2	0.032148395	0.015263825
KI222T	cc_2	0	0.007173698
KI288T	cc_2	0.055604809	0.017855199
KI265T	cc_2	0.084423908	0.091201672
KI291T	cc_2	0.019193012	0.015850585
KI270T	cc_2	0.095848306	0.069243673
KI276T	cc_2	0.043519801	0.032578818
KI263T	cc_2	0.059981331	0.039196142
KI277T	cc_2	0.036257946	0.008626623
KI225T	cc_2	0.114864991	0.034339147
KI226T	cc_2	0.059106292	0.038647252
KI228T	cc_2	0.033779288	0.022621062
KI245T	cc_2	0.017525905	0.01467808
KI252T	cc_3	0.006188259	0.005198824
KI287T	cc_3	0.013821869	0.006314347
KI292T	cc_3	0.010004017	0.004374006
KI260T	cc_3	0.031422584	0.008746313
KI267T	cc_3	0.014075223	0.02519954
KI273T	cc_3	0.025765984	0.018485728
KI221T	cc_3	0.00180094	0.021437658
KI256T	cc_3	0.013886087	0.014827285
KI239T	cc_3	0.013044727	0.00644583
KI229T	cc_3	0.021108495	0.006865426
KI253T	cc_3	0.090078058	0.064941887
KI266T	cc_3	0.014932822	0.00509681
KI223T	cc_3	0.060635947	0.056343445
KI237T	cc_3	0.015992679	0.017875128
