# Supplementary material for: Genomic and epigenomic integrative subtypes of renal cell carcinoma in a Japanese cohort
Source: Nat Commun. 2023 Dec 16;14:8383. doi: 10.1038/s41467-023-44159-1 (PMC10725467; doi:10.1038/s41467-023-44159-1)
Supplement: Supplementary file 6 — Source Data [file 41467_2023_44159_MOESM6_ESM.zip › Source_Data/Figure4b.txt]

Sample name	Gender	Quality Control (P=Pass, F=Fail)	ccRCC subtype	relapse interval (days)
KI041	Male	P	cc_2	185
KI045	Male	P	cc_2	57
KI221	Male	P	cc_3	Not_applicable
KI222	Male	P	cc_2	Not_applicable
KI223	Male	P	cc_3	Not_applicable
KI225	Male	P	cc_2	Not_applicable
KI226	Male	P	cc_2	202
KI227	Male	P	cc_2	Not_applicable
KI228	Male	P	cc_2	Not_applicable
KI229	Male	P	cc_3	Not_applicable
KI230	Male	P	cc_2	Not_applicable
KI231	Male	P	cc_1	Not_applicable
KI235	Female	P	cc_1	Not_applicable
KI237	Male	P	cc_3	Not_applicable
KI239	Male	P	cc_3	174
KI240	Male	P	Not_applicable	165
KI245	Female	P	cc_2	Not_applicable
KI247	Male	P	cc_1	Not_applicable
KI250	Male	P	cc_1	Not_applicable
KI252	Female	P	cc_3	Not_applicable
KI253	Female	P	cc_3	Not_applicable
KI256	Male	P	cc_3	Not_applicable
KI257	Male	P	cc_1	Not_applicable
KI259	Male	P	Not_applicable	213
KI260	Male	P	cc_3	Not_applicable
KI263	Male	P	cc_2	370
KI264	Female	P	cc_2	Not_applicable
KI265	Male	P	cc_2	Not_applicable
KI266	Male	P	cc_3	Not_applicable
KI267	Male	P	cc_3	Not_applicable
KI268	Female	P	cc_2	Not_applicable
KI269	Male	F	Not_applicable	Not_applicable
KI270	Female	P	cc_2	Not_applicable
KI271	Male	P	cc_1	Not_applicable
KI272	Male	F	Not_applicable	646
KI273	Male	P	cc_3	Not_applicable
KI274	Male	P	cc_2	Not_applicable
KI275	Male	F	Not_applicable	Not_applicable
KI276	Male	P	cc_2	Not_applicable
KI277	Female	P	cc_2	41
KI278	Female	P	cc_2	90
KI279	Male	P	cc_1	Not_applicable
KI281	Male	P	cc_1	Not_applicable
KI282	Female	P	cc_1	Not_applicable
KI283	Male	P	cc_2	Not_applicable
KI286	Male	P	cc_2	83
KI287	Female	P	cc_3	Not_applicable
KI288	Female	P	cc_2	Not_applicable
KI289	Male	F	Not_applicable	Not_applicable
KI291	Male	P	cc_2	Not_applicable
KI292	Female	P	cc_3	Not_applicable
