# Supplementary material for: Genomic and epigenomic integrative subtypes of renal cell carcinoma in a Japanese cohort
Source: Nat Commun. 2023 Dec 16;14:8383. doi: 10.1038/s41467-023-44159-1 (PMC10725467; doi:10.1038/s41467-023-44159-1)
Supplement: Supplementary file 6 — Source Data [file 41467_2023_44159_MOESM6_ESM.zip › Source_Data/Supplementary Figure7c.txt]

Sample name	TSS enrichment score (cutoff >5)	Quality Control (P=Pass, F=Fail)	Histology	ccRCC subtype	Stage
KI041T	7.10	P	ccRCC	cc_2	III
KI045T	6.25	P	ccRCC	cc_2	I
KI221T	11.59	P	ccRCC	cc_3	I
KI222T	8.73	P	ccRCC	cc_2	III
KI223T	14.37	P	ccRCC	cc_3	IV
KI225T	12.29	P	ccRCC	cc_2	IV
KI226T	12.64	P	ccRCC	cc_2	III
KI227T	5.21	P	ccRCC	cc_2	I
KI228T	12.49	P	ccRCC	cc_2	I
KI229T	16.95	P	ccRCC	cc_3	III
KI230T	8.03	P	ccRCC	cc_2	IV
KI231T	8.82	P	ccRCC	cc_1	I
KI235T	8.45	P	ccRCC	cc_1	I
KI237T	8.65	P	ccRCC	cc_3	I
KI239T	9.94	P	ccRCC	cc_3	III
KI240T	14.83	P	ccRCC	Not_applicable	III
KI245T	13.31	P	ccRCC	cc_2	III
KI247T	6.30	P	ccRCC	cc_1	I
KI250T	5.38	P	ccRCC	cc_1	III
KI252T	17.26	P	ccRCC	cc_3	IV
KI253T	18.96	P	ccRCC	cc_3	I
KI256T	11.29	P	ccRCC	cc_3	I
KI257T	10.01	P	ccRCC	cc_1	I
KI259T	17.80	P	ccRCC	Not_applicable	II
KI260T	10.12	P	ccRCC	cc_3	I
KI263T	14.78	P	ccRCC	cc_2	I
KI264T	8.70	P	ccRCC	cc_2	III
KI265T	10.78	P	ccRCC	cc_2	I
KI266T	17.94	P	ccRCC	cc_3	I
KI267T	19.26	P	ccRCC	cc_3	IV
KI268T	7.47	P	ccRCC	cc_2	I
KI269T	4.87	F	ccRCC	Not_applicable	I
KI270T	10.17	P	ccRCC	cc_2	II
KI271T	7.58	P	ccRCC	cc_1	I
KI272T	4.70	F	ccRCC	Not_applicable	I
KI273T	9.17	P	ccRCC	cc_3	IV
KI274T	5.70	P	ccRCC	cc_2	I
KI275T	4.17	F	ccRCC	Not_applicable	I
KI276T	15.88	P	ccRCC	cc_2	IV
KI277T	10.23	P	ccRCC	cc_2	I
KI278T	13.39	P	ccRCC	cc_2	IV
KI279T	12.93	P	ccRCC	cc_1	I
KI281T	8.09	P	ccRCC	cc_1	I
KI282T	7.30	P	ccRCC	cc_1	I
KI283T	8.05	P	ccRCC	cc_2	III
KI286T	7.98	P	ccRCC	cc_2	IV
KI287T	13.14	P	ccRCC	cc_3	I
KI288T	11.57	P	ccRCC	cc_2	II
KI289T	4.34	F	ccRCC	Not_applicable	I
KI291T	7.47	P	ccRCC	cc_2	I
KI292T	14.84	P	ccRCC	cc_3	I
