# Supplementary material for: Genomic and epigenomic integrative subtypes of renal cell carcinoma in a Japanese cohort
Source: Nat Commun. 2023 Dec 16;14:8383. doi: 10.1038/s41467-023-44159-1 (PMC10725467; doi:10.1038/s41467-023-44159-1)
Supplement: Supplementary file 6 — Source Data [file 41467_2023_44159_MOESM6_ESM.zip › Source_Data/Figure4a.txt]

Cytoband	Gain_cc_2..n.22.	Gain_cc2....	Gain_Rest..n.22.	Gain_Rest....	Gain_pvalue		Loss_cc_2..n.22.	Loss_cc_2....	Loss_Rest..n.22.	Loss_Rest....	Loss_pvalue
1p36.33	1	0.045454545	2	0.090909091	1		4	0.181818182	1	0.045454545	0.344866704
1p36.32	1	0.045454545	2	0.090909091	1		4	0.181818182	1	0.045454545	0.344866704
1p36.31	1	0.045454545	2	0.090909091	1		5	0.227272727	1	0.045454545	0.185282953
1p36.23	1	0.045454545	2	0.090909091	1		5	0.227272727	1	0.045454545	0.185282953
1p36.22	1	0.045454545	2	0.090909091	1		5	0.227272727	1	0.045454545	0.185282953
1p36.21	2	0.090909091	2	0.090909091	1		6	0.272727273	1	0.045454545	0.094572189
1p36.13	2	0.090909091	2	0.090909091	1		6	0.272727273	2	0.090909091	0.240444904
1p36.12	1	0.045454545	2	0.090909091	1		6	0.272727273	2	0.090909091	0.240444904
1p36.11	1	0.045454545	2	0.090909091	1		7	0.318181818	2	0.090909091	0.132391041
1p35.3	1	0.045454545	2	0.090909091	1		7	0.318181818	2	0.090909091	0.132391041
1p35.2	1	0.045454545	2	0.090909091	1		5	0.227272727	1	0.045454545	0.185282953
1p35.1	1	0.045454545	2	0.090909091	1		5	0.227272727	1	0.045454545	0.185282953
1p34.3	2	0.090909091	2	0.090909091	1		4	0.181818182	1	0.045454545	0.344866704
1p34.2	2	0.090909091	2	0.090909091	1		3	0.136363636	1	0.045454545	0.606920023
1p34.1	1	0.045454545	2	0.090909091	1		3	0.136363636	1	0.045454545	0.606920023
1p33	1	0.045454545	2	0.090909091	1		3	0.136363636	1	0.045454545	0.606920023
1p32.3	1	0.045454545	2	0.090909091	1		3	0.136363636	1	0.045454545	0.606920023
1p32.2	1	0.045454545	2	0.090909091	1		3	0.136363636	1	0.045454545	0.606920023
1p32.1	1	0.045454545	2	0.090909091	1		3	0.136363636	1	0.045454545	0.606920023
1p31.3	1	0.045454545	2	0.090909091	1		3	0.136363636	1	0.045454545	0.606920023
1p31.2	1	0.045454545	2	0.090909091	1		3	0.136363636	1	0.045454545	0.606920023
1p31.1	2	0.090909091	2	0.090909091	1		2	0.090909091	1	0.045454545	1
1p22.3	2	0.090909091	2	0.090909091	1		2	0.090909091	1	0.045454545	1
1p22.2	3	0.136363636	2	0.090909091	1		2	0.090909091	1	0.045454545	1
1p22.1	3	0.136363636	2	0.090909091	1		2	0.090909091	1	0.045454545	1
1p21.3	3	0.136363636	2	0.090909091	1		2	0.090909091	1	0.045454545	1
1p21.2	3	0.136363636	2	0.090909091	1		2	0.090909091	1	0.045454545	1
1p21.1	3	0.136363636	2	0.090909091	1		2	0.090909091	1	0.045454545	1
1p13.3	3	0.136363636	2	0.090909091	1		2	0.090909091	1	0.045454545	1
1p13.2	3	0.136363636	2	0.090909091	1		2	0.090909091	1	0.045454545	1
1p13.1	3	0.136363636	2	0.090909091	1		2	0.090909091	1	0.045454545	1
1p12	3	0.136363636	2	0.090909091	1		1	0.045454545	1	0.045454545	1
1p11.2	3	0.136363636	2	0.090909091	1		0	0	1	0.045454545	1
1p11.1	2	0.090909091	2	0.090909091	1		0	0	2	0.090909091	0.488372093
1q11	2	0.090909091	2	0.090909091	1		0	0	2	0.090909091	0.488372093
1q12	2	0.090909091	2	0.090909091	1		0	0	2	0.090909091	0.488372093
1q21.1	5	0.227272727	3	0.136363636	0.698084795		0	0	0	0	1
1q21.2	6	0.272727273	3	0.136363636	0.45655263		0	0	0	0	1
1q21.3	7	0.318181818	3	0.136363636	0.280579196		0	0	0	0	1
1q22	7	0.318181818	3	0.136363636	0.280579196		0	0	0	0	1
1q23.1	7	0.318181818	3	0.136363636	0.280579196		0	0	0	0	1
1q23.2	7	0.318181818	3	0.136363636	0.280579196		0	0	0	0	1
1q23.3	7	0.318181818	3	0.136363636	0.280579196		0	0	0	0	1
1q24.1	7	0.318181818	3	0.136363636	0.280579196		0	0	0	0	1
1q24.2	7	0.318181818	3	0.136363636	0.280579196		0	0	0	0	1
1q24.3	7	0.318181818	3	0.136363636	0.280579196		0	0	0	0	1
1q25.1	7	0.318181818	3	0.136363636	0.280579196		0	0	0	0	1
1q25.2	7	0.318181818	3	0.136363636	0.280579196		0	0	0	0	1
1q25.3	7	0.318181818	3	0.136363636	0.280579196		0	0	0	0	1
1q31.1	7	0.318181818	3	0.136363636	0.280579196		0	0	0	0	1
1q31.2	7	0.318181818	3	0.136363636	0.280579196		0	0	0	0	1
1q31.3	7	0.318181818	3	0.136363636	0.280579196		0	0	0	0	1
1q32.1	7	0.318181818	3	0.136363636	0.280579196		0	0	0	0	1
1q32.2	8	0.363636364	3	0.136363636	0.162277728		0	0	0	0	1
1q32.3	8	0.363636364	3	0.136363636	0.162277728		0	0	0	0	1
1q41	8	0.363636364	3	0.136363636	0.162277728		0	0	1	0.045454545	1
1q42.11	7	0.318181818	3	0.136363636	0.280579196		0	0	2	0.090909091	0.488372093
1q42.12	7	0.318181818	3	0.136363636	0.280579196		0	0	2	0.090909091	0.488372093
1q42.13	7	0.318181818	3	0.136363636	0.280579196		0	0	2	0.090909091	0.488372093
1q42.2	7	0.318181818	3	0.136363636	0.280579196		0	0	2	0.090909091	0.488372093
1q42.3	7	0.318181818	3	0.136363636	0.280579196		0	0	2	0.090909091	0.488372093
1q43	7	0.318181818	3	0.136363636	0.280579196		0	0	2	0.090909091	0.488372093
1q44	7	0.318181818	3	0.136363636	0.280579196		0	0	2	0.090909091	0.488372093
2p25.3	1	0.045454545	5	0.227272727	0.185282953		1	0.045454545	1	0.045454545	1
2p25.2	1	0.045454545	5	0.227272727	0.185282953		1	0.045454545	1	0.045454545	1
2p25.1	1	0.045454545	5	0.227272727	0.185282953		1	0.045454545	1	0.045454545	1
2p24.3	1	0.045454545	5	0.227272727	0.185282953		1	0.045454545	1	0.045454545	1
2p24.2	1	0.045454545	5	0.227272727	0.185282953		1	0.045454545	1	0.045454545	1
2p24.1	1	0.045454545	5	0.227272727	0.185282953		1	0.045454545	1	0.045454545	1
2p23.3	1	0.045454545	5	0.227272727	0.185282953		1	0.045454545	1	0.045454545	1
2p23.2	1	0.045454545	5	0.227272727	0.185282953		1	0.045454545	1	0.045454545	1
2p23.1	1	0.045454545	5	0.227272727	0.185282953		1	0.045454545	1	0.045454545	1
2p22.3	1	0.045454545	5	0.227272727	0.185282953		1	0.045454545	1	0.045454545	1
2p22.2	1	0.045454545	5	0.227272727	0.185282953		1	0.045454545	1	0.045454545	1
2p22.1	1	0.045454545	5	0.227272727	0.185282953		1	0.045454545	1	0.045454545	1
2p21	1	0.045454545	5	0.227272727	0.185282953		1	0.045454545	1	0.045454545	1
2p16.3	1	0.045454545	5	0.227272727	0.185282953		0	0	1	0.045454545	1
2p16.2	1	0.045454545	5	0.227272727	0.185282953		0	0	1	0.045454545	1
2p16.1	1	0.045454545	5	0.227272727	0.185282953		0	0	1	0.045454545	1
2p15	1	0.045454545	5	0.227272727	0.185282953		0	0	1	0.045454545	1
2p14	1	0.045454545	5	0.227272727	0.185282953		0	0	1	0.045454545	1
2p13.3	1	0.045454545	5	0.227272727	0.185282953		0	0	1	0.045454545	1
2p13.2	1	0.045454545	5	0.227272727	0.185282953		0	0	1	0.045454545	1
2p13.1	1	0.045454545	5	0.227272727	0.185282953		0	0	1	0.045454545	1
2p12	1	0.045454545	5	0.227272727	0.185282953		0	0	1	0.045454545	1
2p11.2	1	0.045454545	5	0.227272727	0.185282953		0	0	1	0.045454545	1
2p11.1	1	0.045454545	5	0.227272727	0.185282953		0	0	1	0.045454545	1
2q11.1	1	0.045454545	5	0.227272727	0.185282953		0	0	1	0.045454545	1
2q11.2	1	0.045454545	5	0.227272727	0.185282953		0	0	1	0.045454545	1
2q12.1	1	0.045454545	5	0.227272727	0.185282953		0	0	1	0.045454545	1
2q12.2	1	0.045454545	5	0.227272727	0.185282953		0	0	1	0.045454545	1
2q12.3	1	0.045454545	5	0.227272727	0.185282953		0	0	1	0.045454545	1
2q13	1	0.045454545	5	0.227272727	0.185282953		0	0	1	0.045454545	1
2q14.1	1	0.045454545	5	0.227272727	0.185282953		0	0	1	0.045454545	1
2q14.2	1	0.045454545	5	0.227272727	0.185282953		0	0	1	0.045454545	1
2q14.3	1	0.045454545	5	0.227272727	0.185282953		0	0	1	0.045454545	1
2q21.1	1	0.045454545	5	0.227272727	0.185282953		0	0	1	0.045454545	1
2q21.2	1	0.045454545	5	0.227272727	0.185282953		0	0	1	0.045454545	1
2q21.3	1	0.045454545	5	0.227272727	0.185282953		0	0	1	0.045454545	1
2q22.1	1	0.045454545	5	0.227272727	0.185282953		0	0	1	0.045454545	1
2q22.2	1	0.045454545	5	0.227272727	0.185282953		1	0.045454545	1	0.045454545	1
2q22.3	1	0.045454545	5	0.227272727	0.185282953		1	0.045454545	1	0.045454545	1
2q23.1	1	0.045454545	5	0.227272727	0.185282953		1	0.045454545	1	0.045454545	1
2q23.2	1	0.045454545	5	0.227272727	0.185282953		2	0.090909091	1	0.045454545	1
2q23.3	1	0.045454545	5	0.227272727	0.185282953		2	0.090909091	1	0.045454545	1
2q24.1	1	0.045454545	5	0.227272727	0.185282953		0	0	1	0.045454545	1
2q24.2	1	0.045454545	5	0.227272727	0.185282953		0	0	1	0.045454545	1
2q24.3	3	0.136363636	5	0.227272727	0.698084795		0	0	1	0.045454545	1
2q31.1	3	0.136363636	5	0.227272727	0.698084795		0	0	1	0.045454545	1
2q31.2	3	0.136363636	5	0.227272727	0.698084795		1	0.045454545	1	0.045454545	1
2q31.3	3	0.136363636	5	0.227272727	0.698084795		1	0.045454545	1	0.045454545	1
2q32.1	1	0.045454545	5	0.227272727	0.185282953		0	0	1	0.045454545	1
2q32.2	1	0.045454545	5	0.227272727	0.185282953		0	0	1	0.045454545	1
2q32.3	1	0.045454545	5	0.227272727	0.185282953		0	0	1	0.045454545	1
2q33.1	1	0.045454545	5	0.227272727	0.185282953		0	0	1	0.045454545	1
2q33.2	2	0.090909091	5	0.227272727	0.412059863		0	0	1	0.045454545	1
2q33.3	2	0.090909091	5	0.227272727	0.412059863		0	0	1	0.045454545	1
2q34	1	0.045454545	5	0.227272727	0.185282953		1	0.045454545	3	0.136363636	0.606920023
2q35	1	0.045454545	5	0.227272727	0.185282953		1	0.045454545	3	0.136363636	0.606920023
2q36.1	1	0.045454545	5	0.227272727	0.185282953		2	0.090909091	3	0.136363636	1
2q36.2	1	0.045454545	5	0.227272727	0.185282953		2	0.090909091	3	0.136363636	1
2q36.3	2	0.090909091	5	0.227272727	0.412059863		2	0.090909091	3	0.136363636	1
2q37.1	2	0.090909091	5	0.227272727	0.412059863		2	0.090909091	3	0.136363636	1
2q37.2	1	0.045454545	5	0.227272727	0.185282953		2	0.090909091	3	0.136363636	1
2q37.3	1	0.045454545	5	0.227272727	0.185282953		2	0.090909091	3	0.136363636	1
3p26.3	0	0	0	0	1		21	0.954545455	18	0.818181818	0.344866704
3p26.2	0	0	0	0	1		21	0.954545455	18	0.818181818	0.344866704
3p26.1	0	0	0	0	1		21	0.954545455	18	0.818181818	0.344866704
3p25.3	0	0	0	0	1		21	0.954545455	19	0.863636364	0.606920023
3p25.2	0	0	0	0	1		21	0.954545455	19	0.863636364	0.606920023
3p25.1	0	0	0	0	1		21	0.954545455	19	0.863636364	0.606920023
3p24.3	0	0	0	0	1		21	0.954545455	19	0.863636364	0.606920023
3p24.2	0	0	0	0	1		21	0.954545455	19	0.863636364	0.606920023
3p24.1	0	0	0	0	1		21	0.954545455	19	0.863636364	0.606920023
3p23	0	0	0	0	1		21	0.954545455	19	0.863636364	0.606920023
3p22.3	0	0	0	0	1		21	0.954545455	19	0.863636364	0.606920023
3p22.2	0	0	0	0	1		21	0.954545455	19	0.863636364	0.606920023
3p22.1	0	0	0	0	1		21	0.954545455	19	0.863636364	0.606920023
3p21.33	0	0	0	0	1		21	0.954545455	19	0.863636364	0.606920023
3p21.32	0	0	0	0	1		21	0.954545455	19	0.863636364	0.606920023
3p21.31	0	0	0	0	1		21	0.954545455	19	0.863636364	0.606920023
3p21.2	0	0	0	0	1		21	0.954545455	19	0.863636364	0.606920023
3p21.1	0	0	0	0	1		21	0.954545455	18	0.818181818	0.344866704
3p14.3	0	0	0	0	1		19	0.863636364	18	0.818181818	1
3p14.2	0	0	0	0	1		19	0.863636364	18	0.818181818	1
3p14.1	0	0	0	0	1		18	0.818181818	18	0.818181818	1
3p13	0	0	0	0	1		18	0.818181818	16	0.727272727	0.720512781
3p12.3	0	0	0	0	1		17	0.772727273	16	0.727272727	1
3p12.2	1	0.045454545	0	0	1		15	0.681818182	15	0.681818182	1
3p12.1	1	0.045454545	1	0.045454545	1		13	0.590909091	13	0.590909091	1
3p11.2	1	0.045454545	1	0.045454545	1		11	0.5	12	0.545454545	1
3p11.1	1	0.045454545	1	0.045454545	1		12	0.545454545	12	0.545454545	1
3q11.1	1	0.045454545	1	0.045454545	1		12	0.545454545	9	0.409090909	0.546694759
3q11.2	1	0.045454545	1	0.045454545	1		10	0.454545455	9	0.409090909	1
3q12.1	1	0.045454545	1	0.045454545	1		10	0.454545455	8	0.363636364	0.759670443
3q12.2	1	0.045454545	1	0.045454545	1		10	0.454545455	8	0.363636364	0.759670443
3q12.3	1	0.045454545	1	0.045454545	1		10	0.454545455	8	0.363636364	0.759670443
3q13.11	2	0.090909091	1	0.045454545	1		9	0.409090909	8	0.363636364	1
3q13.12	2	0.090909091	1	0.045454545	1		9	0.409090909	8	0.363636364	1
3q13.13	1	0.045454545	1	0.045454545	1		10	0.454545455	7	0.318181818	0.536507283
3q13.2	1	0.045454545	1	0.045454545	1		9	0.409090909	7	0.318181818	0.754621503
3q13.31	1	0.045454545	1	0.045454545	1		9	0.409090909	7	0.318181818	0.754621503
3q13.32	1	0.045454545	1	0.045454545	1		7	0.318181818	7	0.318181818	1
3q13.33	1	0.045454545	1	0.045454545	1		6	0.272727273	7	0.318181818	1
3q21.1	1	0.045454545	1	0.045454545	1		5	0.227272727	7	0.318181818	0.736039849
3q21.2	1	0.045454545	1	0.045454545	1		5	0.227272727	7	0.318181818	0.736039849
3q21.3	1	0.045454545	1	0.045454545	1		5	0.227272727	7	0.318181818	0.736039849
3q22.1	1	0.045454545	1	0.045454545	1		5	0.227272727	6	0.272727273	1
3q22.2	1	0.045454545	1	0.045454545	1		5	0.227272727	7	0.318181818	0.736039849
3q22.3	1	0.045454545	1	0.045454545	1		4	0.181818182	7	0.318181818	0.487606766
3q23	2	0.090909091	1	0.045454545	1		3	0.136363636	6	0.272727273	0.45655263
3q24	2	0.090909091	1	0.045454545	1		2	0.090909091	6	0.272727273	0.240444904
3q25.1	3	0.136363636	1	0.045454545	0.606920023		2	0.090909091	5	0.227272727	0.412059863
3q25.2	3	0.136363636	1	0.045454545	0.606920023		2	0.090909091	6	0.272727273	0.240444904
3q25.31	3	0.136363636	1	0.045454545	0.606920023		2	0.090909091	5	0.227272727	0.412059863
3q25.32	3	0.136363636	1	0.045454545	0.606920023		2	0.090909091	5	0.227272727	0.412059863
3q25.33	3	0.136363636	1	0.045454545	0.606920023		2	0.090909091	5	0.227272727	0.412059863
3q26.1	3	0.136363636	1	0.045454545	0.606920023		2	0.090909091	5	0.227272727	0.412059863
3q26.2	3	0.136363636	1	0.045454545	0.606920023		2	0.090909091	5	0.227272727	0.412059863
3q26.31	3	0.136363636	1	0.045454545	0.606920023		2	0.090909091	5	0.227272727	0.412059863
3q26.32	3	0.136363636	1	0.045454545	0.606920023		2	0.090909091	5	0.227272727	0.412059863
3q26.33	3	0.136363636	1	0.045454545	0.606920023		2	0.090909091	5	0.227272727	0.412059863
3q27.1	3	0.136363636	1	0.045454545	0.606920023		2	0.090909091	5	0.227272727	0.412059863
3q27.2	3	0.136363636	1	0.045454545	0.606920023		3	0.136363636	5	0.227272727	0.698084795
3q27.3	3	0.136363636	1	0.045454545	0.606920023		2	0.090909091	5	0.227272727	0.412059863
3q28	3	0.136363636	1	0.045454545	0.606920023		2	0.090909091	5	0.227272727	0.412059863
3q29	3	0.136363636	1	0.045454545	0.606920023		2	0.090909091	5	0.227272727	0.412059863
4p16.3	1	0.045454545	1	0.045454545	1		5	0.227272727	4	0.181818182	1
4p16.2	1	0.045454545	1	0.045454545	1		5	0.227272727	4	0.181818182	1
4p16.1	1	0.045454545	1	0.045454545	1		5	0.227272727	4	0.181818182	1
4p15.33	1	0.045454545	1	0.045454545	1		5	0.227272727	4	0.181818182	1
4p15.32	1	0.045454545	1	0.045454545	1		5	0.227272727	4	0.181818182	1
4p15.31	1	0.045454545	1	0.045454545	1		5	0.227272727	4	0.181818182	1
4p15.2	1	0.045454545	1	0.045454545	1		5	0.227272727	4	0.181818182	1
4p15.1	1	0.045454545	1	0.045454545	1		5	0.227272727	4	0.181818182	1
4p14	1	0.045454545	1	0.045454545	1		4	0.181818182	4	0.181818182	1
4p13	1	0.045454545	1	0.045454545	1		4	0.181818182	4	0.181818182	1
4p12	1	0.045454545	1	0.045454545	1		5	0.227272727	4	0.181818182	1
4p11	1	0.045454545	1	0.045454545	1		5	0.227272727	4	0.181818182	1
4q11	0	0	1	0.045454545	1		6	0.272727273	4	0.181818182	0.720512781
4q12	1	0.045454545	1	0.045454545	1		5	0.227272727	5	0.227272727	1
4q13.1	1	0.045454545	1	0.045454545	1		5	0.227272727	5	0.227272727	1
4q13.2	1	0.045454545	1	0.045454545	1		5	0.227272727	5	0.227272727	1
4q13.3	1	0.045454545	1	0.045454545	1		5	0.227272727	5	0.227272727	1
4q21.1	1	0.045454545	1	0.045454545	1		5	0.227272727	5	0.227272727	1
4q21.21	1	0.045454545	1	0.045454545	1		5	0.227272727	5	0.227272727	1
4q21.22	1	0.045454545	1	0.045454545	1		5	0.227272727	5	0.227272727	1
4q21.23	1	0.045454545	1	0.045454545	1		5	0.227272727	5	0.227272727	1
4q21.3	1	0.045454545	1	0.045454545	1		5	0.227272727	4	0.181818182	1
4q22.1	1	0.045454545	1	0.045454545	1		5	0.227272727	4	0.181818182	1
4q22.2	1	0.045454545	1	0.045454545	1		5	0.227272727	4	0.181818182	1
4q22.3	1	0.045454545	1	0.045454545	1		5	0.227272727	4	0.181818182	1
4q23	1	0.045454545	1	0.045454545	1		5	0.227272727	4	0.181818182	1
4q24	1	0.045454545	1	0.045454545	1		5	0.227272727	4	0.181818182	1
4q25	1	0.045454545	1	0.045454545	1		5	0.227272727	4	0.181818182	1
4q26	1	0.045454545	1	0.045454545	1		5	0.227272727	4	0.181818182	1
4q27	1	0.045454545	1	0.045454545	1		5	0.227272727	4	0.181818182	1
4q28.1	1	0.045454545	1	0.045454545	1		5	0.227272727	4	0.181818182	1
4q28.2	1	0.045454545	1	0.045454545	1		5	0.227272727	4	0.181818182	1
4q28.3	1	0.045454545	1	0.045454545	1		4	0.181818182	4	0.181818182	1
4q31.1	1	0.045454545	1	0.045454545	1		4	0.181818182	4	0.181818182	1
4q31.21	1	0.045454545	1	0.045454545	1		4	0.181818182	4	0.181818182	1
4q31.22	1	0.045454545	1	0.045454545	1		4	0.181818182	4	0.181818182	1
4q31.23	1	0.045454545	1	0.045454545	1		4	0.181818182	4	0.181818182	1
4q31.3	1	0.045454545	1	0.045454545	1		4	0.181818182	4	0.181818182	1
4q32.1	1	0.045454545	1	0.045454545	1		4	0.181818182	4	0.181818182	1
4q32.2	0	0	1	0.045454545	1		5	0.227272727	4	0.181818182	1
4q32.3	0	0	1	0.045454545	1		5	0.227272727	4	0.181818182	1
4q33	1	0.045454545	1	0.045454545	1		4	0.181818182	4	0.181818182	1
4q34.1	1	0.045454545	1	0.045454545	1		4	0.181818182	4	0.181818182	1
4q34.2	1	0.045454545	1	0.045454545	1		4	0.181818182	5	0.227272727	1
4q34.3	1	0.045454545	1	0.045454545	1		4	0.181818182	4	0.181818182	1
4q35.1	1	0.045454545	1	0.045454545	1		4	0.181818182	4	0.181818182	1
4q35.2	1	0.045454545	2	0.090909091	1		4	0.181818182	4	0.181818182	1
5p15.33	5	0.227272727	6	0.272727273	1		1	0.045454545	0	0	1
5p15.32	5	0.227272727	6	0.272727273	1		1	0.045454545	0	0	1
5p15.31	5	0.227272727	6	0.272727273	1		1	0.045454545	0	0	1
5p15.2	5	0.227272727	6	0.272727273	1		1	0.045454545	0	0	1
5p15.1	5	0.227272727	6	0.272727273	1		1	0.045454545	0	0	1
5p14.3	5	0.227272727	6	0.272727273	1		1	0.045454545	0	0	1
5p14.2	5	0.227272727	6	0.272727273	1		1	0.045454545	0	0	1
5p14.1	5	0.227272727	6	0.272727273	1		1	0.045454545	0	0	1
5p13.3	5	0.227272727	6	0.272727273	1		1	0.045454545	0	0	1
5p13.2	5	0.227272727	6	0.272727273	1		1	0.045454545	0	0	1
5p13.1	5	0.227272727	6	0.272727273	1		1	0.045454545	0	0	1
5p12	5	0.227272727	6	0.272727273	1		1	0.045454545	0	0	1
5p11	5	0.227272727	6	0.272727273	1		2	0.090909091	0	0	0.488372093
5q11.1	5	0.227272727	5	0.227272727	1		2	0.090909091	1	0.045454545	1
5q11.2	5	0.227272727	5	0.227272727	1		2	0.090909091	1	0.045454545	1
5q12.1	5	0.227272727	5	0.227272727	1		2	0.090909091	1	0.045454545	1
5q12.2	5	0.227272727	5	0.227272727	1		2	0.090909091	1	0.045454545	1
5q12.3	5	0.227272727	5	0.227272727	1		2	0.090909091	1	0.045454545	1
5q13.1	5	0.227272727	5	0.227272727	1		2	0.090909091	1	0.045454545	1
5q13.2	5	0.227272727	5	0.227272727	1		2	0.090909091	1	0.045454545	1
5q13.3	5	0.227272727	5	0.227272727	1		2	0.090909091	1	0.045454545	1
5q14.1	5	0.227272727	5	0.227272727	1		2	0.090909091	1	0.045454545	1
5q14.2	5	0.227272727	5	0.227272727	1		2	0.090909091	1	0.045454545	1
5q14.3	5	0.227272727	5	0.227272727	1		2	0.090909091	1	0.045454545	1
5q15	6	0.272727273	5	0.227272727	1		2	0.090909091	1	0.045454545	1
5q21.1	8	0.363636364	6	0.272727273	0.746987505		1	0.045454545	1	0.045454545	1
5q21.2	8	0.363636364	7	0.318181818	1		1	0.045454545	1	0.045454545	1
5q21.3	9	0.409090909	7	0.318181818	0.754621503		0	0	1	0.045454545	1
5q22.1	9	0.409090909	7	0.318181818	0.754621503		0	0	1	0.045454545	1
5q22.2	10	0.454545455	7	0.318181818	0.536507283		0	0	1	0.045454545	1
5q22.3	10	0.454545455	7	0.318181818	0.536507283		0	0	1	0.045454545	1
5q23.1	10	0.454545455	7	0.318181818	0.536507283		0	0	1	0.045454545	1
5q23.2	10	0.454545455	7	0.318181818	0.536507283		0	0	1	0.045454545	1
5q23.3	13	0.590909091	8	0.363636364	0.227056448		0	0	1	0.045454545	1
5q31.1	13	0.590909091	8	0.363636364	0.227056448		0	0	1	0.045454545	1
5q31.2	13	0.590909091	8	0.363636364	0.227056448		0	0	0	0	1
5q31.3	13	0.590909091	8	0.363636364	0.227056448		0	0	0	0	1
5q32	14	0.636363636	9	0.409090909	0.227056448		0	0	0	0	1
5q33.1	13	0.590909091	10	0.454545455	0.546694759		0	0	0	0	1
5q33.2	15	0.681818182	10	0.454545455	0.22314251		0	0	0	0	1
5q33.3	15	0.681818182	9	0.409090909	0.129207986		0	0	0	0	1
5q34	15	0.681818182	10	0.454545455	0.22314251		0	0	0	0	1
5q35.1	15	0.681818182	10	0.454545455	0.22314251		0	0	0	0	1
5q35.2	15	0.681818182	10	0.454545455	0.22314251		0	0	0	0	1
5q35.3	15	0.681818182	10	0.454545455	0.22314251		0	0	0	0	1
6p25.3	1	0.045454545	2	0.090909091	1		1	0.045454545	2	0.090909091	1
6p25.2	1	0.045454545	2	0.090909091	1		1	0.045454545	2	0.090909091	1
6p25.1	1	0.045454545	2	0.090909091	1		1	0.045454545	2	0.090909091	1
6p24.3	1	0.045454545	2	0.090909091	1		1	0.045454545	2	0.090909091	1
6p24.2	1	0.045454545	2	0.090909091	1		1	0.045454545	2	0.090909091	1
6p24.1	1	0.045454545	2	0.090909091	1		1	0.045454545	2	0.090909091	1
6p23	1	0.045454545	2	0.090909091	1		1	0.045454545	2	0.090909091	1
6p22.3	1	0.045454545	2	0.090909091	1		1	0.045454545	2	0.090909091	1
6p22.2	1	0.045454545	2	0.090909091	1		1	0.045454545	2	0.090909091	1
6p22.1	1	0.045454545	2	0.090909091	1		1	0.045454545	2	0.090909091	1
6p21.33	1	0.045454545	2	0.090909091	1		1	0.045454545	2	0.090909091	1
6p21.32	1	0.045454545	2	0.090909091	1		1	0.045454545	2	0.090909091	1
6p21.31	1	0.045454545	2	0.090909091	1		1	0.045454545	2	0.090909091	1
6p21.2	1	0.045454545	2	0.090909091	1		1	0.045454545	2	0.090909091	1
6p21.1	1	0.045454545	2	0.090909091	1		1	0.045454545	2	0.090909091	1
6p12.3	1	0.045454545	2	0.090909091	1		1	0.045454545	2	0.090909091	1
6p12.2	1	0.045454545	2	0.090909091	1		1	0.045454545	2	0.090909091	1
6p12.1	1	0.045454545	2	0.090909091	1		1	0.045454545	2	0.090909091	1
6p11.2	1	0.045454545	2	0.090909091	1		1	0.045454545	2	0.090909091	1
6p11.1	1	0.045454545	2	0.090909091	1		1	0.045454545	2	0.090909091	1
6q11.1	1	0.045454545	2	0.090909091	1		1	0.045454545	2	0.090909091	1
6q11.2	1	0.045454545	2	0.090909091	1		1	0.045454545	3	0.136363636	0.606920023
6q12	1	0.045454545	2	0.090909091	1		1	0.045454545	2	0.090909091	1
6q13	1	0.045454545	2	0.090909091	1		2	0.090909091	2	0.090909091	1
6q14.1	2	0.090909091	2	0.090909091	1		2	0.090909091	2	0.090909091	1
6q14.2	1	0.045454545	2	0.090909091	1		3	0.136363636	2	0.090909091	1
6q14.3	1	0.045454545	2	0.090909091	1		3	0.136363636	2	0.090909091	1
6q15	1	0.045454545	2	0.090909091	1		3	0.136363636	2	0.090909091	1
6q16.1	1	0.045454545	2	0.090909091	1		4	0.181818182	2	0.090909091	0.664034207
6q16.2	1	0.045454545	2	0.090909091	1		5	0.227272727	2	0.090909091	0.412059863
6q16.3	1	0.045454545	2	0.090909091	1		5	0.227272727	2	0.090909091	0.412059863
6q21	1	0.045454545	2	0.090909091	1		6	0.272727273	2	0.090909091	0.240444904
6q22.1	2	0.090909091	2	0.090909091	1		6	0.272727273	3	0.136363636	0.45655263
6q22.2	1	0.045454545	2	0.090909091	1		5	0.227272727	3	0.136363636	0.698084795
6q22.31	1	0.045454545	2	0.090909091	1		5	0.227272727	4	0.181818182	1
6q22.32	1	0.045454545	2	0.090909091	1		6	0.272727273	4	0.181818182	0.720512781
6q22.33	1	0.045454545	2	0.090909091	1		6	0.272727273	4	0.181818182	0.720512781
6q23.1	1	0.045454545	2	0.090909091	1		8	0.363636364	4	0.181818182	0.310154563
6q23.2	1	0.045454545	2	0.090909091	1		8	0.363636364	4	0.181818182	0.310154563
6q23.3	1	0.045454545	2	0.090909091	1		10	0.454545455	4	0.181818182	0.103991596
6q24.1	1	0.045454545	2	0.090909091	1		10	0.454545455	4	0.181818182	0.103991596
6q24.2	1	0.045454545	2	0.090909091	1		10	0.454545455	4	0.181818182	0.103991596
6q24.3	1	0.045454545	2	0.090909091	1		10	0.454545455	4	0.181818182	0.103991596
6q25.1	1	0.045454545	2	0.090909091	1		10	0.454545455	4	0.181818182	0.103991596
6q25.2	1	0.045454545	2	0.090909091	1		10	0.454545455	4	0.181818182	0.103991596
6q25.3	1	0.045454545	2	0.090909091	1		10	0.454545455	4	0.181818182	0.103991596
6q26	1	0.045454545	2	0.090909091	1		10	0.454545455	4	0.181818182	0.103991596
6q27	1	0.045454545	2	0.090909091	1		10	0.454545455	4	0.181818182	0.103991596
7p22.3	7	0.318181818	12	0.545454545	0.22314251		0	0	0	0	1
7p22.2	7	0.318181818	12	0.545454545	0.22314251		0	0	0	0	1
7p22.1	7	0.318181818	12	0.545454545	0.22314251		0	0	0	0	1
7p21.3	7	0.318181818	12	0.545454545	0.22314251		0	0	0	0	1
7p21.2	7	0.318181818	12	0.545454545	0.22314251		0	0	0	0	1
7p21.1	7	0.318181818	12	0.545454545	0.22314251		0	0	0	0	1
7p15.3	8	0.363636364	12	0.545454545	0.364044296		0	0	0	0	1
7p15.2	7	0.318181818	12	0.545454545	0.22314251		0	0	0	0	1
7p15.1	8	0.363636364	12	0.545454545	0.364044296		0	0	0	0	1
7p14.3	8	0.363636364	12	0.545454545	0.364044296		0	0	0	0	1
7p14.2	8	0.363636364	12	0.545454545	0.364044296		0	0	0	0	1
7p14.1	7	0.318181818	12	0.545454545	0.22314251		0	0	0	0	1
7p13	7	0.318181818	12	0.545454545	0.22314251		0	0	0	0	1
7p12.3	7	0.318181818	12	0.545454545	0.22314251		0	0	0	0	1
7p12.2	6	0.272727273	12	0.545454545	0.124264063		0	0	0	0	1
7p12.1	6	0.272727273	12	0.545454545	0.124264063		0	0	0	0	1
7p11.2	6	0.272727273	12	0.545454545	0.124264063		0	0	0	0	1
7p11.1	7	0.318181818	12	0.545454545	0.22314251		0	0	0	0	1
7q11.1	7	0.318181818	12	0.545454545	0.22314251		0	0	0	0	1
7q11.21	7	0.318181818	12	0.545454545	0.22314251		0	0	0	0	1
7q11.22	7	0.318181818	12	0.545454545	0.22314251		0	0	0	0	1
7q11.23	7	0.318181818	12	0.545454545	0.22314251		0	0	0	0	1
7q21.11	7	0.318181818	12	0.545454545	0.22314251		0	0	0	0	1
7q21.12	7	0.318181818	13	0.590909091	0.129207986		0	0	0	0	1
7q21.13	7	0.318181818	12	0.545454545	0.22314251		0	0	0	0	1
7q21.2	7	0.318181818	12	0.545454545	0.22314251		0	0	0	0	1
7q21.3	7	0.318181818	13	0.590909091	0.129207986		0	0	0	0	1
7q22.1	7	0.318181818	13	0.590909091	0.129207986		0	0	0	0	1
7q22.2	7	0.318181818	13	0.590909091	0.129207986		0	0	0	0	1
7q22.3	7	0.318181818	13	0.590909091	0.129207986		0	0	0	0	1
7q31.1	7	0.318181818	13	0.590909091	0.129207986		2	0.090909091	0	0	0.488372093
7q31.2	6	0.272727273	13	0.590909091	0.06658497		3	0.136363636	0	0	0.23255814
7q31.31	5	0.227272727	13	0.590909091	0.030535536		3	0.136363636	0	0	0.23255814
7q31.32	5	0.227272727	13	0.590909091	0.030535536		3	0.136363636	0	0	0.23255814
7q31.33	5	0.227272727	13	0.590909091	0.030535536		3	0.136363636	0	0	0.23255814
7q32.1	5	0.227272727	13	0.590909091	0.030535536		3	0.136363636	0	0	0.23255814
7q32.2	5	0.227272727	13	0.590909091	0.030535536		3	0.136363636	0	0	0.23255814
7q32.3	5	0.227272727	13	0.590909091	0.030535536		3	0.136363636	0	0	0.23255814
7q33	5	0.227272727	13	0.590909091	0.030535536		3	0.136363636	0	0	0.23255814
7q34	5	0.227272727	13	0.590909091	0.030535536		2	0.090909091	0	0	0.488372093
7q35	5	0.227272727	13	0.590909091	0.030535536		2	0.090909091	0	0	0.488372093
7q36.1	5	0.227272727	13	0.590909091	0.030535536		2	0.090909091	0	0	0.488372093
7q36.2	5	0.227272727	13	0.590909091	0.030535536		2	0.090909091	0	0	0.488372093
7q36.3	5	0.227272727	13	0.590909091	0.030535536		2	0.090909091	0	0	0.488372093
8p23.3	1	0.045454545	3	0.136363636	0.606920023		9	0.409090909	4	0.181818182	0.185383483
8p23.2	1	0.045454545	3	0.136363636	0.606920023		9	0.409090909	4	0.181818182	0.185383483
8p23.1	1	0.045454545	3	0.136363636	0.606920023		9	0.409090909	5	0.227272727	0.33188888
8p22	1	0.045454545	3	0.136363636	0.606920023		9	0.409090909	5	0.227272727	0.33188888
8p21.3	1	0.045454545	3	0.136363636	0.606920023		10	0.454545455	5	0.227272727	0.202747086
8p21.2	1	0.045454545	3	0.136363636	0.606920023		10	0.454545455	5	0.227272727	0.202747086
8p21.1	1	0.045454545	3	0.136363636	0.606920023		10	0.454545455	5	0.227272727	0.202747086
8p12	1	0.045454545	3	0.136363636	0.606920023		7	0.318181818	5	0.227272727	0.736039849
8p11.23	1	0.045454545	3	0.136363636	0.606920023		6	0.272727273	5	0.227272727	1
8p11.22	1	0.045454545	3	0.136363636	0.606920023		5	0.227272727	5	0.227272727	1
8p11.21	1	0.045454545	3	0.136363636	0.606920023		4	0.181818182	5	0.227272727	1
8p11.1	1	0.045454545	3	0.136363636	0.606920023		3	0.136363636	4	0.181818182	1
8q11.1	2	0.090909091	3	0.136363636	1		2	0.090909091	4	0.181818182	0.664034207
8q11.21	2	0.090909091	3	0.136363636	1		2	0.090909091	4	0.181818182	0.664034207
8q11.22	3	0.136363636	3	0.136363636	1		2	0.090909091	4	0.181818182	0.664034207
8q11.23	3	0.136363636	3	0.136363636	1		2	0.090909091	4	0.181818182	0.664034207
8q12.1	2	0.090909091	3	0.136363636	1		2	0.090909091	3	0.136363636	1
8q12.2	3	0.136363636	3	0.136363636	1		2	0.090909091	3	0.136363636	1
8q12.3	3	0.136363636	3	0.136363636	1		2	0.090909091	3	0.136363636	1
8q13.1	3	0.136363636	3	0.136363636	1		2	0.090909091	3	0.136363636	1
8q13.2	2	0.090909091	3	0.136363636	1		2	0.090909091	3	0.136363636	1
8q13.3	2	0.090909091	3	0.136363636	1		2	0.090909091	3	0.136363636	1
8q21.11	3	0.136363636	3	0.136363636	1		2	0.090909091	3	0.136363636	1
8q21.12	3	0.136363636	3	0.136363636	1		2	0.090909091	3	0.136363636	1
8q21.13	4	0.181818182	3	0.136363636	1		2	0.090909091	2	0.090909091	1
8q21.2	4	0.181818182	3	0.136363636	1		2	0.090909091	2	0.090909091	1
8q21.3	4	0.181818182	3	0.136363636	1		2	0.090909091	2	0.090909091	1
8q22.1	4	0.181818182	3	0.136363636	1		2	0.090909091	2	0.090909091	1
8q22.2	4	0.181818182	3	0.136363636	1		2	0.090909091	2	0.090909091	1
8q22.3	4	0.181818182	3	0.136363636	1		2	0.090909091	2	0.090909091	1
8q23.1	4	0.181818182	3	0.136363636	1		2	0.090909091	2	0.090909091	1
8q23.2	4	0.181818182	3	0.136363636	1		2	0.090909091	2	0.090909091	1
8q23.3	4	0.181818182	3	0.136363636	1		2	0.090909091	2	0.090909091	1
8q24.11	5	0.227272727	3	0.136363636	0.698084795		2	0.090909091	2	0.090909091	1
8q24.12	4	0.181818182	3	0.136363636	1		2	0.090909091	2	0.090909091	1
8q24.13	4	0.181818182	3	0.136363636	1		3	0.136363636	2	0.090909091	1
8q24.21	4	0.181818182	3	0.136363636	1		2	0.090909091	2	0.090909091	1
8q24.22	4	0.181818182	3	0.136363636	1		2	0.090909091	2	0.090909091	1
8q24.23	4	0.181818182	3	0.136363636	1		3	0.136363636	2	0.090909091	1
8q24.3	4	0.181818182	3	0.136363636	1		3	0.136363636	2	0.090909091	1
9p24.3	1	0.045454545	3	0.136363636	0.606920023		8	0.363636364	4	0.181818182	0.310154563
9p24.2	1	0.045454545	3	0.136363636	0.606920023		8	0.363636364	4	0.181818182	0.310154563
9p24.1	1	0.045454545	3	0.136363636	0.606920023		9	0.409090909	4	0.181818182	0.185383483
9p23	1	0.045454545	3	0.136363636	0.606920023		9	0.409090909	4	0.181818182	0.185383483
9p22.3	1	0.045454545	3	0.136363636	0.606920023		9	0.409090909	4	0.181818182	0.185383483
9p22.2	1	0.045454545	3	0.136363636	0.606920023		9	0.409090909	4	0.181818182	0.185383483
9p22.1	1	0.045454545	3	0.136363636	0.606920023		9	0.409090909	4	0.181818182	0.185383483
9p21.3	1	0.045454545	3	0.136363636	0.606920023		9	0.409090909	4	0.181818182	0.185383483
9p21.2	1	0.045454545	3	0.136363636	0.606920023		9	0.409090909	4	0.181818182	0.185383483
9p21.1	1	0.045454545	3	0.136363636	0.606920023		9	0.409090909	4	0.181818182	0.185383483
9p13.3	1	0.045454545	3	0.136363636	0.606920023		9	0.409090909	4	0.181818182	0.185383483
9p13.2	1	0.045454545	3	0.136363636	0.606920023		9	0.409090909	4	0.181818182	0.185383483
9p13.1	1	0.045454545	3	0.136363636	0.606920023		9	0.409090909	4	0.181818182	0.185383483
9p12	1	0.045454545	3	0.136363636	0.606920023		10	0.454545455	4	0.181818182	0.103991596
9p11.2	1	0.045454545	3	0.136363636	0.606920023		10	0.454545455	4	0.181818182	0.103991596
9p11.1	1	0.045454545	3	0.136363636	0.606920023		9	0.409090909	4	0.181818182	0.185383483
9q11	1	0.045454545	3	0.136363636	0.606920023		9	0.409090909	4	0.181818182	0.185383483
9q12	1	0.045454545	3	0.136363636	0.606920023		9	0.409090909	4	0.181818182	0.185383483
9q13	1	0.045454545	3	0.136363636	0.606920023		10	0.454545455	4	0.181818182	0.103991596
9q21.11	1	0.045454545	3	0.136363636	0.606920023		10	0.454545455	4	0.181818182	0.103991596
9q21.12	1	0.045454545	3	0.136363636	0.606920023		10	0.454545455	5	0.227272727	0.202747086
9q21.13	1	0.045454545	3	0.136363636	0.606920023		10	0.454545455	5	0.227272727	0.202747086
9q21.2	1	0.045454545	3	0.136363636	0.606920023		10	0.454545455	5	0.227272727	0.202747086
9q21.31	1	0.045454545	3	0.136363636	0.606920023		10	0.454545455	5	0.227272727	0.202747086
9q21.32	1	0.045454545	3	0.136363636	0.606920023		10	0.454545455	5	0.227272727	0.202747086
9q21.33	1	0.045454545	3	0.136363636	0.606920023		10	0.454545455	5	0.227272727	0.202747086
9q22.1	1	0.045454545	3	0.136363636	0.606920023		10	0.454545455	5	0.227272727	0.202747086
9q22.2	1	0.045454545	3	0.136363636	0.606920023		10	0.454545455	5	0.227272727	0.202747086
9q22.31	1	0.045454545	3	0.136363636	0.606920023		10	0.454545455	5	0.227272727	0.202747086
9q22.32	1	0.045454545	3	0.136363636	0.606920023		10	0.454545455	5	0.227272727	0.202747086
9q22.33	1	0.045454545	3	0.136363636	0.606920023		10	0.454545455	4	0.181818182	0.103991596
9q31.1	1	0.045454545	3	0.136363636	0.606920023		10	0.454545455	5	0.227272727	0.202747086
9q31.2	1	0.045454545	3	0.136363636	0.606920023		10	0.454545455	5	0.227272727	0.202747086
9q31.3	1	0.045454545	3	0.136363636	0.606920023		10	0.454545455	5	0.227272727	0.202747086
9q32	1	0.045454545	3	0.136363636	0.606920023		10	0.454545455	5	0.227272727	0.202747086
9q33.1	1	0.045454545	3	0.136363636	0.606920023		10	0.454545455	5	0.227272727	0.202747086
9q33.2	1	0.045454545	3	0.136363636	0.606920023		10	0.454545455	5	0.227272727	0.202747086
9q33.3	1	0.045454545	3	0.136363636	0.606920023		10	0.454545455	5	0.227272727	0.202747086
9q34.11	1	0.045454545	3	0.136363636	0.606920023		10	0.454545455	5	0.227272727	0.202747086
9q34.12	1	0.045454545	3	0.136363636	0.606920023		10	0.454545455	5	0.227272727	0.202747086
9q34.13	1	0.045454545	3	0.136363636	0.606920023		10	0.454545455	5	0.227272727	0.202747086
9q34.2	1	0.045454545	3	0.136363636	0.606920023		10	0.454545455	5	0.227272727	0.202747086
9q34.3	1	0.045454545	3	0.136363636	0.606920023		10	0.454545455	5	0.227272727	0.202747086
10p15.3	1	0.045454545	2	0.090909091	1		0	0	3	0.136363636	0.23255814
10p15.2	1	0.045454545	2	0.090909091	1		0	0	3	0.136363636	0.23255814
10p15.1	1	0.045454545	2	0.090909091	1		0	0	3	0.136363636	0.23255814
10p14	1	0.045454545	2	0.090909091	1		0	0	3	0.136363636	0.23255814
10p13	1	0.045454545	2	0.090909091	1		0	0	3	0.136363636	0.23255814
10p12.33	1	0.045454545	2	0.090909091	1		0	0	3	0.136363636	0.23255814
10p12.32	1	0.045454545	2	0.090909091	1		0	0	3	0.136363636	0.23255814
10p12.31	1	0.045454545	2	0.090909091	1		0	0	3	0.136363636	0.23255814
10p12.2	1	0.045454545	2	0.090909091	1		0	0	3	0.136363636	0.23255814
10p12.1	1	0.045454545	2	0.090909091	1		0	0	3	0.136363636	0.23255814
10p11.23	1	0.045454545	2	0.090909091	1		0	0	3	0.136363636	0.23255814
10p11.22	1	0.045454545	2	0.090909091	1		0	0	3	0.136363636	0.23255814
10p11.21	1	0.045454545	2	0.090909091	1		0	0	3	0.136363636	0.23255814
10p11.1	1	0.045454545	2	0.090909091	1		0	0	3	0.136363636	0.23255814
10q11.1	1	0.045454545	2	0.090909091	1		0	0	3	0.136363636	0.23255814
10q11.21	1	0.045454545	2	0.090909091	1		0	0	3	0.136363636	0.23255814
10q11.22	1	0.045454545	2	0.090909091	1		0	0	3	0.136363636	0.23255814
10q11.23	1	0.045454545	2	0.090909091	1		0	0	3	0.136363636	0.23255814
10q21.1	1	0.045454545	2	0.090909091	1		0	0	3	0.136363636	0.23255814
10q21.2	1	0.045454545	2	0.090909091	1		0	0	3	0.136363636	0.23255814
10q21.3	1	0.045454545	2	0.090909091	1		0	0	3	0.136363636	0.23255814
10q22.1	1	0.045454545	2	0.090909091	1		0	0	4	0.181818182	0.107770845
10q22.2	1	0.045454545	2	0.090909091	1		0	0	4	0.181818182	0.107770845
10q22.3	1	0.045454545	2	0.090909091	1		1	0.045454545	4	0.181818182	0.344866704
10q23.1	1	0.045454545	2	0.090909091	1		2	0.090909091	4	0.181818182	0.664034207
10q23.2	1	0.045454545	2	0.090909091	1		2	0.090909091	5	0.227272727	0.412059863
10q23.31	1	0.045454545	2	0.090909091	1		2	0.090909091	5	0.227272727	0.412059863
10q23.32	1	0.045454545	2	0.090909091	1		2	0.090909091	4	0.181818182	0.664034207
10q23.33	1	0.045454545	2	0.090909091	1		2	0.090909091	5	0.227272727	0.412059863
10q24.1	1	0.045454545	2	0.090909091	1		2	0.090909091	5	0.227272727	0.412059863
10q24.2	1	0.045454545	2	0.090909091	1		2	0.090909091	5	0.227272727	0.412059863
10q24.31	1	0.045454545	2	0.090909091	1		2	0.090909091	5	0.227272727	0.412059863
10q24.32	1	0.045454545	2	0.090909091	1		2	0.090909091	5	0.227272727	0.412059863
10q24.33	1	0.045454545	2	0.090909091	1		2	0.090909091	5	0.227272727	0.412059863
10q25.1	1	0.045454545	2	0.090909091	1		2	0.090909091	5	0.227272727	0.412059863
10q25.2	1	0.045454545	2	0.090909091	1		2	0.090909091	5	0.227272727	0.412059863
10q25.3	1	0.045454545	2	0.090909091	1		2	0.090909091	4	0.181818182	0.664034207
10q26.11	1	0.045454545	2	0.090909091	1		2	0.090909091	4	0.181818182	0.664034207
10q26.12	1	0.045454545	2	0.090909091	1		2	0.090909091	4	0.181818182	0.664034207
10q26.13	1	0.045454545	2	0.090909091	1		2	0.090909091	4	0.181818182	0.664034207
10q26.2	1	0.045454545	2	0.090909091	1		2	0.090909091	4	0.181818182	0.664034207
10q26.3	1	0.045454545	2	0.090909091	1		2	0.090909091	4	0.181818182	0.664034207
11p15.5	1	0.045454545	3	0.136363636	0.606920023		0	0	0	0	1
11p15.4	1	0.045454545	3	0.136363636	0.606920023		0	0	0	0	1
11p15.3	1	0.045454545	3	0.136363636	0.606920023		0	0	0	0	1
11p15.2	1	0.045454545	3	0.136363636	0.606920023		0	0	0	0	1
11p15.1	1	0.045454545	3	0.136363636	0.606920023		0	0	0	0	1
11p14.3	1	0.045454545	3	0.136363636	0.606920023		0	0	0	0	1
11p14.2	1	0.045454545	3	0.136363636	0.606920023		0	0	0	0	1
11p14.1	1	0.045454545	3	0.136363636	0.606920023		0	0	0	0	1
11p13	1	0.045454545	3	0.136363636	0.606920023		0	0	0	0	1
11p12	1	0.045454545	3	0.136363636	0.606920023		0	0	0	0	1
11p11.2	1	0.045454545	3	0.136363636	0.606920023		0	0	0	0	1
11p11.12	1	0.045454545	3	0.136363636	0.606920023		0	0	0	0	1
11p11.11	1	0.045454545	3	0.136363636	0.606920023		0	0	0	0	1
11q11	1	0.045454545	3	0.136363636	0.606920023		1	0.045454545	0	0	1
11q12.1	1	0.045454545	3	0.136363636	0.606920023		1	0.045454545	0	0	1
11q12.2	1	0.045454545	3	0.136363636	0.606920023		1	0.045454545	0	0	1
11q12.3	1	0.045454545	3	0.136363636	0.606920023		1	0.045454545	0	0	1
11q13.1	1	0.045454545	3	0.136363636	0.606920023		0	0	0	0	1
11q13.2	1	0.045454545	3	0.136363636	0.606920023		0	0	0	0	1
11q13.3	1	0.045454545	3	0.136363636	0.606920023		0	0	0	0	1
11q13.4	2	0.090909091	3	0.136363636	1		1	0.045454545	0	0	1
11q13.5	2	0.090909091	3	0.136363636	1		1	0.045454545	0	0	1
11q14.1	1	0.045454545	3	0.136363636	0.606920023		2	0.090909091	1	0.045454545	1
11q14.2	1	0.045454545	3	0.136363636	0.606920023		2	0.090909091	1	0.045454545	1
11q14.3	2	0.090909091	3	0.136363636	1		3	0.136363636	1	0.045454545	0.606920023
11q21	2	0.090909091	3	0.136363636	1		3	0.136363636	1	0.045454545	0.606920023
11q22.1	1	0.045454545	3	0.136363636	0.606920023		3	0.136363636	1	0.045454545	0.606920023
11q22.2	1	0.045454545	3	0.136363636	0.606920023		2	0.090909091	1	0.045454545	1
11q22.3	1	0.045454545	3	0.136363636	0.606920023		4	0.181818182	1	0.045454545	0.344866704
11q23.1	1	0.045454545	3	0.136363636	0.606920023		4	0.181818182	1	0.045454545	0.344866704
11q23.2	1	0.045454545	3	0.136363636	0.606920023		4	0.181818182	1	0.045454545	0.344866704
11q23.3	1	0.045454545	3	0.136363636	0.606920023		3	0.136363636	1	0.045454545	0.606920023
11q24.1	1	0.045454545	3	0.136363636	0.606920023		2	0.090909091	1	0.045454545	1
11q24.2	1	0.045454545	3	0.136363636	0.606920023		3	0.136363636	1	0.045454545	0.606920023
11q24.3	1	0.045454545	3	0.136363636	0.606920023		2	0.090909091	1	0.045454545	1
11q25	1	0.045454545	3	0.136363636	0.606920023		2	0.090909091	1	0.045454545	1
12p13.33	6	0.272727273	4	0.181818182	0.720512781		0	0	0	0	1
12p13.32	6	0.272727273	4	0.181818182	0.720512781		0	0	0	0	1
12p13.31	6	0.272727273	4	0.181818182	0.720512781		0	0	0	0	1
12p13.2	6	0.272727273	4	0.181818182	0.720512781		0	0	0	0	1
12p13.1	6	0.272727273	4	0.181818182	0.720512781		0	0	0	0	1
12p12.3	6	0.272727273	4	0.181818182	0.720512781		0	0	0	0	1
12p12.2	6	0.272727273	4	0.181818182	0.720512781		0	0	0	0	1
12p12.1	6	0.272727273	4	0.181818182	0.720512781		0	0	0	0	1
12p11.23	6	0.272727273	4	0.181818182	0.720512781		0	0	0	0	1
12p11.22	6	0.272727273	4	0.181818182	0.720512781		0	0	0	0	1
12p11.21	6	0.272727273	4	0.181818182	0.720512781		0	0	0	0	1
12p11.1	6	0.272727273	4	0.181818182	0.720512781		0	0	0	0	1
12q11	6	0.272727273	4	0.181818182	0.720512781		0	0	0	0	1
12q12	6	0.272727273	4	0.181818182	0.720512781		0	0	0	0	1
12q13.11	6	0.272727273	4	0.181818182	0.720512781		0	0	0	0	1
12q13.12	6	0.272727273	4	0.181818182	0.720512781		0	0	0	0	1
12q13.13	6	0.272727273	4	0.181818182	0.720512781		0	0	0	0	1
12q13.2	6	0.272727273	4	0.181818182	0.720512781		0	0	0	0	1
12q13.3	6	0.272727273	4	0.181818182	0.720512781		0	0	0	0	1
12q14.1	6	0.272727273	4	0.181818182	0.720512781		0	0	0	0	1
12q14.2	6	0.272727273	4	0.181818182	0.720512781		0	0	0	0	1
12q14.3	6	0.272727273	4	0.181818182	0.720512781		0	0	0	0	1
12q15	6	0.272727273	4	0.181818182	0.720512781		0	0	0	0	1
12q21.1	6	0.272727273	4	0.181818182	0.720512781		0	0	0	0	1
12q21.2	6	0.272727273	4	0.181818182	0.720512781		0	0	0	0	1
12q21.31	6	0.272727273	4	0.181818182	0.720512781		0	0	0	0	1
12q21.32	6	0.272727273	4	0.181818182	0.720512781		0	0	0	0	1
12q21.33	6	0.272727273	4	0.181818182	0.720512781		0	0	0	0	1
12q22	6	0.272727273	4	0.181818182	0.720512781		0	0	0	0	1
12q23.1	6	0.272727273	4	0.181818182	0.720512781		0	0	0	0	1
12q23.2	6	0.272727273	4	0.181818182	0.720512781		0	0	0	0	1
12q23.3	6	0.272727273	4	0.181818182	0.720512781		0	0	0	0	1
12q24.11	6	0.272727273	4	0.181818182	0.720512781		0	0	0	0	1
12q24.12	6	0.272727273	4	0.181818182	0.720512781		0	0	0	0	1
12q24.13	6	0.272727273	4	0.181818182	0.720512781		0	0	0	0	1
12q24.21	6	0.272727273	4	0.181818182	0.720512781		0	0	0	0	1
12q24.22	6	0.272727273	4	0.181818182	0.720512781		0	0	0	0	1
12q24.23	6	0.272727273	4	0.181818182	0.720512781		0	0	0	0	1
12q24.31	6	0.272727273	4	0.181818182	0.720512781		0	0	0	0	1
12q24.32	6	0.272727273	4	0.181818182	0.720512781		0	0	0	0	1
12q24.33	6	0.272727273	4	0.181818182	0.720512781		0	0	0	0	1
13p13	0	0	0	0	1		0	0	0	0	1
13p12	0	0	0	0	1		0	0	0	0	1
13p11.2	0	0	0	0	1		0	0	0	0	1
13p11.1	0	0	0	0	1		0	0	0	0	1
13q11	2	0.090909091	4	0.181818182	0.664034207		3	0.136363636	1	0.045454545	0.606920023
13q12.11	2	0.090909091	4	0.181818182	0.664034207		3	0.136363636	1	0.045454545	0.606920023
13q12.12	2	0.090909091	4	0.181818182	0.664034207		3	0.136363636	1	0.045454545	0.606920023
13q12.13	2	0.090909091	4	0.181818182	0.664034207		3	0.136363636	1	0.045454545	0.606920023
13q12.2	2	0.090909091	4	0.181818182	0.664034207		3	0.136363636	1	0.045454545	0.606920023
13q12.3	2	0.090909091	4	0.181818182	0.664034207		3	0.136363636	1	0.045454545	0.606920023
13q13.1	2	0.090909091	4	0.181818182	0.664034207		3	0.136363636	1	0.045454545	0.606920023
13q13.2	2	0.090909091	4	0.181818182	0.664034207		3	0.136363636	1	0.045454545	0.606920023
13q13.3	2	0.090909091	4	0.181818182	0.664034207		3	0.136363636	1	0.045454545	0.606920023
13q14.11	2	0.090909091	4	0.181818182	0.664034207		3	0.136363636	1	0.045454545	0.606920023
13q14.12	2	0.090909091	4	0.181818182	0.664034207		3	0.136363636	1	0.045454545	0.606920023
13q14.13	2	0.090909091	4	0.181818182	0.664034207		3	0.136363636	1	0.045454545	0.606920023
13q14.2	2	0.090909091	4	0.181818182	0.664034207		3	0.136363636	1	0.045454545	0.606920023
13q14.3	2	0.090909091	4	0.181818182	0.664034207		3	0.136363636	1	0.045454545	0.606920023
13q21.1	2	0.090909091	4	0.181818182	0.664034207		3	0.136363636	1	0.045454545	0.606920023
13q21.2	2	0.090909091	4	0.181818182	0.664034207		3	0.136363636	1	0.045454545	0.606920023
13q21.31	2	0.090909091	4	0.181818182	0.664034207		3	0.136363636	1	0.045454545	0.606920023
13q21.32	2	0.090909091	4	0.181818182	0.664034207		3	0.136363636	0	0	0.23255814
13q21.33	2	0.090909091	4	0.181818182	0.664034207		3	0.136363636	0	0	0.23255814
13q22.1	2	0.090909091	4	0.181818182	0.664034207		3	0.136363636	0	0	0.23255814
13q22.2	2	0.090909091	4	0.181818182	0.664034207		3	0.136363636	0	0	0.23255814
13q22.3	2	0.090909091	4	0.181818182	0.664034207		3	0.136363636	0	0	0.23255814
13q31.1	2	0.090909091	5	0.227272727	0.412059863		3	0.136363636	0	0	0.23255814
13q31.2	2	0.090909091	5	0.227272727	0.412059863		3	0.136363636	0	0	0.23255814
13q31.3	2	0.090909091	5	0.227272727	0.412059863		3	0.136363636	0	0	0.23255814
13q32.1	2	0.090909091	5	0.227272727	0.412059863		3	0.136363636	0	0	0.23255814
13q32.2	2	0.090909091	5	0.227272727	0.412059863		3	0.136363636	0	0	0.23255814
13q32.3	2	0.090909091	5	0.227272727	0.412059863		3	0.136363636	0	0	0.23255814
13q33.1	2	0.090909091	5	0.227272727	0.412059863		3	0.136363636	0	0	0.23255814
13q33.2	2	0.090909091	5	0.227272727	0.412059863		2	0.090909091	0	0	0.488372093
13q33.3	2	0.090909091	5	0.227272727	0.412059863		3	0.136363636	0	0	0.23255814
13q34	2	0.090909091	5	0.227272727	0.412059863		3	0.136363636	0	0	0.23255814
14p13	0	0	0	0	1		0	0	0	0	1
14p12	0	0	0	0	1		0	0	0	0	1
14p11.2	0	0	0	0	1		0	0	0	0	1
14p11.1	0	0	0	0	1		0	0	0	0	1
14q11.1	0	0	3	0.136363636	0.23255814		10	0.454545455	2	0.090909091	0.015698058
14q11.2	0	0	3	0.136363636	0.23255814		10	0.454545455	2	0.090909091	0.015698058
14q12	0	0	3	0.136363636	0.23255814		11	0.5	3	0.136363636	0.021695355
14q13.1	0	0	3	0.136363636	0.23255814		11	0.5	3	0.136363636	0.021695355
14q13.2	0	0	3	0.136363636	0.23255814		11	0.5	3	0.136363636	0.021695355
14q13.3	0	0	3	0.136363636	0.23255814		11	0.5	3	0.136363636	0.021695355
14q21.1	0	0	3	0.136363636	0.23255814		11	0.5	4	0.181818182	0.054613851
14q21.2	0	0	3	0.136363636	0.23255814		12	0.545454545	4	0.181818182	0.026751801
14q21.3	0	0	3	0.136363636	0.23255814		12	0.545454545	4	0.181818182	0.026751801
14q22.1	0	0	3	0.136363636	0.23255814		12	0.545454545	4	0.181818182	0.026751801
14q22.2	0	0	3	0.136363636	0.23255814		12	0.545454545	4	0.181818182	0.026751801
14q22.3	0	0	3	0.136363636	0.23255814		12	0.545454545	4	0.181818182	0.026751801
14q23.1	0	0	3	0.136363636	0.23255814		13	0.590909091	4	0.181818182	0.012157393
14q23.2	0	0	3	0.136363636	0.23255814		14	0.636363636	4	0.181818182	0.005088877
14q23.3	0	0	3	0.136363636	0.23255814		14	0.636363636	4	0.181818182	0.005088877
14q24.1	0	0	3	0.136363636	0.23255814		14	0.636363636	4	0.181818182	0.005088877
14q24.2	0	0	3	0.136363636	0.23255814		14	0.636363636	4	0.181818182	0.005088877
14q24.3	0	0	3	0.136363636	0.23255814		14	0.636363636	4	0.181818182	0.005088877
14q31.1	0	0	3	0.136363636	0.23255814		14	0.636363636	4	0.181818182	0.005088877
14q31.2	0	0	3	0.136363636	0.23255814		14	0.636363636	4	0.181818182	0.005088877
14q31.3	0	0	3	0.136363636	0.23255814		14	0.636363636	4	0.181818182	0.005088877
14q32.11	0	0	3	0.136363636	0.23255814		14	0.636363636	4	0.181818182	0.005088877
14q32.12	0	0	3	0.136363636	0.23255814		14	0.636363636	4	0.181818182	0.005088877
14q32.13	0	0	3	0.136363636	0.23255814		14	0.636363636	4	0.181818182	0.005088877
14q32.2	0	0	3	0.136363636	0.23255814		14	0.636363636	4	0.181818182	0.005088877
14q32.31	0	0	3	0.136363636	0.23255814		14	0.636363636	4	0.181818182	0.005088877
14q32.32	0	0	3	0.136363636	0.23255814		14	0.636363636	4	0.181818182	0.005088877
14q32.33	0	0	3	0.136363636	0.23255814		14	0.636363636	4	0.181818182	0.005088877
15p13	0	0	0	0	1		0	0	0	0	1
15p12	0	0	0	0	1		0	0	0	0	1
15p11.2	0	0	0	0	1		0	0	0	0	1
15p11.1	0	0	0	0	1		0	0	0	0	1
15q11.1	1	0.045454545	3	0.136363636	0.606920023		0	0	1	0.045454545	1
15q11.2	1	0.045454545	3	0.136363636	0.606920023		0	0	1	0.045454545	1
15q12	1	0.045454545	3	0.136363636	0.606920023		0	0	1	0.045454545	1
15q13.1	1	0.045454545	3	0.136363636	0.606920023		0	0	1	0.045454545	1
15q13.2	1	0.045454545	3	0.136363636	0.606920023		0	0	1	0.045454545	1
15q13.3	1	0.045454545	3	0.136363636	0.606920023		0	0	1	0.045454545	1
15q14	1	0.045454545	3	0.136363636	0.606920023		1	0.045454545	1	0.045454545	1
15q15.1	1	0.045454545	3	0.136363636	0.606920023		1	0.045454545	1	0.045454545	1
15q15.2	1	0.045454545	3	0.136363636	0.606920023		1	0.045454545	1	0.045454545	1
15q15.3	1	0.045454545	3	0.136363636	0.606920023		1	0.045454545	1	0.045454545	1
15q21.1	1	0.045454545	4	0.181818182	0.344866704		1	0.045454545	1	0.045454545	1
15q21.2	1	0.045454545	4	0.181818182	0.344866704		0	0	1	0.045454545	1
15q21.3	1	0.045454545	4	0.181818182	0.344866704		0	0	1	0.045454545	1
15q22.1	1	0.045454545	4	0.181818182	0.344866704		0	0	1	0.045454545	1
15q22.2	1	0.045454545	4	0.181818182	0.344866704		0	0	1	0.045454545	1
15q22.31	1	0.045454545	4	0.181818182	0.344866704		0	0	1	0.045454545	1
15q22.32	1	0.045454545	4	0.181818182	0.344866704		0	0	1	0.045454545	1
15q22.33	1	0.045454545	4	0.181818182	0.344866704		0	0	1	0.045454545	1
15q23	1	0.045454545	4	0.181818182	0.344866704		0	0	1	0.045454545	1
15q24.1	1	0.045454545	4	0.181818182	0.344866704		0	0	1	0.045454545	1
15q24.2	1	0.045454545	4	0.181818182	0.344866704		0	0	1	0.045454545	1
15q24.3	1	0.045454545	4	0.181818182	0.344866704		0	0	1	0.045454545	1
15q25.1	1	0.045454545	4	0.181818182	0.344866704		0	0	1	0.045454545	1
15q25.2	1	0.045454545	4	0.181818182	0.344866704		0	0	1	0.045454545	1
15q25.3	1	0.045454545	4	0.181818182	0.344866704		0	0	1	0.045454545	1
15q26.1	1	0.045454545	4	0.181818182	0.344866704		0	0	1	0.045454545	1
15q26.2	1	0.045454545	4	0.181818182	0.344866704		0	0	1	0.045454545	1
15q26.3	1	0.045454545	4	0.181818182	0.344866704		0	0	1	0.045454545	1
16p13.3	3	0.136363636	4	0.181818182	1		0	0	0	0	1
16p13.2	3	0.136363636	4	0.181818182	1		0	0	0	0	1
16p13.13	3	0.136363636	4	0.181818182	1		0	0	0	0	1
16p13.12	3	0.136363636	4	0.181818182	1		0	0	0	0	1
16p13.11	3	0.136363636	4	0.181818182	1		0	0	0	0	1
16p12.3	3	0.136363636	4	0.181818182	1		0	0	0	0	1
16p12.2	3	0.136363636	4	0.181818182	1		0	0	0	0	1
16p12.1	3	0.136363636	4	0.181818182	1		0	0	0	0	1
16p11.2	3	0.136363636	4	0.181818182	1		0	0	0	0	1
16p11.1	2	0.090909091	4	0.181818182	0.664034207		1	0.045454545	0	0	1
16q11.1	2	0.090909091	4	0.181818182	0.664034207		1	0.045454545	0	0	1
16q11.2	3	0.136363636	4	0.181818182	1		1	0.045454545	0	0	1
16q12.1	3	0.136363636	4	0.181818182	1		1	0.045454545	1	0.045454545	1
16q12.2	4	0.181818182	4	0.181818182	1		1	0.045454545	1	0.045454545	1
16q13	4	0.181818182	4	0.181818182	1		1	0.045454545	1	0.045454545	1
16q21	4	0.181818182	4	0.181818182	1		0	0	1	0.045454545	1
16q22.1	4	0.181818182	4	0.181818182	1		1	0.045454545	1	0.045454545	1
16q22.2	4	0.181818182	4	0.181818182	1		1	0.045454545	1	0.045454545	1
16q22.3	4	0.181818182	4	0.181818182	1		1	0.045454545	1	0.045454545	1
16q23.1	4	0.181818182	4	0.181818182	1		1	0.045454545	1	0.045454545	1
16q23.2	4	0.181818182	4	0.181818182	1		1	0.045454545	1	0.045454545	1
16q23.3	3	0.136363636	4	0.181818182	1		2	0.090909091	1	0.045454545	1
16q24.1	4	0.181818182	4	0.181818182	1		1	0.045454545	1	0.045454545	1
16q24.2	4	0.181818182	4	0.181818182	1		1	0.045454545	1	0.045454545	1
16q24.3	4	0.181818182	4	0.181818182	1		1	0.045454545	1	0.045454545	1
17p13.3	1	0.045454545	3	0.136363636	0.606920023		5	0.227272727	1	0.045454545	0.185282953
17p13.2	1	0.045454545	3	0.136363636	0.606920023		5	0.227272727	1	0.045454545	0.185282953
17p13.1	1	0.045454545	3	0.136363636	0.606920023		5	0.227272727	1	0.045454545	0.185282953
17p12	1	0.045454545	3	0.136363636	0.606920023		5	0.227272727	1	0.045454545	0.185282953
17p11.2	1	0.045454545	3	0.136363636	0.606920023		4	0.181818182	1	0.045454545	0.344866704
17p11.1	1	0.045454545	3	0.136363636	0.606920023		2	0.090909091	1	0.045454545	1
17q11.1	1	0.045454545	3	0.136363636	0.606920023		2	0.090909091	1	0.045454545	1
17q11.2	1	0.045454545	3	0.136363636	0.606920023		1	0.045454545	1	0.045454545	1
17q12	4	0.181818182	3	0.136363636	1		1	0.045454545	1	0.045454545	1
17q21.1	3	0.136363636	3	0.136363636	1		1	0.045454545	1	0.045454545	1
17q21.2	2	0.090909091	3	0.136363636	1		2	0.090909091	1	0.045454545	1
17q21.31	2	0.090909091	3	0.136363636	1		2	0.090909091	1	0.045454545	1
17q21.32	2	0.090909091	3	0.136363636	1		1	0.045454545	1	0.045454545	1
17q21.33	2	0.090909091	3	0.136363636	1		0	0	1	0.045454545	1
17q22	2	0.090909091	3	0.136363636	1		0	0	1	0.045454545	1
17q23.1	3	0.136363636	3	0.136363636	1		0	0	1	0.045454545	1
17q23.2	2	0.090909091	3	0.136363636	1		0	0	1	0.045454545	1
17q23.3	2	0.090909091	3	0.136363636	1		0	0	1	0.045454545	1
17q24.1	2	0.090909091	3	0.136363636	1		0	0	1	0.045454545	1
17q24.2	2	0.090909091	3	0.136363636	1		0	0	1	0.045454545	1
17q24.3	2	0.090909091	3	0.136363636	1		0	0	1	0.045454545	1
17q25.1	2	0.090909091	3	0.136363636	1		0	0	1	0.045454545	1
17q25.2	2	0.090909091	3	0.136363636	1		0	0	1	0.045454545	1
17q25.3	2	0.090909091	3	0.136363636	1		0	0	1	0.045454545	1
18p11.32	0	0	3	0.136363636	0.23255814		5	0.227272727	2	0.090909091	0.412059863
18p11.31	0	0	3	0.136363636	0.23255814		5	0.227272727	2	0.090909091	0.412059863
18p11.23	0	0	3	0.136363636	0.23255814		5	0.227272727	2	0.090909091	0.412059863
18p11.22	0	0	3	0.136363636	0.23255814		5	0.227272727	2	0.090909091	0.412059863
18p11.21	0	0	3	0.136363636	0.23255814		5	0.227272727	2	0.090909091	0.412059863
18p11.1	0	0	3	0.136363636	0.23255814		5	0.227272727	2	0.090909091	0.412059863
18q11.1	0	0	3	0.136363636	0.23255814		5	0.227272727	2	0.090909091	0.412059863
18q11.2	0	0	3	0.136363636	0.23255814		5	0.227272727	2	0.090909091	0.412059863
18q12.1	0	0	3	0.136363636	0.23255814		5	0.227272727	2	0.090909091	0.412059863
18q12.2	0	0	3	0.136363636	0.23255814		5	0.227272727	2	0.090909091	0.412059863
18q12.3	0	0	3	0.136363636	0.23255814		5	0.227272727	2	0.090909091	0.412059863
18q21.1	0	0	3	0.136363636	0.23255814		5	0.227272727	2	0.090909091	0.412059863
18q21.2	0	0	3	0.136363636	0.23255814		5	0.227272727	2	0.090909091	0.412059863
18q21.31	0	0	3	0.136363636	0.23255814		5	0.227272727	2	0.090909091	0.412059863
18q21.32	0	0	3	0.136363636	0.23255814		5	0.227272727	2	0.090909091	0.412059863
18q21.33	0	0	3	0.136363636	0.23255814		5	0.227272727	2	0.090909091	0.412059863
18q22.1	0	0	3	0.136363636	0.23255814		5	0.227272727	2	0.090909091	0.412059863
18q22.2	0	0	3	0.136363636	0.23255814		5	0.227272727	2	0.090909091	0.412059863
18q22.3	0	0	3	0.136363636	0.23255814		5	0.227272727	2	0.090909091	0.412059863
18q23	0	0	3	0.136363636	0.23255814		5	0.227272727	2	0.090909091	0.412059863
19p13.3	1	0.045454545	3	0.136363636	0.606920023		0	0	0	0	1
19p13.2	1	0.045454545	3	0.136363636	0.606920023		0	0	0	0	1
19p13.13	1	0.045454545	3	0.136363636	0.606920023		0	0	0	0	1
19p13.12	1	0.045454545	3	0.136363636	0.606920023		0	0	0	0	1
19p13.11	1	0.045454545	3	0.136363636	0.606920023		0	0	0	0	1
19p12	1	0.045454545	3	0.136363636	0.606920023		0	0	0	0	1
19p11	1	0.045454545	3	0.136363636	0.606920023		0	0	0	0	1
19q11	1	0.045454545	3	0.136363636	0.606920023		0	0	0	0	1
19q12	1	0.045454545	3	0.136363636	0.606920023		0	0	0	0	1
19q13.11	1	0.045454545	3	0.136363636	0.606920023		0	0	0	0	1
19q13.12	1	0.045454545	3	0.136363636	0.606920023		0	0	0	0	1
19q13.13	1	0.045454545	3	0.136363636	0.606920023		0	0	0	0	1
19q13.2	1	0.045454545	3	0.136363636	0.606920023		0	0	0	0	1
19q13.31	1	0.045454545	3	0.136363636	0.606920023		0	0	0	0	1
19q13.32	1	0.045454545	3	0.136363636	0.606920023		0	0	0	0	1
19q13.33	1	0.045454545	3	0.136363636	0.606920023		0	0	0	0	1
19q13.41	1	0.045454545	3	0.136363636	0.606920023		0	0	0	0	1
19q13.42	1	0.045454545	3	0.136363636	0.606920023		0	0	0	0	1
19q13.43	1	0.045454545	3	0.136363636	0.606920023		0	0	0	0	1
20p13	4	0.181818182	3	0.136363636	1		2	0.090909091	1	0.045454545	1
20p12.3	4	0.181818182	3	0.136363636	1		2	0.090909091	1	0.045454545	1
20p12.2	4	0.181818182	3	0.136363636	1		2	0.090909091	1	0.045454545	1
20p12.1	4	0.181818182	3	0.136363636	1		1	0.045454545	1	0.045454545	1
20p11.23	4	0.181818182	3	0.136363636	1		1	0.045454545	1	0.045454545	1
20p11.22	4	0.181818182	3	0.136363636	1		1	0.045454545	1	0.045454545	1
20p11.21	4	0.181818182	3	0.136363636	1		1	0.045454545	1	0.045454545	1
20p11.1	4	0.181818182	3	0.136363636	1		1	0.045454545	1	0.045454545	1
20q11.1	4	0.181818182	3	0.136363636	1		1	0.045454545	1	0.045454545	1
20q11.21	5	0.227272727	3	0.136363636	0.698084795		0	0	1	0.045454545	1
20q11.22	5	0.227272727	3	0.136363636	0.698084795		0	0	1	0.045454545	1
20q11.23	5	0.227272727	3	0.136363636	0.698084795		0	0	1	0.045454545	1
20q12	5	0.227272727	3	0.136363636	0.698084795		0	0	1	0.045454545	1
20q13.11	5	0.227272727	3	0.136363636	0.698084795		0	0	1	0.045454545	1
20q13.12	6	0.272727273	3	0.136363636	0.45655263		0	0	1	0.045454545	1
20q13.13	6	0.272727273	3	0.136363636	0.45655263		0	0	1	0.045454545	1
20q13.2	6	0.272727273	3	0.136363636	0.45655263		0	0	1	0.045454545	1
20q13.31	6	0.272727273	3	0.136363636	0.45655263		0	0	1	0.045454545	1
20q13.32	6	0.272727273	3	0.136363636	0.45655263		0	0	1	0.045454545	1
20q13.33	6	0.272727273	3	0.136363636	0.45655263		0	0	1	0.045454545	1
21p13	0	0	0	0	1		0	0	0	0	1
21p12	0	0	0	0	1		0	0	0	0	1
21p11.2	2	0.090909091	4	0.181818182	0.664034207		3	0.136363636	1	0.045454545	0.606920023
21p11.1	2	0.090909091	4	0.181818182	0.664034207		2	0.090909091	1	0.045454545	1
21q11.1	2	0.090909091	4	0.181818182	0.664034207		2	0.090909091	1	0.045454545	1
21q11.2	2	0.090909091	3	0.136363636	1		1	0.045454545	1	0.045454545	1
21q21.1	2	0.090909091	3	0.136363636	1		1	0.045454545	1	0.045454545	1
21q21.2	2	0.090909091	3	0.136363636	1		1	0.045454545	1	0.045454545	1
21q21.3	2	0.090909091	3	0.136363636	1		1	0.045454545	1	0.045454545	1
21q22.11	2	0.090909091	3	0.136363636	1		1	0.045454545	1	0.045454545	1
21q22.12	2	0.090909091	3	0.136363636	1		0	0	1	0.045454545	1
21q22.13	2	0.090909091	3	0.136363636	1		0	0	1	0.045454545	1
21q22.2	2	0.090909091	3	0.136363636	1		0	0	1	0.045454545	1
21q22.3	2	0.090909091	3	0.136363636	1		0	0	1	0.045454545	1
22p13	0	0	0	0	1		0	0	0	0	1
22p12	0	0	0	0	1		0	0	0	0	1
22p11.2	0	0	0	0	1		0	0	0	0	1
22p11.1	0	0	0	0	1		0	0	0	0	1
22q11.1	0	0	3	0.136363636	0.23255814		2	0.090909091	1	0.045454545	1
22q11.21	0	0	3	0.136363636	0.23255814		2	0.090909091	1	0.045454545	1
22q11.22	0	0	3	0.136363636	0.23255814		2	0.090909091	1	0.045454545	1
22q11.23	0	0	3	0.136363636	0.23255814		2	0.090909091	1	0.045454545	1
22q12.1	0	0	3	0.136363636	0.23255814		3	0.136363636	1	0.045454545	0.606920023
22q12.2	0	0	3	0.136363636	0.23255814		2	0.090909091	1	0.045454545	1
22q12.3	0	0	3	0.136363636	0.23255814		2	0.090909091	1	0.045454545	1
22q13.1	0	0	3	0.136363636	0.23255814		2	0.090909091	1	0.045454545	1
22q13.2	0	0	3	0.136363636	0.23255814		2	0.090909091	1	0.045454545	1
22q13.31	0	0	3	0.136363636	0.23255814		2	0.090909091	1	0.045454545	1
22q13.32	0	0	3	0.136363636	0.23255814		2	0.090909091	1	0.045454545	1
22q13.33	0	0	3	0.136363636	0.23255814		2	0.090909091	1	0.045454545	1
