# Supplementary material for: Genomic and epigenomic integrative subtypes of renal cell carcinoma in a Japanese cohort
Source: Nat Commun. 2023 Dec 16;14:8383. doi: 10.1038/s41467-023-44159-1 (PMC10725467; doi:10.1038/s41467-023-44159-1)
Supplement: Supplementary file 6 — Source Data [file 41467_2023_44159_MOESM6_ESM.zip › Source_Data/Figure5a.txt]

output_prefix	name	motif_id	cluster	total_tfbs	TFE3-RCC_mean_score	TFE3-RCC_bound	PRCC_mean_score	PRCC_bound	TFE3-RCC_PRCC_change	TFE3-RCC_PRCC_pvalue	log(pvalue)
FERD3L_MA1485.1	FERD3L	MA1485.1	C_FERD3L	44740	0.13532	7846	0.12955	8056	0.07257	2.3245E-121	120.6336686
Bcl11B_MA1989.1	Bcl11B	MA1989.1	C_Bcl11B	74531	0.08217	5188	0.0823	6418	-0.07278	1.4635E-127	126.8346197
ETV2DRGX_MA1940.1	ETV2::DRGX	MA1940.1	C_ETV5::DRGX	26835	0.091	2241	0.09561	2793	-0.14351	1.1116E-144	143.954058
NEUROD1_MA1109.1	NEUROD1	MA1109.1	C_Neurod2	71913	0.10071	7864	0.09436	8256	0.08398	8.5919E-138	137.0659098
ZNF707_MA1715.1	ZNF707	MA1715.1	C_ZNF707	80299	0.12307	11866	0.12194	12933	0.02991	1.02163E-97	96.99070431
FOSL2JUN_MA1131.1	FOSL2::JUN	MA1131.1	C_FOSL1::JUN	27803	0.12993	4084	0.13379	4587	-0.11196	1.1879E-126	125.9252025
MIXL1_MA0662.1	MIXL1	MA0662.1	C_MIXL1	23594	0.07174	1268	0.06569	1217	0.05344	3.88741E-94	93.41033918
ZNF140_MA1589.1	ZNF140	MA1589.1	C_ZNF140	67882	0.11593	9257	0.10131	7782	0.16402	1.3822E-161	160.8594202
Stat5a_MA1624.1	Stat5a	MA1624.1	C_Stat5a	68155	0.10716	6903	0.10055	7619	-0.05268	3.4079E-118	117.4675172
TBR1_MA0802.1	TBR1	MA0802.1	C_TBX1	47165	0.08143	3283	0.07926	3761	0.00209	8.05384E-07	6.093996828
Dlx2_MA0885.2	Dlx2	MA0885.2	C_HOXB2	29080	0.07318	1587	0.06868	1744	0.0112	1.95945E-34	33.70786563
AhrArnt_MA0006.1	Ahr::Arnt	MA0006.1	C_Ahr::Arnt	43776	0.15084	8509	0.14731	8903	0.08127	6.9097E-118	117.1605396
FOSBJUNB_MA1135.1	FOSB::JUNB	MA1135.1	C_FOSL1	73776	0.10434	8682	0.12314	13202	-0.43863	6.6736E-200	199.1756375
TFAP2C_MA0524.2	TFAP2C	MA0524.2	C_TFAP2A	53973	0.15284	11343	0.15046	12029	0.03869	1.4777E-101	100.8304139
GBX2_MA0890.1	GBX2	MA0890.1	C_GBX2	21392	0.07674	1303	0.07155	1382	0.03709	3.4286E-71	70.4648829
Mecom_MA0029.1	Mecom	MA0029.1	C_Mecom	45761	0.06864	2220	0.0655	2488	-0.0053	1.58121E-23	22.80101043
HSF2_MA0770.1	HSF2	MA0770.1	C_HSF2	41982	0.08651	3359	0.08371	3674	-0.05351	1.94257E-97	96.7116232
MSANTD3_MA1523.1	MSANTD3	MA1523.1	C_MSANTD3	52327	0.11105	6405	0.10239	6658	0.12775	3.7374E-150	149.427428
PITX3_MA0714.1	PITX3	MA0714.1	C_OTX2	24613	0.08761	1881	0.08275	1987	0.0398	3.17492E-80	79.49826724
CREM_MA0609.2	CREM	MA0609.2	C_FOSL1::JUN	19359	0.15929	3802	0.16309	4227	-0.08311	9.3413E-109	108.0295945
MYOG_MA0500.2	MYOG	MA0500.2	C_Ascl2	58293	0.12182	8772	0.11262	8800	0.10877	3.2189E-137	136.4922974
Dmrt1_MA1603.1	Dmrt1	MA1603.1	C_Dmrt1	39301	0.07474	2073	0.07234	2574	-0.04813	9.8724E-105	104.0055758
Nrf1_MA0506.2	Nrf1	MA0506.2	C_Nrf1	43741	0.26949	18710	0.29475	19459	-0.10443	1.5172E-137	136.8189493
CUX2_MA0755.1	CUX2	MA0755.1	C_ONECUT1	9378	0.06656	331	0.06163	333	0.02531	1.19979E-46	45.92089298
RFX2_MA0600.2	RFX2	MA0600.2	C_RFX1	17475	0.12494	2491	0.12915	2799	-0.10779	2.4041E-113	112.6190533
ELF2_MA1483.2	ELF2	MA1483.2	C_Erg	42381	0.13194	6940	0.15881	8971	-0.32757	6.1173E-180	179.213439
ZBTB7B_MA0694.1	ZBTB7B	MA0694.1	C_ZBTB7B	28850	0.13028	4769	0.12845	5086	0.06775	2.0703E-105	104.6839611
Gmeb1_MA0615.1	Gmeb1	MA0615.1	C_Gmeb1	4238	0.17403	927	0.1896	1092	-0.15046	9.4314E-99	98.02542381
TAL1TCF3_MA0091.1	TAL1::TCF3	MA0091.1	C_TAL1::TCF3	40032	0.08922	3426	0.08585	3837	0.02081	1.57387E-61	60.80303159
ESR1_MA0112.3	ESR1	MA0112.3	C_ESR1	41485	0.11166	4964	0.10302	5101	0.09973	1.2957E-132	131.8874846
Ptf1a_MA1618.1	Ptf1a	MA1618.1	C_Neurod2	58611	0.08724	4621	0.08199	5141	0.04706	8.9384E-109	108.0487391
MEIS2_MA1640.1	MEIS2	MA1640.1	C_PBX2	47288	0.06466	2198	0.06463	2592	-0.07602	1.9985E-122	121.6993009
ERF_MA0760.1	ERF	MA0760.1	C_ETS1	28070	0.14392	5201	0.17021	6351	-0.26503	1.9297E-163	162.7145188
NR1D2_MA1532.2	NR1D2	MA1532.2	C_NR1D1	47601	0.09731	4711	0.09013	4932	0.09593	3.9665E-132	131.4015927
NFATC3_MA0625.2	NFATC3	MA0625.2	C_Nfatc2	52803	0.08872	4427	0.08321	4729	-0.00484	2.44053E-20	19.61251534
IRF5_MA1420.1	IRF5	MA1420.1	C_IRF5	25599	0.0951	2517	0.10153	3125	-0.14124	5.5395E-133	132.2565333
Lhx3_MA0135.1	Lhx3	MA0135.1	C_Lhx3	53868	0.05867	1977	0.05807	2247	-0.07661	9.0132E-131	130.0451194
Rbpjl_MA1621.1	Rbpjl	MA1621.1	C_Rbpjl	83115	0.09648	8471	0.09058	8706	0.09376	1.2486E-147	146.9035812
EVX2_MA0888.1	EVX2	MA0888.1	C_EVX2	17566	0.08106	1203	0.075	1269	0.04962	1.2811E-85	84.89241726
PAX6_MA0069.1	PAX6	MA0069.1	C_PAX6	25830	0.08993	2388	0.08681	2612	-0.01457	9.58102E-48	47.01858846
Hmx2_MA0897.1	Hmx2	MA0897.1	C_Hmx3	35051	0.06329	1500	0.0627	1774	-0.05161	9.3908E-103	102.0272975
RELA_MA0107.1	RELA	MA0107.1	C_RELA	53617	0.11266	7257	0.11261	7997	-0.02262	1.0435E-80	79.98150946
Neurod2_MA0668.2	Neurod2	MA0668.2	C_Neurod2	73263	0.10049	7809	0.09457	8312	0.07833	1.401E-132	131.8535706
XBP1_MA0844.1	XBP1	MA0844.1	C_XBP1	13896	0.15082	2476	0.14855	2638	-0.01567	4.54974E-34	33.34201377
Zic1Zic2_MA1628.1	Zic1::Zic2	MA1628.1	C_Zic2	101964	0.13605	18150	0.12949	18697	0.09006	1.021E-143	142.9909774
ELF1_MA0473.3	ELF1	MA0473.3	C_Erg	131184	0.10894	15757	0.11705	20215	-0.14015	7.717E-173	172.1125533
PAX1_MA0779.1	PAX1	MA0779.1	C_PAX9	22598	0.13193	3908	0.12204	3789	0.08099	8.401E-110	109.0756705
E2F1_MA0024.3	E2F1	MA0024.3	C_ZNF417	5926	0.18567	1549	0.19747	1791	-0.09994	9.09733E-94	93.04108601
ZNF684_MA1600.1	ZNF684	MA1600.1	C_ZNF684	73893	0.12098	10612	0.10998	9827	0.14591	1.278E-157	156.8934643
Dlx4_MA0881.1	Dlx4	MA0881.1	C_MSX1	20892	0.07326	1240	0.06881	1309	0.02642	3.48601E-58	57.45767118
SCRT1_MA0743.2	SCRT1	MA0743.2	C_SCRT2	46086	0.09133	4162	0.08943	4739	-0.00765	2.84273E-29	28.54626462
ZNF320_MA1976.1	ZNF320	MA1976.1	C_ZNF320	164479	0.16516	37243	0.16217	38950	0.06678	2.5958E-146	145.5857326
ETS1_MA0098.3	ETS1	MA0098.3	C_ETS1	30078	0.15583	6163	0.18403	7376	-0.27218	1.1582E-170	169.9362294
CDX1_MA0878.3	CDX1	MA0878.3	C_HOXA10	39989	0.069	2037	0.06811	2397	-0.06338	4.3997E-110	109.3565769
ZNF768_MA1731.1	ZNF768	MA1731.1	C_ZNF768	120027	0.11556	15765	0.11057	16937	0.05819	8.1607E-130	129.0882752
FOSL2JUN_MA1130.1	FOSL2::JUN	MA1130.1	C_FOSL1	75193	0.10651	9126	0.1254	13756	-0.43779	5.184E-206	205.2853332
ERFSREBF2_MA1939.1	ERF::SREBF2	MA1939.1	C_ERF::SREBF2	23650	0.13407	3897	0.1177	3489	0.15756	5.2971E-140	139.2759631
HEY1_MA0823.1	HEY1	MA0823.1	C_MYC	19386	0.17722	4722	0.14882	3942	0.27212	7.5509E-155	154.1220019
ATF7_MA0834.1	ATF7	MA0834.1	C_FOSL1::JUN	15254	0.14605	2639	0.15696	3065	-0.1845	1.3352E-139	138.8744556
NHLH2_MA1529.1	NHLH2	MA1529.1	C_NHLH2	58142	0.14588	11669	0.14103	11953	0.08298	2.582E-132	131.588052
HNF4G_MA0484.2	HNF4G	MA0484.2	C_HNF4A	61263	0.10194	6492	0.09698	7093	0.00688	1.50974E-27	26.82109746
GSC2_MA0891.1	GSC2	MA0891.1	C_OTX2	22895	0.08651	1681	0.0818	1786	0.03673	3.07357E-79	78.51235684
SNAI2_MA0745.2	SNAI2	MA0745.2	C_TCF3	84793	0.09729	8636	0.09013	8838	0.10482	1.0706E-150	149.970373
FOXD2_MA0847.3	FOXD2	MA0847.3	C_FOXE1	79247	0.06591	3689	0.06565	4426	-0.08047	5.4531E-136	135.2633548
MTF1_MA0863.1	MTF1	MA0863.1	C_MTF1	28913	0.13509	4768	0.12794	4922	0.07481	1.9834E-114	113.7025795
NFICTLX1_MA0119.1	NFIC::TLX1	MA0119.1	C_NFIB	62747	0.12022	9219	0.10828	8883	0.10814	4.2337E-148	147.3732818
PLAGL2_MA1548.1	PLAGL2	MA1548.1	C_PLAGL2	49797	0.15032	10029	0.14576	10487	0.06406	1.6671E-111	110.778031
TGIF1_MA0796.1	TGIF1	MA0796.1	C_PKNOX2	44316	0.09312	3875	0.0812	3690	0.12238	4.6557E-142	141.3320166
ZNF354A_MA1978.1	ZNF354A	MA1978.1	C_ZNF354A	122221	0.05468	3526	0.05591	4477	-0.11069	2.2616E-155	154.6455799
ASCL1_MA1631.1	ASCL1	MA1631.1	C_TCF3	107966	0.12604	17191	0.11797	17285	0.11592	2.1798E-163	162.6615845
TFAP2A_MA0003.4	TFAP2A	MA0003.4	C_TFAP2C	106754	0.13274	18064	0.12853	18918	0.07233	4.8561E-145	144.3137139
Foxq1_MA0040.1	Foxq1	MA0040.1	C_Foxq1	52371	0.06695	2412	0.06589	2816	-0.05894	3.5715E-118	117.4471437
BHLHA15_MA0607.2	BHLHA15	MA0607.2	C_Atoh1	13710	0.07735	823	0.07346	950	0.03259	1.92829E-64	63.714827
RXRB_MA0855.1	RXRB	MA0855.1	C_NR2C2	52052	0.10496	5806	0.09932	6300	0.0478	1.9665E-103	102.7062972
Hoxa13_MA0650.3	Hoxa13	MA0650.3	C_HOXB13	54075	0.07198	2721	0.06848	3030	-0.04305	9.4673E-105	104.0237735
Rhox11_MA0629.1	Rhox11	MA0629.1	C_Rhox11	27472	0.08447	2158	0.08297	2469	-0.0397	2.75075E-84	83.56054826
NKX2-2_MA1645.1	NKX2-2	MA1645.1	C_NKX2-2	65940	0.10797	8008	0.09387	6830	0.19708	2.2567E-172	171.646527
RAX2_MA0717.1	RAX2	MA0717.1	C_MIXL1	23186	0.07299	1256	0.06716	1206	0.04554	4.02714E-90	89.39500317
ZNF669_MA1985.1	ZNF669	MA1985.1	C_ZNF669	24936	0.17273	6006	0.17249	6534	0.02815	1.76868E-63	62.75235085
Dux_MA0611.2	Dux	MA0611.2	C_Dux	32908	0.07881	2080	0.07235	2264	-0.00896	4.22951E-33	32.3737102
BHLHE23_MA0817.1	BHLHE23	MA0817.1	C_Atoh1	17382	0.06761	707	0.06294	792	0.02063	3.66165E-47	46.43632306
GMEB2_MA0862.1	GMEB2	MA0862.1	C_GMEB2	3038	0.13465	480	0.14899	603	-0.20207	1.1321E-113	112.9461253
SP1_MA0079.5	SP1	MA0079.5	C_SP2	154245	0.23542	50465	0.24374	53691	-0.05029	2.172E-128	127.6631415
OSR1_MA1542.1	OSR1	MA1542.1	C_OSR1	27562	0.1095	2995	0.10461	3419	0.00099	0.117138517	0.931300278
Thap11_MA1573.2	Thap11	MA1573.2	C_Thap11	53981	0.13293	6887	0.13303	7404	0.02835	2.35973E-86	85.62713681
HESX1_MA0894.1	HESX1	MA0894.1	C_MIXL1	19879	0.07534	1200	0.06959	1187	0.0643	1.96185E-92	91.7073337
PROX1_MA0794.1	PROX1	MA0794.1	C_PROX1	16489	0.10029	1696	0.10023	1970	-0.04317	2.27733E-75	74.64257449
Spi1_MA0080.6	Spi1	MA0080.6	C_Spi1	194145	0.09519	18132	0.10228	24428	-0.14186	1.4063E-182	181.8519244
PAX4_MA0068.2	PAX4	MA0068.2	C_PAX4	10430	0.07391	592	0.06763	563	0.05669	9.43085E-85	84.02544914
MEF2A_MA0052.4	MEF2A	MA0052.4	C_MEF2A	112690	0.05989	3963	0.05935	4686	-0.06893	5.4713E-137	136.2619065
Foxf1_MA1606.1	Foxf1	MA1606.1	C_FOXN3	58852	0.07427	3541	0.07213	4028	-0.03464	4.16435E-88	87.38045237
SOX14_MA1562.1	SOX14	MA1562.1	C_SOX14	22067	0.08124	1405	0.08206	1766	-0.07223	4.2161E-107	106.3750872
TFE3_MA0831.3	TFE3	MA0831.3	C_BHLHE41	19443	0.18707	4893	0.13714	3499	0.40321	1.5216E-175	174.817686
MYBL2_MA0777.1	MYBL2	MA0777.1	C_MYBL2	6708	0.1112	807	0.10861	903	-0.03736	4.88114E-56	55.31147852
SP9_MA1564.1	SP9	MA1564.1	C_KLF9	124421	0.25653	41421	0.26408	43706	-0.0288	6.4839E-103	102.1881643
ESRRB_MA0141.3	ESRRB	MA0141.3	C_Esrrg	48058	0.09011	4276	0.08271	4444	0.06898	4.0975E-118	117.387482
ZNF680_MA1729.1	ZNF680	MA1729.1	C_ZNF680	85369	0.07398	5077	0.07459	6268	-0.07583	1.6298E-142	141.7878636
E2F7_MA0758.1	E2F7	MA0758.1	C_E2F7	25511	0.11203	2794	0.10659	3061	-0.04185	2.52245E-82	81.59817771
GABPA_MA0062.3	GABPA	MA0062.3	C_Erg	128795	0.10386	14526	0.11241	18829	-0.14632	1.2941E-173	172.8880297
TEAD4_MA0809.2	TEAD4	MA0809.2	C_TEAD4	80627	0.11064	9634	0.09828	9212	0.05314	1.2743E-124	123.8947322
Nkx2-1_MA1994.1	Nkx2-1	MA1994.1	C_Nkx2-1	52011	0.0784	3265	0.072	3424	0.08064	5.2279E-131	130.2816716
KLF11_MA1512.1	KLF11	MA1512.1	C_KLF9	115435	0.23459	34333	0.23966	36374	-0.01473	1.76834E-69	68.75243444
EVX1_MA0887.1	EVX1	MA0887.1	C_EVX2	16991	0.08095	1190	0.07547	1285	0.04342	7.57406E-71	70.12067132
ZNF816_MA1719.1	ZNF816	MA1719.1	C_ZNF816	83784	0.13173	13753	0.1258	14242	0.08927	2.2947E-141	140.6392682
ZNF784_MA1717.1	ZNF784	MA1717.1	C_ZNF784	18258	0.0984	1813	0.09966	2122	-0.02963	8.65434E-62	61.06276585
HOXC13_MA0907.1	HOXC13	MA0907.1	C_HOXC13	26344	0.08123	1700	0.07886	1923	-0.04352	8.56266E-85	84.06739126
ZNF708_MA1730.1	ZNF708	MA1730.1	C_ZNF708	76772	0.12938	12213	0.12334	12668	0.06853	1.1417E-134	133.942458
TCF21_MA1568.1	TCF21	MA1568.1	C_TCF21	19117	0.09335	1758	0.08845	1907	0.05293	1.4651E-89	88.83413203
RREB1_MA0073.1	RREB1	MA0073.1	C_RREB1	137995	0.11514	17455	0.10886	18470	0.12064	1.1221E-167	166.9499616
KLF10_MA1511.2	KLF10	MA1511.2	C_KLF4	159747	0.23186	49444	0.23863	52474	-0.04088	1.0273E-127	126.9883153
ELK3_MA0759.2	ELK3	MA0759.2	C_ETS1	18000	0.25558	6809	0.30712	7629	-0.33601	7.6053E-168	167.1188851
MAFNFE2_MA0501.1	MAF::NFE2	MA0501.1	C_MAFG::NFE2L1	76939	0.10115	8386	0.10464	10581	-0.17665	3.2868E-166	165.4832235
SRY_MA0084.1	SRY	MA0084.1	C_SRY	52780	0.0647	2269	0.06532	2823	-0.08739	5.8631E-133	132.2318715
ZNF331_MA1726.1	ZNF331	MA1726.1	C_ZNF331	93409	0.12935	15234	0.12163	15451	0.07962	1.064E-135	134.9730496
VSX1_MA0725.1	VSX1	MA0725.1	C_PAX4	23193	0.06519	1072	0.06144	1087	0.00905	5.12244E-24	23.29052309
Sox6_MA0515.1	Sox6	MA0515.1	C_Sox6	67008	0.07804	4580	0.07941	5628	-0.06486	3.0872E-124	123.5104419
THRB_MA1575.1	THRB	MA1575.1	C_THRB	28507	0.12238	4345	0.11672	4553	0.06478	5.5314E-102	101.2571641
VAX1_MA0722.1	VAX1	MA0722.1	C_PAX4	28032	0.06517	1311	0.06143	1329	0.01214	3.56466E-34	33.44798201
TP53_MA0106.3	TP53	MA0106.3	C_TP73	25391	0.10466	2826	0.09124	2563	0.16939	3.0402E-143	142.5171021
HES6_MA1493.1	HES6	MA1493.1	C_HES6	25294	0.12939	4044	0.1118	3591	0.18506	1.2267E-151	150.9112699
ZNF76_MA1716.1	ZNF76	MA1716.1	C_ZNF76	59100	0.1462	9800	0.1463	10268	0.04586	4.6791E-104	103.3298351
IRF2_MA0051.1	IRF2	MA0051.1	C_IRF2	56864	0.08345	4158	0.08626	5324	-0.13991	6.6273E-153	152.1786658
HNF4A_MA0114.4	HNF4A	MA0114.4	C_HNF4A	60893	0.10119	6373	0.0963	6950	0.005	9.95884E-20	19.00179114
FOXO1ELK1_MA1954.1	FOXO1::ELK1	MA1954.1	C_ERF::FOXI1	87832	0.0894	7574	0.09702	10268	-0.16656	7.1553E-174	173.1453713
NKX2-8_MA0673.1	NKX2-8	MA0673.1	C_NKX2-3	39509	0.09245	3563	0.08636	3808	0.06069	9.9218E-106	105.0034096
DBP_MA0639.1	DBP	MA0639.1	C_DBP	17578	0.09447	1499	0.09514	1754	-0.12498	4.8833E-123	122.3112874
E2F3_MA0469.3	E2F3	MA0469.3	C_E2F3	4809	0.10404	531	0.10938	633	-0.06981	1.10063E-71	70.95835849
FOXK1_MA0852.2	FOXK1	MA0852.2	C_FOXN3	55349	0.08077	3854	0.07843	4351	-0.03736	1.8956E-96	95.72225436
ETV6_MA0645.1	ETV6	MA0645.1	C_Erg	49791	0.14509	9189	0.17129	11815	-0.29694	1.0762E-184	183.9680996
TFCP2_MA1968.1	TFCP2	MA1968.1	C_TFCP2	11891	0.09574	1162	0.09726	1364	-0.086	8.7167E-99	98.05964711
Nr1H2_MA1996.1	Nr1H2	MA1996.1	C_Nr1H2	73992	0.09729	7547	0.08858	7622	0.10541	1.0541E-148	147.9771056
BNC2_MA1928.1	BNC2	MA1928.1	C_FOSL1	83360	0.10624	10055	0.122	14768	-0.37843	4.2784E-206	205.3687179
SOX12_MA1561.1	SOX12	MA1561.1	C_SOX12	19482	0.08205	1462	0.08333	1786	-0.06092	2.4E-99	98.61979269
FOXN3_MA1489.1	FOXN3	MA1489.1	C_FOXN3	8725	0.07875	566	0.07647	642	-0.03608	2.86704E-56	55.54256632
FOXO1ELK3_MA1955.1	FOXO1::ELK3	MA1955.1	C_ERF::FOXI1	63179	0.08797	5413	0.09475	7121	-0.14172	1.1501E-157	156.9392531
ETV2HOXB13_MA1943.1	ETV2::HOXB13	MA1943.1	C_ETV2::HOXB13	20556	0.09039	1626	0.09409	2006	-0.12186	2.4036E-129	128.6191421
HNF1A_MA0046.2	HNF1A	MA0046.2	C_HNF1A	60407	0.07292	3958	0.07494	4940	-0.12402	3.3194E-155	154.4789432
RAX_MA0718.1	RAX	MA0718.1	C_MIXL1	23834	0.07273	1390	0.06747	1376	0.04747	1.41282E-84	83.84991456
POU6F2_MA0793.1	POU6F2	MA0793.1	C_POU6F2	34912	0.07347	2036	0.07064	2310	-0.00311	2.68596E-07	6.570899882
UNCX_MA0721.1	UNCX	MA0721.1	C_MIXL1	20262	0.06867	990	0.06268	919	0.05335	1.68348E-91	90.77379114
Hmx3_MA0898.1	Hmx3	MA0898.1	C_Hmx3	36086	0.06199	1508	0.0616	1788	-0.0584	1.5636E-109	108.8058825
Zfp335_MA2002.1	Zfp335	MA2002.1	C_Zfp335	84284	0.1095	10733	0.10129	10915	0.09255	4.4605E-149	148.350614
ZNF610_MA1713.1	ZNF610	MA1713.1	C_ZNF610	101976	0.24894	39832	0.26041	42302	-0.03001	2.41391E-97	96.61727922
JUNJUNB_MA1132.1	JUN::JUNB	MA1132.1	C_FOSL1	61136	0.10347	7057	0.1224	10662	-0.41978	1.5541E-202	201.8085266
ETV7_MA1708.1	ETV7	MA1708.1	C_Erg	60511	0.13777	9919	0.15664	12798	-0.25169	1.4973E-178	177.8247007
KLF12_MA0742.2	KLF12	MA0742.2	C_KLF4	132733	0.2668	48308	0.27734	50983	-0.07696	1.1459E-141	140.9408442
ERFNHLH1_MA1938.1	ERF::NHLH1	MA1938.1	C_ERF::NHLH1	58779	0.13875	11002	0.13718	11503	0.04213	3.2374E-107	106.489799
NFKB1_MA0105.4	NFKB1	MA0105.4	C_NFKB2	39081	0.10822	4815	0.10321	5069	0.09389	3.4228E-128	127.4656176
Hnf1A_MA1991.1	Hnf1A	MA1991.1	C_Lef1	57458	0.09845	5048	0.092	5524	-0.00324	9.71244E-11	10.01267166
GATA5_MA0766.2	GATA5	MA0766.2	C_Gata3	28098	0.07284	1551	0.06923	1710	0.02527	1.38455E-63	62.85869267
Sox17_MA0078.2	Sox17	MA0078.2	C_SOX9	51482	0.07783	3401	0.07799	4064	-0.04671	5.1783E-106	105.2858133
THRB_MA1576.1	THRB	MA1576.1	C_THRB	53559	0.1081	6422	0.09999	6499	0.07854	2.6228E-127	126.5812328
IKZF1_MA1508.1	IKZF1	MA1508.1	C_ERF::FOXI1	144603	0.09327	12898	0.09727	16956	-0.14149	1.4298E-171	170.8447142
FOSJUNB_MA1134.1	FOS::JUNB	MA1134.1	C_FOSL1	71776	0.10547	8564	0.12459	13079	-0.44527	5.5062E-204	203.259151
NHLH1_MA0048.2	NHLH1	MA0048.2	C_Ascl2	65200	0.12901	10712	0.11936	10785	0.11814	8.6113E-149	148.0649305
HLF_MA0043.3	HLF	MA0043.3	C_DBP	36814	0.08344	2598	0.08521	3267	-0.13195	6.1316E-141	140.2124248
POU4F2_MA0683.1	POU4F2	MA0683.1	C_POU4F2	57443	0.06624	2718	0.06553	3100	-0.06628	2.795E-122	121.5536134
TBX3_MA1566.2	TBX3	MA1566.2	C_TBX1	43524	0.0867	3445	0.08392	3865	0.01229	2.42675E-51	50.61497479
MNT_MA0825.1	MNT	MA0825.1	C_MYC	22538	0.17335	5219	0.13733	4142	0.32043	3.2659E-167	166.4859999
ONECUT2_MA0756.2	ONECUT2	MA0756.2	C_ONECUT1	7320	0.07685	334	0.07105	383	0.01275	8.17072E-16	15.08773949
ATF3_MA0605.2	ATF3	MA0605.2	C_FOSL1::JUN	16691	0.14951	2979	0.15761	3384	-0.14932	3.8161E-130	129.4183754
HOXA6_MA1497.1	HOXA6	MA1497.1	C_HOXB6	21212	0.07663	1329	0.07177	1395	0.01438	8.01231E-39	38.09624234
ZNF214_MA1975.1	ZNF214	MA1975.1	C_ZNF214	41566	0.08976	3160	0.08506	3583	-0.01456	5.02129E-47	46.29918469
MSX2_MA0708.2	MSX2	MA0708.2	C_MSX1	20732	0.07734	1330	0.0729	1392	0.02292	1.0041E-51	50.99822376
MSC_MA0665.1	MSC	MA0665.1	C_MSC	59237	0.09909	6256	0.09386	6680	0.03889	2.1614E-102	101.6652637
ZNF75D_MA1601.2	ZNF75D	MA1601.2	C_ZNF75D	59407	0.10388	6796	0.10038	7378	0.02446	1.15422E-80	79.93771174
MGA_MA0801.1	MGA	MA0801.1	C_TBX1	49361	0.0905	4089	0.08506	4442	0.06259	4.9719E-117	116.3034814
Zic3_MA0697.2	Zic3	MA0697.2	C_Zic2	125669	0.13309	21537	0.12633	22243	0.0894	5.6487E-148	147.2480516
Stat5b_MA1625.1	Stat5b	MA1625.1	C_Stat5b	83148	0.11369	9042	0.10478	9796	0.00729	1.65247E-37	36.78186748
NR4A2_MA0160.2	NR4A2	MA0160.2	C_NR4A1	49715	0.09046	4451	0.08111	4291	0.1181	1.8695E-146	145.7282816
SREBF1_MA0829.2	SREBF1	MA0829.2	C_SREBF2	40306	0.11125	5082	0.08569	3753	0.28806	1.0227E-177	176.9902443
NKX6-3_MA1530.1	NKX6-3	MA1530.1	C_NKX6-3	33696	0.0727	1963	0.07072	2197	-0.03458	5.64448E-89	88.2483761
HOXA5_MA0158.2	HOXA5	MA0158.2	C_HOXC4	15163	0.07841	1018	0.07555	1183	-0.01577	1.06519E-38	37.97257422
JUNB_MA0490.2	JUNB	MA0490.2	C_FOSL1	80860	0.10147	9198	0.11847	13818	-0.40613	7.7055E-210	209.113201
DUXA_MA0884.2	DUXA	MA0884.2	C_DUXA	21770	0.06982	1079	0.06448	1168	0.02643	5.23893E-61	60.28075774
EGR3_MA0732.1	EGR3	MA0732.1	C_EGR1	58705	0.24404	20741	0.25033	21567	-0.00843	1.05012E-33	32.97876173
Tcf21_MA0832.1	Tcf21	MA0832.1	C_MSC	36651	0.0999	3921	0.09519	4218	0.03625	1.82903E-84	83.73777814
Prdm14_MA1998.1	Prdm14	MA1998.1	C_Prdm14	32409	0.09433	2910	0.09142	3278	0.02158	6.18972E-56	55.20832876
TCF4_MA0830.2	TCF4	MA0830.2	C_TCF3	102027	0.11917	15006	0.11105	15068	0.12739	9.3239E-164	163.0304018
FOXO1ELF1_MA1953.1	FOXO1::ELF1	MA1953.1	C_ERF::FOXI1	80608	0.08391	6339	0.08838	8273	-0.11961	1.7375E-151	150.7600628
EOMES_MA0800.1	EOMES	MA0800.1	C_TBX1	43142	0.08229	3051	0.07938	3438	0.00237	1.50982E-05	4.821073496
TCF7_MA0769.2	TCF7	MA0769.2	C_Lef1	50296	0.09301	3946	0.08853	4408	-0.02635	9.16421E-78	77.03790507
Dlx5_MA1476.2	Dlx5	MA1476.2	C_HOXB2	28287	0.07262	1530	0.06823	1667	0.00292	1.16537E-05	4.933536346
SOX21_MA0866.1	SOX21	MA0866.1	C_SOX21	41350	0.07179	2192	0.06987	2609	-0.03784	8.55111E-93	92.06797773
IRF4_MA1419.1	IRF4	MA1419.1	C_Irf1	30726	0.08727	2650	0.09514	3456	-0.17597	1.0369E-147	146.9842637
FOSL2JUNB_MA1138.1	FOSL2::JUNB	MA1138.1	C_FOSL1	73300	0.10353	8531	0.12252	13016	-0.44193	2.6712E-208	207.5732898
NR1H4RXRA_MA1146.1	NR1H4::RXRA	MA1146.1	C_NR2F1	28316	0.10686	3302	0.09843	3437	0.08698	8.336E-120	119.0790414
Stat5aStat5b_MA0519.1	Stat5a::Stat5b	MA0519.1	C_Stat5b	75446	0.11068	7881	0.10195	8673	-0.0149	2.34235E-67	66.63034784
TGIF2LY_MA1572.1	TGIF2LY	MA1572.1	C_PKNOX2	24363	0.10988	2931	0.09238	2555	0.17235	1.0476E-147	146.979811
Npas4_MA1995.1	Npas4	MA1995.1	C_Npas4	13380	0.15907	2656	0.14197	2574	0.07341	2.13045E-92	91.67152821
CEBPB_MA0466.3	CEBPB	MA0466.3	C_CEBPA	9475	0.09941	1006	0.1138	1415	-0.28285	8.9794E-141	140.0467516
GSX2_MA0893.2	GSX2	MA0893.2	C_PAX4	24490	0.07636	1554	0.07115	1623	0.02864	8.1304E-67	66.0898882
GATA1TAL1_MA0140.2	GATA1::TAL1	MA0140.2	C_GATA1::TAL1	35996	0.08054	2421	0.07674	2635	0.02552	1.32668E-72	71.87723265
VSX2_MA0726.1	VSX2	MA0726.1	C_PAX4	23193	0.06519	1072	0.06144	1087	0.00905	5.12244E-24	23.29052309
ATF4_MA0833.2	ATF4	MA0833.2	C_CEBPG	50625	0.08592	3734	0.08378	4256	-0.04894	1.0462E-105	104.9803823
Tcf12_MA0521.2	Tcf12	MA0521.2	C_Ascl2	52442	0.11812	7434	0.10935	7592	0.09744	2.4282E-142	141.6147084
MYB_MA0100.3	MYB	MA0100.3	C_MYB	39098	0.09523	3632	0.09115	3924	0.00945	1.74076E-37	36.75926036
MEF2C_MA0497.1	MEF2C	MA0497.1	C_MEF2A	105656	0.0616	4104	0.0615	4967	-0.077	3.1144E-141	140.5066282
FOS_MA1951.1	FOS	MA1951.1	C_FOSL1::JUN	18370	0.14274	3081	0.15004	3522	-0.14796	1.7304E-135	134.7618623
PATZ1_MA1961.1	PATZ1	MA1961.1	C_PATZ1	240801	0.22741	77810	0.2337	82555	-0.01545	4.5658E-90	89.34048331
SOX15_MA1152.1	SOX15	MA1152.1	C_SOX15	69674	0.06556	3233	0.06675	3979	-0.08391	1.0358E-135	134.984739
HOXA7_MA1498.2	HOXA7	MA1498.2	C_HOXA7	24537	0.07175	1449	0.06922	1585	0.00117	0.319742853	0.495199155
ISL2_MA0914.1	ISL2	MA0914.1	C_ISL2	27167	0.07499	1753	0.07498	2048	-0.03339	1.73106E-73	72.76168682
Neurod2_MA1993.1	Neurod2	MA1993.1	C_Ascl2	64954	0.12294	10022	0.11462	10179	0.10916	1.0376E-150	149.9839783
TP63_MA0525.2	TP63	MA0525.2	C_TP63	21281	0.09618	1922	0.08813	1865	0.08308	6.9213E-111	110.1598137
TBX5_MA0807.1	TBX5	MA0807.1	C_TBX1	69778	0.08949	5781	0.08535	6419	0.06172	1.1601E-122	121.9355158
HOXD12_MA0873.1	HOXD12	MA0873.1	C_HOXC10	15716	0.07697	1054	0.07575	1184	-0.06674	1.0119E-95	94.9948614
ZNF135_MA1587.1	ZNF135	MA1587.1	C_ZNF460	177707	0.09709	16720	0.09146	17754	0.13478	1.6697E-172	171.7773653
GLIS2_MA0736.1	GLIS2	MA0736.1	C_GLIS2	41103	0.16071	8921	0.15737	9196	0.10525	6.7767E-134	133.168982
FOSL2_MA0478.1	FOSL2	MA0478.1	C_FOSL1	96751	0.10306	10868	0.11599	15649	-0.32065	8.9872E-201	200.0463772
TFAP2A_MA0872.1	TFAP2A	MA0872.1	C_TFAP2C	48035	0.17142	11859	0.17111	12379	0.03502	2.99055E-92	91.52424953
BCL6B_MA0731.1	BCL6B	MA0731.1	C_BCL6B	44405	0.08742	3480	0.08553	4106	-0.05333	6.4585E-110	109.1898684
ERFFOXO1_MA1936.1	ERF::FOXO1	MA1936.1	C_ERF::FOXO1	73105	0.09474	7162	0.09933	8935	-0.1114	1.0765E-153	152.9679753
SMAD5_MA1557.1	SMAD5	MA1557.1	C_SMAD3	10226	0.11691	1256	0.11071	1382	0.02687	7.93495E-50	49.10045566
MYCN_MA0104.4	MYCN	MA0104.4	C_MAX::MYC	21002	0.1847	5500	0.15232	4589	0.28409	1.1909E-163	162.9241294
ZBTB32_MA1580.1	ZBTB32	MA1580.1	C_ZBTB32	37110	0.09595	2930	0.09447	3344	-0.05835	1.3539E-109	108.8684008
Esrrg_MA0643.1	Esrrg	MA0643.1	C_Esrrg	46634	0.09377	4593	0.0862	4699	0.08252	8.4782E-131	130.0716979
MEIS1_MA0498.2	MEIS1	MA0498.2	C_MEIS3	56258	0.09204	4932	0.08468	5118	0.05214	1.6476E-107	106.7831531
SP2_MA0516.3	SP2	MA0516.3	C_SP2	168616	0.25942	58843	0.26868	62277	-0.06844	2.5371E-147	146.5956706
TCF7L2_MA0523.1	TCF7L2	MA0523.1	C_Lef1	63979	0.08772	4689	0.08434	5263	-0.03714	5.0234E-106	105.298998
IRF3_MA1418.1	IRF3	MA1418.1	C_IRF3	78796	0.08661	6675	0.08871	7891	-0.10822	3.9623E-152	151.4020571
LHX6_MA0658.1	LHX6	MA0658.1	C_mix-a	18508	0.07207	1047	0.06715	1062	0.03239	1.11611E-63	62.9522916
PAX5_MA0014.3	PAX5	MA0014.3	C_PAX5	26879	0.18593	6459	0.1803	6589	0.04583	2.09834E-85	84.67812401
Ar_MA0007.3	Ar	MA0007.3	C_NR3C1	24599	0.10085	2761	0.10549	3429	-0.12023	1.6639E-125	124.7788642
CREB1_MA0018.4	CREB1	MA0018.4	C_FOSL1::JUN	57670	0.10418	6116	0.10059	6699	-0.01578	1.92584E-60	59.71538071
Plagl1_MA1615.1	Plagl1	MA1615.1	C_Plagl1	111619	0.14805	21910	0.14356	22905	0.06928	2.0783E-134	133.6822889
TBX2_MA0688.1	TBX2	MA0688.1	C_TBX1	42607	0.08314	3124	0.08096	3592	-0.00081	0.058905572	1.229843622
KLF5_MA0599.1	KLF5	MA0599.1	C_KLF4	205533	0.20834	55054	0.21252	58581	-0.02285	4.6195E-101	100.3354097
ZNF343_MA1711.1	ZNF343	MA1711.1	C_ZNF343	47655	0.16635	11046	0.16938	11825	-0.00046	0.497649048	0.303076822
Gli2_MA0734.3	Gli2	MA0734.3	C_Gli2	74893	0.12479	11149	0.11547	11221	0.15311	4.3203E-163	162.3644866
SHOX_MA0630.1	SHOX	MA0630.1	C_MIXL1	23186	0.07299	1256	0.06716	1206	0.04554	4.02714E-90	89.39500317
POU2F2_MA0507.2	POU2F2	MA0507.2	C_POU1F1	49511	0.06944	2454	0.06849	2779	-0.04092	7.74976E-98	97.11071147
ONECUT3_MA0757.1	ONECUT3	MA0757.1	C_ONECUT1	42257	0.05759	1370	0.05816	1645	-0.09873	4.1046E-133	132.3867266
ZNF410_MA0752.1	ZNF410	MA0752.1	C_ZNF410	33266	0.10794	3785	0.08475	2622	0.20971	1.9524E-158	157.709434
KLF1_MA0493.2	KLF1	MA0493.2	C_KLF4	198374	0.20242	52053	0.2067	55456	-0.01056	2.92312E-72	71.5341531
IRF9_MA0653.1	IRF9	MA0653.1	C_Irf1	45205	0.08112	3400	0.08784	4447	-0.16962	4.069E-162	161.3905072
RARG_MA1553.1	RARG	MA1553.1	C_RXRG	24228	0.10594	2765	0.10189	2976	0.03545	8.5708E-82	81.06697851
Gfi1B_MA0483.1	Gfi1B	MA0483.1	C_Gfi1B	81741	0.08765	6107	0.08532	6999	-0.00345	7.44294E-15	14.12825536
NR1H2RXRA_MA0115.1	NR1H2::RXRA	MA0115.1	C_NR1H2::RXRA	47355	0.09237	4415	0.08771	4718	0.04335	9.2723E-103	102.0328136
RXRAVDR_MA0074.1	RXRA::VDR	MA0074.1	C_RXRA::VDR	27870	0.09949	2916	0.09555	3192	0.03267	4.65173E-75	74.33238525
MEIS3_MA0775.1	MEIS3	MA0775.1	C_MEIS3	47752	0.11025	5866	0.09896	5727	0.10585	7.7439E-137	136.1110393
HOXA9_MA0594.2	HOXA9	MA0594.2	C_HOXC10	4019	0.10377	458	0.10859	539	-0.11009	2.2298E-85	84.65173427
ZNF317_MA1593.1	ZNF317	MA1593.1	C_ZNF317	75208	0.10157	7685	0.09102	7768	0.07072	6.8806E-128	127.1623758
HOXB7_MA1501.1	HOXB7	MA1501.1	C_HOXB6	20889	0.07514	1330	0.07128	1419	0.01259	4.54843E-35	34.3421388
PAX9_MA0781.1	PAX9	MA0781.1	C_PAX9	26072	0.13058	4347	0.12095	4225	0.08127	8.4418E-113	112.0735652
PPARD_MA1550.1	PPARD	MA1550.1	C_NR2C2	53677	0.10364	5876	0.0993	6496	0.0307	6.91685E-89	88.16009134
POU1F1_MA0784.2	POU1F1	MA0784.2	C_POU1F1	50784	0.06824	2354	0.06695	2700	-0.04252	2.6547E-100	99.57597649
YY2_MA0748.2	YY2	MA0748.2	C_YY2	24680	0.20954	8215	0.22895	8896	-0.04758	1.28181E-94	93.892177
FOSL1JUNB_MA1137.1	FOSL1::JUNB	MA1137.1	C_FOSL1	75735	0.10342	8782	0.12167	13296	-0.42978	2.2252E-209	208.6526395
Nr2e3_MA0164.1	Nr2e3	MA0164.1	C_Nr2e3	19860	0.08426	1561	0.08373	1849	-0.01561	1.63082E-42	41.78759316
MLX_MA0663.1	MLX	MA0663.1	C_ARNT2	14471	0.17686	3449	0.14102	2773	0.29686	2.1019E-153	152.6773815
ZNF341_MA1655.1	ZNF341	MA1655.1	C_ZNF341	60695	0.11467	8204	0.11031	8773	0.04218	4.03854E-98	97.39377534
EMX1_MA0612.2	EMX1	MA0612.2	C_PAX4	16129	0.06887	803	0.06381	801	0.03048	2.00624E-60	59.69761605
SP3_MA0746.2	SP3	MA0746.2	C_KLF9	123546	0.25112	40001	0.25893	42418	-0.0515	1.2342E-124	123.9086237
Dlx3_MA0880.1	Dlx3	MA0880.1	C_MSX1	20892	0.07326	1240	0.06881	1309	0.02642	3.48601E-58	57.45767118
LIN54_MA0619.1	LIN54	MA0619.1	C_LIN54	57056	0.06117	2285	0.06209	2862	-0.0968	4.1336E-136	135.383669
SOX13_MA1120.1	SOX13	MA1120.1	C_SOX13	40967	0.07735	2583	0.07708	3086	-0.03465	3.68482E-92	91.43358346
Msx3_MA0709.1	Msx3	MA0709.1	C_MSX1	20732	0.07734	1330	0.0729	1392	0.02295	8.92062E-52	51.04960473
HIF1A_MA1106.1	HIF1A	MA1106.1	C_HIF1A	14469	0.17142	3368	0.15471	3111	0.1685	2.5594E-130	129.5918588
JUND_MA0492.1	JUND	MA0492.1	C_FOSL1::JUN	50161	0.10344	5193	0.10202	5891	-0.05163	2.9106E-111	110.5360201
HOXB9_MA1503.1	HOXB9	MA1503.1	C_HOXC10	18215	0.07631	1116	0.07372	1260	-0.07003	7.1068E-102	101.1483273
ELK1_MA0028.2	ELK1	MA0028.2	C_ETS1	19525	0.21402	6007	0.25937	6885	-0.3394	5.6556E-167	166.2475227
FOXJ2ELF1_MA1952.1	FOXJ2::ELF1	MA1952.1	C_ERF::FOXI1	84246	0.08726	6859	0.09665	9436	-0.2084	4.0693E-180	179.3904792
TBXT_MA0009.2	TBXT	MA0009.2	C_TBXT	18741	0.08563	1478	0.0791	1580	0.08203	3.1729E-107	106.4985501
ZNF8_MA1718.1	ZNF8	MA1718.1	C_ZNF8	34331	0.0713	1546	0.06669	1745	0.00466	3.29339E-17	16.48235742
POU4F3_MA0791.1	POU4F3	MA0791.1	C_POU4F2	58441	0.06598	2811	0.06623	3282	-0.0897	1.2239E-135	134.9122555
ZNF530_MA1981.1	ZNF530	MA1981.1	C_ZNF530	202911	0.16104	43548	0.15923	45648	0.0579	8.9749E-138	137.0469695
Vdr_MA0693.3	Vdr	MA0693.3	C_Vdr	52126	0.08855	4075	0.08365	4526	0.01301	4.89279E-51	50.31044352
NR1D1_MA1531.1	NR1D1	MA1531.1	C_NR1D1	56409	0.10526	6324	0.09603	6413	0.1254	3.4113E-147	146.4670826
NFE2_MA0841.1	NFE2	MA0841.1	C_FOSL1	55024	0.0986	5862	0.11218	8616	-0.33632	7.3649E-189	188.1328305
PRDM9_MA1723.1	PRDM9	MA1723.1	C_PRDM9	271360	0.13799	47728	0.13714	51122	0.04702	1.0839E-138	137.9649924
DMRT3_MA0610.1	DMRT3	MA0610.1	C_DMRTA1	27390	0.07197	1288	0.0675	1435	-0.0015	5.15296E-06	5.287943287
RUNX2_MA0511.2	RUNX2	MA0511.2	C_Bcl11B	27901	0.09688	2700	0.10294	3494	-0.16131	3.2176E-140	139.4924639
ETV5DRGX_MA1944.1	ETV5::DRGX	MA1944.1	C_ETV5::DRGX	40340	0.09687	3794	0.10281	4873	-0.13827	1.8249E-146	145.7387694
FOSJUND_MA1141.1	FOS::JUND	MA1141.1	C_FOSL1	81686	0.10685	9996	0.12505	14908	-0.42302	5.6889E-209	208.2449713
NR3C1_MA0113.3	NR3C1	MA0113.3	C_NR3C1	22851	0.09244	2160	0.09749	2784	-0.13604	3.4251E-130	129.4653284
NR2F1_MA1538.1	NR2F1	MA1538.1	C_NR2F1	29994	0.11151	3868	0.10408	3991	0.11643	6.3922E-128	127.1943492
POU3F1_MA0786.1	POU3F1	MA0786.1	C_POU1F1	57194	0.06426	2459	0.06342	2817	-0.04534	7.7213E-111	110.1123083
NR2C2_MA1536.1	NR2C2	MA1536.1	C_Nr1H2	51680	0.10144	5582	0.09249	5704	0.08425	2.3705E-132	131.625151
FOXC2_MA0846.1	FOXC2	MA0846.1	C_FOXC2	93373	0.06462	4099	0.06388	4786	-0.092	9.9408E-152	151.0025797
Shox2_MA0720.1	Shox2	MA0720.1	C_MIXL1	23186	0.07299	1256	0.06716	1206	0.04554	4.02714E-90	89.39500317
ZBED1_MA0749.1	ZBED1	MA0749.1	C_ZBED1	3210	0.1428	566	0.14663	599	-0.01999	1.34862E-21	20.87011053
ZNF416_MA1979.1	ZNF416	MA1979.1	C_ZNF416	84912	0.10532	10054	0.09951	10524	0.07045	1.2239E-128	127.9122523
TEF_MA0843.1	TEF	MA0843.1	C_DBP	17663	0.09368	1424	0.09189	1654	-0.08595	4.4654E-108	107.3501419
ZFP14_MA1972.1	ZFP14	MA1972.1	C_ZFP14	147807	0.13415	24640	0.13101	26103	0.04957	3.2792E-131	130.4842358
NR4A1_MA1112.2	NR4A1	MA1112.2	C_NR4A1	68164	0.09517	6309	0.08537	6228	0.08823	1.8844E-142	141.7248242
FOXA1_MA0148.4	FOXA1	MA0148.4	C_FOXN3	63577	0.07599	3665	0.0719	4102	-0.03207	5.14893E-93	92.28828342
TFAP2B_MA0811.1	TFAP2B	MA0811.1	C_TFAP2A	55299	0.15414	11765	0.15217	12479	0.03484	7.72843E-92	91.11190876
CLOCK_MA0819.2	CLOCK	MA0819.2	C_MYC	25797	0.13683	4365	0.10911	3495	0.26802	3.7337E-168	167.4278569
OTX2_MA0712.2	OTX2	MA0712.2	C_OTX2	39220	0.07862	2409	0.07245	2444	0.06747	1.0329E-115	114.9859617
SCRT2_MA0744.2	SCRT2	MA0744.2	C_SCRT2	47773	0.09249	4418	0.09102	5024	-0.00928	7.1807E-32	31.14383293
ZSCAN4_MA1155.1	ZSCAN4	MA1155.1	C_ZSCAN4	74708	0.09391	6875	0.08719	7272	0.11742	2.1563E-146	145.6662941
MAF_MA1520.1	MAF	MA1520.1	C_MAFA	34062	0.11224	4265	0.10634	4658	0.00521	3.99506E-14	13.39847672
SNAI3_MA1559.1	SNAI3	MA1559.1	C_TCF3	85349	0.0989	9060	0.09257	9335	0.09857	2.5304E-145	144.5968034
MAFK_MA0496.3	MAFK	MA0496.3	C_MAFK	103580	0.10511	11838	0.10672	14421	-0.10558	1.0807E-154	153.9662913
RXRB_MA1555.1	RXRB	MA1555.1	C_RXRG	27748	0.11638	3716	0.11185	3894	0.05737	6.3668E-108	107.1960777
FOSL1JUN_MA1128.1	FOSL1::JUN	MA1128.1	C_FOSL1	81427	0.10582	9796	0.1237	14584	-0.41831	6.5361E-211	210.1846844
ZIC4_MA0751.1	ZIC4	MA0751.1	C_ZIC5	56236	0.17344	14033	0.17426	14732	0.03751	1.27281E-96	95.89523612
DMRTA2_MA1478.1	DMRTA2	MA1478.1	C_DMRTA1	31472	0.06916	1463	0.0667	1672	-0.03881	2.30829E-81	80.63671057
PRRX2_MA0075.3	PRRX2	MA0075.3	C_PAX4	21707	0.07368	1228	0.06848	1219	0.03401	1.03355E-77	76.98566744
Atoh1_MA0461.2	Atoh1	MA0461.2	C_Atoh1	20483	0.0761	1210	0.07223	1396	0.03427	2.11529E-65	64.67463011
NFIL3_MA0025.2	NFIL3	MA0025.2	C_DBP	41159	0.07891	2549	0.0797	3205	-0.12752	4.1764E-141	140.3791932
VAX2_MA0723.2	VAX2	MA0723.2	C_PAX4	17888	0.07068	991	0.06544	957	0.04714	3.67041E-78	77.4352851
Sox5_MA0087.2	Sox5	MA0087.2	C_SOX9	44164	0.07888	3055	0.0792	3639	-0.04523	3.45871E-93	92.46108549
Wt1_MA1627.1	Wt1	MA1627.1	C_Wt1	169577	0.17433	40452	0.17427	42431	0.04822	3.4919E-129	128.4569382
Gli1_MA1990.1	Gli1	MA1990.1	C_Gli2	71837	0.11606	9525	0.10538	9497	0.16261	3.9593E-170	169.4023762
Mafb_MA0117.2	Mafb	MA0117.2	C_MAFF	49167	0.09348	4448	0.08993	4920	-0.01992	1.00473E-67	66.99795163
ZNF136_MA1588.1	ZNF136	MA1588.1	C_ZNF136	43073	0.07555	2690	0.07559	3258	-0.04888	1.2939E-104	103.8880964
BATFJUN_MA0462.2	BATF::JUN	MA0462.2	C_FOSL1	87630	0.10268	10078	0.11829	14906	-0.37826	5.9722E-202	201.2238651
KLF2_MA1515.1	KLF2	MA1515.1	C_KLF2	132596	0.21482	37143	0.22061	39687	-0.02744	5.2539E-104	103.2795218
ZFP57_MA1583.1	ZFP57	MA1583.1	C_ZFP57	10706	0.20061	3321	0.20668	3490	-0.0197	1.1313E-36	35.94642302
ALX3_MA0634.1	ALX3	MA0634.1	C_MIXL1	25620	0.07042	1292	0.06431	1257	0.04584	3.25426E-82	81.48754789
FOSL2JUNB_MA1139.1	FOSL2::JUNB	MA1139.1	C_FOSL1::JUN	16773	0.13628	2616	0.14568	3076	-0.17753	7.8848E-133	132.1032093
POU3F3_MA0788.1	POU3F3	MA0788.1	C_POU1F1	59073	0.06236	2342	0.06124	2631	-0.0484	6.516E-109	108.1860203
NR5A1_MA1540.2	NR5A1	MA1540.2	C_NR5A1	75731	0.09095	6872	0.08423	7115	0.07942	4.0243E-128	127.3953099
KLF14_MA0740.2	KLF14	MA0740.2	C_KLF4	167458	0.22774	50227	0.23363	53198	-0.02789	2.3731E-109	108.6246753
POU2F1_MA0785.1	POU2F1	MA0785.1	C_POU1F1	50991	0.06589	2297	0.06555	2680	-0.04902	1.7133E-106	105.7661625
SP5_MA1965.1	SP5	MA1965.1	C_SP5	220008	0.15596	45675	0.15508	48605	0.05173	9.8038E-140	139.0086039
PITX2_MA1547.2	PITX2	MA1547.2	C_OTX2	31923	0.08117	2123	0.07607	2211	0.04572	2.11955E-92	91.67375533
RFX7_MA1554.1	RFX7	MA1554.1	C_RFX7	20114	0.11808	2814	0.12106	3157	-0.04978	9.59994E-81	80.01773136
KLF16_MA0741.1	KLF16	MA0741.1	C_KLF9	145776	0.22435	42340	0.22795	44571	0.00823	6.39659E-55	54.19405166
ZIC5_MA1584.1	ZIC5	MA1584.1	C_ZIC5	58914	0.19197	16543	0.19441	17348	0.02508	4.87015E-80	79.31245774
TFAP4FLI1_MA1967.1	TFAP4::FLI1	MA1967.1	C_TFAP4::FLI1	63358	0.11955	9299	0.11292	9570	0.06825	8.0267E-128	127.0954635
Lhx4_MA0704.1	Lhx4	MA0704.1	C_mix-a	24184	0.06587	1114	0.06197	1118	0.01069	1.40966E-30	29.8508858
RHOXF1_MA0719.1	RHOXF1	MA0719.1	C_RHOXF1	28100	0.08704	1920	0.07628	1956	0.07645	1.719E-108	107.7647311
Atoh1_MA1467.2	Atoh1	MA1467.2	C_Neurod2	63302	0.09587	6039	0.08814	6433	0.08279	2.3824E-128	127.6229801
FOSL1JUND_MA1142.1	FOSL1::JUND	MA1142.1	C_FOSL1	76385	0.10021	8432	0.11774	12803	-0.41487	2.7935E-207	206.5538507
CREB3L1_MA0839.1	CREB3L1	MA0839.1	C_CREB3L4	22090	0.14083	3892	0.13151	3813	0.08612	1.0688E-112	111.9710946
MEOX1_MA0661.1	MEOX1	MA0661.1	C_PAX4	22928	0.07302	1341	0.06854	1427	0.01955	6.32244E-49	48.19911553
Foxj3_MA0851.1	Foxj3	MA0851.1	C_FOXN3	75189	0.06583	3545	0.06567	4216	-0.0727	7.891E-133	132.1028666
GLIS3_MA0737.1	GLIS3	MA0737.1	C_GLIS3	33582	0.11958	4752	0.11304	4933	0.13906	5.6925E-147	146.2446943
Creb3l2_MA0608.1	Creb3l2	MA0608.1	C_Creb3l2	17582	0.18179	4310	0.15564	3733	0.22993	8.4492E-146	145.0731826
GRHL2_MA1105.2	GRHL2	MA1105.2	C_GRHL2	46582	0.0941	3733	0.08876	4221	-0.03909	4.93828E-92	91.30642431
Foxn1_MA1684.1	Foxn1	MA1684.1	C_Foxn1	41469	0.22607	14479	0.23482	15370	-0.05761	7.6008E-109	108.1191425
HNF1B_MA0153.2	HNF1B	MA0153.2	C_HNF1A	48855	0.07774	3661	0.07984	4561	-0.12867	2.4526E-146	145.6103687
HOXD4_MA1507.1	HOXD4	MA1507.1	C_HOXC4	28484	0.07493	1769	0.07135	1916	-0.02761	6.49448E-69	68.18745556
RORB_MA1150.1	RORB	MA1150.1	C_RORB	36964	0.09145	3152	0.08226	3178	0.07542	2.4526E-117	116.6103765
Znf423_MA0116.1	Znf423	MA0116.1	C_Znf423	45627	0.12222	6984	0.11924	7527	0.05276	2.1966E-101	100.6582554
NFIX_MA0671.1	NFIX	MA0671.1	C_NFIA	40734	0.09679	4151	0.09155	4416	0.02452	1.6447E-73	72.78391278
HOXA10_MA0899.1	HOXA10	MA0899.1	C_HOXA10	52434	0.0632	2249	0.0619	2544	-0.06359	4.3538E-121	120.3611346
ETV5FIGLA_MA1945.1	ETV5::FIGLA	MA1945.1	C_ETV5::FIGLA	82940	0.13177	13930	0.12691	14327	0.07923	3.167E-135	134.49935
MYBL1_MA0776.1	MYBL1	MA0776.1	C_MYBL1	6683	0.10162	746	0.10308	852	-0.05229	5.62165E-67	66.25013615
PDX1_MA0132.2	PDX1	MA0132.2	C_PAX4	22545	0.0688	1175	0.06414	1156	0.03347	4.48494E-72	71.34824296
TFEB_MA0692.1	TFEB	MA0692.1	C_BHLHE41	33280	0.1648	7200	0.11526	4851	0.41298	3.0986E-191	190.5088379
NFIC_MA1527.1	NFIC	MA1527.1	C_NFIB	52991	0.13099	9069	0.11887	8762	0.09069	3.2003E-129	128.4948154
BACH2_MA1101.2	BACH2	MA1101.2	C_FOSL1	55580	0.09738	5922	0.11399	8946	-0.38219	4.2433E-193	192.3722979
E2F8_MA0865.2	E2F8	MA0865.2	C_E2F8	16174	0.17829	4026	0.18383	4336	-0.04505	1.09906E-80	79.9589805
Spz1_MA0111.1	Spz1	MA0111.1	C_Spz1	52371	0.09288	4876	0.08765	5230	0.07749	5.729E-130	129.2419243
NR1I2_MA1533.1	NR1I2	MA1533.1	C_NR1I2	32252	0.12006	4513	0.11572	4914	0.04301	7.33528E-92	91.13458322
Rxra_MA0512.2	Rxra	MA0512.2	C_NR2C2	51121	0.10596	5807	0.10035	6305	0.04437	1.9755E-102	101.7043277
RBPJ_MA1116.1	RBPJ	MA1116.1	C_RBPJ	99248	0.11007	12273	0.10499	12901	0.07147	3.9847E-139	138.3996034
FOXO1FLI1_MA1956.1	FOXO1::FLI1	MA1956.1	C_ERF::FOXI1	74655	0.08234	5582	0.0885	7616	-0.14978	7.9121E-164	163.1017058
TCFL5_MA0632.2	TCFL5	MA0632.2	C_TCFL5	24112	0.28161	10486	0.28742	10439	0.0137	4.15404E-33	32.38152944
ZNF460_MA1596.1	ZNF460	MA1596.1	C_ZNF460	255471	0.14641	47909	0.14414	50247	0.08943	1.4108E-166	165.8505349
Nr2f6_MA0677.1	Nr2f6	MA0677.1	C_NR2C2	56702	0.10354	6332	0.09736	6698	0.06137	1.2256E-123	122.9116628
FOXB1_MA0845.1	FOXB1	MA0845.1	C_FOXC2	70020	0.06897	3157	0.065	3498	-0.04272	1.3783E-104	103.8606673
TFEC_MA0871.2	TFEC	MA0871.2	C_ARNT2	32904	0.17468	7696	0.12796	5503	0.4019	3.6017E-192	191.4434932
NEUROG2_MA1642.1	NEUROG2	MA1642.1	C_Neurod2	64067	0.09414	5962	0.08793	6459	0.07145	2.727E-123	122.5643103
SOX10_MA0442.2	SOX10	MA0442.2	C_SOX4	76601	0.09093	6315	0.08659	7150	-0.02246	2.7688E-81	80.55770842
POU5F1_MA1115.1	POU5F1	MA1115.1	C_POU2F3	60436	0.0763	3564	0.07259	3817	-0.01746	7.2193E-63	62.1415048
GATA2_MA0036.3	GATA2	MA0036.3	C_Gata3	38551	0.06831	1847	0.06568	2090	-0.00068	0.424069255	0.372563212
NFIX_MA1528.1	NFIX	MA1528.1	C_NFIB	61199	0.13767	11556	0.12566	11149	0.10643	4.5587E-141	140.3411605
MAZ_MA1522.1	MAZ	MA1522.1	C_ZNF148	160341	0.21088	46975	0.21496	49769	-0.00938	2.32874E-56	55.63287865
TBP_MA0108.2	TBP	MA0108.2	C_TBP	28449	0.08979	2183	0.08447	2318	-0.02238	5.61005E-65	64.25103326
GATA4_MA0482.2	GATA4	MA0482.2	C_Gata3	47572	0.07318	2561	0.07054	2958	-0.00859	1.4323E-30	29.84396659
SATB1_MA1963.1	SATB1	MA1963.1	C_SATB1	37549	0.06461	1621	0.06266	1824	-0.0485	6.9267E-103	102.1594722
PPARARXRA_MA1148.1	PPARA::RXRA	MA1148.1	C_PPARA::RXRA	56075	0.09328	5267	0.0906	5898	0.01495	6.24987E-59	58.20412912
ZNF384_MA1125.1	ZNF384	MA1125.1	C_ZNF384	150654	0.05949	5523	0.06258	7485	-0.16026	1.2497E-178	177.9032002
Hic1_MA0739.1	Hic1	MA0739.1	C_Hic1	52718	0.10606	6345	0.09675	6359	0.10244	1.9039E-136	135.7203541
POU6F1_MA0628.1	POU6F1	MA0628.1	C_mix-a	17496	0.06914	910	0.06535	969	-0.00022	0.237673058	0.624020046
ZNF418_MA1980.1	ZNF418	MA1980.1	C_ZNF418	82423	0.0874	6851	0.08456	7608	-0.00126	0.002388101	2.621947306
TBX4_MA0806.1	TBX4	MA0806.1	C_TBX1	44690	0.09229	3889	0.08856	4331	0.03479	4.03554E-91	90.39409826
FOXD1_MA0031.1	FOXD1	MA0031.1	C_FOXN3	34505	0.08072	2451	0.07867	2814	-0.03205	3.73907E-81	80.42723695
BATF3_MA0835.2	BATF3	MA0835.2	C_FOSL1	92455	0.10059	10289	0.11561	15197	-0.36797	6.8309E-204	203.1655229
REL_MA0101.1	REL	MA0101.1	C_RELA	41604	0.11816	6051	0.11893	6651	-0.03735	6.32093E-88	87.19921928
TWIST1_MA1123.2	TWIST1	MA1123.2	C_TWIST1	61969	0.09001	5285	0.08492	5958	0.05802	8.0183E-124	123.0959186
Nkx3-2_MA0122.3	Nkx3-2	MA0122.3	C_ISL2	37939	0.07276	1942	0.0714	2377	-0.04906	2.4318E-103	102.6140649
GBX1_MA0889.1	GBX1	MA0889.1	C_GBX2	15397	0.08101	1031	0.07613	1083	0.03754	1.05666E-72	71.97606432
NKX6-1_MA0674.1	NKX6-1	MA0674.1	C_mix-a	34613	0.06976	1860	0.06662	1966	-0.00637	2.37316E-20	19.62467366
TBX20_MA0689.1	TBX20	MA0689.1	C_TBX1	47233	0.0837	3386	0.08106	3896	0.02143	1.33499E-75	74.87452274
HOXD12ELK1_MA1958.1	HOXD12::ELK1	MA1958.1	C_ELK1::HOXB13	31066	0.0841	2342	0.09184	3170	-0.16419	1.5917E-145	144.7981363
OLIG1_MA0826.1	OLIG1	MA0826.1	C_Atoh1	15439	0.06912	623	0.0648	727	0.01345	5.72548E-29	28.24218813
KLF9_MA1107.2	KLF9	MA1107.2	C_KLF9	169201	0.15798	32885	0.15479	34601	0.09619	1.3785E-157	156.8605988
MEF2D_MA0773.1	MEF2D	MA0773.1	C_MEF2A	66610	0.06306	2659	0.06193	3067	-0.04642	1.3666E-108	107.8643642
RXRG_MA0856.1	RXRG	MA0856.1	C_NR2C2	50343	0.10408	5513	0.09852	6020	0.04298	2.9426E-99	98.53126961
OSR2_MA1646.1	OSR2	MA1646.1	C_OSR2	80139	0.11313	9545	0.10478	10066	0.04555	5.6242E-115	114.2499383
SMAD2_MA1964.1	SMAD2	MA1964.1	C_SMAD2	64939	0.11375	8685	0.10772	9210	0.10812	1.4149E-143	142.8492733
SPIC_MA0687.1	SPIC	MA0687.1	C_SPIC	87355	0.08479	6460	0.09332	9367	-0.20695	3.5262E-184	183.4526912
HSF4_MA0771.1	HSF4	MA0771.1	C_HSF2	37217	0.09858	3698	0.09291	3859	-0.01944	1.76366E-63	62.7535846
Stat6_MA0520.1	Stat6	MA0520.1	C_Stat6	62527	0.10216	5267	0.09259	5896	-0.05548	3.8675E-117	116.4125744
TFAP4_MA0691.1	TFAP4	MA0691.1	C_TFAP4	49034	0.11065	6243	0.09589	5824	0.14513	6.0242E-155	154.2201027
TCF3_MA0522.3	TCF3	MA0522.3	C_TCF3	78963	0.14044	14800	0.13273	14764	0.1208	1.587E-152	151.7994256
TBX15_MA0803.1	TBX15	MA0803.1	C_TBX1	44690	0.09229	3889	0.08856	4331	0.03481	3.81503E-91	90.41850161
EN2_MA0642.2	EN2	MA0642.2	C_MSX1	17387	0.07899	1129	0.07396	1164	0.03323	3.88546E-63	62.41055782
ATF6_MA1466.1	ATF6	MA1466.1	C_CREB3L4	20908	0.1475	3836	0.14047	3843	0.05942	2.97112E-96	95.52708043
MNX1_MA0707.2	MNX1	MA0707.2	C_MNX1	26308	0.06706	1193	0.06281	1275	-0.00843	1.85634E-27	26.73134195
ATF2_MA1632.1	ATF2	MA1632.1	C_FOSL1::JUN	51722	0.0999	5255	0.09865	5943	-0.02434	5.00878E-81	80.30026841
ZIM3_MA1709.1	ZIM3	MA1709.1	C_ZIM3	111721	0.07137	6415	0.07221	7786	-0.07768	7.4721E-144	143.1265567
THRB_MA1574.1	THRB	MA1574.1	C_NR2C2	55233	0.11047	6907	0.10693	7557	0.04054	2.2481E-102	101.6481816
MYF5_MA1641.1	MYF5	MA1641.1	C_Ascl2	52394	0.11529	7172	0.10635	7310	0.09917	3.3709E-140	139.472251
KLF4_MA0039.4	KLF4	MA0039.4	C_KLF4	225873	0.18127	52992	0.18188	56302	0.0339	2.0539E-123	122.6874131
ZNF148_MA1653.1	ZNF148	MA1653.1	C_ZNF148	228998	0.20402	64568	0.20722	68303	0.01993	6.8619E-97	96.16355583
TRPS1_MA1970.1	TRPS1	MA1970.1	C_Gata3	43890	0.06456	1872	0.06253	2138	-0.01438	6.58797E-57	56.18124806
POU3F2_MA0787.1	POU3F2	MA0787.1	C_POU1F1	54756	0.06625	2515	0.06533	2891	-0.04548	1.1292E-103	102.9472319
REST_MA0138.2	REST	MA0138.2	C_REST	73462	0.12205	11381	0.11769	11958	0.06077	2.3157E-120	119.6353158
Rarb_MA0857.1	Rarb	MA0857.1	C_Nr2F6	64542	0.08268	4668	0.07679	4990	0.0747	4.4E-130	129.3565449
NR1I3_MA1534.1	NR1I3	MA1534.1	C_Vdr	35170	0.08439	2580	0.08157	2915	-0.03583	5.98988E-86	85.22258177
Rarg_MA0860.1	Rarg	MA0860.1	C_Rarg	60741	0.09757	6130	0.09089	6389	0.07866	2.9694E-133	132.5273384
LHX5_MA1519.1	LHX5	MA1519.1	C_PAX4	16347	0.06981	861	0.06438	844	0.04455	1.26363E-76	75.89837967
HOXB3_MA0903.1	HOXB3	MA0903.1	C_PAX4	30350	0.07295	1823	0.06985	1970	-0.00473	4.36488E-14	13.36002726
MEF2B_MA0660.1	MEF2B	MA0660.1	C_MEF2A	53397	0.06519	2282	0.06317	2559	-0.02639	3.93231E-79	78.40535252
PBX1_MA0070.1	PBX1	MA0070.1	C_PBX1	29690	0.07949	1764	0.0757	1969	-0.00031	0.946167823	0.024031826
LMX1B_MA0703.2	LMX1B	MA0703.2	C_mix-a	27198	0.06462	1204	0.06107	1231	0.00403	7.75221E-08	7.110574587
ZNF324_MA1977.1	ZNF324	MA1977.1	C_ZNF324	72432	0.09566	6981	0.09059	7445	0.05266	2.7052E-121	120.567797
ZNF85_MA1720.1	ZNF85	MA1720.1	C_ZNF85	60461	0.0981	5023	0.089	5506	0.03011	7.23992E-86	85.14026618
PHOX2B_MA0681.2	PHOX2B	MA0681.2	C_PHOX2B	72509	0.05385	2019	0.05319	2353	-0.09436	5.8327E-146	145.2341295
EGR2_MA0472.2	EGR2	MA0472.2	C_EGR1	36184	0.22632	11884	0.22842	12109	0.05003	7.5459E-101	100.1222905
GATA6_MA1104.2	GATA6	MA1104.2	C_Gata3	43679	0.06286	1704	0.06106	1982	-0.01769	7.38794E-62	61.13147647
E2F4_MA0470.2	E2F4	MA0470.2	C_E2F4	6707	0.17059	1603	0.18351	1892	-0.13507	2.3195E-102	101.6345995
ARGFX_MA1463.1	ARGFX	MA1463.1	C_mix-a	26224	0.06629	1204	0.06228	1224	0.00627	3.87855E-19	18.41133058
NFYB_MA0502.2	NFYB	MA0502.2	C_NFYB	44561	0.16566	8126	0.1638	8605	-0.00596	7.25478E-18	17.13937599
FOXP1_MA0481.3	FOXP1	MA0481.3	C_FOXN3	60756	0.07341	3446	0.07182	4033	-0.04603	1.436E-106	105.8428308
Arid5a_MA0602.1	Arid5a	MA0602.1	C_Arid5a	36270	0.05507	1058	0.05539	1313	-0.07756	1.8154E-116	115.741025
SREBF2_MA0828.2	SREBF2	MA0828.2	C_SREBF2	14023	0.14456	2582	0.11162	1870	0.33427	3.0505E-160	159.5156236
STAT1STAT2_MA0517.1	STAT1::STAT2	MA0517.1	C_STAT1::STAT2	139593	0.0761	9043	0.08059	12018	-0.15749	8.006E-176	175.0965866
LHX9_MA0701.2	LHX9	MA0701.2	C_PAX4	21707	0.07368	1228	0.06848	1219	0.034	1.06339E-77	76.97330581
FOSL1_MA0477.2	FOSL1	MA0477.2	C_FOSL1	82796	0.10451	9830	0.12157	14657	-0.40448	7.01E-209	208.1542821
FOXE1_MA1487.2	FOXE1	MA1487.2	C_FOXE1	110644	0.06854	5140	0.06581	5840	-0.04567	8.1782E-119	118.0873414
Bach1Mafk_MA0591.1	Bach1::Mafk	MA0591.1	C_MAFK	73744	0.12242	10861	0.12454	12946	-0.13353	4.6191E-153	152.3354402
BACH2_MA1470.1	BACH2	MA1470.1	C_BACH2	19389	0.09205	1677	0.0931	1923	-0.08324	8.9666E-106	105.0473724
RFX4_MA0799.2	RFX4	MA0799.2	C_RFX4	14679	0.13504	2574	0.13705	2853	-0.02763	1.51327E-57	56.82008327
NFIB_MA1643.1	NFIB	MA1643.1	C_NFIB	87991	0.12615	14127	0.11373	13784	0.11407	6.6404E-152	151.1778073
Runx1_MA0002.2	Runx1	MA0002.2	C_Bcl11B	85779	0.09534	8055	0.09351	9476	-0.02271	1.20095E-81	80.920476
Irf1_MA0050.3	Irf1	MA0050.3	C_Irf1	135354	0.07128	7404	0.07365	9710	-0.13037	2.5283E-170	169.5971632
ZNF740_MA0753.2	ZNF740	MA0753.2	C_ZNF740	120495	0.16832	27380	0.16744	28767	0.06428	1.3442E-139	138.8715225
VEZF1_MA1578.1	VEZF1	MA1578.1	C_VEZF1	43130	0.12909	6730	0.12354	7065	0.15514	9.6652E-148	147.0147907
HOXD9_MA0913.2	HOXD9	MA0913.2	C_HOXA10	43650	0.06517	1984	0.06385	2282	-0.05934	8.0926E-107	106.0919145
KLF17_MA1514.1	KLF17	MA1514.1	C_KLF17	110354	0.14032	19005	0.13482	20011	0.13077	3.6479E-166	165.4379556
FOXH1_MA0479.1	FOXH1	MA0479.1	C_FOXH1	51643	0.09907	4683	0.08622	4284	0.06589	1.8049E-113	112.7435424
FOSBJUNB_MA1136.1	FOSB::JUNB	MA1136.1	C_FOSL1::JUN	16138	0.13933	2608	0.14825	2998	-0.16525	1.6598E-131	130.7799559
ESX1_MA0644.2	ESX1	MA0644.2	C_PAX4	17467	0.07447	990	0.06922	982	0.02937	7.75608E-67	66.11035785
Nfatc2_MA0152.2	Nfatc2	MA0152.2	C_Nfatc2	100121	0.10681	11667	0.08539	8534	0.14182	1.1465E-163	162.940629
RUNX3_MA0684.2	RUNX3	MA0684.2	C_RUNX3	54591	0.08588	4029	0.08462	4845	-0.0434	2.4133E-104	103.6173966
RORA_MA0071.1	RORA	MA0071.1	C_RORA	46531	0.09379	4357	0.08362	4300	0.09981	1.3625E-138	137.8656508
MAXMYC_MA0059.1	MAX::MYC	MA0059.1	C_MAX::MYC	28138	0.14765	5348	0.11933	4389	0.25796	5.022E-167	166.299127
ETV2FIGLA_MA1941.1	ETV2::FIGLA	MA1941.1	C_ETV5::FIGLA	63073	0.1357	11051	0.13336	11604	0.0468	4.1459E-106	105.3823815
EGR1_MA0162.4	EGR1	MA0162.4	C_EGR1	108669	0.23629	37416	0.24121	39018	0.01002	2.32079E-55	54.63436322
Mafg_MA0659.3	Mafg	MA0659.3	C_MAFK	89017	0.10902	10719	0.10741	12498	-0.05458	3.9199E-119	118.4067271
NFATC4_MA1525.2	NFATC4	MA1525.2	C_Nfatc2	50259	0.08681	4092	0.08295	4422	-0.03206	8.40475E-87	86.07547531
MGAEVX1_MA1960.1	MGA::EVX1	MA1960.1	C_MGA::EVX1	38029	0.0789	2288	0.07628	2692	-0.00612	5.21592E-19	18.28266867
BCL6_MA0463.2	BCL6	MA0463.2	C_BCL6	38083	0.09315	3503	0.0918	4011	-0.05778	4.3526E-105	104.3612518
MXI1_MA1108.2	MXI1	MA1108.2	C_MXI1	61332	0.09856	6217	0.07944	5042	0.23444	8.3263E-177	176.0795469
PROP1_MA0715.1	PROP1	MA0715.1	C_PHOX2B	40156	0.05555	1197	0.05384	1406	-0.04753	1.06835E-93	92.9712868
RFX5_MA0510.2	RFX5	MA0510.2	C_RFX1	19870	0.12759	2899	0.13127	3251	-0.09972	1.7693E-120	119.7522053
RARARXRA_MA0159.1	RARA::RXRA	MA0159.1	C_RARA::RXRA	56391	0.11141	7023	0.10482	7304	0.07295	4.7555E-128	127.322801
Rarg_MA0859.1	Rarg	MA0859.1	C_Nr2F6	63920	0.08431	4693	0.07706	4864	0.09628	8.3003E-143	142.0809069
ERFFOXI1_MA1935.1	ERF::FOXI1	MA1935.1	C_ERF::FOXI1	75375	0.09706	7472	0.10828	10207	-0.20504	3.4404E-177	176.4633954
ZSCAN29_MA1602.1	ZSCAN29	MA1602.1	C_ZSCAN29	16917	0.11809	2356	0.11581	2572	0.03642	2.39497E-68	67.62069982
MAFF_MA0495.3	MAFF	MA0495.3	C_MAFF	64872	0.08128	4608	0.07871	5264	-0.04048	6.9486E-102	101.1580999
NKX2-3_MA0672.1	NKX2-3	MA0672.1	C_NKX2-3	41550	0.08843	3384	0.08401	3813	0.04005	1.41052E-93	92.8506217
JUNJUNB_MA1133.1	JUN::JUNB	MA1133.1	C_FOSL1::JUN	23558	0.13417	3671	0.1393	4176	-0.11377	4.9648E-124	123.3041001
CTCF_MA1929.1	CTCF	MA1929.1	C_CTCF	101401	0.15977	23080	0.16692	26056	-0.06344	1.2868E-128	127.8904802
BHLHE40_MA0464.2	BHLHE40	MA0464.2	C_ARNT2	15889	0.17435	3694	0.14449	3056	0.278	3.6855E-158	157.433504
ZEB1_MA0103.3	ZEB1	MA0103.3	C_TCF3	105650	0.11327	14430	0.10559	14646	0.1196	4.1562E-156	155.3813029
PKNOX1_MA0782.2	PKNOX1	MA0782.2	C_PBX3	68619	0.10402	7331	0.09947	7880	0.01871	2.13548E-67	66.67050356
DMRTA1_MA1707.1	DMRTA1	MA1707.1	C_DMRTA1	34424	0.06888	1588	0.06642	1825	-0.04214	4.4402E-94	93.35259789
PAX3_MA0780.1	PAX3	MA0780.1	C_Pax7	15713	0.0687	691	0.06243	718	-0.01116	1.67067E-28	27.77710922
KLF6_MA1517.1	KLF6	MA1517.1	C_KLF2	90538	0.22152	25075	0.22768	26912	-0.04144	8.8422E-112	111.0534389
OLIG2_MA0678.1	OLIG2	MA0678.1	C_Atoh1	16317	0.06854	694	0.06473	782	0.01902	1.10133E-42	41.95808118
ZKSCAN5_MA1652.1	ZKSCAN5	MA1652.1	C_ZKSCAN5	169051	0.11074	20713	0.1093	23696	0.07319	6.1616E-146	145.2103088
ELF4_MA0641.1	ELF4	MA0641.1	C_Erg	37696	0.14789	7184	0.1748	8967	-0.29607	3.0321E-176	175.5182557
ZNF189_MA1725.1	ZNF189	MA1725.1	C_ZNF189	90699	0.108	11071	0.10107	11283	0.06127	1.4031E-126	125.8529037
FOSL2JUND_MA1144.1	FOSL2::JUND	MA1144.1	C_FOSL1	72444	0.10439	8532	0.12341	12985	-0.43992	8.9059E-211	210.0503226
MAFGNFE2L1_MA0089.2	MAFG::NFE2L1	MA0089.2	C_MAFG::NFE2L1	78207	0.10207	8672	0.10746	11226	-0.21149	1.181E-176	175.9277343
GATA1_MA0035.4	GATA1	MA0035.4	C_GATA1	31584	0.06978	1567	0.0673	1802	-0.00671	7.50923E-18	17.12440486
LMX1A_MA0702.2	LMX1A	MA0702.2	C_mix-a	25711	0.06599	1195	0.06181	1211	0.0125	5.86423E-39	38.23178911
HOXC4_MA1504.1	HOXC4	MA1504.1	C_HOXC4	28691	0.07542	1827	0.07158	1957	-0.01822	2.66615E-54	53.57411583
FOXO6_MA0849.1	FOXO6	MA0849.1	C_FOXN3	28797	0.08395	2195	0.08172	2504	-0.02718	1.14731E-69	68.9403178
SPIB_MA0081.2	SPIB	MA0081.2	C_Spi1	166288	0.09664	15993	0.10469	21774	-0.14904	1.6447E-177	176.7839199
FIGLA_MA0820.1	FIGLA	MA0820.1	C_Rbpjl	64054	0.09134	5799	0.08654	6172	0.06701	1.0622E-126	125.9737927
ZNF281_MA1630.2	ZNF281	MA1630.2	C_ZNF281	243531	0.1893	62494	0.19102	66119	0.02107	5.0527E-103	102.2964799
ZBED2_MA1971.1	ZBED2	MA1971.1	C_ZBED2	12671	0.14016	2173	0.14909	2562	-0.13105	9.8721E-122	121.0055923
ETV4_MA0764.3	ETV4	MA0764.3	C_ETS1	19161	0.22574	6314	0.27276	7172	-0.33431	3.0611E-172	171.5141241
Tbx6_MA1567.2	Tbx6	MA1567.2	C_TBX1	68140	0.09418	6290	0.08985	6875	0.04819	8.388E-112	111.0763392
HES7_MA0822.1	HES7	MA0822.1	C_HES7	20566	0.14357	3787	0.12619	3358	0.20456	2.1055E-147	146.6766519
INSM1_MA0155.1	INSM1	MA0155.1	C_INSM1	84324	0.13134	13933	0.12635	14500	0.07327	8.8518E-133	132.0529696
NOTO_MA0710.1	NOTO	MA0710.1	C_PAX4	20530	0.07753	1336	0.07249	1385	0.04201	1.04855E-82	81.97941179
Six4_MA2001.1	Six4	MA2001.1	C_SIX2	42309	0.08642	3521	0.08508	4009	-0.0237	3.05164E-65	64.51546656
PBX3_MA1114.1	PBX3	MA1114.1	C_PBX3	79794	0.11581	10115	0.10912	10575	0.05059	8.9752E-116	115.0469548
ZNF682_MA1599.1	ZNF682	MA1599.1	C_ZNF682	87358	0.16712	18461	0.16353	19215	0.07459	1.5865E-134	133.7995701
CREB3_MA0638.1	CREB3	MA0638.1	C_CREB3L4	15489	0.17182	3394	0.16682	3411	0.03191	2.88497E-63	62.53985869
ZNF257_MA1710.1	ZNF257	MA1710.1	C_ZNF257	184058	0.12551	26495	0.12193	28442	0.08382	1.3884E-148	147.8574921
PRRX1_MA0716.1	PRRX1	MA0716.1	C_MIXL1	23186	0.07298	1256	0.06716	1206	0.04545	4.88571E-90	89.31107251
THRA_MA1969.1	THRA	MA1969.1	C_THRA	89491	0.10914	10775	0.10083	10975	0.0965	4.9985E-145	144.3011561
Nfatc1_MA0624.2	Nfatc1	MA0624.2	C_Nfatc2	84971	0.08694	7051	0.07843	6764	0.03432	2.5925E-103	102.5862873
ZBTB6_MA1581.1	ZBTB6	MA1581.1	C_ZBTB6	87291	0.11659	11946	0.11088	12394	0.08973	1.3507E-141	140.8694345
PITX1_MA0682.2	PITX1	MA0682.2	C_OTX2	25039	0.08705	1809	0.08078	1893	0.06819	2.7548E-105	104.5599134
OLIG3_MA0827.1	OLIG3	MA0827.1	C_Atoh1	19371	0.06962	890	0.06629	1013	0.00551	3.48699E-11	10.45754915
ZFP42_MA1651.1	ZFP42	MA1651.1	C_ZFP42	47675	0.11376	6433	0.1195	7211	-0.03647	4.76653E-92	91.32179748
DUX4_MA0468.1	DUX4	MA0468.1	C_DUX4	53007	0.14304	7094	0.09146	4747	0.26623	6.9926E-179	178.1553611
Atf1_MA0604.1	Atf1	MA0604.1	C_Atf1	9622	0.18257	2224	0.19186	2442	-0.11603	2.0402E-102	101.6903364
ZNF582_MA1983.1	ZNF582	MA1983.1	C_ZNF582	55380	0.08783	4751	0.08433	5190	0.01222	1.70591E-50	49.76804304
FOSJUN_MA0099.3	FOS::JUN	MA0099.3	C_FOSL1	72531	0.10734	8906	0.12581	13335	-0.42976	1.9398E-203	202.7122456
TFAP2E_MA1569.1	TFAP2E	MA1569.1	C_TFAP2C	48503	0.18372	12941	0.18409	13610	0.01346	5.63263E-53	52.2492884
HOXD11_MA0908.1	HOXD11	MA0908.1	C_HOXC10	21263	0.07144	1139	0.06949	1294	-0.07784	3.4853E-102	101.4577552
SMAD3_MA0795.1	SMAD3	MA0795.1	C_SMAD3	15901	0.11594	1682	0.10371	1784	0.04545	9.42073E-76	75.0259155
EMX2_MA0886.1	EMX2	MA0886.1	C_PAX4	15695	0.07197	873	0.06625	853	0.05174	2.03329E-83	82.69180035
Hand1Tcf3_MA0092.1	Hand1::Tcf3	MA0092.1	C_Hand1::Tcf3	53487	0.09319	4995	0.08907	5528	0.0159	3.07566E-56	55.51206234
Prdm4_MA1647.2	Prdm4	MA1647.2	C_Prdm4	50517	0.105	5259	0.10006	5858	-0.02465	3.38646E-78	77.47025463
ELK4_MA0076.2	ELK4	MA0076.2	C_ETS1	49275	0.17176	11661	0.20075	14038	-0.26918	1.3835E-179	178.8590059
Pou5f1Sox2_MA0142.1	Pou5f1::Sox2	MA0142.1	C_Pou5f1::Sox2	70580	0.06652	3232	0.06454	3753	-0.02795	2.69605E-89	88.56927161
FOS_MA0476.1	FOS	MA0476.1	C_FOSL1	86539	0.10397	10176	0.12079	15174	-0.40491	8.2326E-207	206.0844654
ZBTB7A_MA0750.2	ZBTB7A	MA0750.2	C_ETS1	60474	0.1778	15040	0.1999	17301	-0.18713	1.7296E-165	164.762057
Nr1H4_MA1110.2	Nr1H4	MA1110.2	C_Nr1H4	79658	0.10414	9039	0.09376	9056	0.12023	1.4963E-150	149.8249856
FOXF2_MA0030.1	FOXF2	MA0030.1	C_FOXN3	47244	0.07385	2723	0.0722	3113	-0.04308	4.48076E-98	97.34864804
POU4F1_MA0790.1	POU4F1	MA0790.1	C_POU4F2	59898	0.06855	3049	0.06884	3479	-0.0905	9.9002E-134	133.0043557
DPRX_MA1480.1	DPRX	MA1480.1	C_DPRX	21052	0.08411	1613	0.07844	1654	0.04586	2.37246E-80	79.62480022
PLAG1_MA0163.1	PLAG1	MA0163.1	C_PLAG1	108339	0.14698	20808	0.14427	21853	0.06494	2.7103E-133	132.5669822
FOXA3_MA1683.1	FOXA3	MA1683.1	C_FOXN3	57452	0.07482	3350	0.07321	3958	-0.04552	2.0871E-106	105.6804596
Nr1h3Rxra_MA0494.1	Nr1h3::Rxra	MA0494.1	C_Nr1h3::Rxra	56532	0.09851	5586	0.09204	6008	0.04976	1.5176E-109	108.8188347
SIX2_MA1119.1	SIX2	MA1119.1	C_SIX2	52505	0.08425	4127	0.08115	4509	-0.01022	1.64991E-35	34.78254049
NKX2-5_MA0063.2	NKX2-5	MA0063.2	C_NKX2-5	39230	0.08393	2925	0.08087	3193	0.01217	3.09335E-42	41.50957036
HOXD8_MA0910.2	HOXD8	MA0910.2	C_HOXA7	18854	0.07799	1290	0.0777	1540	-0.0354	1.4269E-68	67.84560655
MAFA_MA1521.1	MAFA	MA1521.1	C_MAFA	34555	0.12659	5292	0.12155	5744	-0.00365	1.49329E-12	11.82585453
KLF3_MA1516.1	KLF3	MA1516.1	C_KLF2	73227	0.23441	22246	0.24412	23948	-0.08501	3.3662E-138	137.4728636
PBX2_MA1113.2	PBX2	MA1113.2	C_PBX2	52576	0.0635	2385	0.06355	2817	-0.08013	3.0701E-122	121.5128525
ZNF24_MA1124.1	ZNF24	MA1124.1	C_ZNF24	62680	0.08151	4135	0.07631	4757	-0.02044	3.48576E-79	78.45770193
ERFFIGLA_MA1934.1	ERF::FIGLA	MA1934.1	C_ETV5::FIGLA	53348	0.13356	8870	0.12818	9144	0.06061	5.2021E-117	116.283818
TFAP2B_MA0813.1	TFAP2B	MA0813.1	C_TFAP2C	50611	0.16629	11836	0.1649	12363	0.03802	2.4288E-90	89.61460788
OTX1_MA0711.1	OTX1	MA0711.1	C_OTX2	16418	0.09036	1394	0.08734	1494	-0.00048	0.056471478	1.248170843
BSX_MA0876.1	BSX	MA0876.1	C_MSX1	23740	0.07596	1481	0.07227	1543	0.00868	1.92173E-22	21.71630826
MYC_MA0147.3	MYC	MA0147.3	C_MYC	31116	0.1742	7370	0.14142	6126	0.29607	1.2414E-164	163.9060814
MZF1_MA0056.2	MZF1	MA0056.2	C_MZF1	49650	0.10278	5404	0.09722	5743	0.06982	8.2906E-126	125.0814151
HOXB6_MA1500.1	HOXB6	MA1500.1	C_HOXB6	24109	0.07145	1429	0.06855	1516	0.00099	0.064244783	1.192162136
NFIC_MA0161.2	NFIC	MA0161.2	C_NFIC	62864	0.09758	6665	0.09224	6979	0.03328	3.0151E-99	98.52069879
VENTX_MA0724.1	VENTX	MA0724.1	C_VENTX	17341	0.07525	974	0.07227	1143	-0.00756	7.5021E-17	16.1248171
Lhx1_MA1518.2	Lhx1	MA1518.2	C_Lhx1	16091	0.07543	1018	0.07047	1028	0.03729	7.08507E-73	72.14965584
RARB_MA1552.1	RARB	MA1552.1	C_RXRG	26517	0.11364	3370	0.10973	3578	0.04386	2.32221E-88	87.63409783
Zfx_MA0146.2	Zfx	MA0146.2	C_Zfx	118125	0.17178	27772	0.16956	29019	0.0444	3.9501E-115	114.403389
NR6A1_MA1541.1	NR6A1	MA1541.1	C_NR6A1	47714	0.09283	4451	0.0883	4821	0.03378	3.22759E-91	90.49112103
ZKSCAN3_MA1973.1	ZKSCAN3	MA1973.1	C_ZKSCAN3	64682	0.13623	11257	0.13027	11584	0.06168	1.5628E-122	121.8061056
ETV2FOXI1_MA1942.1	ETV2::FOXI1	MA1942.1	C_ERF::FOXI1	78326	0.09713	7966	0.10616	10494	-0.16185	6E-168	167.2218522
Stat2_MA1623.1	Stat2	MA1623.1	C_Stat2	179555	0.06954	9581	0.07243	12541	-0.12533	3.8183E-173	172.4181334
TFAP4ETV1_MA1966.1	TFAP4::ETV1	MA1966.1	C_ETV5::FIGLA	67995	0.14967	13654	0.14894	14295	0.0378	4.0306E-100	99.39462574
KLF15_MA1513.1	KLF15	MA1513.1	C_PATZ1	122260	0.31513	56168	0.33064	59321	-0.11722	1.8475E-162	161.7334265
SREBF2_MA0596.1	SREBF2	MA0596.1	C_SREBF1	53373	0.10225	5515	0.0934	5761	0.09277	2.6329E-132	131.579559
TEAD1_MA0090.3	TEAD1	MA0090.3	C_TEAD4	74164	0.10582	8743	0.0955	8362	0.05322	5.8403E-125	124.233567
TCF12_MA1648.1	TCF12	MA1648.1	C_TCF3	91791	0.14979	18970	0.14644	19269	0.08895	1.1831E-150	149.9269908
ZNF667_MA1984.1	ZNF667	MA1984.1	C_ZNF667	48199	0.09257	4482	0.08856	4903	0.02203	7.59122E-75	74.11968866
MYF6_MA0667.1	MYF6	MA0667.1	C_MYF6	33511	0.08824	2758	0.08473	3054	0.00613	1.31972E-16	15.87951843
Bhlha15_MA1472.2	Bhlha15	MA1472.2	C_Ascl2	55317	0.11594	7674	0.1084	7922	0.09474	2.0505E-136	135.6881349
TP73_MA0861.1	TP73	MA0861.1	C_TP73	24631	0.10377	2718	0.09202	2475	0.16694	2.3209E-137	136.6343395
FOXP2_MA0593.1	FOXP2	MA0593.1	C_FOXN3	84249	0.07318	5088	0.07208	5925	-0.05576	5.2832E-126	125.277105
POU5F1B_MA0792.1	POU5F1B	MA0792.1	C_POU1F1	46244	0.06949	2372	0.06944	2759	-0.04391	2.11527E-97	96.67463427
EWSR1-FLI1_MA0149.1	EWSR1-FLI1	MA0149.1	C_EWSR1-FLI1	182212	0.11469	24216	0.11454	27114	-0.00388	3.39421E-28	27.4692617
ZSCAN31_MA1722.1	ZSCAN31	MA1722.1	C_ZSCAN31	37721	0.12165	5128	0.11385	5336	0.04194	1.54971E-88	87.80974997
TFAP2A_MA0810.1	TFAP2A	MA0810.1	C_TFAP2A	68442	0.17446	16945	0.17428	17959	0.01751	2.12431E-68	67.67278287
Hoxd13_MA0909.3	Hoxd13	MA0909.3	C_CDX2	44043	0.06511	1880	0.06468	2274	-0.05677	4.3776E-111	110.3587651
USF1_MA0093.3	USF1	MA0093.3	C_BHLHE41	53257	0.14115	9319	0.09795	6177	0.38301	4.0739E-196	195.3899899
SP8_MA0747.1	SP8	MA0747.1	C_KLF9	122566	0.20103	31049	0.20373	32941	0.02516	1.13582E-94	93.94469209
CTCF_MA0139.1	CTCF	MA0139.1	C_CTCF	99612	0.16406	23528	0.17787	27728	-0.14976	1.7355E-171	170.7605679
Ascl2_MA0816.1	Ascl2	MA0816.1	C_Ascl2	79940	0.11624	11210	0.10745	11258	0.10041	3.0237E-154	153.5194597
LHX2_MA0700.2	LHX2	MA0700.2	C_MSX1	30050	0.06906	1490	0.06446	1570	0.01407	1.35878E-41	40.86685035
SOX4_MA0867.2	SOX4	MA0867.2	C_SOX4	67548	0.07945	4854	0.08031	5813	-0.04877	3.5706E-111	110.4472602
Arx_MA0874.1	Arx	MA0874.1	C_MIXL1	19225	0.07079	961	0.065	948	0.04307	9.22261E-81	80.0351463
FOSJUN_MA1126.1	FOS::JUN	MA1126.1	C_FOSL1::JUN	26964	0.11428	3333	0.11866	3839	-0.11135	2.9101E-129	128.5360914
HOXC9_MA0485.2	HOXC9	MA0485.2	C_HOXC10	17621	0.07788	1091	0.07515	1252	-0.07019	2.07999E-97	96.6819378
PKNOX2_MA0783.1	PKNOX2	MA0783.1	C_PKNOX2	50566	0.09596	4669	0.08241	4284	0.14086	8.0055E-149	148.0966095
ZKSCAN1_MA1585.1	ZKSCAN1	MA1585.1	C_ZKSCAN1	31257	0.09597	2658	0.09093	3031	0.06241	2.3315E-109	108.6323722
FOSL2JUND_MA1145.1	FOSL2::JUND	MA1145.1	C_FOSL1::JUN	25762	0.13554	3915	0.13918	4411	-0.11216	1.6794E-124	123.7748583
ETV5FOXO1_MA1947.1	ETV5::FOXO1	MA1947.1	C_ETV5::FOXO1	67789	0.09063	6190	0.09368	7638	-0.08696	2.5188E-139	138.598807
NKX2-4_MA2003.1	NKX2-4	MA2003.1	C_NKX2-3	45889	0.09586	4409	0.09055	4736	0.06595	5.0625E-114	113.2956331
HOXA2_MA0900.2	HOXA2	MA0900.2	C_PAX4	15327	0.07406	917	0.06883	947	0.02663	4.45325E-48	47.35132264
Olig2_MA1997.1	Olig2	MA1997.1	C_Ascl2	66097	0.12349	10298	0.11547	10457	0.10706	1.2607E-143	142.8993846
Sox1_MA0870.1	Sox1	MA0870.1	C_SOX21	35578	0.10539	3152	0.08953	3002	0.04149	1.6E-92	91.79588116
NEUROG1_MA0623.2	NEUROG1	MA0623.2	C_Atoh1	16111	0.07931	1005	0.0694	972	0.10489	7.6663E-108	107.115414
HOXC12_MA0906.1	HOXC12	MA0906.1	C_HOXC10	18647	0.07303	1095	0.0733	1291	-0.08595	4.0437E-110	109.3932198
FOXP3_MA0850.1	FOXP3	MA0850.1	C_FOXN3	28797	0.08395	2195	0.08172	2504	-0.02718	1.14731E-69	68.9403178
GRHL1_MA0647.1	GRHL1	MA0647.1	C_GRHL2	18872	0.09282	1446	0.0879	1650	-0.0619	1.98868E-97	96.70143576
Lhx8_MA0705.1	Lhx8	MA0705.1	C_PAX4	17069	0.08	1093	0.074	1084	0.04361	4.45392E-78	77.35125771
Ebf2_MA1604.1	Ebf2	MA1604.1	C_EBF1	74988	0.11686	10415	0.11275	11164	0.04362	7.2666E-117	116.1386713
ZNF274_MA1592.1	ZNF274	MA1592.1	C_ZNF274	42837	0.09897	4305	0.09272	4575	0.04729	5.465E-100	99.26240679
ZNF93_MA1721.1	ZNF93	MA1721.1	C_ZNF93	92262	0.21968	32605	0.23006	34700	-0.04929	4.206E-120	119.3761356
TEAD3_MA0808.1	TEAD3	MA0808.1	C_TEAD4	52814	0.1162	7231	0.1038	6645	0.0721	1.8841E-120	119.7249031
DLX1_MA0879.2	DLX1	MA0879.2	C_HOXB2	19856	0.07676	1262	0.07455	1395	-0.0197	5.57252E-45	44.25394799
HEY2_MA0649.1	HEY2	MA0649.1	C_MYC	20978	0.17885	5054	0.15408	4370	0.23311	4.3319E-153	152.363326
HOXB4_MA1499.1	HOXB4	MA1499.1	C_HOXC4	28484	0.07493	1769	0.07135	1916	-0.02761	6.49448E-69	68.18745556
HOXB2_MA0902.2	HOXB2	MA0902.2	C_HOXB2	15488	0.07992	1041	0.07588	1112	0.01896	5.16093E-46	45.28727229
ETS2_MA1484.1	ETS2	MA1484.1	C_ETS1	26107	0.17045	6044	0.19841	7100	-0.24031	6.2359E-164	163.205102
SRF_MA0083.3	SRF	MA0083.3	C_SRF	17289	0.08244	1204	0.08141	1406	-0.0145	2.51674E-29	28.59916208
NRL_MA0842.2	NRL	MA0842.2	C_MAFF	41733	0.09171	3707	0.08731	4049	-0.00048	0.789952461	0.102399043
TFAP2C_MA0814.2	TFAP2C	MA0814.2	C_TFAP2C	114389	0.15227	23416	0.15012	24555	0.05868	1.4192E-133	132.8479596
Msgn1_MA1524.2	Msgn1	MA1524.2	C_Msgn1	51064	0.08655	4107	0.08292	4460	0.01515	2.50095E-53	52.60189585
POU6F1_MA1549.1	POU6F1	MA1549.1	C_POU6F2	33617	0.07737	2067	0.07371	2412	-0.00808	1.1042E-26	25.9569528
Yy1_MA0095.3	Yy1	MA0095.3	C_Yy1	67894	0.08287	4950	0.08441	5596	-0.01493	5.06525E-60	59.29539905
ELK1SREBF2_MA1933.1	ELK1::SREBF2	MA1933.1	C_ELK1::SREBF2	22977	0.16934	5199	0.1829	5699	-0.08191	1.7711E-110	109.751762
BARX1_MA0875.1	BARX1	MA0875.1	C_BARX1	23082	0.0703	1242	0.06756	1352	-0.00083	0.412420503	0.384659753
SOX18_MA1563.2	SOX18	MA1563.2	C_SOX9	28617	0.06838	1406	0.0693	1770	-0.0676	4.8401E-101	100.315145
ZNF692_MA1986.1	ZNF692	MA1986.1	C_ZNF692	75863	0.1482	15066	0.14307	15628	0.06633	2.004E-123	122.698111
THAP1_MA0597.2	THAP1	MA0597.2	C_THAP1	124616	0.13568	21953	0.12984	23062	0.0869	6.7109E-151	150.1732171
FOXO4_MA0848.1	FOXO4	MA0848.1	C_FOXN3	28797	0.08395	2195	0.08172	2504	-0.02718	1.14731E-69	68.9403178
Isl1_MA1608.1	Isl1	MA1608.1	C_Isl1	26611	0.09768	2227	0.08455	2348	0.0276	1.5449E-68	67.81109967
TFAP4_MA1570.1	TFAP4	MA1570.1	C_TFAP4	22606	0.08813	1853	0.07331	1586	0.1464	3.4577E-135	134.4612164
PAX2_MA0067.2	PAX2	MA0067.2	C_PAX9	19476	0.15362	4032	0.14558	3918	0.08292	1.8521E-104	103.7323406
JUNB_MA1140.2	JUNB	MA1140.2	C_FOSL1::JUN	16995	0.1505	3118	0.15932	3494	-0.14649	5.0651E-125	124.2954148
Alx4_MA0853.1	Alx4	MA0853.1	C_MIXL1	18213	0.07537	1084	0.06999	1053	0.04458	7.99975E-77	76.09692351
GLIS1_MA0735.1	GLIS1	MA0735.1	C_GLIS1	23604	0.1484	4380	0.14463	4672	0.09359	6.2683E-121	120.2028483
JUN_MA0488.1	JUN	MA0488.1	C_FOSL1::JUN	59465	0.10086	5980	0.09956	6782	-0.0446	9.5146E-100	99.02161124
ZBTB18_MA0698.1	ZBTB18	MA0698.1	C_ZBTB18	68131	0.08749	5544	0.08267	6117	0.04708	6.9674E-109	108.1569265
Crx_MA0467.2	Crx	MA0467.2	C_OTX2	32282	0.08287	2135	0.07723	2265	0.05049	1.49236E-94	93.82612535
POU3F4_MA0789.1	POU3F4	MA0789.1	C_POU1F1	43847	0.07019	2276	0.06929	2587	-0.01852	1.27176E-56	55.89559543
EGR4_MA0733.1	EGR4	MA0733.1	C_EGR1	55464	0.20212	15504	0.20378	16051	0.037	2.9552E-95	94.52941344
CEBPG_MA0838.1	CEBPG	MA0838.1	C_CEBPA	16631	0.09703	1639	0.10768	2253	-0.23073	3.3557E-152	151.4742131
ELK1HOXA1_MA1931.1	ELK1::HOXA1	MA1931.1	C_ELK1::HOXA1	23963	0.14336	4324	0.16451	5095	-0.20944	1.3984E-152	151.8543548
IRF8_MA0652.1	IRF8	MA0652.1	C_Irf1	36074	0.09135	3269	0.09831	4222	-0.17004	9.5122E-147	146.0217194
TFAP2B_MA0812.1	TFAP2B	MA0812.1	C_TFAP2C	49548	0.16842	11892	0.16801	12542	0.02159	4.24075E-74	73.37255712
HSF1_MA0486.2	HSF1	MA0486.2	C_HSF2	37285	0.09138	3264	0.08772	3506	-0.0537	4.0319E-103	102.3944952
SP4_MA0685.2	SP4	MA0685.2	C_KLF4	173411	0.21403	48412	0.21906	51287	-0.01512	2.14729E-84	83.668109
RARARXRG_MA1149.1	RARA::RXRG	MA1149.1	C_RARA::RXRG	55150	0.12175	7881	0.11683	8374	0.06024	3.7469E-116	115.4263231
HES1_MA1099.2	HES1	MA1099.2	C_MYC	25199	0.25753	9703	0.24843	9208	0.11976	3.0442E-132	131.5165251
PAX3_MA1546.1	PAX3	MA1546.1	C_PAX3	12430	0.10524	1492	0.10296	1573	-0.0174	1.3034E-31	30.8849224
CEBPA_MA0102.4	CEBPA	MA0102.4	C_CEBPA	50075	0.07535	3005	0.07927	4064	-0.14278	3.9334E-143	142.4052358
ZBTB7C_MA0695.1	ZBTB7C	MA0695.1	C_ZBTB7B	35220	0.13868	6073	0.13441	6412	0.11768	7.2325E-135	134.140709
ZNF16_MA1654.1	ZNF16	MA1654.1	C_ZNF16	81885	0.11862	11075	0.11381	11829	0.04843	9.3072E-113	112.0311833
KLF13_MA0657.1	KLF13	MA0657.1	C_KLF13	37601	0.19831	8754	0.20414	9540	-0.04768	8.4794E-94	93.07163513
STAT3_MA0144.2	STAT3	MA0144.2	C_Stat4	89291	0.10974	9392	0.10173	10300	-0.01699	2.56467E-72	71.59096837
MEIS1_MA1639.1	MEIS1	MA1639.1	C_PBX2	39298	0.06983	2066	0.06895	2435	-0.05038	8.7908E-102	101.0559725
FEV_MA0156.3	FEV	MA0156.3	C_ETS1	20991	0.19448	5804	0.23545	6724	-0.3337	5.1667E-168	167.2867898
EBF1_MA0154.4	EBF1	MA0154.4	C_EBF1	81393	0.11671	11444	0.11185	12097	0.05349	1.6551E-127	126.781184
Nobox_MA0125.1	Nobox	MA0125.1	C_GBX2	23429	0.07444	1410	0.06987	1458	0.02935	7.41566E-62	61.12985044
Mlxip_MA0622.1	Mlxip	MA0622.1	C_MYC	22731	0.16684	5055	0.13197	4061	0.3072	3.3448E-174	173.4756316
GCM1_MA0646.1	GCM1	MA0646.1	C_GCM1	23161	0.12473	3731	0.11889	3805	0.10727	1.484E-119	118.8285652
ZBTB33_MA0527.1	ZBTB33	MA0527.1	C_ZBTB33	14001	0.26918	5672	0.28571	5900	-0.04419	8.75235E-74	73.0578752
TBX18_MA1565.1	TBX18	MA1565.1	C_TBX1	72618	0.09608	6830	0.09226	7544	0.05104	5.8891E-117	116.2299484
Ikzf3_MA1992.1	Ikzf3	MA1992.1	C_Erg	141178	0.11423	18732	0.12106	22979	-0.09784	4.8186E-157	156.3170816
Ptf1A_MA1619.1	Ptf1A	MA1619.1	C_Ascl2	49822	0.11553	6896	0.10834	7164	0.07747	3.3021E-123	122.4812037
CDX4_MA1473.1	CDX4	MA1473.1	C_HOXA10	43381	0.06815	2115	0.06628	2436	-0.05841	1.1056E-109	108.9563895
SOX8_MA0868.2	SOX8	MA0868.2	C_SOX9	38761	0.07307	2236	0.07416	2762	-0.07057	1.9909E-119	118.700951
ELK1HOXB13_MA1932.1	ELK1::HOXB13	MA1932.1	C_ELK1::HOXB13	21249	0.11594	2805	0.13292	3514	-0.22097	8.581E-156	155.0664639
NFIA_MA0670.1	NFIA	MA0670.1	C_NFIA	47109	0.08838	4135	0.08419	4466	0.00542	3.83043E-20	19.41675273
CTCFL_MA1102.2	CTCFL	MA1102.2	C_CTCFL	106396	0.19847	31223	0.20465	33365	-0.02458	2.31029E-93	92.63633293
mix-a_MA0621.1	mix-a	MA0621.1	C_mix-a	28340	0.06475	1251	0.06119	1280	0.0023	0.000617465	3.209387911
Zic2_MA1629.1	Zic2	MA1629.1	C_Zic2	122391	0.12468	18873	0.11753	19504	0.09152	8.751E-151	150.0579409
CUX1_MA0754.2	CUX1	MA0754.2	C_ONECUT1	9724	0.06674	367	0.06214	399	0.00689	7.13861E-13	12.14638623
Nr5A2_MA0505.2	Nr5A2	MA0505.2	C_NR5A1	65106	0.0929	6151	0.08687	6504	0.07086	2.0244E-125	124.6937004
NR2F1_MA0017.2	NR2F1	MA0017.2	C_Nr1H2	74347	0.10283	8016	0.09023	7769	0.15486	7.0387E-160	159.1525053
NR4A2RXRA_MA1147.1	NR4A2::RXRA	MA1147.1	C_NR2F1	27385	0.12391	3696	0.11085	3828	0.13311	2.5539E-133	132.5928006
ZNF549_MA1728.1	ZNF549	MA1728.1	C_ZNF549	113444	0.13317	20102	0.12726	20798	0.0817	1.2475E-142	141.9039499
TBX1_MA0805.1	TBX1	MA0805.1	C_TBX1	45664	0.09138	3946	0.0869	4323	0.04765	2.2131E-106	105.6549996
FOXA2_MA0047.3	FOXA2	MA0047.3	C_FOXN3	57931	0.07449	3288	0.07254	3863	-0.03953	1.54347E-96	95.81150157
MEIS2_MA0774.1	MEIS2	MA0774.1	C_MEIS3	43383	0.10615	4872	0.09569	4845	0.08364	1.2547E-126	125.9014609
Foxj2_MA0614.1	Foxj2	MA0614.1	C_FOXN3	45084	0.0718	2346	0.06951	2772	-0.0451	1.02238E-98	97.99038592
BARHL1_MA0877.3	BARHL1	MA0877.3	C_BARHL2	6347	0.10478	714	0.10752	834	-0.11252	7.91241E-92	91.10169106
Gata3_MA0037.4	Gata3	MA0037.4	C_Gata3	47312	0.06532	2102	0.06356	2434	-0.02293	2.65351E-69	68.57617859
MEOX2_MA0706.1	MEOX2	MA0706.1	C_MEOX2	29109	0.06941	1567	0.06616	1676	-0.00717	2.3437E-19	18.63009812
Arntl_MA0603.1	Arntl	MA0603.1	C_ARNT2	18657	0.18806	4786	0.15187	3884	0.29827	7.986E-168	167.0976732
RARA_MA0729.1	RARA	MA0729.1	C_RARA	57487	0.08237	4051	0.07683	4353	0.06659	4.1971E-119	118.3770545
TGIF2_MA0797.1	TGIF2	MA0797.1	C_PKNOX2	42391	0.09755	3991	0.08351	3688	0.14367	5.0853E-148	147.2936802
Foxo1_MA0480.2	Foxo1	MA0480.2	C_FOXN3	64583	0.07786	4307	0.07551	4931	-0.0333	2.39797E-95	94.62015614
TBX21_MA0690.2	TBX21	MA0690.2	C_TBX1	46517	0.08472	3481	0.0825	4026	0.00338	1.27718E-13	12.89374693
HINFP_MA0131.2	HINFP	MA0131.2	C_HINFP	24850	0.22517	8696	0.23841	9286	-0.06808	1.9446E-102	101.7111756
RORC_MA1151.1	RORC	MA1151.1	C_RORA	34885	0.08111	2614	0.07628	2731	0.04646	1.88205E-98	97.72536821
RELB_MA1117.1	RELB	MA1117.1	C_RELB	44607	0.11274	6045	0.10897	6176	0.0253	7.73358E-72	71.1116196
OVOL1_MA1544.1	OVOL1	MA1544.1	C_OVOL1	5682	0.10847	713	0.11289	818	-0.04942	3.02754E-56	55.5189095
ZNF211_MA1974.1	ZNF211	MA1974.1	C_ZNF211	31902	0.09332	1985	0.08569	2138	0.03179	1.11511E-73	72.95268417
Hmx1_MA0896.1	Hmx1	MA0896.1	C_Hmx3	27916	0.06973	1499	0.0676	1687	-0.01507	1.17103E-47	46.93143332
OVOL2_MA1545.1	OVOL2	MA1545.1	C_OVOL1	4149	0.13703	717	0.14465	818	-0.09209	3.06982E-77	76.51288716
HOXB8_MA1502.1	HOXB8	MA1502.1	C_HOXA7	18854	0.07799	1290	0.0777	1540	-0.0354	1.4269E-68	67.84560655
PRDM1_MA0508.3	PRDM1	MA0508.3	C_PRDM1	108559	0.08806	9040	0.08725	10405	-0.01132	5.45101E-62	61.26352336
ETV5FOXI1_MA1946.1	ETV5::FOXI1	MA1946.1	C_ERF::FOXI1	61370	0.09647	6092	0.10305	7905	-0.12875	2.3268E-152	151.6332406
GSX1_MA0892.1	GSX1	MA0892.1	C_PAX4	27363	0.07419	1596	0.06928	1659	0.02092	7.49907E-59	58.1249928
BARX2_MA1471.1	BARX2	MA1471.1	C_BARX2	52776	0.06337	2230	0.06257	2593	-0.06724	5.3437E-127	126.2721602
EN1_MA0027.2	EN1	MA0027.2	C_PAX4	15933	0.07829	1014	0.07269	1000	0.04209	3.84491E-76	75.41511373
Npas2_MA0626.1	Npas2	MA0626.1	C_MYC	21372	0.15796	4452	0.12597	3591	0.30242	2.0418E-169	168.6899777
CREB3L4_MA1474.1	CREB3L4	MA1474.1	C_CREB3L4	20879	0.16946	4744	0.15932	4596	0.10548	1.7607E-121	120.7543175
FOSBJUN_MA1127.1	FOSB::JUN	MA1127.1	C_FOSL1::JUN	22335	0.13117	3354	0.13896	3904	-0.14993	8.1534E-136	135.0886614
CDX2_MA0465.2	CDX2	MA0465.2	C_CDX2	58899	0.06428	2584	0.06387	3031	-0.07332	2.4543E-121	120.6100703
Arid3a_MA0151.1	Arid3a	MA0151.1	C_Arid3a	126598	0.06176	5162	0.06087	5932	-0.05518	4.6791E-135	134.3298407
ASCL1_MA1100.2	ASCL1	MA1100.2	C_Ascl2	65157	0.12353	10191	0.11426	10169	0.11831	8.4609E-151	150.0725836
ZNF701_MA1987.1	ZNF701	MA1987.1	C_ZNF701	168434	0.13504	28532	0.13411	30762	0.04638	2.6528E-125	124.5762926
MAX_MA0058.3	MAX	MA0058.3	C_MYC	21630	0.17035	5023	0.13518	3996	0.31605	1.7457E-170	169.7580306
ETV5_MA0765.3	ETV5	MA0765.3	C_ETS1	17622	0.22304	5727	0.27012	6494	-0.33976	5.2552E-170	169.2794101
BHLHE22_MA0818.2	BHLHE22	MA0818.2	C_Atoh1	11235	0.07163	510	0.06667	578	0.05168	4.13574E-73	72.38344679
ZNF652_MA1657.1	ZNF652	MA1657.1	C_ZNF652	47515	0.07765	2950	0.07723	3487	-0.06197	1.0093E-115	114.9959957
DRGX_MA1481.1	DRGX	MA1481.1	C_PAX4	17680	0.0717	997	0.06678	963	0.03642	3.41369E-72	71.46677601
SOX9_MA0077.1	SOX9	MA0077.1	C_SOX9	30480	0.07532	1843	0.07494	2182	-0.04686	8.99885E-90	89.04581316
FLI1_MA0475.2	FLI1	MA0475.2	C_ETS1	23159	0.17333	5548	0.2085	6512	-0.31142	4.115E-163	162.3856329
ZNF354C_MA0130.1	ZNF354C	MA0130.1	C_ZNF354C	84930	0.10527	8174	0.09283	8402	0.11643	2.2848E-157	156.6411453
CEBPG_MA1636.1	CEBPG	MA1636.1	C_CEBPG	56061	0.08885	4076	0.08533	4808	-0.06505	2.0663E-115	114.6848027
ZNF574_MA1982.1	ZNF574	MA1982.1	C_ZNF574	62393	0.15125	12424	0.15029	13166	0.05471	2.7839E-117	116.5553454
IRF6_MA1509.1	IRF6	MA1509.1	C_IRF6	12878	0.11397	1713	0.12206	2053	-0.16224	7.8668E-127	126.1042045
MITF_MA0620.3	MITF	MA0620.3	C_BHLHE41	25933	0.15608	5177	0.10931	3421	0.39958	2.8404E-178	177.5466177
Jun_MA0489.2	Jun	MA0489.2	C_FOSL1	85609	0.10519	10273	0.12159	15142	-0.39	3.9786E-210	209.4002655
ONECUT1_MA0679.2	ONECUT1	MA0679.2	C_ONECUT1	52732	0.0593	1989	0.05802	2107	-0.0758	7.0048E-121	120.1546033
RXRG_MA1556.1	RXRG	MA1556.1	C_RXRG	32582	0.12702	4827	0.11892	4921	0.08889	8.9526E-118	117.0480522
Rfx6_MA1724.1	Rfx6	MA1724.1	C_Rfx6	41493	0.1104	5008	0.11062	5612	-0.02404	3.52638E-67	66.45267098
NR2F2_MA1111.1	NR2F2	MA1111.1	C_Nr1H2	57627	0.10069	5854	0.08983	5876	0.09572	2.3809E-137	136.6232558
HOXC10_MA0905.1	HOXC10	MA0905.1	C_HOXC10	23672	0.07296	1309	0.07091	1511	-0.07181	3.7027E-100	99.4314768
FOSL1JUN_MA1129.1	FOSL1::JUN	MA1129.1	C_FOSL1::JUN	13505	0.14454	2318	0.15495	2677	-0.18244	3.4036E-136	135.4680676
Dmbx1_MA0883.1	Dmbx1	MA0883.1	C_Dmbx1	25064	0.07889	1556	0.07464	1693	0.00208	0.021766036	1.66222066
Ptf1A_MA1620.1	Ptf1A	MA1620.1	C_Rbpjl	72944	0.0906	6460	0.08552	6792	0.07586	8.2709E-132	131.0824472
Ddit3Cebpa_MA0019.1	Ddit3::Cebpa	MA0019.1	C_Ddit3::Cebpa	33891	0.10024	3078	0.09066	3339	0.05194	1.7802E-92	91.74953085
HES2_MA0616.2	HES2	MA0616.2	C_MYC	18836	0.1996	5316	0.17645	4682	0.22004	9.0334E-156	155.0441479
FOXI1_MA0042.2	FOXI1	MA0042.2	C_FOXN3	28797	0.08395	2195	0.08172	2504	-0.02718	1.14731E-69	68.9403178
Nfat5_MA0606.2	Nfat5	MA0606.2	C_Nfatc2	98710	0.07235	5696	0.07041	6475	-0.05046	2.8333E-120	119.5477074
E2F2_MA0864.2	E2F2	MA0864.2	C_E2F4	7958	0.15812	1707	0.16999	2022	-0.12894	7.5012E-109	108.1248674
DMRTC2_MA1479.1	DMRTC2	MA1479.1	C_DMRTA1	35843	0.07897	1925	0.0726	2117	-0.02539	5.08429E-72	71.2937693
NR2C2_MA0504.1	NR2C2	MA0504.1	C_NR2C2	95298	0.12958	15428	0.12647	16432	0.05382	7.0865E-121	120.1495668
EBF3_MA1637.1	EBF3	MA1637.1	C_EBF1	72565	0.12041	10673	0.11618	11320	0.04824	1.9565E-113	112.7085137
ZNF282_MA1154.1	ZNF282	MA1154.1	C_ZNF282	48793	0.10117	5128	0.09807	5687	0.01859	2.09656E-68	67.67849362
HOXD10_MA1506.1	HOXD10	MA1506.1	C_HOXC10	18918	0.0768	1208	0.07594	1448	-0.07262	2.8022E-100	99.55250041
POU2F3_MA0627.2	POU2F3	MA0627.2	C_POU2F3	61793	0.07358	3283	0.07018	3562	-0.02993	1.42877E-90	89.84503858
TBX19_MA0804.1	TBX19	MA0804.1	C_TBXT	18109	0.07899	1224	0.07455	1330	0.02901	2.7407E-62	61.56213898
ELF3_MA0640.2	ELF3	MA0640.2	C_Erg	145523	0.10764	16606	0.11445	21464	-0.14427	7.3457E-174	173.1339673
JDP2_MA0655.1	JDP2	MA0655.1	C_FOSL1	59817	0.09606	6164	0.114	9605	-0.41221	5.7436E-201	200.2408178
ESR2_MA0258.2	ESR2	MA0258.2	C_ESR2	69183	0.1159	9265	0.10589	9338	0.11269	2.5005E-151	150.601974
BHLHE41_MA0636.1	BHLHE41	MA0636.1	C_BHLHE41	13257	0.19185	3511	0.15421	2789	0.31964	4.9447E-155	154.30586
EHF_MA0598.3	EHF	MA0598.3	C_Erg	130383	0.10915	14589	0.11752	19543	-0.19609	2.1637E-181	180.6648076
FLI1DRGX_MA1949.1	FLI1::DRGX	MA1949.1	C_ETV5::DRGX	27042	0.09963	2648	0.1048	3304	-0.14178	7.8164E-142	141.1069942
Sox11_MA0869.2	Sox11	MA0869.2	C_SOX4	90213	0.08107	6685	0.08159	8003	-0.04705	4.6169E-119	118.3356541
LBX2_MA0699.1	LBX2	MA0699.1	C_MIXL1	20000	0.07786	1258	0.07113	1227	0.0646	1.9893E-92	91.70129962
NR3C2_MA0727.1	NR3C2	MA0727.1	C_NR3C1	24173	0.09276	2327	0.09785	2958	-0.13503	2.8416E-130	129.5464351
ATOH7_MA1468.1	ATOH7	MA1468.1	C_Atoh1	28694	0.08408	2099	0.07567	2118	0.07434	1.8488E-108	107.733105
Nr2e1_MA0676.1	Nr2e1	MA0676.1	C_Nr2e1	52162	0.07445	3083	0.07266	3535	-0.03886	1.4005E-103	102.8537249
Rarb_MA0858.1	Rarb	MA0858.1	C_RARA	46341	0.09918	4754	0.09385	5088	0.03655	2.45244E-98	97.61040139
FOXG1_MA0613.1	FOXG1	MA0613.1	C_FOXN3	49895	0.07518	2839	0.07186	3176	-0.01732	2.60992E-58	57.58337331
CREB3L4_MA1475.1	CREB3L4	MA1475.1	C_FOSL1::JUN	11548	0.20583	3048	0.21673	3313	-0.13514	1.0942E-119	118.9609171
ETV3_MA0763.1	ETV3	MA0763.1	C_ETS1	19963	0.17407	4799	0.20758	5563	-0.26372	3.0495E-161	160.5157723
RFX1_MA0509.3	RFX1	MA0509.3	C_RFX1	17896	0.1278	2602	0.13201	2918	-0.09952	1.1726E-111	110.9308647
FOXC1_MA0032.2	FOXC1	MA0032.2	C_FOXC2	76191	0.06665	3438	0.0645	3854	-0.07856	3.1789E-133	132.4977168
ARNT2_MA1464.1	ARNT2	MA1464.1	C_ARNT2	18444	0.18424	4617	0.14842	3721	0.30157	7.9474E-163	162.0997737
MLXIPL_MA0664.1	MLXIPL	MA0664.1	C_ARNT2	14567	0.17356	3438	0.13763	2709	0.31739	6.8951E-157	156.1614582
CEBPE_MA0837.2	CEBPE	MA0837.2	C_CEBPA	10920	0.09637	1100	0.11074	1563	-0.27976	3.2409E-143	142.4893357
JUND_MA0491.2	JUND	MA0491.2	C_FOSL1	76932	0.10228	8814	0.12008	13348	-0.41966	3.9609E-207	206.4022082
ERFHOXB13_MA1937.1	ERF::HOXB13	MA1937.1	C_ERF::HOXB13	29421	0.08814	2335	0.09592	3107	-0.17557	1.0988E-151	150.9590764
HES5_MA0821.2	HES5	MA0821.2	C_MYC	18192	0.16919	4181	0.14433	3530	0.26021	1.5816E-159	158.8009108
Hoxa11_MA0911.1	Hoxa11	MA0911.1	C_HOXC10	18279	0.07365	1133	0.07288	1276	-0.073	1.10485E-96	95.95669688
NR2F6_MA1539.1	NR2F6	MA1539.1	C_NR2F1	28219	0.10854	3528	0.10071	3648	0.12319	5.3923E-133	132.2682243
ARNTHIF1A_MA0259.1	ARNT::HIF1A	MA0259.1	C_HIF1A	10394	0.15938	2219	0.15417	2233	0.08434	5.35887E-98	97.27092716
Six3_MA0631.1	Six3	MA0631.1	C_Six3	24187	0.07362	1292	0.06657	1278	0.07656	2.621E-107	106.5815368
HOXC11_MA0651.2	HOXC11	MA0651.2	C_HOXC10	14202	0.0764	950	0.0763	1088	-0.06902	5.1332E-96	95.28961141
SIX1_MA1118.1	SIX1	MA1118.1	C_SIX2	38312	0.08176	2923	0.08144	3384	-0.03889	1.5915E-90	89.79819365
Stat4_MA0518.1	Stat4	MA0518.1	C_Stat4	77329	0.10986	8118	0.10336	9066	-0.05377	1.1455E-121	120.9409967
KLF7_MA1959.1	KLF7	MA1959.1	C_KLF4	148868	0.23474	46335	0.24211	49226	-0.02965	1.0452E-110	109.9807932
CEBPD_MA0836.2	CEBPD	MA0836.2	C_CEBPA	45284	0.07977	3094	0.0848	4240	-0.15635	2.3366E-151	150.6314136
Smad4_MA1153.1	Smad4	MA1153.1	C_SMAD2	34206	0.12006	4160	0.10763	4357	0.06242	2.4172E-105	104.6166851
TGIF2LX_MA1571.1	TGIF2LX	MA1571.1	C_PKNOX2	27287	0.10584	3105	0.09031	2805	0.16796	2.6353E-144	143.5791711
NR2C1_MA1535.1	NR2C1	MA1535.1	C_NR2C1	61271	0.11312	7841	0.10338	8066	0.09716	8.4413E-142	141.073591
Arid3b_MA0601.1	Arid3b	MA0601.1	C_Arid3b	46666	0.05587	1487	0.05485	1678	-0.05501	6.4428E-108	107.1909233
BACH1_MA1633.2	BACH1	MA1633.2	C_FOSL1	79039	0.10427	9217	0.12126	13766	-0.39858	8.2617E-206	205.0829288
FOXL1_MA0033.2	FOXL1	MA0033.2	C_FOXN3	28797	0.08395	2195	0.08172	2504	-0.02718	1.14731E-69	68.9403178
CTCF_MA1930.1	CTCF	MA1930.1	C_CTCF	94669	0.15563	20793	0.16154	23393	-0.04332	2.0013E-111	110.6986857
Foxo3_MA0157.3	Foxo3	MA0157.3	C_FOXN3	60511	0.07499	3720	0.07325	4269	-0.04949	4.9224E-109	108.3078225
Nfe2l2_MA0150.2	Nfe2l2	MA0150.2	C_MAFG::NFE2L1	75307	0.10678	9026	0.10914	11009	-0.14421	7.6851E-160	159.1143515
MYOD1_MA0499.2	MYOD1	MA0499.2	C_MYOD1	85673	0.10763	10407	0.09962	10531	0.09922	2.5109E-148	147.6001748
HOXA4_MA1496.1	HOXA4	MA1496.1	C_HOXC4	27164	0.07824	1833	0.07496	2030	-0.03274	7.80829E-71	70.10744383
Nkx3-1_MA0124.2	Nkx3-1	MA0124.2	C_ISL2	32163	0.08191	2297	0.08064	2632	-0.01839	1.27203E-58	57.89550289
Erg_MA0474.3	Erg	MA0474.3	C_Erg	130445	0.10546	15232	0.11472	19646	-0.15663	1.1989E-178	177.9212079
ISX_MA0654.1	ISX	MA0654.1	C_MIXL1	23186	0.07298	1256	0.06716	1206	0.04545	4.88571E-90	89.31107251
NFYC_MA1644.1	NFYC	MA1644.1	C_NFYA	36032	0.15674	5738	0.15389	6052	-0.01212	7.93004E-45	44.10072472
JDP2_MA0656.1	JDP2	MA0656.1	C_FOSL1::JUN	21374	0.13792	3474	0.14461	3933	-0.13986	2.8205E-130	129.5496772
FLI1FOXI1_MA1950.1	FLI1::FOXI1	MA1950.1	C_ERF::FOXI1	78132	0.08882	6600	0.09528	8852	-0.14928	1.1069E-159	158.9558956
Lef1_MA0768.2	Lef1	MA0768.2	C_Lef1	58228	0.10381	5164	0.09268	5457	0.00746	4.99243E-34	33.30168758
ZBTB14_MA1650.1	ZBTB14	MA1650.1	C_ZBTB14	50324	0.27193	21475	0.28814	22548	-0.08761	9.1042E-128	127.0407603
DLX6_MA0882.1	DLX6	MA0882.1	C_MSX1	21938	0.07319	1281	0.06813	1314	0.03838	1.38277E-78	77.8592494
GLI3_MA1491.2	GLI3	MA1491.2	C_GLI3	41750	0.12437	6091	0.11656	6209	0.13575	1.2064E-141	140.9185062
TFDP1_MA1122.1	TFDP1	MA1122.1	C_E2F6	50695	0.27201	20960	0.28547	22392	-0.10953	1.8539E-142	141.7319111
RARA_MA0730.1	RARA	MA0730.1	C_RARA	50007	0.11003	5948	0.10358	6303	0.06071	2.1689E-115	114.6637591
ESRRA_MA0592.3	ESRRA	MA0592.3	C_Esrrg	59289	0.09734	6121	0.08865	6230	0.0829	4.9229E-131	130.307781
TFAP2C_MA0815.1	TFAP2C	MA0815.1	C_TFAP2C	44685	0.17366	11174	0.1737	11686	0.02864	3.72833E-79	78.42848602
ZNF449_MA1656.1	ZNF449	MA1656.1	C_ZNF449	75237	0.13715	12740	0.13362	13561	0.04884	1.5768E-110	109.8022114
PpargRxra_MA0065.2	Pparg::Rxra	MA0065.2	C_Pparg::Rxra	113494	0.11132	14506	0.10617	15439	0.058	1.8592E-127	126.7306787
Creb5_MA0840.1	Creb5	MA0840.1	C_FOSL1::JUN	21443	0.13189	3213	0.13853	3685	-0.15004	2.7138E-131	130.5664232
ETV2_MA0762.1	ETV2	MA0762.1	C_ETS1	35258	0.13391	5340	0.14441	6432	-0.20728	2.5861E-162	161.5873496
NKX6-2_MA0675.1	NKX6-2	MA0675.1	C_NKX6-2	29184	0.07245	1643	0.06814	1708	0.01588	5.83831E-49	48.23371265
HNF4A_MA1494.1	HNF4A	MA1494.1	C_HNF4A	41399	0.09698	4268	0.09368	4682	0.01982	2.92583E-62	61.53375034
NFYA_MA0060.3	NFYA	MA0060.3	C_NFYA	33469	0.17037	5921	0.1674	6229	-0.0034	4.33359E-10	9.363151846
SOX2_MA0143.4	SOX2	MA0143.4	C_SOX13	41438	0.07288	2336	0.07253	2786	-0.03305	4.98466E-82	81.30236444
HAND2_MA1638.1	HAND2	MA1638.1	C_Neurod2	64687	0.09369	6050	0.08797	6632	0.06638	2.9367E-124	123.5321331
RORA_MA0072.1	RORA	MA0072.1	C_RORA	38628	0.07959	2704	0.07507	2904	0.024	4.59345E-73	72.33786141
FOSL1JUND_MA1143.1	FOSL1::JUND	MA1143.1	C_FOSL1::JUND	21334	0.12543	3014	0.13333	3468	-0.15938	3.1351E-139	138.5037525
Arnt_MA0004.1	Arnt	MA0004.1	C_MYC	33732	0.17116	7720	0.13763	6300	0.29981	2.3834E-175	174.6227982
FOXK2_MA1103.2	FOXK2	MA1103.2	C_FOXN3	55994	0.07589	3475	0.07376	3980	-0.03402	3.15343E-91	90.50121657
BATF_MA1634.1	BATF	MA1634.1	C_FOSL1	86776	0.10282	10001	0.11847	14783	-0.37884	1.5876E-207	206.7992594
TCF7L1_MA1421.1	TCF7L1	MA1421.1	C_TCF7L1	64880	0.0944	5334	0.08874	5885	-0.00834	8.27223E-44	43.08237715
HOXB2ELK1_MA1957.1	HOXB2::ELK1	MA1957.1	C_HOXB2::ELK1	24061	0.12587	3547	0.14178	4306	-0.19182	7.762E-146	145.1100268
SNAI1_MA1558.1	SNAI1	MA1558.1	C_TCF3	82914	0.10289	9189	0.09534	9318	0.11509	8.0856E-149	148.0922854
MSX1_MA0666.2	MSX1	MA0666.2	C_MSX1	22275	0.07572	1388	0.07205	1440	0.0123	1.445E-38	37.84013198
HIC2_MA0738.1	HIC2	MA0738.1	C_HIC2	55491	0.11028	7052	0.10171	7030	0.11734	1.1721E-145	144.9310213
ZBTB12_MA1649.1	ZBTB12	MA1649.1	C_ZBTB12	49115	0.09664	4981	0.09543	5625	-0.01381	2.43376E-53	52.61372172
NR2F1_MA1537.1	NR2F1	MA1537.1	C_NR2C2	56702	0.10813	6813	0.10287	7326	0.05299	2.335E-117	116.6317081
ETV1_MA0761.2	ETV1	MA0761.2	C_Erg	128387	0.10327	14409	0.11212	18734	-0.1546	9.3833E-173	172.0276446
Alx1_MA0854.1	Alx1	MA0854.1	C_MIXL1	21963	0.07165	1185	0.06668	1178	0.03073	4.42336E-65	64.35424798
PHOX2A_MA0713.1	PHOX2A	MA0713.1	C_PHOX2B	35433	0.05952	1284	0.05676	1404	-0.02823	3.43374E-75	74.46423319
Nr2F6_MA0728.1	Nr2F6	MA0728.1	C_Nr2F6	66453	0.0869	5292	0.07923	5439	0.10885	8.0475E-149	148.0943409
HOXB5_MA0904.2	HOXB5	MA0904.2	C_MEOX2	14511	0.07424	827	0.07023	915	-0.00138	0.120081821	0.920522735
Foxl2_MA1607.1	Foxl2	MA1607.1	C_FOXN3	71526	0.06889	3577	0.06717	4139	-0.05226	5.1415E-116	115.2889074
Sox3_MA0514.2	Sox3	MA0514.2	C_SOX13	40361	0.07796	2620	0.07728	3085	-0.02515	8.76093E-68	67.05744995
TEAD2_MA1121.1	TEAD2	MA1121.1	C_TEAD4	70393	0.11443	9245	0.10145	8555	0.08089	9.2861E-130	129.032165
SREBF1_MA0595.1	SREBF1	MA0595.1	C_SREBF1	55240	0.10986	6502	0.09828	6423	0.13288	9.1606E-147	146.0380759
E2F6_MA0471.2	E2F6	MA0471.2	C_E2F6	119393	0.19072	32040	0.19493	34247	-0.01939	8.67013E-86	85.06197416
GFI1_MA0038.2	GFI1	MA0038.2	C_Gfi1B	51653	0.09237	4183	0.08983	4698	-0.01363	4.51365E-55	54.34547197
NFKB2_MA0778.1	NFKB2	MA0778.1	C_NFKB2	42967	0.10792	5253	0.10128	5554	0.13834	1.7852E-147	146.7483133
GCM2_MA0767.1	GCM2	MA0767.1	C_GCM2	19525	0.1321	3212	0.12486	3303	0.11185	1.5526E-119	118.808947
PPARG_MA0066.1	PPARG	MA0066.1	C_PPARG	43845	0.09966	4528	0.09414	4854	0.04772	8.1394E-99	98.08940721
RFX3_MA0798.3	RFX3	MA0798.3	C_RFX1	18950	0.13438	3010	0.1382	3311	-0.08952	1.64E-112	111.7851469
ZNF675_MA1714.1	ZNF675	MA1714.1	C_ZNF675	69547	0.08966	6186	0.09002	7129	-0.03505	4.30961E-98	97.36556184
Elf5_MA0136.3	Elf5	MA0136.3	C_Elf5	145401	0.10215	14708	0.10645	19214	-0.14475	3.5762E-178	177.4465825
FOXD3_MA0041.2	FOXD3	MA0041.2	C_FOXD3	106683	0.0601	4046	0.06029	4831	-0.09013	1.2384E-150	149.9071289
SPDEF_MA0686.1	SPDEF	MA0686.1	C_SPDEF	18163	0.14864	3507	0.16892	4055	-0.16195	3.1335E-141	140.5039717
BHLHE22_MA1635.1	BHLHE22	MA1635.1	C_Ascl2	71457	0.12391	11136	0.11581	11374	0.11056	3.6491E-146	145.4378097
GSC_MA0648.1	GSC	MA0648.1	C_OTX2	21836	0.09017	1696	0.0846	1812	0.051	3.31277E-83	82.47980844
Pax7_MA0680.2	Pax7	MA0680.2	C_Pax7	41795	0.05914	1465	0.057	1646	-0.05543	6.0119E-108	107.2209902
BARHL2_MA0635.1	BARHL2	MA0635.1	C_BARHL2	14085	0.07424	839	0.07437	1011	-0.07726	2.7785E-102	101.5561933
ZNF382_MA1594.1	ZNF382	MA1594.1	C_ZNF382	41006	0.09098	3482	0.08745	3921	0.02292	1.18198E-64	63.92739116
HOXA1_MA1495.1	HOXA1	MA1495.1	C_MEOX2	16070	0.06961	823	0.06472	846	0.02103	1.25571E-49	48.90110905
STAT1_MA0137.3	STAT1	MA0137.3	C_Stat4	69582	0.11681	7749	0.10812	8544	-0.05662	9.5423E-123	122.0203475
SOHLH2_MA1560.1	SOHLH2	MA1560.1	C_MYC	15189	0.18657	3802	0.1641	3314	0.24535	1.2663E-148	147.8974627
Atf3_MA1988.1	Atf3	MA1988.1	C_FOSL1	88541	0.10464	10497	0.12007	15381	-0.37401	1.2628E-209	208.8986643
ZNF143_MA0088.2	ZNF143	MA0088.2	C_ZNF76	46991	0.11367	5128	0.11064	5339	0.06703	5.0797E-119	118.2941603
NEUROG2_MA0669.1	NEUROG2	MA0669.1	C_Atoh1	27646	0.08298	1979	0.07648	2112	0.05508	1.02924E-97	96.98748485
ZNF417_MA1727.1	ZNF417	MA1727.1	C_ZNF417	28231	0.17325	7251	0.17765	7829	-0.00635	5.71285E-17	16.24314738
Twist2_MA0633.2	Twist2	MA0633.2	C_Ascl2	69264	0.12432	10933	0.11627	11134	0.10815	8.6472E-150	149.063122
ZNF454_MA1712.1	ZNF454	MA1712.1	C_ZNF454	117884	0.1887	33974	0.18866	35670	0.02432	9.286E-99	98.03217124
HOXD3_MA0912.2	HOXD3	MA0912.2	C_PAX4	21524	0.07178	1231	0.06729	1258	0.02027	8.89491E-53	52.05085839
HOXC8_MA1505.1	HOXC8	MA1505.1	C_MEOX2	14302	0.0685	737	0.06601	840	-0.0142	1.70148E-33	32.7691737
ZNF528_MA1597.1	ZNF528	MA1597.1	C_ZNF528	74161	0.11189	9114	0.10659	9909	0.01901	2.46917E-80	79.60744822
ZNF263_MA0528.2	ZNF263	MA0528.2	C_ZNF263	168858	0.16165	36737	0.16415	39463	0.00221	5.09727E-19	18.29266252
Tfcp2l1_MA0145.2	Tfcp2l1	MA0145.2	C_Tfcp2l1	67170	0.1362	11986	0.13191	12541	0.04264	2.0257E-108	107.6934248
HMBOX1_MA0895.1	HMBOX1	MA0895.1	C_HMBOX1	21252	0.07892	1415	0.07903	1715	-0.0506	5.20157E-87	86.28386579
POU2F1SOX2_MA1962.1	POU2F1::SOX2	MA1962.1	C_POU2F1::SOX2	56007	0.06442	2251	0.06258	2680	-0.04996	3.7407E-110	109.4270433
Prdm5_MA1999.1	Prdm5	MA1999.1	C_Prdm5	92330	0.0989	9739	0.09663	10844	0.04714	5.9976E-112	111.2220214
ETV5HOXA2_MA1948.1	ETV5::HOXA2	MA1948.1	C_ETV5::HOXA2	26075	0.10196	2550	0.10283	3107	-0.07325	3.2415E-109	108.4892584
IRF7_MA0772.1	IRF7	MA0772.1	C_IRF7	69329	0.0728	3996	0.07653	5312	-0.15601	2.3616E-160	159.6267892
LBX1_MA0618.1	LBX1	MA0618.1	C_PAX4	22775	0.07019	1212	0.06611	1247	0.01889	2.68614E-44	43.57087062
HOXB13_MA0901.2	HOXB13	MA0901.2	C_HOXB13	84444	0.06444	3387	0.0617	3721	-0.08035	4.2713E-142	141.3694444
ZBTB26_MA1579.1	ZBTB26	MA1579.1	C_ZBTB26	79209	0.09308	7525	0.09113	8447	-0.01068	1.51626E-52	51.81922684
ZIC1_MA0696.1	ZIC1	MA0696.1	C_ZIC5	59339	0.16893	14257	0.16925	15004	0.04108	4.39551E-97	96.35699101
USF2_MA0526.4	USF2	MA0526.4	C_BHLHE41	15589	0.19382	4151	0.15133	3207	0.34323	8.5724E-165	164.0668992
Prdm15_MA1616.1	Prdm15	MA1616.1	C_Prdm15	68633	0.09617	7038	0.09632	7946	-0.03046	6.43821E-91	90.19123516
TLX2_MA1577.1	TLX2	MA1577.1	C_PAX4	18761	0.07687	1136	0.07129	1153	0.04119	3.15007E-79	78.50167994
