# Supplementary material for: Genomic and epigenomic integrative subtypes of renal cell carcinoma in a Japanese cohort
Source: Nat Commun. 2023 Dec 16;14:8383. doi: 10.1038/s41467-023-44159-1 (PMC10725467; doi:10.1038/s41467-023-44159-1)
Supplement: Supplementary file 6 — Source Data [file 41467_2023_44159_MOESM6_ESM.zip › Source_Data/Figure4d.txt]

ID	subtype	PD-1	CTLA4	LAG3
KI271T	cc_1	0.530336477	0.824001199	1.008453901
KI235T	cc_1	0.743639909	0.868218169	0.655142966
KI282T	cc_1	2.813533924	1.620587818	2.951770545
KI247T	cc_1	2.445991756	1.109101085	2.990928365
KI250T	cc_1	0.645122436	0.54575096	1.15567865
KI231T	cc_1	0.268890666	0	0.319888414
KI279T	cc_1	0.725550966	0.823495032	1.069075878
KI257T	cc_1	0.322352762	0.458823985	0.629889066
KI281T	cc_1	1.196304877	0.571087478	1.559041926
KI264T	cc_2	1.687055312	1.969126171	1.895323564
KI041T	cc_2	1.195297198	1.584850447	4.103967803
KI230T	cc_2	1.298260053	0.83477431	2.435202923
KI283T	cc_2	2.98777016	1.889291685	3.616819112
KI268T	cc_2	1.080577852	0.565536737	1.58355615
KI274T	cc_2	3.98950336	1.472187764	4.388300525
KI227T	cc_2	0.845268436	0.633793873	1.322712131
KI286T	cc_2	1.256203932	0.950131684	1.190446088
KI045T	cc_2	4.56607365	3.440513345	5.903008712
KI278T	cc_2	1.149450585	0.513559468	1.625360743
KI222T	cc_2	0.789965404	0.585784603	0.702264793
KI288T	cc_2	2.171881251	0.764481194	2.930215224
KI265T	cc_2	3.151386227	1.968945238	3.892828626
KI291T	cc_2	0.774432442	0.257451207	0.581557573
KI270T	cc_2	4.472071669	2.153351707	4.878802182
KI276T	cc_2	2.41744155	1.508221742	3.415105575
KI263T	cc_2	4.672151826	1.590838158	4.915166015
KI277T	cc_2	1.280319131	0.910886899	1.375516589
KI225T	cc_2	3.691407756	1.995986254	4.421767683
KI226T	cc_2	1.024423232	1.496044539	2.018959919
KI228T	cc_2	0.951111791	0.978934364	1.551830485
KI245T	cc_2	1.111282426	1.120117002	1.042164527
KI252T	cc_3	0.700786811	0.112262421	0.815993422
KI287T	cc_3	0.810159267	0.324157355	0.869672454
KI292T	cc_3	0.308463397	0.504371236	0.496391785
KI260T	cc_3	0.269813547	0.188009654	0.380592042
KI267T	cc_3	0.872539601	0.837529946	1.143746702
KI273T	cc_3	0.542081696	0.445195923	0.737857193
KI221T	cc_3	0.853248365	0.452308659	1.023290133
KI256T	cc_3	1.363076857	0.770294569	1.731442643
KI239T	cc_3	0.377458071	0.198330702	0.553081277
KI229T	cc_3	0.722184453	0.199581266	0.993593214
KI253T	cc_3	4.735565609	2.460891412	5.287998988
KI266T	cc_3	0.769926577	0.618178503	0.792459754
KI223T	cc_3	2.267583438	1.835921245	2.949642314
KI237T	cc_3	0.141832975	0.186727466	0.443447522
