# Supplementary material for: Genomic and epigenomic integrative subtypes of renal cell carcinoma in a Japanese cohort
Source: Nat Commun. 2023 Dec 16;14:8383. doi: 10.1038/s41467-023-44159-1 (PMC10725467; doi:10.1038/s41467-023-44159-1)
Supplement: Supplementary file 6 — Source Data [file 41467_2023_44159_MOESM6_ESM.zip › Source_Data/Figure5b.txt]

TFBS_chr	TFBS_start	TFBS_end	TFBS_name	TFBS_score	TFBS_strand	peak_chr	peak_start	peak_end	peak_id	feature	feat_start	feat_end	feat_strand	feat_anchor	distance	relative_location	gene_biotype	gene_id	gene_name	name	TFE3-RCC_score	PRCC_score	TFE3-RCC_bound	PRCC_bound	TFE3-RCC_PRCC_log2fc
GL000191.1	21751	21761	TFE3_MA0831.3	7.52417	-	GL000191.1	21054	22017	TFE3-RCC,PRCC	NA	NA	NA	NA	NA	NA	NA	NA	NA	NA	NA	0.08719	0.1105	0	0	-0.27458
GL000192.1	490884	490894	TFE3_MA0831.3	7.17709	-	GL000192.1	490777	491201	PRCC	NA	NA	NA	NA	NA	NA	NA	NA	NA	NA	NA	0.07088	0.03064	0	0	0.79615
GL000192.1	512983	512993	TFE3_MA0831.3	6.42803	-	GL000192.1	512645	513532	TFE3-RCC,PRCC	NA	NA	NA	NA	NA	NA	NA	NA	NA	NA	NA	0.088	0.10719	0	0	-0.22816
GL000194.1	115267	115277	TFE3_MA0831.3	7.60715	+	GL000194.1	114267	115709	TFE3-RCC,PRCC	NA	NA	NA	NA	NA	NA	NA	NA	NA	NA	NA	0.08681	0.14702	0	0	-0.62608
GL000195.1	16626	16636	TFE3_MA0831.3	6.61261	+	GL000195.1	16623	17186	TFE3-RCC,PRCC	NA	NA	NA	NA	NA	NA	NA	NA	NA	NA	NA	0.18769	0.11146	1	0	0.64409
GL000195.1	24139	24149	TFE3_MA0831.3	8.5393	+	GL000195.1	24065	24756	TFE3-RCC,PRCC	NA	NA	NA	NA	NA	NA	NA	NA	NA	NA	NA	0.19033	0.22744	1	1	-0.23038
GL000195.1	92845	92855	TFE3_MA0831.3	9.34119	+	GL000195.1	92715	94113	TFE3-RCC,PRCC	NA	NA	NA	NA	NA	NA	NA	NA	NA	NA	NA	0.27494	0.22429	1	1	0.26783
GL000195.1	93745	93755	TFE3_MA0831.3	7.1082	+	GL000195.1	92715	94113	TFE3-RCC,PRCC	NA	NA	NA	NA	NA	NA	NA	NA	NA	NA	NA	0.13293	0.14529	0	0	-0.10938
GL000195.1	131788	131798	TFE3_MA0831.3	9.34119	-	GL000195.1	130979	131923	TFE3-RCC,PRCC	NA	NA	NA	NA	NA	NA	NA	NA	NA	NA	NA	0.12624	0.14793	0	0	-0.19455
GL000197.1	22302	22312	TFE3_MA0831.3	8.55455	+	GL000197.1	22098	22506	PRCC	NA	NA	NA	NA	NA	NA	NA	NA	NA	NA	NA	0.05227	0.03051	0	0	0.48459
GL000201.1	11452	11462	TFE3_MA0831.3	6.92493	+	GL000201.1	11259	11901	PRCC	NA	NA	NA	NA	NA	NA	NA	NA	NA	NA	NA	0.04725	0.02665	0	0	0.49233
GL000205.1	26779	26789	TFE3_MA0831.3	7.1082	-	GL000205.1	26329	27736	TFE3-RCC,PRCC	NA	NA	NA	NA	NA	NA	NA	NA	NA	NA	NA	0.10081	0.1618	0	0	-0.57402
GL000205.1	27678	27688	TFE3_MA0831.3	9.34119	-	GL000205.1	26329	27736	TFE3-RCC,PRCC	NA	NA	NA	NA	NA	NA	NA	NA	NA	NA	NA	0.11297	0.1292	0	0	-0.16156
GL000205.1	52254	52264	TFE3_MA0831.3	9.21187	-	GL000205.1	52125	52543	TFE3-RCC,PRCC	NA	NA	NA	NA	NA	NA	NA	NA	NA	NA	NA	0.06398	0.03875	0	0	0.48756
GL000205.1	86128	86138	TFE3_MA0831.3	6.81467	+	GL000205.1	84431	88108	TFE3-RCC,PRCC	NA	NA	NA	NA	NA	NA	NA	NA	NA	NA	NA	2.11523	2.28381	1	1	-0.10943
GL000212.1	1798	1808	TFE3_MA0831.3	6.66512	-	GL000212.1	885	2355	TFE3-RCC,PRCC	NA	NA	NA	NA	NA	NA	NA	NA	NA	NA	NA	0.05589	0.02973	0	0	0.57229
GL000212.1	19752	19762	TFE3_MA0831.3	12.51814	-	GL000212.1	19669	20312	PRCC	NA	NA	NA	NA	NA	NA	NA	NA	NA	NA	NA	0.05074	0.05311	0	0	-0.04504
GL000212.1	33607	33617	TFE3_MA0831.3	8.5393	+	GL000212.1	33505	33878	PRCC	NA	NA	NA	NA	NA	NA	NA	NA	NA	NA	NA	0.05664	0.04589	0	0	0.20641
GL000212.1	49595	49605	TFE3_MA0831.3	9.32542	+	GL000212.1	49443	49854	PRCC	NA	NA	NA	NA	NA	NA	NA	NA	NA	NA	NA	0.03727	0.03682	0	0	0.01064
GL000212.1	146465	146475	TFE3_MA0831.3	7.17709	-	GL000212.1	146395	147051	TFE3-RCC,PRCC	NA	NA	NA	NA	NA	NA	NA	NA	NA	NA	NA	0.06847	0.03674	0	0	0.60634
GL000214.1	76572	76582	TFE3_MA0831.3	9.34066	-	GL000214.1	76373	76677	PRCC	NA	NA	NA	NA	NA	NA	NA	NA	NA	NA	NA	0.06499	0.04601	0	0	0.34608
GL000214.1	109421	109431	TFE3_MA0831.3	6.70609	-	GL000214.1	108539	109903	TFE3-RCC,PRCC	NA	NA	NA	NA	NA	NA	NA	NA	NA	NA	NA	0.05848	0.02711	0	0	0.69044
GL000216.1	151132	151142	TFE3_MA0831.3	6.82104	-	GL000216.1	151047	151480	PRCC	NA	NA	NA	NA	NA	NA	NA	NA	NA	NA	NA	0.08541	0.05484	0	0	0.47274
GL000217.1	4371	4381	TFE3_MA0831.3	8.31081	+	GL000217.1	3064	4554	PRCC	NA	NA	NA	NA	NA	NA	NA	NA	NA	NA	NA	0.03119	0.02833	0	0	0.07677
GL000218.1	97649	97659	TFE3_MA0831.3	7.60715	+	GL000218.1	96690	98082	TFE3-RCC,PRCC	NA	NA	NA	NA	NA	NA	NA	NA	NA	NA	NA	0.22309	0.42165	1	1	-0.85087
GL000219.1	10487	10497	TFE3_MA0831.3	8.53877	+	GL000219.1	10013	10969	TFE3-RCC,PRCC	NA	NA	NA	NA	NA	NA	NA	NA	NA	NA	NA	0.22325	0.04441	1	0	1.85369
GL000219.1	31772	31782	TFE3_MA0831.3	6.82104	-	GL000219.1	31661	32478	PRCC	NA	NA	NA	NA	NA	NA	NA	NA	NA	NA	NA	0.00987	0.02855	0	0	-0.63368
GL000220.1	93446	93456	TFE3_MA0831.3	7.47801	-	GL000220.1	92602	94185	TFE3-RCC,PRCC	NA	NA	NA	NA	NA	NA	NA	NA	NA	NA	NA	0.36434	1.04592	1	1	-1.46211
GL000223.1	68579	68589	TFE3_MA0831.3	11.73203	-	GL000223.1	68001	69176	TFE3-RCC,PRCC	NA	NA	NA	NA	NA	NA	NA	NA	NA	NA	NA	0.24276	0.26271	1	1	-0.10405
GL000223.1	68727	68737	TFE3_MA0831.3	7.60733	-	GL000223.1	68001	69176	TFE3-RCC,PRCC	NA	NA	NA	NA	NA	NA	NA	NA	NA	NA	NA	0.26928	0.36688	1	1	-0.41445
GL000224.1	78092	78102	TFE3_MA0831.3	6.70609	-	GL000224.1	77490	78266	TFE3-RCC,PRCC	NA	NA	NA	NA	NA	NA	NA	NA	NA	NA	NA	0.0744	0.03783	0	0	0.67035
GL000225.1	41021	41031	TFE3_MA0831.3	7.60715	-	GL000225.1	40380	41901	TFE3-RCC,PRCC	NA	NA	NA	NA	NA	NA	NA	NA	NA	NA	NA	0.08093	0.06329	0	0	0.26554
GL000225.1	41702	41712	TFE3_MA0831.3	6.82104	-	GL000225.1	40380	41901	TFE3-RCC,PRCC	NA	NA	NA	NA	NA	NA	NA	NA	NA	NA	NA	0.03818	0.03159	0	0	0.16163
GL000225.1	66914	66924	TFE3_MA0831.3	6.82104	+	GL000225.1	66232	68190	TFE3-RCC,PRCC	NA	NA	NA	NA	NA	NA	NA	NA	NA	NA	NA	0.0861	0.08168	0	0	0.05911
GL000225.1	120789	120799	TFE3_MA0831.3	6.82104	+	GL000225.1	120459	120842	TFE3-RCC,PRCC	NA	NA	NA	NA	NA	NA	NA	NA	NA	NA	NA	0.06886	0.06528	0	0	0.05672
GL000228.1	128791	128801	TFE3_MA0831.3	6.82104	-	GL000228.1	128657	129120	PRCC	NA	NA	NA	NA	NA	NA	NA	NA	NA	NA	NA	0.04884	0.04247	0	0	0.13203
GL000229.1	19576	19586	TFE3_MA0831.3	6.5163	-	GL000229.1	18928	19821	TFE3-RCC	NA	NA	NA	NA	NA	NA	NA	NA	NA	NA	NA	0.26544	0.13879	1	0	0.83025
GL000230.1	9419	9429	TFE3_MA0831.3	6.80544	+	GL000230.1	9371	9573	PRCC	NA	NA	NA	NA	NA	NA	NA	NA	NA	NA	NA	0.02198	0.01459	0	0	0.25278
GL000237.1	5432	5442	TFE3_MA0831.3	8.31028	+	GL000237.1	5421	5834	PRCC	NA	NA	NA	NA	NA	NA	NA	NA	NA	NA	NA	0.04865	0.05999	0	0	-0.20925
GL000239.1	29868	29878	TFE3_MA0831.3	8.2811	+	GL000239.1	29305	31267	TFE3-RCC,PRCC	NA	NA	NA	NA	NA	NA	NA	NA	NA	NA	NA	0.18208	0.41302	0	1	-1.08449
GL000243.1	29847	29857	TFE3_MA0831.3	6.70609	+	GL000243.1	29675	30641	PRCC	NA	NA	NA	NA	NA	NA	NA	NA	NA	NA	NA	0.04963	0.05084	0	0	-0.02352
GL000244.1	10406	10416	TFE3_MA0831.3	6.66113	-	GL000244.1	10207	10510	PRCC	NA	NA	NA	NA	NA	NA	NA	NA	NA	NA	NA	0.03764	0.03947	0	0	-0.04221
GL000248.1	22153	22163	TFE3_MA0831.3	7.60715	+	GL000248.1	20797	22303	PRCC	NA	NA	NA	NA	NA	NA	NA	NA	NA	NA	NA	0.05375	0.02817	0	0	0.57562
chr1	53421	53431	TFE3_MA0831.3	6.92493	-	chr1	52856	53535	PRCC	gene	52472	54936	+	start	723	PeakInsideFeature	NA	ENSG00000268020.2	OR4G4P	any_promoter	0.0723	0.03233	0	0	0.77363
chr1	250300	250310	TFE3_MA0831.3	9.34119	+	chr1	250046	250686	PRCC	gene	227614	267253	-	center	2933	PeakInsideFeature	NA	ENSG00000228463.4	AP006222.2	any_internal	0.03919	0.02937	0	0	0.24367
chr1	449043	449053	TFE3_MA0831.3	8.2811	-	chr1	448740	449266	PRCC	gene	317719	453948	+	end	4945	PeakInsideFeature	NA	ENSG00000237094.7	RP4-669L17.10	any_internal	0.03669	0.03273	0	0	0.09735
chr1	522744	522754	TFE3_MA0831.3	8.53877	-	chr1	522555	522852	PRCC	gene	523008	530148	+	start	305	Upstream	NA	ENSG00000235146.2	RP5-857K21.2	any_promoter	0.02867	0.01904	0	0	0.2913
chr1	534338	534348	TFE3_MA0831.3	8.2811	+	chr1	533388	534591	TFE3-RCC,PRCC	gene	529832	532878	-	start	1111	Upstream	NA	ENSG00000239664.2	RP5-857K21.3	any_promoter	0.0345	0.05266	0	0	-0.39004
chr1	565409	565419	TFE3_MA0831.3	6.80526	+	chr1	564462	566815	TFE3-RCC,PRCC	gene	565019	566063	+	start	619	FeatureInsidePeak	NA	ENSG00000225630.1	MTND2P28	any_promoter	30.12467	19.53732	1	1	0.62409
chr1	787495	787505	TFE3_MA0831.3	7.75266	+	chr1	786627	787800	TFE3-RCC,PRCC	gene	762987	794826	+	end	7613	PeakInsideFeature	NA	ENSG00000228794.4	RP11-206L10.11	any_internal	0.12397	0.12261	0	0	0.01332
chr1	802136	802146	TFE3_MA0831.3	6.82069	-	chr1	802089	802529	PRCC	gene	808671	809729	+	start	6362	Upstream	NA	ENSG00000234711.1	TUBB8P11	any_promoter	0.08181	0.05136	0	0	0.48961
chr1	802185	802195	TFE3_MA0831.3	6.82069	-	chr1	802089	802529	PRCC	gene	808671	809729	+	start	6362	Upstream	NA	ENSG00000234711.1	TUBB8P11	any_promoter	0.06229	0.04018	0	0	0.42707
chr1	802234	802244	TFE3_MA0831.3	6.82069	-	chr1	802089	802529	PRCC	gene	808671	809729	+	start	6362	Upstream	NA	ENSG00000234711.1	TUBB8P11	any_promoter	0.09284	0.04998	0	0	0.65933
chr1	802283	802293	TFE3_MA0831.3	6.82069	-	chr1	802089	802529	PRCC	gene	808671	809729	+	start	6362	Upstream	NA	ENSG00000234711.1	TUBB8P11	any_promoter	0.06848	0.04762	0	0	0.36878
chr1	802332	802342	TFE3_MA0831.3	6.82069	-	chr1	802089	802529	PRCC	gene	808671	809729	+	start	6362	Upstream	NA	ENSG00000234711.1	TUBB8P11	any_promoter	0.06022	0.02964	0	0	0.65085
chr1	802381	802391	TFE3_MA0831.3	6.82069	-	chr1	802089	802529	PRCC	gene	808671	809729	+	start	6362	Upstream	NA	ENSG00000234711.1	TUBB8P11	any_promoter	0.08449	0.03469	0	0	0.88638
chr1	802479	802489	TFE3_MA0831.3	6.82069	-	chr1	802089	802529	PRCC	gene	808671	809729	+	start	6362	Upstream	NA	ENSG00000234711.1	TUBB8P11	any_promoter	0.05977	0.02524	0	0	0.7666
chr1	874011	874021	TFE3_MA0831.3	6.66113	-	chr1	873482	874283	TFE3-RCC,PRCC	gene	861263	866445	-	start	7437	Upstream	NA	ENSG00000268179.1	AL645608.1	any_promoter	0.28545	0.15562	1	0	0.78476
chr1	936301	936311	TFE3_MA0831.3	6.93458	-	chr1	935183	936573	TFE3-RCC,PRCC	gene	934341	935552	-	start	326	OverlapStart	NA	ENSG00000188290.6	HES4	any_promoter	0.18159	0.13121	0	0	0.40555
chr1	936318	936328	TFE3_MA0831.3	6.67691	+	chr1	935183	936573	TFE3-RCC,PRCC	gene	934341	935552	-	start	326	OverlapStart	NA	ENSG00000188290.6	HES4	any_promoter	0.18069	0.12122	0	0	0.4952
chr1	1014875	1014885	TFE3_MA0831.3	6.66113	+	chr1	1014403	1016468	TFE3-RCC,PRCC	gene	1006345	1009687	-	start	5748	Upstream	NA	ENSG00000237330.2	RNF223	any_promoter	1.83307	0.55307	1	1	1.68621
chr1	1057121	1057131	TFE3_MA0831.3	7.60733	-	chr1	1057103	1058154	TFE3-RCC,PRCC	gene	1017197	1051741	-	start	5887	Upstream	NA	ENSG00000131591.13	C1orf159	any_promoter	0.06216	0.05531	0	0	0.11952
chr1	1091741	1091751	TFE3_MA0831.3	6.67638	-	chr1	1091632	1094230	TFE3-RCC,PRCC	gene	1102483	1102578	+	start	9552	Upstream	NA	ENSG00000207730.1	MIR200B	any_promoter	0.09375	0.10883	0	0	-0.17385
chr1	1091813	1091823	TFE3_MA0831.3	6.67638	-	chr1	1091632	1094230	TFE3-RCC,PRCC	gene	1102483	1102578	+	start	9552	Upstream	NA	ENSG00000207730.1	MIR200B	any_promoter	0.11168	0.10791	0	0	0.04065
chr1	1101071	1101081	TFE3_MA0831.3	7.60715	+	chr1	1099896	1101804	TFE3-RCC,PRCC	gene	1102483	1102578	+	start	1633	Upstream	NA	ENSG00000207730.1	MIR200B	any_promoter	0.13307	0.10127	0	0	0.32637
chr1	1167487	1167497	TFE3_MA0831.3	10.12731	+	chr1	1166077	1168129	TFE3-RCC,PRCC	gene	1152287	1167411	-	start	308	OverlapStart	NA	ENSG00000078808.12	SDF4	any_promoter	0.80217	0.69825	1	1	0.19394
chr1	1167889	1167899	TFE3_MA0831.3	6.67691	-	chr1	1166077	1168129	TFE3-RCC,PRCC	gene	1152287	1167411	-	start	308	OverlapStart	NA	ENSG00000078808.12	SDF4	any_promoter	0.12207	0.14991	0	0	-0.25168
chr1	1168091	1168101	TFE3_MA0831.3	6.67691	-	chr1	1166077	1168129	TFE3-RCC,PRCC	gene	1152287	1167411	-	start	308	OverlapStart	NA	ENSG00000078808.12	SDF4	any_promoter	0.06198	0.07585	0	0	-0.21576
chr1	1185312	1185322	TFE3_MA0831.3	9.09692	+	chr1	1184449	1186790	TFE3-RCC,PRCC	gene	1177825	1182102	-	start	3517	Upstream	NA	ENSG00000184163.3	FAM132A	any_promoter	0.10778	0.06274	0	0	0.60336
chr1	1186509	1186519	TFE3_MA0831.3	6.67691	+	chr1	1184449	1186790	TFE3-RCC,PRCC	gene	1177825	1182102	-	start	3517	Upstream	NA	ENSG00000184163.3	FAM132A	any_promoter	0.34796	0.0648	1	0	2.06652
chr1	1240238	1240248	TFE3_MA0831.3	9.85386	-	chr1	1239866	1241295	TFE3-RCC,PRCC	gene	1243946	1247057	+	start	3366	Upstream	NA	ENSG00000169972.7	PUSL1	any_promoter	0.40847	0.26823	1	1	0.5655
chr1	1244365	1244375	TFE3_MA0831.3	6.81467	+	chr1	1242779	1245293	TFE3-RCC,PRCC	gene	1243946	1247057	+	start	90	OverlapStart	NA	ENSG00000169972.7	PUSL1	any_promoter	0.31047	0.27039	1	1	0.18415
chr1	1245268	1245278	TFE3_MA0831.3	9.06774	+	chr1	1242779	1245293	TFE3-RCC,PRCC	gene	1243946	1247057	+	start	90	OverlapStart	NA	ENSG00000169972.7	PUSL1	any_promoter	0.09912	0.1912	0	1	-0.80561
chr1	1250951	1250961	TFE3_MA0831.3	6.67691	-	chr1	1250742	1251277	PRCC	gene	1227755	1244989	-	start	6020	Upstream	NA	ENSG00000131584.14	ACAP3	any_promoter	0.04228	0.07234	0	0	-0.53956
chr1	1294185	1294195	TFE3_MA0831.3	8.55455	+	chr1	1293157	1294627	TFE3-RCC,PRCC	gene	1270655	1284730	-	start	9162	Upstream	NA	ENSG00000107404.13	DVL1	any_promoter	0.12206	0.18109	0	0	-0.4897
chr1	1377077	1377087	TFE3_MA0831.3	9.99816	+	chr1	1376943	1377270	PRCC	gene	1365918	1369953	-	start	7153	Upstream	NA	ENSG00000225285.1	RP4-758J18.10	any_promoter	0.05056	0.0608	0	0	-0.18566
chr1	1398175	1398185	TFE3_MA0831.3	7.60715	-	chr1	1396924	1398559	TFE3-RCC,PRCC	gene	1407142	1433228	+	start	9401	Upstream	NA	ENSG00000160072.15	ATAD3B	any_promoter	0.10071	0.12055	0	0	-0.21299
chr1	1440585	1440595	TFE3_MA0831.3	9.09692	+	chr1	1440057	1441521	TFE3-RCC,PRCC	gene	1447530	1470067	+	start	6741	Upstream	NA	ENSG00000197785.9	ATAD3A	any_promoter	0.57679	0.47295	1	1	0.27376
chr1	1542531	1542541	TFE3_MA0831.3	6.67691	+	chr1	1542398	1543025	TFE3-RCC,PRCC	gene	1533391	1535476	-	start	7235	Upstream	NA	ENSG00000228594.1	C1orf233	any_promoter	0.09003	0.06126	0	0	0.41947
chr1	1550026	1550036	TFE3_MA0831.3	6.82069	+	chr1	1549536	1551914	TFE3-RCC,PRCC	gene	1550794	1565990	+	start	69	OverlapStart	NA	ENSG00000197530.8	MIB2	any_promoter	0.0725	0.12705	0	0	-0.64643
chr1	1713881	1713891	TFE3_MA0831.3	6.67691	+	chr1	1713636	1714726	TFE3-RCC,PRCC	gene	1682670	1711896	-	start	2285	Upstream	NA	ENSG00000008130.11	NADK	any_promoter	0.09129	0.08479	0	0	0.08372
chr1	1839024	1839034	TFE3_MA0831.3	7.46303	-	chr1	1837685	1839306	TFE3-RCC,PRCC	gene	1846265	1848735	+	start	7770	Upstream	NA	ENSG00000169885.5	CALML6	any_promoter	0.07845	0.14908	0	0	-0.75652
chr1	1980919	1980929	TFE3_MA0831.3	6.67691	-	chr1	1980887	1982318	TFE3-RCC,PRCC	gene	1980641	1981509	-	start	93	OverlapStart	NA	ENSG00000226969.1	RP11-547D24.3	any_promoter	0.07119	0.10284	0	0	-0.41413
chr1	1992971	1992981	TFE3_MA0831.3	6.57677	-	chr1	1992848	1993160	PRCC	gene	1981908	2116834	+	start	11096	PeakInsideFeature	NA	ENSG00000067606.11	PRKCZ	any_internal	0.05674	0.0315	0	0	0.5408
chr1	2057840	2057850	TFE3_MA0831.3	8.31028	+	chr1	2057832	2059271	TFE3-RCC,PRCC	gene	1981908	2116834	+	center	9180	PeakInsideFeature	NA	ENSG00000067606.11	PRKCZ	any_internal	0.0465	0.03088	0	0	0.36134
chr1	2057976	2057986	TFE3_MA0831.3	9.32542	+	chr1	2057832	2059271	TFE3-RCC,PRCC	gene	1981908	2116834	+	center	9180	PeakInsideFeature	NA	ENSG00000067606.11	PRKCZ	any_internal	0.04724	0.02832	0	0	0.44532
chr1	2070238	2070248	TFE3_MA0831.3	7.17709	-	chr1	2068725	2070364	TFE3-RCC,PRCC	gene	1981908	2116834	+	center	20173	PeakInsideFeature	NA	ENSG00000067606.11	PRKCZ	any_internal	0.05006	0.07011	0	0	-0.34565
chr1	2082767	2082777	TFE3_MA0831.3	6.57677	+	chr1	2082699	2083293	TFE3-RCC,PRCC	gene	2072522	2076718	-	start	6278	Upstream	NA	ENSG00000271806.1	RP5-892K4.1	any_promoter	0.04601	0.05026	0	0	-0.08502
chr1	2105987	2105997	TFE3_MA0831.3	6.42803	+	chr1	2105609	2106195	TFE3-RCC,PRCC	gene	1981908	2116834	+	end	10932	PeakInsideFeature	NA	ENSG00000067606.11	PRKCZ	any_internal	0.0558	0.07044	0	0	-0.24301
chr1	2126789	2126799	TFE3_MA0831.3	6.94032	+	chr1	2126042	2127175	TFE3-RCC,PRCC	gene	2115902	2144159	-	center	3422	PeakInsideFeature	NA	ENSG00000162585.12	C1orf86	any_internal	1.08314	1.16617	1	1	-0.10433
chr1	2158797	2158807	TFE3_MA0831.3	6.649	-	chr1	2157942	2159583	TFE3-RCC,PRCC	gene	2160133	2241558	+	start	1371	Upstream	NA	ENSG00000157933.9	SKI	any_promoter	0.17449	0.3311	0	1	-0.83916
chr1	2199024	2199034	TFE3_MA0831.3	6.94032	+	chr1	2198952	2199487	TFE3-RCC	gene	2160133	2241558	+	center	1626	PeakInsideFeature	NA	ENSG00000157933.9	SKI	any_internal	0.16379	0.03694	0	0	1.62366
chr1	2254357	2254367	TFE3_MA0831.3	9.34119	+	chr1	2253272	2254683	TFE3-RCC,PRCC	gene	2258580	2259042	+	start	4603	Upstream	NA	ENSG00000269753.1	AL589739.1	any_promoter	0.21761	0.04999	1	0	1.70728
chr1	2413575	2413585	TFE3_MA0831.3	10.12731	+	chr1	2412092	2414397	TFE3-RCC,PRCC	gene	2357418	2436969	+	center	16051	PeakInsideFeature	NA	ENSG00000149527.13	PLCH2	any_internal	0.29784	0.17132	1	0	0.7205
chr1	2477602	2477612	TFE3_MA0831.3	7.60715	+	chr1	2477305	2480644	TFE3-RCC,PRCC	gene	2487077	2496821	+	start	8103	Upstream	NA	ENSG00000157873.13	TNFRSF14	any_promoter	1.18428	0.77498	1	1	0.59672
chr1	2487181	2487191	TFE3_MA0831.3	7.60715	-	chr1	2486399	2489142	TFE3-RCC,PRCC	gene	2487077	2496821	+	start	693	OverlapStart	NA	ENSG00000157873.13	TNFRSF14	any_promoter	0.96761	0.4472	1	1	1.07343
chr1	2515443	2515453	TFE3_MA0831.3	6.92493	+	chr1	2515035	2515469	TFE3-RCC	gene	2517929	2522908	+	start	2677	Upstream	NA	ENSG00000157870.10	FAM213B	any_promoter	0.23181	0.15424	1	0	0.52125
chr1	2610704	2610714	TFE3_MA0831.3	7.33388	-	chr1	2610473	2611441	PRCC	gene	2567414	2718286	-	center	31893	PeakInsideFeature	NA	ENSG00000215912.7	TTC34	any_internal	0.04142	0.12327	0	0	-1.17066
chr1	2628570	2628580	TFE3_MA0831.3	7.33388	-	chr1	2627967	2628852	TFE3-RCC,PRCC	gene	2567414	2718286	-	center	14441	PeakInsideFeature	NA	ENSG00000215912.7	TTC34	any_internal	0.09582	0.02648	0	0	1.24708
chr1	2861050	2861060	TFE3_MA0831.3	6.82069	-	chr1	2860981	2861239	TFE3-RCC	NA	NA	NA	NA	NA	NA	NA	NA	NA	NA	NA	0.05316	0.03269	0	0	0.44476
chr1	3124219	3124229	TFE3_MA0831.3	6.67691	+	chr1	3123810	3124347	TFE3-RCC	gene	2985731	3355185	+	center	46380	PeakInsideFeature	NA	ENSG00000142611.12	PRDM16	any_internal	0.15727	0.02254	0	0	1.9616
chr1	3325242	3325252	TFE3_MA0831.3	6.54759	-	chr1	3325067	3325502	PRCC	gene	2985731	3355185	+	end	29901	PeakInsideFeature	NA	ENSG00000142611.12	PRDM16	any_internal	0.04467	0.035	0	0	0.21897
chr1	3325426	3325436	TFE3_MA0831.3	7.3337	-	chr1	3325067	3325502	PRCC	gene	2985731	3355185	+	end	29901	PeakInsideFeature	NA	ENSG00000142611.12	PRDM16	any_internal	0.04996	0.0251	0	0	0.59102
chr1	3325627	3325637	TFE3_MA0831.3	7.33388	-	chr1	3325558	3325847	TFE3-RCC	gene	2985731	3355185	+	end	29483	PeakInsideFeature	NA	ENSG00000142611.12	PRDM16	any_internal	0.08961	0.03228	0	0	1.0134
chr1	3325731	3325741	TFE3_MA0831.3	7.3337	-	chr1	3325558	3325847	TFE3-RCC	gene	2985731	3355185	+	end	29483	PeakInsideFeature	NA	ENSG00000142611.12	PRDM16	any_internal	0.05933	0.02859	0	0	0.66405
chr1	3340144	3340154	TFE3_MA0831.3	6.66113	-	chr1	3339656	3340603	TFE3-RCC,PRCC	gene	2985731	3355185	+	end	15056	PeakInsideFeature	NA	ENSG00000142611.12	PRDM16	any_internal	0.66534	0.07543	1	0	2.79346
chr1	3371053	3371063	TFE3_MA0831.3	6.82104	-	chr1	3369434	3371733	TFE3-RCC,PRCC	gene	3370989	3397677	+	start	406	OverlapStart	NA	ENSG00000130762.10	ARHGEF16	any_promoter	0.53474	0.22845	1	1	1.14618
chr1	3400436	3400446	TFE3_MA0831.3	6.80526	+	chr1	3398413	3400765	TFE3-RCC,PRCC	gene	3403809	3404191	+	start	4220	Upstream	NA	ENSG00000272088.1	RP11-168F9.2	any_promoter	0.07602	0.13779	0	0	-0.69383
chr1	3421583	3421593	TFE3_MA0831.3	6.92493	+	chr1	3420404	3421900	TFE3-RCC,PRCC	gene	3406483	3528059	-	end	14669	PeakInsideFeature	NA	ENSG00000162591.11	MEGF6	any_internal	0.54777	0.11545	1	0	2.03569
chr1	3464206	3464216	TFE3_MA0831.3	9.34119	-	chr1	3463608	3464470	TFE3-RCC,PRCC	gene	3406483	3528059	-	center	3232	PeakInsideFeature	NA	ENSG00000162591.11	MEGF6	any_internal	0.1449	0.16959	0	0	-0.19684
chr1	3513829	3513839	TFE3_MA0831.3	6.80544	+	chr1	3513808	3514548	PRCC	gene	3406483	3528059	-	start	13881	PeakInsideFeature	NA	ENSG00000162591.11	MEGF6	any_internal	0.04662	0.03349	0	0	0.29677
chr1	3535518	3535528	TFE3_MA0831.3	7.46303	-	chr1	3535413	3536165	TFE3-RCC,PRCC	gene	3541565	3546691	+	start	5776	Upstream	NA	ENSG00000158109.10	TPRG1L	any_promoter	0.09759	0.06309	0	0	0.48145
chr1	3537451	3537461	TFE3_MA0831.3	9.34066	-	chr1	3537271	3538020	TFE3-RCC,PRCC	gene	3541565	3546691	+	start	3920	Upstream	NA	ENSG00000158109.10	TPRG1L	any_promoter	0.09727	0.15613	0	0	-0.57082
chr1	3597418	3597428	TFE3_MA0831.3	9.34119	+	chr1	3597133	3598052	TFE3-RCC,PRCC	gene	3569083	3652765	+	center	13332	PeakInsideFeature	NA	ENSG00000078900.10	TP73	any_internal	0.40114	0.04789	1	0	2.56407
chr1	3597691	3597701	TFE3_MA0831.3	7.46303	-	chr1	3597133	3598052	TFE3-RCC,PRCC	gene	3569083	3652765	+	center	13332	PeakInsideFeature	NA	ENSG00000078900.10	TP73	any_internal	0.44921	0.03772	1	0	2.93867
chr1	3774848	3774858	TFE3_MA0831.3	7.46303	+	chr1	3773140	3775153	TFE3-RCC,PRCC	gene	3773844	3801993	+	start	302	OverlapStart	NA	ENSG00000169598.11	DFFB	any_promoter	0.17164	0.1082	0	0	0.56548
chr1	3816881	3816891	TFE3_MA0831.3	8.53877	-	chr1	3816165	3818510	TFE3-RCC,PRCC	gene	3816935	3833789	+	start	402	OverlapStart	NA	ENSG00000236423.1	RP13-15E13.1	any_promoter	0.42831	0.46073	1	1	-0.09987
chr1	3842310	3842320	TFE3_MA0831.3	6.80544	+	chr1	3842287	3842657	PRCC	gene	3816935	3833789	+	end	8683	Downstream	NA	ENSG00000236423.1	RP13-15E13.1	distal_enhancer	0.05541	0.02592	0	0	0.6697
chr1	4014854	4014864	TFE3_MA0831.3	6.92493	+	chr1	4014255	4015636	TFE3-RCC,PRCC	gene	4007208	4009040	-	start	5905	Upstream	NA	ENSG00000226374.1	RP13-614K11.2	any_promoter	0.55265	0.02832	1	0	3.46226
chr1	4014921	4014931	TFE3_MA0831.3	6.92493	+	chr1	4014255	4015636	TFE3-RCC,PRCC	gene	4007208	4009040	-	start	5905	Upstream	NA	ENSG00000226374.1	RP13-614K11.2	any_promoter	0.73148	0.0262	1	0	3.91163
chr1	4079131	4079141	TFE3_MA0831.3	6.67691	-	chr1	4078604	4079486	TFE3-RCC,PRCC	NA	NA	NA	NA	NA	NA	NA	NA	NA	NA	NA	0.22312	0.05058	1	0	1.72835
chr1	4144086	4144096	TFE3_MA0831.3	8.53877	+	chr1	4143538	4144391	TFE3-RCC,PRCC	NA	NA	NA	NA	NA	NA	NA	NA	NA	NA	NA	0.04651	0.05373	0	0	-0.14064
chr1	4204385	4204395	TFE3_MA0831.3	7.75266	+	chr1	4204335	4204852	TFE3-RCC,PRCC	gene	4235587	4235959	-	end	30994	Downstream	NA	ENSG00000229280.1	RP11-374C13.1	distal_enhancer	0.04287	0.01998	0	0	0.60451
chr1	4475391	4475401	TFE3_MA0831.3	9.34066	+	chr1	4475305	4475590	TFE3-RCC	gene	4472110	4484747	+	center	2981	PeakInsideFeature	NA	ENSG00000235054.1	RP5-1166F10.1	any_internal	0.05423	0.00976	0	0	1.21241
chr1	4663742	4663752	TFE3_MA0831.3	6.67691	+	chr1	4663167	4664081	TFE3-RCC,PRCC	gene	4631607	4643481	+	end	20143	Downstream	NA	ENSG00000232596.1	RP1-37J18.2	distal_enhancer	0.16407	0.13445	0	0	0.24724
chr1	4805781	4805791	TFE3_MA0831.3	7.60715	-	chr1	4805409	4806050	PRCC	gene	4714791	4852594	+	center	22037	PeakInsideFeature	NA	ENSG00000196581.6	AJAP1	any_internal	0.04533	0.09106	0	0	-0.73083
chr1	4808333	4808343	TFE3_MA0831.3	6.54724	+	chr1	4808156	4808545	TFE3-RCC	gene	4714791	4852594	+	center	24658	PeakInsideFeature	NA	ENSG00000196581.6	AJAP1	any_internal	0.09992	0.03364	0	0	1.10427
chr1	4838431	4838441	TFE3_MA0831.3	6.54759	+	chr1	4838089	4839752	TFE3-RCC,PRCC	gene	4714791	4852594	+	end	13674	PeakInsideFeature	NA	ENSG00000196581.6	AJAP1	any_internal	0.13301	0.03664	0	0	1.37251
chr1	4929993	4930003	TFE3_MA0831.3	10.12731	-	chr1	4929823	4930123	TFE3-RCC	NA	NA	NA	NA	NA	NA	NA	NA	NA	NA	NA	0.04439	0.02739	0	0	0.4123
chr1	5300075	5300085	TFE3_MA0831.3	6.93458	+	chr1	5299901	5300989	PRCC	NA	NA	NA	NA	NA	NA	NA	NA	NA	NA	NA	0.09807	0.05726	0	0	0.58709
chr1	5373081	5373091	TFE3_MA0831.3	6.80544	+	chr1	5372909	5373251	PRCC	NA	NA	NA	NA	NA	NA	NA	NA	NA	NA	NA	0.03021	0.03139	0	0	-0.03107
chr1	5389651	5389661	TFE3_MA0831.3	6.92493	+	chr1	5389294	5389693	PRCC	NA	NA	NA	NA	NA	NA	NA	NA	NA	NA	NA	0.04934	0.02793	0	0	0.49803
chr1	5393523	5393533	TFE3_MA0831.3	6.66113	+	chr1	5392978	5393855	TFE3-RCC,PRCC	NA	NA	NA	NA	NA	NA	NA	NA	NA	NA	NA	0.28697	0.08672	1	0	1.48986
chr1	5573826	5573836	TFE3_MA0831.3	6.66113	-	chr1	5573570	5574949	TFE3-RCC,PRCC	gene	5553037	5554734	+	end	19525	Downstream	NA	ENSG00000260972.1	RP1-58B11.1	distal_enhancer	0.11357	0.07142	0	0	0.5278
chr1	5658549	5658559	TFE3_MA0831.3	6.92493	+	chr1	5658072	5659423	TFE3-RCC,PRCC	gene	5647427	5728355	-	end	11320	PeakInsideFeature	NA	ENSG00000236948.1	RP11-154H17.1	any_internal	0.08626	0.03125	0	0	0.99686
chr1	6035667	6035677	TFE3_MA0831.3	7.72644	-	chr1	6035241	6036061	PRCC	gene	5922870	6052533	-	start	16882	PeakInsideFeature	NA	ENSG00000131697.13	NPHP4	any_internal	0.07885	0.04994	0	0	0.47611
chr1	6147359	6147369	TFE3_MA0831.3	6.67638	-	chr1	6146963	6147532	TFE3-RCC	gene	6051525	6161253	+	end	14006	PeakInsideFeature	NA	ENSG00000069424.10	KCNAB2	any_internal	0.1147	0.02234	0	0	1.58164
chr1	6201904	6201914	TFE3_MA0831.3	7.46303	-	chr1	6201659	6202012	PRCC	gene	6161852	6240183	-	center	818	PeakInsideFeature	NA	ENSG00000116254.13	CHD5	any_internal	0.04297	0.03794	0	0	0.11264
chr1	6285499	6285509	TFE3_MA0831.3	6.54759	+	chr1	6284504	6285819	TFE3-RCC,PRCC	gene	6281252	6296032	-	center	3481	PeakInsideFeature	NA	ENSG00000116237.11	ICMT	any_internal	0.04579	0.06504	0	0	-0.35143
chr1	6310297	6310307	TFE3_MA0831.3	6.80544	-	chr1	6310260	6310595	TFE3-RCC	gene	6307405	6321035	-	end	3022	PeakInsideFeature	NA	ENSG00000158292.6	GPR153	any_internal	0.08248	0.02898	0	0	1.00706
chr1	6345509	6345519	TFE3_MA0831.3	9.06774	+	chr1	6344942	6346072	TFE3-RCC,PRCC	gene	6324328	6454451	-	end	21179	PeakInsideFeature	NA	ENSG00000097021.15	ACOT7	any_internal	0.59845	0.13169	1	0	1.99928
chr1	6362887	6362897	TFE3_MA0831.3	7.46303	+	chr1	6362300	6363031	TFE3-RCC	gene	6324328	6454451	-	center	26724	PeakInsideFeature	NA	ENSG00000097021.15	ACOT7	any_internal	0.10357	0.02791	0	0	1.2972
chr1	6402276	6402286	TFE3_MA0831.3	6.82069	-	chr1	6401965	6402510	PRCC	gene	6324328	6454451	-	center	12848	PeakInsideFeature	NA	ENSG00000097021.15	ACOT7	any_internal	0.05211	0.06196	0	0	-0.17558
chr1	6423736	6423746	TFE3_MA0831.3	7.60715	+	chr1	6423122	6423814	TFE3-RCC,PRCC	gene	6324328	6454451	-	start	30983	PeakInsideFeature	NA	ENSG00000097021.15	ACOT7	any_internal	0.05173	0.07686	0	0	-0.41342
chr1	6487768	6487778	TFE3_MA0831.3	7.60715	+	chr1	6487249	6488285	TFE3-RCC,PRCC	gene	6472477	6484730	-	start	3037	Upstream	NA	ENSG00000069812.7	HES2	any_promoter	0.09486	0.05442	0	0	0.59997
chr1	6497945	6497955	TFE3_MA0831.3	6.57695	-	chr1	6497025	6499781	TFE3-RCC,PRCC	gene	6489893	6489956	-	start	8447	Upstream	NA	ENSG00000265392.1	MIR4252	any_promoter	0.11018	0.09375	0	0	0.18844
chr1	6575953	6575963	TFE3_MA0831.3	6.66512	+	chr1	6575745	6576128	TFE3-RCC,PRCC	gene	6526151	6580121	-	start	4185	PeakInsideFeature	NA	ENSG00000171680.16	PLEKHG5	any_internal	0.12093	0.02684	0	0	1.51132
chr1	6683647	6683657	TFE3_MA0831.3	6.57695	+	chr1	6683393	6683867	TFE3-RCC	gene	6684925	6695646	+	start	1295	Upstream	NA	ENSG00000041988.11	THAP3	any_promoter	0.25021	0.03167	1	0	2.30031
chr1	6883268	6883278	TFE3_MA0831.3	9.21187	+	chr1	6882540	6883449	TFE3-RCC,PRCC	gene	6845383	7829766	+	start	37611	PeakInsideFeature	NA	ENSG00000171735.14	CAMTA1	any_internal	0.11873	0.05674	0	0	0.82193
chr1	7094497	7094507	TFE3_MA0831.3	7.46303	+	chr1	7094409	7094849	PRCC	gene	6845383	7829766	+	center	242945	PeakInsideFeature	NA	ENSG00000171735.14	CAMTA1	any_internal	0.03913	0.03145	0	0	0.18714
chr1	7102779	7102789	TFE3_MA0831.3	6.66512	-	chr1	7102683	7103240	PRCC	gene	6845383	7829766	+	center	234613	PeakInsideFeature	NA	ENSG00000171735.14	CAMTA1	any_internal	0.03452	0.02404	0	0	0.28469
chr1	7112676	7112686	TFE3_MA0831.3	6.80526	+	chr1	7112627	7113003	PRCC	gene	6845383	7829766	+	center	224759	PeakInsideFeature	NA	ENSG00000171735.14	CAMTA1	any_internal	0.04992	0.02615	0	0	0.55972
chr1	7158867	7158877	TFE3_MA0831.3	6.80544	-	chr1	7158124	7159107	TFE3-RCC,PRCC	gene	6845383	7829766	+	center	178959	PeakInsideFeature	NA	ENSG00000171735.14	CAMTA1	any_internal	0.10072	0.02891	0	0	1.23708
chr1	7181888	7181898	TFE3_MA0831.3	7.72644	-	chr1	7181531	7182272	TFE3-RCC,PRCC	gene	6845383	7829766	+	center	155673	PeakInsideFeature	NA	ENSG00000171735.14	CAMTA1	any_internal	0.27637	0.12999	1	0	0.9639
chr1	7284957	7284967	TFE3_MA0831.3	6.80544	+	chr1	7284690	7285204	TFE3-RCC,PRCC	gene	6845383	7829766	+	center	52627	PeakInsideFeature	NA	ENSG00000171735.14	CAMTA1	any_internal	0.14669	0.06841	0	0	0.88526
chr1	7291102	7291112	TFE3_MA0831.3	6.92493	-	chr1	7290838	7291505	TFE3-RCC,PRCC	gene	6845383	7829766	+	center	46403	PeakInsideFeature	NA	ENSG00000171735.14	CAMTA1	any_internal	0.06184	0.02212	0	0	0.89626
chr1	7418789	7418799	TFE3_MA0831.3	6.80544	-	chr1	7418439	7419231	TFE3-RCC,PRCC	gene	6845383	7829766	+	center	81261	PeakInsideFeature	NA	ENSG00000171735.14	CAMTA1	any_internal	0.10473	0.02843	0	0	1.29588
chr1	7507975	7507985	TFE3_MA0831.3	6.92493	-	chr1	7506931	7508156	TFE3-RCC,PRCC	gene	7501155	7501614	-	start	5929	Upstream	NA	ENSG00000225126.1	RP4-549F15.1	any_promoter	0.13005	0.03035	0	0	1.50305
chr1	7539665	7539675	TFE3_MA0831.3	6.80526	-	chr1	7538918	7539832	TFE3-RCC,PRCC	gene	6845383	7829766	+	center	201801	PeakInsideFeature	NA	ENSG00000171735.14	CAMTA1	any_internal	0.11006	0.05778	0	0	0.71306
chr1	7621482	7621492	TFE3_MA0831.3	6.92493	-	chr1	7621034	7621885	TFE3-RCC,PRCC	gene	6845383	7829766	+	end	208307	PeakInsideFeature	NA	ENSG00000171735.14	CAMTA1	any_internal	0.05992	0.05658	0	0	0.05859
chr1	7741281	7741291	TFE3_MA0831.3	6.67638	-	chr1	7740142	7741303	TFE3-RCC,PRCC	gene	6845383	7829766	+	end	89044	PeakInsideFeature	NA	ENSG00000171735.14	CAMTA1	any_internal	0.07556	0.04273	0	0	0.57723
chr1	7962717	7962727	TFE3_MA0831.3	9.21187	+	chr1	7962641	7963356	TFE3-RCC,PRCC	gene	7979906	8000926	-	end	16908	Downstream	NA	ENSG00000049249.4	TNFRSF9	distal_enhancer	0.08509	0.03684	0	0	0.84243
chr1	8064489	8064499	TFE3_MA0831.3	9.21187	-	chr1	8064209	8065873	TFE3-RCC,PRCC	gene	8064463	8086368	-	end	578	OverlapEnd	NA	ENSG00000116285.8	ERRFI1	any_internal	0.25537	0.0677	1	0	1.60718
chr1	8229987	8229997	TFE3_MA0831.3	11.73203	-	chr1	8229313	8230830	TFE3-RCC,PRCC	gene	8249883	8252830	+	start	19812	Upstream	NA	ENSG00000229305.1	RP11-431K24.2	distal_enhancer	0.38766	0.51371	1	1	-0.38538
chr1	8242266	8242276	TFE3_MA0831.3	6.67691	-	chr1	8242054	8243378	TFE3-RCC,PRCC	gene	8249883	8252830	+	start	7167	Upstream	NA	ENSG00000229305.1	RP11-431K24.2	any_promoter	0.04303	0.08943	0	0	-0.75892
chr1	8272463	8272473	TFE3_MA0831.3	6.66113	-	chr1	8271241	8272979	TFE3-RCC,PRCC	gene	8266493	8266657	-	start	5453	Upstream	NA	ENSG00000200975.1	RNU1-7P	any_promoter	0.03929	0.07453	0	0	-0.63859
chr1	8317430	8317440	TFE3_MA0831.3	6.93458	-	chr1	8317415	8318291	PRCC	gene	8335183	8335438	-	end	17330	Downstream	NA	ENSG00000265414.1	RN7SL729P	distal_enhancer	0.02926	0.05607	0	0	-0.58821
chr1	8409316	8409326	TFE3_MA0831.3	6.66113	+	chr1	8408812	8409381	TFE3-RCC,PRCC	gene	8412456	8877702	-	end	3360	Downstream	NA	ENSG00000142599.13	RERE	distal_enhancer	0.11862	0.13404	0	0	-0.14811
chr1	8411701	8411711	TFE3_MA0831.3	6.94032	-	chr1	8411496	8412161	PRCC	gene	8412456	8877702	-	end	628	Downstream	NA	ENSG00000142599.13	RERE	distal_enhancer	0.061	0.05338	0	0	0.1355
chr1	8444889	8444899	TFE3_MA0831.3	6.66113	-	chr1	8444203	8445055	PRCC	gene	8412456	8877702	-	end	32173	PeakInsideFeature	NA	ENSG00000142599.13	RERE	any_internal	0.06711	0.05571	0	0	0.19285
chr1	8457032	8457042	TFE3_MA0831.3	9.34066	+	chr1	8455390	8458165	TFE3-RCC,PRCC	gene	8412456	8877702	-	end	44321	PeakInsideFeature	NA	ENSG00000142599.13	RERE	any_internal	0.10817	0.08403	0	0	0.29096
chr1	8575467	8575477	TFE3_MA0831.3	6.66512	+	chr1	8575305	8575593	PRCC	gene	8571853	8571978	-	start	3471	Upstream	NA	ENSG00000221083.1	SNORA77	any_promoter	0.05828	0.04359	0	0	0.28373
chr1	8600590	8600600	TFE3_MA0831.3	8.5393	+	chr1	8600277	8600951	PRCC	gene	8412456	8877702	-	center	44465	PeakInsideFeature	NA	ENSG00000142599.13	RERE	any_internal	0.03198	0.03539	0	0	-0.08531
chr1	8611816	8611826	TFE3_MA0831.3	9.32542	-	chr1	8611183	8611993	PRCC	gene	8412456	8877702	-	center	33491	PeakInsideFeature	NA	ENSG00000142599.13	RERE	any_internal	0.04696	0.03866	0	0	0.17946
chr1	8612983	8612993	TFE3_MA0831.3	6.57695	-	chr1	8612908	8613308	PRCC	gene	8412456	8877702	-	center	31971	PeakInsideFeature	NA	ENSG00000142599.13	RERE	any_internal	0.06094	0.04413	0	0	0.31815
chr1	8613103	8613113	TFE3_MA0831.3	6.57695	-	chr1	8612908	8613308	PRCC	gene	8412456	8877702	-	center	31971	PeakInsideFeature	NA	ENSG00000142599.13	RERE	any_internal	0.04592	0.03219	0	0	0.31539
chr1	8886119	8886129	TFE3_MA0831.3	6.94032	-	chr1	8885972	8886572	TFE3-RCC,PRCC	gene	8891065	8891434	+	start	4793	Upstream	NA	ENSG00000229716.2	RP11-185B14.1	any_promoter	0.04778	0.08329	0	0	-0.57986
chr1	8938383	8938393	TFE3_MA0831.3	7.52417	+	chr1	8937960	8939725	TFE3-RCC,PRCC	gene	8938893	8939953	+	start	51	OverlapStart	NA	ENSG00000230679.1	ENO1-AS1	any_promoter	0.30135	0.25624	1	1	0.21533
chr1	8964607	8964617	TFE3_MA0831.3	7.17709	-	chr1	8963604	8964671	TFE3-RCC,PRCC	gene	8969800	8969963	+	start	5663	Upstream	NA	ENSG00000232663.2	RP3-477M7.6	any_promoter	0.08604	0.14202	0	0	-0.59333
chr1	9054558	9054568	TFE3_MA0831.3	6.66512	+	chr1	9054103	9054977	TFE3-RCC,PRCC	gene	9063358	9086404	-	end	8818	Downstream	NA	ENSG00000197241.3	SLC2A7	distal_enhancer	0.09551	0.06346	0	0	0.45044
chr1	9082624	9082634	TFE3_MA0831.3	6.66512	+	chr1	9082256	9082691	PRCC	gene	9063358	9086404	-	start	3931	PeakInsideFeature	NA	ENSG00000197241.3	SLC2A7	any_internal	0.05487	0.03648	0	0	0.38302
chr1	9170447	9170457	TFE3_MA0831.3	7.17709	-	chr1	9170295	9171391	TFE3-RCC,PRCC	gene	9160363	9189229	-	center	3953	PeakInsideFeature	NA	ENSG00000180758.10	GPR157	any_internal	0.05361	0.05211	0	0	0.02816
chr1	9350745	9350755	TFE3_MA0831.3	7.72644	-	chr1	9350053	9350925	TFE3-RCC,PRCC	gene	9352938	9429591	+	start	2449	Upstream	NA	ENSG00000171621.9	SPSB1	any_promoter	0.18613	0.2007	1	1	-0.09672
chr1	9360683	9360693	TFE3_MA0831.3	6.92493	+	chr1	9360218	9360859	PRCC	gene	9352938	9429591	+	start	7600	PeakInsideFeature	NA	ENSG00000171621.9	SPSB1	any_internal	0.05901	0.06857	0	0	-0.15726
chr1	9363465	9363475	TFE3_MA0831.3	9.34066	+	chr1	9362798	9363777	TFE3-RCC,PRCC	gene	9352938	9429591	+	start	10349	PeakInsideFeature	NA	ENSG00000171621.9	SPSB1	any_internal	0.15532	0.23181	0	1	-0.51254
chr1	9375565	9375575	TFE3_MA0831.3	9.32542	+	chr1	9375280	9376567	TFE3-RCC,PRCC	gene	9352938	9429591	+	center	15341	PeakInsideFeature	NA	ENSG00000171621.9	SPSB1	any_internal	0.21518	0.06289	1	0	1.46083
chr1	9381799	9381809	TFE3_MA0831.3	8.53877	+	chr1	9380953	9382138	TFE3-RCC,PRCC	gene	9352938	9429591	+	center	9719	PeakInsideFeature	NA	ENSG00000171621.9	SPSB1	any_internal	1.32542	0.19418	1	1	2.62875
chr1	9389908	9389918	TFE3_MA0831.3	6.5163	-	chr1	9389372	9389920	TFE3-RCC	gene	9352938	9429591	+	center	1618	PeakInsideFeature	NA	ENSG00000171621.9	SPSB1	any_internal	0.04461	0.02603	0	0	0.45563
chr1	9508842	9508852	TFE3_MA0831.3	6.92493	-	chr1	9508147	9509709	TFE3-RCC,PRCC	gene	9497727	9497837	-	start	11091	Upstream	NA	ENSG00000252956.1	RNA5SP40	distal_enhancer	0.12369	0.04074	0	0	1.18984
chr1	9536999	9537009	TFE3_MA0831.3	6.65147	-	chr1	9536526	9537841	TFE3-RCC,PRCC	gene	9561150	9563530	-	end	23967	Downstream	NA	ENSG00000235263.1	RP13-392I16.1	distal_enhancer	1.22032	0.11139	1	0	3.20016
chr1	9561204	9561214	TFE3_MA0831.3	6.54759	+	chr1	9560869	9561815	TFE3-RCC,PRCC	gene	9561150	9563530	-	end	192	OverlapEnd	NA	ENSG00000235263.1	RP13-392I16.1	any_internal	0.8328	0.37048	1	1	1.11901
chr1	9599495	9599505	TFE3_MA0831.3	10.12731	+	chr1	9598827	9600447	TFE3-RCC,PRCC	gene	9599540	9645237	+	start	97	OverlapStart	NA	ENSG00000171612.6	SLC25A33	any_promoter	1.15669	1.02429	1	1	0.17159
chr1	9649470	9649480	TFE3_MA0831.3	6.66113	-	chr1	9648282	9650191	TFE3-RCC,PRCC	gene	9648931	9674935	+	start	305	OverlapStart	NA	ENSG00000188807.8	TMEM201	any_promoter	0.1854	0.13317	1	0	0.41394
chr1	9714275	9714285	TFE3_MA0831.3	7.17709	-	chr1	9714266	9714883	TFE3-RCC,PRCC	gene	9712667	9714644	-	start	70	OverlapStart	NA	ENSG00000179840.5	C1orf200	any_promoter	0.04631	0.03894	0	0	0.15975
chr1	9952807	9952817	TFE3_MA0831.3	9.21187	-	chr1	9952542	9953618	TFE3-RCC,PRCC	gene	9908333	9970394	-	center	13717	PeakInsideFeature	NA	ENSG00000178585.10	CTNNBIP1	any_internal	0.11054	0.06852	0	0	0.5402
chr1	9960648	9960658	TFE3_MA0831.3	6.57695	-	chr1	9960085	9961173	TFE3-RCC,PRCC	gene	9908333	9970394	-	start	9765	PeakInsideFeature	NA	ENSG00000178585.10	CTNNBIP1	any_internal	0.61749	0.47383	1	1	0.36577
chr1	10011674	10011684	TFE3_MA0831.3	7.17709	-	chr1	10010320	10011698	TFE3-RCC,PRCC	gene	9982172	10003465	-	start	7544	Upstream	NA	ENSG00000162441.7	LZIC	any_promoter	0.03881	0.02859	0	0	0.25621
chr1	10075585	10075595	TFE3_MA0831.3	7.17709	-	chr1	10075583	10076010	TFE3-RCC,PRCC	gene	10057263	10076078	+	end	282	PeakInsideFeature	NA	ENSG00000162444.11	RBP7	any_internal	0.05955	0.02439	0	0	0.78793
chr1	10093005	10093015	TFE3_MA0831.3	11.73203	+	chr1	10092225	10093920	TFE3-RCC,PRCC	gene	10092889	10241297	+	start	183	OverlapStart	NA	ENSG00000130939.14	UBE4B	any_promoter	0.82289	0.766	1	1	0.10032
chr1	10106172	10106182	TFE3_MA0831.3	6.65147	+	chr1	10105553	10106805	TFE3-RCC,PRCC	gene	10092889	10241297	+	start	13290	PeakInsideFeature	NA	ENSG00000130939.14	UBE4B	any_internal	0.20216	0.09008	1	0	0.9873
chr1	10106248	10106258	TFE3_MA0831.3	6.92493	-	chr1	10105553	10106805	TFE3-RCC,PRCC	gene	10092889	10241297	+	start	13290	PeakInsideFeature	NA	ENSG00000130939.14	UBE4B	any_internal	0.23718	0.07805	1	0	1.35577
chr1	10112632	10112642	TFE3_MA0831.3	6.66113	-	chr1	10112242	10112697	TFE3-RCC	gene	10118728	10119706	+	start	6259	Upstream	NA	ENSG00000233623.2	PGAM1P11	any_promoter	0.06131	0.02132	0	0	0.91257
chr1	10278620	10278630	TFE3_MA0831.3	6.65147	+	chr1	10278127	10278802	PRCC	gene	10287775	10287861	+	start	9311	Upstream	NA	ENSG00000264881.1	MIR1273D	any_promoter	0.03762	0.02534	0	0	0.32064
chr1	10313874	10313884	TFE3_MA0831.3	8.5393	+	chr1	10313416	10314224	TFE3-RCC,PRCC	gene	10270862	10441661	+	center	42441	PeakInsideFeature	NA	ENSG00000054523.12	KIF1B	any_internal	0.12685	0.17262	0	0	-0.3823
chr1	10745933	10745943	TFE3_MA0831.3	7.17709	-	chr1	10745652	10747896	TFE3-RCC,PRCC	gene	10696660	10856707	-	center	29909	PeakInsideFeature	NA	ENSG00000130940.10	CASZ1	any_internal	0.1103	0.04792	0	0	0.90099
chr1	10784260	10784270	TFE3_MA0831.3	6.94032	+	chr1	10784135	10784734	PRCC	gene	10696660	10856707	-	center	7751	PeakInsideFeature	NA	ENSG00000130940.10	CASZ1	any_internal	0.0671	0.04273	0	0	0.44912
chr1	10788010	10788020	TFE3_MA0831.3	7.46303	+	chr1	10787727	10788229	TFE3-RCC,PRCC	gene	10696660	10856707	-	center	11295	PeakInsideFeature	NA	ENSG00000130940.10	CASZ1	any_internal	0.09881	0.03578	0	0	1.03869
chr1	10797560	10797570	TFE3_MA0831.3	6.57695	-	chr1	10797246	10797929	TFE3-RCC,PRCC	gene	10696660	10856707	-	center	20904	PeakInsideFeature	NA	ENSG00000130940.10	CASZ1	any_internal	0.07015	0.05048	0	0	0.33811
chr1	10864393	10864403	TFE3_MA0831.3	7.46303	+	chr1	10864010	10865066	TFE3-RCC,PRCC	gene	10696660	10856707	-	start	7831	Upstream	NA	ENSG00000130940.10	CASZ1	any_promoter	0.07933	0.03862	0	0	0.72256
chr1	10961519	10961529	TFE3_MA0831.3	9.99816	+	chr1	10960639	10962243	TFE3-RCC,PRCC	gene	10955817	10956055	+	end	5386	Downstream	NA	ENSG00000225158.2	RP11-340B24.3	distal_enhancer	0.06876	0.14267	0	0	-0.84542
chr1	11017378	11017388	TFE3_MA0831.3	6.80526	-	chr1	11017054	11017425	PRCC	gene	11006527	11042094	-	center	7071	PeakInsideFeature	NA	ENSG00000175262.10	C1orf127	any_internal	0.03965	0.04486	0	0	-0.11351
chr1	11036006	11036016	TFE3_MA0831.3	7.60733	+	chr1	11035498	11036588	TFE3-RCC,PRCC	gene	11006527	11042094	-	start	6051	PeakInsideFeature	NA	ENSG00000175262.10	C1orf127	any_internal	0.43059	0.27241	1	1	0.61697
chr1	11119526	11119536	TFE3_MA0831.3	6.70609	-	chr1	11119401	11120633	TFE3-RCC,PRCC	gene	11114640	11120081	-	start	64	OverlapStart	NA	ENSG00000116649.5	SRM	any_promoter	0.08009	0.07486	0	0	0.07437
chr1	11790231	11790241	TFE3_MA0831.3	6.54759	-	chr1	11789711	11790789	TFE3-RCC,PRCC	gene	11796140	11814859	+	start	5890	Upstream	NA	ENSG00000177674.11	AGTRAP	any_promoter	0.07996	0.07853	0	0	0.01998
chr1	11796101	11796111	TFE3_MA0831.3	12.51814	-	chr1	11795409	11797660	TFE3-RCC,PRCC	gene	11796140	11814859	+	start	394	OverlapStart	NA	ENSG00000177674.11	AGTRAP	any_promoter	0.71176	0.46209	1	1	0.59801
chr1	11822135	11822145	TFE3_MA0831.3	6.67638	+	chr1	11821523	11822339	PRCC	gene	11821843	11849642	+	start	88	OverlapStart	NA	ENSG00000215910.3	C1orf167	any_promoter	0.03545	0.03986	0	0	-0.10324
chr1	11866155	11866165	TFE3_MA0831.3	9.32542	-	chr1	11865054	11866878	TFE3-RCC,PRCC	gene	11866206	11903201	+	start	240	OverlapStart	NA	ENSG00000011021.17	CLCN6	any_promoter	1.61099	1.20951	1	1	0.40651
chr1	11866225	11866235	TFE3_MA0831.3	10.12731	+	chr1	11865054	11866878	TFE3-RCC,PRCC	gene	11866206	11903201	+	start	240	OverlapStart	NA	ENSG00000011021.17	CLCN6	any_promoter	0.92493	0.79395	1	1	0.21429
chr1	11866248	11866258	TFE3_MA0831.3	9.99816	+	chr1	11865054	11866878	TFE3-RCC,PRCC	gene	11866206	11903201	+	start	240	OverlapStart	NA	ENSG00000011021.17	CLCN6	any_promoter	0.92493	0.78356	1	1	0.23273
chr1	11902454	11902464	TFE3_MA0831.3	6.67638	-	chr1	11902152	11903081	PRCC	gene	11866206	11903201	+	end	585	PeakInsideFeature	NA	ENSG00000011021.17	CLCN6	any_internal	0.05265	0.08203	0	0	-0.46811
chr1	11923339	11923349	TFE3_MA0831.3	7.17709	-	chr1	11922770	11923393	TFE3-RCC,PRCC	gene	11917520	11918988	-	start	4093	Upstream	NA	ENSG00000120937.8	NPPB	any_promoter	0.04909	0.01993	0	0	0.73447
chr1	12000917	12000927	TFE3_MA0831.3	9.34066	+	chr1	12000602	12001101	TFE3-RCC,PRCC	gene	11994261	12035595	+	start	6590	PeakInsideFeature	NA	ENSG00000083444.12	PLOD1	any_internal	0.10457	0.08992	0	0	0.17453
chr1	12203900	12203910	TFE3_MA0831.3	6.67691	+	chr1	12202314	12204251	TFE3-RCC,PRCC	gene	12123433	12204264	+	end	982	PeakInsideFeature	NA	ENSG00000120949.10	TNFRSF8	any_internal	0.28537	0.32735	1	1	-0.18358
chr1	12213509	12213519	TFE3_MA0831.3	8.2811	+	chr1	12213126	12213850	TFE3-RCC,PRCC	gene	12123433	12204264	+	end	9224	Downstream	NA	ENSG00000120949.10	TNFRSF8	distal_enhancer	0.15451	0.48095	0	1	-1.50014
chr1	12228644	12228654	TFE3_MA0831.3	6.80526	-	chr1	12228265	12229079	TFE3-RCC,PRCC	gene	12227059	12269285	+	start	1613	PeakInsideFeature	NA	ENSG00000028137.12	TNFRSF1B	any_internal	0.15779	0.11456	0	0	0.39176
chr1	12254909	12254919	TFE3_MA0831.3	6.67638	-	chr1	12254720	12255109	PRCC	gene	12227059	12269285	+	center	6742	PeakInsideFeature	NA	ENSG00000028137.12	TNFRSF1B	any_internal	0.05649	0.06142	0	0	-0.08576
chr1	12510671	12510681	TFE3_MA0831.3	9.34119	+	chr1	12510538	12510799	PRCC	gene	12290123	12572099	+	end	61431	PeakInsideFeature	NA	ENSG00000048707.9	VPS13D	any_internal	0.12608	0.10981	0	0	0.16555
chr1	12514185	12514195	TFE3_MA0831.3	6.93458	+	chr1	12514021	12515413	TFE3-RCC,PRCC	gene	12290123	12572099	+	end	57382	PeakInsideFeature	NA	ENSG00000048707.9	VPS13D	any_internal	0.13353	0.09828	0	0	0.36544
chr1	12517555	12517565	TFE3_MA0831.3	6.80526	+	chr1	12517107	12518286	PRCC	gene	12290123	12572099	+	end	54403	PeakInsideFeature	NA	ENSG00000048707.9	VPS13D	any_internal	0.05479	0.04321	0	0	0.22934
chr1	12610862	12610872	TFE3_MA0831.3	6.57695	+	chr1	12610584	12610890	PRCC	gene	12627938	12677737	-	end	17201	Downstream	NA	ENSG00000162496.4	DHRS3	distal_enhancer	0.05498	0.05002	0	0	0.09357
chr1	12658299	12658309	TFE3_MA0831.3	9.21187	-	chr1	12657794	12658363	TFE3-RCC,PRCC	gene	12627938	12677737	-	center	5241	PeakInsideFeature	NA	ENSG00000162496.4	DHRS3	any_internal	0.69134	0.10468	1	0	2.47484
chr1	12987404	12987414	TFE3_MA0831.3	7.75266	+	chr1	12987393	12987667	PRCC	gene	12985989	12988081	+	center	495	PeakInsideFeature	NA	ENSG00000234064.1	RP11-450I1.2	any_internal	0.04398	0.03268	0	0	0.26227
chr1	13151606	13151616	TFE3_MA0831.3	6.67691	-	chr1	13151408	13151670	PRCC	gene	13146776	13147256	+	end	4283	Downstream	NA	ENSG00000233336.1	RP13-221M14.2	distal_enhancer	0.04727	0.02742	0	0	0.47097
chr1	13946710	13946720	TFE3_MA0831.3	8.2811	+	chr1	13946366	13947048	PRCC	gene	13909959	13944452	+	end	2255	Downstream	NA	ENSG00000162493.12	PDPN	distal_enhancer	0.06556	0.07728	0	0	-0.17742
chr1	13969633	13969643	TFE3_MA0831.3	8.25083	-	chr1	13968978	13969800	PRCC	gene	13983805	13986405	-	end	14416	Downstream	NA	ENSG00000237445.2	CTA-520D8.2	distal_enhancer	0.03002	0.04341	0	0	-0.31947
chr1	13988936	13988946	TFE3_MA0831.3	9.32542	-	chr1	13988657	13989361	PRCC	gene	13983805	13986405	-	start	2604	Upstream	NA	ENSG00000237445.2	CTA-520D8.2	any_promoter	0.03929	0.02862	0	0	0.26637
chr1	14220125	14220135	TFE3_MA0831.3	6.93458	+	chr1	14219183	14220280	PRCC	NA	NA	NA	NA	NA	NA	NA	NA	NA	NA	NA	0.03797	0.02358	0	0	0.38121
chr1	14220269	14220279	TFE3_MA0831.3	6.65147	+	chr1	14219183	14220280	PRCC	NA	NA	NA	NA	NA	NA	NA	NA	NA	NA	NA	0.03814	0.03483	0	0	0.07897
chr1	14439680	14439690	TFE3_MA0831.3	6.66512	-	chr1	14439094	14439859	TFE3-RCC,PRCC	gene	14450727	14450830	-	end	11251	Downstream	NA	ENSG00000252151.1	RNU6-1265P	distal_enhancer	0.08072	0.03277	0	0	0.88334
chr1	14469204	14469214	TFE3_MA0831.3	9.99816	+	chr1	14468917	14469238	PRCC	gene	14450727	14450830	-	start	18247	Upstream	NA	ENSG00000252151.1	RNU6-1265P	distal_enhancer	0.05246	0.04095	0	0	0.23538
chr1	14699547	14699557	TFE3_MA0831.3	10.12731	+	chr1	14699540	14701200	TFE3-RCC,PRCC	gene	14675449	14677518	-	start	22852	Upstream	NA	ENSG00000234593.1	RP4-704D23.1	distal_enhancer	0.06332	0.03312	0	0	0.61232
chr1	14954411	14954421	TFE3_MA0831.3	6.57695	+	chr1	14953744	14954633	TFE3-RCC,PRCC	gene	14925199	15444539	+	start	28989	PeakInsideFeature	NA	ENSG00000189337.11	KAZN	any_internal	0.06382	0.02725	0	0	0.777
chr1	15105488	15105498	TFE3_MA0831.3	9.32542	-	chr1	15105475	15106028	TFE3-RCC,PRCC	gene	14925199	15444539	+	center	79118	PeakInsideFeature	NA	ENSG00000189337.11	KAZN	any_internal	0.03852	0.02815	0	0	0.26165
chr1	15112354	15112364	TFE3_MA0831.3	7.3337	-	chr1	15111937	15113366	TFE3-RCC,PRCC	gene	14925199	15444539	+	center	72218	PeakInsideFeature	NA	ENSG00000189337.11	KAZN	any_internal	0.0928	0.05465	0	0	0.57052
chr1	15207326	15207336	TFE3_MA0831.3	6.92493	-	chr1	15206966	15207788	PRCC	gene	14925199	15444539	+	center	22508	PeakInsideFeature	NA	ENSG00000189337.11	KAZN	any_internal	0.06242	0.07725	0	0	-0.22848
chr1	15258451	15258461	TFE3_MA0831.3	7.17709	-	chr1	15258312	15258937	TFE3-RCC	gene	14925199	15444539	+	center	73755	PeakInsideFeature	NA	ENSG00000189337.11	KAZN	any_internal	0.15109	0.03193	0	0	1.6464
chr1	15295070	15295080	TFE3_MA0831.3	6.57677	-	chr1	15294698	15295872	TFE3-RCC,PRCC	gene	14925199	15444539	+	center	110416	PeakInsideFeature	NA	ENSG00000189337.11	KAZN	any_internal	1.0079	0.26347	1	1	1.84382
chr1	15296809	15296819	TFE3_MA0831.3	6.66512	+	chr1	15296500	15297143	PRCC	gene	14925199	15444539	+	center	111952	PeakInsideFeature	NA	ENSG00000189337.11	KAZN	any_internal	0.10577	0.08949	0	0	0.19339
chr1	15296829	15296839	TFE3_MA0831.3	6.82104	-	chr1	15296500	15297143	PRCC	gene	14925199	15444539	+	center	111952	PeakInsideFeature	NA	ENSG00000189337.11	KAZN	any_internal	0.07379	0.09161	0	0	-0.24151
chr1	15303462	15303472	TFE3_MA0831.3	7.46472	-	chr1	15303434	15304543	TFE3-RCC,PRCC	gene	14925199	15444539	+	center	119119	PeakInsideFeature	NA	ENSG00000189337.11	KAZN	any_internal	0.07321	0.07699	0	0	-0.05504
chr1	15321730	15321740	TFE3_MA0831.3	9.99816	-	chr1	15321421	15322026	PRCC	gene	14925199	15444539	+	end	122816	PeakInsideFeature	NA	ENSG00000189337.11	KAZN	any_internal	0.14669	0.12458	0	0	0.20014
chr1	15331798	15331808	TFE3_MA0831.3	6.67638	+	chr1	15331483	15332180	TFE3-RCC,PRCC	gene	14925199	15444539	+	end	112708	PeakInsideFeature	NA	ENSG00000189337.11	KAZN	any_internal	0.41499	0.16142	1	0	1.24339
chr1	15459670	15459680	TFE3_MA0831.3	6.80544	-	chr1	15459500	15460168	TFE3-RCC	gene	15442447	15478960	-	center	869	PeakInsideFeature	NA	ENSG00000175147.7	TMEM51-AS1	any_internal	0.17103	0.02157	0	0	2.09754
chr1	15498745	15498755	TFE3_MA0831.3	6.42803	+	chr1	15497898	15499733	TFE3-RCC,PRCC	gene	15490839	15497813	-	start	1002	Upstream	NA	ENSG00000204464.3	C1orf195	any_promoter	0.16913	0.12508	0	0	0.37349
chr1	15498791	15498801	TFE3_MA0831.3	6.66512	+	chr1	15497898	15499733	TFE3-RCC,PRCC	gene	15490839	15497813	-	start	1002	Upstream	NA	ENSG00000204464.3	C1orf195	any_promoter	0.27481	0.12676	1	0	0.98697
chr1	15499080	15499090	TFE3_MA0831.3	6.67638	+	chr1	15497898	15499733	TFE3-RCC,PRCC	gene	15490839	15497813	-	start	1002	Upstream	NA	ENSG00000204464.3	C1orf195	any_promoter	0.18347	0.11956	0	0	0.53125
chr1	15533811	15533821	TFE3_MA0831.3	9.99816	+	chr1	15532947	15534844	TFE3-RCC,PRCC	gene	15479027	15546976	+	end	13081	PeakInsideFeature	NA	ENSG00000171729.9	TMEM51	any_internal	0.12573	0.06135	0	0	0.8109
chr1	15549574	15549584	TFE3_MA0831.3	8.5393	-	chr1	15549517	15549794	TFE3-RCC,PRCC	gene	15479027	15546976	+	end	2679	Downstream	NA	ENSG00000171729.9	TMEM51	distal_enhancer	0.12589	0.06779	0	0	0.7075
chr1	15549775	15549785	TFE3_MA0831.3	6.57677	-	chr1	15549517	15549794	TFE3-RCC,PRCC	gene	15479027	15546976	+	end	2679	Downstream	NA	ENSG00000171729.9	TMEM51	distal_enhancer	0.06939	0.04006	0	0	0.54384
chr1	15587288	15587298	TFE3_MA0831.3	6.82069	-	chr1	15586850	15588465	TFE3-RCC,PRCC	gene	15573767	15726779	+	start	13890	PeakInsideFeature	NA	ENSG00000142621.15	FHAD1	any_internal	0.03889	0.04555	0	0	-0.14522
chr1	15606213	15606223	TFE3_MA0831.3	8.53877	+	chr1	15606032	15606765	PRCC	gene	15573767	15726779	+	start	32631	PeakInsideFeature	NA	ENSG00000142621.15	FHAD1	any_internal	0.06142	0.08414	0	0	-0.34025
chr1	15666835	15666845	TFE3_MA0831.3	6.57677	+	chr1	15666829	15667259	PRCC	gene	15660661	15661960	-	start	5084	Upstream	NA	ENSG00000236045.1	RP3-467K16.7	any_promoter	0.04189	0.03784	0	0	0.09152
chr1	15667099	15667109	TFE3_MA0831.3	6.92493	-	chr1	15666829	15667259	PRCC	gene	15660661	15661960	-	start	5084	Upstream	NA	ENSG00000236045.1	RP3-467K16.7	any_promoter	0.04926	0.04737	0	0	0.03771
chr1	15679163	15679173	TFE3_MA0831.3	6.57695	-	chr1	15678849	15679323	PRCC	gene	15653175	15670372	-	start	8714	Upstream	NA	ENSG00000233485.1	RP3-467K16.2	any_promoter	0.0932	0.11598	0	0	-0.25625
chr1	15853311	15853321	TFE3_MA0831.3	12.51814	-	chr1	15852645	15853870	TFE3-RCC,PRCC	gene	15853307	15918874	+	start	50	OverlapStart	NA	ENSG00000116138.8	DNAJC16	any_promoter	1.62674	1.57419	1	1	0.04667
chr1	15921864	15921874	TFE3_MA0831.3	6.66512	-	chr1	15921522	15922153	TFE3-RCC,PRCC	gene	15931076	15931538	+	start	9239	Upstream	NA	ENSG00000235084.2	CHCHD2P6	any_promoter	0.04639	0.06969	0	0	-0.41252
chr1	15930148	15930158	TFE3_MA0831.3	9.99816	+	chr1	15929208	15930786	TFE3-RCC,PRCC	gene	15912630	15930121	-	start	124	OverlapStart	NA	ENSG00000237301.1	RP4-680D5.2	any_promoter	0.86229	0.72253	1	1	0.24758
chr1	15930192	15930202	TFE3_MA0831.3	9.06721	-	chr1	15929208	15930786	TFE3-RCC,PRCC	gene	15912630	15930121	-	start	124	OverlapStart	NA	ENSG00000237301.1	RP4-680D5.2	any_promoter	0.59531	0.54907	1	1	0.11195
chr1	15957145	15957155	TFE3_MA0831.3	8.5393	+	chr1	15956842	15957482	PRCC	gene	15943994	15995539	+	center	12604	PeakInsideFeature	NA	ENSG00000197312.7	DDI2	any_internal	0.03041	0.01454	0	0	0.49752
chr1	16001371	16001381	TFE3_MA0831.3	7.1082	+	chr1	16000958	16001552	PRCC	gene	16010826	16061264	+	start	9571	Upstream	NA	ENSG00000116786.7	PLEKHM2	any_promoter	0.04814	0.05055	0	0	-0.04741
chr1	16005206	16005216	TFE3_MA0831.3	8.53877	+	chr1	16005085	16005424	PRCC	gene	16010826	16061264	+	start	5572	Upstream	NA	ENSG00000116786.7	PLEKHM2	any_promoter	0.07277	0.08723	0	0	-0.20091
chr1	16011274	16011284	TFE3_MA0831.3	7.47801	-	chr1	16010354	16011772	TFE3-RCC,PRCC	gene	16010966	16011053	+	start	97	FeatureInsidePeak	NA	ENSG00000264048.1	AL121992.1	any_promoter	0.09012	0.20261	0	1	-0.98966
chr1	16043284	16043294	TFE3_MA0831.3	6.67691	-	chr1	16043261	16043478	PRCC	gene	16010826	16061264	+	center	7324	PeakInsideFeature	NA	ENSG00000116786.7	PLEKHM2	any_internal	0.06122	0.02153	0	0	0.90437
chr1	16044933	16044943	TFE3_MA0831.3	8.31028	+	chr1	16044468	16045232	TFE3-RCC,PRCC	gene	16010826	16061264	+	center	8805	PeakInsideFeature	NA	ENSG00000116786.7	PLEKHM2	any_internal	0.07477	0.02543	0	0	0.99869
chr1	16276320	16276330	TFE3_MA0831.3	8.55455	+	chr1	16275521	16276885	TFE3-RCC,PRCC	gene	16268363	16302627	-	end	7840	PeakInsideFeature	NA	ENSG00000116809.7	ZBTB17	any_internal	0.25615	0.45201	1	1	-0.76479
chr1	16320833	16320843	TFE3_MA0831.3	6.67638	+	chr1	16320636	16321435	TFE3-RCC,PRCC	gene	16330730	16335302	+	start	9695	Upstream	NA	ENSG00000183888.4	C1orf64	any_promoter	0.05228	0.04352	0	0	0.17599
chr1	16383892	16383902	TFE3_MA0831.3	7.60715	-	chr1	16383891	16384421	PRCC	gene	16384263	16400127	-	end	107	OverlapEnd	NA	ENSG00000185519.8	FAM131C	any_internal	0.08007	0.11652	0	0	-0.43322
chr1	16393809	16393819	TFE3_MA0831.3	6.61261	+	chr1	16393410	16395451	TFE3-RCC,PRCC	gene	16384263	16400127	-	center	2235	PeakInsideFeature	NA	ENSG00000185519.8	FAM131C	any_internal	0.44237	0.48313	1	1	-0.12088
chr1	16439464	16439474	TFE3_MA0831.3	7.17709	-	chr1	16439439	16439851	PRCC	gene	16450831	16482582	-	end	11186	Downstream	NA	ENSG00000142627.9	EPHA2	distal_enhancer	0.05065	0.03142	0	0	0.42974
chr1	16500419	16500429	TFE3_MA0831.3	6.92493	+	chr1	16499572	16500429	TFE3-RCC,PRCC	gene	16485760	16488378	+	end	11622	Downstream	NA	ENSG00000224621.1	RP11-276H7.3	distal_enhancer	0.08476	0.11757	0	0	-0.38037
chr1	16521781	16521791	TFE3_MA0831.3	10.94538	-	chr1	16521718	16522102	TFE3-RCC	gene	16524348	16524852	+	start	2438	Upstream	NA	ENSG00000234166.1	ARHGEF19-AS1	any_promoter	0.15267	0.03499	0	0	1.58251
chr1	16577687	16577697	TFE3_MA0831.3	7.60733	+	chr1	16577493	16577728	PRCC	gene	16567707	16567893	-	start	9717	Upstream	NA	ENSG00000233929.1	MT1XP1	any_promoter	0.05472	0.04099	0	0	0.27651
chr1	16742653	16742663	TFE3_MA0831.3	7.60715	-	chr1	16742554	16742754	TFE3-RCC	gene	16713611	16763919	-	center	3889	PeakInsideFeature	NA	ENSG00000187144.7	SPATA21	any_internal	0.05202	0.02791	0	0	0.55037
chr1	16759611	16759621	TFE3_MA0831.3	6.42803	+	chr1	16759558	16759998	TFE3-RCC,PRCC	gene	16767166	16786573	+	start	7388	Upstream	NA	ENSG00000157191.15	NECAP2	any_promoter	0.03362	0.03077	0	0	0.07318
chr1	16767086	16767096	TFE3_MA0831.3	6.70609	+	chr1	16766491	16768076	TFE3-RCC,PRCC	gene	16767166	16786573	+	start	117	OverlapStart	NA	ENSG00000157191.15	NECAP2	any_promoter	0.47904	0.64478	1	1	-0.41086
chr1	16771005	16771015	TFE3_MA0831.3	6.93458	+	chr1	16770513	16771164	PRCC	gene	16713611	16763919	-	start	6919	Upstream	NA	ENSG00000187144.7	SPATA21	any_promoter	0.14984	0.16877	0	0	-0.14912
chr1	16955464	16955474	TFE3_MA0831.3	6.92493	+	chr1	16955103	16955702	PRCC	gene	16944750	16971178	-	center	2562	PeakInsideFeature	NA	ENSG00000215908.5	CROCCP2	any_internal	0.11115	0.14702	0	0	-0.3396
chr1	17036765	17036775	TFE3_MA0831.3	6.57695	+	chr1	17035152	17037785	TFE3-RCC,PRCC	gene	17013833	17046652	-	center	6226	PeakInsideFeature	NA	ENSG00000268869.1	ESPNP	any_internal	0.29652	0.20682	1	1	0.47365
chr1	17247593	17247603	TFE3_MA0831.3	10.12731	+	chr1	17247518	17248720	TFE3-RCC,PRCC	gene	17066767	17299474	+	end	51355	PeakInsideFeature	NA	ENSG00000058453.12	CROCC	any_internal	0.13677	0.07609	0	0	0.6837
chr1	17349725	17349735	TFE3_MA0831.3	8.53877	+	chr1	17349187	17350180	TFE3-RCC,PRCC	gene	17345216	17380665	-	end	4467	PeakInsideFeature	NA	ENSG00000117118.5	SDHB	any_internal	0.7303	0.05946	1	0	3.17598
chr1	17380154	17380164	TFE3_MA0831.3	6.92493	+	chr1	17379687	17381462	TFE3-RCC,PRCC	gene	17345216	17380665	-	start	91	OverlapStart	NA	ENSG00000117118.5	SDHB	any_promoter	0.12436	0.10058	0	0	0.25203
chr1	17388150	17388160	TFE3_MA0831.3	8.5393	-	chr1	17387952	17388706	TFE3-RCC,PRCC	gene	17345216	17380665	-	start	7664	Upstream	NA	ENSG00000117118.5	SDHB	any_promoter	0.06453	0.07485	0	0	-0.15907
chr1	17401885	17401895	TFE3_MA0831.3	6.80526	-	chr1	17401464	17402680	PRCC	gene	17393255	17445948	-	end	8817	PeakInsideFeature	NA	ENSG00000117115.8	PADI2	any_internal	0.05238	0.0261	0	0	0.60838
chr1	17407889	17407899	TFE3_MA0831.3	6.92493	-	chr1	17407693	17408281	TFE3-RCC,PRCC	gene	17393255	17445948	-	center	11614	PeakInsideFeature	NA	ENSG00000117115.8	PADI2	any_internal	0.02193	0.02766	0	0	-0.16961
chr1	17454908	17454918	TFE3_MA0831.3	6.65147	+	chr1	17454512	17455606	TFE3-RCC,PRCC	gene	17393255	17445948	-	start	9111	Upstream	NA	ENSG00000117115.8	PADI2	any_promoter	0.16052	0.18014	0	0	-0.14578
chr1	17487987	17487997	TFE3_MA0831.3	9.34066	-	chr1	17487805	17488186	PRCC	gene	17484691	17484779	+	end	3216	Downstream	NA	ENSG00000252180.1	Y_RNA	distal_enhancer	0.05086	0.07135	0	0	-0.34904
chr1	17697320	17697330	TFE3_MA0831.3	8.5393	-	chr1	17697187	17697447	PRCC	gene	17698690	17728195	+	start	1373	Upstream	NA	ENSG00000256049.2	PADI6	any_promoter	0.0914	0.06832	0	0	0.32193
chr1	17766522	17766532	TFE3_MA0831.3	6.80544	+	chr1	17763720	17766659	TFE3-RCC,PRCC	gene	17733255	17766220	-	start	1031	OverlapStart	NA	ENSG00000179051.9	RCC2	any_internal	0.2878	0.34137	1	1	-0.22874
chr1	17878628	17878638	TFE3_MA0831.3	6.80544	+	chr1	17877252	17879022	TFE3-RCC,PRCC	gene	17866329	18024369	+	start	11808	PeakInsideFeature	NA	ENSG00000074964.12	ARHGEF10L	any_internal	0.79728	0.30156	1	1	1.33495
chr1	17886224	17886234	TFE3_MA0831.3	9.32542	-	chr1	17885732	17886981	TFE3-RCC,PRCC	gene	17866329	18024369	+	start	20027	PeakInsideFeature	NA	ENSG00000074964.12	ARHGEF10L	any_internal	0.19279	0.10657	1	0	0.73147
chr1	17888209	17888219	TFE3_MA0831.3	6.65147	-	chr1	17887634	17888518	TFE3-RCC,PRCC	gene	17866329	18024369	+	start	21747	PeakInsideFeature	NA	ENSG00000074964.12	ARHGEF10L	any_internal	0.4387	0.36739	1	1	0.24147
chr1	17891090	17891100	TFE3_MA0831.3	7.72644	-	chr1	17890985	17892520	TFE3-RCC,PRCC	gene	17866329	18024369	+	start	25423	PeakInsideFeature	NA	ENSG00000074964.12	ARHGEF10L	any_internal	0.2041	0.12981	1	0	0.56852
chr1	17912856	17912866	TFE3_MA0831.3	6.65147	+	chr1	17912699	17913529	TFE3-RCC,PRCC	gene	17866329	18024369	+	center	32235	PeakInsideFeature	NA	ENSG00000074964.12	ARHGEF10L	any_internal	0.43825	0.25591	1	1	0.72371
chr1	17926439	17926449	TFE3_MA0831.3	7.72644	-	chr1	17925791	17926851	TFE3-RCC,PRCC	gene	17866329	18024369	+	center	19028	PeakInsideFeature	NA	ENSG00000074964.12	ARHGEF10L	any_internal	0.81785	0.1582	1	0	2.20804
chr1	17941539	17941549	TFE3_MA0831.3	7.72644	-	chr1	17941241	17942023	TFE3-RCC,PRCC	gene	17866329	18024369	+	center	3717	PeakInsideFeature	NA	ENSG00000074964.12	ARHGEF10L	any_internal	0.05065	0.04682	0	0	0.07599
chr1	18001169	18001179	TFE3_MA0831.3	9.06774	+	chr1	17999646	18001489	TFE3-RCC,PRCC	gene	17866329	18024369	+	end	23802	PeakInsideFeature	NA	ENSG00000074964.12	ARHGEF10L	any_internal	0.16391	0.02378	0	0	1.97556
chr1	18001433	18001443	TFE3_MA0831.3	8.53877	+	chr1	17999646	18001489	TFE3-RCC,PRCC	gene	17866329	18024369	+	end	23802	PeakInsideFeature	NA	ENSG00000074964.12	ARHGEF10L	any_internal	0.38024	0.05337	1	0	2.38537
chr1	18145515	18145525	TFE3_MA0831.3	6.65147	+	chr1	18145216	18146343	TFE3-RCC,PRCC	gene	18081807	18153558	+	end	7779	PeakInsideFeature	NA	ENSG00000117148.6	ACTL8	any_internal	0.89122	0.03997	1	0	3.83865
chr1	18152790	18152800	TFE3_MA0831.3	6.82104	+	chr1	18152638	18152991	TFE3-RCC,PRCC	gene	18081807	18153558	+	end	744	PeakInsideFeature	NA	ENSG00000117148.6	ACTL8	any_internal	0.04903	0.05407	0	0	-0.09628
chr1	18202634	18202644	TFE3_MA0831.3	6.66113	-	chr1	18202431	18202711	PRCC	gene	18081807	18153558	+	end	49013	Downstream	NA	ENSG00000117148.6	ACTL8	distal_enhancer	0.06118	0.05026	0	0	0.19793
chr1	18220666	18220676	TFE3_MA0831.3	6.66113	-	chr1	18220656	18221235	PRCC	NA	NA	NA	NA	NA	NA	NA	NA	NA	NA	NA	0.05051	0.02793	0	0	0.52087
chr1	18230139	18230149	TFE3_MA0831.3	9.34119	+	chr1	18229608	18230366	PRCC	NA	NA	NA	NA	NA	NA	NA	NA	NA	NA	NA	0.05766	0.09265	0	0	-0.51448
chr1	18235566	18235576	TFE3_MA0831.3	9.32542	+	chr1	18235454	18235700	PRCC	NA	NA	NA	NA	NA	NA	NA	NA	NA	NA	NA	0.08987	0.04051	0	0	0.81979
chr1	18235613	18235623	TFE3_MA0831.3	6.92493	+	chr1	18235454	18235700	PRCC	NA	NA	NA	NA	NA	NA	NA	NA	NA	NA	NA	0.08004	0.03994	0	0	0.70235
chr1	18325727	18325737	TFE3_MA0831.3	6.82104	-	chr1	18325496	18325853	PRCC	NA	NA	NA	NA	NA	NA	NA	NA	NA	NA	NA	0.05329	0.02645	0	0	0.61543
chr1	18331937	18331947	TFE3_MA0831.3	6.93458	+	chr1	18331781	18332128	PRCC	NA	NA	NA	NA	NA	NA	NA	NA	NA	NA	NA	0.05616	0.053	0	0	0.05802
chr1	18566365	18566375	TFE3_MA0831.3	9.06774	-	chr1	18566243	18566545	TFE3-RCC	gene	18434239	18704977	+	center	3214	PeakInsideFeature	NA	ENSG00000117154.7	IGSF21	any_internal	0.08566	0.04444	0	0	0.68013
chr1	18761531	18761541	TFE3_MA0831.3	9.32542	-	chr1	18761253	18761557	PRCC	gene	18807423	18812478	+	start	46018	Upstream	NA	ENSG00000179023.7	KLHDC7A	distal_enhancer	0.02573	0.02924	0	0	-0.09839
chr1	18779247	18779257	TFE3_MA0831.3	9.32542	+	chr1	18778975	18779395	PRCC	gene	18807423	18812478	+	start	28238	Upstream	NA	ENSG00000179023.7	KLHDC7A	distal_enhancer	0.04275	0.03756	0	0	0.11677
chr1	18865868	18865878	TFE3_MA0831.3	9.85386	+	chr1	18865532	18866203	PRCC	gene	18839611	18839881	+	end	25986	Downstream	NA	ENSG00000235282.2	RP1-8B22.1	distal_enhancer	0.0409	0.09719	0	0	-0.90098
chr1	18907300	18907310	TFE3_MA0831.3	7.60733	+	chr1	18907299	18907515	PRCC	gene	18921907	18922130	+	start	14500	Upstream	NA	ENSG00000225478.2	RP1-8B22.2	distal_enhancer	0.0547	0.0369	0	0	0.36992
chr1	18907361	18907371	TFE3_MA0831.3	6.82104	-	chr1	18907299	18907515	PRCC	gene	18921907	18922130	+	start	14500	Upstream	NA	ENSG00000225478.2	RP1-8B22.2	distal_enhancer	0.05174	0.05419	0	0	-0.04593
chr1	18985252	18985262	TFE3_MA0831.3	6.70609	-	chr1	18985151	18985629	PRCC	gene	18957499	19075360	+	start	27891	PeakInsideFeature	NA	ENSG00000009709.7	PAX7	any_internal	0.04572	0.02435	0	0	0.52806
chr1	19193077	19193087	TFE3_MA0831.3	6.66113	+	chr1	19192804	19193481	TFE3-RCC,PRCC	gene	19166092	19186176	-	start	6966	Upstream	NA	ENSG00000179002.5	TAS1R2	any_promoter	0.25311	0.05793	1	0	1.758
chr1	19209217	19209227	TFE3_MA0831.3	6.67638	-	chr1	19208186	19209585	TFE3-RCC,PRCC	gene	19209695	19209769	-	start	884	Downstream	NA	ENSG00000265606.1	MIR4695	any_promoter	1.34632	0.17972	1	0	2.74985
chr1	19253119	19253129	TFE3_MA0831.3	6.82069	+	chr1	19252757	19253533	TFE3-RCC,PRCC	gene	19175766	19247615	-	start	5530	Upstream	NA	ENSG00000255275.3	RP13-279N23.2	any_promoter	0.08567	0.11951	0	0	-0.38798
chr1	19258538	19258548	TFE3_MA0831.3	6.67638	-	chr1	19258081	19258608	PRCC	gene	19230774	19283180	-	center	1367	PeakInsideFeature	NA	ENSG00000169991.6	IFFO2	any_internal	0.05537	0.063	0	0	-0.13242
chr1	19292323	19292333	TFE3_MA0831.3	6.57677	+	chr1	19292034	19292842	TFE3-RCC,PRCC	gene	19230774	19283180	-	start	9258	Upstream	NA	ENSG00000169991.6	IFFO2	any_promoter	0.13937	0.13116	0	0	0.07439
chr1	19316973	19316983	TFE3_MA0831.3	7.17709	-	chr1	19315821	19316996	TFE3-RCC,PRCC	gene	19230774	19283180	-	start	33228	Upstream	NA	ENSG00000169991.6	IFFO2	distal_enhancer	0.07534	0.01856	0	0	1.22288
chr1	19354737	19354747	TFE3_MA0831.3	6.66113	-	chr1	19354157	19355365	TFE3-RCC,PRCC	gene	19398603	19402005	-	end	43842	Downstream	NA	ENSG00000272084.1	RP5-1126H10.2	distal_enhancer	0.21188	0.2264	1	1	-0.08618
chr1	19375731	19375741	TFE3_MA0831.3	6.82069	-	chr1	19375487	19375935	PRCC	gene	19398603	19402005	-	end	22892	Downstream	NA	ENSG00000272084.1	RP5-1126H10.2	distal_enhancer	0.04176	0.13446	0	0	-1.26884
chr1	19394224	19394234	TFE3_MA0831.3	9.21187	-	chr1	19392704	19394345	TFE3-RCC,PRCC	gene	19398603	19402005	-	end	5079	Downstream	NA	ENSG00000272084.1	RP5-1126H10.2	distal_enhancer	0.09555	0.0628	0	0	0.46185
chr1	19414338	19414348	TFE3_MA0831.3	6.54759	-	chr1	19414069	19414871	TFE3-RCC,PRCC	gene	19410045	19410145	-	start	4325	Upstream	NA	ENSG00000266098.1	AL137127.1	any_promoter	0.11503	0.08356	0	0	0.37025
chr1	19626695	19626705	TFE3_MA0831.3	6.54759	+	chr1	19626661	19626994	TFE3-RCC	gene	19623573	19624397	+	end	2430	Downstream	NA	ENSG00000270728.1	RP4-657E11.10	distal_enhancer	0.0491	0.01498	0	0	0.90714
chr1	19626841	19626851	TFE3_MA0831.3	6.57695	+	chr1	19626661	19626994	TFE3-RCC	gene	19623573	19624397	+	end	2430	Downstream	NA	ENSG00000270728.1	RP4-657E11.10	distal_enhancer	0.05347	0.0268	0	0	0.60881
chr1	19697498	19697508	TFE3_MA0831.3	6.65147	-	chr1	19696631	19697703	TFE3-RCC,PRCC	gene	19665266	19812066	-	end	31901	PeakInsideFeature	NA	ENSG00000077549.13	CAPZB	any_internal	0.12951	0.03027	0	0	1.50011
chr1	19804956	19804966	TFE3_MA0831.3	9.09692	-	chr1	19803008	19805247	TFE3-RCC,PRCC	gene	19665266	19812066	-	start	7939	PeakInsideFeature	NA	ENSG00000077549.13	CAPZB	any_internal	0.05132	0.03743	0	0	0.29409
chr1	20070860	20070870	TFE3_MA0831.3	8.55455	+	chr1	20070384	20071105	PRCC	gene	20008705	20126438	-	center	3173	PeakInsideFeature	NA	ENSG00000162542.9	TMCO4	any_internal	0.03547	0.03361	0	0	0.04584
chr1	20084868	20084878	TFE3_MA0831.3	6.82104	+	chr1	20084767	20085410	PRCC	gene	20008705	20126438	-	center	17517	PeakInsideFeature	NA	ENSG00000162542.9	TMCO4	any_internal	0.07018	0.04469	0	0	0.45532
chr1	20141142	20141152	TFE3_MA0831.3	6.94032	+	chr1	20140654	20143138	TFE3-RCC,PRCC	gene	20140522	20141771	-	start	125	OverlapStart	NA	ENSG00000178828.5	RNF186	any_promoter	0.1649	0.07781	0	0	0.89174
chr1	20151176	20151186	TFE3_MA0831.3	6.80544	-	chr1	20150483	20152165	TFE3-RCC,PRCC	gene	20140522	20141771	-	start	9553	Upstream	NA	ENSG00000178828.5	RNF186	any_promoter	0.0818	0.06603	0	0	0.23286
chr1	20151225	20151235	TFE3_MA0831.3	6.94032	-	chr1	20150483	20152165	TFE3-RCC,PRCC	gene	20140522	20141771	-	start	9553	Upstream	NA	ENSG00000178828.5	RNF186	any_promoter	0.07163	0.06541	0	0	0.09703
chr1	20208846	20208856	TFE3_MA0831.3	8.5393	-	chr1	20208240	20209618	TFE3-RCC,PRCC	gene	20209005	20239438	+	start	76	OverlapStart	NA	ENSG00000169914.5	OTUD3	any_promoter	0.66994	0.83472	1	1	-0.30738
chr1	20512545	20512555	TFE3_MA0831.3	6.67691	-	chr1	20511785	20513960	TFE3-RCC,PRCC	gene	20510734	20512979	-	start	107	OverlapStart	NA	ENSG00000225986.1	RP3-340N1.5	any_promoter	0.23712	0.23995	1	1	-0.01555
chr1	20577444	20577454	TFE3_MA0831.3	6.65147	+	chr1	20576545	20577804	TFE3-RCC,PRCC	gene	20569587	20571148	+	end	6026	Downstream	NA	ENSG00000228105.1	RP3-340N1.6	distal_enhancer	0.31758	0.28016	1	1	0.16739
chr1	20694376	20694386	TFE3_MA0831.3	7.17709	-	chr1	20693401	20694633	TFE3-RCC,PRCC	gene	20687071	20757727	-	end	6946	PeakInsideFeature	NA	ENSG00000236963.1	RP4-749H3.1	any_internal	0.27072	0.11865	1	0	1.04687
chr1	20760694	20760704	TFE3_MA0831.3	6.92493	+	chr1	20760681	20760946	PRCC	gene	20687071	20757727	-	start	3086	Upstream	NA	ENSG00000236963.1	RP4-749H3.1	any_promoter	0.02723	0.03301	0	0	-0.15423
chr1	20820806	20820816	TFE3_MA0831.3	6.67691	-	chr1	20820233	20821342	TFE3-RCC,PRCC	gene	20808883	20812713	-	start	8074	Upstream	NA	ENSG00000162545.5	CAMK2N1	any_promoter	0.05436	0.06433	0	0	-0.17279
chr1	20820951	20820961	TFE3_MA0831.3	6.54759	+	chr1	20820233	20821342	TFE3-RCC,PRCC	gene	20808883	20812713	-	start	8074	Upstream	NA	ENSG00000162545.5	CAMK2N1	any_promoter	0.12749	0.11329	0	0	0.142
chr1	20940166	20940176	TFE3_MA0831.3	6.94032	-	chr1	20939660	20941025	TFE3-RCC,PRCC	gene	20915440	20945401	+	end	5059	PeakInsideFeature	NA	ENSG00000158825.5	CDA	any_internal	0.57027	0.21191	1	1	1.33288
chr1	21050527	21050537	TFE3_MA0831.3	6.42803	-	chr1	21050522	21050785	TFE3-RCC	gene	20990506	21044510	-	start	6143	Upstream	NA	ENSG00000117245.8	KIF17	any_promoter	0.08668	0.038	0	0	0.83605
chr1	21059757	21059767	TFE3_MA0831.3	7.60733	+	chr1	21058082	21060395	TFE3-RCC,PRCC	gene	21046224	21059330	-	start	92	OverlapStart	NA	ENSG00000189410.7	SH2D5	any_promoter	0.73899	0.61	1	1	0.26718
chr1	21202316	21202326	TFE3_MA0831.3	8.5393	-	chr1	21202098	21202754	PRCC	gene	21132962	21503377	-	end	69464	PeakInsideFeature	NA	ENSG00000075151.15	EIF4G3	any_internal	0.07131	0.05848	0	0	0.20858
chr1	21676828	21676838	TFE3_MA0831.3	6.67638	+	chr1	21676585	21677283	TFE3-RCC,PRCC	gene	21543739	21671997	-	start	4937	Upstream	NA	ENSG00000117298.10	ECE1	any_promoter	0.18568	0.10848	1	0	0.66241
chr1	21711657	21711667	TFE3_MA0831.3	6.66512	+	chr1	21710654	21712076	TFE3-RCC,PRCC	gene	21724479	21724855	+	start	13114	Upstream	NA	ENSG00000236216.4	PPP1R11P1	distal_enhancer	0.29704	0.05683	1	0	1.98979
chr1	21835085	21835095	TFE3_MA0831.3	6.55471	-	chr1	21835084	21836486	TFE3-RCC,PRCC	gene	21835857	21904905	+	start	72	OverlapStart	NA	ENSG00000162551.9	ALPL	any_promoter	0.08645	0.01858	0	0	1.37515
chr1	21864179	21864189	TFE3_MA0831.3	6.66113	-	chr1	21863653	21865219	TFE3-RCC,PRCC	gene	21835857	21904905	+	center	5945	PeakInsideFeature	NA	ENSG00000162551.9	ALPL	any_internal	1.41182	0.27276	1	1	2.27451
chr1	21890911	21890921	TFE3_MA0831.3	6.80544	-	chr1	21890405	21891985	TFE3-RCC,PRCC	gene	21835857	21904905	+	end	13710	PeakInsideFeature	NA	ENSG00000162551.9	ALPL	any_internal	0.11808	0.05126	0	0	0.91675
chr1	21913239	21913249	TFE3_MA0831.3	7.3337	+	chr1	21912916	21914264	TFE3-RCC,PRCC	gene	21912964	21917680	+	start	626	OverlapStart	NA	ENSG00000233431.1	RP11-63N8.3	any_promoter	0.46692	0.21368	1	1	1.04647
chr1	21913589	21913599	TFE3_MA0831.3	6.67638	+	chr1	21912916	21914264	TFE3-RCC,PRCC	gene	21912964	21917680	+	start	626	OverlapStart	NA	ENSG00000233431.1	RP11-63N8.3	any_promoter	1.62996	0.70609	1	1	1.17978
chr1	21961196	21961206	TFE3_MA0831.3	6.81467	+	chr1	21959675	21962150	TFE3-RCC,PRCC	gene	21922707	21995801	-	center	1658	PeakInsideFeature	NA	ENSG00000076864.15	RAP1GAP	any_internal	0.17136	0.14953	0	0	0.17095
chr1	21966502	21966512	TFE3_MA0831.3	7.60733	-	chr1	21964904	21966569	TFE3-RCC,PRCC	gene	21922707	21995801	-	center	6482	PeakInsideFeature	NA	ENSG00000076864.15	RAP1GAP	any_internal	0.14679	0.06924	0	0	0.8732
chr1	21995862	21995872	TFE3_MA0831.3	9.32542	+	chr1	21995698	21996743	TFE3-RCC,PRCC	gene	21922707	21995801	-	start	419	OverlapStart	NA	ENSG00000076864.15	RAP1GAP	any_promoter	0.23868	0.20626	1	1	0.19004
chr1	22179000	22179010	TFE3_MA0831.3	6.93458	-	chr1	22178598	22179101	PRCC	gene	22148737	22263790	-	center	27414	PeakInsideFeature	NA	ENSG00000142798.12	HSPG2	any_internal	0.05961	0.04301	0	0	0.3193
chr1	22198559	22198569	TFE3_MA0831.3	7.46303	+	chr1	22198498	22198754	PRCC	gene	22148737	22263790	-	center	7637	PeakInsideFeature	NA	ENSG00000142798.12	HSPG2	any_internal	0.03657	0.07849	0	0	-0.75881
chr1	22260325	22260335	TFE3_MA0831.3	6.66512	-	chr1	22260071	22260630	TFE3-RCC,PRCC	gene	22148737	22263790	-	start	3440	PeakInsideFeature	NA	ENSG00000142798.12	HSPG2	any_internal	0.56942	0.20174	1	1	1.39439
chr1	22375235	22375245	TFE3_MA0831.3	6.66113	+	chr1	22374778	22375556	TFE3-RCC,PRCC	gene	22379119	22419437	+	start	3952	Upstream	NA	ENSG00000070831.11	CDC42	any_promoter	0.12011	0.10258	0	0	0.18712
chr1	22375304	22375314	TFE3_MA0831.3	9.09692	+	chr1	22374778	22375556	TFE3-RCC,PRCC	gene	22379119	22419437	+	start	3952	Upstream	NA	ENSG00000070831.11	CDC42	any_promoter	0.15326	0.13677	0	0	0.14087
chr1	22755308	22755318	TFE3_MA0831.3	6.92493	+	chr1	22755141	22755702	TFE3-RCC,PRCC	gene	22778343	22857650	+	start	22922	Upstream	NA	ENSG00000184677.12	ZBTB40	distal_enhancer	0.07505	0.07569	0	0	-0.00929
chr1	22778294	22778304	TFE3_MA0831.3	9.06774	-	chr1	22777840	22779481	TFE3-RCC,PRCC	gene	22778343	22857650	+	start	317	OverlapStart	NA	ENSG00000184677.12	ZBTB40	any_promoter	0.94906	0.79239	1	1	0.25327
chr1	22883514	22883524	TFE3_MA0831.3	7.72644	-	chr1	22882972	22883620	PRCC	gene	22890056	22930087	+	start	6760	Upstream	NA	ENSG00000070886.6	EPHA8	any_promoter	0.05084	0.02394	0	0	0.64258
chr1	22968897	22968907	TFE3_MA0831.3	6.67638	-	chr1	22968318	22969042	TFE3-RCC,PRCC	gene	22970122	22974603	+	start	1442	Upstream	NA	ENSG00000159189.7	C1QC	any_promoter	0.10636	0.06345	0	0	0.57597
chr1	23035242	23035252	TFE3_MA0831.3	6.92493	+	chr1	23034878	23035458	PRCC	gene	23037331	23241818	+	start	2163	Upstream	NA	ENSG00000133216.12	EPHB2	any_promoter	0.09556	0.04403	0	0	0.81349
chr1	23066691	23066701	TFE3_MA0831.3	9.34119	-	chr1	23066003	23067080	PRCC	gene	23037331	23241818	+	start	29210	PeakInsideFeature	NA	ENSG00000133216.12	EPHB2	any_internal	0.02995	0.04919	0	0	-0.44002
chr1	23079886	23079896	TFE3_MA0831.3	8.5393	+	chr1	23079695	23080262	TFE3-RCC	gene	23075309	23075404	-	start	4574	Upstream	NA	ENSG00000216157.2	AL611946.1	any_promoter	0.33065	0.03602	1	0	2.56288
chr1	23106864	23106874	TFE3_MA0831.3	6.92493	+	chr1	23106858	23107552	PRCC	gene	23037331	23241818	+	center	32369	PeakInsideFeature	NA	ENSG00000133216.12	EPHB2	any_internal	0.04888	0.0292	0	0	0.4541
chr1	23141668	23141678	TFE3_MA0831.3	6.67638	+	chr1	23140974	23141778	PRCC	gene	23037331	23241818	+	center	1802	PeakInsideFeature	NA	ENSG00000133216.12	EPHB2	any_internal	0.04178	0.02821	0	0	0.33332
chr1	23155622	23155632	TFE3_MA0831.3	9.06774	-	chr1	23155353	23155999	TFE3-RCC,PRCC	gene	23037331	23241818	+	center	16102	PeakInsideFeature	NA	ENSG00000133216.12	EPHB2	any_internal	0.48572	0.12767	1	0	1.74877
chr1	23178224	23178234	TFE3_MA0831.3	6.54759	+	chr1	23177816	23178425	TFE3-RCC,PRCC	gene	23037331	23241818	+	center	38546	PeakInsideFeature	NA	ENSG00000133216.12	EPHB2	any_internal	0.149	0.10589	0	0	0.41348
chr1	23199982	23199992	TFE3_MA0831.3	6.70609	-	chr1	23199081	23200246	TFE3-RCC,PRCC	gene	23189651	23189719	-	start	9944	Upstream	NA	ENSG00000264014.1	MIR4253	any_promoter	0.10086	0.14942	0	0	-0.47396
chr1	23575325	23575335	TFE3_MA0831.3	6.57695	+	chr1	23574591	23575495	TFE3-RCC,PRCC	gene	23571257	23571717	+	end	3326	Downstream	NA	ENSG00000215381.3	RP5-1057J7.1	distal_enhancer	0.09685	0.10079	0	0	-0.04628
chr1	23720888	23720898	TFE3_MA0831.3	9.34119	+	chr1	23719830	23721492	TFE3-RCC,PRCC	gene	23707553	23751233	-	center	8732	PeakInsideFeature	NA	ENSG00000204219.5	TCEA3	any_internal	0.06532	0.10452	0	0	-0.52494
chr1	23805691	23805701	TFE3_MA0831.3	6.80526	-	chr1	23805245	23805948	TFE3-RCC,PRCC	gene	23755055	23811061	-	start	5465	PeakInsideFeature	NA	ENSG00000088280.14	ASAP3	any_internal	1.20797	0.51138	1	1	1.20233
chr1	23964970	23964980	TFE3_MA0831.3	6.92493	-	chr1	23963887	23965029	TFE3-RCC,PRCC	gene	23907984	23967058	+	end	2600	PeakInsideFeature	NA	ENSG00000197880.4	MDS2	any_internal	0.10017	0.0339	0	0	1.10068
chr1	23970598	23970608	TFE3_MA0831.3	6.66113	+	chr1	23970030	23970962	TFE3-RCC,PRCC	gene	23907984	23967058	+	end	3438	Downstream	NA	ENSG00000197880.4	MDS2	distal_enhancer	0.2233	0.04854	1	0	1.76941
chr1	24243832	24243842	TFE3_MA0831.3	6.80526	-	chr1	24242722	24243922	TFE3-RCC,PRCC	gene	24197015	24285549	-	center	2040	PeakInsideFeature	NA	ENSG00000188822.6	CNR2	any_internal	0.09617	0.14414	0	0	-0.48459
chr1	24246597	24246607	TFE3_MA0831.3	9.06774	-	chr1	24246346	24246961	TFE3-RCC,PRCC	gene	24255559	24255637	+	start	8906	Upstream	NA	ENSG00000264926.1	MIR378F	any_promoter	0.29631	0.22343	1	1	0.37245
chr1	24252818	24252828	TFE3_MA0831.3	8.53877	+	chr1	24252815	24253071	PRCC	gene	24255559	24255637	+	start	2616	Upstream	NA	ENSG00000264926.1	MIR378F	any_promoter	0.02909	0.04457	0	0	-0.36914
chr1	24278422	24278432	TFE3_MA0831.3	7.52417	-	chr1	24277618	24278672	PRCC	gene	24275505	24275873	-	start	2272	Upstream	NA	ENSG00000230228.2	RP11-4M23.4	any_promoter	0.04054	0.0727	0	0	-0.58332
chr1	24452997	24453007	TFE3_MA0831.3	6.67638	-	chr1	24452461	24453564	TFE3-RCC,PRCC	gene	24446260	24469611	-	center	4923	PeakInsideFeature	NA	ENSG00000142677.3	IL22RA1	any_internal	0.75199	0.08283	1	0	2.86072
chr1	24543472	24543482	TFE3_MA0831.3	6.92493	+	chr1	24542438	24543846	TFE3-RCC,PRCC	gene	24526729	24538183	+	end	4959	Downstream	NA	ENSG00000230023.2	RP11-10N16.2	distal_enhancer	0.05466	0.04478	0	0	0.19364
chr1	24620736	24620746	TFE3_MA0831.3	6.61261	+	chr1	24620620	24622223	TFE3-RCC,PRCC	gene	24634045	24648391	-	end	12624	Downstream	NA	ENSG00000232298.2	RP11-10N16.3	distal_enhancer	0.05059	0.06366	0	0	-0.23294
chr1	24674839	24674849	TFE3_MA0831.3	6.66512	-	chr1	24674651	24675156	TFE3-RCC,PRCC	gene	24645811	24690972	+	center	6512	PeakInsideFeature	NA	ENSG00000158055.11	GRHL3	any_internal	0.08772	0.08051	0	0	0.09625
chr1	24969461	24969471	TFE3_MA0831.3	6.61261	+	chr1	24968600	24970718	TFE3-RCC,PRCC	gene	24958206	24999758	+	center	9323	PeakInsideFeature	NA	ENSG00000133226.12	SRRM1	any_internal	0.89716	1.02575	1	1	-0.18852
chr1	25009762	25009772	TFE3_MA0831.3	7.17709	-	chr1	25009687	25010876	TFE3-RCC,PRCC	gene	24958206	24999758	+	end	10523	Downstream	NA	ENSG00000133226.12	SRRM1	distal_enhancer	0.07606	0.03285	0	0	0.81563
chr1	25044977	25044987	TFE3_MA0831.3	8.53877	-	chr1	25044117	25045025	TFE3-RCC,PRCC	gene	25071847	25170815	+	start	27276	Upstream	NA	ENSG00000169504.10	CLIC4	distal_enhancer	0.09992	0.04844	0	0	0.77455
chr1	25088778	25088788	TFE3_MA0831.3	6.66113	+	chr1	25088536	25089555	TFE3-RCC,PRCC	gene	25071847	25170815	+	start	17198	PeakInsideFeature	NA	ENSG00000169504.10	CLIC4	any_internal	0.08033	0.04456	0	0	0.60572
chr1	25176141	25176151	TFE3_MA0831.3	7.17709	-	chr1	25176045	25176551	PRCC	gene	25071847	25170815	+	end	5483	Downstream	NA	ENSG00000169504.10	CLIC4	distal_enhancer	0.09952	0.06416	0	0	0.48655
chr1	25176399	25176409	TFE3_MA0831.3	7.60733	-	chr1	25176045	25176551	PRCC	gene	25071847	25170815	+	end	5483	Downstream	NA	ENSG00000169504.10	CLIC4	distal_enhancer	0.11321	0.11631	0	0	-0.03223
chr1	25199016	25199026	TFE3_MA0831.3	6.94032	+	chr1	25198566	25199595	TFE3-RCC,PRCC	gene	25226001	25291612	-	end	26921	Downstream	NA	ENSG00000020633.14	RUNX3	distal_enhancer	0.09504	0.07027	0	0	0.33658
chr1	25236332	25236342	TFE3_MA0831.3	9.99816	-	chr1	25235983	25236480	TFE3-RCC,PRCC	gene	25226001	25291612	-	end	10230	PeakInsideFeature	NA	ENSG00000020633.14	RUNX3	any_internal	0.13991	0.11443	0	0	0.24375
chr1	25238034	25238044	TFE3_MA0831.3	7.60715	-	chr1	25237531	25238456	PRCC	gene	25226001	25291612	-	end	11992	PeakInsideFeature	NA	ENSG00000020633.14	RUNX3	any_internal	0.03556	0.08562	0	0	-0.8801
chr1	25329693	25329703	TFE3_MA0831.3	9.34066	+	chr1	25329524	25330581	TFE3-RCC,PRCC	gene	25349993	25350077	+	start	19941	Upstream	NA	ENSG00000264371.1	MIR4425	distal_enhancer	0.04851	0.04284	0	0	0.11747
chr1	25330246	25330256	TFE3_MA0831.3	7.72644	-	chr1	25329524	25330581	TFE3-RCC,PRCC	gene	25349993	25350077	+	start	19941	Upstream	NA	ENSG00000264371.1	MIR4425	distal_enhancer	0.07887	0.11192	0	0	-0.40194
chr1	25334087	25334097	TFE3_MA0831.3	7.17709	-	chr1	25334010	25334340	TFE3-RCC	gene	25349993	25350077	+	start	15818	Upstream	NA	ENSG00000264371.1	MIR4425	distal_enhancer	0.11731	0.09589	0	0	0.23715
chr1	25349066	25349076	TFE3_MA0831.3	6.66512	-	chr1	25348674	25349814	TFE3-RCC,PRCC	gene	25349993	25350077	+	start	749	Upstream	NA	ENSG00000264371.1	MIR4425	any_promoter	0.24361	0.57252	1	1	-1.15644
chr1	25504854	25504864	TFE3_MA0831.3	6.66113	-	chr1	25504779	25505524	PRCC	gene	25534629	25535360	+	start	29478	Upstream	NA	ENSG00000231953.1	RP4-706G24.1	distal_enhancer	0.01824	0.02866	0	0	-0.3181
chr1	25943925	25943935	TFE3_MA0831.3	6.66113	-	chr1	25942251	25943966	TFE3-RCC,PRCC	gene	25943958	26112698	+	start	850	OverlapStart	NA	ENSG00000117643.10	MAN1C1	any_promoter	0.10689	0.07435	0	0	0.41236
chr1	26232952	26232962	TFE3_MA0831.3	9.85386	-	chr1	26231237	26233670	TFE3-RCC,PRCC	gene	26232852	26232945	-	start	492	FeatureInsidePeak	NA	ENSG00000264021.1	MIR3917	any_promoter	0.40327	0.50886	1	1	-0.31861
chr1	26232996	26233006	TFE3_MA0831.3	7.17709	-	chr1	26231237	26233670	TFE3-RCC,PRCC	gene	26232852	26232945	-	start	492	FeatureInsidePeak	NA	ENSG00000264021.1	MIR3917	any_promoter	0.27286	0.38081	1	1	-0.44746
chr1	26249280	26249290	TFE3_MA0831.3	6.42803	+	chr1	26248882	26250472	TFE3-RCC,PRCC	gene	26238239	26238313	+	end	11364	Downstream	NA	ENSG00000266763.1	AL033528.1	distal_enhancer	0.20581	0.15146	1	0	0.3893
chr1	26376469	26376479	TFE3_MA0831.3	6.80526	+	chr1	26375964	26376712	TFE3-RCC,PRCC	gene	26363742	26372624	-	start	3714	Upstream	NA	ENSG00000158014.10	SLC30A2	any_promoter	0.64536	0.16604	1	0	1.81648
chr1	26376521	26376531	TFE3_MA0831.3	10.12731	+	chr1	26375964	26376712	TFE3-RCC,PRCC	gene	26363742	26372624	-	start	3714	Upstream	NA	ENSG00000158014.10	SLC30A2	any_promoter	0.82523	0.18818	1	1	2.00087
chr1	26394163	26394173	TFE3_MA0831.3	6.80544	+	chr1	26393491	26394633	TFE3-RCC,PRCC	gene	26377794	26394927	-	start	865	PeakInsideFeature	NA	ENSG00000158022.6	TRIM63	any_promoter	0.45204	0.02625	1	0	3.24389
chr1	26431756	26431766	TFE3_MA0831.3	7.3337	+	chr1	26431152	26432034	TFE3-RCC,PRCC	gene	26437663	26452034	+	start	6070	Upstream	NA	ENSG00000175087.5	PDIK1L	any_promoter	0.02989	0.0498	0	0	-0.4536
chr1	26454206	26454216	TFE3_MA0831.3	7.75266	+	chr1	26453908	26454737	PRCC	gene	26437663	26452034	+	end	2288	Downstream	NA	ENSG00000175087.5	PDIK1L	distal_enhancer	0.03855	0.04697	0	0	-0.1822
chr1	26491075	26491085	TFE3_MA0831.3	6.66512	-	chr1	26490709	26491577	TFE3-RCC,PRCC	gene	26496361	26498551	+	start	5218	Upstream	NA	ENSG00000142684.7	ZNF593	any_promoter	0.10442	0.1303	0	0	-0.26487
chr1	26602267	26602277	TFE3_MA0831.3	6.92493	-	chr1	26602066	26603105	TFE3-RCC,PRCC	gene	26605666	26608007	+	start	3081	Upstream	NA	ENSG00000142669.9	SH3BGRL3	any_promoter	0.55707	0.71512	1	1	-0.3471
chr1	26632411	26632421	TFE3_MA0831.3	6.92493	-	chr1	26632294	26633856	TFE3-RCC,PRCC	gene	26607818	26644854	-	center	6739	PeakInsideFeature	NA	ENSG00000158062.16	UBXN11	any_internal	0.09188	0.0659	0	0	0.36624
chr1	26645345	26645355	TFE3_MA0831.3	6.80544	-	chr1	26645185	26645521	PRCC	gene	26607818	26644854	-	start	499	Upstream	NA	ENSG00000158062.16	UBXN11	any_promoter	0.07258	0.1459	0	0	-0.81489
chr1	26758605	26758615	TFE3_MA0831.3	6.67691	-	chr1	26758300	26759558	TFE3-RCC,PRCC	gene	26758772	26797785	+	start	157	OverlapStart	NA	ENSG00000117682.12	DHDDS	any_promoter	0.75321	0.61954	1	1	0.27227
chr1	26758642	26758652	TFE3_MA0831.3	9.99816	+	chr1	26758300	26759558	TFE3-RCC,PRCC	gene	26758772	26797785	+	start	157	OverlapStart	NA	ENSG00000117682.12	DHDDS	any_promoter	0.75204	0.84497	1	1	-0.16318
chr1	26798888	26798898	TFE3_MA0831.3	7.60715	+	chr1	26796897	26799877	TFE3-RCC,PRCC	gene	26798940	26802463	+	start	553	OverlapStart	NA	ENSG00000198830.6	HMGN2	any_promoter	0.76442	0.83361	1	1	-0.12136
chr1	26827059	26827069	TFE3_MA0831.3	9.99816	-	chr1	26826508	26828264	TFE3-RCC,PRCC	gene	26845844	26846741	-	end	18458	Downstream	NA	ENSG00000224129.1	DPPA2P2	distal_enhancer	0.51844	0.1979	1	1	1.28955
chr1	26880937	26880947	TFE3_MA0831.3	6.66512	+	chr1	26880464	26881363	PRCC	gene	26881032	26881084	+	start	119	FeatureInsidePeak	NA	ENSG00000238705.1	MIR1976	any_promoter	0.05682	0.09225	0	0	-0.52445
chr1	26907945	26907955	TFE3_MA0831.3	6.92493	+	chr1	26907643	26908009	PRCC	gene	26856251	26901521	+	end	6305	Downstream	NA	ENSG00000117676.9	RPS6KA1	distal_enhancer	0.05756	0.06813	0	0	-0.17581
chr1	27019901	27019911	TFE3_MA0831.3	7.46303	+	chr1	27018709	27019981	TFE3-RCC,PRCC	gene	27022523	27108595	+	start	3178	Upstream	NA	ENSG00000117713.13	ARID1A	any_promoter	0.20285	0.21384	1	1	-0.06825
chr1	27033074	27033084	TFE3_MA0831.3	6.94032	+	chr1	27032274	27033358	TFE3-RCC,PRCC	gene	27022523	27108595	+	start	10293	PeakInsideFeature	NA	ENSG00000117713.13	ARID1A	any_internal	0.14513	0.11586	0	0	0.27415
chr1	27049964	27049974	TFE3_MA0831.3	9.32542	-	chr1	27049607	27050534	TFE3-RCC,PRCC	gene	27022523	27108595	+	center	15489	PeakInsideFeature	NA	ENSG00000117713.13	ARID1A	any_internal	0.25764	0.15163	1	0	0.68131
chr1	27115170	27115180	TFE3_MA0831.3	6.55471	+	chr1	27113097	27115980	TFE3-RCC,PRCC	gene	27113962	27124889	+	start	576	OverlapStart	NA	ENSG00000060642.6	PIGV	any_promoter	0.11711	0.08874	0	0	0.32382
chr1	27226941	27226951	TFE3_MA0831.3	8.5393	+	chr1	27226047	27227464	TFE3-RCC,PRCC	gene	27226728	27273353	+	start	27	OverlapStart	NA	ENSG00000090273.9	NUDC	any_promoter	0.2433	0.34226	1	1	-0.45441
chr1	27241892	27241902	TFE3_MA0831.3	7.72644	-	chr1	27241671	27242234	TFE3-RCC,PRCC	gene	27237979	27240457	-	start	1495	Upstream	NA	ENSG00000131910.4	NR0B2	any_promoter	0.21298	0.06873	1	0	1.35366
chr1	27272984	27272994	TFE3_MA0831.3	6.92493	+	chr1	27272342	27273245	TFE3-RCC	gene	27226728	27273353	+	end	560	PeakInsideFeature	NA	ENSG00000090273.9	NUDC	any_internal	0.08444	0.05104	0	0	0.53117
chr1	27339781	27339791	TFE3_MA0831.3	9.34119	+	chr1	27339046	27339942	TFE3-RCC,PRCC	gene	27331510	27339327	-	start	167	OverlapStart	NA	ENSG00000158246.7	FAM46B	any_promoter	0.27288	0.23863	1	1	0.17685
chr1	27426171	27426181	TFE3_MA0831.3	6.61261	+	chr1	27425564	27426619	PRCC	gene	27425305	27493472	-	end	786	PeakInsideFeature	NA	ENSG00000090020.6	SLC9A1	any_internal	0.05136	0.14923	0	0	-1.20082
chr1	27627672	27627682	TFE3_MA0831.3	7.72644	-	chr1	27625908	27627805	TFE3-RCC,PRCC	gene	27561006	27635110	+	end	8254	PeakInsideFeature	NA	ENSG00000142784.11	WDTC1	any_internal	0.07636	0.06202	0	0	0.22244
chr1	27648877	27648887	TFE3_MA0831.3	7.47801	-	chr1	27648059	27649270	TFE3-RCC,PRCC	gene	27648650	27662891	+	start	14	OverlapStart	NA	ENSG00000186501.10	TMEM222	any_promoter	0.37765	0.45749	1	1	-0.26157
chr1	27729177	27729187	TFE3_MA0831.3	6.57677	+	chr1	27728705	27730236	TFE3-RCC,PRCC	gene	27730729	27816669	-	end	1259	Downstream	NA	ENSG00000158195.6	WASF2	distal_enhancer	0.37066	0.2362	1	1	0.60099
chr1	27739615	27739625	TFE3_MA0831.3	8.31081	-	chr1	27739439	27739936	TFE3-RCC,PRCC	gene	27730729	27816669	-	end	8958	PeakInsideFeature	NA	ENSG00000158195.6	WASF2	any_internal	0.42184	0.04444	1	0	2.70361
chr1	27855589	27855599	TFE3_MA0831.3	11.73203	+	chr1	27853658	27856040	TFE3-RCC,PRCC	gene	27852315	27857072	+	center	156	PeakInsideFeature	NA	ENSG00000237429.1	RP1-159A19.4	any_internal	0.31687	0.22339	1	1	0.46243
chr1	27869129	27869139	TFE3_MA0831.3	6.61261	-	chr1	27868763	27869904	TFE3-RCC,PRCC	gene	27860545	27930942	-	end	8788	PeakInsideFeature	NA	ENSG00000126705.9	AHDC1	any_internal	1.33645	0.62752	1	1	1.0622
chr1	27902416	27902426	TFE3_MA0831.3	10.12731	-	chr1	27901436	27902759	TFE3-RCC,PRCC	gene	27860545	27930942	-	center	6354	PeakInsideFeature	NA	ENSG00000126705.9	AHDC1	any_internal	0.27336	0.18753	1	1	0.49135
chr1	27996089	27996099	TFE3_MA0831.3	6.67638	-	chr1	27995669	27996147	TFE3-RCC,PRCC	gene	27995978	27996787	+	start	70	OverlapStart	NA	ENSG00000225886.1	RP11-288L9.4	any_promoter	0.08553	0.12592	0	0	-0.45287
chr1	27999158	27999168	TFE3_MA0831.3	9.32542	-	chr1	27998251	27999440	TFE3-RCC,PRCC	gene	27992571	27998729	-	start	116	OverlapStart	NA	ENSG00000126709.10	IFI6	any_promoter	0.09173	0.08279	0	0	0.11599
chr1	28195739	28195749	TFE3_MA0831.3	12.51814	-	chr1	28195589	28196299	TFE3-RCC,PRCC	gene	28199054	28213196	+	start	3110	Upstream	NA	ENSG00000130775.11	THEMIS2	any_promoter	0.10065	0.14628	0	0	-0.45003
chr1	28261600	28261610	TFE3_MA0831.3	7.46303	-	chr1	28261159	28262617	TFE3-RCC,PRCC	gene	28261503	28285668	+	start	385	OverlapStart	NA	ENSG00000130768.10	SMPDL3B	any_promoter	0.10679	0.1869	0	1	-0.68931
chr1	28320738	28320748	TFE3_MA0831.3	9.99816	+	chr1	28320599	28321057	TFE3-RCC,PRCC	gene	28316668	28317035	-	start	3793	Upstream	NA	ENSG00000238231.2	RP11-460I13.6	any_promoter	0.0675	0.08195	0	0	-0.21154
chr1	28485965	28485975	TFE3_MA0831.3	7.75266	-	chr1	28485922	28486638	PRCC	gene	28473676	28520447	-	center	10781	PeakInsideFeature	NA	ENSG00000169403.7	PTAFR	any_internal	0.06954	0.07383	0	0	-0.06469
chr1	28559524	28559534	TFE3_MA0831.3	9.34066	+	chr1	28559077	28559914	TFE3-RCC,PRCC	gene	28525966	28559536	-	start	41	OverlapStart	NA	ENSG00000126698.6	DNAJC8	any_promoter	0.34607	0.34342	1	1	0.01037
chr1	28559553	28559563	TFE3_MA0831.3	9.21187	+	chr1	28559077	28559914	TFE3-RCC,PRCC	gene	28525966	28559536	-	start	41	OverlapStart	NA	ENSG00000126698.6	DNAJC8	any_promoter	0.35349	0.34342	1	1	0.03901
chr1	28623509	28623519	TFE3_MA0831.3	9.34066	-	chr1	28622941	28624064	TFE3-RCC,PRCC	gene	28586037	28609002	+	end	14500	Downstream	NA	ENSG00000130766.4	SESN2	distal_enhancer	0.41313	0.28485	1	1	0.50116
chr1	28736619	28736629	TFE3_MA0831.3	7.17709	-	chr1	28736316	28736762	TFE3-RCC,PRCC	gene	28696113	28826881	+	center	24958	PeakInsideFeature	NA	ENSG00000204138.8	PHACTR4	any_internal	0.07371	0.03923	0	0	0.6279
chr1	28782762	28782772	TFE3_MA0831.3	12.51814	-	chr1	28782664	28783046	PRCC	gene	28696113	28826881	+	center	21358	PeakInsideFeature	NA	ENSG00000204138.8	PHACTR4	any_internal	0.04208	0.03835	0	0	0.08382
chr1	28832838	28832848	TFE3_MA0831.3	7.17709	-	chr1	28831993	28833421	TFE3-RCC,PRCC	gene	28832491	28837404	+	start	216	OverlapStart	NA	ENSG00000242125.2	SNHG3	any_promoter	0.10072	0.1262	0	0	-0.26819
chr1	29186921	29186931	TFE3_MA0831.3	6.92493	-	chr1	29186100	29187823	TFE3-RCC,PRCC	gene	29194086	29197779	+	start	7125	Upstream	NA	ENSG00000226852.2	RP1-212P9.2	any_promoter	0.23268	0.07951	1	0	1.3102
chr1	29211664	29211674	TFE3_MA0831.3	7.72644	-	chr1	29211128	29211899	TFE3-RCC,PRCC	gene	29213602	29446553	+	start	2089	Upstream	NA	ENSG00000159023.14	EPB41	any_promoter	1.37737	0.69279	1	1	0.96722
chr1	29471960	29471970	TFE3_MA0831.3	7.17709	-	chr1	29471477	29473242	TFE3-RCC,PRCC	gene	29479000	29479503	+	start	6641	Upstream	NA	ENSG00000227637.1	RP11-242O24.5	any_promoter	0.03014	0.04354	0	0	-0.31905
chr1	29476247	29476257	TFE3_MA0831.3	8.5393	+	chr1	29475359	29476506	TFE3-RCC	gene	29471005	29473506	-	start	2426	Upstream	NA	ENSG00000225750.1	RP11-242O24.3	any_promoter	0.04306	0.02797	0	0	0.36777
chr1	29770717	29770727	TFE3_MA0831.3	6.92493	+	chr1	29770599	29770834	TFE3-RCC	gene	29758992	29759074	+	end	11642	Downstream	NA	ENSG00000266678.1	AL139151.1	distal_enhancer	0.09112	0.02688	0	0	1.17797
chr1	29798111	29798121	TFE3_MA0831.3	6.57695	+	chr1	29798088	29798989	TFE3-RCC,PRCC	gene	29814704	29823405	-	end	16166	Downstream	NA	ENSG00000225011.4	RP11-810H18.1	distal_enhancer	0.05782	0.0247	0	0	0.74853
chr1	29865234	29865244	TFE3_MA0831.3	6.65147	-	chr1	29864635	29865524	PRCC	gene	29814704	29823405	-	start	41674	Upstream	NA	ENSG00000225011.4	RP11-810H18.1	distal_enhancer	0.05641	0.03904	0	0	0.35111
chr1	29876907	29876917	TFE3_MA0831.3	10.12731	-	chr1	29876456	29877843	TFE3-RCC,PRCC	NA	NA	NA	NA	NA	NA	NA	NA	NA	NA	NA	0.04554	0.0783	0	0	-0.55689
chr1	29877661	29877671	TFE3_MA0831.3	6.67691	-	chr1	29876456	29877843	TFE3-RCC,PRCC	NA	NA	NA	NA	NA	NA	NA	NA	NA	NA	NA	0.04193	0.02107	0	0	0.54877
chr1	30122716	30122726	TFE3_MA0831.3	7.46303	-	chr1	30122301	30123119	PRCC	gene	30117391	30117525	-	start	5185	Upstream	NA	ENSG00000221126.1	AC092265.1	any_promoter	0.03397	0.02939	0	0	0.11874
chr1	30231273	30231283	TFE3_MA0831.3	6.57695	+	chr1	30230842	30232298	TFE3-RCC,PRCC	gene	30181697	30182394	-	start	49176	Upstream	NA	ENSG00000228176.1	RP4-656G21.1	distal_enhancer	0.05804	0.05765	0	0	0.00687
chr1	30324120	30324130	TFE3_MA0831.3	7.75266	-	chr1	30324041	30325556	TFE3-RCC,PRCC	gene	30357748	30357852	+	start	32950	Upstream	NA	ENSG00000222787.1	AL645944.1	distal_enhancer	0.04647	0.03565	0	0	0.24049
chr1	30370022	30370032	TFE3_MA0831.3	8.5393	-	chr1	30369795	30370441	TFE3-RCC,PRCC	gene	30377711	30378204	-	end	7593	Downstream	NA	ENSG00000270927.1	RP11-179G8.1	distal_enhancer	0.11041	0.18051	0	0	-0.60553
chr1	30370174	30370184	TFE3_MA0831.3	6.66512	-	chr1	30369795	30370441	TFE3-RCC,PRCC	gene	30377711	30378204	-	end	7593	Downstream	NA	ENSG00000270927.1	RP11-179G8.1	distal_enhancer	0.07517	0.0831	0	0	-0.11098
chr1	30376554	30376564	TFE3_MA0831.3	8.5393	-	chr1	30376362	30376839	TFE3-RCC	gene	30377711	30378204	-	end	1111	Downstream	NA	ENSG00000270927.1	RP11-179G8.1	distal_enhancer	0.07654	0.02991	0	0	0.89914
chr1	30376651	30376661	TFE3_MA0831.3	6.66512	+	chr1	30376362	30376839	TFE3-RCC	gene	30377711	30378204	-	end	1111	Downstream	NA	ENSG00000270927.1	RP11-179G8.1	distal_enhancer	0.13015	0.04196	0	0	1.22467
chr1	30383021	30383031	TFE3_MA0831.3	6.80544	+	chr1	30382668	30383042	TFE3-RCC	gene	30377711	30378204	-	start	4651	Upstream	NA	ENSG00000270927.1	RP11-179G8.1	any_promoter	0.06057	0.0286	0	0	0.68508
chr1	30479165	30479175	TFE3_MA0831.3	6.66512	+	chr1	30478961	30479778	PRCC	gene	30486798	30510459	-	end	7429	Downstream	NA	ENSG00000233399.2	RP11-111I12.1	distal_enhancer	0.03526	0.0443	0	0	-0.20483
chr1	30715557	30715567	TFE3_MA0831.3	7.52417	+	chr1	30714651	30715630	PRCC	gene	30699369	30699462	+	end	15678	Downstream	NA	ENSG00000231251.1	RP3-357I16.1	distal_enhancer	0.02775	0.01444	0	0	0.42895
chr1	30831996	30832006	TFE3_MA0831.3	6.57695	-	chr1	30831181	30832165	TFE3-RCC,PRCC	NA	NA	NA	NA	NA	NA	NA	NA	NA	NA	NA	0.06649	0.03174	0	0	0.69905
chr1	30845817	30845827	TFE3_MA0831.3	6.92493	-	chr1	30845666	30846157	PRCC	gene	30882406	30884485	-	end	36495	Downstream	NA	ENSG00000236335.1	RP4-591L5.1	distal_enhancer	0.03633	0.03486	0	0	0.03559
chr1	30852683	30852693	TFE3_MA0831.3	7.60733	+	chr1	30852489	30853591	TFE3-RCC,PRCC	gene	30882406	30884485	-	end	29366	Downstream	NA	ENSG00000236335.1	RP4-591L5.1	distal_enhancer	0.02581	0.05288	0	0	-0.62617
chr1	30852787	30852797	TFE3_MA0831.3	7.46303	-	chr1	30852489	30853591	TFE3-RCC,PRCC	gene	30882406	30884485	-	end	29366	Downstream	NA	ENSG00000236335.1	RP4-591L5.1	distal_enhancer	0.05516	0.05088	0	0	0.08019
chr1	30856760	30856770	TFE3_MA0831.3	6.57677	-	chr1	30856675	30856958	PRCC	gene	30882406	30884485	-	end	25590	Downstream	NA	ENSG00000236335.1	RP4-591L5.1	distal_enhancer	0.10716	0.02682	0	0	1.36786
chr1	30885408	30885418	TFE3_MA0831.3	6.66512	-	chr1	30885149	30885742	TFE3-RCC,PRCC	gene	30882406	30884485	-	start	960	Upstream	NA	ENSG00000236335.1	RP4-591L5.1	any_promoter	0.07299	0.07712	0	0	-0.06016
chr1	30998913	30998923	TFE3_MA0831.3	6.70609	+	chr1	30998536	30999515	TFE3-RCC,PRCC	NA	NA	NA	NA	NA	NA	NA	NA	NA	NA	NA	0.25023	0.25539	1	1	-0.02689
chr1	31108421	31108431	TFE3_MA0831.3	6.66113	-	chr1	31108248	31108854	TFE3-RCC,PRCC	NA	NA	NA	NA	NA	NA	NA	NA	NA	NA	NA	0.1819	0.05597	0	0	1.36441
chr1	31130513	31130523	TFE3_MA0831.3	12.51814	-	chr1	31129966	31131176	PRCC	NA	NA	NA	NA	NA	NA	NA	NA	NA	NA	NA	0.0419	0.11804	0	0	-1.10795
chr1	31168344	31168354	TFE3_MA0831.3	6.92493	-	chr1	31168224	31168472	PRCC	gene	31184123	31196434	-	end	15775	Downstream	NA	ENSG00000162510.5	MATN1	distal_enhancer	0.08606	0.06001	0	0	0.38966
chr1	31253318	31253328	TFE3_MA0831.3	8.53877	+	chr1	31252324	31253737	TFE3-RCC,PRCC	gene	31205315	31230667	-	start	22363	Upstream	NA	ENSG00000162511.7	LAPTM5	distal_enhancer	0.05187	0.11718	0	0	-0.89593
chr1	31278402	31278412	TFE3_MA0831.3	6.55471	+	chr1	31278180	31278738	TFE3-RCC,PRCC	gene	31283224	31288400	-	end	4765	Downstream	NA	ENSG00000229607.1	RP5-1125N11.1	distal_enhancer	0.12726	0.0639	0	0	0.7831
chr1	31327158	31327168	TFE3_MA0831.3	6.92493	-	chr1	31326987	31327490	TFE3-RCC,PRCC	gene	31331004	31333101	+	start	3766	Upstream	NA	ENSG00000235143.1	RP1-65J11.5	any_promoter	0.17185	0.1598	0	0	0.09161
chr1	31360295	31360305	TFE3_MA0831.3	9.85386	+	chr1	31359917	31361802	TFE3-RCC,PRCC	gene	31342313	31381608	-	center	1101	PeakInsideFeature	NA	ENSG00000162512.11	SDC3	any_internal	0.05005	0.03217	0	0	0.3987
chr1	31520576	31520586	TFE3_MA0831.3	8.31081	+	chr1	31520443	31520848	TFE3-RCC,PRCC	gene	31523718	31523881	+	start	3073	Upstream	NA	ENSG00000232768.1	RP11-201O14.2	any_promoter	0.08365	0.04025	0	0	0.74458
chr1	31582594	31582604	TFE3_MA0831.3	9.34066	-	chr1	31582315	31582846	PRCC	gene	31581034	31581470	-	start	1110	Upstream	NA	ENSG00000225142.2	RP11-490K7.1	any_promoter	0.05977	0.05453	0	0	0.09319
chr1	31712786	31712796	TFE3_MA0831.3	6.94032	-	chr1	31712040	31712914	TFE3-RCC,PRCC	gene	31652591	31712401	-	start	76	OverlapStart	NA	ENSG00000084628.5	NKAIN1	any_promoter	0.06547	0.0395	0	0	0.49465
chr1	31827306	31827316	TFE3_MA0831.3	8.5393	+	chr1	31827184	31827639	PRCC	gene	31805913	31819646	-	start	7765	Upstream	NA	ENSG00000229044.1	RP11-266K22.2	any_promoter	0.25004	0.12658	1	0	0.86386
chr1	32034617	32034627	TFE3_MA0831.3	6.92493	-	chr1	32033577	32035225	TFE3-RCC,PRCC	gene	32042115	32053288	+	start	7714	Upstream	NA	ENSG00000142910.11	TINAGL1	any_promoter	0.70739	0.15918	1	0	1.99738
chr1	32049867	32049877	TFE3_MA0831.3	6.81467	+	chr1	32049500	32050351	TFE3-RCC,PRCC	gene	32037185	32041174	-	start	8751	Upstream	NA	ENSG00000229167.1	RP11-73M7.1	any_promoter	0.58578	0.3031	1	1	0.89856
chr1	32167249	32167259	TFE3_MA0831.3	6.54759	-	chr1	32166525	32167640	TFE3-RCC,PRCC	gene	32117847	32169920	-	start	2838	PeakInsideFeature	NA	ENSG00000084636.13	COL16A1	any_internal	0.10498	0.08855	0	0	0.19658
chr1	32211774	32211784	TFE3_MA0831.3	7.47801	-	chr1	32210973	32212627	TFE3-RCC,PRCC	gene	32192717	32230494	-	center	195	PeakInsideFeature	NA	ENSG00000121753.8	BAI2	any_internal	0.11013	0.03163	0	0	1.2697
chr1	32219371	32219381	TFE3_MA0831.3	6.65147	+	chr1	32218511	32220089	TFE3-RCC,PRCC	gene	32192717	32230494	-	center	7695	PeakInsideFeature	NA	ENSG00000121753.8	BAI2	any_internal	0.74095	0.14591	1	0	2.17059
chr1	32262093	32262103	TFE3_MA0831.3	6.66512	-	chr1	32261649	32262230	TFE3-RCC,PRCC	gene	32256022	32281652	-	end	5917	PeakInsideFeature	NA	ENSG00000134668.8	SPOCD1	any_internal	0.09701	0.03122	0	0	1.13186
chr1	32281620	32281630	TFE3_MA0831.3	10.94538	-	chr1	32280819	32281869	TFE3-RCC,PRCC	gene	32256022	32281652	-	start	308	OverlapStart	NA	ENSG00000134668.8	SPOCD1	any_promoter	0.12987	0.22311	0	1	-0.68344
chr1	32282861	32282871	TFE3_MA0831.3	7.17709	-	chr1	32282673	32282934	PRCC	gene	32256022	32281652	-	start	1151	Upstream	NA	ENSG00000134668.8	SPOCD1	any_promoter	0.03427	0.03021	0	0	0.10419
chr1	32320768	32320778	TFE3_MA0831.3	10.12731	-	chr1	32320583	32321362	PRCC	gene	32307619	32321169	-	start	197	OverlapStart	NA	ENSG00000203620.2	RP11-84A19.2	any_promoter	0.02873	0.02489	0	0	0.10908
chr1	32619659	32619669	TFE3_MA0831.3	9.21187	-	chr1	32619514	32619793	TFE3-RCC	gene	32573638	32642169	+	center	11750	PeakInsideFeature	NA	ENSG00000025800.9	KPNA6	any_internal	0.09532	0.02779	0	0	1.20409
chr1	32712775	32712785	TFE3_MA0831.3	9.34119	-	chr1	32712408	32713135	TFE3-RCC,PRCC	gene	32712833	32714457	+	start	62	OverlapStart	NA	ENSG00000183615.5	FAM167B	any_promoter	0.07568	0.10899	0	0	-0.41594
chr1	32751392	32751402	TFE3_MA0831.3	6.92493	-	chr1	32751172	32751534	PRCC	gene	32752052	32752162	-	start	809	Downstream	NA	ENSG00000252450.1	Y_RNA	any_promoter	0.05182	0.03808	0	0	0.28845
chr1	32817205	32817215	TFE3_MA0831.3	7.47801	-	chr1	32816409	32818285	TFE3-RCC,PRCC	gene	32817121	32829913	+	start	226	OverlapStart	NA	ENSG00000162526.6	TSSK3	any_promoter	1.17905	0.93104	1	1	0.33306
chr1	32964609	32964619	TFE3_MA0831.3	6.65147	+	chr1	32964509	32964953	TFE3-RCC	gene	32930657	33066393	+	center	33794	PeakInsideFeature	NA	ENSG00000254553.1	RP1-27O5.3	any_internal	0.08058	0.01992	0	0	1.25166
chr1	33116569	33116579	TFE3_MA0831.3	9.99816	-	chr1	33115629	33117448	TFE3-RCC,PRCC	gene	33065772	33116504	-	start	34	OverlapStart	NA	ENSG00000176261.11	ZBTB8OS	any_promoter	0.91272	0.9955	1	1	-0.12217
chr1	33132996	33133006	TFE3_MA0831.3	8.5393	-	chr1	33132490	33133151	TFE3-RCC,PRCC	gene	33116742	33151812	+	center	1457	PeakInsideFeature	NA	ENSG00000162521.14	RBBP4	any_internal	0.04392	0.03194	0	0	0.27996
chr1	33203061	33203071	TFE3_MA0831.3	6.66512	-	chr1	33202758	33203358	TFE3-RCC,PRCC	gene	33207485	33240571	+	start	4427	Upstream	NA	ENSG00000162522.6	KIAA1522	any_promoter	0.21465	0.18482	1	1	0.19264
chr1	33219264	33219274	TFE3_MA0831.3	9.85386	-	chr1	33219247	33221094	TFE3-RCC,PRCC	gene	33207485	33240571	+	center	3858	PeakInsideFeature	NA	ENSG00000162522.6	KIAA1522	any_internal	0.12922	0.11131	0	0	0.17934
chr1	33413891	33413901	TFE3_MA0831.3	8.53877	-	chr1	33413771	33415715	TFE3-RCC,PRCC	gene	33402045	33430286	-	center	1422	PeakInsideFeature	NA	ENSG00000116514.12	RNF19B	any_internal	0.06777	0.09526	0	0	-0.37802
chr1	33438643	33438653	TFE3_MA0831.3	6.92493	+	chr1	33438360	33439317	TFE3-RCC,PRCC	gene	33439267	33439642	+	start	429	OverlapStart	NA	ENSG00000267885.1	FKSG48	any_promoter	0.41948	0.22859	1	1	0.81207
chr1	33491948	33491958	TFE3_MA0831.3	7.46303	+	chr1	33491783	33493331	TFE3-RCC,PRCC	gene	33452675	33498070	+	end	5513	PeakInsideFeature	NA	ENSG00000236065.2	RP1-117O3.2	any_internal	0.08412	0.07399	0	0	0.14193
chr1	33492592	33492602	TFE3_MA0831.3	7.17709	-	chr1	33491783	33493331	TFE3-RCC,PRCC	gene	33452675	33498070	+	end	5513	PeakInsideFeature	NA	ENSG00000236065.2	RP1-117O3.2	any_internal	0.06239	0.05562	0	0	0.11773
chr1	33510985	33510995	TFE3_MA0831.3	9.06774	-	chr1	33510610	33511861	TFE3-RCC,PRCC	gene	33473584	33546597	-	center	1145	PeakInsideFeature	NA	ENSG00000004455.12	AK2	any_internal	0.21979	0.16217	1	0	0.38902
chr1	33565381	33565391	TFE3_MA0831.3	7.60733	+	chr1	33564583	33565616	PRCC	gene	33546704	33586131	+	center	1318	PeakInsideFeature	NA	ENSG00000142920.12	ADC	any_internal	0.04064	0.06718	0	0	-0.49629
chr1	33638019	33638029	TFE3_MA0831.3	6.66113	-	chr1	33637873	33638224	PRCC	gene	33611002	33647660	-	center	8717	PeakInsideFeature	NA	ENSG00000116525.9	TRIM62	any_internal	0.05118	0.03088	0	0	0.45407
chr1	33748575	33748585	TFE3_MA0831.3	6.80526	+	chr1	33748362	33748639	PRCC	gene	33722145	33766320	+	center	4268	PeakInsideFeature	NA	ENSG00000160094.10	ZNF362	any_internal	0.05524	0.02853	0	0	0.59309
chr1	33748607	33748617	TFE3_MA0831.3	8.31081	+	chr1	33748362	33748639	PRCC	gene	33722145	33766320	+	center	4268	PeakInsideFeature	NA	ENSG00000160094.10	ZNF362	any_internal	0.03156	0.02438	0	0	0.19964
chr1	33793389	33793399	TFE3_MA0831.3	9.21187	-	chr1	33793228	33794107	TFE3-RCC,PRCC	gene	33772366	33786699	-	start	6968	Upstream	NA	ENSG00000184389.8	A3GALT2	any_promoter	0.19343	0.08616	1	0	0.98095
chr1	33793436	33793446	TFE3_MA0831.3	8.25083	+	chr1	33793228	33794107	TFE3-RCC,PRCC	gene	33772366	33786699	-	start	6968	Upstream	NA	ENSG00000184389.8	A3GALT2	any_promoter	0.17329	0.07686	0	0	0.96796
chr1	33798611	33798621	TFE3_MA0831.3	10.12731	-	chr1	33797486	33798809	TFE3-RCC,PRCC	gene	33797993	33798093	-	start	54	FeatureInsidePeak	NA	ENSG00000266239.1	MIR3605	any_promoter	0.19785	0.06838	1	0	1.26393
chr1	33896740	33896750	TFE3_MA0831.3	10.12731	-	chr1	33895922	33897158	TFE3-RCC,PRCC	gene	33789223	33896653	-	start	113	OverlapStart	NA	ENSG00000134686.12	PHC2	any_promoter	1.33541	1.22752	1	1	0.1193
chr1	33897007	33897017	TFE3_MA0831.3	6.67638	+	chr1	33895922	33897158	TFE3-RCC,PRCC	gene	33789223	33896653	-	start	113	OverlapStart	NA	ENSG00000134686.12	PHC2	any_promoter	0.13734	0.1522	0	0	-0.12711
chr1	33912471	33912481	TFE3_MA0831.3	12.51814	-	chr1	33912418	33912625	PRCC	gene	33907625	33907712	-	start	4809	Upstream	NA	ENSG00000221225.1	AL138837.1	any_promoter	0.04738	0.03294	0	0	0.32608
chr1	33936513	33936523	TFE3_MA0831.3	6.66113	+	chr1	33936108	33936660	TFE3-RCC,PRCC	gene	33938245	33962107	+	start	1861	Upstream	NA	ENSG00000121903.10	ZSCAN20	any_promoter	0.14659	0.20819	0	1	-0.44477
chr1	33985578	33985588	TFE3_MA0831.3	7.1082	+	chr1	33985442	33985775	TFE3-RCC	gene	33977607	33978343	-	start	7265	Upstream	NA	ENSG00000235907.2	RP4-580O19.2	any_promoter	0.05119	0.01069	0	0	1.11602
chr1	34396563	34396573	TFE3_MA0831.3	6.65147	-	chr1	34395972	34396610	TFE3-RCC	gene	33979608	34631443	-	center	90766	PeakInsideFeature	NA	ENSG00000121904.13	CSMD2	any_internal	0.07974	0.01715	0	0	1.33401
chr1	35317493	35317503	TFE3_MA0831.3	6.66113	+	chr1	35316909	35317750	TFE3-RCC,PRCC	gene	35316294	35317156	+	end	173	OverlapEnd	NA	ENSG00000230163.1	RP5-997D16.2	any_internal	0.10502	0.08914	0	0	0.18949
chr1	35318421	35318431	TFE3_MA0831.3	6.66512	+	chr1	35318186	35319004	TFE3-RCC,PRCC	gene	35178337	35325417	-	start	6822	PeakInsideFeature	NA	ENSG00000163866.8	SMIM12	any_internal	0.72515	0.60688	1	1	0.24789
chr1	35497356	35497366	TFE3_MA0831.3	9.34066	-	chr1	35495957	35497965	TFE3-RCC,PRCC	gene	35447133	35497342	-	start	381	OverlapStart	NA	ENSG00000271741.1	ZMYM6	any_promoter	0.4717	0.55707	1	1	-0.22924
chr1	35497885	35497895	TFE3_MA0831.3	7.17709	-	chr1	35495957	35497965	TFE3-RCC,PRCC	gene	35447133	35497342	-	start	381	OverlapStart	NA	ENSG00000271741.1	ZMYM6	any_promoter	0.0611	0.0734	0	0	-0.19476
chr1	35816731	35816741	TFE3_MA0831.3	7.46303	+	chr1	35816652	35816852	PRCC	gene	35816322	35817208	+	start	430	PeakInsideFeature	NA	ENSG00000229994.1	RPL5P4	any_promoter	0.02043	0.02438	0	0	-0.12288
chr1	35917788	35917798	TFE3_MA0831.3	9.06721	+	chr1	35917740	35918131	TFE3-RCC,PRCC	gene	35899090	36023551	-	end	18845	PeakInsideFeature	NA	ENSG00000142687.13	KIAA0319L	any_internal	0.05747	0.05918	0	0	-0.02997
chr1	36265741	36265751	TFE3_MA0831.3	7.17709	-	chr1	36265709	36266430	TFE3-RCC,PRCC	gene	36273772	36323491	+	start	7703	Upstream	NA	ENSG00000134698.10	AGO4	any_promoter	0.04607	0.04514	0	0	0.01928
chr1	36396254	36396264	TFE3_MA0831.3	6.55471	+	chr1	36395825	36397659	TFE3-RCC,PRCC	gene	36396318	36538101	+	start	424	OverlapStart	NA	ENSG00000126070.14	AGO3	any_promoter	0.54029	0.49551	1	1	0.11929
chr1	36591352	36591362	TFE3_MA0831.3	9.34066	-	chr1	36590712	36591623	TFE3-RCC,PRCC	gene	36560836	36590821	-	start	346	OverlapStart	NA	ENSG00000171812.6	COL8A2	any_promoter	0.16447	0.07466	0	0	0.9338
chr1	36599229	36599239	TFE3_MA0831.3	8.53877	+	chr1	36598746	36599881	TFE3-RCC,PRCC	gene	36560836	36590821	-	start	8492	Upstream	NA	ENSG00000171812.6	COL8A2	any_promoter	0.53358	0.39237	1	1	0.42131
chr1	36689845	36689855	TFE3_MA0831.3	7.60715	+	chr1	36688953	36690829	TFE3-RCC,PRCC	gene	36690016	36770958	+	start	125	OverlapStart	NA	ENSG00000054118.9	THRAP3	any_promoter	1.49396	1.35934	1	1	0.13398
chr1	36705833	36705843	TFE3_MA0831.3	10.12731	-	chr1	36705761	36706265	TFE3-RCC,PRCC	gene	36690016	36770958	+	start	15997	PeakInsideFeature	NA	ENSG00000054118.9	THRAP3	any_internal	0.06161	0.04441	0	0	0.32357
chr1	36794568	36794578	TFE3_MA0831.3	6.92493	-	chr1	36794263	36794736	TFE3-RCC,PRCC	gene	36787631	36789755	-	start	4744	Upstream	NA	ENSG00000142694.6	EVA1B	any_promoter	0.33288	0.43232	1	1	-0.35461
chr1	36821584	36821594	TFE3_MA0831.3	8.5393	+	chr1	36821482	36821735	PRCC	gene	36805224	36851497	-	center	6752	PeakInsideFeature	NA	ENSG00000196182.6	STK40	any_internal	0.04266	0.08418	0	0	-0.69854
chr1	36825183	36825193	TFE3_MA0831.3	6.81467	-	chr1	36824739	36825904	TFE3-RCC,PRCC	gene	36805224	36851497	-	center	3039	PeakInsideFeature	NA	ENSG00000196182.6	STK40	any_internal	0.13488	0.21033	0	1	-0.5606
chr1	36837229	36837239	TFE3_MA0831.3	7.75266	-	chr1	36836976	36837360	TFE3-RCC,PRCC	gene	36805224	36851497	-	center	8808	PeakInsideFeature	NA	ENSG00000196182.6	STK40	any_internal	0.31957	0.27947	1	1	0.17905
chr1	36840474	36840484	TFE3_MA0831.3	6.66113	-	chr1	36839382	36840793	TFE3-RCC,PRCC	gene	36805224	36851497	-	start	11410	PeakInsideFeature	NA	ENSG00000196182.6	STK40	any_internal	1.20205	0.40097	1	1	1.52858
chr1	36866813	36866823	TFE3_MA0831.3	6.93458	-	chr1	36866366	36867459	TFE3-RCC,PRCC	gene	36856838	36863493	-	start	3419	Upstream	NA	ENSG00000181817.5	LSM10	any_promoter	0.28576	0.43751	1	1	-0.57521
chr1	37116300	37116310	TFE3_MA0831.3	9.06721	+	chr1	37115915	37116431	PRCC	gene	37095935	37096458	+	end	19715	Downstream	NA	ENSG00000230214.1	FTLP18	distal_enhancer	0.05941	0.07876	0	0	-0.30099
chr1	37220907	37220917	TFE3_MA0831.3	6.57677	-	chr1	37220827	37221027	PRCC	gene	37238740	37241369	+	start	17813	Upstream	NA	ENSG00000234481.1	RP4-614N24.1	distal_enhancer	0.05065	0.02039	0	0	0.74991
chr1	37437754	37437764	TFE3_MA0831.3	6.67691	+	chr1	37437238	37438142	TFE3-RCC,PRCC	gene	37261127	37499730	-	center	57262	PeakInsideFeature	NA	ENSG00000163873.5	GRIK3	any_internal	0.12344	0.04337	0	0	1.12995
chr1	37454648	37454658	TFE3_MA0831.3	9.21187	+	chr1	37453774	37455266	TFE3-RCC,PRCC	gene	37261127	37499730	-	start	45210	PeakInsideFeature	NA	ENSG00000163873.5	GRIK3	any_internal	0.11193	0.09135	0	0	0.23685
chr1	37537607	37537617	TFE3_MA0831.3	6.80544	+	chr1	37537421	37537822	TFE3-RCC	gene	37261127	37499730	-	start	37891	Upstream	NA	ENSG00000163873.5	GRIK3	distal_enhancer	0.14802	0.02823	0	0	1.71963
chr1	37754679	37754689	TFE3_MA0831.3	6.92493	+	chr1	37754430	37754908	PRCC	gene	37728339	37790701	-	center	4851	PeakInsideFeature	NA	ENSG00000223944.1	RP5-1180C18.1	any_internal	0.05481	0.07319	0	0	-0.30243
chr1	38019961	38019971	TFE3_MA0831.3	8.31081	-	chr1	38019385	38020293	TFE3-RCC,PRCC	gene	38000049	38019903	-	start	64	OverlapStart	NA	ENSG00000163877.9	SNIP1	any_promoter	0.16824	0.32049	0	1	-0.84155
chr1	38478244	38478254	TFE3_MA0831.3	7.1082	+	chr1	38477681	38478963	TFE3-RCC,PRCC	gene	38462441	38471278	-	start	7044	Upstream	NA	ENSG00000183386.5	FHL3	any_promoter	1.25473	0.83462	1	1	0.57462
chr1	38497231	38497241	TFE3_MA0831.3	6.80526	+	chr1	38497101	38497431	TFE3-RCC,PRCC	gene	38474929	38490496	+	end	6770	Downstream	NA	ENSG00000183520.7	UTP11L	distal_enhancer	0.13346	0.06625	0	0	0.80299
chr1	39194523	39194533	TFE3_MA0831.3	7.75266	-	chr1	39193805	39194738	TFE3-RCC,PRCC	gene	39174602	39176562	+	end	17709	Downstream	NA	ENSG00000215895.4	RP11-334L9.1	distal_enhancer	0.0369	0.02158	0	0	0.41804
chr1	39325548	39325558	TFE3_MA0831.3	9.85386	+	chr1	39324487	39326582	TFE3-RCC,PRCC	gene	39303869	39325495	-	start	39	OverlapStart	NA	ENSG00000116954.7	RRAGC	any_promoter	0.97788	0.66413	1	1	0.54196
chr1	39696638	39696648	TFE3_MA0831.3	6.67638	-	chr1	39696124	39697034	TFE3-RCC,PRCC	gene	39546987	39952849	+	center	53339	PeakInsideFeature	NA	ENSG00000127603.19	MACF1	any_internal	0.09007	0.14401	0	0	-0.55863
chr1	39724235	39724245	TFE3_MA0831.3	6.92493	-	chr1	39724193	39724875	TFE3-RCC,PRCC	gene	39715509	39723321	-	start	1213	Upstream	NA	ENSG00000226438.1	RP11-420K8.1	any_promoter	0.04108	0.03188	0	0	0.21988
chr1	39737811	39737821	TFE3_MA0831.3	7.75266	-	chr1	39737662	39738240	TFE3-RCC,PRCC	gene	39546987	39952849	+	center	11967	PeakInsideFeature	NA	ENSG00000127603.19	MACF1	any_internal	0.05306	0.0373	0	0	0.3301
chr1	39810615	39810625	TFE3_MA0831.3	6.66512	+	chr1	39809734	39811295	TFE3-RCC,PRCC	gene	39546987	39952849	+	center	60596	PeakInsideFeature	NA	ENSG00000127603.19	MACF1	any_internal	0.25764	0.06129	1	0	1.7234
chr1	40006634	40006644	TFE3_MA0831.3	6.42803	+	chr1	40006022	40007419	TFE3-RCC,PRCC	gene	39997509	40024379	-	center	4224	PeakInsideFeature	NA	ENSG00000243970.1	PPIEL	any_internal	0.13152	0.22731	0	1	-0.69237
chr1	40006676	40006686	TFE3_MA0831.3	6.80544	+	chr1	40006022	40007419	TFE3-RCC,PRCC	gene	39997509	40024379	-	center	4224	PeakInsideFeature	NA	ENSG00000243970.1	PPIEL	any_internal	0.09686	0.2191	0	1	-1.00821
chr1	40159881	40159891	TFE3_MA0831.3	6.92493	+	chr1	40159717	40160026	TFE3-RCC,PRCC	gene	40144319	40157361	-	start	2510	Upstream	NA	ENSG00000116983.8	HPCAL4	any_promoter	0.07357	0.05166	0	0	0.36691
chr1	40265041	40265051	TFE3_MA0831.3	9.06774	+	chr1	40264502	40265921	TFE3-RCC,PRCC	gene	40261514	40261668	-	start	3543	Upstream	NA	ENSG00000229213.1	RP1-118J21.24	any_promoter	0.41979	0.54174	1	1	-0.35026
chr1	40283122	40283132	TFE3_MA0831.3	9.06774	-	chr1	40281955	40283493	TFE3-RCC,PRCC	gene	40261514	40261668	-	start	21056	Upstream	NA	ENSG00000229213.1	RP1-118J21.24	distal_enhancer	0.7569	0.56434	1	1	0.40849
chr1	40348468	40348478	TFE3_MA0831.3	6.92493	-	chr1	40348415	40349713	TFE3-RCC,PRCC	gene	40306722	40349183	-	start	119	OverlapStart	NA	ENSG00000043514.11	TRIT1	any_promoter	0.03632	0.0373	0	0	-0.02325
chr1	40480143	40480153	TFE3_MA0831.3	9.32542	+	chr1	40479960	40480349	PRCC	gene	40505904	40538321	+	start	25750	Upstream	NA	ENSG00000131236.12	CAP1	distal_enhancer	0.04175	0.026	0	0	0.39506
chr1	40550988	40550998	TFE3_MA0831.3	9.09692	-	chr1	40550257	40551192	TFE3-RCC,PRCC	gene	40538378	40563375	-	center	152	PeakInsideFeature	NA	ENSG00000131238.12	PPT1	any_internal	0.08243	0.04829	0	0	0.55804
chr1	40562919	40562929	TFE3_MA0831.3	9.32542	+	chr1	40562310	40563552	TFE3-RCC,PRCC	gene	40538378	40563375	-	start	444	OverlapStart	NA	ENSG00000131238.12	PPT1	any_promoter	0.50158	0.408	1	1	0.28288
chr1	40627028	40627038	TFE3_MA0831.3	10.12731	-	chr1	40626637	40628035	TFE3-RCC,PRCC	gene	40627044	40706593	+	start	292	OverlapStart	NA	ENSG00000117000.8	RLF	any_promoter	0.76298	1.03191	1	1	-0.42409
chr1	40628898	40628908	TFE3_MA0831.3	8.25083	-	chr1	40628291	40629033	PRCC	gene	40627044	40706593	+	start	1618	PeakInsideFeature	NA	ENSG00000117000.8	RLF	any_internal	0.04254	0.05905	0	0	-0.31976
chr1	41093902	41093912	TFE3_MA0831.3	7.60715	+	chr1	41093728	41094873	PRCC	gene	41086350	41131329	-	end	7950	PeakInsideFeature	NA	ENSG00000117016.5	RIMS3	any_internal	0.04257	0.02861	0	0	0.33954
chr1	41107720	41107730	TFE3_MA0831.3	6.55471	+	chr1	41107603	41108014	TFE3-RCC	gene	41086350	41131329	-	center	1031	PeakInsideFeature	NA	ENSG00000117016.5	RIMS3	any_internal	0.06532	0.01549	0	0	1.1775
chr1	41107877	41107887	TFE3_MA0831.3	6.92493	-	chr1	41107603	41108014	TFE3-RCC	gene	41086350	41131329	-	center	1031	PeakInsideFeature	NA	ENSG00000117016.5	RIMS3	any_internal	0.15896	0.03035	0	0	1.75118
chr1	41202121	41202131	TFE3_MA0831.3	9.32542	-	chr1	41201709	41202133	TFE3-RCC,PRCC	gene	41157319	41237275	+	center	4624	PeakInsideFeature	NA	ENSG00000066136.15	NFYC	any_internal	0.07297	0.0414	0	0	0.56825
chr1	41242071	41242081	TFE3_MA0831.3	6.80544	+	chr1	41241957	41242257	TFE3-RCC	gene	41249683	41306124	+	start	7576	Upstream	NA	ENSG00000117013.10	KCNQ4	any_promoter	0.09435	0.02769	0	0	1.1951
chr1	41315985	41315995	TFE3_MA0831.3	6.55471	+	chr1	41315511	41316181	TFE3-RCC,PRCC	gene	41249683	41306124	+	end	9722	Downstream	NA	ENSG00000117013.10	KCNQ4	distal_enhancer	0.04405	0.04405	0	0	0.0
chr1	41343533	41343543	TFE3_MA0831.3	6.65147	+	chr1	41342999	41344110	TFE3-RCC,PRCC	gene	41329585	41342342	+	end	1212	Downstream	NA	ENSG00000229528.1	RP5-1066H13.4	distal_enhancer	0.96821	0.5179	1	1	0.87262
chr1	41388737	41388747	TFE3_MA0831.3	6.80526	+	chr1	41388503	41389234	TFE3-RCC,PRCC	gene	41403775	41405435	-	end	14907	Downstream	NA	ENSG00000228940.1	RP11-348A7.1	distal_enhancer	0.13903	0.06011	0	0	0.95479
chr1	41469733	41469743	TFE3_MA0831.3	10.12731	-	chr1	41468858	41470243	TFE3-RCC,PRCC	gene	41445006	41478235	+	center	7930	PeakInsideFeature	NA	ENSG00000171793.9	CTPS1	any_internal	0.40604	0.14971	1	0	1.30779
chr1	41511506	41511516	TFE3_MA0831.3	7.72644	-	chr1	41510733	41512463	TFE3-RCC,PRCC	gene	41492871	41707826	-	end	18727	PeakInsideFeature	NA	ENSG00000010803.12	SCMH1	any_internal	0.24942	0.31924	1	1	-0.3281
chr1	41583488	41583498	TFE3_MA0831.3	9.09692	-	chr1	41582899	41583769	TFE3-RCC,PRCC	gene	41492871	41707826	-	center	17014	PeakInsideFeature	NA	ENSG00000010803.12	SCMH1	any_internal	0.05229	0.06205	0	0	-0.17368
chr1	41679204	41679214	TFE3_MA0831.3	6.80544	-	chr1	41678933	41679914	TFE3-RCC,PRCC	gene	41492871	41707826	-	start	28403	PeakInsideFeature	NA	ENSG00000010803.12	SCMH1	any_internal	0.25376	0.04279	1	0	2.05613
chr1	41808667	41808677	TFE3_MA0831.3	6.81467	-	chr1	41806950	41808971	TFE3-RCC,PRCC	gene	41827593	41849262	+	start	19633	Upstream	NA	ENSG00000204060.4	FOXO6	distal_enhancer	0.05232	0.03921	0	0	0.27191
chr1	41840601	41840611	TFE3_MA0831.3	6.93458	-	chr1	41840219	41840880	PRCC	gene	41840675	41841341	-	start	792	OverlapEnd	NA	ENSG00000229901.1	RP11-399E6.4	any_promoter	0.0567	0.05589	0	0	0.01455
chr1	41970062	41970072	TFE3_MA0831.3	6.55471	+	chr1	41969833	41970379	PRCC	gene	41972035	42501596	-	end	1929	Downstream	NA	ENSG00000127124.9	HIVEP3	distal_enhancer	0.0505	0.06366	0	0	-0.23468
chr1	42147187	42147197	TFE3_MA0831.3	7.60733	-	chr1	42146911	42147957	TFE3-RCC	gene	41972035	42501596	-	center	89381	PeakInsideFeature	NA	ENSG00000127124.9	HIVEP3	any_internal	0.3968	0.04254	1	0	2.66084
chr1	42194728	42194738	TFE3_MA0831.3	6.67691	+	chr1	42194083	42194894	TFE3-RCC,PRCC	gene	41972035	42501596	-	center	42327	PeakInsideFeature	NA	ENSG00000127124.9	HIVEP3	any_internal	0.13255	0.18148	0	0	-0.39237
chr1	42239672	42239682	TFE3_MA0831.3	9.32542	-	chr1	42238546	42239976	TFE3-RCC,PRCC	gene	41972035	42501596	-	center	2446	PeakInsideFeature	NA	ENSG00000127124.9	HIVEP3	any_internal	0.15077	0.02153	0	0	1.94057
chr1	42317115	42317125	TFE3_MA0831.3	7.17709	-	chr1	42316970	42318083	PRCC	gene	41972035	42501596	-	center	80711	PeakInsideFeature	NA	ENSG00000127124.9	HIVEP3	any_internal	0.02559	0.01589	0	0	0.31402
chr1	42661871	42661881	TFE3_MA0831.3	7.60715	-	chr1	42661447	42662021	TFE3-RCC,PRCC	gene	42642209	42801548	-	end	19525	PeakInsideFeature	NA	ENSG00000198815.4	FOXJ3	any_internal	0.0391	0.04728	0	0	-0.17586
chr1	42921730	42921740	TFE3_MA0831.3	12.51814	-	chr1	42921306	42922907	TFE3-RCC,PRCC	gene	42895999	42921938	-	start	168	OverlapStart	NA	ENSG00000066185.8	ZMYND12	any_promoter	0.24683	0.37898	1	1	-0.57332
chr1	43123852	43123862	TFE3_MA0831.3	7.60733	+	chr1	43123292	43124831	TFE3-RCC,PRCC	gene	43124095	43142429	+	start	34	OverlapStart	NA	ENSG00000171960.6	PPIH	any_promoter	0.24654	0.25992	1	1	-0.06964
chr1	43147249	43147259	TFE3_MA0831.3	9.34119	-	chr1	43147053	43149249	TFE3-RCC,PRCC	gene	43148097	43168020	+	start	54	OverlapStart	NA	ENSG00000065978.13	YBX1	any_promoter	0.08567	0.06421	0	0	0.31415
chr1	43148808	43148818	TFE3_MA0831.3	6.54759	+	chr1	43147053	43149249	TFE3-RCC,PRCC	gene	43148097	43168020	+	start	54	OverlapStart	NA	ENSG00000065978.13	YBX1	any_promoter	0.47197	0.37249	1	1	0.32297
chr1	43524269	43524279	TFE3_MA0831.3	7.3337	-	chr1	43523937	43524859	TFE3-RCC,PRCC	gene	43489219	43489308	-	start	35090	Upstream	NA	ENSG00000252803.1	RNU6-870P	distal_enhancer	0.50032	0.11609	1	0	1.90409
chr1	43613731	43613741	TFE3_MA0831.3	7.46472	-	chr1	43613201	43613865	TFE3-RCC,PRCC	gene	43610823	43622067	+	start	2710	PeakInsideFeature	NA	ENSG00000186973.6	FAM183A	any_internal	0.10608	0.05649	0	0	0.69252
chr1	43697962	43697972	TFE3_MA0831.3	7.52417	-	chr1	43697816	43698420	PRCC	gene	43629845	43736607	-	center	14892	PeakInsideFeature	NA	ENSG00000117395.6	EBNA1BP2	any_internal	0.05952	0.14448	0	0	-1.01238
chr1	43736919	43736929	TFE3_MA0831.3	6.66512	-	chr1	43736056	43737143	TFE3-RCC,PRCC	gene	43629845	43736607	-	start	8	OverlapStart	NA	ENSG00000117395.6	EBNA1BP2	any_promoter	0.0775	0.06301	0	0	0.22223
chr1	43847351	43847361	TFE3_MA0831.3	6.66113	-	chr1	43847029	43848383	TFE3-RCC,PRCC	gene	43850783	43854826	+	start	3077	Upstream	NA	ENSG00000229431.1	RP1-92O14.6	any_promoter	0.05175	0.16744	0	0	-1.33757
chr1	43980188	43980198	TFE3_MA0831.3	6.66512	-	chr1	43979911	43980581	TFE3-RCC,PRCC	gene	43990857	44089343	+	start	10611	Upstream	NA	ENSG00000142949.12	PTPRF	distal_enhancer	0.07337	0.04674	0	0	0.46095
chr1	43995098	43995108	TFE3_MA0831.3	8.55455	+	chr1	43994893	43995410	TFE3-RCC,PRCC	gene	43990857	44089343	+	start	4294	PeakInsideFeature	NA	ENSG00000142949.12	PTPRF	any_internal	0.34357	0.18826	1	1	0.79219
chr1	44057767	44057777	TFE3_MA0831.3	6.93458	-	chr1	44057629	44060103	TFE3-RCC,PRCC	gene	43990857	44089343	+	center	18766	PeakInsideFeature	NA	ENSG00000142949.12	PTPRF	any_internal	0.45603	0.02561	1	0	3.27442
chr1	44058786	44058796	TFE3_MA0831.3	6.92493	+	chr1	44057629	44060103	TFE3-RCC,PRCC	gene	43990857	44089343	+	center	18766	PeakInsideFeature	NA	ENSG00000142949.12	PTPRF	any_internal	0.66922	0.03846	1	0	3.47231
chr1	44058826	44058836	TFE3_MA0831.3	6.94032	-	chr1	44057629	44060103	TFE3-RCC,PRCC	gene	43990857	44089343	+	center	18766	PeakInsideFeature	NA	ENSG00000142949.12	PTPRF	any_internal	0.63811	0.03663	1	0	3.44897
chr1	44440572	44440582	TFE3_MA0831.3	9.34066	-	chr1	44439918	44441618	TFE3-RCC,PRCC	gene	44440158	44443967	+	start	610	OverlapStart	NA	ENSG00000117410.9	ATP6V0B	any_promoter	0.97481	1.02017	1	1	-0.06407
chr1	44440590	44440600	TFE3_MA0831.3	6.82104	-	chr1	44439918	44441618	TFE3-RCC,PRCC	gene	44440158	44443967	+	start	610	OverlapStart	NA	ENSG00000117410.9	ATP6V0B	any_promoter	0.79954	0.80462	1	1	-0.00887
chr1	44479035	44479045	TFE3_MA0831.3	7.46303	+	chr1	44478951	44479232	PRCC	gene	44457171	44497139	-	center	1936	PeakInsideFeature	NA	ENSG00000196517.7	SLC6A9	any_internal	0.05192	0.0267	0	0	0.58249
chr1	44544009	44544019	TFE3_MA0831.3	6.66512	+	chr1	44543981	44544646	TFE3-RCC,PRCC	gene	44501797	44570647	+	center	8091	PeakInsideFeature	NA	ENSG00000230615.2	RP5-1198O20.4	any_internal	0.04639	0.03497	0	0	0.25539
chr1	44998146	44998156	TFE3_MA0831.3	8.55455	-	chr1	44997458	44998599	PRCC	gene	44870865	45117396	+	center	3898	PeakInsideFeature	NA	ENSG00000187147.13	RNF220	any_internal	0.02446	0.01744	0	0	0.22577
chr1	45097628	45097638	TFE3_MA0831.3	10.94538	-	chr1	45097088	45098687	TFE3-RCC,PRCC	gene	44870865	45117396	+	end	19509	PeakInsideFeature	NA	ENSG00000187147.13	RNF220	any_internal	0.38975	0.41696	1	1	-0.09189
chr1	45125672	45125682	TFE3_MA0831.3	7.17709	-	chr1	45125271	45126370	TFE3-RCC,PRCC	gene	45100909	45140227	-	center	5252	PeakInsideFeature	NA	ENSG00000126106.9	TMEM53	any_internal	0.05472	0.03171	0	0	0.49879
chr1	45173560	45173570	TFE3_MA0831.3	7.75266	-	chr1	45172791	45174113	TFE3-RCC,PRCC	gene	45140363	45191263	+	center	7639	PeakInsideFeature	NA	ENSG00000198520.6	C1orf228	any_internal	0.04141	0.04861	0	0	-0.15066
chr1	45273818	45273828	TFE3_MA0831.3	6.80544	-	chr1	45272694	45276432	TFE3-RCC,PRCC	gene	45274153	45281257	+	start	410	OverlapStart	NA	ENSG00000222009.4	BTBD19	any_promoter	0.62685	0.34226	1	1	0.82946
chr1	45328881	45328891	TFE3_MA0831.3	6.66113	-	chr1	45328476	45329045	PRCC	gene	45316449	45452282	-	end	12311	PeakInsideFeature	NA	ENSG00000070785.12	EIF2B3	any_internal	0.04155	0.06764	0	0	-0.48338
chr1	45466740	45466750	TFE3_MA0831.3	6.67691	-	chr1	45466570	45467414	TFE3-RCC,PRCC	gene	45454376	45457506	-	start	9486	Upstream	NA	ENSG00000268949.1	MRPS17P1	any_promoter	0.0755	0.08904	0	0	-0.18406
chr1	45477812	45477822	TFE3_MA0831.3	7.75266	-	chr1	45476255	45478745	TFE3-RCC,PRCC	gene	45477818	45481247	+	start	318	OverlapStart	NA	ENSG00000126088.8	UROD	any_promoter	0.69701	0.81431	1	1	-0.21746
chr1	45613997	45614007	TFE3_MA0831.3	7.75266	+	chr1	45613692	45614173	PRCC	gene	45482070	45771881	-	center	13043	PeakInsideFeature	NA	ENSG00000162415.6	ZSWIM5	any_internal	0.03676	0.04072	0	0	-0.09109
chr1	45876780	45876790	TFE3_MA0831.3	6.93458	-	chr1	45876613	45877409	PRCC	gene	45880691	45881016	+	start	3680	Upstream	NA	ENSG00000236872.1	RP11-291L19.1	any_promoter	0.03487	0.04159	0	0	-0.15594
chr1	45896339	45896349	TFE3_MA0831.3	6.65147	-	chr1	45896189	45896431	PRCC	gene	45809554	45956872	-	center	13097	PeakInsideFeature	NA	ENSG00000070759.12	TESK2	any_internal	0.04503	0.05679	0	0	-0.22695
chr1	45956983	45956993	TFE3_MA0831.3	6.94032	+	chr1	45955988	45957698	TFE3-RCC,PRCC	gene	45809554	45956872	-	start	29	OverlapStart	NA	ENSG00000070759.12	TESK2	any_promoter	0.97273	0.93365	1	1	0.0577
chr1	45987230	45987240	TFE3_MA0831.3	6.67691	+	chr1	45986362	45988729	TFE3-RCC,PRCC	gene	45996598	45997811	+	start	9053	Upstream	NA	ENSG00000234379.1	HMGB1P48	any_promoter	0.18602	0.17461	1	0	0.08059
chr1	46281554	46281564	TFE3_MA0831.3	6.93458	-	chr1	46281348	46281816	PRCC	gene	46252658	46501796	+	start	28924	PeakInsideFeature	NA	ENSG00000086015.16	MAST2	any_internal	0.01887	0.06861	0	0	-1.1112
chr1	46579859	46579869	TFE3_MA0831.3	9.06721	+	chr1	46579743	46579988	PRCC	gene	46505811	46642160	-	center	5880	PeakInsideFeature	NA	ENSG00000117461.10	PIK3R3	any_internal	0.0628	0.03854	0	0	0.47292
chr1	46712704	46712714	TFE3_MA0831.3	7.72644	-	chr1	46712268	46713915	TFE3-RCC,PRCC	gene	46713359	46744145	+	start	268	OverlapStart	NA	ENSG00000085999.7	RAD54L	any_promoter	0.20219	0.22658	1	1	-0.14774
chr1	46739132	46739142	TFE3_MA0831.3	6.66512	-	chr1	46738781	46739615	PRCC	gene	46713359	46744145	+	end	4947	PeakInsideFeature	NA	ENSG00000085999.7	RAD54L	any_internal	0.04728	0.04741	0	0	-0.00263
chr1	47022654	47022664	TFE3_MA0831.3	6.65147	-	chr1	47022376	47022878	PRCC	gene	47011315	47017199	-	start	5428	Upstream	NA	ENSG00000162456.5	KNCN	any_promoter	0.05783	0.06667	0	0	-0.148
chr1	47434882	47434892	TFE3_MA0831.3	9.34066	+	chr1	47434719	47435129	PRCC	gene	47433350	47433546	-	start	1378	Upstream	NA	ENSG00000259832.1	RP11-346M5.6	any_promoter	0.01583	0.02415	0	0	-0.27368
chr1	48024732	48024742	TFE3_MA0831.3	10.12731	+	chr1	48024025	48025408	TFE3-RCC,PRCC	gene	48015867	48016425	+	end	8291	Downstream	NA	ENSG00000227883.1	ATP6V0E1P4	distal_enhancer	0.24194	0.13232	1	0	0.7666
chr1	48054256	48054266	TFE3_MA0831.3	6.92493	+	chr1	48053691	48054726	TFE3-RCC,PRCC	gene	48086764	48086849	-	end	32556	Downstream	NA	ENSG00000221447.1	AL591415.1	distal_enhancer	0.22281	0.08015	1	0	1.24474
chr1	48144995	48145005	TFE3_MA0831.3	6.92493	-	chr1	48144922	48145639	TFE3-RCC,PRCC	gene	48154134	48169055	+	start	8854	Upstream	NA	ENSG00000227947.1	RP11-543D5.1	any_promoter	0.07484	0.04603	0	0	0.49712
chr1	48397249	48397259	TFE3_MA0831.3	7.60733	+	chr1	48397103	48397487	PRCC	gene	48226199	48462567	-	center	52912	PeakInsideFeature	NA	ENSG00000269113.3	TRABD2B	any_internal	0.08932	0.11435	0	0	-0.28792
chr1	48398532	48398542	TFE3_MA0831.3	6.55471	-	chr1	48398318	48398845	TFE3-RCC,PRCC	gene	48226199	48462567	-	center	54198	PeakInsideFeature	NA	ENSG00000269113.3	TRABD2B	any_internal	0.14693	0.06669	0	0	0.91439
chr1	48398611	48398621	TFE3_MA0831.3	8.53877	-	chr1	48398318	48398845	TFE3-RCC,PRCC	gene	48226199	48462567	-	center	54198	PeakInsideFeature	NA	ENSG00000269113.3	TRABD2B	any_internal	0.19076	0.07259	1	0	1.15278
chr1	48406189	48406199	TFE3_MA0831.3	6.66113	+	chr1	48406088	48408399	TFE3-RCC,PRCC	gene	48226199	48462567	-	start	55324	PeakInsideFeature	NA	ENSG00000269113.3	TRABD2B	any_internal	0.11742	0.12737	0	0	-0.09809
chr1	48445760	48445770	TFE3_MA0831.3	8.5393	-	chr1	48445346	48446351	PRCC	gene	48226199	48462567	-	start	16719	PeakInsideFeature	NA	ENSG00000269113.3	TRABD2B	any_internal	0.06815	0.0471	0	0	0.37413
chr1	48456855	48456865	TFE3_MA0831.3	10.12731	+	chr1	48456828	48457146	PRCC	gene	48226199	48462567	-	start	5580	PeakInsideFeature	NA	ENSG00000269113.3	TRABD2B	any_internal	0.04256	0.07676	0	0	-0.5982
chr1	49191729	49191739	TFE3_MA0831.3	6.55471	-	chr1	49191157	49192185	PRCC	gene	48998526	50489585	-	end	193145	PeakInsideFeature	NA	ENSG00000186094.12	AGBL4	any_internal	0.04162	0.03626	0	0	0.12293
chr1	49501382	49501392	TFE3_MA0831.3	6.66512	+	chr1	49501189	49501418	TFE3-RCC	gene	48998526	50489585	-	center	242752	PeakInsideFeature	NA	ENSG00000186094.12	AGBL4	any_internal	0.04717	0.01938	0	0	0.71424
chr1	50504106	50504116	TFE3_MA0831.3	6.92493	+	chr1	50503960	50504388	PRCC	gene	50513685	50669458	+	start	9511	Upstream	NA	ENSG00000162374.12	ELAVL4	any_promoter	0.06258	0.06186	0	0	0.01205
chr1	50513922	50513932	TFE3_MA0831.3	6.94032	+	chr1	50513503	50514074	TFE3-RCC,PRCC	gene	50513685	50669458	+	start	103	OverlapStart	NA	ENSG00000162374.12	ELAVL4	any_promoter	0.07293	0.06271	0	0	0.16074
chr1	50649694	50649704	TFE3_MA0831.3	6.67691	-	chr1	50649607	50649809	PRCC	gene	50639977	50641540	-	start	8168	Upstream	NA	ENSG00000237337.1	RP11-567C20.2	any_promoter	0.0404	0.02171	0	0	0.49455
chr1	51426194	51426204	TFE3_MA0831.3	6.82069	-	chr1	51424693	51426522	TFE3-RCC,PRCC	gene	50905149	51425935	-	start	328	OverlapStart	NA	ENSG00000185104.15	FAF1	any_promoter	0.2705	0.26683	1	1	0.01809
chr1	51761918	51761928	TFE3_MA0831.3	7.60733	-	chr1	51761613	51764125	TFE3-RCC,PRCC	gene	51752929	51810788	-	end	9940	PeakInsideFeature	NA	ENSG00000085831.11	TTC39A	any_internal	0.13194	0.07828	0	0	0.60847
chr1	51763656	51763666	TFE3_MA0831.3	6.92493	+	chr1	51761613	51764125	TFE3-RCC,PRCC	gene	51752929	51810788	-	end	9940	PeakInsideFeature	NA	ENSG00000085831.11	TTC39A	any_internal	0.96967	0.20833	1	1	2.09659
chr1	51763667	51763677	TFE3_MA0831.3	6.67691	+	chr1	51761613	51764125	TFE3-RCC,PRCC	gene	51752929	51810788	-	end	9940	PeakInsideFeature	NA	ENSG00000085831.11	TTC39A	any_internal	0.96967	0.20833	1	1	2.09659
chr1	51780154	51780164	TFE3_MA0831.3	8.5393	-	chr1	51778923	51780938	TFE3-RCC,PRCC	gene	51752929	51810788	-	center	1928	PeakInsideFeature	NA	ENSG00000085831.11	TTC39A	any_internal	0.63088	0.32579	1	1	0.90474
chr1	51937906	51937916	TFE3_MA0831.3	6.66113	+	chr1	51937861	51938338	PRCC	gene	51819934	51985000	-	center	35632	PeakInsideFeature	NA	ENSG00000085832.12	EPS15	any_internal	0.03441	0.01911	0	0	0.43819
chr1	51955351	51955361	TFE3_MA0831.3	6.92493	+	chr1	51955136	51955404	PRCC	gene	51819934	51985000	-	start	29730	PeakInsideFeature	NA	ENSG00000085832.12	EPS15	any_internal	0.04486	0.03554	0	0	0.20981
chr1	52473590	52473600	TFE3_MA0831.3	7.46303	-	chr1	52473267	52473697	TFE3-RCC,PRCC	gene	52461411	52461709	+	end	11773	Downstream	NA	ENSG00000264613.1	RN7SL290P	distal_enhancer	0.05434	0.06042	0	0	-0.10784
chr1	52754120	52754130	TFE3_MA0831.3	6.66512	+	chr1	52753999	52754275	TFE3-RCC,PRCC	gene	52608045	52812358	+	center	43936	PeakInsideFeature	NA	ENSG00000157077.10	ZFYVE9	any_internal	0.09913	0.02581	0	0	1.30567
chr1	52831861	52831871	TFE3_MA0831.3	8.31081	-	chr1	52830784	52832492	TFE3-RCC,PRCC	gene	52811394	52831865	-	start	227	OverlapStart	NA	ENSG00000154222.10	CC2D1B	any_promoter	0.79916	0.71196	1	1	0.16155
chr1	53095199	53095209	TFE3_MA0831.3	6.92493	+	chr1	53094811	53095547	TFE3-RCC,PRCC	gene	53099015	53135355	+	start	3836	Upstream	NA	ENSG00000182183.10	FAM159A	any_promoter	0.46006	0.21617	1	1	1.01113
chr1	53117803	53117813	TFE3_MA0831.3	6.80526	-	chr1	53116909	53118054	TFE3-RCC,PRCC	gene	53099015	53135355	+	center	296	PeakInsideFeature	NA	ENSG00000182183.10	FAM159A	any_internal	0.41627	0.12179	1	0	1.5945
chr1	53142385	53142395	TFE3_MA0831.3	6.80526	-	chr1	53141978	53142644	TFE3-RCC,PRCC	gene	53099015	53135355	+	end	6956	Downstream	NA	ENSG00000182183.10	FAM159A	distal_enhancer	0.33186	0.33363	1	1	-0.00716
chr1	53163792	53163802	TFE3_MA0831.3	9.34119	+	chr1	53163196	53164612	TFE3-RCC,PRCC	gene	53152507	53164038	-	start	134	OverlapStart	NA	ENSG00000162377.4	SELRC1	any_promoter	0.45478	0.28683	1	1	0.62324
chr1	53164020	53164030	TFE3_MA0831.3	9.99816	+	chr1	53163196	53164612	TFE3-RCC,PRCC	gene	53152507	53164038	-	start	134	OverlapStart	NA	ENSG00000162377.4	SELRC1	any_promoter	0.53842	0.48504	1	1	0.14387
chr1	53169089	53169099	TFE3_MA0831.3	7.60715	+	chr1	53168556	53169574	TFE3-RCC,PRCC	gene	53152507	53164038	-	start	5027	Upstream	NA	ENSG00000162377.4	SELRC1	any_promoter	0.55671	0.47114	1	1	0.22998
chr1	53172717	53172727	TFE3_MA0831.3	7.3337	+	chr1	53172712	53173255	PRCC	gene	53174793	53175114	+	start	1810	Upstream	NA	ENSG00000233664.1	NDUFS5P3	any_promoter	0.06332	0.04393	0	0	0.36226
chr1	53173130	53173140	TFE3_MA0831.3	6.92493	-	chr1	53172712	53173255	PRCC	gene	53174793	53175114	+	start	1810	Upstream	NA	ENSG00000233664.1	NDUFS5P3	any_promoter	0.10833	0.11998	0	0	-0.12173
chr1	53205922	53205932	TFE3_MA0831.3	8.53877	+	chr1	53205916	53206526	PRCC	gene	53192125	53293014	+	start	14096	PeakInsideFeature	NA	ENSG00000162378.8	ZYG11B	any_internal	0.038	0.03125	0	0	0.16629
chr1	53512849	53512859	TFE3_MA0831.3	7.72644	-	chr1	53512198	53513142	PRCC	gene	53392900	53517375	+	end	4705	PeakInsideFeature	NA	ENSG00000116171.12	SCP2	any_internal	0.05853	0.09263	0	0	-0.49895
chr1	53587659	53587669	TFE3_MA0831.3	7.17709	-	chr1	53587232	53588076	TFE3-RCC,PRCC	gene	53552854	53608289	-	center	7083	PeakInsideFeature	NA	ENSG00000162383.7	SLC1A7	any_internal	0.39188	0.17958	1	0	1.03057
chr1	53601263	53601273	TFE3_MA0831.3	12.51814	-	chr1	53600956	53601776	TFE3-RCC,PRCC	gene	53552854	53608289	-	start	6923	PeakInsideFeature	NA	ENSG00000162383.7	SLC1A7	any_internal	0.2207	0.09837	1	0	0.99976
chr1	53651166	53651176	TFE3_MA0831.3	10.12731	-	chr1	53651021	53651718	TFE3-RCC,PRCC	gene	53662100	53679869	+	start	10731	Upstream	NA	ENSG00000157184.5	CPT2	distal_enhancer	0.05043	0.05675	0	0	-0.11758
chr1	53656247	53656257	TFE3_MA0831.3	7.60715	-	chr1	53655890	53656835	PRCC	gene	53662100	53679869	+	start	5738	Upstream	NA	ENSG00000157184.5	CPT2	any_promoter	0.05376	0.08683	0	0	-0.51125
chr1	53791376	53791386	TFE3_MA0831.3	6.81467	-	chr1	53791311	53794224	TFE3-RCC,PRCC	gene	53711216	53793742	-	start	975	OverlapStart	NA	ENSG00000157193.10	LRP8	any_promoter	0.12998	0.20535	0	1	-0.57481
chr1	53791796	53791806	TFE3_MA0831.3	6.93458	+	chr1	53791311	53794224	TFE3-RCC,PRCC	gene	53711216	53793742	-	start	975	OverlapStart	NA	ENSG00000157193.10	LRP8	any_promoter	0.77903	0.77949	1	1	-0.00083
chr1	53814508	53814518	TFE3_MA0831.3	7.60733	+	chr1	53814247	53814838	PRCC	gene	53814159	53814905	-	start	363	PeakInsideFeature	NA	ENSG00000226938.1	RP11-117D22.1	any_promoter	0.0543	0.01919	0	0	0.85831
chr1	53826449	53826459	TFE3_MA0831.3	7.60715	-	chr1	53826257	53826902	PRCC	gene	53832339	53833917	-	end	5760	Downstream	NA	ENSG00000230138.1	RP11-117D22.2	distal_enhancer	0.04457	0.03267	0	0	0.27499
chr1	53865582	53865592	TFE3_MA0831.3	11.73203	-	chr1	53865054	53865593	PRCC	gene	53878820	53905693	-	end	13497	Downstream	NA	ENSG00000236253.3	SLC25A3P1	distal_enhancer	0.04704	0.03392	0	0	0.29457
chr1	53910874	53910884	TFE3_MA0831.3	9.09692	-	chr1	53910261	53911041	TFE3-RCC,PRCC	gene	53878820	53905693	-	start	4958	Upstream	NA	ENSG00000236253.3	SLC25A3P1	any_promoter	0.06897	0.03021	0	0	0.77821
chr1	53971747	53971757	TFE3_MA0831.3	7.46303	+	chr1	53970760	53971817	TFE3-RCC,PRCC	gene	53971909	54199877	-	end	621	Downstream	NA	ENSG00000174332.3	GLIS1	distal_enhancer	0.40989	0.04204	1	0	2.71592
chr1	53975185	53975195	TFE3_MA0831.3	7.60733	-	chr1	53973989	53975580	TFE3-RCC,PRCC	gene	53971909	54199877	-	end	2875	PeakInsideFeature	NA	ENSG00000174332.3	GLIS1	any_internal	1.84497	1.14783	1	1	0.67348
chr1	53996710	53996720	TFE3_MA0831.3	6.55471	-	chr1	53996416	53997293	TFE3-RCC	gene	53971909	54199877	-	end	24945	PeakInsideFeature	NA	ENSG00000174332.3	GLIS1	any_internal	0.49467	0.03383	1	0	3.16493
chr1	54018648	54018658	TFE3_MA0831.3	6.54759	+	chr1	54018410	54020254	TFE3-RCC,PRCC	gene	53971909	54199877	-	end	47423	PeakInsideFeature	NA	ENSG00000174332.3	GLIS1	any_internal	0.12835	0.01992	0	0	1.79444
chr1	54051036	54051046	TFE3_MA0831.3	10.12731	+	chr1	54050864	54051337	PRCC	gene	53971909	54199877	-	center	34793	PeakInsideFeature	NA	ENSG00000174332.3	GLIS1	any_internal	0.03815	0.06815	0	0	-0.56823
chr1	54064248	54064258	TFE3_MA0831.3	7.60733	+	chr1	54063940	54064902	TFE3-RCC	gene	53971909	54199877	-	center	21472	PeakInsideFeature	NA	ENSG00000174332.3	GLIS1	any_internal	0.22134	0.03055	1	0	2.16913
chr1	54064637	54064647	TFE3_MA0831.3	6.65147	-	chr1	54063940	54064902	TFE3-RCC	gene	53971909	54199877	-	center	21472	PeakInsideFeature	NA	ENSG00000174332.3	GLIS1	any_internal	0.12609	0.01303	0	0	2.01906
chr1	54097829	54097839	TFE3_MA0831.3	6.66113	-	chr1	54097119	54099068	TFE3-RCC,PRCC	gene	53971909	54199877	-	center	12200	PeakInsideFeature	NA	ENSG00000174332.3	GLIS1	any_internal	0.18778	0.03165	1	0	1.92811
chr1	54123238	54123248	TFE3_MA0831.3	6.82069	+	chr1	54123087	54123394	TFE3-RCC,PRCC	gene	53971909	54199877	-	center	37347	PeakInsideFeature	NA	ENSG00000174332.3	GLIS1	any_internal	0.06105	0.03419	0	0	0.54754
chr1	54183589	54183599	TFE3_MA0831.3	6.65147	-	chr1	54183257	54183851	TFE3-RCC	gene	53971909	54199877	-	start	16323	PeakInsideFeature	NA	ENSG00000174332.3	GLIS1	any_internal	0.09445	0.01652	0	0	1.54757
chr1	54590497	54590507	TFE3_MA0831.3	6.66512	-	chr1	54590327	54590717	PRCC	gene	54598746	54619443	-	end	8224	Downstream	NA	ENSG00000157211.10	CDCP2	distal_enhancer	0.05152	0.02795	0	0	0.53974
chr1	54665667	54665677	TFE3_MA0831.3	7.47801	-	chr1	54665149	54666682	TFE3-RCC,PRCC	gene	54606896	54665746	-	start	169	OverlapStart	NA	ENSG00000256407.1	RP11-446E24.4	any_promoter	1.05792	0.77048	1	1	0.44551
chr1	54879201	54879211	TFE3_MA0831.3	6.92493	-	chr1	54879023	54879360	TFE3-RCC,PRCC	gene	54691104	54879152	-	start	39	OverlapStart	NA	ENSG00000157216.11	SSBP3	any_promoter	0.10139	0.08864	0	0	0.1547
chr1	54905402	54905412	TFE3_MA0831.3	11.73203	-	chr1	54905342	54905707	PRCC	gene	54881928	54886533	+	end	18991	Downstream	NA	ENSG00000232245.1	RP4-705F19.1	distal_enhancer	0.04206	0.02304	0	0	0.48989
chr1	54966852	54966862	TFE3_MA0831.3	6.67691	-	chr1	54966801	54967140	TFE3-RCC	gene	54970340	54970443	+	start	3370	Upstream	NA	ENSG00000265404.1	AC099796.1	any_promoter	0.03393	0.0166	0	0	0.51283
chr1	54986250	54986260	TFE3_MA0831.3	9.32542	+	chr1	54985442	54986413	TFE3-RCC,PRCC	gene	54982084	54982932	-	start	2995	Upstream	NA	ENSG00000235741.1	RP5-866L20.1	any_promoter	0.03559	0.0209	0	0	0.40835
chr1	55014509	55014519	TFE3_MA0831.3	8.53877	+	chr1	55013169	55015508	TFE3-RCC,PRCC	gene	55007929	55104865	+	start	6409	PeakInsideFeature	NA	ENSG00000162390.13	ACOT11	any_internal	0.4044	0.11398	1	0	1.6345
chr1	55043502	55043512	TFE3_MA0831.3	6.80526	+	chr1	55043310	55044034	TFE3-RCC,PRCC	gene	55007929	55104865	+	center	12725	PeakInsideFeature	NA	ENSG00000162390.13	ACOT11	any_internal	0.82832	0.30108	1	1	1.3906
chr1	55211244	55211254	TFE3_MA0831.3	6.65147	-	chr1	55210727	55211473	PRCC	gene	55181494	55208330	+	end	2770	Downstream	NA	ENSG00000243725.2	TTC4	distal_enhancer	0.04229	0.06748	0	0	-0.46467
chr1	55418855	55418865	TFE3_MA0831.3	8.55455	+	chr1	55418435	55419055	TFE3-RCC,PRCC	gene	55446464	55457966	+	start	27719	Upstream	NA	ENSG00000143001.4	TMEM61	distal_enhancer	0.1285	0.08427	0	0	0.49418
chr1	55431812	55431822	TFE3_MA0831.3	6.66512	-	chr1	55431239	55431972	TFE3-RCC,PRCC	gene	55446464	55457966	+	start	14859	Upstream	NA	ENSG00000143001.4	TMEM61	distal_enhancer	0.07161	0.07817	0	0	-0.09574
chr1	55547716	55547726	TFE3_MA0831.3	8.2811	-	chr1	55546866	55547811	TFE3-RCC,PRCC	gene	55532031	55680786	-	end	15307	PeakInsideFeature	NA	ENSG00000162402.8	USP24	any_internal	0.03837	0.02689	0	0	0.29347
chr1	55574803	55574813	TFE3_MA0831.3	7.17709	-	chr1	55572640	55574882	TFE3-RCC,PRCC	gene	55532031	55680786	-	center	32647	PeakInsideFeature	NA	ENSG00000162402.8	USP24	any_internal	0.07241	0.02978	0	0	0.84211
chr1	55887290	55887300	TFE3_MA0831.3	9.32542	-	chr1	55886465	55887357	TFE3-RCC,PRCC	gene	55864186	55864293	+	end	22618	Downstream	NA	ENSG00000252162.1	RNU6-830P	distal_enhancer	0.08068	0.04845	0	0	0.53093
chr1	55917650	55917660	TFE3_MA0831.3	9.32542	+	chr1	55917571	55918266	PRCC	gene	55950543	55950645	-	end	32625	Downstream	NA	ENSG00000272051.1	Y_RNA	distal_enhancer	0.03406	0.02621	0	0	0.20957
chr1	55946306	55946316	TFE3_MA0831.3	6.93458	-	chr1	55945884	55947042	TFE3-RCC,PRCC	gene	55950543	55950645	-	end	4080	Downstream	NA	ENSG00000272051.1	Y_RNA	distal_enhancer	0.2147	0.11346	1	0	0.79619
chr1	56006974	56006984	TFE3_MA0831.3	9.32542	-	chr1	56006748	56007536	PRCC	gene	56046709	56200675	+	start	39567	Upstream	NA	ENSG00000234810.1	RP11-466L17.1	distal_enhancer	0.03246	0.02873	0	0	0.09861
chr1	56098134	56098144	TFE3_MA0831.3	7.75266	-	chr1	56098013	56098284	PRCC	gene	56046709	56200675	+	center	25544	PeakInsideFeature	NA	ENSG00000234810.1	RP11-466L17.1	any_internal	0.04419	0.02576	0	0	0.45457
chr1	56305386	56305396	TFE3_MA0831.3	6.82104	-	chr1	56304730	56305720	TFE3-RCC,PRCC	gene	56289479	56333921	+	center	6475	PeakInsideFeature	NA	ENSG00000233147.1	RP11-90C4.1	any_internal	0.0837	0.03017	0	0	0.99145
chr1	56502325	56502335	TFE3_MA0831.3	6.92493	-	chr1	56502253	56502483	TFE3-RCC	NA	NA	NA	NA	NA	NA	NA	NA	NA	NA	NA	0.05547	0.01556	0	0	1.00637
chr1	56942867	56942877	TFE3_MA0831.3	8.25083	-	chr1	56942402	56943827	TFE3-RCC,PRCC	gene	56960418	57110974	-	end	17304	Downstream	NA	ENSG00000162407.8	PPAP2B	distal_enhancer	0.16126	0.07278	0	0	0.93677
chr1	56957261	56957271	TFE3_MA0831.3	8.5393	-	chr1	56956077	56957892	TFE3-RCC,PRCC	gene	56960418	57110974	-	end	3434	Downstream	NA	ENSG00000162407.8	PPAP2B	distal_enhancer	0.05214	0.147	0	0	-1.16727
chr1	56964447	56964457	TFE3_MA0831.3	7.17709	-	chr1	56964308	56964675	TFE3-RCC	gene	56960418	57110974	-	end	4073	PeakInsideFeature	NA	ENSG00000162407.8	PPAP2B	any_internal	0.09123	0.0275	0	0	1.16187
chr1	56974330	56974340	TFE3_MA0831.3	6.93458	-	chr1	56973927	56974920	TFE3-RCC,PRCC	gene	56960418	57110974	-	end	14005	PeakInsideFeature	NA	ENSG00000162407.8	PPAP2B	any_internal	1.61476	0.45136	1	1	1.78551
chr1	56974372	56974382	TFE3_MA0831.3	9.85386	-	chr1	56973927	56974920	TFE3-RCC,PRCC	gene	56960418	57110974	-	end	14005	PeakInsideFeature	NA	ENSG00000162407.8	PPAP2B	any_internal	1.20282	0.31877	1	1	1.83961
chr1	56994175	56994185	TFE3_MA0831.3	6.66113	-	chr1	56992367	56994207	TFE3-RCC,PRCC	gene	56960418	57110974	-	end	32869	PeakInsideFeature	NA	ENSG00000162407.8	PPAP2B	any_internal	0.04294	0.03031	0	0	0.30165
chr1	57225015	57225025	TFE3_MA0831.3	7.46472	-	chr1	57223648	57225607	TFE3-RCC,PRCC	gene	57184476	57285369	-	center	10295	PeakInsideFeature	NA	ENSG00000187889.8	C1orf168	any_internal	0.05315	0.05626	0	0	-0.05701
chr1	57377071	57377081	TFE3_MA0831.3	6.65147	+	chr1	57376077	57377558	TFE3-RCC,PRCC	gene	57320478	57383894	+	end	7077	PeakInsideFeature	NA	ENSG00000157131.10	C8A	any_internal	0.28369	0.04361	1	0	2.18617
chr1	57434969	57434979	TFE3_MA0831.3	6.93458	+	chr1	57434604	57435484	TFE3-RCC,PRCC	gene	57394882	57431813	-	start	3231	Upstream	NA	ENSG00000021852.8	C8B	any_promoter	0.08914	0.05943	0	0	0.43947
chr1	57440149	57440159	TFE3_MA0831.3	6.80526	+	chr1	57439961	57440410	PRCC	gene	57394882	57431813	-	start	8372	Upstream	NA	ENSG00000021852.8	C8B	any_promoter	0.04647	0.05161	0	0	-0.10157
chr1	57595646	57595656	TFE3_MA0831.3	6.66113	+	chr1	57595514	57595931	TFE3-RCC,PRCC	gene	57460450	59012406	-	end	135272	PeakInsideFeature	NA	ENSG00000173406.11	DAB1	any_internal	0.09247	0.01968	0	0	1.41491
chr1	57890470	57890480	TFE3_MA0831.3	6.42803	-	chr1	57887915	57890608	TFE3-RCC,PRCC	gene	57460450	59012406	-	center	347167	PeakInsideFeature	NA	ENSG00000173406.11	DAB1	any_internal	0.07148	0.04024	0	0	0.57173
chr1	58898572	58898582	TFE3_MA0831.3	8.25083	+	chr1	58897977	58899327	TFE3-RCC,PRCC	gene	58881055	59012474	-	end	17597	PeakInsideFeature	NA	ENSG00000162600.7	OMA1	any_internal	0.29327	0.18153	1	0	0.62636
chr1	59049824	59049834	TFE3_MA0831.3	7.1082	-	chr1	59049184	59051842	TFE3-RCC,PRCC	gene	59041098	59043166	-	start	7347	Upstream	NA	ENSG00000184292.5	TACSTD2	any_promoter	0.07881	0.15956	0	0	-0.83627
chr1	59220152	59220162	TFE3_MA0831.3	10.12731	+	chr1	59219819	59220212	PRCC	gene	59230520	59230607	-	end	10505	Downstream	NA	ENSG00000264081.1	AL136985.1	distal_enhancer	0.05261	0.06354	0	0	-0.19241
chr1	59307259	59307269	TFE3_MA0831.3	6.54759	+	chr1	59307027	59307534	PRCC	gene	59250822	59365384	+	center	823	PeakInsideFeature	NA	ENSG00000234807.4	RP4-794H19.2	any_internal	0.05516	0.09974	0	0	-0.64447
chr1	59364864	59364874	TFE3_MA0831.3	6.57695	+	chr1	59364651	59365307	TFE3-RCC,PRCC	gene	59348539	59362375	-	start	2604	Upstream	NA	ENSG00000232453.1	RP4-794H19.1	any_promoter	0.26462	0.10827	1	0	1.12569
chr1	59562399	59562409	TFE3_MA0831.3	6.66113	-	chr1	59562055	59562593	TFE3-RCC,PRCC	gene	59522314	59553867	+	end	8457	Downstream	NA	ENSG00000237352.2	RP11-145M4.3	distal_enhancer	0.03346	0.06231	0	0	-0.58697
chr1	59602446	59602456	TFE3_MA0831.3	10.12731	-	chr1	59602134	59602584	PRCC	gene	59597607	59664293	-	end	4752	PeakInsideFeature	NA	ENSG00000224609.2	RP11-470E16.1	any_internal	0.06651	0.1211	0	0	-0.6809
chr1	59685011	59685021	TFE3_MA0831.3	6.93458	+	chr1	59684981	59685294	TFE3-RCC	gene	59597607	59664293	-	start	20844	Upstream	NA	ENSG00000224609.2	RP11-470E16.1	distal_enhancer	0.04469	0.02792	0	0	0.40381
chr1	59746245	59746255	TFE3_MA0831.3	6.66113	-	chr1	59745587	59746415	PRCC	gene	59754974	59755312	-	end	8973	Downstream	NA	ENSG00000270457.1	RP11-467C18.1	distal_enhancer	0.02583	0.0346	0	0	-0.23389
chr1	59823474	59823484	TFE3_MA0831.3	6.92493	+	chr1	59823324	59823639	TFE3-RCC	gene	59762309	60233347	+	start	61172	PeakInsideFeature	NA	ENSG00000172456.12	FGGY	any_internal	0.12829	0.02642	0	0	1.59475
chr1	59869341	59869351	TFE3_MA0831.3	7.3337	-	chr1	59868754	59869578	PRCC	gene	59762309	60233347	+	start	106857	PeakInsideFeature	NA	ENSG00000172456.12	FGGY	any_internal	0.03992	0.02294	0	0	0.44545
chr1	59869408	59869418	TFE3_MA0831.3	6.54759	+	chr1	59868754	59869578	PRCC	gene	59762309	60233347	+	start	106857	PeakInsideFeature	NA	ENSG00000172456.12	FGGY	any_internal	0.05077	0.02506	0	0	0.60791
chr1	59870632	59870642	TFE3_MA0831.3	7.52417	-	chr1	59870278	59870982	TFE3-RCC,PRCC	gene	59762309	60233347	+	start	108321	PeakInsideFeature	NA	ENSG00000172456.12	FGGY	any_internal	0.07546	0.02372	0	0	1.05952
chr1	59919466	59919476	TFE3_MA0831.3	9.32542	-	chr1	59919131	59919667	PRCC	gene	59762309	60233347	+	center	78429	PeakInsideFeature	NA	ENSG00000172456.12	FGGY	any_internal	0.04154	0.06033	0	0	-0.36367
chr1	60070607	60070617	TFE3_MA0831.3	9.06721	-	chr1	60069730	60072636	TFE3-RCC,PRCC	gene	59762309	60233347	+	center	73355	PeakInsideFeature	NA	ENSG00000172456.12	FGGY	any_internal	0.06006	0.02556	0	0	0.76224
chr1	60216466	60216476	TFE3_MA0831.3	9.85386	+	chr1	60216126	60217105	TFE3-RCC,PRCC	gene	59762309	60233347	+	end	16732	PeakInsideFeature	NA	ENSG00000172456.12	FGGY	any_internal	0.16005	0.20169	0	1	-0.29424
chr1	60500858	60500868	TFE3_MA0831.3	6.65147	-	chr1	60500044	60501211	TFE3-RCC,PRCC	gene	60452940	60539442	-	center	4436	PeakInsideFeature	NA	ENSG00000162598.9	C1orf87	any_internal	0.12392	0.07492	0	0	0.58048
chr1	60598729	60598739	TFE3_MA0831.3	6.61261	+	chr1	60598558	60599929	TFE3-RCC,PRCC	gene	60580546	60615351	+	center	1295	PeakInsideFeature	NA	ENSG00000238242.1	RP11-575B7.3	any_internal	0.10168	0.14505	0	0	-0.42769
chr1	61138254	61138264	TFE3_MA0831.3	9.32542	-	chr1	61138062	61138555	PRCC	gene	61125302	61291256	-	end	13006	PeakInsideFeature	NA	ENSG00000231252.1	RP11-436K8.1	any_internal	0.05017	0.03529	0	0	0.32305
chr1	61389648	61389658	TFE3_MA0831.3	7.46303	+	chr1	61389118	61389700	PRCC	gene	61330930	61928465	+	start	58479	PeakInsideFeature	NA	ENSG00000162599.11	NFIA	any_internal	0.03533	0.02393	0	0	0.30783
chr1	61649998	61650008	TFE3_MA0831.3	10.12731	+	chr1	61649037	61650741	TFE3-RCC,PRCC	gene	61330930	61928465	+	center	20192	PeakInsideFeature	NA	ENSG00000162599.11	NFIA	any_internal	0.15911	0.14747	0	0	0.09475
chr1	61869654	61869664	TFE3_MA0831.3	6.80544	+	chr1	61869402	61870047	TFE3-RCC,PRCC	gene	61330930	61928465	+	end	58741	PeakInsideFeature	NA	ENSG00000162599.11	NFIA	any_internal	0.12937	0.12345	0	0	0.05679
chr1	61870028	61870038	TFE3_MA0831.3	8.5393	-	chr1	61869402	61870047	TFE3-RCC,PRCC	gene	61330930	61928465	+	end	58741	PeakInsideFeature	NA	ENSG00000162599.11	NFIA	any_internal	0.03114	0.02964	0	0	0.03979
chr1	61902581	61902591	TFE3_MA0831.3	6.80544	+	chr1	61902352	61902977	PRCC	gene	61330930	61928465	+	end	25801	PeakInsideFeature	NA	ENSG00000162599.11	NFIA	any_internal	0.03817	0.05566	0	0	-0.35764
chr1	63142915	63142925	TFE3_MA0831.3	6.66113	-	chr1	63142507	63142970	PRCC	gene	62920398	63153969	-	start	11231	PeakInsideFeature	NA	ENSG00000116641.11	DOCK7	any_internal	0.0233	0.02768	0	0	-0.12777
chr1	63178891	63178901	TFE3_MA0831.3	6.66113	+	chr1	63178352	63178901	PRCC	gene	63154152	63176365	+	end	2261	Downstream	NA	ENSG00000235545.1	RP11-230B22.1	distal_enhancer	0.0546	0.02045	0	0	0.82235
chr1	63517209	63517219	TFE3_MA0831.3	6.82069	+	chr1	63516799	63518591	TFE3-RCC,PRCC	gene	63543751	63544702	-	end	26056	Downstream	NA	ENSG00000229225.1	RP11-5P4.3	distal_enhancer	0.30778	0.1115	1	0	1.29193
chr1	63788179	63788189	TFE3_MA0831.3	10.12731	-	chr1	63787867	63788592	TFE3-RCC,PRCC	gene	63788729	63790797	+	start	500	Upstream	NA	ENSG00000187140.4	FOXD3	any_promoter	0.11672	0.04078	0	0	1.11921
chr1	64168731	64168741	TFE3_MA0831.3	6.42803	+	chr1	64168731	64169136	TFE3-RCC,PRCC	gene	64058946	64125916	+	end	43017	Downstream	NA	ENSG00000079739.11	PGM1	distal_enhancer	0.06002	0.02312	0	0	0.83439
chr1	64352210	64352220	TFE3_MA0831.3	6.92493	-	chr1	64351818	64352350	TFE3-RCC,PRCC	gene	64239692	64647181	+	center	91352	PeakInsideFeature	NA	ENSG00000185483.7	ROR1	any_internal	0.0438	0.04272	0	0	0.02317
chr1	64368728	64368738	TFE3_MA0831.3	9.32542	+	chr1	64368512	64368813	TFE3-RCC,PRCC	gene	64239692	64647181	+	center	74774	PeakInsideFeature	NA	ENSG00000185483.7	ROR1	any_internal	0.10428	0.0719	0	0	0.41969
chr1	64435515	64435525	TFE3_MA0831.3	8.53877	+	chr1	64434447	64435977	TFE3-RCC,PRCC	gene	64239692	64647181	+	center	8224	PeakInsideFeature	NA	ENSG00000185483.7	ROR1	any_internal	0.15512	0.25543	0	1	-0.64156
chr1	64485691	64485701	TFE3_MA0831.3	10.94538	-	chr1	64485361	64486308	TFE3-RCC,PRCC	gene	64239692	64647181	+	center	42398	PeakInsideFeature	NA	ENSG00000185483.7	ROR1	any_internal	0.35067	0.19874	1	1	0.75026
chr1	64539856	64539866	TFE3_MA0831.3	6.93458	+	chr1	64539373	64540040	TFE3-RCC,PRCC	gene	64532311	64532413	-	start	7293	Upstream	NA	ENSG00000200508.1	Y_RNA	any_promoter	0.09854	0.04156	0	0	0.90236
chr1	64686158	64686168	TFE3_MA0831.3	7.75266	-	chr1	64686000	64686279	PRCC	gene	64669309	64733051	+	center	15041	PeakInsideFeature	NA	ENSG00000177414.9	UBE2U	any_internal	0.05414	0.02889	0	0	0.56307
chr1	64735023	64735033	TFE3_MA0831.3	6.65147	-	chr1	64734672	64735408	PRCC	gene	64669309	64733051	+	end	1989	Downstream	NA	ENSG00000177414.9	UBE2U	distal_enhancer	0.06368	0.0859	0	0	-0.32587
chr1	65225856	65225866	TFE3_MA0831.3	6.92493	-	chr1	65225855	65226195	TFE3-RCC,PRCC	gene	65210777	65298915	+	start	15248	PeakInsideFeature	NA	ENSG00000162437.10	RAVER2	any_internal	0.05854	0.02474	0	0	0.75999
chr1	65356946	65356956	TFE3_MA0831.3	8.31081	-	chr1	65356421	65357379	TFE3-RCC,PRCC	gene	65298911	65432187	-	center	8649	PeakInsideFeature	NA	ENSG00000162434.7	JAK1	any_internal	0.22544	0.07739	1	0	1.29878
chr1	65441347	65441357	TFE3_MA0831.3	6.61261	-	chr1	65440985	65441383	PRCC	gene	65298911	65432187	-	start	8997	Upstream	NA	ENSG00000162434.7	JAK1	any_promoter	0.04315	0.01659	0	0	0.72626
chr1	65713838	65713848	TFE3_MA0831.3	7.75266	-	chr1	65713341	65714319	TFE3-RCC,PRCC	gene	65713901	65881552	+	start	71	OverlapStart	NA	ENSG00000116675.11	DNAJC6	any_promoter	0.18253	0.08176	0	0	0.96556
chr1	65714292	65714302	TFE3_MA0831.3	6.67638	-	chr1	65713341	65714319	TFE3-RCC,PRCC	gene	65713901	65881552	+	start	71	OverlapStart	NA	ENSG00000116675.11	DNAJC6	any_promoter	0.05643	0.02619	0	0	0.68033
chr1	65888361	65888371	TFE3_MA0831.3	9.06774	-	chr1	65887980	65888508	PRCC	gene	65886269	65901690	+	start	1975	PeakInsideFeature	NA	ENSG00000213625.4	LEPROT	any_internal	0.13967	0.09962	0	0	0.40488
chr1	66425677	66425687	TFE3_MA0831.3	7.46303	+	chr1	66425674	66426209	PRCC	gene	66258196	66840259	+	center	123286	PeakInsideFeature	NA	ENSG00000184588.13	PDE4B	any_internal	0.03739	0.02212	0	0	0.41261
chr1	66431477	66431487	TFE3_MA0831.3	10.94538	-	chr1	66429068	66431705	TFE3-RCC,PRCC	gene	66258196	66840259	+	center	118841	PeakInsideFeature	NA	ENSG00000184588.13	PDE4B	any_internal	0.01826	0.02208	0	0	-0.12485
chr1	66708561	66708571	TFE3_MA0831.3	6.57677	+	chr1	66708338	66708749	TFE3-RCC,PRCC	gene	66258196	66840259	+	end	131716	PeakInsideFeature	NA	ENSG00000184588.13	PDE4B	any_internal	0.69669	0.60998	1	1	0.18494
chr1	66761984	66761994	TFE3_MA0831.3	9.06721	-	chr1	66761284	66762397	TFE3-RCC,PRCC	gene	66258196	66840259	+	end	78419	PeakInsideFeature	NA	ENSG00000184588.13	PDE4B	any_internal	0.06963	0.03219	0	0	0.73666
chr1	66868065	66868075	TFE3_MA0831.3	6.80526	+	chr1	66867751	66868318	TFE3-RCC,PRCC	gene	66258196	66840259	+	end	27775	Downstream	NA	ENSG00000184588.13	PDE4B	distal_enhancer	0.09663	0.07113	0	0	0.34262
chr1	66913532	66913542	TFE3_MA0831.3	8.53877	+	chr1	66913302	66913542	TFE3-RCC	NA	NA	NA	NA	NA	NA	NA	NA	NA	NA	NA	0.08505	0.02046	0	0	1.29441
chr1	66998538	66998548	TFE3_MA0831.3	6.66512	-	chr1	66998033	67000335	TFE3-RCC,PRCC	gene	66999065	67213982	+	start	119	OverlapStart	NA	ENSG00000118473.17	SGIP1	any_promoter	0.13471	0.03009	0	0	1.55296
chr1	67224062	67224072	TFE3_MA0831.3	8.5393	-	chr1	67223611	67224261	TFE3-RCC,PRCC	gene	67218141	67244470	+	start	5795	PeakInsideFeature	NA	ENSG00000152760.5	TCTEX1D1	any_internal	0.13023	0.10471	0	0	0.26096
chr1	67409456	67409466	TFE3_MA0831.3	6.92493	+	chr1	67409346	67409556	PRCC	gene	67390577	67454302	+	center	12988	PeakInsideFeature	NA	ENSG00000198160.10	MIER1	any_internal	0.05137	0.05146	0	0	-0.00172
chr1	67603219	67603229	TFE3_MA0831.3	9.34066	+	chr1	67602962	67603489	PRCC	gene	67557847	67697536	-	center	24466	PeakInsideFeature	NA	ENSG00000203963.7	C1orf141	any_internal	0.06037	0.04472	0	0	0.296
chr1	67614455	67614465	TFE3_MA0831.3	9.32542	-	chr1	67614342	67615330	TFE3-RCC,PRCC	gene	67557847	67697536	-	center	12855	PeakInsideFeature	NA	ENSG00000203963.7	C1orf141	any_internal	0.05096	0.07589	0	0	-0.41422
chr1	67632895	67632905	TFE3_MA0831.3	6.66113	+	chr1	67632801	67633072	TFE3-RCC	gene	67632082	67725662	+	start	854	PeakInsideFeature	NA	ENSG00000162594.10	IL23R	any_promoter	0.08614	0.02194	0	0	1.26152
chr1	67699858	67699868	TFE3_MA0831.3	6.94032	+	chr1	67699423	67700002	PRCC	gene	67557847	67697536	-	start	2176	Upstream	NA	ENSG00000203963.7	C1orf141	any_promoter	0.04744	0.09437	0	0	-0.7285
chr1	67804524	67804534	TFE3_MA0831.3	6.65147	+	chr1	67804437	67804675	PRCC	gene	67773046	67862583	+	center	13258	PeakInsideFeature	NA	ENSG00000081985.6	IL12RB2	any_internal	0.08548	0.05271	0	0	0.51318
chr1	67966119	67966129	TFE3_MA0831.3	7.1082	+	chr1	67966039	67966697	TFE3-RCC,PRCC	gene	67995312	67998012	+	start	28944	Upstream	NA	ENSG00000235200.1	RP4-763G1.2	distal_enhancer	0.09177	0.06074	0	0	0.45015
chr1	68018233	68018243	TFE3_MA0831.3	6.67691	-	chr1	68017867	68018773	TFE3-RCC,PRCC	gene	68026755	68027129	+	start	8435	Upstream	NA	ENSG00000238139.2	RP11-393N21.1	any_promoter	0.325	0.18195	1	0	0.76093
chr1	68174654	68174664	TFE3_MA0831.3	6.82104	-	chr1	68174129	68174705	PRCC	gene	68167148	68299150	-	end	7269	PeakInsideFeature	NA	ENSG00000172380.5	GNG12	any_internal	0.04848	0.03173	0	0	0.37913
chr1	68232917	68232927	TFE3_MA0831.3	6.57695	+	chr1	68231774	68233232	TFE3-RCC,PRCC	gene	68167148	68299150	-	center	646	PeakInsideFeature	NA	ENSG00000172380.5	GNG12	any_internal	0.0648	0.07284	0	0	-0.12504
chr1	68269839	68269849	TFE3_MA0831.3	6.92493	-	chr1	68269395	68270208	TFE3-RCC,PRCC	gene	68167148	68299150	-	start	29349	PeakInsideFeature	NA	ENSG00000172380.5	GNG12	any_internal	0.11181	0.09837	0	0	0.15034
chr1	68283110	68283120	TFE3_MA0831.3	6.92493	-	chr1	68282989	68283363	PRCC	gene	68167148	68299150	-	start	15974	PeakInsideFeature	NA	ENSG00000172380.5	GNG12	any_internal	0.10146	0.05697	0	0	0.63177
chr1	68698250	68698260	TFE3_MA0831.3	8.53877	+	chr1	68696033	68698866	TFE3-RCC,PRCC	gene	68564141	68698803	-	start	1354	OverlapStart	NA	ENSG00000116729.9	WLS	any_internal	0.52894	0.36344	1	1	0.51315
chr1	68962828	68962838	TFE3_MA0831.3	12.51814	-	chr1	68962258	68963404	TFE3-RCC,PRCC	gene	68939834	68962904	-	start	73	OverlapStart	NA	ENSG00000024526.12	DEPDC1	any_promoter	1.12494	0.92527	1	1	0.27541
chr1	68972214	68972224	TFE3_MA0831.3	9.32542	+	chr1	68972201	68972445	PRCC	gene	68939834	68962904	-	start	9419	Upstream	NA	ENSG00000024526.12	DEPDC1	any_promoter	0.02982	0.02381	0	0	0.17083
chr1	69420704	69420714	TFE3_MA0831.3	8.5393	+	chr1	69420078	69421508	PRCC	NA	NA	NA	NA	NA	NA	NA	NA	NA	NA	NA	0.14081	0.25399	0	1	-0.75423
chr1	70074158	70074168	TFE3_MA0831.3	6.80544	+	chr1	70074012	70074247	PRCC	gene	70072537	70073984	-	start	145	Upstream	NA	ENSG00000270615.1	RP11-379C1.1	any_promoter	0.05098	0.03175	0	0	0.42753
chr1	70474550	70474560	TFE3_MA0831.3	6.61261	-	chr1	70474475	70474706	PRCC	gene	70034080	70617628	+	end	143038	PeakInsideFeature	NA	ENSG00000033122.14	LRRC7	any_internal	0.0294	0.02086	0	0	0.25141
chr1	70509610	70509620	TFE3_MA0831.3	8.5393	+	chr1	70509572	70509789	PRCC	gene	70034080	70617628	+	end	107948	PeakInsideFeature	NA	ENSG00000033122.14	LRRC7	any_internal	0.04713	0.03586	0	0	0.24887
chr1	70747062	70747072	TFE3_MA0831.3	8.5393	-	chr1	70746814	70747825	PRCC	gene	70726270	70820417	-	end	21049	PeakInsideFeature	NA	ENSG00000118454.8	ANKRD13C	any_internal	0.0333	0.02273	0	0	0.29419
chr1	70953893	70953903	TFE3_MA0831.3	6.57677	+	chr1	70952389	70954264	TFE3-RCC,PRCC	gene	70910753	70911219	+	end	42107	Downstream	NA	ENSG00000271992.1	RP11-42O15.3	distal_enhancer	0.04135	0.02199	0	0	0.50687
chr1	71312856	71312866	TFE3_MA0831.3	9.32542	+	chr1	71312601	71313070	TFE3-RCC,PRCC	gene	71318035	71513491	-	end	5200	Downstream	NA	ENSG00000050628.16	PTGER3	distal_enhancer	0.27612	0.02891	1	0	2.50393
chr1	71483589	71483599	TFE3_MA0831.3	7.17709	-	chr1	71483141	71483824	PRCC	gene	71318035	71513491	-	start	30009	PeakInsideFeature	NA	ENSG00000050628.16	PTGER3	any_internal	0.03233	0.01584	0	0	0.49969
chr1	71546259	71546269	TFE3_MA0831.3	7.60715	-	chr1	71545888	71547657	TFE3-RCC,PRCC	gene	71528973	71546980	-	start	208	OverlapStart	NA	ENSG00000132485.8	ZRANB2	any_promoter	0.07841	0.07473	0	0	0.0528
chr1	71929012	71929022	TFE3_MA0831.3	6.65147	-	chr1	71928975	71929212	PRCC	gene	71547006	71955652	+	end	26559	PeakInsideFeature	NA	ENSG00000229956.5	ZRANB2-AS2	any_internal	0.02402	0.02085	0	0	0.09853
chr1	73642712	73642722	TFE3_MA0831.3	7.75266	-	chr1	73642037	73642907	PRCC	gene	73657286	73657538	-	end	14814	Downstream	NA	ENSG00000251825.1	RN7SKP19	distal_enhancer	0.03403	0.05142	0	0	-0.37815
chr1	75170150	75170160	TFE3_MA0831.3	9.32542	-	chr1	75169888	75170443	PRCC	gene	75164452	75165017	-	start	5148	Upstream	NA	ENSG00000272864.1	RP11-17E13.2	any_promoter	0.02737	0.02268	0	0	0.13812
chr1	76025322	76025332	TFE3_MA0831.3	8.53877	+	chr1	76024619	76025595	TFE3-RCC,PRCC	gene	75667815	76076801	-	start	51694	PeakInsideFeature	NA	ENSG00000137968.12	SLC44A5	any_internal	0.04057	0.03324	0	0	0.17384
chr1	76540309	76540319	TFE3_MA0831.3	9.85386	-	chr1	76539805	76541109	TFE3-RCC,PRCC	gene	76540403	77100286	+	start	54	OverlapStart	NA	ENSG00000184005.9	ST6GALNAC3	any_promoter	0.59081	0.46516	1	1	0.32983
chr1	76745277	76745287	TFE3_MA0831.3	9.21187	-	chr1	76744653	76745431	PRCC	gene	76540403	77100286	+	center	75302	PeakInsideFeature	NA	ENSG00000184005.9	ST6GALNAC3	any_internal	0.04314	0.03778	0	0	0.12003
chr1	77836892	77836902	TFE3_MA0831.3	6.80526	+	chr1	77836210	77837564	PRCC	gene	77747735	78025651	+	center	49806	PeakInsideFeature	NA	ENSG00000154027.14	AK5	any_internal	0.04178	0.04375	0	0	-0.04257
chr1	78071171	78071181	TFE3_MA0831.3	6.66113	-	chr1	78070718	78072224	TFE3-RCC,PRCC	gene	78080553	78080637	+	start	9082	Upstream	NA	ENSG00000251785.1	RNA5SP20	any_promoter	0.8388	0.18049	1	0	2.077
chr1	78148660	78148670	TFE3_MA0831.3	7.60715	-	chr1	78147281	78149678	TFE3-RCC,PRCC	gene	78028100	78149104	-	start	625	OverlapStart	NA	ENSG00000036549.8	ZZZ3	any_promoter	0.66228	0.55042	1	1	0.25669
chr1	78210395	78210405	TFE3_MA0831.3	7.17709	-	chr1	78210334	78210559	PRCC	gene	78161671	78225537	-	start	15091	PeakInsideFeature	NA	ENSG00000077254.10	USP33	any_internal	0.04414	0.03206	0	0	0.28153
chr1	78609638	78609648	TFE3_MA0831.3	6.55471	+	chr1	78608489	78609746	TFE3-RCC,PRCC	gene	78445225	78604133	+	end	4984	Downstream	NA	ENSG00000137960.5	GIPC2	distal_enhancer	0.03377	0.02266	0	0	0.30813
chr1	78758199	78758209	TFE3_MA0831.3	6.92493	+	chr1	78757716	78758508	PRCC	gene	78695282	78835149	+	center	7103	PeakInsideFeature	NA	ENSG00000237413.1	RP11-183M13.1	any_internal	0.03342	0.04803	0	0	-0.32704
chr1	78795224	78795234	TFE3_MA0831.3	7.47801	-	chr1	78794760	78795629	TFE3-RCC	gene	78769567	79005434	+	start	25627	PeakInsideFeature	NA	ENSG00000122420.5	PTGFR	any_internal	0.13127	0.01593	0	0	1.95923
chr1	78964874	78964884	TFE3_MA0831.3	8.25083	+	chr1	78964730	78965196	PRCC	gene	78769567	79005434	+	end	40471	PeakInsideFeature	NA	ENSG00000122420.5	PTGFR	any_internal	0.04484	0.02444	0	0	0.50705
chr1	79789029	79789039	TFE3_MA0831.3	6.92493	+	chr1	79788440	79789801	TFE3-RCC,PRCC	gene	79789453	79790548	+	start	333	OverlapStart	NA	ENSG00000235011.2	RP4-726F1.1	any_promoter	0.04761	0.05546	0	0	-0.15007
chr1	81070617	81070627	TFE3_MA0831.3	6.5163	+	chr1	81070483	81070696	PRCC	gene	81001439	81112473	+	center	13633	PeakInsideFeature	NA	ENSG00000234184.1	RP5-887A10.1	any_internal	0.02232	0.03148	0	0	-0.26033
chr1	81099853	81099863	TFE3_MA0831.3	7.72644	-	chr1	81099713	81100723	PRCC	gene	81001439	81112473	+	end	12255	PeakInsideFeature	NA	ENSG00000234184.1	RP5-887A10.1	any_internal	0.04179	0.03201	0	0	0.23218
chr1	81905215	81905225	TFE3_MA0831.3	6.54759	-	chr1	81905190	81905390	PRCC	gene	81771844	82458120	+	start	133446	PeakInsideFeature	NA	ENSG00000117114.15	LPHN2	any_internal	0.02282	0.01945	0	0	0.10777
chr1	82072547	82072557	TFE3_MA0831.3	8.5393	-	chr1	82072105	82073238	PRCC	gene	82051625	82091398	-	center	1160	PeakInsideFeature	NA	ENSG00000236676.1	RP5-837I24.4	any_internal	0.04282	0.02983	0	0	0.31187
chr1	82135906	82135916	TFE3_MA0831.3	7.46472	+	chr1	82135644	82136871	TFE3-RCC,PRCC	gene	81771844	82458120	+	center	21275	PeakInsideFeature	NA	ENSG00000117114.15	LPHN2	any_internal	0.06192	0.03879	0	0	0.45246
chr1	84733395	84733405	TFE3_MA0831.3	6.80544	+	chr1	84733084	84733791	TFE3-RCC	gene	84743003	84743140	+	start	9566	Upstream	NA	ENSG00000199959.1	SNORA2	any_promoter	0.20246	0.03908	1	0	1.844
chr1	84873895	84873905	TFE3_MA0831.3	6.80544	+	chr1	84873599	84874283	TFE3-RCC,PRCC	gene	84864214	84880701	+	center	1484	PeakInsideFeature	NA	ENSG00000137976.7	DNASE2B	any_internal	0.09093	0.13123	0	0	-0.43365
chr1	85171173	85171183	TFE3_MA0831.3	6.66113	+	chr1	85170301	85171660	TFE3-RCC,PRCC	gene	85109389	85156486	-	start	14494	Upstream	NA	ENSG00000117155.12	SSX2IP	distal_enhancer	0.05278	0.02322	0	0	0.70133
chr1	85320214	85320224	TFE3_MA0831.3	6.80544	-	chr1	85319693	85320923	TFE3-RCC,PRCC	gene	85277284	85358896	-	center	2218	PeakInsideFeature	NA	ENSG00000171517.5	LPAR3	any_internal	0.27579	0.2435	1	1	0.16441
chr1	85493105	85493115	TFE3_MA0831.3	8.5393	+	chr1	85492981	85493751	TFE3-RCC,PRCC	gene	85483764	85514182	-	center	5607	PeakInsideFeature	NA	ENSG00000055732.8	MCOLN3	any_internal	0.06724	0.0869	0	0	-0.28152
chr1	85615638	85615648	TFE3_MA0831.3	10.12731	-	chr1	85615573	85615830	PRCC	gene	85622555	85666729	-	end	6854	Downstream	NA	ENSG00000097096.8	SYDE2	distal_enhancer	0.03345	0.01985	0	0	0.38973
chr1	86264820	86264830	TFE3_MA0831.3	8.5393	+	chr1	86264646	86265223	PRCC	gene	86194915	86622626	-	end	70019	PeakInsideFeature	NA	ENSG00000171502.10	COL24A1	any_internal	0.06643	0.05468	0	0	0.2008
chr1	86412088	86412098	TFE3_MA0831.3	6.80526	-	chr1	86411798	86412255	TFE3-RCC	gene	86194915	86622626	-	center	3256	PeakInsideFeature	NA	ENSG00000171502.10	COL24A1	any_internal	0.13671	0.01876	0	0	1.91013
chr1	86861341	86861351	TFE3_MA0831.3	7.75266	+	chr1	86860918	86862722	TFE3-RCC,PRCC	gene	86814343	86862023	-	start	203	OverlapStart	NA	ENSG00000122417.11	ODF2L	any_promoter	0.05702	0.05043	0	0	0.12239
chr1	86875381	86875391	TFE3_MA0831.3	9.09692	-	chr1	86875232	86875560	TFE3-RCC,PRCC	gene	86869858	86870549	-	start	4847	Upstream	NA	ENSG00000231349.2	RP11-444C12.1	any_promoter	0.05301	0.03823	0	0	0.30744
chr1	86882246	86882256	TFE3_MA0831.3	9.34066	-	chr1	86881665	86882653	TFE3-RCC,PRCC	gene	86889768	86922241	+	start	7609	Upstream	NA	ENSG00000137975.7	CLCA2	any_promoter	0.08601	0.13768	0	0	-0.55551
chr1	86969380	86969390	TFE3_MA0831.3	9.85386	+	chr1	86969200	86970005	TFE3-RCC,PRCC	gene	86934050	86965972	+	end	3630	Downstream	NA	ENSG00000016490.11	CLCA1	distal_enhancer	0.15175	0.0641	0	0	0.99631
chr1	86983028	86983038	TFE3_MA0831.3	8.55455	-	chr1	86983015	86983515	PRCC	gene	86934050	86965972	+	end	17293	Downstream	NA	ENSG00000016490.11	CLCA1	distal_enhancer	0.01135	0.02285	0	0	-0.40634
chr1	87254214	87254224	TFE3_MA0831.3	7.75266	+	chr1	87253492	87254948	TFE3-RCC,PRCC	gene	87250595	87251150	+	end	3070	Downstream	NA	ENSG00000230721.1	RP4-612B15.2	distal_enhancer	0.18073	0.15607	0	0	0.18516
chr1	87311584	87311594	TFE3_MA0831.3	7.17709	-	chr1	87311430	87312519	TFE3-RCC,PRCC	gene	87328131	87380107	-	end	16157	Downstream	NA	ENSG00000183291.11	SEP15	distal_enhancer	0.02771	0.0219	0	0	0.17195
chr1	87353561	87353571	TFE3_MA0831.3	7.75266	+	chr1	87353426	87353767	PRCC	gene	87328131	87380107	-	center	523	PeakInsideFeature	NA	ENSG00000183291.11	SEP15	any_internal	0.03165	0.02121	0	0	0.29974
chr1	87579275	87579285	TFE3_MA0831.3	6.57695	+	chr1	87579098	87579411	PRCC	gene	87380330	87602334	+	end	23080	PeakInsideFeature	NA	ENSG00000153936.12	HS2ST1	any_internal	0.03637	0.02927	0	0	0.18051
chr1	87961071	87961081	TFE3_MA0831.3	9.32542	-	chr1	87960873	87961171	PRCC	gene	87918922	87919056	-	start	41966	Upstream	NA	ENSG00000199318.1	RNA5SP52	distal_enhancer	0.0219	0.03773	0	0	-0.42748
chr1	88292783	88292793	TFE3_MA0831.3	9.06774	-	chr1	88291948	88292948	TFE3-RCC,PRCC	NA	NA	NA	NA	NA	NA	NA	NA	NA	NA	NA	0.02159	0.02608	0	0	-0.13552
chr1	88655691	88655701	TFE3_MA0831.3	6.93458	+	chr1	88655468	88655817	TFE3-RCC,PRCC	NA	NA	NA	NA	NA	NA	NA	NA	NA	NA	NA	0.07188	0.04509	0	0	0.47275
chr1	89113078	89113088	TFE3_MA0831.3	6.66512	-	chr1	89112836	89113357	TFE3-RCC,PRCC	gene	89003195	89150887	-	center	36055	PeakInsideFeature	NA	ENSG00000237505.2	RP11-76N22.2	any_internal	0.04748	0.0406	0	0	0.14601
chr1	89149872	89149882	TFE3_MA0831.3	6.57695	+	chr1	89149207	89151076	TFE3-RCC,PRCC	gene	89149904	89301938	+	start	237	OverlapStart	NA	ENSG00000065243.14	PKN2	any_promoter	0.92566	1.01967	1	1	-0.13618
chr1	89357355	89357365	TFE3_MA0831.3	9.06774	+	chr1	89356172	89357855	TFE3-RCC,PRCC	gene	89318614	89357627	-	start	614	OverlapStart	NA	ENSG00000137947.7	GTF2B	any_promoter	0.31911	0.49705	1	1	-0.60275
chr1	90074041	90074051	TFE3_MA0831.3	6.80526	-	chr1	90073438	90075042	TFE3-RCC,PRCC	gene	90048799	90098453	-	center	614	PeakInsideFeature	NA	ENSG00000231999.2	RP5-1007M22.2	any_internal	0.42936	0.05313	1	0	2.55529
chr1	90377293	90377303	TFE3_MA0831.3	6.66512	-	chr1	90377210	90377465	PRCC	gene	90098698	90398809	+	end	21472	PeakInsideFeature	NA	ENSG00000271949.1	RP11-302M6.4	any_internal	0.05096	0.03248	0	0	0.40838
chr1	90621675	90621685	TFE3_MA0831.3	6.66512	-	chr1	90621264	90622010	PRCC	NA	NA	NA	NA	NA	NA	NA	NA	NA	NA	NA	0.04782	0.03389	0	0	0.31107
chr1	91072968	91072978	TFE3_MA0831.3	9.21187	-	chr1	91072669	91073102	TFE3-RCC	NA	NA	NA	NA	NA	NA	NA	NA	NA	NA	NA	0.09446	0.01472	0	0	1.61325
chr1	91301719	91301729	TFE3_MA0831.3	7.46303	+	chr1	91301690	91301890	PRCC	gene	91248542	91317207	-	start	15417	PeakInsideFeature	NA	ENSG00000233593.2	RP4-665J23.1	any_internal	0.03767	0.03607	0	0	0.03792
chr1	91542605	91542615	TFE3_MA0831.3	8.5393	-	chr1	91542457	91542835	PRCC	NA	NA	NA	NA	NA	NA	NA	NA	NA	NA	NA	0.02434	0.03055	0	0	-0.17436
chr1	91590752	91590762	TFE3_MA0831.3	6.92493	+	chr1	91590463	91590964	PRCC	NA	NA	NA	NA	NA	NA	NA	NA	NA	NA	NA	0.04766	0.05327	0	0	-0.10874
chr1	91614321	91614331	TFE3_MA0831.3	6.65147	+	chr1	91614152	91614720	PRCC	NA	NA	NA	NA	NA	NA	NA	NA	NA	NA	NA	0.06227	0.13275	0	0	-0.86153
chr1	92048113	92048123	TFE3_MA0831.3	9.32542	+	chr1	92047931	92048580	TFE3-RCC,PRCC	gene	92065727	92065878	+	start	17472	Upstream	NA	ENSG00000229067.1	RP11-91I11.1	distal_enhancer	0.25001	0.05121	1	0	1.86523
chr1	92117307	92117317	TFE3_MA0831.3	10.12731	-	chr1	92116143	92117528	TFE3-RCC,PRCC	gene	92100567	92109639	+	end	7196	Downstream	NA	ENSG00000203914.3	HSP90B3P	distal_enhancer	0.19992	0.04531	1	0	1.69185
chr1	92121798	92121808	TFE3_MA0831.3	7.72644	-	chr1	92121557	92121872	TFE3-RCC	gene	92100567	92109639	+	end	12075	Downstream	NA	ENSG00000203914.3	HSP90B3P	distal_enhancer	0.05385	0.0168	0	0	0.93213
chr1	92389852	92389862	TFE3_MA0831.3	6.94032	-	chr1	92389659	92390163	PRCC	gene	92404825	92405131	+	start	14914	Upstream	NA	ENSG00000266532.1	RN7SL235P	distal_enhancer	0.02197	0.05279	0	0	-0.74023
chr1	92414877	92414887	TFE3_MA0831.3	12.51814	-	chr1	92413688	92415130	PRCC	gene	92414927	92479983	+	start	518	OverlapStart	NA	ENSG00000137948.14	BRDT	any_promoter	0.06618	0.0402	0	0	0.49023
chr1	92939900	92939910	TFE3_MA0831.3	8.5393	+	chr1	92939849	92940049	PRCC	gene	92940318	92952433	-	end	369	Downstream	NA	ENSG00000162676.7	GFI1	distal_enhancer	0.04983	0.02838	0	0	0.49519
chr1	92942044	92942054	TFE3_MA0831.3	7.46303	+	chr1	92941502	92942228	PRCC	gene	92940318	92952433	-	end	1547	PeakInsideFeature	NA	ENSG00000162676.7	GFI1	any_internal	0.03886	0.04696	0	0	-0.17486
chr1	93002767	93002777	TFE3_MA0831.3	8.5393	-	chr1	93002236	93004378	TFE3-RCC,PRCC	gene	92974252	93257961	-	end	29055	PeakInsideFeature	NA	ENSG00000067208.10	EVI5	any_internal	0.27531	0.1919	1	1	0.47128
chr1	93213495	93213505	TFE3_MA0831.3	8.53877	+	chr1	93213374	93213913	TFE3-RCC,PRCC	gene	93221350	93222513	+	start	7707	Upstream	NA	ENSG00000223896.2	CCNJP2	any_promoter	0.09869	0.05453	0	0	0.6437
chr1	93220437	93220447	TFE3_MA0831.3	6.80544	-	chr1	93220104	93220525	PRCC	gene	93221350	93222513	+	start	1036	Upstream	NA	ENSG00000223896.2	CCNJP2	any_promoter	0.03365	0.03992	0	0	-0.14895
chr1	93441385	93441395	TFE3_MA0831.3	10.12731	-	chr1	93440483	93441622	TFE3-RCC,PRCC	gene	93440385	93440680	-	start	372	OverlapStart	NA	ENSG00000239710.2	RN7SL692P	any_promoter	0.0989	0.13831	0	0	-0.40127
chr1	94079747	94079757	TFE3_MA0831.3	6.80544	-	chr1	94079402	94080013	TFE3-RCC,PRCC	gene	94027346	94312706	-	end	52361	PeakInsideFeature	NA	ENSG00000137936.12	BCAR3	any_internal	0.3432	0.1695	1	0	0.92423
chr1	94127548	94127558	TFE3_MA0831.3	7.52417	-	chr1	94127413	94128700	TFE3-RCC,PRCC	gene	94027346	94312706	-	center	41970	PeakInsideFeature	NA	ENSG00000137936.12	BCAR3	any_internal	0.06368	0.08929	0	0	-0.3697
chr1	94128527	94128537	TFE3_MA0831.3	7.75266	+	chr1	94127413	94128700	TFE3-RCC,PRCC	gene	94027346	94312706	-	center	41970	PeakInsideFeature	NA	ENSG00000137936.12	BCAR3	any_internal	0.09805	0.06708	0	0	0.42227
chr1	94195619	94195629	TFE3_MA0831.3	7.75266	-	chr1	94194979	94195864	PRCC	gene	94027346	94312706	-	center	25395	PeakInsideFeature	NA	ENSG00000137936.12	BCAR3	any_internal	0.03532	0.01931	0	0	0.45382
chr1	94283611	94283621	TFE3_MA0831.3	6.67638	+	chr1	94283545	94284051	PRCC	gene	94027346	94312706	-	start	28908	PeakInsideFeature	NA	ENSG00000137936.12	BCAR3	any_internal	0.07528	0.0524	0	0	0.37793
chr1	94511394	94511404	TFE3_MA0831.3	7.60715	-	chr1	94511064	94511839	TFE3-RCC,PRCC	gene	94458392	94586688	-	center	11089	PeakInsideFeature	NA	ENSG00000198691.7	ABCA4	any_internal	0.57964	0.47978	1	1	0.26089
chr1	94591530	94591540	TFE3_MA0831.3	8.5393	+	chr1	94591317	94592502	TFE3-RCC,PRCC	gene	94458392	94586688	-	start	5221	Upstream	NA	ENSG00000198691.7	ABCA4	any_promoter	0.34378	0.15235	1	0	1.0604
chr1	94929234	94929244	TFE3_MA0831.3	8.31081	+	chr1	94928665	94930135	TFE3-RCC,PRCC	gene	94883932	94984222	+	center	4677	PeakInsideFeature	NA	ENSG00000117528.7	ABCD3	any_internal	0.03831	0.06058	0	0	-0.44085
chr1	94942039	94942049	TFE3_MA0831.3	6.80544	-	chr1	94941892	94942183	PRCC	gene	94883932	94984222	+	center	7960	PeakInsideFeature	NA	ENSG00000117528.7	ABCD3	any_internal	0.05342	0.03697	0	0	0.34461
chr1	95221365	95221375	TFE3_MA0831.3	9.32542	-	chr1	95221175	95221638	PRCC	gene	95211415	95211456	-	start	9950	Upstream	NA	ENSG00000263526.1	MIR378G	any_promoter	0.11117	0.07469	0	0	0.4538
chr1	95298923	95298933	TFE3_MA0831.3	6.80526	-	chr1	95298473	95299282	TFE3-RCC,PRCC	gene	95285897	95360802	+	start	12980	PeakInsideFeature	NA	ENSG00000143036.12	SLC44A3	any_internal	0.20321	0.05846	1	0	1.46226
chr1	95320082	95320092	TFE3_MA0831.3	8.53877	-	chr1	95319776	95321296	TFE3-RCC,PRCC	gene	95302303	95320982	-	start	446	OverlapStart	NA	ENSG00000237416.2	RP11-465K1.2	any_promoter	0.42078	0.40506	1	1	0.05191
chr1	95328732	95328742	TFE3_MA0831.3	10.94538	-	chr1	95328428	95331253	TFE3-RCC,PRCC	gene	95302303	95320982	-	start	8858	Upstream	NA	ENSG00000237416.2	RP11-465K1.2	any_promoter	0.0671	0.04144	0	0	0.47728
chr1	95329875	95329885	TFE3_MA0831.3	8.53877	-	chr1	95328428	95331253	TFE3-RCC,PRCC	gene	95302303	95320982	-	start	8858	Upstream	NA	ENSG00000237416.2	RP11-465K1.2	any_promoter	0.27188	0.18403	1	0	0.50822
chr1	95469873	95469883	TFE3_MA0831.3	7.46472	+	chr1	95469612	95470445	TFE3-RCC,PRCC	gene	95439962	95538501	-	center	19203	PeakInsideFeature	NA	ENSG00000172339.9	ALG14	any_internal	0.26805	0.1157	1	0	1.06388
chr1	95518279	95518289	TFE3_MA0831.3	7.17709	-	chr1	95518189	95518442	PRCC	gene	95527151	95533101	+	start	8836	Upstream	NA	ENSG00000230427.1	RP11-313A24.1	any_promoter	0.09491	0.03799	0	0	0.93976
chr1	95534765	95534775	TFE3_MA0831.3	7.17709	-	chr1	95534625	95535392	TFE3-RCC,PRCC	gene	95439962	95538501	-	start	3493	PeakInsideFeature	NA	ENSG00000172339.9	ALG14	any_internal	0.1795	0.0483	0	0	1.49296
chr1	97045399	97045409	TFE3_MA0831.3	6.92493	-	chr1	97045248	97045548	PRCC	gene	97048764	97049081	+	start	3366	Upstream	NA	ENSG00000241992.2	RN7SL831P	any_promoter	0.04638	0.03859	0	0	0.16923
chr1	97604458	97604468	TFE3_MA0831.3	9.32542	+	chr1	97603691	97604569	TFE3-RCC,PRCC	gene	97561478	97788511	+	start	42652	PeakInsideFeature	NA	ENSG00000232878.1	DPYD-AS1	any_internal	0.09358	0.11737	0	0	-0.26583
chr1	97696894	97696904	TFE3_MA0831.3	9.32542	-	chr1	97696513	97697233	PRCC	gene	97561478	97788511	+	center	21879	PeakInsideFeature	NA	ENSG00000232878.1	DPYD-AS1	any_internal	0.03525	0.02844	0	0	0.17615
chr1	97744018	97744028	TFE3_MA0831.3	6.65147	-	chr1	97742749	97744429	TFE3-RCC,PRCC	gene	97561478	97788511	+	end	44922	PeakInsideFeature	NA	ENSG00000232878.1	DPYD-AS1	any_internal	0.05091	0.05549	0	0	-0.08562
chr1	97923626	97923636	TFE3_MA0831.3	7.75266	-	chr1	97922511	97923771	TFE3-RCC,PRCC	gene	97543298	98386605	-	center	41810	PeakInsideFeature	NA	ENSG00000188641.8	DPYD	any_internal	0.04088	0.02355	0	0	0.44833
chr1	98286218	98286228	TFE3_MA0831.3	7.52417	-	chr1	98285521	98286412	PRCC	gene	97543298	98386605	-	start	100639	PeakInsideFeature	NA	ENSG00000188641.8	DPYD	any_internal	0.07079	0.07973	0	0	-0.13003
chr1	98733336	98733346	TFE3_MA0831.3	7.75266	-	chr1	98732960	98733356	PRCC	gene	98676302	98738214	+	end	5056	PeakInsideFeature	NA	ENSG00000226053.1	RP5-1070A16.1	any_internal	0.05087	0.0247	0	0	0.62047
chr1	99907314	99907324	TFE3_MA0831.3	6.65147	+	chr1	99906970	99907818	TFE3-RCC,PRCC	gene	99929933	99930332	+	start	22539	Upstream	NA	ENSG00000233983.2	RP4-735N21.1	distal_enhancer	0.0776	0.0522	0	0	0.41504
chr1	99968999	99969009	TFE3_MA0831.3	6.92493	+	chr1	99968898	99969141	TFE3-RCC,PRCC	gene	99937970	99999571	-	center	249	PeakInsideFeature	NA	ENSG00000224445.2	RP11-413P11.1	any_internal	0.11616	0.05333	0	0	0.85797
chr1	100929741	100929751	TFE3_MA0831.3	6.67691	-	chr1	100929308	100930035	TFE3-RCC,PRCC	gene	100927954	100951553	-	end	1717	PeakInsideFeature	NA	ENSG00000228086.1	RP5-837M10.4	any_internal	0.11614	0.19637	0	1	-0.65306
chr1	101094580	101094590	TFE3_MA0831.3	6.93458	+	chr1	101093818	101094717	TFE3-RCC,PRCC	gene	101092604	101106169	-	end	1663	PeakInsideFeature	NA	ENSG00000230402.2	RP11-84O12.4	any_internal	0.11794	0.05669	0	0	0.81482
chr1	101192840	101192850	TFE3_MA0831.3	7.17709	-	chr1	101191595	101193329	TFE3-RCC,PRCC	gene	101185297	101204601	+	center	2487	PeakInsideFeature	NA	ENSG00000162692.6	VCAM1	any_internal	0.09357	0.05842	0	0	0.51245
chr1	101202518	101202528	TFE3_MA0831.3	8.5393	+	chr1	101202259	101202800	TFE3-RCC,PRCC	gene	101185297	101204601	+	end	2072	PeakInsideFeature	NA	ENSG00000162692.6	VCAM1	any_internal	0.10151	0.09371	0	0	0.09257
chr1	101360540	101360550	TFE3_MA0831.3	8.25083	+	chr1	101360096	101362532	TFE3-RCC,PRCC	gene	101337942	101361554	-	start	240	OverlapStart	NA	ENSG00000162694.9	EXTL2	any_promoter	0.15425	0.16092	0	0	-0.053
chr1	101408527	101408537	TFE3_MA0831.3	6.5163	-	chr1	101407933	101408990	TFE3-RCC,PRCC	gene	101406572	101407551	-	start	910	Upstream	NA	ENSG00000230946.3	HNRNPA1P68	any_promoter	0.11275	0.03915	0	0	1.11469
chr1	101468243	101468253	TFE3_MA0831.3	6.92493	+	chr1	101468025	101469116	TFE3-RCC,PRCC	gene	101455178	101491644	-	center	4841	PeakInsideFeature	NA	ENSG00000117543.15	DPH5	any_internal	0.13156	0.12634	0	0	0.04924
chr1	103686217	103686227	TFE3_MA0831.3	6.92493	+	chr1	103686175	103686730	PRCC	NA	NA	NA	NA	NA	NA	NA	NA	NA	NA	NA	0.03776	0.03385	0	0	0.09436
chr1	104104790	104104800	TFE3_MA0831.3	8.5393	+	chr1	104104292	104104956	PRCC	gene	104112174	104113296	+	start	7550	Upstream	NA	ENSG00000236085.1	ACTG1P4	any_promoter	0.03693	0.06233	0	0	-0.50271
chr1	105534463	105534473	TFE3_MA0831.3	9.34066	+	chr1	105534326	105534697	PRCC	NA	NA	NA	NA	NA	NA	NA	NA	NA	NA	NA	0.02611	0.05242	0	0	-0.60885
chr1	105581577	105581587	TFE3_MA0831.3	8.53877	-	chr1	105581359	105581810	PRCC	NA	NA	NA	NA	NA	NA	NA	NA	NA	NA	NA	0.01413	0.01616	0	0	-0.07483
chr1	106207580	106207590	TFE3_MA0831.3	6.67638	+	chr1	106206572	106207959	TFE3-RCC,PRCC	gene	106240660	106240840	+	start	33395	Upstream	NA	ENSG00000227850.1	SEPT2P1	distal_enhancer	0.04397	0.03744	0	0	0.14572
chr1	106592356	106592366	TFE3_MA0831.3	8.53877	+	chr1	106592219	106592842	PRCC	gene	106615868	106627121	+	start	23338	Upstream	NA	ENSG00000237480.1	RP5-947P14.1	distal_enhancer	0.02908	0.02324	0	0	0.16816
chr1	106592636	106592646	TFE3_MA0831.3	9.32542	+	chr1	106592219	106592842	PRCC	gene	106615868	106627121	+	start	23338	Upstream	NA	ENSG00000237480.1	RP5-947P14.1	distal_enhancer	0.03501	0.04476	0	0	-0.22061
chr1	107110955	107110965	TFE3_MA0831.3	6.92493	-	chr1	107110698	107111696	TFE3-RCC,PRCC	gene	107086963	107087366	-	start	23831	Upstream	NA	ENSG00000270342.1	RP11-478L17.1	distal_enhancer	0.09695	0.09316	0	0	0.04593
chr1	107289598	107289608	TFE3_MA0831.3	6.66512	-	chr1	107289111	107289806	PRCC	gene	107322844	107323057	+	start	33386	Upstream	NA	ENSG00000270976.1	RP11-110F24.1	distal_enhancer	0.02064	0.03268	0	0	-0.3445
chr1	107695896	107695906	TFE3_MA0831.3	6.66512	-	chr1	107695702	107695958	PRCC	gene	107682628	108026080	+	start	13202	PeakInsideFeature	NA	ENSG00000162631.14	NTNG1	any_internal	0.02141	0.02259	0	0	-0.03701
chr1	107727616	107727626	TFE3_MA0831.3	6.57677	+	chr1	107727563	107727862	PRCC	gene	107682628	108026080	+	start	45084	PeakInsideFeature	NA	ENSG00000162631.14	NTNG1	any_internal	0.03024	0.01865	0	0	0.34681
chr1	107835078	107835088	TFE3_MA0831.3	9.21187	+	chr1	107834709	107835544	TFE3-RCC	gene	107682628	108026080	+	center	19228	PeakInsideFeature	NA	ENSG00000162631.14	NTNG1	any_internal	0.43891	0.02089	1	0	3.36627
chr1	108187227	108187237	TFE3_MA0831.3	9.32542	-	chr1	108185802	108187542	TFE3-RCC,PRCC	gene	108113781	108507766	-	end	72891	PeakInsideFeature	NA	ENSG00000134215.11	VAV3	any_internal	0.12855	0.08133	0	0	0.53437
chr1	108617814	108617824	TFE3_MA0831.3	9.32542	+	chr1	108617658	108618044	PRCC	gene	108614103	108617141	+	end	710	Downstream	NA	ENSG00000226822.1	RP11-356N1.2	distal_enhancer	0.03714	0.0723	0	0	-0.65542
chr1	108661225	108661235	TFE3_MA0831.3	8.2811	+	chr1	108660588	108661513	TFE3-RCC,PRCC	gene	108676657	108743471	-	end	15607	Downstream	NA	ENSG00000085491.11	SLC25A24	distal_enhancer	0.06285	0.07253	0	0	-0.15245
chr1	108754098	108754108	TFE3_MA0831.3	8.53877	-	chr1	108754014	108754251	PRCC	gene	108742547	108744113	+	end	10019	Downstream	NA	ENSG00000260879.1	RP11-483I13.5	distal_enhancer	0.01374	0.02765	0	0	-0.45267
chr1	109217844	109217854	TFE3_MA0831.3	7.17709	-	chr1	109217769	109218116	PRCC	gene	109190911	109204148	-	start	13794	Upstream	NA	ENSG00000162639.11	HENMT1	distal_enhancer	0.0481	0.02401	0	0	0.58666
chr1	109260743	109260753	TFE3_MA0831.3	6.80544	+	chr1	109260374	109260930	TFE3-RCC	gene	109255278	109285365	+	start	5374	PeakInsideFeature	NA	ENSG00000143107.4	FNDC7	any_internal	0.22305	0.01268	1	0	2.75174
chr1	109359133	109359143	TFE3_MA0831.3	9.06774	-	chr1	109358799	109359993	TFE3-RCC,PRCC	gene	109358519	109506106	-	end	877	PeakInsideFeature	NA	ENSG00000162641.14	AKNAD1	any_internal	0.22444	0.18094	1	0	0.2777
chr1	109419699	109419709	TFE3_MA0831.3	7.60715	+	chr1	109419154	109420975	TFE3-RCC,PRCC	gene	109417971	109477167	+	start	2093	PeakInsideFeature	NA	ENSG00000121957.8	GPSM2	any_internal	0.57468	0.61714	1	1	-0.09885
chr1	109806709	109806719	TFE3_MA0831.3	9.34119	+	chr1	109805874	109807333	TFE3-RCC,PRCC	gene	109792640	109818372	+	center	1097	PeakInsideFeature	NA	ENSG00000143126.7	CELSR2	any_internal	0.23395	0.19684	1	1	0.22409
chr1	109833941	109833951	TFE3_MA0831.3	8.5393	+	chr1	109833668	109834106	TFE3-RCC,PRCC	gene	109822177	109825808	-	start	8079	Upstream	NA	ENSG00000134222.12	PSRC1	any_promoter	0.11647	0.10686	0	0	0.10224
chr1	109914302	109914312	TFE3_MA0831.3	8.31028	+	chr1	109913292	109914456	TFE3-RCC,PRCC	gene	109852191	109940573	-	center	17492	PeakInsideFeature	NA	ENSG00000134243.7	SORT1	any_internal	0.10257	0.09228	0	0	0.12233
chr1	110009160	110009170	TFE3_MA0831.3	10.12731	+	chr1	110008807	110010305	TFE3-RCC,PRCC	gene	110009179	110024759	+	start	377	OverlapStart	NA	ENSG00000143028.7	SYPL2	any_promoter	0.26938	0.13778	1	0	0.85874
chr1	110162612	110162622	TFE3_MA0831.3	6.67691	-	chr1	110162049	110164062	TFE3-RCC,PRCC	gene	110145888	110155679	-	start	7376	Upstream	NA	ENSG00000134183.7	GNAT2	any_promoter	0.21131	0.10371	1	0	0.88169
chr1	110163550	110163560	TFE3_MA0831.3	6.61261	+	chr1	110162049	110164062	TFE3-RCC,PRCC	gene	110145888	110155679	-	start	7376	Upstream	NA	ENSG00000134183.7	GNAT2	any_promoter	0.45601	0.47132	1	1	-0.0453
chr1	110316378	110316388	TFE3_MA0831.3	7.46303	+	chr1	110316234	110316800	TFE3-RCC,PRCC	gene	110292701	110306649	-	start	9868	Upstream	NA	ENSG00000198758.6	EPS8L3	any_promoter	0.27405	0.35256	1	1	-0.33733
chr1	110340725	110340735	TFE3_MA0831.3	7.46303	-	chr1	110340191	110340746	TFE3-RCC,PRCC	gene	110353263	110353620	-	end	12795	Downstream	NA	ENSG00000224927.2	NDUFA5P10	distal_enhancer	0.06654	0.03236	0	0	0.68388
chr1	110434712	110434722	TFE3_MA0831.3	6.80544	-	chr1	110434474	110435928	TFE3-RCC,PRCC	gene	110438594	110440483	+	start	3393	Upstream	NA	ENSG00000261055.1	RP11-195M16.3	any_promoter	0.28205	0.06538	1	0	1.77574
chr1	110438795	110438805	TFE3_MA0831.3	6.93458	+	chr1	110438422	110438903	TFE3-RCC,PRCC	gene	110438594	110440483	+	start	68	OverlapStart	NA	ENSG00000261055.1	RP11-195M16.3	any_promoter	0.0675	0.06201	0	0	0.08927
chr1	110496896	110496906	TFE3_MA0831.3	6.66113	+	chr1	110496249	110497260	TFE3-RCC,PRCC	gene	110452863	110473614	+	end	23140	Downstream	NA	ENSG00000184371.9	CSF1	distal_enhancer	0.75278	0.10309	1	0	2.61166
chr1	110512312	110512322	TFE3_MA0831.3	7.75266	-	chr1	110512035	110512483	PRCC	gene	110527307	110566357	+	start	15048	Upstream	NA	ENSG00000168710.13	AHCYL1	distal_enhancer	0.05368	0.06225	0	0	-0.15098
chr1	110583536	110583546	TFE3_MA0831.3	6.55471	-	chr1	110583190	110583625	TFE3-RCC,PRCC	gene	110574198	110617263	+	start	9209	PeakInsideFeature	NA	ENSG00000143093.10	STRIP1	any_internal	0.04733	0.02189	0	0	0.63633
chr1	110671231	110671241	TFE3_MA0831.3	6.92493	-	chr1	110671184	110671649	PRCC	gene	110655061	110656569	+	end	14847	Downstream	NA	ENSG00000186150.3	UBL4B	distal_enhancer	0.03376	0.02715	0	0	0.17534
chr1	110678539	110678549	TFE3_MA0831.3	6.82104	+	chr1	110678169	110678641	TFE3-RCC	gene	110693107	110744824	+	start	14702	Upstream	NA	ENSG00000197106.6	SLC6A17	distal_enhancer	0.04456	0.01932	0	0	0.66233
chr1	110679689	110679699	TFE3_MA0831.3	6.92493	-	chr1	110679216	110680106	PRCC	gene	110693107	110744824	+	start	13446	Upstream	NA	ENSG00000197106.6	SLC6A17	distal_enhancer	0.09027	0.08562	0	0	0.05994
chr1	110679745	110679755	TFE3_MA0831.3	6.80544	+	chr1	110679216	110680106	PRCC	gene	110693107	110744824	+	start	13446	Upstream	NA	ENSG00000197106.6	SLC6A17	distal_enhancer	0.0506	0.08623	0	0	-0.56327
chr1	110713510	110713520	TFE3_MA0831.3	9.99816	-	chr1	110713402	110714551	TFE3-RCC,PRCC	gene	110708807	110715111	-	start	1135	PeakInsideFeature	NA	ENSG00000227091.1	RP5-1028L10.1	any_internal	0.06003	0.0287	0	0	0.6731
chr1	110835671	110835681	TFE3_MA0831.3	6.66512	+	chr1	110834076	110835683	TFE3-RCC,PRCC	gene	110828996	110881793	-	end	5883	PeakInsideFeature	NA	ENSG00000227963.1	RP5-1074L1.1	any_internal	0.03174	0.03121	0	0	0.01378
chr1	110881815	110881825	TFE3_MA0831.3	12.51814	-	chr1	110880355	110883112	TFE3-RCC,PRCC	gene	110828996	110881793	-	start	60	OverlapStart	NA	ENSG00000227963.1	RP5-1074L1.1	any_promoter	0.96895	0.87515	1	1	0.14316
chr1	110909104	110909114	TFE3_MA0831.3	6.93458	-	chr1	110908297	110909327	TFE3-RCC,PRCC	gene	110912775	110915625	+	start	3963	Upstream	NA	ENSG00000273373.1	RP5-1074L1.4	any_promoter	0.05847	0.03438	0	0	0.4984
chr1	110913657	110913667	TFE3_MA0831.3	6.80526	-	chr1	110913246	110914373	TFE3-RCC,PRCC	gene	110912775	110915625	+	center	391	PeakInsideFeature	NA	ENSG00000273373.1	RP5-1074L1.4	any_internal	0.15768	0.24303	0	1	-0.5556
chr1	110950202	110950212	TFE3_MA0831.3	6.57677	+	chr1	110948865	110950898	TFE3-RCC,PRCC	gene	110943870	110950564	-	start	683	OverlapStart	NA	ENSG00000134248.9	LAMTOR5	any_promoter	0.54683	0.54112	1	1	0.0145
chr1	110950309	110950319	TFE3_MA0831.3	6.55471	+	chr1	110948865	110950898	TFE3-RCC,PRCC	gene	110943870	110950564	-	start	683	OverlapStart	NA	ENSG00000134248.9	LAMTOR5	any_promoter	0.7437	0.74705	1	1	-0.00628
chr1	110976838	110976848	TFE3_MA0831.3	6.80544	-	chr1	110975988	110976927	TFE3-RCC,PRCC	gene	110925440	110974982	+	end	1475	Downstream	NA	ENSG00000224699.4	LAMTOR5-AS1	distal_enhancer	0.24755	0.08131	1	0	1.36658
chr1	111052984	111052994	TFE3_MA0831.3	6.80526	-	chr1	111052861	111053195	PRCC	gene	111059838	111061797	-	end	6810	Downstream	NA	ENSG00000143105.5	KCNA10	distal_enhancer	0.04184	0.04324	0	0	-0.03036
chr1	111058702	111058712	TFE3_MA0831.3	6.65147	-	chr1	111058237	111058924	PRCC	gene	111059838	111061797	-	end	1258	Downstream	NA	ENSG00000143105.5	KCNA10	distal_enhancer	0.05141	0.06071	0	0	-0.16778
chr1	111067517	111067527	TFE3_MA0831.3	6.82069	-	chr1	111066830	111068181	TFE3-RCC,PRCC	gene	111059838	111061797	-	start	5708	Upstream	NA	ENSG00000143105.5	KCNA10	any_promoter	0.05964	0.064	0	0	-0.07331
chr1	111144726	111144736	TFE3_MA0831.3	6.80526	-	chr1	111144599	111144866	TFE3-RCC	gene	111136201	111174096	-	end	8531	PeakInsideFeature	NA	ENSG00000177301.9	KCNA2	any_internal	0.10279	0.02977	0	0	1.23757
chr1	111163600	111163610	TFE3_MA0831.3	6.55471	+	chr1	111161797	111163877	TFE3-RCC,PRCC	gene	111136201	111174096	-	center	7689	PeakInsideFeature	NA	ENSG00000177301.9	KCNA2	any_internal	0.29724	0.03755	1	0	2.38382
chr1	111188791	111188801	TFE3_MA0831.3	8.53877	-	chr1	111188400	111189307	TFE3-RCC,PRCC	gene	111195563	111195653	-	end	6710	Downstream	NA	ENSG00000221538.1	AL365361.1	distal_enhancer	0.13185	0.19417	0	1	-0.48529
chr1	111372756	111372766	TFE3_MA0831.3	6.55471	+	chr1	111372470	111372934	PRCC	gene	111390698	111391563	-	end	17996	Downstream	NA	ENSG00000237415.2	NRBF2P3	distal_enhancer	0.06227	0.09376	0	0	-0.44892
chr1	111445884	111445894	TFE3_MA0831.3	6.66113	-	chr1	111445536	111447225	PRCC	gene	111415774	111442550	+	end	3830	Downstream	NA	ENSG00000143119.8	CD53	distal_enhancer	0.06496	0.06096	0	0	0.06637
chr1	111688270	111688280	TFE3_MA0831.3	6.66113	-	chr1	111688098	111688513	TFE3-RCC	gene	111659954	111682838	-	start	5467	Upstream	NA	ENSG00000156171.10	DRAM2	any_promoter	0.091	0.02649	0	0	1.18756
chr1	111742808	111742818	TFE3_MA0831.3	6.66113	-	chr1	111742486	111743506	TFE3-RCC,PRCC	gene	111743392	111786062	+	start	396	OverlapStart	NA	ENSG00000064886.9	CHI3L2	any_promoter	0.85597	0.4578	1	1	0.86902
chr1	111746635	111746645	TFE3_MA0831.3	6.70609	-	chr1	111745167	111747472	TFE3-RCC,PRCC	gene	111729795	111747157	-	start	838	OverlapStart	NA	ENSG00000162777.12	DENND2D	any_promoter	0.30297	0.35369	1	1	-0.20804
chr1	111758662	111758672	TFE3_MA0831.3	7.1082	-	chr1	111758392	111759280	TFE3-RCC,PRCC	gene	111743392	111786062	+	center	5891	PeakInsideFeature	NA	ENSG00000064886.9	CHI3L2	any_internal	0.0585	0.09232	0	0	-0.49563
chr1	111817940	111817950	TFE3_MA0831.3	9.32542	+	chr1	111817644	111819084	TFE3-RCC,PRCC	gene	111822680	111828738	+	start	4316	Upstream	NA	ENSG00000203878.7	CHIAP2	any_promoter	0.79809	0.05766	1	0	3.33159
chr1	112048323	112048333	TFE3_MA0831.3	6.65147	+	chr1	112048317	112048799	TFE3-RCC,PRCC	gene	112025969	112106584	-	center	17718	PeakInsideFeature	NA	ENSG00000121933.13	ADORA3	any_internal	0.12041	0.14574	0	0	-0.23316
chr1	112268073	112268083	TFE3_MA0831.3	7.46303	+	chr1	112267899	112268255	TFE3-RCC,PRCC	gene	112223251	112298446	-	center	7229	PeakInsideFeature	NA	ENSG00000197852.8	FAM212B	any_internal	0.23784	0.08362	1	0	1.28274
chr1	112282275	112282285	TFE3_MA0831.3	9.06774	-	chr1	112280873	112283094	TFE3-RCC,PRCC	gene	112282462	112290420	+	start	479	OverlapStart	NA	ENSG00000227811.2	RP4-773A18.4	any_promoter	0.48004	0.31462	1	1	0.57387
chr1	112425816	112425826	TFE3_MA0831.3	7.46303	+	chr1	112425647	112425956	PRCC	gene	112313283	112531777	-	center	3271	PeakInsideFeature	NA	ENSG00000171385.5	KCND3	any_internal	0.04096	0.04387	0	0	-0.06322
chr1	112450176	112450186	TFE3_MA0831.3	9.21187	-	chr1	112449819	112450502	TFE3-RCC	gene	112451957	112453553	+	start	1797	Upstream	NA	ENSG00000237556.1	KCND3-AS1	any_promoter	0.25429	0.02381	1	0	2.5412
chr1	112987724	112987734	TFE3_MA0831.3	6.80526	-	chr1	112987510	112987825	PRCC	gene	112938802	113006078	+	center	15227	PeakInsideFeature	NA	ENSG00000143079.10	CTTNBP2NL	any_internal	0.03853	0.03564	0	0	0.06827
chr1	113008722	113008732	TFE3_MA0831.3	7.17709	-	chr1	113008295	113009627	TFE3-RCC,PRCC	gene	113009162	113072787	+	start	201	OverlapStart	NA	ENSG00000134245.13	WNT2B	any_promoter	0.12219	0.19749	0	1	-0.5994
chr1	113241694	113241704	TFE3_MA0831.3	8.53877	-	chr1	113241149	113241932	PRCC	gene	113236309	113239243	-	start	2297	Upstream	NA	ENSG00000225075.1	RP11-426L16.3	any_promoter	0.1618	0.14197	0	0	0.16283
chr1	113266003	113266013	TFE3_MA0831.3	7.3337	+	chr1	113264753	113266165	TFE3-RCC,PRCC	gene	113252615	113258099	-	start	7360	Upstream	NA	ENSG00000155367.11	PPM1J	any_promoter	0.07651	0.09702	0	0	-0.26791
chr1	113361871	113361881	TFE3_MA0831.3	8.5393	-	chr1	113361425	113362569	TFE3-RCC,PRCC	gene	113362791	113393265	-	end	794	Downstream	NA	ENSG00000215866.3	RP11-426L16.8	distal_enhancer	0.21498	0.16004	1	0	0.37687
chr1	113383465	113383475	TFE3_MA0831.3	6.80544	-	chr1	113383163	113383894	TFE3-RCC,PRCC	gene	113392649	113420493	+	start	9121	Upstream	NA	ENSG00000224167.1	RP3-522D1.1	any_promoter	0.08244	0.08401	0	0	-0.02112
chr1	113499007	113499017	TFE3_MA0831.3	10.12731	+	chr1	113497884	113500435	TFE3-RCC,PRCC	gene	113499036	113542118	+	start	123	OverlapStart	NA	ENSG00000226419.2	RP11-31F15.1	any_promoter	0.90988	0.42454	1	1	1.058
chr1	113675508	113675518	TFE3_MA0831.3	7.17709	-	chr1	113675492	113675940	PRCC	gene	113667942	113669505	-	start	6211	Upstream	NA	ENSG00000237278.2	RLIMP2	any_promoter	0.024	0.02043	0	0	0.1115
chr1	114378505	114378515	TFE3_MA0831.3	6.65147	-	chr1	114378177	114378557	PRCC	gene	114356432	114414381	-	center	7039	PeakInsideFeature	NA	ENSG00000134242.11	PTPN22	any_internal	0.0635	0.05985	0	0	0.06147
chr1	114575918	114575928	TFE3_MA0831.3	6.42803	-	chr1	114575114	114576246	PRCC	gene	114544054	114544857	-	start	30823	Upstream	NA	ENSG00000270780.1	RP4-590F24.1	distal_enhancer	0.03355	0.05058	0	0	-0.37397
chr1	114601122	114601132	TFE3_MA0831.3	6.82104	+	chr1	114600976	114601207	TFE3-RCC	gene	114631912	114696541	-	end	30821	Downstream	NA	ENSG00000134207.10	SYT6	distal_enhancer	0.08684	0.02698	0	0	1.12048
chr1	114608495	114608505	TFE3_MA0831.3	9.34066	-	chr1	114608360	114609082	TFE3-RCC,PRCC	gene	114631912	114696541	-	end	23191	Downstream	NA	ENSG00000134207.10	SYT6	distal_enhancer	0.07167	0.09086	0	0	-0.26374
chr1	114648195	114648205	TFE3_MA0831.3	6.94032	-	chr1	114648039	114648689	TFE3-RCC,PRCC	gene	114631912	114696541	-	center	15862	PeakInsideFeature	NA	ENSG00000134207.10	SYT6	any_internal	0.49727	0.03927	1	0	3.04244
chr1	114696545	114696555	TFE3_MA0831.3	7.60733	-	chr1	114696285	114696611	PRCC	gene	114631912	114696541	-	start	93	OverlapStart	NA	ENSG00000134207.10	SYT6	any_promoter	0.04748	0.03376	0	0	0.30747
chr1	114777599	114777609	TFE3_MA0831.3	6.93458	-	chr1	114777141	114778123	TFE3-RCC,PRCC	gene	114749048	114804900	-	center	658	PeakInsideFeature	NA	ENSG00000232895.2	RP4-543J13.1	any_internal	0.21624	0.25035	1	1	-0.19154
chr1	114777646	114777656	TFE3_MA0831.3	6.55471	+	chr1	114777141	114778123	TFE3-RCC,PRCC	gene	114749048	114804900	-	center	658	PeakInsideFeature	NA	ENSG00000232895.2	RP4-543J13.1	any_internal	0.17829	0.26987	0	1	-0.53875
chr1	114800389	114800399	TFE3_MA0831.3	6.65147	+	chr1	114799699	114800780	TFE3-RCC,PRCC	gene	114749048	114804900	-	start	4661	PeakInsideFeature	NA	ENSG00000232895.2	RP4-543J13.1	any_internal	0.54167	0.0305	1	0	3.37563
chr1	114873352	114873362	TFE3_MA0831.3	6.66512	+	chr1	114873178	114873451	PRCC	gene	114896607	114897800	+	start	23293	Upstream	NA	ENSG00000271419.1	RP4-591B8.3	distal_enhancer	0.04793	0.02297	0	0	0.61485
chr1	114912698	114912708	TFE3_MA0831.3	6.66512	+	chr1	114912494	114913106	TFE3-RCC,PRCC	gene	114896607	114897800	+	end	15000	Downstream	NA	ENSG00000271419.1	RP4-591B8.3	distal_enhancer	0.05219	0.0659	0	0	-0.23872
chr1	114912825	114912835	TFE3_MA0831.3	8.55455	-	chr1	114912494	114913106	TFE3-RCC,PRCC	gene	114896607	114897800	+	end	15000	Downstream	NA	ENSG00000271419.1	RP4-591B8.3	distal_enhancer	0.03895	0.03847	0	0	0.01104
chr1	115067764	115067774	TFE3_MA0831.3	9.32542	+	chr1	115067666	115068308	PRCC	gene	115078615	115080461	+	start	10628	Upstream	NA	ENSG00000236480.1	PKMP1	distal_enhancer	0.03505	0.04153	0	0	-0.15022
chr1	115299749	115299759	TFE3_MA0831.3	7.46303	+	chr1	115299546	115300939	TFE3-RCC,PRCC	gene	115259533	115301297	-	start	1055	PeakInsideFeature	NA	ENSG00000009307.11	CSDE1	any_internal	0.13454	0.11088	0	0	0.23317
chr1	115522051	115522061	TFE3_MA0831.3	6.80544	+	chr1	115521966	115522247	PRCC	gene	115397423	115537991	+	end	15885	PeakInsideFeature	NA	ENSG00000198765.7	SYCP1	any_internal	0.04113	0.08335	0	0	-0.72093
chr1	115735017	115735027	TFE3_MA0831.3	6.54759	-	chr1	115734922	115735205	PRCC	NA	NA	NA	NA	NA	NA	NA	NA	NA	NA	NA	0.04055	0.04171	0	0	-0.0257
chr1	115757035	115757045	TFE3_MA0831.3	6.80526	-	chr1	115756734	115757170	PRCC	NA	NA	NA	NA	NA	NA	NA	NA	NA	NA	NA	0.0397	0.02546	0	0	0.36503
chr1	115907570	115907580	TFE3_MA0831.3	6.92493	+	chr1	115907402	115907745	TFE3-RCC	gene	115825654	115910693	+	end	3120	PeakInsideFeature	NA	ENSG00000228035.1	RP4-663N10.1	any_internal	0.14487	0.01894	0	0	1.97552
chr1	116223180	116223190	TFE3_MA0831.3	6.80526	+	chr1	116221673	116223308	PRCC	gene	116184573	116240845	+	center	9781	PeakInsideFeature	NA	ENSG00000173218.10	VANGL1	any_internal	0.04085	0.02627	0	0	0.36741
chr1	116725112	116725122	TFE3_MA0831.3	6.92493	+	chr1	116724828	116725199	PRCC	gene	116706904	116708862	+	end	16151	Downstream	NA	ENSG00000235933.1	RP5-1185H19.2	distal_enhancer	0.03815	0.02664	0	0	0.29548
chr1	116915912	116915922	TFE3_MA0831.3	6.70609	-	chr1	116915232	116917165	TFE3-RCC,PRCC	gene	116915289	116952883	+	start	909	OverlapStart	NA	ENSG00000163399.11	ATP1A1	any_promoter	0.84157	0.74683	1	1	0.16724
chr1	117017831	117017841	TFE3_MA0831.3	6.80526	-	chr1	117017536	117018722	TFE3-RCC,PRCC	gene	116966345	117021464	-	start	3335	PeakInsideFeature	NA	ENSG00000233154.1	RP4-655J12.4	any_internal	0.18262	0.27927	0	1	-0.55362
chr1	117191914	117191924	TFE3_MA0831.3	6.92493	-	chr1	117191478	117192021	TFE3-RCC,PRCC	gene	117117030	117210375	-	start	18626	PeakInsideFeature	NA	ENSG00000143061.13	IGSF3	any_internal	0.05281	0.04716	0	0	0.11023
chr1	117253153	117253163	TFE3_MA0831.3	6.93458	-	chr1	117253001	117254398	PRCC	gene	117256454	117257457	-	end	2755	Downstream	NA	ENSG00000231072.1	GAPDHP64	distal_enhancer	0.07663	0.05586	0	0	0.33352
chr1	117297015	117297025	TFE3_MA0831.3	6.67638	-	chr1	117296868	117297150	TFE3-RCC,PRCC	gene	117297006	117311850	+	start	3	OverlapStart	NA	ENSG00000116824.4	CD2	any_promoter	0.08852	0.10339	0	0	-0.17907
chr1	117390630	117390640	TFE3_MA0831.3	6.57677	+	chr1	117389969	117390853	PRCC	NA	NA	NA	NA	NA	NA	NA	NA	NA	NA	NA	0.04056	0.04863	0	0	-0.16993
chr1	117506034	117506044	TFE3_MA0831.3	10.12731	-	chr1	117505369	117506110	PRCC	gene	117504968	117505093	-	start	646	Upstream	NA	ENSG00000252510.1	RNA5SP55	any_promoter	0.0667	0.03087	0	0	0.72508
chr1	117514376	117514386	TFE3_MA0831.3	6.5163	-	chr1	117513968	117514857	TFE3-RCC,PRCC	gene	117504968	117505093	-	start	9319	Upstream	NA	ENSG00000252510.1	RNA5SP55	any_promoter	0.08043	0.04245	0	0	0.6522
chr1	117591938	117591948	TFE3_MA0831.3	9.34066	+	chr1	117591505	117592833	TFE3-RCC,PRCC	gene	117568103	117602112	-	center	7062	PeakInsideFeature	NA	ENSG00000236137.1	RP11-27K13.3	any_internal	0.06855	0.0853	0	0	-0.23999
chr1	117626234	117626244	TFE3_MA0831.3	6.65147	+	chr1	117626043	117626579	PRCC	gene	117602924	117650075	+	center	188	PeakInsideFeature	NA	ENSG00000116830.7	TTF2	any_internal	0.02822	0.03211	0	0	-0.10366
chr1	117918984	117918994	TFE3_MA0831.3	6.80526	-	chr1	117918560	117919506	TFE3-RCC,PRCC	gene	117910070	118071494	+	start	8963	PeakInsideFeature	NA	ENSG00000198162.8	MAN1A2	any_internal	0.51412	0.11181	1	0	1.98634
chr1	118199729	118199739	TFE3_MA0831.3	6.92493	+	chr1	118199592	118200187	TFE3-RCC,PRCC	gene	118183433	118184261	-	start	15628	Upstream	NA	ENSG00000213262.3	AL365331.2	distal_enhancer	0.1009	0.1428	0	0	-0.41735
chr1	118208697	118208707	TFE3_MA0831.3	8.5393	-	chr1	118208366	118208742	PRCC	gene	118231242	118231364	-	end	22688	Downstream	NA	ENSG00000212266.1	SNORA40	distal_enhancer	0.03724	0.03214	0	0	0.12545
chr1	118221073	118221083	TFE3_MA0831.3	6.80544	-	chr1	118220831	118221582	TFE3-RCC	gene	118231242	118231364	-	end	10036	Downstream	NA	ENSG00000212266.1	SNORA40	distal_enhancer	0.28803	0.03926	1	0	2.30232
chr1	118278611	118278621	TFE3_MA0831.3	7.52417	-	chr1	118276750	118278655	TFE3-RCC,PRCC	gene	118242650	118242864	-	start	34838	Upstream	NA	ENSG00000270719.1	RP11-134N8.2	distal_enhancer	0.03002	0.02148	0	0	0.24826
chr1	118640020	118640030	TFE3_MA0831.3	6.70609	+	chr1	118639735	118640656	TFE3-RCC	gene	118496483	118727846	-	center	28031	PeakInsideFeature	NA	ENSG00000155761.9	SPAG17	any_internal	0.075	0.01256	0	0	1.43716
chr1	118846297	118846307	TFE3_MA0831.3	9.09692	+	chr1	118844755	118846449	TFE3-RCC,PRCC	gene	118806994	118807112	-	start	38490	Upstream	NA	ENSG00000222209.1	RNA5SP56	distal_enhancer	0.02632	0.0239	0	0	0.07111
chr1	119347695	119347705	TFE3_MA0831.3	6.92493	-	chr1	119347541	119347788	PRCC	NA	NA	NA	NA	NA	NA	NA	NA	NA	NA	NA	0.03811	0.02472	0	0	0.35031
chr1	119496622	119496632	TFE3_MA0831.3	9.32542	+	chr1	119496588	119497196	PRCC	gene	119425668	119532179	-	center	17969	PeakInsideFeature	NA	ENSG00000092607.9	TBX15	any_internal	0.02354	0.02755	0	0	-0.11683
chr1	119797028	119797038	TFE3_MA0831.3	6.65147	+	chr1	119796947	119797272	PRCC	gene	119801663	119801764	+	start	4554	Upstream	NA	ENSG00000238679.1	snoU13	any_promoter	0.02486	0.02307	0	0	0.05385
chr1	119870452	119870462	TFE3_MA0831.3	7.60733	-	chr1	119869603	119870865	TFE3-RCC,PRCC	gene	119802887	119869926	-	start	308	OverlapStart	NA	ENSG00000227712.1	RP11-418J17.3	any_promoter	0.58194	0.08341	1	0	2.49605
chr1	120154398	120154408	TFE3_MA0831.3	6.82069	-	chr1	120154267	120154745	TFE3-RCC,PRCC	gene	120143962	120151873	+	end	2633	Downstream	NA	ENSG00000198857.3	HSD3BP5	distal_enhancer	0.14278	0.29451	0	1	-0.93339
chr1	120174271	120174281	TFE3_MA0831.3	6.65147	+	chr1	120173681	120175208	TFE3-RCC,PRCC	gene	120162044	120190396	-	center	1776	PeakInsideFeature	NA	ENSG00000143067.4	ZNF697	any_internal	0.99237	0.3817	1	1	1.32494
chr1	120216418	120216428	TFE3_MA0831.3	6.55471	+	chr1	120216309	120217159	PRCC	gene	120202420	120286838	+	start	14314	PeakInsideFeature	NA	ENSG00000092621.7	PHGDH	any_internal	0.06028	0.05061	0	0	0.17582
chr1	120264717	120264727	TFE3_MA0831.3	6.66512	+	chr1	120264064	120265238	TFE3-RCC,PRCC	gene	120202420	120286838	+	center	20022	PeakInsideFeature	NA	ENSG00000092621.7	PHGDH	any_internal	0.06014	0.04488	0	0	0.28871
chr1	120359369	120359379	TFE3_MA0831.3	6.70609	-	chr1	120358788	120359741	PRCC	gene	120336640	120354283	-	start	4981	Upstream	NA	ENSG00000134193.10	REG4	any_promoter	0.11567	0.06385	0	0	0.66891
chr1	120437912	120437922	TFE3_MA0831.3	8.5393	-	chr1	120437544	120438052	PRCC	gene	120436155	120439118	-	center	162	PeakInsideFeature	NA	ENSG00000134249.6	ADAM30	any_internal	0.06931	0.03853	0	0	0.57748
chr1	121289106	121289116	TFE3_MA0831.3	6.66113	-	chr1	121288794	121289283	TFE3-RCC,PRCC	gene	121261142	121310591	+	center	3172	PeakInsideFeature	NA	ENSG00000231752.1	EMBP1	any_internal	0.08875	0.08547	0	0	0.04259
chr1	142549850	142549860	TFE3_MA0831.3	7.17709	-	chr1	142549845	142550061	TFE3-RCC	gene	142553292	142559170	+	start	3339	Upstream	NA	ENSG00000227552.1	RP11-417J8.1	any_promoter	0.04677	0.02059	0	0	0.66642
chr1	142673674	142673684	TFE3_MA0831.3	6.57677	-	chr1	142673477	142673715	PRCC	gene	142618768	142729975	+	center	775	PeakInsideFeature	NA	ENSG00000230880.2	RP11-417J8.3	any_internal	0.05039	0.05524	0	0	-0.09112
chr1	142960150	142960160	TFE3_MA0831.3	7.17709	-	chr1	142960139	142960458	PRCC	gene	142950984	142956716	-	start	3582	Upstream	NA	ENSG00000231182.2	RP11-423O2.7	any_promoter	0.05956	0.03177	0	0	0.58332
chr1	143417793	143417803	TFE3_MA0831.3	6.57677	+	chr1	143417631	143418066	PRCC	gene	143354962	143467632	-	center	6551	PeakInsideFeature	NA	ENSG00000185044.10	RP11-435B5.4	any_internal	0.04387	0.05598	0	0	-0.23687
chr1	143467851	143467861	TFE3_MA0831.3	7.60715	+	chr1	143467098	143468220	TFE3-RCC,PRCC	gene	143354962	143467632	-	start	27	OverlapStart	NA	ENSG00000185044.10	RP11-435B5.4	any_promoter	0.05659	0.07493	0	0	-0.29581
chr1	143873478	143873488	TFE3_MA0831.3	6.80526	+	chr1	143872337	143874667	TFE3-RCC,PRCC	gene	143876890	143876982	-	end	3388	Downstream	NA	ENSG00000263497.1	AL109844.1	distal_enhancer	0.05317	0.03482	0	0	0.39173
chr1	143931348	143931358	TFE3_MA0831.3	7.17709	-	chr1	143929810	143931445	TFE3-RCC,PRCC	gene	143913614	144094424	+	start	17013	PeakInsideFeature	NA	ENSG00000196369.6	SRGAP2B	any_internal	0.04397	0.05273	0	0	-0.17489
chr1	144287760	144287770	TFE3_MA0831.3	6.55471	+	chr1	144287611	144287995	PRCC	gene	144275917	144341756	-	end	11886	PeakInsideFeature	NA	ENSG00000235398.4	LINC00623	any_internal	0.04219	0.01807	0	0	0.65382
chr1	144467998	144468008	TFE3_MA0831.3	6.55471	+	chr1	144467550	144468044	PRCC	gene	144456137	144521970	-	end	11660	PeakInsideFeature	NA	ENSG00000236943.2	RP11-640M9.1	any_internal	0.02304	0.02516	0	0	-0.0636
chr1	144707173	144707183	TFE3_MA0831.3	6.42803	-	chr1	144706842	144709460	TFE3-RCC,PRCC	gene	144676873	144679969	-	start	28182	Upstream	NA	ENSG00000215861.4	WI2-1896O14.1	distal_enhancer	0.12049	0.11788	0	0	0.0263
chr1	144707756	144707766	TFE3_MA0831.3	6.93458	+	chr1	144706842	144709460	TFE3-RCC,PRCC	gene	144676873	144679969	-	start	28182	Upstream	NA	ENSG00000215861.4	WI2-1896O14.1	distal_enhancer	0.64131	0.9257	1	1	-0.51345
chr1	144982492	144982502	TFE3_MA0831.3	6.42803	-	chr1	144982261	144984702	TFE3-RCC,PRCC	gene	144989308	144991365	+	start	5827	Upstream	NA	ENSG00000268172.1	AL590452.1	any_promoter	0.12258	0.12905	0	0	-0.06231
chr1	144983075	144983085	TFE3_MA0831.3	6.93458	+	chr1	144982261	144984702	TFE3-RCC,PRCC	gene	144989308	144991365	+	start	5827	Upstream	NA	ENSG00000268172.1	AL590452.1	any_promoter	0.72233	1.01956	1	1	-0.48363
chr1	144997827	144997837	TFE3_MA0831.3	6.5163	-	chr1	144997665	144998251	PRCC	gene	144836156	145076186	-	center	41787	PeakInsideFeature	NA	ENSG00000178104.15	PDE4DIP	any_internal	0.03517	0.05506	0	0	-0.41808
chr1	145015845	145015855	TFE3_MA0831.3	6.80526	+	chr1	145014530	145015905	TFE3-RCC,PRCC	gene	145018394	145018959	+	start	3177	Upstream	NA	ENSG00000272755.1	RP11-326G21.1	any_promoter	0.11157	0.08179	0	0	0.35783
chr1	145028261	145028271	TFE3_MA0831.3	6.92493	+	chr1	145028149	145029233	TFE3-RCC,PRCC	gene	144836156	145076186	-	start	47495	PeakInsideFeature	NA	ENSG00000178104.15	PDE4DIP	any_internal	0.09576	0.07358	0	0	0.29549
chr1	145039475	145039485	TFE3_MA0831.3	6.81467	+	chr1	145038982	145040499	TFE3-RCC,PRCC	gene	145044650	145044900	+	start	4910	Upstream	NA	ENSG00000252656.1	RN7SKP88	any_promoter	1.03777	0.77227	1	1	0.41514
chr1	145191286	145191296	TFE3_MA0831.3	6.92493	-	chr1	145191225	145191944	PRCC	gene	145200337	145200891	-	end	8753	Downstream	NA	ENSG00000272709.1	RP11-458D21.6	distal_enhancer	0.0889	0.0979	0	0	-0.11065
chr1	145202595	145202605	TFE3_MA0831.3	9.32542	-	chr1	145202297	145202909	PRCC	gene	145200337	145200891	-	start	1712	Upstream	NA	ENSG00000272709.1	RP11-458D21.6	any_promoter	0.05447	0.04455	0	0	0.19498
chr1	145273290	145273300	TFE3_MA0831.3	7.46303	+	chr1	145273010	145273373	PRCC	gene	145209144	145319796	+	center	8721	PeakInsideFeature	NA	ENSG00000255168.1	RP11-458D21.5	any_internal	0.053	0.07792	0	0	-0.40451
chr1	145383577	145383587	TFE3_MA0831.3	7.17709	-	chr1	145382248	145383700	TFE3-RCC,PRCC	gene	145382756	145382920	+	start	218	FeatureInsidePeak	NA	ENSG00000201558.1	RNVU1-6	any_promoter	0.06932	0.05088	0	0	0.31761
chr1	145421266	145421276	TFE3_MA0831.3	11.73203	-	chr1	145421254	145422279	PRCC	gene	145413094	145417545	+	end	4221	Downstream	NA	ENSG00000168509.13	HFE2	distal_enhancer	0.04231	0.053	0	0	-0.21563
chr1	145556180	145556190	TFE3_MA0831.3	6.92493	-	chr1	145556077	145556326	PRCC	gene	145549229	145568526	+	center	2676	PeakInsideFeature	NA	ENSG00000198483.8	ANKRD35	any_internal	0.03865	0.04026	0	0	-0.03661
chr1	145611101	145611111	TFE3_MA0831.3	9.99816	-	chr1	145610151	145612467	TFE3-RCC,PRCC	gene	145611035	145696218	+	start	274	OverlapStart	NA	ENSG00000121848.9	RNF115	any_promoter	0.54342	0.95771	1	1	-0.79088
chr1	145676717	145676727	TFE3_MA0831.3	6.80526	+	chr1	145676151	145676867	PRCC	gene	145611035	145696218	+	end	19709	PeakInsideFeature	NA	ENSG00000121848.9	RNF115	any_internal	0.04467	0.0505	0	0	-0.11756
chr1	147051550	147051560	TFE3_MA0831.3	9.21187	+	chr1	147051126	147052406	TFE3-RCC,PRCC	gene	147013181	147098017	+	center	3833	PeakInsideFeature	NA	ENSG00000116128.5	BCL9	any_internal	0.32755	0.3896	1	1	-0.23451
chr1	147173098	147173108	TFE3_MA0831.3	6.65147	+	chr1	147171897	147173393	TFE3-RCC,PRCC	gene	147169913	147171461	+	end	1184	Downstream	NA	ENSG00000227139.1	RP11-533N14.3	distal_enhancer	0.04178	0.07847	0	0	-0.63948
chr1	147196455	147196465	TFE3_MA0831.3	6.66512	-	chr1	147195949	147196524	PRCC	gene	147169913	147171461	+	end	24775	Downstream	NA	ENSG00000227139.1	RP11-533N14.3	distal_enhancer	0.02455	0.02783	0	0	-0.09432
chr1	147709794	147709804	TFE3_MA0831.3	6.93458	-	chr1	147709768	147710167	TFE3-RCC,PRCC	gene	147718439	147718956	+	start	8472	Upstream	NA	ENSG00000227700.1	RP11-301M17.1	any_promoter	0.03995	0.01716	0	0	0.6357
chr1	148525429	148525439	TFE3_MA0831.3	6.42803	+	chr1	148525244	148525625	PRCC	gene	148542872	148545128	+	start	17438	Upstream	NA	ENSG00000229002.1	RP11-666A1.4	distal_enhancer	0.05838	0.04043	0	0	0.35456
chr1	148917463	148917473	TFE3_MA0831.3	6.92493	-	chr1	148917136	148917831	TFE3-RCC,PRCC	gene	148913272	148913382	-	start	4101	Upstream	NA	ENSG00000222854.1	RNA5SP59	any_promoter	0.0873	0.19932	0	1	-1.00466
chr1	149629544	149629554	TFE3_MA0831.3	6.55471	-	chr1	149629403	149629603	PRCC	gene	149626958	149637707	+	start	2545	PeakInsideFeature	NA	ENSG00000268554.1	RP11-353N4.7	any_internal	0.04008	0.01671	0	0	0.65449
chr1	149740630	149740640	TFE3_MA0831.3	6.54759	-	chr1	149739991	149741139	TFE3-RCC,PRCC	gene	149754226	149764074	+	start	13661	Upstream	NA	ENSG00000150337.9	FCGR1A	distal_enhancer	0.03465	0.04389	0	0	-0.21107
chr1	150158998	150159008	TFE3_MA0831.3	7.17709	-	chr1	150158377	150160280	TFE3-RCC,PRCC	gene	150121372	150136916	+	end	22412	Downstream	NA	ENSG00000023902.9	PLEKHO1	distal_enhancer	0.09903	0.131	0	0	-0.33326
chr1	150186012	150186022	TFE3_MA0831.3	9.34066	+	chr1	150185575	150186981	TFE3-RCC,PRCC	gene	150183929	150184221	+	end	2057	Downstream	NA	ENSG00000266187.1	RN7SL480P	distal_enhancer	0.4992	0.55675	1	1	-0.15055
chr1	150231790	150231800	TFE3_MA0831.3	6.66113	-	chr1	150231737	150231937	TFE3-RCC	gene	150227488	150229681	-	start	2156	Upstream	NA	ENSG00000271845.1	RP4-790G17.7	any_promoter	0.09531	0.03762	0	0	0.95324
chr1	150254833	150254843	TFE3_MA0831.3	8.31081	+	chr1	150253411	150255493	TFE3-RCC,PRCC	gene	150254952	150259505	+	start	500	OverlapStart	NA	ENSG00000159208.11	C1orf51	any_promoter	0.59857	0.61838	1	1	-0.04519
chr1	150254891	150254901	TFE3_MA0831.3	7.17709	-	chr1	150253411	150255493	TFE3-RCC,PRCC	gene	150254952	150259505	+	start	500	OverlapStart	NA	ENSG00000159208.11	C1orf51	any_promoter	0.31851	0.34504	1	1	-0.10763
chr1	150255121	150255131	TFE3_MA0831.3	9.34119	-	chr1	150253411	150255493	TFE3-RCC,PRCC	gene	150254952	150259505	+	start	500	OverlapStart	NA	ENSG00000159208.11	C1orf51	any_promoter	0.13768	0.18426	0	0	-0.36524
chr1	150293913	150293923	TFE3_MA0831.3	8.31081	+	chr1	150293448	150294703	TFE3-RCC,PRCC	gene	150293924	150325671	+	start	151	OverlapStart	NA	ENSG00000117360.8	PRPF3	any_promoter	0.44882	0.53997	1	1	-0.25433
chr1	150359965	150359975	TFE3_MA0831.3	9.32542	-	chr1	150359269	150360631	TFE3-RCC,PRCC	gene	150335566	150449042	+	start	24384	PeakInsideFeature	NA	ENSG00000163125.11	RPRD2	any_internal	0.08378	0.07804	0	0	0.07895
chr1	150361979	150361989	TFE3_MA0831.3	7.75266	+	chr1	150361625	150362448	TFE3-RCC,PRCC	gene	150335566	150449042	+	start	26470	PeakInsideFeature	NA	ENSG00000163125.11	RPRD2	any_internal	0.02879	0.02212	0	0	0.19487
chr1	150424680	150424690	TFE3_MA0831.3	8.5393	-	chr1	150424118	150424812	PRCC	gene	150335566	150449042	+	end	24577	PeakInsideFeature	NA	ENSG00000163125.11	RPRD2	any_internal	0.03364	0.03153	0	0	0.0538
chr1	150573239	150573249	TFE3_MA0831.3	7.17709	-	chr1	150573202	150573567	TFE3-RCC,PRCC	gene	150573014	150573135	-	start	249	Upstream	NA	ENSG00000253047.1	SNORA40	any_promoter	0.06287	0.05391	0	0	0.15705
chr1	150586598	150586608	TFE3_MA0831.3	6.65147	-	chr1	150585710	150586647	TFE3-RCC,PRCC	gene	150573326	150602088	-	center	1529	PeakInsideFeature	NA	ENSG00000143420.13	ENSA	any_internal	0.05077	0.0979	0	0	-0.70517
chr1	150738291	150738301	TFE3_MA0831.3	6.80544	+	chr1	150737950	150738708	TFE3-RCC,PRCC	gene	150702671	150738433	-	start	104	OverlapStart	NA	ENSG00000163131.6	CTSS	any_promoter	0.05691	0.09567	0	0	-0.56467
chr1	150781539	150781549	TFE3_MA0831.3	6.80544	+	chr1	150781346	150782557	TFE3-RCC	gene	150768683	150780799	-	start	1152	Upstream	NA	ENSG00000143387.8	CTSK	any_promoter	0.11723	0.02164	0	0	1.62968
chr1	150944319	150944329	TFE3_MA0831.3	6.66512	+	chr1	150943355	150945279	TFE3-RCC,PRCC	gene	150945598	150948010	+	start	1281	Upstream	NA	ENSG00000231073.1	RP11-316M1.3	any_promoter	0.17954	0.14903	0	0	0.23429
chr1	150951679	150951689	TFE3_MA0831.3	6.92493	+	chr1	150951587	150952318	TFE3-RCC,PRCC	gene	150954492	150968110	+	start	2540	Upstream	NA	ENSG00000143412.5	ANXA9	any_promoter	0.18158	0.26076	0	1	-0.47005
chr1	151131586	151131596	TFE3_MA0831.3	6.92493	-	chr1	151131553	151132152	PRCC	gene	151129104	151132225	+	end	373	PeakInsideFeature	NA	ENSG00000163154.5	TNFAIP8L2	any_internal	0.04998	0.05575	0	0	-0.10835
chr1	151170926	151170936	TFE3_MA0831.3	9.99816	-	chr1	151170354	151172110	TFE3-RCC,PRCC	gene	151170424	151222012	+	start	808	OverlapStart	NA	ENSG00000143398.15	PIP5K1A	any_promoter	0.42353	0.64051	1	1	-0.57031
chr1	151497361	151497371	TFE3_MA0831.3	6.66113	-	chr1	151497221	151497656	TFE3-RCC	gene	151482985	151511168	+	center	362	PeakInsideFeature	NA	ENSG00000143375.10	CGN	any_internal	0.07715	0.04345	0	0	0.58461
chr1	151583963	151583973	TFE3_MA0831.3	6.65147	-	chr1	151583742	151585568	TFE3-RCC,PRCC	gene	151584540	151671567	+	start	115	OverlapStart	NA	ENSG00000143376.8	SNX27	any_promoter	0.27136	0.34352	1	1	-0.31535
chr1	151780439	151780449	TFE3_MA0831.3	6.66113	+	chr1	151780329	151780608	PRCC	gene	151772739	151778630	-	start	1838	Upstream	NA	ENSG00000213171.2	LINGO4	any_promoter	0.04399	0.03627	0	0	0.17388
chr1	151811250	151811260	TFE3_MA0831.3	7.46303	+	chr1	151810686	151812876	TFE3-RCC,PRCC	gene	151814352	151822861	+	start	2571	Upstream	NA	ENSG00000234614.1	AL450992.2	any_promoter	0.09056	0.05044	0	0	0.62195
chr1	152049035	152049045	TFE3_MA0831.3	6.65147	-	chr1	152048760	152049417	PRCC	gene	152050427	152050687	+	start	1339	Upstream	NA	ENSG00000232678.2	SPTLC1P4	any_promoter	0.06672	0.09113	0	0	-0.34377
chr1	152121608	152121618	TFE3_MA0831.3	6.92493	-	chr1	152121548	152121758	TFE3-RCC	gene	152126070	152131704	-	end	4417	Downstream	NA	ENSG00000215853.3	RPTN	distal_enhancer	0.07516	0.02446	0	0	1.03296
chr1	152121675	152121685	TFE3_MA0831.3	6.80526	+	chr1	152121548	152121758	TFE3-RCC	gene	152126070	152131704	-	end	4417	Downstream	NA	ENSG00000215853.3	RPTN	distal_enhancer	0.08165	0.03028	0	0	0.9608
chr1	152717795	152717805	TFE3_MA0831.3	8.5393	+	chr1	152717737	152718484	PRCC	gene	152716774	152717082	+	end	1028	Downstream	NA	ENSG00000233819.1	RP1-43O17.2	distal_enhancer	0.02734	0.02525	0	0	0.05996
chr1	152718076	152718086	TFE3_MA0831.3	9.06774	-	chr1	152717737	152718484	PRCC	gene	152716774	152717082	+	end	1028	Downstream	NA	ENSG00000233819.1	RP1-43O17.2	distal_enhancer	0.04613	0.03119	0	0	0.34562
chr1	152783710	152783720	TFE3_MA0831.3	6.81467	+	chr1	152783513	152784012	TFE3-RCC,PRCC	gene	152784446	152785585	+	start	684	Upstream	NA	ENSG00000196734.6	LCE1B	any_promoter	0.04526	0.02476	0	0	0.50632
chr1	152934026	152934036	TFE3_MA0831.3	6.92493	-	chr1	152933816	152934348	PRCC	gene	152943141	152945050	+	start	9059	Upstream	NA	ENSG00000184148.3	SPRR4	any_promoter	0.04357	0.02318	0	0	0.51821
chr1	152940889	152940899	TFE3_MA0831.3	6.80544	-	chr1	152940693	152941090	PRCC	gene	152943141	152945050	+	start	2250	Upstream	NA	ENSG00000184148.3	SPRR4	any_promoter	0.05012	0.04189	0	0	0.1698
chr1	153377346	153377356	TFE3_MA0831.3	6.94032	+	chr1	153377215	153377564	TFE3-RCC,PRCC	gene	153369066	153369247	-	start	8142	Upstream	NA	ENSG00000224784.2	AL591704.7	any_promoter	0.091	0.08772	0	0	0.04175
chr1	153508743	153508753	TFE3_MA0831.3	9.09692	-	chr1	153507506	153509392	TFE3-RCC,PRCC	gene	153507074	153508720	-	start	271	OverlapStart	NA	ENSG00000197956.5	S100A6	any_promoter	0.38353	0.42394	1	1	-0.1364
chr1	153510911	153510921	TFE3_MA0831.3	11.73203	+	chr1	153510736	153511209	PRCC	gene	153507074	153508720	-	start	2252	Upstream	NA	ENSG00000197956.5	S100A6	any_promoter	0.07632	0.11864	0	0	-0.50777
chr1	153722140	153722150	TFE3_MA0831.3	6.54759	-	chr1	153721851	153723797	TFE3-RCC,PRCC	gene	153719326	153723703	-	start	879	OverlapStart	NA	ENSG00000243613.1	RP11-216N14.8	any_promoter	0.5754	0.70822	1	1	-0.28876
chr1	153934670	153934680	TFE3_MA0831.3	6.66113	+	chr1	153934038	153936825	TFE3-RCC,PRCC	gene	153938991	153939406	+	start	3560	Upstream	NA	ENSG00000273026.1	RP11-422P24.10	any_promoter	0.83899	0.34173	1	1	1.23856
chr1	153939837	153939847	TFE3_MA0831.3	10.12731	-	chr1	153939620	153941190	TFE3-RCC,PRCC	gene	153931574	153940188	-	start	217	OverlapStart	NA	ENSG00000143570.13	SLC39A1	any_promoter	0.54958	0.55183	1	1	-0.00565
chr1	154143502	154143512	TFE3_MA0831.3	9.32542	+	chr1	154143470	154143761	TFE3-RCC	gene	154138722	154139025	-	start	4590	Upstream	NA	ENSG00000264384.1	RN7SL431P	any_promoter	0.10261	0.04219	0	0	0.93571
chr1	154193090	154193100	TFE3_MA0831.3	9.09692	-	chr1	154192071	154194454	TFE3-RCC,PRCC	gene	154179181	154193104	-	start	158	OverlapStart	NA	ENSG00000143612.14	C1orf43	any_promoter	1.75087	1.30301	1	1	0.41953
chr1	154193182	154193192	TFE3_MA0831.3	9.34066	-	chr1	154192071	154194454	TFE3-RCC,PRCC	gene	154179181	154193104	-	start	158	OverlapStart	NA	ENSG00000143612.14	C1orf43	any_promoter	1.45358	1.11957	1	1	0.36969
chr1	154193399	154193409	TFE3_MA0831.3	11.73203	-	chr1	154192071	154194454	TFE3-RCC,PRCC	gene	154179181	154193104	-	start	158	OverlapStart	NA	ENSG00000143612.14	C1orf43	any_promoter	1.44596	0.83529	1	1	0.77456
chr1	154315533	154315543	TFE3_MA0831.3	7.46303	-	chr1	154315336	154315975	TFE3-RCC,PRCC	gene	154298028	154323783	+	center	4750	PeakInsideFeature	NA	ENSG00000143515.12	ATP8B2	any_internal	0.09547	0.13323	0	0	-0.39623
chr1	154392914	154392924	TFE3_MA0831.3	6.66512	+	chr1	154391650	154393152	TFE3-RCC,PRCC	gene	154386844	154387613	-	start	4788	Upstream	NA	ENSG00000228264.1	RP11-350G8.7	any_promoter	1.06231	0.70276	1	1	0.57988
chr1	154436235	154436245	TFE3_MA0831.3	6.55471	-	chr1	154435476	154436588	TFE3-RCC,PRCC	gene	154377668	154441926	+	end	5894	PeakInsideFeature	NA	ENSG00000160712.8	IL6R	any_internal	0.04024	0.15409	0	0	-1.47106
chr1	154475164	154475174	TFE3_MA0831.3	7.33388	+	chr1	154473850	154475315	TFE3-RCC,PRCC	gene	154442247	154474589	-	start	7	OverlapStart	NA	ENSG00000169291.5	SHE	any_promoter	0.05798	0.05463	0	0	0.06019
chr1	154531275	154531285	TFE3_MA0831.3	9.99816	-	chr1	154529961	154532353	TFE3-RCC,PRCC	gene	154521052	154531504	-	start	347	OverlapStart	NA	ENSG00000160714.5	UBE2Q1	any_promoter	0.7419	0.68791	1	1	0.10546
chr1	154531459	154531469	TFE3_MA0831.3	9.99816	-	chr1	154529961	154532353	TFE3-RCC,PRCC	gene	154521052	154531504	-	start	347	OverlapStart	NA	ENSG00000160714.5	UBE2Q1	any_promoter	0.6002	0.96068	1	1	-0.65765
chr1	154600499	154600509	TFE3_MA0831.3	8.55455	+	chr1	154599389	154600780	TFE3-RCC,PRCC	gene	154554537	154600475	-	start	391	OverlapStart	NA	ENSG00000160710.11	ADAR	any_promoter	0.07484	0.0914	0	0	-0.22348
chr1	154701528	154701538	TFE3_MA0831.3	6.92493	-	chr1	154701333	154701869	PRCC	gene	154669930	154842756	-	end	31671	PeakInsideFeature	NA	ENSG00000143603.14	KCNN3	any_internal	0.04784	0.04152	0	0	0.13285
chr1	154810296	154810306	TFE3_MA0831.3	7.60715	-	chr1	154810134	154810531	PRCC	gene	154669930	154842756	-	start	32424	PeakInsideFeature	NA	ENSG00000143603.14	KCNN3	any_internal	0.05909	0.02619	0	0	0.72727
chr1	154811665	154811675	TFE3_MA0831.3	6.67638	+	chr1	154811480	154811843	TFE3-RCC	gene	154669930	154842756	-	start	31095	PeakInsideFeature	NA	ENSG00000143603.14	KCNN3	any_internal	0.04919	0.01822	0	0	0.79372
chr1	154909015	154909025	TFE3_MA0831.3	11.73203	+	chr1	154908582	154910363	TFE3-RCC,PRCC	gene	154897209	154909467	-	start	5	OverlapStart	NA	ENSG00000163344.5	PMVK	any_promoter	0.4605	0.45563	1	1	0.01457
chr1	154928617	154928627	TFE3_MA0831.3	8.5393	-	chr1	154927544	154929007	TFE3-RCC,PRCC	gene	154916551	154928599	-	start	324	OverlapStart	NA	ENSG00000163346.12	PBXIP1	any_promoter	0.3284	0.50508	1	1	-0.58627
chr1	154976411	154976421	TFE3_MA0831.3	6.42803	+	chr1	154975909	154977116	PRCC	gene	154975126	154990998	+	start	1386	PeakInsideFeature	NA	ENSG00000160685.9	ZBTB7B	any_internal	0.22223	0.23558	1	1	-0.07617
chr1	154984774	154984784	TFE3_MA0831.3	7.46303	+	chr1	154984193	154984970	TFE3-RCC,PRCC	gene	154975126	154990998	+	center	1519	PeakInsideFeature	NA	ENSG00000160685.9	ZBTB7B	any_internal	0.09811	0.27457	0	1	-1.28989
chr1	154997946	154997956	TFE3_MA0831.3	7.17709	-	chr1	154997581	154998097	PRCC	gene	155006299	155023406	+	start	8460	Upstream	NA	ENSG00000163357.6	DCST1	any_promoter	0.06667	0.09204	0	0	-0.35593
chr1	155036956	155036966	TFE3_MA0831.3	7.1082	-	chr1	155033677	155037027	TFE3-RCC,PRCC	gene	155036206	155042029	+	start	854	OverlapStart	NA	ENSG00000243364.3	EFNA4	any_promoter	0.06103	0.10256	0	0	-0.57378
chr1	155188821	155188831	TFE3_MA0831.3	8.53877	-	chr1	155188228	155189799	TFE3-RCC,PRCC	gene	155180941	155183610	-	start	5403	Upstream	NA	ENSG00000236263.1	RP11-263K19.6	any_promoter	0.06928	0.09002	0	0	-0.28965
chr1	155188841	155188851	TFE3_MA0831.3	9.32542	+	chr1	155188228	155189799	TFE3-RCC,PRCC	gene	155180941	155183610	-	start	5403	Upstream	NA	ENSG00000236263.1	RP11-263K19.6	any_promoter	0.06404	0.09066	0	0	-0.38113
chr1	155189480	155189490	TFE3_MA0831.3	9.32542	+	chr1	155188228	155189799	TFE3-RCC,PRCC	gene	155180941	155183610	-	start	5403	Upstream	NA	ENSG00000236263.1	RP11-263K19.6	any_promoter	0.09065	0.13395	0	0	-0.46223
chr1	155211059	155211069	TFE3_MA0831.3	8.53877	-	chr1	155210386	155211900	TFE3-RCC,PRCC	gene	155206539	155206628	-	start	4515	Upstream	NA	ENSG00000216109.1	AL713999.1	any_promoter	0.22013	0.29611	1	1	-0.39092
chr1	155211079	155211089	TFE3_MA0831.3	9.32542	+	chr1	155210386	155211900	TFE3-RCC,PRCC	gene	155206539	155206628	-	start	4515	Upstream	NA	ENSG00000216109.1	AL713999.1	any_promoter	0.20273	0.2415	1	1	-0.22774
chr1	155232154	155232164	TFE3_MA0831.3	6.82104	+	chr1	155231339	155232829	TFE3-RCC,PRCC	gene	155225769	155232221	-	start	137	OverlapStart	NA	ENSG00000116521.6	SCAMP3	any_promoter	0.6422	0.94577	1	1	-0.54169
chr1	155309457	155309467	TFE3_MA0831.3	10.94538	-	chr1	155309449	155309684	PRCC	gene	155305058	155532598	-	end	4508	PeakInsideFeature	NA	ENSG00000116539.6	ASH1L	any_internal	0.02413	0.02582	0	0	-0.04979
chr1	155433925	155433935	TFE3_MA0831.3	8.5393	-	chr1	155433520	155434060	PRCC	gene	155305058	155532598	-	center	14962	PeakInsideFeature	NA	ENSG00000116539.6	ASH1L	any_internal	0.02122	0.05371	0	0	-0.78114
chr1	155880789	155880799	TFE3_MA0831.3	9.32542	+	chr1	155879587	155881626	TFE3-RCC,PRCC	gene	155867598	155881195	-	start	589	OverlapStart	NA	ENSG00000143622.6	RIT1	any_promoter	0.33884	0.28409	1	1	0.23598
chr1	156020166	156020176	TFE3_MA0831.3	8.5393	-	chr1	156019914	156020579	TFE3-RCC,PRCC	gene	156024542	156028301	+	start	4296	Upstream	NA	ENSG00000116586.7	LAMTOR2	any_promoter	0.35904	0.05477	1	0	2.28178
chr1	156128901	156128911	TFE3_MA0831.3	8.5393	-	chr1	156128795	156129471	TFE3-RCC,PRCC	gene	156117156	156147543	+	center	3216	PeakInsideFeature	NA	ENSG00000196189.8	SEMA4A	any_internal	0.37098	0.15716	1	0	1.12452
chr1	156162667	156162677	TFE3_MA0831.3	9.09692	-	chr1	156162554	156164541	TFE3-RCC,PRCC	gene	156163879	156182587	+	start	332	OverlapStart	NA	ENSG00000160785.9	SLC25A44	any_promoter	0.05364	0.06149	0	0	-0.13896
chr1	156164344	156164354	TFE3_MA0831.3	6.82104	-	chr1	156162554	156164541	TFE3-RCC,PRCC	gene	156163879	156182587	+	start	332	OverlapStart	NA	ENSG00000160785.9	SLC25A44	any_promoter	0.10753	0.11695	0	0	-0.09979
chr1	156183498	156183508	TFE3_MA0831.3	6.55471	-	chr1	156182447	156183556	TFE3-RCC,PRCC	gene	156182783	156212874	+	start	218	OverlapStart	NA	ENSG00000160783.15	PMF1	any_promoter	0.12399	0.09494	0	0	0.31527
chr1	156265473	156265483	TFE3_MA0831.3	9.32542	+	chr1	156264636	156265916	TFE3-RCC,PRCC	gene	156259879	156265463	-	start	187	OverlapStart	NA	ENSG00000198715.7	C1orf85	any_promoter	0.30826	0.30123	1	1	0.03085
chr1	156342046	156342056	TFE3_MA0831.3	9.32542	-	chr1	156341907	156342145	PRCC	gene	156278758	156337664	-	start	4362	Upstream	NA	ENSG00000163468.10	CCT3	any_promoter	0.08388	0.11007	0	0	-0.31356
chr1	156427170	156427180	TFE3_MA0831.3	6.80544	+	chr1	156426061	156428285	TFE3-RCC,PRCC	gene	156416203	156426369	-	start	804	OverlapStart	NA	ENSG00000236947.1	RP11-98G7.1	any_promoter	1.67968	1.24655	1	1	0.4232
chr1	156427269	156427279	TFE3_MA0831.3	7.46303	-	chr1	156426061	156428285	TFE3-RCC,PRCC	gene	156416203	156426369	-	start	804	OverlapStart	NA	ENSG00000236947.1	RP11-98G7.1	any_promoter	1.6464	0.98712	1	1	0.72424
chr1	156452167	156452177	TFE3_MA0831.3	6.42803	-	chr1	156451954	156452186	PRCC	gene	156433518	156470620	-	center	1	PeakInsideFeature	NA	ENSG00000116604.13	MEF2D	any_internal	0.03407	0.04344	0	0	-0.21581
chr1	156474954	156474964	TFE3_MA0831.3	9.06774	+	chr1	156474257	156475428	TFE3-RCC,PRCC	gene	156433518	156470620	-	start	4222	Upstream	NA	ENSG00000116604.13	MEF2D	any_promoter	0.32371	0.50186	1	1	-0.59679
chr1	156494394	156494404	TFE3_MA0831.3	7.75266	-	chr1	156494249	156495363	TFE3-RCC,PRCC	gene	156499121	156499221	+	start	4315	Upstream	NA	ENSG00000238843.1	snoU13	any_promoter	0.04872	0.03749	0	0	0.242
chr1	156611786	156611796	TFE3_MA0831.3	6.81467	-	chr1	156611583	156612589	TFE3-RCC,PRCC	gene	156611181	156629324	+	start	905	PeakInsideFeature	NA	ENSG00000132692.14	BCAN	any_promoter	0.28134	0.0526	1	0	1.995
chr1	156718912	156718922	TFE3_MA0831.3	9.34119	-	chr1	156718114	156719031	TFE3-RCC,PRCC	gene	156720401	156770607	+	start	1829	Upstream	NA	ENSG00000143294.10	PRCC	any_promoter	0.21376	0.31081	1	1	-0.49384
chr1	156783748	156783758	TFE3_MA0831.3	6.94032	-	chr1	156783148	156786901	TFE3-RCC,PRCC	gene	156785431	156851642	+	start	407	OverlapStart	NA	ENSG00000198400.7	NTRK1	any_promoter	0.48211	0.35317	1	1	0.42424
chr1	156933613	156933623	TFE3_MA0831.3	9.32542	+	chr1	156932719	156933937	TFE3-RCC,PRCC	gene	156904631	157015162	-	center	26568	PeakInsideFeature	NA	ENSG00000132694.14	ARHGEF11	any_internal	0.11568	0.19853	0	1	-0.67187
chr1	157044444	157044454	TFE3_MA0831.3	8.31028	-	chr1	157043783	157044634	TFE3-RCC,PRCC	gene	157043048	157044495	+	end	287	OverlapEnd	NA	ENSG00000224520.2	KRT8P45	any_internal	0.09033	0.03388	0	0	0.98207
chr1	157709357	157709367	TFE3_MA0831.3	9.34066	+	chr1	157709233	157710244	TFE3-RCC,PRCC	gene	157715522	157746922	-	end	5784	Downstream	NA	ENSG00000132704.11	FCRL2	distal_enhancer	0.02261	0.06727	0	0	-0.9695
chr1	158015544	158015554	TFE3_MA0831.3	6.93458	-	chr1	158014853	158016927	TFE3-RCC,PRCC	gene	157963062	158070052	+	center	667	PeakInsideFeature	NA	ENSG00000183853.13	KIRREL	any_internal	0.49217	0.25777	1	1	0.87333
chr1	158015573	158015583	TFE3_MA0831.3	8.55455	-	chr1	158014853	158016927	TFE3-RCC,PRCC	gene	157963062	158070052	+	center	667	PeakInsideFeature	NA	ENSG00000183853.13	KIRREL	any_internal	0.49217	0.25777	1	1	0.87333
chr1	158016845	158016855	TFE3_MA0831.3	6.54759	+	chr1	158014853	158016927	TFE3-RCC,PRCC	gene	157963062	158070052	+	center	667	PeakInsideFeature	NA	ENSG00000183853.13	KIRREL	any_internal	0.05938	0.07868	0	0	-0.30038
chr1	158045129	158045139	TFE3_MA0831.3	10.12731	-	chr1	158044731	158046498	TFE3-RCC,PRCC	gene	157963062	158070052	+	end	24438	PeakInsideFeature	NA	ENSG00000183853.13	KIRREL	any_internal	0.47182	0.2044	1	1	1.11825
chr1	158045424	158045434	TFE3_MA0831.3	6.80526	+	chr1	158044731	158046498	TFE3-RCC,PRCC	gene	157963062	158070052	+	end	24438	PeakInsideFeature	NA	ENSG00000183853.13	KIRREL	any_internal	0.09301	0.04295	0	0	0.80548
chr1	158156009	158156019	TFE3_MA0831.3	7.60733	-	chr1	158155448	158156139	TFE3-RCC,PRCC	gene	158145639	158147545	-	start	8248	Upstream	NA	ENSG00000227295.2	ELL2P1	any_promoter	0.05144	0.05238	0	0	-0.01787
chr1	158255679	158255689	TFE3_MA0831.3	10.12731	-	chr1	158255204	158256356	TFE3-RCC,PRCC	gene	158259575	158263420	+	start	3795	Upstream	NA	ENSG00000158481.8	CD1C	any_promoter	0.12582	0.28873	0	1	-1.06169
chr1	158614312	158614322	TFE3_MA0831.3	6.80544	-	chr1	158614161	158614542	PRCC	gene	158580495	158656488	-	center	4140	PeakInsideFeature	NA	ENSG00000163554.7	SPTA1	any_internal	0.03795	0.023	0	0	0.39844
chr1	158901364	158901374	TFE3_MA0831.3	6.55471	-	chr1	158900993	158901467	PRCC	gene	158900585	158946844	+	start	645	PeakInsideFeature	NA	ENSG00000163564.10	PYHIN1	any_promoter	0.06539	0.08577	0	0	-0.2963
chr1	159480301	159480311	TFE3_MA0831.3	7.46472	+	chr1	159478716	159480376	TFE3-RCC,PRCC	gene	159504792	159505842	-	end	25246	Downstream	NA	ENSG00000184155.7	OR10J5	distal_enhancer	0.04485	0.02903	0	0	0.37665
chr1	159596925	159596935	TFE3_MA0831.3	6.80526	-	chr1	159596473	159597263	PRCC	gene	159568087	159569017	+	end	27851	Downstream	NA	ENSG00000158731.2	OR10J6P	distal_enhancer	0.04904	0.03139	0	0	0.39906
chr1	159605610	159605620	TFE3_MA0831.3	7.46472	-	chr1	159604949	159606032	PRCC	gene	159568087	159569017	+	end	36473	Downstream	NA	ENSG00000158731.2	OR10J6P	distal_enhancer	0.03	0.02073	0	0	0.27172
chr1	159722206	159722216	TFE3_MA0831.3	11.73203	+	chr1	159720893	159722717	TFE3-RCC,PRCC	gene	159728959	159729379	+	start	7154	Upstream	NA	ENSG00000235226.1	RP11-419N10.5	any_promoter	0.0978	0.24887	0	1	-1.1637
chr1	159750753	159750763	TFE3_MA0831.3	6.94032	-	chr1	159749285	159751933	TFE3-RCC,PRCC	gene	159750721	159752333	+	start	112	OverlapStart	NA	ENSG00000158716.4	DUSP23	any_promoter	1.90903	1.37561	1	1	0.46584
chr1	159895719	159895729	TFE3_MA0831.3	6.82104	+	chr1	159892283	159895839	TFE3-RCC,PRCC	gene	159887896	159895522	-	start	1461	OverlapStart	NA	ENSG00000158710.10	TAGLN2	any_internal	0.20629	0.23057	1	1	-0.14461
chr1	159906592	159906602	TFE3_MA0831.3	6.80544	+	chr1	159905351	159906684	TFE3-RCC,PRCC	gene	159896828	159915386	-	center	90	PeakInsideFeature	NA	ENSG00000085552.12	IGSF9	any_internal	0.08755	0.07148	0	0	0.22442
chr1	160316915	160316925	TFE3_MA0831.3	7.46303	+	chr1	160316344	160317064	TFE3-RCC,PRCC	gene	160259062	160313190	-	start	3514	Upstream	NA	ENSG00000122218.10	COPA	any_promoter	0.07527	0.24356	0	1	-1.43043
chr1	160511652	160511662	TFE3_MA0831.3	7.52417	-	chr1	160511457	160512651	TFE3-RCC,PRCC	gene	160510884	160549306	-	end	1170	PeakInsideFeature	NA	ENSG00000066294.10	CD84	any_internal	0.05139	0.07006	0	0	-0.31921
chr1	160608053	160608063	TFE3_MA0831.3	6.80544	-	chr1	160607741	160608166	PRCC	gene	160577889	160617085	-	start	9132	PeakInsideFeature	NA	ENSG00000117090.10	SLAMF1	any_internal	0.0321	0.04017	0	0	-0.1939
chr1	160759656	160759666	TFE3_MA0831.3	6.92493	-	chr1	160758953	160760574	TFE3-RCC,PRCC	gene	160765863	160798051	+	start	6100	Upstream	NA	ENSG00000122224.13	LY9	any_promoter	0.55813	0.10645	1	0	2.15784
chr1	161087299	161087309	TFE3_MA0831.3	10.12731	-	chr1	161086915	161090007	TFE3-RCC,PRCC	gene	161070345	161087901	-	start	560	OverlapStart	NA	ENSG00000143256.4	PFDN2	any_promoter	0.15234	0.18348	0	0	-0.23461
chr1	161089378	161089388	TFE3_MA0831.3	9.06774	+	chr1	161086915	161090007	TFE3-RCC,PRCC	gene	161070345	161087901	-	start	560	OverlapStart	NA	ENSG00000143256.4	PFDN2	any_promoter	0.06689	0.14791	0	0	-0.91946
chr1	161284097	161284107	TFE3_MA0831.3	9.32542	+	chr1	161283482	161285028	TFE3-RCC,PRCC	gene	161284046	161332984	+	start	209	OverlapStart	NA	ENSG00000143252.10	SDHC	any_promoter	0.60917	0.72989	1	1	-0.25176
chr1	161451609	161451619	TFE3_MA0831.3	6.80526	+	chr1	161451290	161452017	TFE3-RCC,PRCC	gene	161475219	161493803	+	start	23566	Upstream	NA	ENSG00000143226.9	FCGR2A	distal_enhancer	0.08007	0.06242	0	0	0.26812
chr1	161451725	161451735	TFE3_MA0831.3	6.66113	-	chr1	161451290	161452017	TFE3-RCC,PRCC	gene	161475219	161493803	+	start	23566	Upstream	NA	ENSG00000143226.9	FCGR2A	distal_enhancer	0.0486	0.06446	0	0	-0.28506
chr1	161476929	161476939	TFE3_MA0831.3	11.73203	+	chr1	161474936	161477059	TFE3-RCC,PRCC	gene	161475219	161493803	+	start	778	OverlapStart	NA	ENSG00000143226.9	FCGR2A	any_promoter	0.0346	0.04941	0	0	-0.32508
chr1	161541708	161541718	TFE3_MA0831.3	6.5163	+	chr1	161541536	161541886	TFE3-RCC,PRCC	gene	161551100	161648444	+	start	9389	Upstream	NA	ENSG00000072694.14	FCGR2B	any_promoter	0.07718	0.14756	0	0	-0.76179
chr1	161623555	161623565	TFE3_MA0831.3	6.5163	+	chr1	161623377	161623990	TFE3-RCC,PRCC	gene	161551100	161648444	+	center	23911	PeakInsideFeature	NA	ENSG00000072694.14	FCGR2B	any_internal	0.10085	0.13879	0	0	-0.38282
chr1	161771952	161771962	TFE3_MA0831.3	8.55455	-	chr1	161771788	161772043	PRCC	gene	161736083	161933860	+	start	35832	PeakInsideFeature	NA	ENSG00000118217.5	ATF6	any_internal	0.05638	0.04069	0	0	0.31329
chr1	161922768	161922778	TFE3_MA0831.3	11.73203	+	chr1	161922504	161922856	PRCC	gene	161736083	161933860	+	end	11180	PeakInsideFeature	NA	ENSG00000118217.5	ATF6	any_internal	0.05124	0.05257	0	0	-0.02528
chr1	162141136	162141146	TFE3_MA0831.3	6.65147	-	chr1	162140773	162141314	PRCC	gene	162039563	162353321	+	center	55399	PeakInsideFeature	NA	ENSG00000198929.8	NOS1AP	any_internal	0.02382	0.02865	0	0	-0.13882
chr1	162147088	162147098	TFE3_MA0831.3	8.25083	+	chr1	162146788	162147346	PRCC	gene	162039563	162353321	+	center	49375	PeakInsideFeature	NA	ENSG00000198929.8	NOS1AP	any_internal	0.04698	0.03579	0	0	0.24751
chr1	162342260	162342270	TFE3_MA0831.3	7.17709	-	chr1	162341450	162342920	PRCC	gene	162335196	162351905	+	center	1365	PeakInsideFeature	NA	ENSG00000254706.1	RP11-565P22.6	any_internal	0.04564	0.05032	0	0	-0.09383
chr1	162640903	162640913	TFE3_MA0831.3	6.82104	-	chr1	162640746	162642132	TFE3-RCC,PRCC	gene	162601162	162757190	+	center	37737	PeakInsideFeature	NA	ENSG00000162733.12	DDR2	any_internal	0.11493	0.05593	0	0	0.79755
chr1	162679880	162679890	TFE3_MA0831.3	9.32542	-	chr1	162679355	162680062	TFE3-RCC,PRCC	gene	162601162	162757190	+	center	532	PeakInsideFeature	NA	ENSG00000162733.12	DDR2	any_internal	0.08689	0.03521	0	0	0.90522
chr1	162698537	162698547	TFE3_MA0831.3	7.75266	+	chr1	162698278	162698720	TFE3-RCC,PRCC	gene	162601162	162757190	+	center	19323	PeakInsideFeature	NA	ENSG00000162733.12	DDR2	any_internal	0.07011	0.03453	0	0	0.68517
chr1	162698582	162698592	TFE3_MA0831.3	8.55455	+	chr1	162698278	162698720	TFE3-RCC,PRCC	gene	162601162	162757190	+	center	19323	PeakInsideFeature	NA	ENSG00000162733.12	DDR2	any_internal	0.09559	0.03306	0	0	1.06755
chr1	162760974	162760984	TFE3_MA0831.3	8.55455	+	chr1	162760050	162761173	TFE3-RCC,PRCC	gene	162760491	162782607	+	start	120	OverlapStart	NA	ENSG00000132196.9	HSD17B7	any_promoter	0.10285	0.11487	0	0	-0.13061
chr1	162792789	162792799	TFE3_MA0831.3	6.82069	-	chr1	162792191	162792891	TFE3-RCC,PRCC	gene	162794584	162819257	+	start	2043	Upstream	NA	ENSG00000230739.1	RP11-331H2.4	any_promoter	0.03237	0.02371	0	0	0.24064
chr1	163053710	163053720	TFE3_MA0831.3	6.66512	+	chr1	163053521	163054190	PRCC	gene	163038564	163046592	+	end	7263	Downstream	NA	ENSG00000117152.9	RGS4	distal_enhancer	0.03769	0.04018	0	0	-0.05709
chr1	163134302	163134312	TFE3_MA0831.3	6.80526	+	chr1	163133856	163134510	TFE3-RCC,PRCC	gene	163131464	163182813	+	start	2719	PeakInsideFeature	NA	ENSG00000232892.1	RP11-267N12.1	any_internal	0.162	0.11515	0	0	0.41866
chr1	163233678	163233688	TFE3_MA0831.3	6.66512	+	chr1	163232970	163234384	PRCC	gene	163236365	163325554	+	start	2688	Upstream	NA	ENSG00000143228.8	NUF2	any_promoter	0.02399	0.01668	0	0	0.23841
chr1	164592193	164592203	TFE3_MA0831.3	7.17709	-	chr1	164591696	164592652	PRCC	gene	164524820	164868533	+	start	67354	PeakInsideFeature	NA	ENSG00000185630.14	PBX1	any_internal	0.02116	0.02891	0	0	-0.22849
chr1	164713347	164713357	TFE3_MA0831.3	6.80544	+	chr1	164713280	164713480	PRCC	gene	164524820	164868533	+	center	16704	PeakInsideFeature	NA	ENSG00000185630.14	PBX1	any_internal	0.03211	0.03022	0	0	0.04943
chr1	164740969	164740979	TFE3_MA0831.3	6.80544	-	chr1	164740887	164741337	PRCC	gene	164738352	164743878	-	center	3	PeakInsideFeature	NA	ENSG00000233693.1	RP11-506O24.1	any_internal	0.10569	0.07272	0	0	0.42318
chr1	165143828	165143838	TFE3_MA0831.3	6.57695	+	chr1	165143670	165144139	TFE3-RCC	gene	165171103	165325952	-	end	27199	Downstream	NA	ENSG00000162761.10	LMX1A	distal_enhancer	0.23591	0.02112	1	0	2.52617
chr1	165513214	165513224	TFE3_MA0831.3	6.93458	-	chr1	165512765	165513693	TFE3-RCC,PRCC	gene	165513243	165533198	+	start	14	OverlapStart	NA	ENSG00000162763.3	LRRC52	any_promoter	0.54475	0.12022	1	0	1.97952
chr1	165562202	165562212	TFE3_MA0831.3	7.46303	+	chr1	165561962	165562474	PRCC	gene	165567699	165592568	+	start	5481	Upstream	NA	ENSG00000236206.1	RP11-306I1.2	any_promoter	0.05044	0.04366	0	0	0.13777
chr1	165711089	165711099	TFE3_MA0831.3	6.92493	+	chr1	165710684	165711854	PRCC	gene	165696031	165796992	-	end	15238	PeakInsideFeature	NA	ENSG00000143183.12	TMCO1	any_internal	0.03942	0.02454	0	0	0.38576
chr1	165868372	165868382	TFE3_MA0831.3	6.66113	-	chr1	165867844	165868645	TFE3-RCC,PRCC	gene	165865115	165869920	-	center	727	PeakInsideFeature	NA	ENSG00000236364.2	RP11-525G13.2	any_internal	0.43387	0.13278	1	0	1.5462
chr1	165870297	165870307	TFE3_MA0831.3	7.72644	-	chr1	165869778	165870550	TFE3-RCC	gene	165865115	165869920	-	start	244	OverlapStart	NA	ENSG00000236364.2	RP11-525G13.2	any_promoter	0.33984	0.02695	1	0	2.83615
chr1	166049974	166049984	TFE3_MA0831.3	9.99816	+	chr1	166049846	166050167	PRCC	gene	166050419	166056720	+	start	413	Upstream	NA	ENSG00000203307.2	RP11-375H19.2	any_promoter	0.04118	0.02755	0	0	0.33846
chr1	166445336	166445346	TFE3_MA0831.3	6.66113	-	chr1	166445231	166445574	PRCC	gene	166445008	166459276	-	end	394	PeakInsideFeature	NA	ENSG00000234142.1	RP11-276E17.2	any_internal	0.03755	0.05098	0	0	-0.28475
chr1	166845688	166845698	TFE3_MA0831.3	11.73203	+	chr1	166844906	166846114	TFE3-RCC,PRCC	gene	166825746	166845564	-	start	54	OverlapStart	NA	ENSG00000152382.5	TADA1	any_promoter	1.22571	1.22698	1	1	-0.00147
chr1	166872747	166872757	TFE3_MA0831.3	6.92493	-	chr1	166872488	166872815	PRCC	gene	166864947	166877317	-	center	1519	PeakInsideFeature	NA	ENSG00000237096.1	RP4-782G3.1	any_internal	0.03502	0.06794	0	0	-0.63949
chr1	166878374	166878384	TFE3_MA0831.3	6.65147	-	chr1	166878091	166878605	TFE3-RCC,PRCC	gene	166864947	166877317	-	start	1031	Upstream	NA	ENSG00000237096.1	RP4-782G3.1	any_promoter	0.08215	0.03456	0	0	0.85812
chr1	166944874	166944884	TFE3_MA0831.3	9.06774	+	chr1	166943884	166945338	TFE3-RCC,PRCC	gene	166882442	166944719	-	start	108	OverlapStart	NA	ENSG00000143195.8	ILDR2	any_promoter	0.34709	0.20461	1	1	0.69888
chr1	167141053	167141063	TFE3_MA0831.3	6.80544	+	chr1	167140531	167141135	TFE3-RCC,PRCC	gene	167131659	167132074	-	start	8759	Upstream	NA	ENSG00000213068.3	RP11-277B15.1	any_promoter	0.03985	0.07445	0	0	-0.6247
chr1	167228241	167228251	TFE3_MA0831.3	6.80544	-	chr1	167228119	167228563	TFE3-RCC	gene	167190065	167396582	+	start	38276	PeakInsideFeature	NA	ENSG00000143190.17	POU2F1	any_internal	0.09536	0.01921	0	0	1.46588
chr1	167479703	167479713	TFE3_MA0831.3	7.46472	+	chr1	167479428	167480081	TFE3-RCC,PRCC	gene	167488772	167489823	+	start	9018	Upstream	NA	ENSG00000227776.1	AKR1D1P1	any_promoter	0.07329	0.01961	0	0	1.15763
chr1	167517827	167517837	TFE3_MA0831.3	8.53877	-	chr1	167517656	167517915	PRCC	gene	167498913	167523004	-	start	5219	PeakInsideFeature	NA	ENSG00000143162.7	CREG1	any_internal	0.1141	0.15985	0	0	-0.41282
chr1	167522060	167522070	TFE3_MA0831.3	9.21187	-	chr1	167521977	167523659	TFE3-RCC,PRCC	gene	167498913	167523004	-	start	186	OverlapStart	NA	ENSG00000143162.7	CREG1	any_promoter	0.07772	0.0716	0	0	0.08952
chr1	167525368	167525378	TFE3_MA0831.3	6.80526	-	chr1	167525171	167525623	TFE3-RCC,PRCC	gene	167498913	167523004	-	start	2393	Upstream	NA	ENSG00000143162.7	CREG1	any_promoter	0.1324	0.12266	0	0	0.09277
chr1	167772898	167772908	TFE3_MA0831.3	6.5163	+	chr1	167772388	167773534	TFE3-RCC,PRCC	gene	167778624	167883453	-	end	5663	Downstream	NA	ENSG00000143199.13	ADCY10	distal_enhancer	0.11621	0.29823	0	1	-1.2005
chr1	167786468	167786478	TFE3_MA0831.3	7.17709	-	chr1	167786385	167786796	PRCC	gene	167789643	167790462	+	start	3053	Upstream	NA	ENSG00000232194.1	RP1-313L4.3	any_promoter	0.02694	0.04056	0	0	-0.34184
chr1	168023559	168023569	TFE3_MA0831.3	7.75266	+	chr1	168023404	168023729	TFE3-RCC,PRCC	gene	167905020	168045081	+	end	21515	PeakInsideFeature	NA	ENSG00000143164.11	DCAF6	any_internal	0.2083	0.15439	1	0	0.38095
chr1	168051066	168051076	TFE3_MA0831.3	6.66113	+	chr1	168050568	168051854	TFE3-RCC,PRCC	gene	168053996	168106821	-	end	2785	Downstream	NA	ENSG00000143147.10	GPR161	distal_enhancer	1.20022	0.13822	1	0	2.91584
chr1	168133113	168133123	TFE3_MA0831.3	7.17709	-	chr1	168132968	168133277	TFE3-RCC,PRCC	gene	168148170	168169950	+	start	15048	Upstream	NA	ENSG00000143155.8	TIPRL	distal_enhancer	0.06097	0.05244	0	0	0.15263
chr1	168467657	168467667	TFE3_MA0831.3	8.5393	+	chr1	168467415	168467844	PRCC	gene	168433451	168464882	-	start	2747	Upstream	NA	ENSG00000237658.1	RP5-968D22.3	any_promoter	0.04176	0.02779	0	0	0.34454
chr1	168513616	168513626	TFE3_MA0831.3	6.80544	-	chr1	168513095	168513781	TFE3-RCC,PRCC	gene	168510002	168513235	-	start	203	OverlapStart	NA	ENSG00000143185.3	XCL2	any_promoter	0.05924	0.03644	0	0	0.46177
chr1	168545445	168545455	TFE3_MA0831.3	6.80544	+	chr1	168545301	168545955	PRCC	gene	168545710	168551315	+	start	82	OverlapStart	NA	ENSG00000143184.4	XCL1	any_promoter	0.07735	0.03916	0	0	0.68226
chr1	168554629	168554639	TFE3_MA0831.3	6.92493	-	chr1	168554009	168555479	TFE3-RCC,PRCC	gene	168547890	168548677	-	start	6067	Upstream	NA	ENSG00000229757.2	RP4-738P11.4	any_promoter	0.13784	0.13671	0	0	0.01011
chr1	168659344	168659354	TFE3_MA0831.3	6.92493	+	chr1	168658704	168659951	TFE3-RCC,PRCC	gene	168664696	168698502	-	end	5369	Downstream	NA	ENSG00000143196.4	DPT	distal_enhancer	0.04829	0.17074	0	0	-1.42968
chr1	169116283	169116293	TFE3_MA0831.3	9.85386	-	chr1	169115809	169116384	TFE3-RCC,PRCC	gene	169101768	169337205	-	end	14328	PeakInsideFeature	NA	ENSG00000143156.9	NME7	any_internal	0.18737	0.10955	1	0	0.66239
chr1	169281585	169281595	TFE3_MA0831.3	9.34066	-	chr1	169281220	169282143	TFE3-RCC,PRCC	gene	169279902	169291717	+	start	1779	PeakInsideFeature	NA	ENSG00000235575.1	RP4-800F24.1	any_internal	0.0688	0.22856	0	1	-1.44443
chr1	169570643	169570653	TFE3_MA0831.3	6.65147	-	chr1	169570356	169570924	PRCC	gene	169558086	169599431	-	center	8118	PeakInsideFeature	NA	ENSG00000174175.12	SELP	any_internal	0.03186	0.03782	0	0	-0.14626
chr1	170592580	170592590	TFE3_MA0831.3	6.92493	-	chr1	170592324	170592734	TFE3-RCC,PRCC	gene	170567994	170616480	+	center	292	PeakInsideFeature	NA	ENSG00000235303.1	RP1-79C4.1	any_internal	0.0872	0.02334	0	0	1.23203
chr1	170899200	170899210	TFE3_MA0831.3	6.80526	-	chr1	170898756	170899454	TFE3-RCC,PRCC	gene	170904611	171033906	+	start	5506	Upstream	NA	ENSG00000117501.10	MROH9	any_promoter	0.06648	0.0908	0	0	-0.34345
chr1	171313614	171313624	TFE3_MA0831.3	6.92493	+	chr1	171312498	171314400	TFE3-RCC,PRCC	gene	171314227	171314459	+	start	778	OverlapStart	NA	ENSG00000225704.2	RP4-798A17.5	any_promoter	0.23129	0.32617	1	1	-0.45592
chr1	171374027	171374037	TFE3_MA0831.3	9.09692	+	chr1	171373619	171374595	TFE3-RCC,PRCC	gene	171361367	171361929	+	end	12178	Downstream	NA	ENSG00000239428.2	GM2AP2	distal_enhancer	0.21433	0.16247	1	0	0.35402
chr1	171390766	171390776	TFE3_MA0831.3	9.32542	+	chr1	171390606	171391090	PRCC	gene	171387782	171387889	-	start	2959	Upstream	NA	ENSG00000202082.1	RNU6-290P	any_promoter	0.02958	0.07108	0	0	-0.82745
chr1	171435051	171435061	TFE3_MA0831.3	6.55471	+	chr1	171434625	171435243	TFE3-RCC,PRCC	gene	171451045	171451148	+	start	16111	Upstream	NA	ENSG00000238859.1	snoU13	distal_enhancer	0.2381	0.07592	1	0	1.39127
chr1	171436896	171436906	TFE3_MA0831.3	8.53877	-	chr1	171436628	171437123	PRCC	gene	171451045	171451148	+	start	14170	Upstream	NA	ENSG00000238859.1	snoU13	distal_enhancer	0.10969	0.08931	0	0	0.23862
chr1	171454570	171454580	TFE3_MA0831.3	7.46472	+	chr1	171453840	171455923	TFE3-RCC,PRCC	gene	171454650	171562650	+	start	231	OverlapStart	NA	ENSG00000117523.11	PRRC2C	any_promoter	1.25505	1.57002	1	1	-0.3176
chr1	171685006	171685016	TFE3_MA0831.3	7.17709	-	chr1	171684522	171685444	TFE3-RCC,PRCC	gene	171669299	171711387	-	center	5360	PeakInsideFeature	NA	ENSG00000117533.10	VAMP4	any_internal	0.04066	0.08869	0	0	-0.80141
chr1	171786991	171787001	TFE3_MA0831.3	6.55471	-	chr1	171786269	171787772	TFE3-RCC,PRCC	gene	171783651	171783766	+	end	3254	Downstream	NA	ENSG00000252134.1	Y_RNA	distal_enhancer	0.48079	0.35067	1	1	0.43006
chr1	172445791	172445801	TFE3_MA0831.3	6.55471	+	chr1	172445023	172445877	TFE3-RCC,PRCC	gene	172389827	172437971	+	end	7479	Downstream	NA	ENSG00000180999.6	C1orf105	distal_enhancer	0.06352	0.07315	0	0	-0.1506
chr1	172468981	172468991	TFE3_MA0831.3	6.66512	-	chr1	172468535	172469703	TFE3-RCC,PRCC	gene	172389827	172437971	+	end	31148	Downstream	NA	ENSG00000180999.6	C1orf105	distal_enhancer	0.25215	0.30638	1	1	-0.25867
chr1	172612837	172612847	TFE3_MA0831.3	11.73203	+	chr1	172612602	172613122	TFE3-RCC,PRCC	gene	172628153	172636014	+	start	15291	Upstream	NA	ENSG00000117560.6	FASLG	distal_enhancer	0.09272	0.11456	0	0	-0.24746
chr1	172622339	172622349	TFE3_MA0831.3	6.80544	-	chr1	172622204	172622521	PRCC	gene	172628153	172636014	+	start	5791	Upstream	NA	ENSG00000117560.6	FASLG	any_promoter	0.04509	0.04026	0	0	0.10456
chr1	172685870	172685880	TFE3_MA0831.3	8.53877	-	chr1	172685309	172686023	TFE3-RCC,PRCC	gene	172717699	172718642	+	start	32033	Upstream	NA	ENSG00000229785.1	SLC25A38P1	distal_enhancer	0.18496	0.06696	1	0	1.19992
chr1	172687063	172687073	TFE3_MA0831.3	8.31028	-	chr1	172686718	172687627	TFE3-RCC,PRCC	gene	172717699	172718642	+	start	30527	Upstream	NA	ENSG00000229785.1	SLC25A38P1	distal_enhancer	0.2317	0.0404	1	0	1.98932
chr1	172909565	172909575	TFE3_MA0831.3	6.92493	+	chr1	172909397	172910096	TFE3-RCC,PRCC	gene	172745044	173033155	+	center	20647	PeakInsideFeature	NA	ENSG00000224228.2	RP1-15D23.2	any_internal	0.09676	0.06951	0	0	0.36895
chr1	173082447	173082457	TFE3_MA0831.3	6.80544	+	chr1	173082132	173082837	PRCC	gene	173110238	173111489	-	end	27754	Downstream	NA	ENSG00000230849.2	GOT2P2	distal_enhancer	0.06149	0.03737	0	0	0.47822
chr1	173086386	173086396	TFE3_MA0831.3	6.93458	+	chr1	173086279	173086700	TFE3-RCC,PRCC	gene	173110238	173111489	-	end	23749	Downstream	NA	ENSG00000230849.2	GOT2P2	distal_enhancer	0.10769	0.15966	0	0	-0.47989
chr1	173119023	173119033	TFE3_MA0831.3	8.53877	-	chr1	173119016	173119361	PRCC	gene	173110238	173111489	-	start	7699	Upstream	NA	ENSG00000230849.2	GOT2P2	any_promoter	0.02068	0.02224	0	0	-0.04951
chr1	173159892	173159902	TFE3_MA0831.3	6.67691	+	chr1	173159135	173160774	TFE3-RCC,PRCC	gene	173152872	173176452	-	center	4708	PeakInsideFeature	NA	ENSG00000117586.6	TNFSF4	any_internal	0.79541	0.42165	1	1	0.87867
chr1	173339723	173339733	TFE3_MA0831.3	6.66512	+	chr1	173339713	173340041	PRCC	gene	173331535	173332872	-	start	7005	Upstream	NA	ENSG00000231615.2	RP11-296O14.2	any_promoter	0.05559	0.02	0	0	0.85508
chr1	173458527	173458537	TFE3_MA0831.3	6.80526	+	chr1	173458094	173458813	PRCC	gene	173446404	173457946	+	end	507	Downstream	NA	ENSG00000117592.8	PRDX6	distal_enhancer	0.04929	0.04272	0	0	0.1355
chr1	173571696	173571706	TFE3_MA0831.3	6.66113	-	chr1	173571554	173571754	TFE3-RCC	gene	173469602	173572233	-	start	579	PeakInsideFeature	NA	ENSG00000162753.10	SLC9C2	any_promoter	0.06939	0.02049	0	0	1.06979
chr1	173679966	173679976	TFE3_MA0831.3	6.66512	+	chr1	173679422	173680196	TFE3-RCC	gene	173684079	173755840	+	start	4270	Upstream	NA	ENSG00000076321.6	KLHL20	any_promoter	0.19551	0.02483	1	0	2.16845
chr1	174084044	174084054	TFE3_MA0831.3	6.66113	-	chr1	174083857	174084676	PRCC	gene	174084437	174129142	-	end	171	OverlapEnd	NA	ENSG00000227373.1	RP11-160H22.5	any_internal	0.04896	0.08958	0	0	-0.63853
chr1	174899596	174899606	TFE3_MA0831.3	6.66113	+	chr1	174899448	174899764	PRCC	gene	174891243	174891577	-	start	8029	Upstream	NA	ENSG00000235869.1	RP1-102G20.4	any_promoter	0.03626	0.02345	0	0	0.34479
chr1	175124012	175124022	TFE3_MA0831.3	6.80544	+	chr1	175123841	175124452	TFE3-RCC,PRCC	gene	175126122	175162135	-	end	1976	Downstream	NA	ENSG00000235750.5	KIAA0040	distal_enhancer	0.02392	0.03517	0	0	-0.30424
chr1	175343368	175343378	TFE3_MA0831.3	6.67691	-	chr1	175342980	175343809	TFE3-RCC,PRCC	gene	175284329	175712906	-	end	59065	PeakInsideFeature	NA	ENSG00000116147.12	TNR	any_internal	0.05078	0.0352	0	0	0.33706
chr1	175379967	175379977	TFE3_MA0831.3	6.80526	-	chr1	175379360	175380032	PRCC	gene	175284329	175712906	-	end	95367	PeakInsideFeature	NA	ENSG00000116147.12	TNR	any_internal	0.04095	0.02388	0	0	0.43991
chr1	175379982	175379992	TFE3_MA0831.3	6.80526	-	chr1	175379360	175380032	PRCC	gene	175284329	175712906	-	end	95367	PeakInsideFeature	NA	ENSG00000116147.12	TNR	any_internal	0.03183	0.02309	0	0	0.24562
chr1	175484273	175484283	TFE3_MA0831.3	7.75266	-	chr1	175483352	175484552	TFE3-RCC,PRCC	gene	175284329	175712906	-	center	14665	PeakInsideFeature	NA	ENSG00000116147.12	TNR	any_internal	0.06554	0.0256	0	0	0.85219
chr1	175512851	175512861	TFE3_MA0831.3	7.75266	-	chr1	175512642	175513093	PRCC	gene	175507910	175525954	-	center	4065	PeakInsideFeature	NA	ENSG00000235628.1	TNR-IT1	any_internal	0.03198	0.01867	0	0	0.39169
chr1	175639046	175639056	TFE3_MA0831.3	6.67691	-	chr1	175638811	175639234	PRCC	gene	175284329	175712906	-	start	73884	PeakInsideFeature	NA	ENSG00000116147.12	TNR	any_internal	0.02914	0.02125	0	0	0.23188
chr1	175752861	175752871	TFE3_MA0831.3	6.42803	+	chr1	175751983	175753006	TFE3-RCC,PRCC	gene	175284329	175712906	-	start	39588	Upstream	NA	ENSG00000116147.12	TNR	distal_enhancer	0.58808	0.02846	1	0	3.54443
chr1	176665354	176665364	TFE3_MA0831.3	6.92493	+	chr1	176664936	176665760	TFE3-RCC,PRCC	gene	176432306	176814735	+	center	41828	PeakInsideFeature	NA	ENSG00000116183.6	PAPPA2	any_internal	0.83012	0.41631	1	1	0.95592
chr1	176812749	176812759	TFE3_MA0831.3	9.32542	+	chr1	176812629	176813250	PRCC	gene	176432306	176814735	+	end	1796	PeakInsideFeature	NA	ENSG00000116183.6	PAPPA2	any_internal	0.03598	0.02017	0	0	0.44141
chr1	176827741	176827751	TFE3_MA0831.3	9.99816	-	chr1	176827429	176828138	PRCC	gene	176826437	177134109	-	end	1346	PeakInsideFeature	NA	ENSG00000152092.11	ASTN1	any_internal	0.05127	0.03101	0	0	0.45238
chr1	177216030	177216040	TFE3_MA0831.3	8.53877	-	chr1	177215992	177216333	PRCC	gene	177140632	177251558	+	center	20067	PeakInsideFeature	NA	ENSG00000198797.6	BRINP2	any_internal	0.02736	0.01493	0	0	0.39976
chr1	177272154	177272164	TFE3_MA0831.3	6.55471	+	chr1	177271381	177272213	TFE3-RCC,PRCC	gene	177140632	177251558	+	end	20239	Downstream	NA	ENSG00000198797.6	BRINP2	distal_enhancer	0.04105	0.01761	0	0	0.64462
chr1	177323615	177323625	TFE3_MA0831.3	6.65147	-	chr1	177323493	177323708	PRCC	gene	177320721	177335408	+	start	2879	PeakInsideFeature	NA	ENSG00000224968.1	RP1-35C21.1	any_internal	0.04378	0.02889	0	0	0.35786
chr1	177385636	177385646	TFE3_MA0831.3	6.92493	+	chr1	177385053	177386035	TFE3-RCC	gene	177362422	177566844	-	end	23122	PeakInsideFeature	NA	ENSG00000227579.1	RP1-35C21.2	any_internal	0.76315	0.01568	1	0	4.31015
chr1	177408583	177408593	TFE3_MA0831.3	6.65147	-	chr1	177408227	177408768	PRCC	gene	177362422	177566844	-	end	46075	PeakInsideFeature	NA	ENSG00000227579.1	RP1-35C21.2	any_internal	0.05613	0.03426	0	0	0.45984
chr1	177637895	177637905	TFE3_MA0831.3	8.5393	-	chr1	177637725	177638438	TFE3-RCC,PRCC	gene	177669658	177679465	+	start	31577	Upstream	NA	ENSG00000236720.1	RP11-63B19.1	distal_enhancer	0.19191	0.02253	1	0	2.2142
chr1	177722860	177722870	TFE3_MA0831.3	6.92493	+	chr1	177722715	177723291	PRCC	gene	177669658	177679465	+	end	43538	Downstream	NA	ENSG00000236720.1	RP11-63B19.1	distal_enhancer	0.07251	0.03001	0	0	0.83745
chr1	177915611	177915621	TFE3_MA0831.3	7.3337	-	chr1	177914913	177915802	TFE3-RCC,PRCC	gene	177893090	177953438	-	center	7907	PeakInsideFeature	NA	ENSG00000120341.14	SEC16B	any_internal	0.0914	0.03293	0	0	1.01938
chr1	177953015	177953025	TFE3_MA0831.3	7.52417	+	chr1	177952980	177953695	PRCC	gene	177893090	177953438	-	start	101	OverlapStart	NA	ENSG00000120341.14	SEC16B	any_promoter	0.02615	0.05664	0	0	-0.68525
chr1	178200333	178200343	TFE3_MA0831.3	6.66512	+	chr1	178199967	178200482	TFE3-RCC,PRCC	gene	178062863	178448644	+	center	55529	PeakInsideFeature	NA	ENSG00000075391.12	RASAL2	any_internal	0.20591	0.04516	1	0	1.73306
chr1	178200353	178200363	TFE3_MA0831.3	6.66512	+	chr1	178199967	178200482	TFE3-RCC,PRCC	gene	178062863	178448644	+	center	55529	PeakInsideFeature	NA	ENSG00000075391.12	RASAL2	any_internal	0.20591	0.04516	1	0	1.73306
chr1	178232565	178232575	TFE3_MA0831.3	6.92493	-	chr1	178232453	178232886	TFE3-RCC	gene	178062863	178448644	+	center	23084	PeakInsideFeature	NA	ENSG00000075391.12	RASAL2	any_internal	0.16182	0.06301	0	0	1.09465
chr1	178575337	178575347	TFE3_MA0831.3	6.55471	+	chr1	178575143	178575657	PRCC	gene	178530047	178530164	+	end	45236	Downstream	NA	ENSG00000201347.1	RNA5SP69	distal_enhancer	0.07135	0.02862	0	0	0.85762
chr1	178613911	178613921	TFE3_MA0831.3	8.5393	-	chr1	178613514	178613923	TFE3-RCC	gene	178620840	178621417	+	start	7122	Upstream	NA	ENSG00000273384.1	RP5-1098D14.1	any_promoter	0.04046	0.01721	0	0	0.64541
chr1	179059912	179059922	TFE3_MA0831.3	7.60733	-	chr1	179059354	179059936	TFE3-RCC,PRCC	gene	179050511	179067158	+	center	811	PeakInsideFeature	NA	ENSG00000186283.9	TOR3A	any_internal	0.24636	0.03939	1	0	2.09255
chr1	179280148	179280158	TFE3_MA0831.3	6.92493	+	chr1	179279517	179280539	TFE3-RCC,PRCC	gene	179262924	179327815	+	center	15341	PeakInsideFeature	NA	ENSG00000057252.8	SOAT1	any_internal	0.06179	0.14555	0	0	-0.98283
chr1	179520251	179520261	TFE3_MA0831.3	6.66113	-	chr1	179519749	179520789	TFE3-RCC,PRCC	gene	179512335	179518057	-	start	2212	Upstream	NA	ENSG00000261250.1	RP11-545A16.1	any_promoter	0.10382	0.08971	0	0	0.16875
chr1	179560897	179560907	TFE3_MA0831.3	7.46303	+	chr1	179560585	179561267	TFE3-RCC,PRCC	gene	179560747	179660407	+	start	179	OverlapStart	NA	ENSG00000162782.11	TDRD5	any_promoter	0.36898	0.11069	1	0	1.54481
chr1	179784403	179784413	TFE3_MA0831.3	8.31081	-	chr1	179783579	179785974	TFE3-RCC,PRCC	gene	179785318	179787326	-	end	542	OverlapEnd	NA	ENSG00000229407.1	RP11-12M5.3	any_internal	0.2397	0.1839	1	0	0.34301
chr1	179825698	179825708	TFE3_MA0831.3	6.92493	-	chr1	179825523	179825993	PRCC	gene	179809101	179846938	-	center	2261	PeakInsideFeature	NA	ENSG00000169905.8	TOR1AIP2	any_internal	0.0371	0.03748	0	0	-0.00894
chr1	180086622	180086632	TFE3_MA0831.3	9.21187	+	chr1	180086026	180087194	PRCC	gene	180086274	180093025	-	end	336	OverlapEnd	NA	ENSG00000261817.1	RP11-502H18.2	any_internal	0.06169	0.04314	0	0	0.35195
chr1	180120286	180120296	TFE3_MA0831.3	7.75266	-	chr1	180120152	180120431	PRCC	gene	180123968	180173165	+	start	3677	Upstream	NA	ENSG00000116260.12	QSOX1	any_promoter	0.10232	0.07073	0	0	0.41519
chr1	180123943	180123953	TFE3_MA0831.3	7.72644	-	chr1	180123235	180124836	TFE3-RCC,PRCC	gene	180123968	180173165	+	start	67	OverlapStart	NA	ENSG00000116260.12	QSOX1	any_promoter	0.97443	0.95965	1	1	0.02152
chr1	180157696	180157706	TFE3_MA0831.3	6.42803	-	chr1	180156874	180158009	TFE3-RCC,PRCC	gene	180123968	180173165	+	center	8875	PeakInsideFeature	NA	ENSG00000116260.12	QSOX1	any_internal	0.06224	0.07053	0	0	-0.13242
chr1	180232429	180232439	TFE3_MA0831.3	9.32542	-	chr1	180230353	180232633	TFE3-RCC,PRCC	gene	180199420	180249380	+	center	7093	PeakInsideFeature	NA	ENSG00000121454.4	LHX4	any_internal	0.04922	0.04882	0	0	0.0079
chr1	180239081	180239091	TFE3_MA0831.3	7.60733	+	chr1	180238891	180240825	TFE3-RCC,PRCC	gene	180238787	180245359	-	end	1071	PeakInsideFeature	NA	ENSG00000230124.2	RP5-1180C10.2	any_internal	0.08007	0.09635	0	0	-0.20968
chr1	180240613	180240623	TFE3_MA0831.3	7.3337	-	chr1	180238891	180240825	TFE3-RCC,PRCC	gene	180238787	180245359	-	end	1071	PeakInsideFeature	NA	ENSG00000230124.2	RP5-1180C10.2	any_internal	0.0471	0.045	0	0	0.04325
chr1	180471541	180471551	TFE3_MA0831.3	9.99816	-	chr1	180471041	180472866	TFE3-RCC,PRCC	gene	180244514	180472089	-	start	136	OverlapStart	NA	ENSG00000135847.5	ACBD6	any_promoter	0.83511	0.68731	1	1	0.27236
chr1	180579032	180579042	TFE3_MA0831.3	6.92493	-	chr1	180578859	180579204	TFE3-RCC,PRCC	gene	180601139	180859387	+	start	22108	Upstream	NA	ENSG00000143324.9	XPR1	distal_enhancer	0.05711	0.07696	0	0	-0.31583
chr1	180586813	180586823	TFE3_MA0831.3	10.12731	-	chr1	180586571	180587486	PRCC	gene	180601139	180859387	+	start	14111	Upstream	NA	ENSG00000143324.9	XPR1	distal_enhancer	0.04206	0.02377	0	0	0.46767
chr1	180963634	180963644	TFE3_MA0831.3	9.99816	+	chr1	180963477	180963754	TFE3-RCC	gene	180941860	180992047	-	center	3338	PeakInsideFeature	NA	ENSG00000135823.9	STX6	any_internal	0.06806	0.02786	0	0	0.82795
chr1	180992143	180992153	TFE3_MA0831.3	9.99816	-	chr1	180990943	180993015	TFE3-RCC,PRCC	gene	180941860	180992047	-	start	68	OverlapStart	NA	ENSG00000135823.9	STX6	any_promoter	0.41503	0.34566	1	1	0.24812
chr1	181096539	181096549	TFE3_MA0831.3	12.51814	-	chr1	181095833	181097342	TFE3-RCC,PRCC	gene	181060244	181062035	+	end	34552	Downstream	NA	ENSG00000272198.1	RP11-309G3.3	distal_enhancer	0.09777	0.06336	0	0	0.47911
chr1	181459628	181459638	TFE3_MA0831.3	7.60733	+	chr1	181459484	181459700	TFE3-RCC	gene	181382237	181777219	+	start	77355	PeakInsideFeature	NA	ENSG00000198216.6	CACNA1E	any_internal	0.17102	0.0631	0	0	1.16288
chr1	181511204	181511214	TFE3_MA0831.3	8.5393	+	chr1	181510649	181511810	TFE3-RCC,PRCC	gene	181382237	181777219	+	center	68499	PeakInsideFeature	NA	ENSG00000198216.6	CACNA1E	any_internal	0.23583	0.06735	1	0	1.50809
chr1	181625005	181625015	TFE3_MA0831.3	6.65147	+	chr1	181624943	181625945	PRCC	gene	181382237	181777219	+	center	45716	PeakInsideFeature	NA	ENSG00000198216.6	CACNA1E	any_internal	0.04094	0.02668	0	0	0.35769
chr1	181695646	181695656	TFE3_MA0831.3	9.32542	-	chr1	181695575	181696089	TFE3-RCC,PRCC	gene	181382237	181777219	+	end	81387	PeakInsideFeature	NA	ENSG00000198216.6	CACNA1E	any_internal	0.10875	0.03048	0	0	1.28491
chr1	181786367	181786377	TFE3_MA0831.3	9.32542	+	chr1	181785717	181786783	TFE3-RCC,PRCC	gene	181781839	181782396	+	end	3854	Downstream	NA	ENSG00000272880.1	RP11-33M22.2	distal_enhancer	0.06577	0.05437	0	0	0.19593
chr1	181961979	181961989	TFE3_MA0831.3	9.32542	-	chr1	181961918	181962190	PRCC	NA	NA	NA	NA	NA	NA	NA	NA	NA	NA	NA	0.04082	0.03802	0	0	0.06371
chr1	182138545	182138555	TFE3_MA0831.3	8.31028	+	chr1	182138341	182139072	TFE3-RCC,PRCC	gene	182098444	182283196	-	end	40262	PeakInsideFeature	NA	ENSG00000228918.3	GS1-122H1.2	any_internal	0.24382	0.21295	1	1	0.17668
chr1	182228435	182228445	TFE3_MA0831.3	6.80526	+	chr1	182228085	182229232	TFE3-RCC,PRCC	gene	182098444	182283196	-	center	37838	PeakInsideFeature	NA	ENSG00000228918.3	GS1-122H1.2	any_internal	0.46757	0.32118	1	1	0.51005
chr1	182573205	182573215	TFE3_MA0831.3	6.67691	-	chr1	182572943	182574037	TFE3-RCC,PRCC	gene	182567757	182573543	-	start	53	OverlapStart	NA	ENSG00000143333.6	RGS16	any_promoter	0.23869	0.13267	1	0	0.74563
chr1	182809200	182809210	TFE3_MA0831.3	6.92493	+	chr1	182807711	182809902	TFE3-RCC,PRCC	gene	182808503	182856886	+	start	303	OverlapStart	NA	ENSG00000135829.12	DHX9	any_promoter	0.24925	0.44326	1	1	-0.774
chr1	182973541	182973551	TFE3_MA0831.3	6.92493	+	chr1	182972912	182973898	TFE3-RCC,PRCC	gene	182992594	183114727	+	start	19189	Upstream	NA	ENSG00000135862.5	LAMC1	distal_enhancer	0.39439	0.06346	1	0	2.25815
chr1	183094609	183094619	TFE3_MA0831.3	9.99816	-	chr1	183094285	183095367	TFE3-RCC,PRCC	gene	182992594	183114727	+	end	19901	PeakInsideFeature	NA	ENSG00000135862.5	LAMC1	any_internal	0.92187	0.04865	1	0	3.70261
chr1	183248278	183248288	TFE3_MA0831.3	6.92493	-	chr1	183247918	183248653	TFE3-RCC,PRCC	gene	183217371	183387737	-	end	30914	PeakInsideFeature	NA	ENSG00000157064.6	NMNAT2	any_internal	0.14467	0.06406	0	0	0.93764
chr1	183250985	183250995	TFE3_MA0831.3	6.57677	-	chr1	183250615	183251626	TFE3-RCC,PRCC	gene	183217371	183387737	-	end	33749	PeakInsideFeature	NA	ENSG00000157064.6	NMNAT2	any_internal	0.25751	0.1132	1	0	1.03691
chr1	183600013	183600023	TFE3_MA0831.3	6.54759	-	chr1	183599846	183600159	PRCC	gene	183605219	183897665	+	start	5217	Upstream	NA	ENSG00000143344.11	RGL1	any_promoter	0.05907	0.11518	0	0	-0.74455
chr1	183605176	183605186	TFE3_MA0831.3	11.73203	+	chr1	183604193	183605770	TFE3-RCC,PRCC	gene	183592400	183604892	-	start	89	OverlapStart	NA	ENSG00000162704.11	ARPC5	any_promoter	1.00325	0.83694	1	1	0.2548
chr1	183657148	183657158	TFE3_MA0831.3	6.93458	+	chr1	183656728	183657257	PRCC	gene	183605219	183897665	+	start	51773	PeakInsideFeature	NA	ENSG00000143344.11	RGL1	any_internal	0.01948	0.03636	0	0	-0.47324
chr1	183703830	183703840	TFE3_MA0831.3	8.53877	-	chr1	183703446	183704960	TFE3-RCC,PRCC	gene	183605219	183897665	+	center	47239	PeakInsideFeature	NA	ENSG00000143344.11	RGL1	any_internal	0.06211	0.07583	0	0	-0.21329
chr1	183779493	183779503	TFE3_MA0831.3	10.12731	-	chr1	183779390	183779686	PRCC	gene	183605219	183897665	+	center	28096	PeakInsideFeature	NA	ENSG00000143344.11	RGL1	any_internal	0.12801	0.15041	0	0	-0.19832
chr1	183797358	183797368	TFE3_MA0831.3	9.32542	+	chr1	183796837	183797721	TFE3-RCC,PRCC	gene	183605219	183897665	+	center	45837	PeakInsideFeature	NA	ENSG00000143344.11	RGL1	any_internal	0.03189	0.01855	0	0	0.39343
chr1	183865726	183865736	TFE3_MA0831.3	9.06774	+	chr1	183865471	183866266	TFE3-RCC,PRCC	gene	183605219	183897665	+	end	31797	PeakInsideFeature	NA	ENSG00000143344.11	RGL1	any_internal	0.07432	0.08502	0	0	-0.14904
chr1	183877398	183877408	TFE3_MA0831.3	6.65147	-	chr1	183877332	183877819	PRCC	gene	183605219	183897665	+	end	20090	PeakInsideFeature	NA	ENSG00000143344.11	RGL1	any_internal	0.04344	0.03941	0	0	0.08889
chr1	183885351	183885361	TFE3_MA0831.3	6.54759	+	chr1	183884757	183885903	TFE3-RCC,PRCC	gene	183605219	183897665	+	end	12335	PeakInsideFeature	NA	ENSG00000143344.11	RGL1	any_internal	0.31193	0.36784	1	1	-0.2221
chr1	183971398	183971408	TFE3_MA0831.3	6.66512	-	chr1	183970942	183971805	TFE3-RCC,PRCC	gene	183898795	184006863	-	center	18544	PeakInsideFeature	NA	ENSG00000198756.6	COLGALT2	any_internal	0.10929	0.1161	0	0	-0.07189
chr1	183990194	183990204	TFE3_MA0831.3	8.5393	+	chr1	183989793	183990599	TFE3-RCC,PRCC	gene	183898795	184006863	-	start	16667	PeakInsideFeature	NA	ENSG00000198756.6	COLGALT2	any_internal	0.23395	0.02981	1	0	2.26115
chr1	184026292	184026302	TFE3_MA0831.3	7.60733	+	chr1	184026042	184026712	PRCC	gene	184020810	184043346	+	start	5567	PeakInsideFeature	NA	ENSG00000198860.7	TSEN15	any_internal	0.03676	0.05777	0	0	-0.42845
chr1	184179267	184179277	TFE3_MA0831.3	6.92493	+	chr1	184178908	184179655	TFE3-RCC,PRCC	gene	184140847	184140957	-	start	38324	Upstream	NA	ENSG00000199840.1	Y_RNA	distal_enhancer	0.92444	0.41955	1	1	1.09646
chr1	184256319	184256329	TFE3_MA0831.3	6.80526	-	chr1	184256167	184256919	TFE3-RCC,PRCC	gene	184284791	184284899	+	start	28248	Upstream	NA	ENSG00000207080.2	Y_RNA	distal_enhancer	0.1205	0.01983	0	0	1.72108
chr1	184299596	184299606	TFE3_MA0831.3	6.80526	-	chr1	184299421	184299920	TFE3-RCC,PRCC	gene	184304791	184305081	+	start	5121	Upstream	NA	ENSG00000244568.2	RN7SL654P	any_promoter	0.06395	0.04593	0	0	0.33077
chr1	184425095	184425105	TFE3_MA0831.3	6.80526	-	chr1	184424978	184425696	TFE3-RCC,PRCC	gene	184356191	184598154	+	center	51835	PeakInsideFeature	NA	ENSG00000116667.8	C1orf21	any_internal	0.09504	0.0759	0	0	0.25289
chr1	184460888	184460898	TFE3_MA0831.3	6.80526	+	chr1	184460437	184461598	TFE3-RCC,PRCC	gene	184356191	184598154	+	center	16155	PeakInsideFeature	NA	ENSG00000116667.8	C1orf21	any_internal	0.20862	0.31499	1	1	-0.54327
chr1	184699586	184699596	TFE3_MA0831.3	7.17709	-	chr1	184699429	184699692	PRCC	gene	184659364	184724047	-	center	7855	PeakInsideFeature	NA	ENSG00000116406.14	EDEM3	any_internal	0.02646	0.01723	0	0	0.29145
chr1	184775366	184775376	TFE3_MA0831.3	9.34066	-	chr1	184774707	184776136	TFE3-RCC,PRCC	gene	184759857	184943682	-	end	15564	PeakInsideFeature	NA	ENSG00000135842.12	FAM129A	any_internal	0.0601	0.05723	0	0	0.05009
chr1	184844634	184844644	TFE3_MA0831.3	9.99816	-	chr1	184844393	184844723	PRCC	gene	184759857	184943682	-	center	7211	PeakInsideFeature	NA	ENSG00000135842.12	FAM129A	any_internal	0.05362	0.033	0	0	0.44547
chr1	185035741	185035751	TFE3_MA0831.3	7.75266	+	chr1	185035171	185035981	PRCC	gene	185014495	185071740	+	center	7541	PeakInsideFeature	NA	ENSG00000121481.6	RNF2	any_internal	0.02363	0.03612	0	0	-0.33597
chr1	185260305	185260315	TFE3_MA0831.3	6.66113	-	chr1	185260170	185260591	TFE3-RCC,PRCC	gene	185126211	185260897	+	end	517	PeakInsideFeature	NA	ENSG00000116668.8	SWT1	any_internal	0.05919	0.03511	0	0	0.49301
chr1	185315187	185315197	TFE3_MA0831.3	6.82104	-	chr1	185314960	185316029	TFE3-RCC,PRCC	gene	185290288	185304171	-	start	11323	Upstream	NA	ENSG00000261024.2	GS1-279B7.1	distal_enhancer	0.0639	0.08322	0	0	-0.28664
chr1	185410250	185410260	TFE3_MA0831.3	8.5393	+	chr1	185408032	185411465	TFE3-RCC,PRCC	gene	185404970	185405179	+	end	4569	Downstream	NA	ENSG00000270920.1	CTA-277P6.1	distal_enhancer	0.09247	0.11592	0	0	-0.26464
chr1	185540199	185540209	TFE3_MA0831.3	9.34119	+	chr1	185538685	185540840	TFE3-RCC,PRCC	gene	185527503	185597659	-	end	12259	PeakInsideFeature	NA	ENSG00000228309.2	GS1-204I12.1	any_internal	0.3683	0.27557	1	1	0.38906
chr1	185642318	185642328	TFE3_MA0831.3	9.32542	+	chr1	185641796	185642420	TFE3-RCC,PRCC	gene	185624133	185626300	+	end	15808	Downstream	NA	ENSG00000261729.1	GS1-204I12.4	distal_enhancer	0.05859	0.06047	0	0	-0.03247
chr1	185886789	185886799	TFE3_MA0831.3	9.06721	+	chr1	185886779	185887176	PRCC	gene	185703682	186160085	+	center	44906	PeakInsideFeature	NA	ENSG00000143341.7	HMCN1	any_internal	0.05559	0.03024	0	0	0.55323
chr1	186451986	186451996	TFE3_MA0831.3	9.99816	+	chr1	186451687	186452385	TFE3-RCC,PRCC	gene	186412697	186430254	-	start	21782	Upstream	NA	ENSG00000116703.12	PDC	distal_enhancer	0.13577	0.11797	0	0	0.17041
chr1	187446411	187446421	TFE3_MA0831.3	9.32542	+	chr1	187445848	187446568	PRCC	gene	187449424	187449746	+	start	3216	Upstream	NA	ENSG00000272827.1	RP11-445P19.3	any_promoter	0.06891	0.03956	0	0	0.54771
chr1	187482466	187482476	TFE3_MA0831.3	9.34066	+	chr1	187482292	187482638	PRCC	gene	187475969	187476251	-	start	6214	Upstream	NA	ENSG00000271558.1	RP11-445P19.2	any_promoter	0.05183	0.01776	0	0	0.86065
chr1	187684982	187684992	TFE3_MA0831.3	6.93458	+	chr1	187683499	187685118	PRCC	gene	187683373	187683866	-	start	442	OverlapStart	NA	ENSG00000223847.1	RP5-925F19.1	any_promoter	0.02228	0.03431	0	0	-0.33335
chr1	187812077	187812087	TFE3_MA0831.3	6.82069	-	chr1	187811182	187812334	TFE3-RCC,PRCC	NA	NA	NA	NA	NA	NA	NA	NA	NA	NA	NA	0.88443	0.08286	1	0	3.08765
chr1	189469080	189469090	TFE3_MA0831.3	6.66113	+	chr1	189468744	189470712	PRCC	NA	NA	NA	NA	NA	NA	NA	NA	NA	NA	NA	0.01559	0.03934	0	0	-0.67798
chr1	189909344	189909354	TFE3_MA0831.3	6.82104	-	chr1	189909139	189909494	PRCC	gene	189958699	189962227	-	end	49383	Downstream	NA	ENSG00000230987.2	RP11-113I24.1	distal_enhancer	0.02625	0.03066	0	0	-0.12136
chr1	192777343	192777353	TFE3_MA0831.3	7.46303	+	chr1	192776311	192778937	TFE3-RCC,PRCC	gene	192778168	192781403	+	start	544	OverlapStart	NA	ENSG00000116741.6	RGS2	any_promoter	0.08943	0.14182	0	0	-0.54782
chr1	192873779	192873789	TFE3_MA0831.3	6.80526	-	chr1	192873534	192874424	TFE3-RCC,PRCC	gene	192844815	192845115	-	start	28864	Upstream	NA	ENSG00000223075.1	RN7SKP126	distal_enhancer	0.06784	0.08253	0	0	-0.21407
chr1	192949910	192949920	TFE3_MA0831.3	6.66512	+	chr1	192949579	192950327	PRCC	gene	192962578	192963807	-	end	12625	Downstream	NA	ENSG00000234473.1	ZNF101P2	distal_enhancer	0.01872	0.01916	0	0	-0.01478
chr1	193037305	193037315	TFE3_MA0831.3	6.93458	-	chr1	193037204	193037652	PRCC	gene	192981379	193029237	-	start	8191	Upstream	NA	ENSG00000116750.9	UCHL5	any_promoter	0.0933	0.04068	0	0	0.85881
chr1	193155801	193155811	TFE3_MA0831.3	6.82104	+	chr1	193155205	193155920	TFE3-RCC,PRCC	gene	193148174	193155784	-	start	222	OverlapStart	NA	ENSG00000162630.5	B3GALT2	any_promoter	0.0917	0.15424	0	0	-0.62343
chr1	193403670	193403680	TFE3_MA0831.3	6.92493	+	chr1	193403590	193403790	TFE3-RCC	NA	NA	NA	NA	NA	NA	NA	NA	NA	NA	NA	0.0651	0.02482	0	0	0.86795
chr1	193506752	193506762	TFE3_MA0831.3	7.52417	-	chr1	193506571	193507195	TFE3-RCC,PRCC	NA	NA	NA	NA	NA	NA	NA	NA	NA	NA	NA	0.03372	0.0358	0	0	-0.05107
chr1	193898320	193898330	TFE3_MA0831.3	6.66512	+	chr1	193898262	193898463	PRCC	NA	NA	NA	NA	NA	NA	NA	NA	NA	NA	NA	0.03825	0.03025	0	0	0.19845
chr1	194013259	194013269	TFE3_MA0831.3	6.65147	-	chr1	194013202	194014185	PRCC	NA	NA	NA	NA	NA	NA	NA	NA	NA	NA	NA	0.02562	0.01805	0	0	0.23882
chr1	194038742	194038752	TFE3_MA0831.3	6.57695	-	chr1	194038707	194038930	TFE3-RCC	NA	NA	NA	NA	NA	NA	NA	NA	NA	NA	NA	0.0618	0.02938	0	0	0.68468
chr1	196212963	196212973	TFE3_MA0831.3	6.65147	-	chr1	196212641	196213075	TFE3-RCC	gene	196194908	196578355	-	end	17950	PeakInsideFeature	NA	ENSG00000162687.12	KCNT2	any_internal	0.05344	0.02119	0	0	0.77708
chr1	196692942	196692952	TFE3_MA0831.3	6.65147	-	chr1	196692455	196693085	TFE3-RCC,PRCC	gene	196621007	196716634	+	end	23864	PeakInsideFeature	NA	ENSG00000000971.11	CFH	any_internal	0.04178	0.03126	0	0	0.25141
chr1	197115850	197115860	TFE3_MA0831.3	6.81467	+	chr1	197114863	197116314	TFE3-RCC,PRCC	gene	197053257	197115824	-	start	236	OverlapStart	NA	ENSG00000066279.12	ASPM	any_promoter	1.11177	0.9692	1	1	0.19351
chr1	197244232	197244242	TFE3_MA0831.3	7.75266	+	chr1	197243860	197244466	TFE3-RCC,PRCC	gene	197170591	197447585	+	center	64925	PeakInsideFeature	NA	ENSG00000134376.10	CRB1	any_internal	0.05741	0.04746	0	0	0.18807
chr1	197290566	197290576	TFE3_MA0831.3	6.66512	+	chr1	197289901	197290812	TFE3-RCC,PRCC	gene	197170591	197447585	+	center	18732	PeakInsideFeature	NA	ENSG00000134376.10	CRB1	any_internal	0.08822	0.18372	0	0	-0.88831
chr1	197455130	197455140	TFE3_MA0831.3	6.66512	-	chr1	197454756	197455291	PRCC	gene	197170591	197447585	+	end	7438	Downstream	NA	ENSG00000134376.10	CRB1	distal_enhancer	0.02226	0.03803	0	0	-0.4232
chr1	197993886	197993896	TFE3_MA0831.3	6.82069	-	chr1	197993703	197994560	PRCC	NA	NA	NA	NA	NA	NA	NA	NA	NA	NA	NA	0.04092	0.02355	0	0	0.44922
chr1	198090069	198090079	TFE3_MA0831.3	6.67691	-	chr1	198090054	198090846	PRCC	gene	198126092	198291550	+	start	35642	Upstream	NA	ENSG00000151414.10	NEK7	distal_enhancer	0.05336	0.01916	0	0	0.84189
chr1	198090755	198090765	TFE3_MA0831.3	11.73203	-	chr1	198090054	198090846	PRCC	gene	198126092	198291550	+	start	35642	Upstream	NA	ENSG00000151414.10	NEK7	distal_enhancer	0.04346	0.03605	0	0	0.16787
chr1	198906602	198906612	TFE3_MA0831.3	6.80526	-	chr1	198905535	198906900	TFE3-RCC,PRCC	gene	198776621	198906558	-	start	341	OverlapStart	NA	ENSG00000229989.3	MIR181A1HG	any_promoter	0.78978	0.9526	1	1	-0.26313
chr1	199067750	199067760	TFE3_MA0831.3	6.92493	+	chr1	199067650	199067906	PRCC	gene	198985261	199045864	+	end	21914	Downstream	NA	ENSG00000235492.1	RP11-16L9.4	distal_enhancer	0.05388	0.06912	0	0	-0.25784
chr1	199141477	199141487	TFE3_MA0831.3	6.93458	+	chr1	199141429	199143211	TFE3-RCC,PRCC	gene	199117725	199362435	+	start	24595	PeakInsideFeature	NA	ENSG00000231718.1	RP11-382E9.1	any_internal	0.05297	0.02244	0	0	0.72893
chr1	199640138	199640148	TFE3_MA0831.3	7.60733	-	chr1	199639946	199640312	TFE3-RCC	NA	NA	NA	NA	NA	NA	NA	NA	NA	NA	NA	0.09041	0.01767	0	0	1.45713
chr1	200304012	200304022	TFE3_MA0831.3	6.92493	+	chr1	200303869	200304116	PRCC	gene	200298288	200298805	+	end	5187	Downstream	NA	ENSG00000213045.3	RP11-532L16.1	distal_enhancer	0.02123	0.04057	0	0	-0.51358
chr1	200407032	200407042	TFE3_MA0831.3	6.42803	+	chr1	200406677	200407315	TFE3-RCC,PRCC	gene	200374067	200379184	-	start	27812	Upstream	NA	ENSG00000162702.7	ZNF281	distal_enhancer	0.03999	0.04557	0	0	-0.12062
chr1	200639655	200639665	TFE3_MA0831.3	6.70609	+	chr1	200638390	200639887	TFE3-RCC,PRCC	gene	200593023	200639097	-	start	41	OverlapStart	NA	ENSG00000118197.9	DDX59	any_promoter	0.28161	0.33286	1	1	-0.22367
chr1	200662705	200662715	TFE3_MA0831.3	6.65147	-	chr1	200662108	200663093	TFE3-RCC,PRCC	gene	200638634	200663378	+	end	778	PeakInsideFeature	NA	ENSG00000260088.1	RP11-92G12.3	any_internal	0.14109	0.0269	0	0	1.69752
chr1	200989368	200989378	TFE3_MA0831.3	6.92493	+	chr1	200988510	200990435	TFE3-RCC,PRCC	gene	200993076	200997920	+	start	3604	Upstream	NA	ENSG00000229191.1	RP11-168O16.1	any_promoter	0.02723	0.05679	0	0	-0.65719
chr1	200997290	200997300	TFE3_MA0831.3	9.99816	+	chr1	200997287	200998226	TFE3-RCC,PRCC	gene	200938519	200992828	-	start	4928	Upstream	NA	ENSG00000116852.10	KIF21B	any_promoter	0.04578	0.04349	0	0	0.04814
chr1	201154662	201154672	TFE3_MA0831.3	7.46303	-	chr1	201153399	201154721	TFE3-RCC,PRCC	gene	201159952	201198080	+	start	5892	Upstream	NA	ENSG00000163395.12	IGFN1	any_promoter	0.08589	0.05139	0	0	0.54362
chr1	201268344	201268354	TFE3_MA0831.3	6.92493	+	chr1	201267637	201268722	TFE3-RCC,PRCC	gene	201252579	201302121	+	center	9171	PeakInsideFeature	NA	ENSG00000081277.7	PKP1	any_internal	0.19047	0.12659	1	0	0.51015
chr1	201515542	201515552	TFE3_MA0831.3	6.93458	+	chr1	201515062	201515928	TFE3-RCC,PRCC	gene	201476368	201502736	+	end	12759	Downstream	NA	ENSG00000224536.1	RP11-134G8.7	distal_enhancer	0.05081	0.05972	0	0	-0.16234
chr1	201529067	201529077	TFE3_MA0831.3	6.42803	-	chr1	201528643	201529618	TFE3-RCC,PRCC	gene	201476368	201502736	+	end	26394	Downstream	NA	ENSG00000224536.1	RP11-134G8.7	distal_enhancer	0.19182	0.30002	1	1	-0.58625
chr1	201574631	201574641	TFE3_MA0831.3	7.1082	+	chr1	201574214	201574896	TFE3-RCC,PRCC	gene	201592012	201592738	+	start	17457	Upstream	NA	ENSG00000269690.1	AC096677.1	distal_enhancer	0.25984	0.03661	1	0	2.22745
chr1	201574747	201574757	TFE3_MA0831.3	8.5393	+	chr1	201574214	201574896	TFE3-RCC,PRCC	gene	201592012	201592738	+	start	17457	Upstream	NA	ENSG00000269690.1	AC096677.1	distal_enhancer	0.31948	0.03755	1	0	2.4804
chr1	202060170	202060180	TFE3_MA0831.3	6.80544	+	chr1	202060166	202060467	PRCC	gene	202065886	202066106	+	start	5570	Upstream	NA	ENSG00000227109.1	CRIP1P3	any_promoter	0.04645	0.03671	0	0	0.21467
chr1	202113161	202113171	TFE3_MA0831.3	6.81467	-	chr1	202112100	202114752	TFE3-RCC,PRCC	gene	202102531	202113869	-	start	443	OverlapStart	NA	ENSG00000143862.3	ARL8A	any_promoter	0.22472	0.21107	1	1	0.08143
chr1	202391956	202391966	TFE3_MA0831.3	8.53877	+	chr1	202391921	202392133	PRCC	gene	202317826	202561834	+	center	47803	PeakInsideFeature	NA	ENSG00000077157.16	PPP1R12B	any_internal	0.04698	0.01724	0	0	0.78337
chr1	202535188	202535198	TFE3_MA0831.3	6.80526	-	chr1	202535163	202535372	PRCC	gene	202317826	202561834	+	end	26567	PeakInsideFeature	NA	ENSG00000077157.16	PPP1R12B	any_internal	0.07065	0.02822	0	0	0.858
chr1	202558735	202558745	TFE3_MA0831.3	9.34066	-	chr1	202558008	202559077	TFE3-RCC,PRCC	gene	202317826	202561834	+	end	3292	PeakInsideFeature	NA	ENSG00000077157.16	PPP1R12B	any_internal	0.16698	0.17923	0	0	-0.08969
chr1	202667423	202667433	TFE3_MA0831.3	7.46303	+	chr1	202667295	202667609	TFE3-RCC	gene	202559723	202679545	-	start	12093	PeakInsideFeature	NA	ENSG00000143858.7	SYT2	any_internal	0.04304	0.02501	0	0	0.45195
chr1	202781149	202781159	TFE3_MA0831.3	7.46303	-	chr1	202781138	202781930	PRCC	gene	202779365	202779957	-	start	1577	Upstream	NA	ENSG00000260021.1	RP11-480I12.10	any_promoter	0.06648	0.0445	0	0	0.40149
chr1	202896434	202896444	TFE3_MA0831.3	9.99816	+	chr1	202895648	202897002	TFE3-RCC,PRCC	gene	202860227	202897764	-	start	1439	PeakInsideFeature	NA	ENSG00000117153.11	KLHL12	any_internal	0.7976	0.69763	1	1	0.18718
chr1	202896452	202896462	TFE3_MA0831.3	12.51814	-	chr1	202895648	202897002	TFE3-RCC,PRCC	gene	202860227	202897764	-	start	1439	PeakInsideFeature	NA	ENSG00000117153.11	KLHL12	any_internal	0.7976	0.69763	1	1	0.18718
chr1	202995497	202995507	TFE3_MA0831.3	9.85386	+	chr1	202994867	202996744	TFE3-RCC,PRCC	gene	202995625	203047868	+	start	180	OverlapStart	NA	ENSG00000143847.11	PPFIA4	any_promoter	0.4216	0.34493	1	1	0.2724
chr1	203024873	203024883	TFE3_MA0831.3	6.54759	+	chr1	203024839	203025666	PRCC	gene	202995625	203047868	+	center	3506	PeakInsideFeature	NA	ENSG00000143847.11	PPFIA4	any_internal	0.0482	0.03612	0	0	0.26415
chr1	203240328	203240338	TFE3_MA0831.3	9.32542	-	chr1	203240172	203240430	TFE3-RCC,PRCC	gene	203181954	203242769	-	start	2468	PeakInsideFeature	NA	ENSG00000133063.11	CHIT1	any_internal	0.43933	0.53423	1	1	-0.26882
chr1	203289783	203289793	TFE3_MA0831.3	6.82104	-	chr1	203289721	203290471	TFE3-RCC,PRCC	gene	203288123	203288227	-	start	1869	Upstream	NA	ENSG00000202300.1	RNU6-487P	any_promoter	0.06707	0.12967	0	0	-0.75479
chr1	203371936	203371946	TFE3_MA0831.3	8.53877	+	chr1	203371687	203372105	PRCC	gene	203369393	203369709	-	start	2187	Upstream	NA	ENSG00000271588.1	RP11-435P24.3	any_promoter	0.03486	0.04807	0	0	-0.29211
chr1	203435244	203435254	TFE3_MA0831.3	6.70609	-	chr1	203434375	203436314	TFE3-RCC,PRCC	gene	203444955	203460480	+	start	9611	Upstream	NA	ENSG00000188783.5	PRELP	any_promoter	0.66361	0.45276	1	1	0.52833
chr1	203489101	203489111	TFE3_MA0831.3	6.93458	+	chr1	203488519	203489911	TFE3-RCC,PRCC	gene	203463270	203477992	+	end	11223	Downstream	NA	ENSG00000188770.5	OPTC	distal_enhancer	0.03408	0.02604	0	0	0.21496
chr1	203540137	203540147	TFE3_MA0831.3	6.67638	-	chr1	203538766	203540446	TFE3-RCC,PRCC	NA	NA	NA	NA	NA	NA	NA	NA	NA	NA	NA	0.64248	0.06342	1	0	2.93053
chr1	203764635	203764645	TFE3_MA0831.3	12.51814	-	chr1	203764408	203765743	TFE3-RCC,PRCC	gene	203764781	203823252	+	start	294	OverlapStart	NA	ENSG00000058673.11	ZC3H11A	any_promoter	0.71774	0.97714	1	1	-0.43266
chr1	204135176	204135186	TFE3_MA0831.3	6.55471	+	chr1	204135010	204135477	TFE3-RCC	gene	204123943	204135465	-	start	222	OverlapStart	NA	ENSG00000143839.12	REN	any_promoter	0.04125	0.01711	0	0	0.66649
chr1	204209525	204209535	TFE3_MA0831.3	9.34066	+	chr1	204209420	204209865	PRCC	gene	204187978	204346793	-	end	21664	PeakInsideFeature	NA	ENSG00000143850.8	PLEKHA6	any_internal	0.03059	0.05627	0	0	-0.55622
chr1	204223515	204223525	TFE3_MA0831.3	6.92493	-	chr1	204223120	204223716	TFE3-RCC,PRCC	gene	204187978	204346793	-	end	35440	PeakInsideFeature	NA	ENSG00000143850.8	PLEKHA6	any_internal	0.13234	0.08309	0	0	0.54586
chr1	204256379	204256389	TFE3_MA0831.3	6.82104	-	chr1	204255799	204257839	TFE3-RCC,PRCC	gene	204187978	204346793	-	center	10566	PeakInsideFeature	NA	ENSG00000143850.8	PLEKHA6	any_internal	0.2853	0.50903	1	1	-0.78521
chr1	204284362	204284372	TFE3_MA0831.3	8.5393	-	chr1	204284032	204285007	TFE3-RCC	gene	204187978	204346793	-	center	17134	PeakInsideFeature	NA	ENSG00000143850.8	PLEKHA6	any_internal	0.10897	0.02865	0	0	1.3366
chr1	204314940	204314950	TFE3_MA0831.3	6.55471	+	chr1	204314349	204315679	TFE3-RCC,PRCC	gene	204187978	204346793	-	start	31779	PeakInsideFeature	NA	ENSG00000143850.8	PLEKHA6	any_internal	0.67474	0.33584	1	1	0.9574
chr1	204329102	204329112	TFE3_MA0831.3	10.12731	+	chr1	204328769	204329395	PRCC	gene	204187978	204346793	-	start	17711	PeakInsideFeature	NA	ENSG00000143850.8	PLEKHA6	any_internal	0.06481	0.05718	0	0	0.1296
chr1	204396368	204396378	TFE3_MA0831.3	10.12731	-	chr1	204395967	204396613	PRCC	gene	204391755	204463852	-	end	4535	PeakInsideFeature	NA	ENSG00000133056.9	PIK3C2B	any_internal	0.04599	0.04023	0	0	0.1239
chr1	204449976	204449986	TFE3_MA0831.3	6.67638	+	chr1	204449439	204451643	TFE3-RCC,PRCC	gene	204391755	204463852	-	start	13311	PeakInsideFeature	NA	ENSG00000133056.9	PIK3C2B	any_internal	0.89516	0.12808	1	0	2.59549
chr1	204606763	204606773	TFE3_MA0831.3	9.06774	-	chr1	204606298	204607682	TFE3-RCC,PRCC	gene	204586297	204654861	-	center	13589	PeakInsideFeature	NA	ENSG00000170382.7	LRRN2	any_internal	0.18154	0.05043	0	0	1.46546
chr1	204958178	204958188	TFE3_MA0831.3	6.55471	+	chr1	204957992	204959133	TFE3-RCC,PRCC	gene	204797778	204991950	+	end	33388	PeakInsideFeature	NA	ENSG00000163531.11	NFASC	any_internal	0.03716	0.04241	0	0	-0.11881
chr1	205011287	205011297	TFE3_MA0831.3	7.60715	+	chr1	205011054	205011604	TFE3-RCC	gene	205012324	205047627	+	start	995	Upstream	NA	ENSG00000184144.5	CNTN2	any_promoter	0.11081	0.02338	0	0	1.50858
chr1	205227909	205227919	TFE3_MA0831.3	9.32542	+	chr1	205227217	205229073	TFE3-RCC,PRCC	gene	205197303	205242471	+	center	8258	PeakInsideFeature	NA	ENSG00000133069.10	TMCC2	any_internal	0.17943	0.07264	0	0	1.07384
chr1	205294581	205294591	TFE3_MA0831.3	9.99816	+	chr1	205294040	205294873	TFE3-RCC,PRCC	gene	205271186	205290883	-	start	3573	Upstream	NA	ENSG00000163545.7	NUAK2	any_promoter	0.16564	0.1357	0	0	0.2479
chr1	205506045	205506055	TFE3_MA0831.3	7.72644	-	chr1	205505440	205506565	PRCC	gene	205473722	205501921	+	end	4081	Downstream	NA	ENSG00000117266.11	CDK18	distal_enhancer	0.06552	0.14981	0	0	-0.95723
chr1	205905204	205905214	TFE3_MA0831.3	6.67691	-	chr1	205905070	205905325	PRCC	gene	205904255	205904896	+	start	942	Downstream	NA	ENSG00000227687.1	RP4-681L3.2	any_promoter	0.03309	0.02987	0	0	0.08376
chr1	206228188	206228198	TFE3_MA0831.3	7.47801	-	chr1	206227744	206228366	TFE3-RCC,PRCC	gene	206214525	206223548	-	start	4507	Upstream	NA	ENSG00000226780.1	RP11-38J22.3	any_promoter	0.08852	0.16865	0	0	-0.7758
chr1	206245351	206245361	TFE3_MA0831.3	7.17709	-	chr1	206245272	206245483	PRCC	gene	206238871	206288647	-	end	6506	PeakInsideFeature	NA	ENSG00000196533.6	C1orf186	any_internal	0.04032	0.06735	0	0	-0.50614
chr1	206259514	206259524	TFE3_MA0831.3	6.5163	+	chr1	206258908	206259560	PRCC	gene	206238871	206288647	-	center	4525	PeakInsideFeature	NA	ENSG00000196533.6	C1orf186	any_internal	0.02904	0.16114	0	0	-1.80346
chr1	206266542	206266552	TFE3_MA0831.3	6.80544	+	chr1	206266312	206266615	PRCC	gene	206261007	206261093	-	start	5370	Upstream	NA	ENSG00000252692.1	SNORD60	any_promoter	0.05711	0.11297	0	0	-0.75591
chr1	206290180	206290190	TFE3_MA0831.3	6.42803	+	chr1	206290157	206290663	TFE3-RCC,PRCC	gene	206238871	206288647	-	start	1763	Upstream	NA	ENSG00000196533.6	C1orf186	any_promoter	0.06808	0.13676	0	0	-0.80395
chr1	206629567	206629577	TFE3_MA0831.3	7.46303	-	chr1	206628542	206631137	TFE3-RCC,PRCC	gene	206516199	206637783	+	end	7944	PeakInsideFeature	NA	ENSG00000163486.8	SRGAP2	any_internal	0.14793	0.14045	0	0	0.06417
chr1	206641291	206641301	TFE3_MA0831.3	6.80544	+	chr1	206641255	206641693	TFE3-RCC,PRCC	gene	206643790	206670223	+	start	2316	Upstream	NA	ENSG00000143466.9	IKBKE	any_promoter	0.10655	0.12594	0	0	-0.19978
chr1	206736511	206736521	TFE3_MA0831.3	10.12731	-	chr1	206736330	206736736	TFE3-RCC,PRCC	gene	206680878	206762616	+	center	14786	PeakInsideFeature	NA	ENSG00000136653.15	RASSF5	any_internal	0.15804	0.25321	0	1	-0.60672
chr1	206804699	206804709	TFE3_MA0831.3	10.12731	-	chr1	206804446	206804755	PRCC	gene	206808880	206857764	+	start	4280	Upstream	NA	ENSG00000143479.11	DYRK3	any_promoter	0.04729	0.10738	0	0	-0.88197
chr1	206826504	206826514	TFE3_MA0831.3	9.06774	+	chr1	206825650	206826618	TFE3-RCC,PRCC	gene	206808880	206857764	+	center	7188	PeakInsideFeature	NA	ENSG00000143479.11	DYRK3	any_internal	0.10861	0.04939	0	0	0.85353
chr1	206832748	206832758	TFE3_MA0831.3	6.80544	+	chr1	206832215	206833384	TFE3-RCC,PRCC	gene	206808880	206857764	+	center	523	PeakInsideFeature	NA	ENSG00000143479.11	DYRK3	any_internal	0.52157	0.18335	1	0	1.3957
chr1	206864256	206864266	TFE3_MA0831.3	6.80526	-	chr1	206863960	206864283	TFE3-RCC	gene	206858288	206907628	+	start	5833	PeakInsideFeature	NA	ENSG00000162889.6	MAPKAPK2	any_internal	0.0771	0.08116	0	0	-0.0568
chr1	206878498	206878508	TFE3_MA0831.3	6.66512	+	chr1	206878119	206878878	TFE3-RCC,PRCC	gene	206869181	206869614	-	start	8884	Upstream	NA	ENSG00000224114.1	RP11-343H5.4	any_promoter	0.09187	0.0949	0	0	-0.03724
chr1	207088328	207088338	TFE3_MA0831.3	7.60715	+	chr1	207088322	207088722	TFE3-RCC,PRCC	gene	207077730	207096592	-	center	1361	PeakInsideFeature	NA	ENSG00000162894.7	FAIM3	any_internal	0.04668	0.0442	0	0	0.05153
chr1	207119875	207119885	TFE3_MA0831.3	9.32542	-	chr1	207119330	207119952	TFE3-RCC,PRCC	gene	207101862	207119811	-	start	170	OverlapStart	NA	ENSG00000162896.5	PIGR	any_promoter	0.21887	0.16186	1	0	0.38597
chr1	207129147	207129157	TFE3_MA0831.3	7.72644	-	chr1	207128759	207129677	TFE3-RCC,PRCC	gene	207101862	207119811	-	start	9407	Upstream	NA	ENSG00000162896.5	PIGR	any_promoter	0.29799	0.22113	1	1	0.39347
chr1	207147647	207147657	TFE3_MA0831.3	9.06721	-	chr1	207147385	207147884	TFE3-RCC	gene	207131309	207143970	-	start	3664	Upstream	NA	ENSG00000162897.10	FCAMR	any_promoter	0.10838	0.03683	0	0	1.12183
chr1	207147700	207147710	TFE3_MA0831.3	9.34066	+	chr1	207147385	207147884	TFE3-RCC	gene	207131309	207143970	-	start	3664	Upstream	NA	ENSG00000162897.10	FCAMR	any_promoter	0.09587	0.04243	0	0	0.85156
chr1	207238164	207238174	TFE3_MA0831.3	6.65147	-	chr1	207237894	207238213	TFE3-RCC,PRCC	gene	207222800	207254369	+	center	531	PeakInsideFeature	NA	ENSG00000123836.10	PFKFB2	any_internal	0.08555	0.03764	0	0	0.82965
chr1	207628215	207628225	TFE3_MA0831.3	7.60733	+	chr1	207627277	207628664	TFE3-RCC,PRCC	gene	207627574	207663240	+	start	396	OverlapStart	NA	ENSG00000117322.12	CR2	any_promoter	0.61339	0.09566	1	0	2.41324
chr1	207673036	207673046	TFE3_MA0831.3	6.82069	-	chr1	207672755	207673233	TFE3-RCC,PRCC	gene	207669491	207813992	+	start	3503	PeakInsideFeature	NA	ENSG00000203710.6	CR1	any_internal	0.25261	0.30838	1	1	-0.26498
chr1	207701850	207701860	TFE3_MA0831.3	8.5393	-	chr1	207701610	207702101	PRCC	gene	207669491	207813992	+	start	32364	PeakInsideFeature	NA	ENSG00000203710.6	CR1	any_internal	0.06628	0.05837	0	0	0.13229
chr1	207720405	207720415	TFE3_MA0831.3	8.5393	-	chr1	207720252	207720675	PRCC	gene	207669491	207813992	+	center	21278	PeakInsideFeature	NA	ENSG00000203710.6	CR1	any_internal	0.0364	0.08214	0	0	-0.81335
chr1	207738974	207738984	TFE3_MA0831.3	8.5393	-	chr1	207738763	207739244	TFE3-RCC,PRCC	gene	207669491	207813992	+	center	2738	PeakInsideFeature	NA	ENSG00000203710.6	CR1	any_internal	0.06015	0.08683	0	0	-0.39731
chr1	207822404	207822414	TFE3_MA0831.3	7.52417	-	chr1	207822079	207822987	TFE3-RCC,PRCC	gene	207831798	207832487	+	start	9265	Upstream	NA	ENSG00000226289.1	RP11-57I17.3	any_promoter	0.15563	0.19013	0	1	-0.25346
chr1	207872325	207872335	TFE3_MA0831.3	8.5393	-	chr1	207871742	207872798	TFE3-RCC,PRCC	gene	207818457	207911761	+	center	7161	PeakInsideFeature	NA	ENSG00000197721.12	CR1L	any_internal	0.24657	0.22973	1	1	0.09271
chr1	207991255	207991265	TFE3_MA0831.3	6.80544	-	chr1	207991135	207991685	TFE3-RCC,PRCC	gene	207974862	208042495	-	end	16548	PeakInsideFeature	NA	ENSG00000203709.5	C1orf132	any_internal	0.90006	0.18169	1	0	2.16751
chr1	208147645	208147655	TFE3_MA0831.3	6.61261	-	chr1	208147608	208147836	PRCC	gene	208195586	208417665	-	end	47864	Downstream	NA	ENSG00000076356.6	PLXNA2	distal_enhancer	0.02642	0.02094	0	0	0.166
chr1	208183666	208183676	TFE3_MA0831.3	6.70609	+	chr1	208183330	208184110	TFE3-RCC,PRCC	gene	208195586	208417665	-	end	11866	Downstream	NA	ENSG00000076356.6	PLXNA2	distal_enhancer	0.04822	0.01763	0	0	0.79477
chr1	208259784	208259794	TFE3_MA0831.3	8.5393	+	chr1	208259405	208260472	TFE3-RCC,PRCC	gene	208195586	208417665	-	center	46687	PeakInsideFeature	NA	ENSG00000076356.6	PLXNA2	any_internal	0.6091	0.09222	1	0	2.44558
chr1	208285186	208285196	TFE3_MA0831.3	11.73203	+	chr1	208285178	208285456	TFE3-RCC	gene	208195586	208417665	-	center	21308	PeakInsideFeature	NA	ENSG00000076356.6	PLXNA2	any_internal	0.10625	0.01731	0	0	1.65672
chr1	208769400	208769410	TFE3_MA0831.3	7.60715	-	chr1	208768860	208769487	PRCC	gene	208780444	208785537	-	end	11271	Downstream	NA	ENSG00000261453.1	RP11-565N2.1	distal_enhancer	0.03576	0.04473	0	0	-0.20176
chr1	209589178	209589188	TFE3_MA0831.3	6.80544	+	chr1	209589130	209590031	TFE3-RCC,PRCC	gene	209602164	209606183	+	start	12584	Upstream	NA	ENSG00000230937.5	MIR205HG	distal_enhancer	0.06004	0.07476	0	0	-0.23285
chr1	209798774	209798784	TFE3_MA0831.3	6.93458	-	chr1	209798392	209799200	TFE3-RCC,PRCC	gene	209796788	209796855	-	start	1941	Upstream	NA	ENSG00000264831.1	MIR4260	any_promoter	0.42181	0.1273	1	0	1.55902
chr1	209824516	209824526	TFE3_MA0831.3	6.66113	-	chr1	209824486	209824940	TFE3-RCC,PRCC	gene	209788214	209825811	-	start	1098	PeakInsideFeature	NA	ENSG00000196878.8	LAMB3	any_internal	0.07708	0.24053	0	1	-1.38793
chr1	209829365	209829375	TFE3_MA0831.3	6.92493	+	chr1	209829173	209829643	PRCC	gene	209788214	209825811	-	start	3597	Upstream	NA	ENSG00000196878.8	LAMB3	any_promoter	0.0795	0.18819	0	1	-1.03573
chr1	209846851	209846861	TFE3_MA0831.3	9.34066	+	chr1	209846345	209846931	TFE3-RCC,PRCC	gene	209848764	209849733	+	start	2126	Upstream	NA	ENSG00000123689.5	G0S2	any_promoter	0.22341	0.11122	1	0	0.8716
chr1	209915480	209915490	TFE3_MA0831.3	6.66512	-	chr1	209915336	209916840	TFE3-RCC,PRCC	gene	209917717	209918559	+	start	1629	Upstream	NA	ENSG00000236136.1	ADORA2BP	any_promoter	0.05784	0.02429	0	0	0.76108
chr1	210028537	210028547	TFE3_MA0831.3	6.67691	+	chr1	210028444	210028922	PRCC	gene	210001351	210030910	+	end	2227	PeakInsideFeature	NA	ENSG00000117597.13	DIEXF	any_internal	0.05194	0.08218	0	0	-0.48358
chr1	210037683	210037693	TFE3_MA0831.3	6.66512	+	chr1	210037134	210038208	TFE3-RCC,PRCC	gene	210001351	210030910	+	end	6761	Downstream	NA	ENSG00000117597.13	DIEXF	distal_enhancer	0.20427	0.06546	1	0	1.35143
chr1	210056791	210056801	TFE3_MA0831.3	6.66113	+	chr1	210056418	210057456	TFE3-RCC,PRCC	gene	210001351	210030910	+	end	26027	Downstream	NA	ENSG00000117597.13	DIEXF	distal_enhancer	0.51342	0.34904	1	1	0.52672
chr1	210111381	210111391	TFE3_MA0831.3	9.85386	+	chr1	210110741	210112236	TFE3-RCC,PRCC	gene	210111537	210337636	+	start	49	OverlapStart	NA	ENSG00000143469.12	SYT14	any_promoter	0.15839	0.19714	0	1	-0.27793
chr1	210431512	210431522	TFE3_MA0831.3	9.06774	-	chr1	210430885	210432554	TFE3-RCC,PRCC	gene	210438980	210440587	-	end	7261	Downstream	NA	ENSG00000228110.3	ST13P19	distal_enhancer	1.32882	0.69263	1	1	0.91667
chr1	210501547	210501557	TFE3_MA0831.3	9.34119	+	chr1	210501500	210503429	TFE3-RCC,PRCC	gene	210501595	210849638	+	start	869	OverlapStart	NA	ENSG00000054392.8	HHAT	any_promoter	0.116	0.08834	0	0	0.31756
chr1	210558702	210558712	TFE3_MA0831.3	8.53877	+	chr1	210557564	210559215	PRCC	gene	210501595	210849638	+	start	56794	PeakInsideFeature	NA	ENSG00000054392.8	HHAT	any_internal	0.03133	0.01644	0	0	0.45228
chr1	210669948	210669958	TFE3_MA0831.3	6.80526	-	chr1	210669896	210670096	PRCC	gene	210501595	210849638	+	center	5620	PeakInsideFeature	NA	ENSG00000054392.8	HHAT	any_internal	0.04792	0.01835	0	0	0.76403
chr1	210703368	210703378	TFE3_MA0831.3	6.82069	+	chr1	210703022	210703411	PRCC	gene	210501595	210849638	+	center	27600	PeakInsideFeature	NA	ENSG00000054392.8	HHAT	any_internal	0.06909	0.03582	0	0	0.638
chr1	210771694	210771704	TFE3_MA0831.3	9.09692	+	chr1	210770671	210772104	TFE3-RCC,PRCC	gene	210501595	210849638	+	end	78251	PeakInsideFeature	NA	ENSG00000054392.8	HHAT	any_internal	0.06888	0.18437	0	0	-1.16571
chr1	210921375	210921385	TFE3_MA0831.3	7.46303	+	chr1	210921201	210921784	TFE3-RCC	gene	210856554	211307457	-	end	64938	PeakInsideFeature	NA	ENSG00000143473.7	KCNH1	any_internal	0.50111	0.02304	1	0	3.48066
chr1	211055891	211055901	TFE3_MA0831.3	6.80526	+	chr1	211055671	211057769	PRCC	gene	210856554	211307457	-	center	25285	PeakInsideFeature	NA	ENSG00000143473.7	KCNH1	any_internal	0.05283	0.08807	0	0	-0.54466
chr1	211362103	211362113	TFE3_MA0831.3	7.17709	-	chr1	211361676	211362394	PRCC	gene	211355497	211356446	-	start	5589	Upstream	NA	ENSG00000223562.1	RP11-543B16.3	any_promoter	0.03919	0.02526	0	0	0.35928
chr1	211716793	211716803	TFE3_MA0831.3	6.80544	-	chr1	211716579	211716843	TFE3-RCC	gene	211744909	211752084	-	end	28198	Downstream	NA	ENSG00000170385.9	SLC30A1	distal_enhancer	0.09934	0.05465	0	0	0.64912
chr1	211722806	211722816	TFE3_MA0831.3	6.54759	+	chr1	211722004	211723279	TFE3-RCC,PRCC	gene	211744909	211752084	-	end	22268	Downstream	NA	ENSG00000170385.9	SLC30A1	distal_enhancer	0.18081	0.08318	0	0	0.93425
chr1	211763725	211763735	TFE3_MA0831.3	6.65147	+	chr1	211763186	211763915	TFE3-RCC,PRCC	gene	211756356	211757067	-	start	6483	Upstream	NA	ENSG00000261314.1	RP11-359E8.5	any_promoter	0.19754	0.40903	1	1	-0.9669
chr1	211787184	211787194	TFE3_MA0831.3	7.17709	-	chr1	211785989	211787210	TFE3-RCC,PRCC	gene	211809247	211816209	-	end	22648	Downstream	NA	ENSG00000228792.2	RP11-354K1.2	distal_enhancer	0.04348	0.05071	0	0	-0.14684
chr1	211854592	211854602	TFE3_MA0831.3	6.82069	+	chr1	211853738	211854720	TFE3-RCC,PRCC	gene	211836113	211848960	-	start	5269	Upstream	NA	ENSG00000117650.8	NEK2	any_promoter	0.05184	0.12819	0	0	-1.00484
chr1	212107822	212107832	TFE3_MA0831.3	7.60733	+	chr1	212107733	212108367	TFE3-RCC	gene	212109590	212109976	+	start	1540	Upstream	NA	ENSG00000233626.2	RP11-565J7.1	any_promoter	0.09554	0.04972	0	0	0.69737
chr1	212113249	212113259	TFE3_MA0831.3	6.55471	+	chr1	212112719	212113668	TFE3-RCC,PRCC	gene	212113740	212208884	-	end	547	Downstream	NA	ENSG00000143493.8	INTS7	distal_enhancer	0.0483	0.09773	0	0	-0.75162
chr1	212445729	212445739	TFE3_MA0831.3	6.65147	-	chr1	212445227	212445825	TFE3-RCC,PRCC	gene	212458878	212535200	+	start	13352	Upstream	NA	ENSG00000066027.7	PPP2R5A	distal_enhancer	0.05535	0.03904	0	0	0.33196
chr1	212554903	212554913	TFE3_MA0831.3	9.34119	+	chr1	212554794	212555762	PRCC	gene	212537272	212588243	-	center	7479	PeakInsideFeature	NA	ENSG00000065600.8	TMEM206	any_internal	0.0325	0.04847	0	0	-0.35913
chr1	212555522	212555532	TFE3_MA0831.3	7.17709	-	chr1	212554794	212555762	PRCC	gene	212537272	212588243	-	center	7479	PeakInsideFeature	NA	ENSG00000065600.8	TMEM206	any_internal	0.03654	0.09709	0	0	-1.00012
chr1	212662174	212662184	TFE3_MA0831.3	8.53877	-	chr1	212661647	212662562	TFE3-RCC,PRCC	gene	212640157	212641085	-	start	21019	Upstream	NA	ENSG00000224535.1	RP11-61J19.2	distal_enhancer	0.47378	0.47769	1	1	-0.01129
chr1	212687137	212687147	TFE3_MA0831.3	7.46303	+	chr1	212686301	212688744	TFE3-RCC,PRCC	gene	212719035	212729407	+	start	31513	Upstream	NA	ENSG00000228067.1	RP11-61J19.3	distal_enhancer	0.08097	0.05469	0	0	0.41572
chr1	212691984	212691994	TFE3_MA0831.3	6.55471	+	chr1	212691595	212692508	TFE3-RCC,PRCC	gene	212719035	212729407	+	start	26984	Upstream	NA	ENSG00000228067.1	RP11-61J19.3	distal_enhancer	1.10922	0.1884	1	1	2.41557
chr1	212719459	212719469	TFE3_MA0831.3	8.53877	+	chr1	212718801	212720114	TFE3-RCC,PRCC	gene	212719035	212729407	+	start	422	OverlapStart	NA	ENSG00000228067.1	RP11-61J19.3	any_promoter	0.40395	0.33603	1	1	0.24933
chr1	212866572	212866582	TFE3_MA0831.3	6.82069	-	chr1	212866404	212866715	PRCC	gene	212865605	212865709	+	start	954	Downstream	NA	ENSG00000207491.1	RNU6-423P	any_promoter	0.02228	0.03992	0	0	-0.46588
chr1	212873444	212873454	TFE3_MA0831.3	9.34066	-	chr1	212872180	212874828	TFE3-RCC,PRCC	gene	212859759	212873327	-	start	177	OverlapStart	NA	ENSG00000123685.4	BATF3	any_promoter	0.05718	0.03401	0	0	0.48482
chr1	212884133	212884143	TFE3_MA0831.3	9.32542	-	chr1	212883968	212884276	PRCC	gene	212859759	212873327	-	start	10795	Upstream	NA	ENSG00000123685.4	BATF3	distal_enhancer	0.0546	0.04615	0	0	0.16409
chr1	212948137	212948147	TFE3_MA0831.3	6.93458	+	chr1	212947964	212948309	TFE3-RCC,PRCC	gene	212899494	212965124	-	center	15827	PeakInsideFeature	NA	ENSG00000117697.10	NSL1	any_internal	0.088	0.10621	0	0	-0.21734
chr1	213326357	213326367	TFE3_MA0831.3	6.54724	+	chr1	213325138	213326613	TFE3-RCC,PRCC	gene	213224588	213448116	+	center	10477	PeakInsideFeature	NA	ENSG00000136643.7	RPS6KC1	any_internal	0.06272	0.03535	0	0	0.54712
chr1	213500832	213500842	TFE3_MA0831.3	6.65147	+	chr1	213500184	213501186	TFE3-RCC,PRCC	NA	NA	NA	NA	NA	NA	NA	NA	NA	NA	NA	0.20236	0.19147	1	1	0.07113
chr1	213596496	213596506	TFE3_MA0831.3	6.93458	-	chr1	213596085	213596827	TFE3-RCC	gene	213602050	213602420	-	end	5594	Downstream	NA	ENSG00000228646.3	RPL31P13	distal_enhancer	0.43883	0.02745	1	0	3.16924
chr1	214398038	214398048	TFE3_MA0831.3	7.72644	-	chr1	214397991	214398605	TFE3-RCC,PRCC	NA	NA	NA	NA	NA	NA	NA	NA	NA	NA	NA	0.0705	0.03248	0	0	0.74257
chr1	214501147	214501157	TFE3_MA0831.3	6.55471	+	chr1	214500909	214501248	PRCC	gene	214454444	214510474	+	end	9396	PeakInsideFeature	NA	ENSG00000143499.9	SMYD2	any_internal	0.04612	0.06778	0	0	-0.38835
chr1	214576094	214576104	TFE3_MA0831.3	9.34066	-	chr1	214574918	214576348	TFE3-RCC,PRCC	gene	214522038	214725792	-	center	48282	PeakInsideFeature	NA	ENSG00000152104.7	PTPN14	any_internal	0.05692	0.05801	0	0	-0.0193
chr1	214576320	214576330	TFE3_MA0831.3	6.80544	+	chr1	214574918	214576348	TFE3-RCC,PRCC	gene	214522038	214725792	-	center	48282	PeakInsideFeature	NA	ENSG00000152104.7	PTPN14	any_internal	0.049	0.04712	0	0	0.03764
chr1	214723874	214723884	TFE3_MA0831.3	7.60715	-	chr1	214723170	214726036	TFE3-RCC,PRCC	gene	214522038	214725792	-	start	1189	OverlapStart	NA	ENSG00000152104.7	PTPN14	any_internal	0.06946	0.05957	0	0	0.16136
chr1	215697436	215697446	TFE3_MA0831.3	8.5393	+	chr1	215697230	215697535	TFE3-RCC,PRCC	gene	215740734	215795149	+	start	43352	Upstream	NA	ENSG00000136636.8	KCTD3	distal_enhancer	0.17345	0.04888	0	0	1.43789
chr1	215713313	215713323	TFE3_MA0831.3	6.93458	-	chr1	215713146	215713949	TFE3-RCC,PRCC	gene	215740734	215795149	+	start	27187	Upstream	NA	ENSG00000136636.8	KCTD3	distal_enhancer	0.17591	0.09889	0	0	0.70198
chr1	215768167	215768177	TFE3_MA0831.3	8.5393	-	chr1	215768125	215768882	TFE3-RCC,PRCC	gene	215740734	215795149	+	center	562	PeakInsideFeature	NA	ENSG00000136636.8	KCTD3	any_internal	0.02939	0.02957	0	0	-0.00486
chr1	215804551	215804561	TFE3_MA0831.3	6.80544	+	chr1	215804398	215805364	TFE3-RCC,PRCC	gene	215803367	215803459	-	start	1422	Upstream	NA	ENSG00000202498.1	SNORD116	any_promoter	0.061	0.03599	0	0	0.50274
chr1	216986532	216986542	TFE3_MA0831.3	7.52417	-	chr1	216986066	216986837	TFE3-RCC,PRCC	gene	216676587	217311097	-	center	7391	PeakInsideFeature	NA	ENSG00000196482.12	ESRRG	any_internal	0.74902	0.07633	1	0	2.94575
chr1	217206317	217206327	TFE3_MA0831.3	7.46303	+	chr1	217206250	217206724	PRCC	gene	216676587	217311097	-	start	104610	PeakInsideFeature	NA	ENSG00000196482.12	ESRRG	any_internal	0.06564	0.04714	0	0	0.33348
chr1	217250382	217250392	TFE3_MA0831.3	8.53877	+	chr1	217250172	217251022	TFE3-RCC,PRCC	gene	216676587	217311097	-	start	60500	PeakInsideFeature	NA	ENSG00000196482.12	ESRRG	any_internal	0.04301	0.06368	0	0	-0.38787
chr1	217528467	217528477	TFE3_MA0831.3	6.65147	+	chr1	217527770	217528919	TFE3-RCC,PRCC	NA	NA	NA	NA	NA	NA	NA	NA	NA	NA	NA	0.13907	0.16361	0	0	-0.20225
chr1	217708075	217708085	TFE3_MA0831.3	9.32542	+	chr1	217707919	217708590	TFE3-RCC,PRCC	gene	217600333	217804424	-	center	5876	PeakInsideFeature	NA	ENSG00000092978.6	GPATCH2	any_internal	0.07947	0.04619	0	0	0.55988
chr1	217891574	217891584	TFE3_MA0831.3	6.65147	+	chr1	217891199	217892594	PRCC	gene	217804665	218045038	+	center	32955	PeakInsideFeature	NA	ENSG00000162814.6	SPATA17	any_internal	0.03539	0.02793	0	0	0.19365
chr1	218458631	218458641	TFE3_MA0831.3	6.66512	-	chr1	218457944	218459009	TFE3-RCC,PRCC	gene	218458628	218511325	+	start	152	OverlapStart	NA	ENSG00000067533.5	RRP15	any_promoter	0.30616	0.35854	1	1	-0.21245
chr1	218540271	218540281	TFE3_MA0831.3	6.67691	+	chr1	218539844	218540921	TFE3-RCC,PRCC	gene	218519576	218617961	+	start	20806	PeakInsideFeature	NA	ENSG00000092969.7	TGFB2	any_internal	0.04348	0.03383	0	0	0.22264
chr1	218642312	218642322	TFE3_MA0831.3	6.66512	+	chr1	218642079	218642549	PRCC	gene	218519576	218617961	+	end	24353	Downstream	NA	ENSG00000092969.7	TGFB2	distal_enhancer	0.0457	0.07935	0	0	-0.56831
chr1	218698556	218698566	TFE3_MA0831.3	9.21187	-	chr1	218698087	218698677	PRCC	gene	218683437	218699320	+	end	938	PeakInsideFeature	NA	ENSG00000228208.2	C1orf143	any_internal	0.02348	0.04072	0	0	-0.44689
chr1	218797009	218797019	TFE3_MA0831.3	6.92493	-	chr1	218796812	218797043	TFE3-RCC	NA	NA	NA	NA	NA	NA	NA	NA	NA	NA	NA	0.03699	0.0174	0	0	0.55894
chr1	219445889	219445899	TFE3_MA0831.3	9.21187	-	chr1	219444933	219446158	TFE3-RCC,PRCC	gene	219395589	219398839	-	start	46706	Upstream	NA	ENSG00000223842.1	RP11-135J2.3	distal_enhancer	0.04704	0.03617	0	0	0.23959
chr1	219486675	219486685	TFE3_MA0831.3	6.80544	-	chr1	219486381	219487019	PRCC	NA	NA	NA	NA	NA	NA	NA	NA	NA	NA	NA	0.03175	0.03049	0	0	0.03298
chr1	219606945	219606955	TFE3_MA0831.3	7.60733	+	chr1	219605778	219607360	PRCC	gene	219608493	219615984	-	end	1924	Downstream	NA	ENSG00000230024.1	RP11-95P13.1	distal_enhancer	0.04716	0.0374	0	0	0.21283
chr1	220380927	220380937	TFE3_MA0831.3	6.80526	+	chr1	220380530	220381418	TFE3-RCC,PRCC	gene	220380959	220381624	+	start	15	OverlapStart	NA	ENSG00000270585.1	RP11-568G11.4	any_promoter	1.21106	0.1137	1	0	3.16498
chr1	220384781	220384791	TFE3_MA0831.3	6.5163	+	chr1	220384614	220384907	PRCC	gene	220393632	220393935	+	start	8872	Upstream	NA	ENSG00000270708.1	RP11-568G11.5	any_promoter	0.03419	0.029	0	0	0.13478
chr1	220445886	220445896	TFE3_MA0831.3	12.51814	-	chr1	220445001	220446482	TFE3-RCC,PRCC	gene	220321634	220445796	-	start	55	OverlapStart	NA	ENSG00000118873.11	RAB3GAP2	any_promoter	0.53616	0.8153	1	1	-0.58335
chr1	220473723	220473733	TFE3_MA0831.3	7.46303	-	chr1	220473187	220474501	TFE3-RCC,PRCC	gene	220487286	220488907	-	end	13442	Downstream	NA	ENSG00000230318.2	XRCC6P3	distal_enhancer	0.06472	0.0697	0	0	-0.07879
chr1	220473950	220473960	TFE3_MA0831.3	6.80544	+	chr1	220473187	220474501	TFE3-RCC,PRCC	gene	220487286	220488907	-	end	13442	Downstream	NA	ENSG00000230318.2	XRCC6P3	distal_enhancer	0.5365	0.44605	1	1	0.2539
chr1	220605431	220605441	TFE3_MA0831.3	7.60715	+	chr1	220605074	220606170	TFE3-RCC,PRCC	gene	220603285	220608023	-	center	32	PeakInsideFeature	NA	ENSG00000224867.2	AC096644.1	any_internal	0.06186	0.01931	0	0	0.98729
chr1	220660781	220660791	TFE3_MA0831.3	6.66512	+	chr1	220659995	220661341	TFE3-RCC,PRCC	gene	220658445	220660385	-	start	283	OverlapStart	NA	ENSG00000231529.1	RP11-410C4.4	any_promoter	0.31644	0.20982	1	1	0.542
chr1	221051895	221051905	TFE3_MA0831.3	6.82104	+	chr1	221051688	221051942	PRCC	gene	221051698	221058401	+	start	117	OverlapStart	NA	ENSG00000136630.11	HLX	any_promoter	0.05296	0.07001	0	0	-0.28871
chr1	221272497	221272507	TFE3_MA0831.3	6.94032	+	chr1	221271635	221272742	TFE3-RCC,PRCC	gene	221307206	221307563	-	end	35018	Downstream	NA	ENSG00000226211.1	RP11-453O22.1	distal_enhancer	0.07712	0.11097	0	0	-0.41657
chr1	221348795	221348805	TFE3_MA0831.3	9.85386	+	chr1	221347842	221348945	PRCC	gene	221307206	221307563	-	start	40830	Upstream	NA	ENSG00000226211.1	RP11-453O22.1	distal_enhancer	0.02602	0.01787	0	0	0.25659
chr1	221450498	221450508	TFE3_MA0831.3	6.66512	-	chr1	221450351	221450611	PRCC	NA	NA	NA	NA	NA	NA	NA	NA	NA	NA	NA	0.01119	0.02114	0	0	-0.35924
chr1	221891638	221891648	TFE3_MA0831.3	6.65147	-	chr1	221891603	221892755	PRCC	gene	221874765	221915518	-	center	2962	PeakInsideFeature	NA	ENSG00000143507.13	DUSP10	any_internal	0.05406	0.08756	0	0	-0.51516
chr1	221966840	221966850	TFE3_MA0831.3	10.12731	+	chr1	221966614	221968094	TFE3-RCC,PRCC	gene	222001007	222014008	-	end	33653	Downstream	NA	ENSG00000227925.1	RP11-191N8.2	distal_enhancer	0.05419	0.12747	0	0	-0.95398
chr1	222013231	222013241	TFE3_MA0831.3	6.67638	+	chr1	222012701	222014631	TFE3-RCC,PRCC	gene	222001007	222014008	-	start	342	OverlapStart	NA	ENSG00000227925.1	RP11-191N8.2	any_promoter	0.21437	0.28223	1	1	-0.36141
chr1	222135200	222135210	TFE3_MA0831.3	6.65147	+	chr1	222134797	222135729	TFE3-RCC,PRCC	gene	222139682	222158306	+	start	4419	Upstream	NA	ENSG00000228437.1	RP11-400N13.2	any_promoter	0.11423	0.12578	0	0	-0.11577
chr1	222200045	222200055	TFE3_MA0831.3	6.57695	-	chr1	222199470	222200206	PRCC	gene	222186348	222186432	-	start	13406	Upstream	NA	ENSG00000212094.2	AC092765.1	distal_enhancer	0.02756	0.01933	0	0	0.25089
chr1	222227991	222228001	TFE3_MA0831.3	9.06721	-	chr1	222227716	222228219	TFE3-RCC	gene	222215046	222238105	-	center	1392	PeakInsideFeature	NA	ENSG00000232679.1	RP11-400N13.3	any_internal	0.42877	0.03119	1	0	3.0363
chr1	222458943	222458953	TFE3_MA0831.3	6.81467	+	chr1	222458821	222459828	PRCC	gene	222262510	222560776	-	center	47681	PeakInsideFeature	NA	ENSG00000236230.1	RP11-400N13.1	any_internal	0.05284	0.04287	0	0	0.2005
chr1	222504779	222504789	TFE3_MA0831.3	6.66113	-	chr1	222504759	222504978	PRCC	gene	222262510	222560776	-	start	55908	PeakInsideFeature	NA	ENSG00000236230.1	RP11-400N13.1	any_internal	0.02926	0.01532	0	0	0.43779
chr1	222638967	222638977	TFE3_MA0831.3	6.70609	-	chr1	222638181	222639379	TFE3-RCC,PRCC	gene	222641435	222644224	+	start	2655	Upstream	NA	ENSG00000234419.1	CICP13	any_promoter	0.83264	1.05085	1	1	-0.32737
chr1	222643774	222643784	TFE3_MA0831.3	9.99816	+	chr1	222643640	222644131	PRCC	gene	222641435	222644224	+	end	339	PeakInsideFeature	NA	ENSG00000234419.1	CICP13	any_internal	0.06753	0.10973	0	0	-0.54701
chr1	222762831	222762841	TFE3_MA0831.3	7.52417	+	chr1	222762553	222764115	TFE3-RCC,PRCC	gene	222731243	222763275	-	start	59	OverlapStart	NA	ENSG00000143498.13	TAF1A	any_promoter	0.0477	0.05206	0	0	-0.08516
chr1	222886132	222886142	TFE3_MA0831.3	12.51814	-	chr1	222884693	222887041	TFE3-RCC,PRCC	gene	222885894	222908538	+	start	27	OverlapStart	NA	ENSG00000162819.7	BROX	any_promoter	0.68208	0.72548	1	1	-0.08606
chr1	222911935	222911945	TFE3_MA0831.3	7.17709	-	chr1	222911862	222913104	TFE3-RCC,PRCC	gene	222910548	222924147	+	start	1935	PeakInsideFeature	NA	ENSG00000197520.6	FAM177B	any_internal	0.10728	0.10417	0	0	0.03459
chr1	222927890	222927900	TFE3_MA0831.3	6.82069	+	chr1	222927526	222928647	TFE3-RCC,PRCC	gene	222910548	222924147	+	end	3939	Downstream	NA	ENSG00000197520.6	FAM177B	distal_enhancer	0.15978	0.28569	0	1	-0.75285
chr1	223003472	223003482	TFE3_MA0831.3	8.53877	-	chr1	223003328	223003887	PRCC	gene	222988363	223010726	+	center	4063	PeakInsideFeature	NA	ENSG00000228106.1	RP11-452F19.3	any_internal	0.06282	0.0977	0	0	-0.48723
chr1	223018082	223018092	TFE3_MA0831.3	6.92493	+	chr1	223016780	223018153	TFE3-RCC,PRCC	gene	222988405	223179337	+	start	29061	PeakInsideFeature	NA	ENSG00000154309.7	DISP1	any_internal	0.03639	0.05999	0	0	-0.47591
chr1	223306815	223306825	TFE3_MA0831.3	6.82104	+	chr1	223306276	223307602	TFE3-RCC,PRCC	gene	223282747	223316624	-	center	7254	PeakInsideFeature	NA	ENSG00000187554.7	TLR5	any_internal	0.28811	0.17993	1	0	0.61398
chr1	223486550	223486560	TFE3_MA0831.3	8.5393	+	chr1	223485707	223487055	TFE3-RCC,PRCC	gene	223394160	223537544	-	center	20529	PeakInsideFeature	NA	ENSG00000143502.10	SUSD4	any_internal	0.16943	0.05345	0	0	1.32047
chr1	223486607	223486617	TFE3_MA0831.3	6.94032	-	chr1	223485707	223487055	TFE3-RCC,PRCC	gene	223394160	223537544	-	center	20529	PeakInsideFeature	NA	ENSG00000143502.10	SUSD4	any_internal	0.20703	0.05179	1	0	1.608
chr1	223528396	223528406	TFE3_MA0831.3	6.42803	+	chr1	223528233	223528700	PRCC	gene	223394160	223537544	-	start	9078	PeakInsideFeature	NA	ENSG00000143502.10	SUSD4	any_internal	0.05176	0.03996	0	0	0.24427
chr1	223682346	223682356	TFE3_MA0831.3	6.92493	-	chr1	223682240	223682565	TFE3-RCC	gene	223711348	223853436	-	end	28946	Downstream	NA	ENSG00000203697.7	CAPN8	distal_enhancer	0.1111	0.0225	0	0	1.53873
chr1	223816139	223816149	TFE3_MA0831.3	7.72644	-	chr1	223815736	223817019	TFE3-RCC,PRCC	gene	223711348	223853436	-	center	33985	PeakInsideFeature	NA	ENSG00000203697.7	CAPN8	any_internal	0.2894	0.11471	1	0	1.17593
chr1	223842519	223842529	TFE3_MA0831.3	7.17709	-	chr1	223842518	223843498	TFE3-RCC,PRCC	gene	223711348	223853436	-	start	10428	PeakInsideFeature	NA	ENSG00000203697.7	CAPN8	any_internal	0.02897	0.02909	0	0	-0.00326
chr1	223886071	223886081	TFE3_MA0831.3	6.94032	+	chr1	223885993	223886265	TFE3-RCC,PRCC	gene	223889294	223963720	+	start	3165	Upstream	NA	ENSG00000162909.13	CAPN2	any_promoter	0.2237	0.22902	1	1	-0.03066
chr1	223926557	223926567	TFE3_MA0831.3	6.81467	+	chr1	223925906	223928328	TFE3-RCC,PRCC	gene	223889294	223963720	+	center	610	PeakInsideFeature	NA	ENSG00000162909.13	CAPN2	any_internal	0.64691	0.13909	1	0	2.04045
chr1	224280557	224280567	TFE3_MA0831.3	6.92493	+	chr1	224280308	224280719	TFE3-RCC,PRCC	gene	224294983	224295243	-	end	14470	Downstream	NA	ENSG00000252484.1	RN7SKP49	distal_enhancer	0.10404	0.0263	0	0	1.34796
chr1	224283257	224283267	TFE3_MA0831.3	6.55471	-	chr1	224283044	224283741	PRCC	gene	224294983	224295243	-	end	11591	Downstream	NA	ENSG00000252484.1	RN7SKP49	distal_enhancer	0.03137	0.04121	0	0	-0.23599
chr1	224414251	224414261	TFE3_MA0831.3	6.93458	+	chr1	224413994	224414871	TFE3-RCC,PRCC	gene	224407314	224415745	+	end	1313	PeakInsideFeature	NA	ENSG00000237101.1	RP11-365O16.6	any_internal	0.42478	0.06319	1	0	2.36377
chr1	224611828	224611838	TFE3_MA0831.3	6.65147	-	chr1	224611437	224611900	PRCC	gene	224572844	224624735	-	center	12879	PeakInsideFeature	NA	ENSG00000162923.10	WDR26	any_internal	0.03785	0.02044	0	0	0.47691
chr1	224646916	224646926	TFE3_MA0831.3	8.5393	-	chr1	224646583	224647147	TFE3-RCC,PRCC	gene	224622361	224928251	+	start	24504	PeakInsideFeature	NA	ENSG00000143786.3	CNIH3	any_internal	0.3749	0.09734	1	0	1.71697
chr1	224885301	224885311	TFE3_MA0831.3	6.67691	+	chr1	224884992	224885641	PRCC	gene	224622361	224928251	+	end	42935	PeakInsideFeature	NA	ENSG00000143786.3	CNIH3	any_internal	0.05577	0.04244	0	0	0.26379
chr1	225068569	225068579	TFE3_MA0831.3	9.32542	-	chr1	225068263	225068834	TFE3-RCC,PRCC	gene	225083963	225586996	+	start	15415	Upstream	NA	ENSG00000185842.10	DNAH14	distal_enhancer	0.05271	0.05125	0	0	0.02772
chr1	225118084	225118094	TFE3_MA0831.3	6.65147	+	chr1	225116950	225118179	TFE3-RCC,PRCC	gene	225083963	225586996	+	start	33601	PeakInsideFeature	NA	ENSG00000185842.10	DNAH14	any_internal	0.0506	0.05196	0	0	-0.02606
chr1	225147663	225147673	TFE3_MA0831.3	8.5393	-	chr1	225147592	225147960	PRCC	gene	225083963	225586996	+	start	63813	PeakInsideFeature	NA	ENSG00000185842.10	DNAH14	any_internal	0.02152	0.03038	0	0	-0.25658
chr1	225632728	225632738	TFE3_MA0831.3	7.3337	-	chr1	225632386	225634156	TFE3-RCC,PRCC	gene	225634944	225653045	-	end	1673	Downstream	NA	ENSG00000234476.1	RP11-496N12.6	distal_enhancer	0.22155	0.52601	1	1	-1.16344
chr1	225823498	225823508	TFE3_MA0831.3	6.92493	+	chr1	225823344	225823705	TFE3-RCC,PRCC	gene	225674536	225840844	-	start	17320	PeakInsideFeature	NA	ENSG00000154380.12	ENAH	any_internal	0.10731	0.05838	0	0	0.67261
chr1	226112006	226112016	TFE3_MA0831.3	7.72644	-	chr1	226111219	226112600	TFE3-RCC,PRCC	gene	226074395	226111978	-	start	69	OverlapStart	NA	ENSG00000255835.1	RP4-559A3.7	any_promoter	0.81131	1.05623	1	1	-0.37095
chr1	226216805	226216815	TFE3_MA0831.3	6.80544	-	chr1	226216546	226217150	TFE3-RCC,PRCC	gene	226170402	226187032	-	start	29816	Upstream	NA	ENSG00000143751.9	SDE2	distal_enhancer	0.11514	0.13626	0	0	-0.20388
chr1	226251146	226251156	TFE3_MA0831.3	7.46303	-	chr1	226249145	226251543	TFE3-RCC,PRCC	gene	226248412	226249577	-	start	767	OverlapStart	NA	ENSG00000272562.1	RP11-396C23.4	any_promoter	0.0473	0.0759	0	0	-0.48658
chr1	226271227	226271237	TFE3_MA0831.3	12.51814	-	chr1	226270477	226271861	TFE3-RCC,PRCC	gene	226271339	226277993	+	start	170	OverlapStart	NA	ENSG00000225518.2	RP11-396C23.2	any_promoter	1.04919	0.75558	1	1	0.46114
chr1	226310412	226310422	TFE3_MA0831.3	6.649	+	chr1	226309009	226310853	TFE3-RCC,PRCC	gene	226314878	226315047	+	start	4947	Upstream	NA	ENSG00000270598.1	RP11-396C23.3	any_promoter	0.43141	0.51595	1	1	-0.24566
chr1	226337679	226337689	TFE3_MA0831.3	6.80544	+	chr1	226337565	226337822	PRCC	gene	226335703	226342772	+	center	1544	PeakInsideFeature	NA	ENSG00000234478.1	RP11-275I14.4	any_internal	0.07506	0.04471	0	0	0.52778
chr1	226459899	226459909	TFE3_MA0831.3	7.17709	-	chr1	226459756	226460441	TFE3-RCC,PRCC	gene	226418849	226497570	-	center	1889	PeakInsideFeature	NA	ENSG00000183814.11	LIN9	any_internal	0.04949	0.02036	0	0	0.72829
chr1	226518372	226518382	TFE3_MA0831.3	7.46472	+	chr1	226517994	226518449	TFE3-RCC	gene	226505715	226506394	-	start	11827	Upstream	NA	ENSG00000236994.1	YBX1P9	distal_enhancer	0.10989	0.02091	0	0	1.57594
chr1	226624744	226624754	TFE3_MA0831.3	6.65147	-	chr1	226624255	226625147	TFE3-RCC,PRCC	gene	226626264	226627045	+	start	1563	Upstream	NA	ENSG00000229965.1	RP11-118H4.1	any_promoter	0.08607	0.12825	0	0	-0.46802
chr1	226850945	226850955	TFE3_MA0831.3	7.60715	+	chr1	226849729	226851220	TFE3-RCC,PRCC	gene	226856597	226864046	+	start	6123	Upstream	NA	ENSG00000228548.1	ITPKB-AS1	any_promoter	1.59573	0.8314	1	1	0.92108
chr1	226867894	226867904	TFE3_MA0831.3	6.82069	+	chr1	226867541	226868198	TFE3-RCC,PRCC	gene	226844340	226862768	-	start	5101	Upstream	NA	ENSG00000228382.1	ITPKB-IT1	any_promoter	0.68548	0.36163	1	1	0.87954
chr1	226891308	226891318	TFE3_MA0831.3	12.51814	-	chr1	226890102	226891803	TFE3-RCC,PRCC	gene	226819390	226927024	-	center	17745	PeakInsideFeature	NA	ENSG00000143772.5	ITPKB	any_internal	0.50662	0.46141	1	1	0.12848
chr1	226910876	226910886	TFE3_MA0831.3	6.66512	+	chr1	226910724	226911206	TFE3-RCC	gene	226819390	226927024	-	start	16059	PeakInsideFeature	NA	ENSG00000143772.5	ITPKB	any_internal	0.12608	0.04018	0	0	1.22554
chr1	226911059	226911069	TFE3_MA0831.3	9.09692	-	chr1	226910724	226911206	TFE3-RCC	gene	226819390	226927024	-	start	16059	PeakInsideFeature	NA	ENSG00000143772.5	ITPKB	any_internal	0.0801	0.0451	0	0	0.59121
chr1	227092096	227092106	TFE3_MA0831.3	6.92493	+	chr1	227091645	227092212	TFE3-RCC,PRCC	gene	227085236	227175246	+	start	6692	PeakInsideFeature	NA	ENSG00000163050.12	ADCK3	any_internal	0.15114	0.04956	0	0	1.25152
chr1	227179845	227179855	TFE3_MA0831.3	7.47801	-	chr1	227179650	227179901	TFE3-RCC	gene	227179840	227180907	+	start	65	OverlapStart	NA	ENSG00000233706.1	RP5-1087E8.3	any_promoter	0.10095	0.01976	0	0	1.51367
chr1	227198681	227198691	TFE3_MA0831.3	8.53877	-	chr1	227198202	227198702	TFE3-RCC,PRCC	gene	227177565	227506175	-	end	20887	PeakInsideFeature	NA	ENSG00000143776.14	CDC42BPA	any_internal	0.03403	0.02412	0	0	0.27016
chr1	227433133	227433143	TFE3_MA0831.3	7.17709	-	chr1	227431390	227433143	TFE3-RCC,PRCC	gene	227177565	227506175	-	start	73909	PeakInsideFeature	NA	ENSG00000143776.14	CDC42BPA	any_internal	0.041	0.02352	0	0	0.4519
chr1	227539435	227539445	TFE3_MA0831.3	6.80544	+	chr1	227539068	227539591	TFE3-RCC,PRCC	gene	227177565	227506175	-	start	33154	Upstream	NA	ENSG00000143776.14	CDC42BPA	distal_enhancer	0.24417	0.05842	1	0	1.70208
chr1	227548157	227548167	TFE3_MA0831.3	6.67691	-	chr1	227548036	227548287	TFE3-RCC,PRCC	gene	227581291	227618736	+	start	33130	Upstream	NA	ENSG00000234277.2	CTD-2090I13.1	distal_enhancer	0.07532	0.04223	0	0	0.5846
chr1	227638364	227638374	TFE3_MA0831.3	9.85386	-	chr1	227637429	227638552	TFE3-RCC,PRCC	gene	227621764	227622047	+	end	15943	Downstream	NA	ENSG00000224834.1	BTF3P9	distal_enhancer	0.52733	0.05411	1	0	2.81934
chr1	227698448	227698458	TFE3_MA0831.3	6.66512	+	chr1	227698008	227698593	TFE3-RCC,PRCC	gene	227698296	227708178	-	end	4	OverlapEnd	NA	ENSG00000227711.1	RP11-275O4.3	any_internal	0.04386	0.02547	0	0	0.45601
chr1	227921763	227921773	TFE3_MA0831.3	6.54759	-	chr1	227921594	227921841	PRCC	gene	227918125	227923112	-	center	1099	PeakInsideFeature	NA	ENSG00000081692.8	JMJD4	any_internal	0.08097	0.08007	0	0	0.01242
chr1	228134844	228134854	TFE3_MA0831.3	6.57677	-	chr1	228133632	228136193	TFE3-RCC,PRCC	gene	228106356	228135599	-	start	687	OverlapStart	NA	ENSG00000143816.7	WNT9A	any_promoter	0.09314	0.1326	0	0	-0.41885
chr1	228224556	228224566	TFE3_MA0831.3	6.67691	-	chr1	228224443	228225899	TFE3-RCC,PRCC	gene	228194751	228248961	+	center	3315	PeakInsideFeature	NA	ENSG00000154342.4	WNT3A	any_internal	0.05578	0.03986	0	0	0.32111
chr1	228329514	228329524	TFE3_MA0831.3	6.67638	+	chr1	228327158	228329980	TFE3-RCC,PRCC	gene	228327662	228336685	+	start	907	OverlapStart	NA	ENSG00000143774.12	GUK1	any_promoter	0.26307	0.19189	1	1	0.41111
chr1	228416123	228416133	TFE3_MA0831.3	7.17709	-	chr1	228414797	228417106	TFE3-RCC,PRCC	gene	228395830	228566577	+	start	20121	PeakInsideFeature	NA	ENSG00000154358.15	OBSCN	any_internal	0.06514	0.04854	0	0	0.2973
chr1	228566289	228566299	TFE3_MA0831.3	6.67691	+	chr1	228565560	228567220	TFE3-RCC,PRCC	gene	228395830	228566577	+	end	187	OverlapEnd	NA	ENSG00000154358.15	OBSCN	any_internal	0.3682	0.51643	1	1	-0.46252
chr1	228633592	228633602	TFE3_MA0831.3	7.52417	-	chr1	228633333	228634348	TFE3-RCC,PRCC	gene	228636863	228637322	-	end	3023	Downstream	NA	ENSG00000230841.2	RP5-915N17.3	distal_enhancer	0.53952	0.16975	1	0	1.54027
chr1	228678610	228678620	TFE3_MA0831.3	9.85386	+	chr1	228677966	228678826	TFE3-RCC,PRCC	gene	228674761	228683467	+	center	718	PeakInsideFeature	NA	ENSG00000168159.9	RNF187	any_internal	0.78476	0.18577	1	1	1.9469
chr1	228863198	228863208	TFE3_MA0831.3	6.65147	-	chr1	228863107	228863899	PRCC	gene	228870823	228882416	+	start	7320	Upstream	NA	ENSG00000116574.4	RHOU	any_promoter	0.03706	0.0221	0	0	0.40546
chr1	228969838	228969848	TFE3_MA0831.3	6.65147	-	chr1	228969555	228969867	PRCC	gene	228993756	228994303	+	start	24045	Upstream	NA	ENSG00000271399.1	RP4-799G3.2	distal_enhancer	0.0954	0.09581	0	0	-0.00495
chr1	228996968	228996978	TFE3_MA0831.3	7.3337	+	chr1	228996319	228998139	TFE3-RCC,PRCC	gene	228993756	228994303	+	end	2926	Downstream	NA	ENSG00000271399.1	RP4-799G3.2	distal_enhancer	0.23307	0.33086	1	1	-0.46509
chr1	229057406	229057416	TFE3_MA0831.3	6.92493	+	chr1	229057185	229057821	TFE3-RCC,PRCC	NA	NA	NA	NA	NA	NA	NA	NA	NA	NA	NA	0.08934	0.12775	0	0	-0.42104
chr1	229100120	229100130	TFE3_MA0831.3	6.80544	+	chr1	229099452	229100707	TFE3-RCC,PRCC	NA	NA	NA	NA	NA	NA	NA	NA	NA	NA	NA	0.14288	0.28523	0	1	-0.88987
chr1	229165602	229165612	TFE3_MA0831.3	6.66113	+	chr1	229165401	229165760	TFE3-RCC,PRCC	gene	229177917	229178338	+	start	12337	Upstream	NA	ENSG00000229840.2	ISCA1P2	distal_enhancer	0.19082	0.06337	1	0	1.29792
chr1	229195755	229195765	TFE3_MA0831.3	7.3337	+	chr1	229195322	229196178	TFE3-RCC,PRCC	gene	229177917	229178338	+	end	17412	Downstream	NA	ENSG00000229840.2	ISCA1P2	distal_enhancer	0.12827	0.12799	0	0	0.00266
chr1	229253836	229253846	TFE3_MA0831.3	10.12731	+	chr1	229253137	229254159	TFE3-RCC,PRCC	gene	229228561	229230652	-	start	22996	Upstream	NA	ENSG00000236975.1	RP5-1065P14.2	distal_enhancer	0.71739	0.28187	1	1	1.27731
chr1	229255028	229255038	TFE3_MA0831.3	9.34066	-	chr1	229254469	229255208	PRCC	gene	229228561	229230652	-	start	24186	Upstream	NA	ENSG00000236975.1	RP5-1065P14.2	distal_enhancer	0.05407	0.06717	0	0	-0.22379
chr1	229265708	229265718	TFE3_MA0831.3	7.1082	-	chr1	229265084	229266318	TFE3-RCC,PRCC	gene	229228561	229230652	-	start	35049	Upstream	NA	ENSG00000236975.1	RP5-1065P14.2	distal_enhancer	0.03843	0.03128	0	0	0.17548
chr1	229294221	229294231	TFE3_MA0831.3	6.54759	+	chr1	229294078	229294924	TFE3-RCC,PRCC	NA	NA	NA	NA	NA	NA	NA	NA	NA	NA	NA	0.1207	0.19004	0	1	-0.56482
chr1	229703063	229703073	TFE3_MA0831.3	9.21187	+	chr1	229703013	229703219	PRCC	gene	229706278	229706543	+	start	3162	Upstream	NA	ENSG00000229367.1	HMGN2P19	any_promoter	0.07322	0.0479	0	0	0.43526
chr1	229708195	229708205	TFE3_MA0831.3	9.09692	-	chr1	229707833	229708245	TFE3-RCC,PRCC	gene	229706278	229706543	+	end	1496	Downstream	NA	ENSG00000229367.1	HMGN2P19	distal_enhancer	0.03805	0.02914	0	0	0.22363
chr1	230266308	230266318	TFE3_MA0831.3	9.34066	-	chr1	230265770	230266790	TFE3-RCC,PRCC	gene	230193535	230417870	+	center	39422	PeakInsideFeature	NA	ENSG00000143641.8	GALNT2	any_internal	0.19589	0.09918	1	0	0.83601
chr1	230296974	230296984	TFE3_MA0831.3	6.57677	+	chr1	230296589	230297124	TFE3-RCC,PRCC	gene	230193535	230417870	+	center	8846	PeakInsideFeature	NA	ENSG00000143641.8	GALNT2	any_internal	0.14211	0.07916	0	0	0.68726
chr1	230308063	230308073	TFE3_MA0831.3	7.60733	+	chr1	230307863	230308125	PRCC	gene	230193535	230417870	+	center	2292	PeakInsideFeature	NA	ENSG00000143641.8	GALNT2	any_internal	0.04348	0.06128	0	0	-0.33775
chr1	230326930	230326940	TFE3_MA0831.3	12.51814	-	chr1	230326777	230327486	TFE3-RCC,PRCC	gene	230193535	230417870	+	center	21429	PeakInsideFeature	NA	ENSG00000143641.8	GALNT2	any_internal	0.13601	0.28397	0	1	-0.94463
chr1	230518122	230518132	TFE3_MA0831.3	6.80526	-	chr1	230516590	230518570	TFE3-RCC,PRCC	gene	230457391	230561475	-	center	8147	PeakInsideFeature	NA	ENSG00000177614.5	PGBD5	any_internal	0.80377	0.48404	1	1	0.70429
chr1	230537162	230537172	TFE3_MA0831.3	6.80544	+	chr1	230536960	230538164	TFE3-RCC,PRCC	gene	230457391	230561475	-	start	23913	PeakInsideFeature	NA	ENSG00000177614.5	PGBD5	any_internal	0.03982	0.03735	0	0	0.05695
chr1	230590512	230590522	TFE3_MA0831.3	6.66512	-	chr1	230590111	230590849	PRCC	gene	230457391	230561475	-	start	29005	Upstream	NA	ENSG00000177614.5	PGBD5	distal_enhancer	0.03317	0.03412	0	0	-0.02378
chr1	230637751	230637761	TFE3_MA0831.3	12.51814	-	chr1	230637548	230638357	PRCC	NA	NA	NA	NA	NA	NA	NA	NA	NA	NA	NA	0.08034	0.06969	0	0	0.15533
chr1	230645859	230645869	TFE3_MA0831.3	9.34119	+	chr1	230645184	230646006	PRCC	NA	NA	NA	NA	NA	NA	NA	NA	NA	NA	NA	0.04741	0.05976	0	0	-0.23014
chr1	230723103	230723113	TFE3_MA0831.3	6.93458	-	chr1	230722865	230723326	TFE3-RCC,PRCC	gene	230728405	230731329	-	end	5310	Downstream	NA	ENSG00000232964.2	RP11-543E8.1	distal_enhancer	0.08299	0.02108	0	0	1.24692
chr1	230885017	230885027	TFE3_MA0831.3	6.82104	-	chr1	230884719	230885341	TFE3-RCC,PRCC	gene	230883129	230937749	+	start	1901	PeakInsideFeature	NA	ENSG00000135773.8	CAPN9	any_internal	0.15505	0.06622	0	0	0.98884
chr1	230986122	230986132	TFE3_MA0831.3	6.67638	-	chr1	230984608	230986313	TFE3-RCC,PRCC	gene	230972864	231005335	-	center	3639	PeakInsideFeature	NA	ENSG00000119280.12	C1orf198	any_internal	0.04846	0.02734	0	0	0.4971
chr1	231004649	231004659	TFE3_MA0831.3	7.72644	-	chr1	231001765	231004959	TFE3-RCC,PRCC	gene	231010591	231014761	+	start	7229	Upstream	NA	ENSG00000223393.1	RP5-858B6.3	any_promoter	0.26303	0.31867	1	1	-0.25562
chr1	231057760	231057770	TFE3_MA0831.3	9.32542	+	chr1	231057475	231058074	PRCC	gene	231041988	231114621	-	end	15786	PeakInsideFeature	NA	ENSG00000143643.8	TTC13	any_internal	0.04022	0.04629	0	0	-0.1303
chr1	231229108	231229118	TFE3_MA0831.3	7.75266	+	chr1	231228833	231229649	TFE3-RCC,PRCC	gene	231253576	231254071	-	end	24335	Downstream	NA	ENSG00000229595.1	RP5-1097F14.1	distal_enhancer	0.03849	0.04383	0	0	-0.1183
chr1	231308396	231308406	TFE3_MA0831.3	9.32542	+	chr1	231308066	231308528	TFE3-RCC,PRCC	gene	231297857	231357302	+	start	10440	PeakInsideFeature	NA	ENSG00000119283.11	TRIM67	any_internal	0.1119	0.04578	0	0	0.96166
chr1	231328478	231328488	TFE3_MA0831.3	7.60733	-	chr1	231328103	231330337	TFE3-RCC,PRCC	gene	231319843	231323373	-	start	5847	Upstream	NA	ENSG00000235710.3	RP5-1097F14.3	any_promoter	1.18551	0.41369	1	1	1.46644
chr1	231329750	231329760	TFE3_MA0831.3	6.82069	+	chr1	231328103	231330337	TFE3-RCC,PRCC	gene	231319843	231323373	-	start	5847	Upstream	NA	ENSG00000235710.3	RP5-1097F14.3	any_promoter	0.55751	0.10681	1	0	2.15233
chr1	231452052	231452062	TFE3_MA0831.3	9.99816	+	chr1	231451523	231452213	PRCC	gene	231468479	231473598	-	end	16611	Downstream	NA	ENSG00000116903.6	EXOC8	distal_enhancer	0.03562	0.0163	0	0	0.56502
chr1	231505260	231505270	TFE3_MA0831.3	7.75266	-	chr1	231504933	231505523	TFE3-RCC,PRCC	gene	231499496	231560790	-	end	5732	PeakInsideFeature	NA	ENSG00000135766.8	EGLN1	any_internal	0.05516	0.04988	0	0	0.09959
chr1	231513026	231513036	TFE3_MA0831.3	9.32542	+	chr1	231511955	231513909	TFE3-RCC,PRCC	gene	231499496	231560790	-	end	13436	PeakInsideFeature	NA	ENSG00000135766.8	EGLN1	any_internal	0.27457	0.25735	1	1	0.0857
chr1	231578602	231578612	TFE3_MA0831.3	8.53877	+	chr1	231578249	231578999	TFE3-RCC,PRCC	gene	231499496	231560790	-	start	17834	Upstream	NA	ENSG00000135766.8	EGLN1	distal_enhancer	0.07865	0.05295	0	0	0.41574
chr1	231670694	231670704	TFE3_MA0831.3	9.06721	-	chr1	231670407	231670934	PRCC	gene	231658133	231664302	-	start	6368	Upstream	NA	ENSG00000233461.1	RP11-295G20.2	any_promoter	0.09167	0.04557	0	0	0.73348
chr1	231741347	231741357	TFE3_MA0831.3	6.82069	-	chr1	231741149	231741434	PRCC	gene	231727037	231747836	-	center	3855	PeakInsideFeature	NA	ENSG00000229228.1	LINC00582	any_internal	0.05548	0.07435	0	0	-0.30733
chr1	231752569	231752579	TFE3_MA0831.3	6.92493	-	chr1	231752531	231753002	TFE3-RCC,PRCC	gene	231727037	231747836	-	start	4930	Upstream	NA	ENSG00000229228.1	LINC00582	any_promoter	0.05925	0.03093	0	0	0.59986
chr1	231870219	231870229	TFE3_MA0831.3	8.2811	+	chr1	231869793	231870547	TFE3-RCC,PRCC	gene	231664398	231954990	+	center	60476	PeakInsideFeature	NA	ENSG00000270106.1	TSNAX-DISC1	any_internal	0.07076	0.0376	0	0	0.62135
chr1	231975559	231975569	TFE3_MA0831.3	6.92493	-	chr1	231975430	231976645	PRCC	gene	231762560	232177018	+	center	6248	PeakInsideFeature	NA	ENSG00000162946.16	DISC1	any_internal	0.03802	0.06432	0	0	-0.51001
chr1	231976017	231976027	TFE3_MA0831.3	6.92493	+	chr1	231975430	231976645	PRCC	gene	231762560	232177018	+	center	6248	PeakInsideFeature	NA	ENSG00000162946.16	DISC1	any_internal	0.10269	0.06984	0	0	0.43303
chr1	232126394	232126404	TFE3_MA0831.3	6.57695	+	chr1	232126137	232126529	PRCC	gene	231762560	232177018	+	end	50685	PeakInsideFeature	NA	ENSG00000162946.16	DISC1	any_internal	0.04517	0.02779	0	0	0.41747
chr1	232581428	232581438	TFE3_MA0831.3	6.94032	+	chr1	232581044	232582002	TFE3-RCC,PRCC	gene	232533710	232697304	-	center	33984	PeakInsideFeature	NA	ENSG00000116991.6	SIPA1L2	any_internal	0.13116	0.05203	0	0	1.02912
chr1	232644161	232644171	TFE3_MA0831.3	6.57677	+	chr1	232643827	232644449	PRCC	gene	232533710	232697304	-	center	28631	PeakInsideFeature	NA	ENSG00000116991.6	SIPA1L2	any_internal	0.0574	0.05086	0	0	0.12083
chr1	232644305	232644315	TFE3_MA0831.3	6.80526	+	chr1	232643827	232644449	PRCC	gene	232533710	232697304	-	center	28631	PeakInsideFeature	NA	ENSG00000116991.6	SIPA1L2	any_internal	0.04674	0.04683	0	0	-0.00183
chr1	232707535	232707545	TFE3_MA0831.3	9.34066	+	chr1	232707231	232707571	PRCC	gene	232533710	232697304	-	start	10097	Upstream	NA	ENSG00000116991.6	SIPA1L2	distal_enhancer	0.03906	0.03256	0	0	0.15694
chr1	233013570	233013580	TFE3_MA0831.3	7.75266	-	chr1	233013439	233014596	TFE3-RCC,PRCC	gene	233052980	233053764	+	start	38963	Upstream	NA	ENSG00000232175.1	RP4-659I19.1	distal_enhancer	0.06491	0.02557	0	0	0.84288
chr1	233102693	233102703	TFE3_MA0831.3	6.94032	-	chr1	233102577	233102801	PRCC	gene	233086350	233119628	+	center	300	PeakInsideFeature	NA	ENSG00000135778.7	NTPCR	any_internal	0.05528	0.039	0	0	0.33161
chr1	233159091	233159101	TFE3_MA0831.3	6.66113	-	chr1	233158815	233159269	PRCC	gene	233119180	233431459	-	end	39862	PeakInsideFeature	NA	ENSG00000135749.14	PCNXL2	any_internal	0.03502	0.02764	0	0	0.19271
chr1	233403643	233403653	TFE3_MA0831.3	7.75266	+	chr1	233403498	233404754	TFE3-RCC,PRCC	gene	233119180	233431459	-	start	27333	PeakInsideFeature	NA	ENSG00000135749.14	PCNXL2	any_internal	0.04373	0.03528	0	0	0.19225
chr1	233443153	233443163	TFE3_MA0831.3	6.92493	+	chr1	233443143	233444263	TFE3-RCC,PRCC	gene	233431070	233431473	-	start	12230	Upstream	NA	ENSG00000251508.1	RP5-862P8.3	distal_enhancer	0.03827	0.01804	0	0	0.56677
chr1	233504846	233504856	TFE3_MA0831.3	9.32542	+	chr1	233503798	233505035	TFE3-RCC,PRCC	gene	233463513	233520894	+	center	12213	PeakInsideFeature	NA	ENSG00000143674.6	MLK4	any_internal	0.0573	0.11198	0	0	-0.74207
chr1	233524118	233524128	TFE3_MA0831.3	8.5393	-	chr1	233523961	233524161	TFE3-RCC	gene	233463513	233520894	+	end	3167	Downstream	NA	ENSG00000143674.6	MLK4	distal_enhancer	0.06517	0.02011	0	0	1.01545
chr1	233799491	233799501	TFE3_MA0831.3	6.80526	-	chr1	233799464	233799729	TFE3-RCC	gene	233749749	233808258	+	end	8662	PeakInsideFeature	NA	ENSG00000135750.10	KCNK1	any_internal	0.04609	0.01478	0	0	0.8539
chr1	233856947	233856957	TFE3_MA0831.3	9.32542	+	chr1	233856781	233857431	TFE3-RCC,PRCC	gene	233749749	233808258	+	end	48848	Downstream	NA	ENSG00000135750.10	KCNK1	distal_enhancer	0.0878	0.03814	0	0	0.84733
chr1	233867334	233867344	TFE3_MA0831.3	6.65147	-	chr1	233866654	233867723	TFE3-RCC,PRCC	NA	NA	NA	NA	NA	NA	NA	NA	NA	NA	NA	0.1682	0.10004	0	0	0.6318
chr1	234108845	234108855	TFE3_MA0831.3	8.5393	-	chr1	234108594	234109494	TFE3-RCC,PRCC	gene	234040678	234460262	+	start	68366	PeakInsideFeature	NA	ENSG00000183780.8	SLC35F3	any_internal	0.12965	0.08586	0	0	0.48398
chr1	234109482	234109492	TFE3_MA0831.3	6.92493	-	chr1	234108594	234109494	TFE3-RCC,PRCC	gene	234040678	234460262	+	start	68366	PeakInsideFeature	NA	ENSG00000183780.8	SLC35F3	any_internal	0.04861	0.0193	0	0	0.7458
chr1	234203391	234203401	TFE3_MA0831.3	9.34119	-	chr1	234203182	234203719	TFE3-RCC	gene	234040678	234460262	+	center	47020	PeakInsideFeature	NA	ENSG00000183780.8	SLC35F3	any_internal	0.08809	0.02066	0	0	1.3276
chr1	234261170	234261180	TFE3_MA0831.3	9.34119	-	chr1	234260923	234261391	TFE3-RCC	gene	234040678	234460262	+	center	10687	PeakInsideFeature	NA	ENSG00000183780.8	SLC35F3	any_internal	0.11488	0.04052	0	0	1.10602
chr1	234564522	234564532	TFE3_MA0831.3	9.21187	+	chr1	234563806	234564535	PRCC	gene	234527058	234614849	-	center	6783	PeakInsideFeature	NA	ENSG00000059588.5	TARBP1	any_internal	0.03499	0.03444	0	0	0.01351
chr1	234634669	234634679	TFE3_MA0831.3	6.93458	-	chr1	234634345	234636407	TFE3-RCC,PRCC	gene	234527058	234614849	-	start	20527	Upstream	NA	ENSG00000059588.5	TARBP1	distal_enhancer	0.11098	0.09864	0	0	0.13832
chr1	234663999	234664009	TFE3_MA0831.3	9.99816	-	chr1	234663858	234664624	TFE3-RCC,PRCC	gene	234663636	234667525	-	end	605	PeakInsideFeature	NA	ENSG00000231768.1	RP5-855F14.1	any_internal	0.15557	0.11193	0	0	0.40168
chr1	234719605	234719615	TFE3_MA0831.3	6.66113	-	chr1	234719521	234720002	PRCC	gene	234729020	234729148	+	start	9259	Upstream	NA	ENSG00000212144.1	U8	any_promoter	0.05334	0.02899	0	0	0.54549
chr1	234748572	234748582	TFE3_MA0831.3	7.75266	-	chr1	234748287	234749140	TFE3-RCC,PRCC	gene	234740014	234745271	-	start	3442	Upstream	NA	ENSG00000168264.6	IRF2BP2	any_promoter	0.48642	0.39452	1	1	0.28639
chr1	234753057	234753067	TFE3_MA0831.3	6.66113	-	chr1	234753018	234753419	PRCC	gene	234740014	234745271	-	start	7947	Upstream	NA	ENSG00000168264.6	IRF2BP2	any_promoter	0.13169	0.13581	0	0	-0.03768
chr1	234763563	234763573	TFE3_MA0831.3	6.82069	-	chr1	234763271	234763647	PRCC	gene	234765056	234770526	+	start	1597	Upstream	NA	ENSG00000224939.1	LINC00184	any_promoter	0.02297	0.0522	0	0	-0.69805
chr1	234891363	234891373	TFE3_MA0831.3	10.12731	-	chr1	234891036	234891614	TFE3-RCC,PRCC	gene	234859788	234867390	+	end	23935	Downstream	NA	ENSG00000227630.2	RP4-781K5.8	distal_enhancer	0.46676	0.2062	1	1	1.09213
chr1	234928167	234928177	TFE3_MA0831.3	7.75266	-	chr1	234927767	234928429	TFE3-RCC,PRCC	gene	234973719	234973820	+	start	45621	Upstream	NA	ENSG00000201638.1	RNY4P16	distal_enhancer	0.06204	0.07301	0	0	-0.17313
chr1	235105878	235105888	TFE3_MA0831.3	9.34066	+	chr1	235105389	235107278	TFE3-RCC,PRCC	gene	235093088	235105809	-	start	524	OverlapStart	NA	ENSG00000238005.2	RP11-443B7.1	any_promoter	0.1634	0.1323	0	0	0.2618
chr1	235149520	235149530	TFE3_MA0831.3	6.80544	+	chr1	235149239	235149676	PRCC	gene	235115393	235116551	-	start	32906	Upstream	NA	ENSG00000258082.1	RP11-443B7.3	distal_enhancer	0.06985	0.12656	0	0	-0.68191
chr1	235179114	235179124	TFE3_MA0831.3	6.66113	-	chr1	235179103	235179324	PRCC	NA	NA	NA	NA	NA	NA	NA	NA	NA	NA	NA	0.03984	0.0543	0	0	-0.29455
chr1	235246824	235246834	TFE3_MA0831.3	6.93458	-	chr1	235246208	235247604	TFE3-RCC,PRCC	gene	235260501	235260727	-	end	13595	Downstream	NA	ENSG00000233018.1	RP4-597N16.1	distal_enhancer	0.18948	0.21738	1	1	-0.17721
chr1	235531025	235531035	TFE3_MA0831.3	6.54724	-	chr1	235530276	235531376	TFE3-RCC,PRCC	gene	235530674	235612283	+	start	152	OverlapStart	NA	ENSG00000116957.8	TBCE	any_promoter	0.32524	0.37749	1	1	-0.20115
chr1	235624278	235624288	TFE3_MA0831.3	6.57695	+	chr1	235623986	235624961	PRCC	gene	235613237	235667781	-	end	11236	PeakInsideFeature	NA	ENSG00000162885.8	B3GALNT2	any_internal	0.05596	0.05193	0	0	0.07461
chr1	236022277	236022287	TFE3_MA0831.3	6.66113	+	chr1	236022018	236022771	PRCC	gene	236016299	236016360	-	start	6034	Upstream	NA	ENSG00000222831.1	MIR1537	any_promoter	0.082	0.07651	0	0	0.07673
chr1	236135215	236135225	TFE3_MA0831.3	7.60733	-	chr1	236134519	236135914	TFE3-RCC,PRCC	gene	236121178	236135125	-	start	91	OverlapStart	NA	ENSG00000229291.1	RP4-580N22.2	any_promoter	0.81138	0.68495	1	1	0.23675
chr1	236230276	236230286	TFE3_MA0831.3	7.33388	-	chr1	236230047	236230537	TFE3-RCC,PRCC	gene	236139129	236228462	-	start	1830	Upstream	NA	ENSG00000116962.10	NID1	any_promoter	0.09012	0.12847	0	0	-0.41797
chr1	236273638	236273648	TFE3_MA0831.3	6.94032	-	chr1	236272379	236273652	TFE3-RCC,PRCC	gene	236273360	236275670	+	start	345	OverlapStart	NA	ENSG00000235371.1	RP4-764D2.1	any_promoter	0.06787	0.02472	0	0	0.91508
chr1	236310629	236310639	TFE3_MA0831.3	7.72644	-	chr1	236310404	236311069	TFE3-RCC,PRCC	gene	236305831	236385165	+	start	4905	PeakInsideFeature	NA	ENSG00000077585.9	GPR137B	any_internal	0.862	0.17065	1	0	2.18642
chr1	236314341	236314351	TFE3_MA0831.3	8.53877	-	chr1	236313641	236314582	TFE3-RCC,PRCC	gene	236305831	236385165	+	start	8280	PeakInsideFeature	NA	ENSG00000077585.9	GPR137B	any_internal	0.19572	0.08245	1	0	1.04549
chr1	236357819	236357829	TFE3_MA0831.3	6.93458	-	chr1	236357708	236358015	TFE3-RCC	gene	236305831	236385165	+	center	12363	PeakInsideFeature	NA	ENSG00000077585.9	GPR137B	any_internal	0.11224	0.02124	0	0	1.59048
chr1	236653203	236653213	TFE3_MA0831.3	9.85386	-	chr1	236652972	236653638	TFE3-RCC,PRCC	gene	236511561	236648214	+	end	5091	Downstream	NA	ENSG00000186197.8	EDARADD	distal_enhancer	0.06118	0.04852	0	0	0.23214
chr1	236687873	236687883	TFE3_MA0831.3	9.32542	-	chr1	236686289	236688393	TFE3-RCC,PRCC	gene	236686368	236687808	-	start	467	FeatureInsidePeak	NA	ENSG00000223776.4	LGALS8-AS1	any_promoter	0.65868	0.37651	1	1	0.76937
chr1	236768140	236768150	TFE3_MA0831.3	9.34066	-	chr1	236767212	236768562	TFE3-RCC,PRCC	gene	236712304	236767804	-	start	83	OverlapStart	NA	ENSG00000119285.6	HEATR1	any_promoter	0.42602	0.31664	1	1	0.40174
chr1	236849746	236849756	TFE3_MA0831.3	10.12731	+	chr1	236849247	236850734	TFE3-RCC,PRCC	gene	236849753	236927931	+	start	237	OverlapStart	NA	ENSG00000077522.8	ACTN2	any_promoter	0.38925	0.20159	1	1	0.87331
chr1	236924032	236924042	TFE3_MA0831.3	12.51814	-	chr1	236923666	236924349	PRCC	gene	236849753	236927931	+	end	3924	PeakInsideFeature	NA	ENSG00000077522.8	ACTN2	any_internal	0.06384	0.03619	0	0	0.54535
chr1	237026329	237026339	TFE3_MA0831.3	7.3337	+	chr1	237024984	237026821	TFE3-RCC,PRCC	gene	236958609	237067281	+	center	12957	PeakInsideFeature	NA	ENSG00000116984.8	MTR	any_internal	0.21542	0.28078	1	1	-0.34822
chr1	237043755	237043765	TFE3_MA0831.3	7.60715	-	chr1	237043519	237043948	TFE3-RCC	gene	236958609	237067281	+	end	23548	PeakInsideFeature	NA	ENSG00000116984.8	MTR	any_internal	0.12455	0.03544	0	0	1.32144
chr1	237054909	237054919	TFE3_MA0831.3	9.09692	+	chr1	237054707	237054950	TFE3-RCC	gene	236958609	237067281	+	end	12453	PeakInsideFeature	NA	ENSG00000116984.8	MTR	any_internal	0.06356	0.01935	0	0	1.01424
chr1	237463293	237463303	TFE3_MA0831.3	6.80544	-	chr1	237462930	237463720	PRCC	gene	237205504	237997288	+	center	138071	PeakInsideFeature	NA	ENSG00000198626.11	RYR2	any_internal	0.02775	0.03122	0	0	-0.09363
chr1	237877310	237877320	TFE3_MA0831.3	8.53877	-	chr1	237877159	237877853	PRCC	gene	237205504	237997288	+	end	119782	PeakInsideFeature	NA	ENSG00000198626.11	RYR2	any_internal	0.04767	0.05642	0	0	-0.16618
chr1	238079334	238079344	TFE3_MA0831.3	9.99816	-	chr1	238078852	238079399	TFE3-RCC	gene	238025474	238091621	+	end	12496	PeakInsideFeature	NA	ENSG00000237250.3	RP11-193H5.1	any_internal	0.08702	0.03473	0	0	0.91865
chr1	238082529	238082539	TFE3_MA0831.3	7.60715	-	chr1	238082489	238083030	TFE3-RCC	gene	238090130	238090905	+	start	7371	Upstream	NA	ENSG00000243781.1	RP11-193H5.2	any_promoter	0.04411	0.0389	0	0	0.11481
chr1	238217479	238217489	TFE3_MA0831.3	6.93458	-	chr1	238217352	238217754	TFE3-RCC,PRCC	NA	NA	NA	NA	NA	NA	NA	NA	NA	NA	NA	0.1913	0.02844	1	0	2.03761
chr1	238306301	238306311	TFE3_MA0831.3	6.67691	-	chr1	238306270	238306760	PRCC	gene	238271035	238271867	-	start	34648	Upstream	NA	ENSG00000230019.1	YWHAQP9	distal_enhancer	0.02584	0.01214	0	0	0.46371
chr1	238306498	238306508	TFE3_MA0831.3	11.73203	-	chr1	238306270	238306760	PRCC	gene	238271035	238271867	-	start	34648	Upstream	NA	ENSG00000230019.1	YWHAQP9	distal_enhancer	0.02779	0.02744	0	0	0.00978
chr1	238306706	238306716	TFE3_MA0831.3	9.06774	-	chr1	238306270	238306760	PRCC	gene	238271035	238271867	-	start	34648	Upstream	NA	ENSG00000230019.1	YWHAQP9	distal_enhancer	0.04648	0.03144	0	0	0.34629
chr1	238580532	238580542	TFE3_MA0831.3	7.47801	-	chr1	238580470	238580826	PRCC	NA	NA	NA	NA	NA	NA	NA	NA	NA	NA	NA	0.04544	0.03389	0	0	0.26245
chr1	238597842	238597852	TFE3_MA0831.3	6.92493	-	chr1	238597273	238598113	PRCC	gene	238643683	238649323	-	end	45990	Downstream	NA	ENSG00000215808.2	RP11-371I1.2	distal_enhancer	0.04788	0.15395	0	0	-1.30781
chr1	239516546	239516556	TFE3_MA0831.3	6.42803	+	chr1	239516461	239517396	TFE3-RCC,PRCC	gene	239549864	240078750	+	start	32936	Upstream	NA	ENSG00000133019.7	CHRM3	distal_enhancer	0.04211	0.03881	0	0	0.07387
chr1	239550217	239550227	TFE3_MA0831.3	6.66113	-	chr1	239549246	239551294	TFE3-RCC,PRCC	gene	239549864	240078750	+	start	406	OverlapStart	NA	ENSG00000133019.7	CHRM3	any_promoter	0.15361	0.15639	0	0	-0.02241
chr1	240139849	240139859	TFE3_MA0831.3	6.80544	+	chr1	240138973	240140108	TFE3-RCC,PRCC	gene	240136086	240137545	+	end	1995	Downstream	NA	ENSG00000215805.3	RP11-438O11.1	distal_enhancer	0.17646	0.18312	0	0	-0.04715
chr1	240473182	240473192	TFE3_MA0831.3	6.57695	+	chr1	240472511	240473362	TFE3-RCC,PRCC	gene	240177647	240638489	+	center	64868	PeakInsideFeature	NA	ENSG00000155816.15	FMN2	any_internal	0.06621	0.0279	0	0	0.79755
chr1	240501344	240501354	TFE3_MA0831.3	6.93458	+	chr1	240501118	240501483	TFE3-RCC,PRCC	gene	240504684	240504777	+	start	3384	Upstream	NA	ENSG00000252317.1	Y_RNA	any_promoter	0.11436	0.02864	0	0	1.3942
chr1	240739713	240739723	TFE3_MA0831.3	6.5163	+	chr1	240739519	240739881	PRCC	gene	240652872	240775449	-	center	25540	PeakInsideFeature	NA	ENSG00000180875.4	GREM2	any_internal	0.03946	0.05281	0	0	-0.27545
chr1	241520552	241520562	TFE3_MA0831.3	7.60715	-	chr1	241519574	241520855	TFE3-RCC,PRCC	gene	240931553	241520530	-	start	316	OverlapStart	NA	ENSG00000182901.11	RGS7	any_promoter	0.2582	0.23361	1	1	0.13153
chr1	241696377	241696387	TFE3_MA0831.3	9.06774	-	chr1	241696191	241697458	TFE3-RCC,PRCC	gene	241695433	241758944	+	start	1391	PeakInsideFeature	NA	ENSG00000117009.7	KMO	any_internal	0.29051	0.35222	1	1	-0.25847
chr1	241696821	241696831	TFE3_MA0831.3	7.75266	+	chr1	241696191	241697458	TFE3-RCC,PRCC	gene	241695433	241758944	+	start	1391	PeakInsideFeature	NA	ENSG00000117009.7	KMO	any_internal	0.07668	0.08812	0	0	-0.15527
chr1	242153472	242153482	TFE3_MA0831.3	9.06774	+	chr1	242151637	242153856	TFE3-RCC,PRCC	gene	242156486	242156984	+	start	3740	Upstream	NA	ENSG00000213026.4	CFL1P4	any_promoter	0.39099	0.48872	1	1	-0.30509
chr1	242302972	242302982	TFE3_MA0831.3	6.93458	-	chr1	242302826	242303129	PRCC	gene	242310815	242372431	+	start	7838	Upstream	NA	ENSG00000272865.1	RP11-561I11.4	any_promoter	0.09759	0.0608	0	0	0.51989
chr1	242400905	242400915	TFE3_MA0831.3	7.46303	+	chr1	242400053	242400935	TFE3-RCC,PRCC	gene	242246287	242687998	-	center	66648	PeakInsideFeature	NA	ENSG00000180287.12	PLD5	any_internal	0.06453	0.03748	0	0	0.52605
chr1	242410680	242410690	TFE3_MA0831.3	6.80526	-	chr1	242410586	242410969	PRCC	gene	242246287	242687998	-	center	56365	PeakInsideFeature	NA	ENSG00000180287.12	PLD5	any_internal	0.05099	0.04245	0	0	0.17443
chr1	242766499	242766509	TFE3_MA0831.3	6.80544	-	chr1	242766306	242768325	PRCC	NA	NA	NA	NA	NA	NA	NA	NA	NA	NA	NA	0.04082	0.07568	0	0	-0.62087
chr1	242918347	242918357	TFE3_MA0831.3	6.94032	+	chr1	242917526	242919160	PRCC	gene	242935921	242936405	+	start	17578	Upstream	NA	ENSG00000215800.2	RSL24D1P4	distal_enhancer	0.0314	0.06197	0	0	-0.63395
chr1	243215402	243215412	TFE3_MA0831.3	9.99816	+	chr1	243215044	243215532	TFE3-RCC,PRCC	gene	243192813	243215554	-	start	266	PeakInsideFeature	NA	ENSG00000231512.1	RP11-261C10.2	any_promoter	0.03085	0.04541	0	0	-0.33965
chr1	243368701	243368711	TFE3_MA0831.3	9.34119	+	chr1	243368223	243368952	TFE3-RCC,PRCC	gene	243287729	243418650	-	center	15398	PeakInsideFeature	NA	ENSG00000143702.11	CEP170	any_internal	0.15414	0.19511	0	1	-0.29864
chr1	243464575	243464585	TFE3_MA0831.3	8.5393	-	chr1	243464430	243464791	PRCC	gene	243419319	243663394	+	start	45291	PeakInsideFeature	NA	ENSG00000054282.11	SDCCAG8	any_internal	0.0321	0.03319	0	0	-0.02776
chr1	243659094	243659104	TFE3_MA0831.3	7.60733	-	chr1	243658967	243660332	TFE3-RCC,PRCC	gene	243419319	243663394	+	end	3745	PeakInsideFeature	NA	ENSG00000054282.11	SDCCAG8	any_internal	0.03841	0.03609	0	0	0.05465
chr1	243669409	243669419	TFE3_MA0831.3	6.94032	+	chr1	243669150	243669633	TFE3-RCC	gene	243651534	244014381	-	end	17857	PeakInsideFeature	NA	ENSG00000117020.12	AKT3	any_internal	0.25507	0.02454	1	0	2.52338
chr1	243830701	243830711	TFE3_MA0831.3	6.80526	+	chr1	243830350	243831240	PRCC	gene	243651534	244014381	-	center	2162	PeakInsideFeature	NA	ENSG00000117020.12	AKT3	any_internal	0.04912	0.06387	0	0	-0.2651
chr1	244014842	244014852	TFE3_MA0831.3	7.72644	-	chr1	244012326	244014908	TFE3-RCC,PRCC	gene	243651534	244014381	-	start	764	OverlapStart	NA	ENSG00000117020.12	AKT3	any_promoter	0.03729	0.05126	0	0	-0.29623
chr1	244240855	244240865	TFE3_MA0831.3	7.3337	-	chr1	244240780	244241169	PRCC	gene	244232121	244256328	-	center	3250	PeakInsideFeature	NA	ENSG00000229960.1	RP11-278H7.4	any_internal	0.03997	0.06073	0	0	-0.40548
chr1	244252226	244252236	TFE3_MA0831.3	6.92493	-	chr1	244252109	244253323	TFE3-RCC,PRCC	gene	244232121	244256328	-	start	3612	PeakInsideFeature	NA	ENSG00000229960.1	RP11-278H7.4	any_internal	0.06041	0.03722	0	0	0.46341
chr1	244327627	244327637	TFE3_MA0831.3	6.93458	+	chr1	244326870	244327863	TFE3-RCC,PRCC	NA	NA	NA	NA	NA	NA	NA	NA	NA	NA	NA	0.16648	0.33528	0	1	-0.91547
chr1	244343778	244343788	TFE3_MA0831.3	6.55471	+	chr1	244343690	244344571	TFE3-RCC,PRCC	NA	NA	NA	NA	NA	NA	NA	NA	NA	NA	NA	0.08919	0.02482	0	0	1.2132
chr1	244354991	244355001	TFE3_MA0831.3	10.12731	-	chr1	244354874	244355126	TFE3-RCC	NA	NA	NA	NA	NA	NA	NA	NA	NA	NA	NA	0.07214	0.02862	0	0	0.86953
chr1	244395016	244395026	TFE3_MA0831.3	6.92493	-	chr1	244394472	244395587	TFE3-RCC,PRCC	NA	NA	NA	NA	NA	NA	NA	NA	NA	NA	NA	0.10384	0.07269	0	0	0.4029
chr1	244559517	244559527	TFE3_MA0831.3	6.92493	-	chr1	244559298	244559615	PRCC	gene	244558277	244558962	-	start	494	Upstream	NA	ENSG00000225401.2	TGIF2P1	any_promoter	0.03866	0.07709	0	0	-0.69002
chr1	244602969	244602979	TFE3_MA0831.3	6.66113	+	chr1	244602290	244603332	PRCC	gene	244571795	244615436	-	center	9196	PeakInsideFeature	NA	ENSG00000035687.9	ADSS	any_internal	0.05853	0.03817	0	0	0.4087
chr1	244817339	244817349	TFE3_MA0831.3	6.61261	-	chr1	244815597	244817494	TFE3-RCC,PRCC	gene	244816236	244872335	+	start	309	OverlapStart	NA	ENSG00000121644.14	DESI2	any_promoter	0.09353	0.12865	0	0	-0.3772
chr1	245125619	245125629	TFE3_MA0831.3	6.66512	-	chr1	245125483	245125733	TFE3-RCC	gene	245133006	245290466	+	start	7398	Upstream	NA	ENSG00000203666.8	EFCAB2	any_promoter	0.12031	0.02961	0	0	1.4286
chr1	245125644	245125654	TFE3_MA0831.3	6.70609	+	chr1	245125483	245125733	TFE3-RCC	gene	245133006	245290466	+	start	7398	Upstream	NA	ENSG00000203666.8	EFCAB2	any_promoter	0.12034	0.02961	0	0	1.4289
chr1	245152834	245152844	TFE3_MA0831.3	8.53877	+	chr1	245152186	245153785	TFE3-RCC,PRCC	gene	245133006	245290466	+	start	19979	PeakInsideFeature	NA	ENSG00000203666.8	EFCAB2	any_internal	0.02921	0.05172	0	0	-0.50898
chr1	245153490	245153500	TFE3_MA0831.3	6.82104	-	chr1	245152186	245153785	TFE3-RCC,PRCC	gene	245133006	245290466	+	start	19979	PeakInsideFeature	NA	ENSG00000203666.8	EFCAB2	any_internal	0.03894	0.07753	0	0	-0.68986
chr1	245312289	245312299	TFE3_MA0831.3	6.94032	-	chr1	245312043	245312594	TFE3-RCC	gene	245318286	245872733	+	start	5968	Upstream	NA	ENSG00000162849.11	KIF26B	any_promoter	0.08118	0.01624	0	0	1.38616
chr1	245317128	245317138	TFE3_MA0831.3	6.82104	+	chr1	245316409	245320609	TFE3-RCC,PRCC	gene	245318286	245872733	+	start	223	OverlapStart	NA	ENSG00000162849.11	KIF26B	any_promoter	0.21459	0.15182	1	0	0.44043
chr1	245431385	245431395	TFE3_MA0831.3	7.46472	-	chr1	245430300	245431785	TFE3-RCC,PRCC	gene	245318286	245872733	+	start	112756	PeakInsideFeature	NA	ENSG00000162849.11	KIF26B	any_internal	0.72948	0.18389	1	0	1.85775
chr1	245461738	245461748	TFE3_MA0831.3	6.80544	-	chr1	245461615	245462713	TFE3-RCC,PRCC	gene	245318286	245872733	+	center	133345	PeakInsideFeature	NA	ENSG00000162849.11	KIF26B	any_internal	0.05208	0.06771	0	0	-0.26956
chr1	245653024	245653034	TFE3_MA0831.3	7.75266	-	chr1	245652579	245653591	TFE3-RCC,PRCC	gene	245318286	245872733	+	center	57576	PeakInsideFeature	NA	ENSG00000162849.11	KIF26B	any_internal	0.09238	0.09408	0	0	-0.02092
chr1	245691928	245691938	TFE3_MA0831.3	10.12731	-	chr1	245691302	245692059	TFE3-RCC,PRCC	gene	245318286	245872733	+	center	96171	PeakInsideFeature	NA	ENSG00000162849.11	KIF26B	any_internal	0.24381	0.02072	1	0	2.58222
chr1	245721514	245721524	TFE3_MA0831.3	6.92493	-	chr1	245721276	245721949	TFE3-RCC,PRCC	gene	245318286	245872733	+	center	126103	PeakInsideFeature	NA	ENSG00000162849.11	KIF26B	any_internal	0.13879	0.04575	0	0	1.22275
chr1	245746578	245746588	TFE3_MA0831.3	7.3337	-	chr1	245746129	245747782	TFE3-RCC,PRCC	gene	245318286	245872733	+	end	125778	PeakInsideFeature	NA	ENSG00000162849.11	KIF26B	any_internal	0.35336	0.17346	1	0	0.93438
chr1	245747501	245747511	TFE3_MA0831.3	10.94538	-	chr1	245746129	245747782	TFE3-RCC,PRCC	gene	245318286	245872733	+	end	125778	PeakInsideFeature	NA	ENSG00000162849.11	KIF26B	any_internal	0.59485	0.1249	1	0	2.05525
chr1	245923748	245923758	TFE3_MA0831.3	9.99816	+	chr1	245923671	245924059	TFE3-RCC	gene	245912641	246670614	-	end	11224	PeakInsideFeature	NA	ENSG00000185420.14	SMYD3	any_internal	0.08806	0.01106	0	0	1.67637
chr1	246196864	246196874	TFE3_MA0831.3	9.21187	-	chr1	246196672	246197160	TFE3-RCC	gene	246196852	246198905	+	start	64	OverlapStart	NA	ENSG00000235096.1	RP11-83A16.1	any_promoter	0.40858	0.01699	1	0	3.39962
chr1	246215595	246215605	TFE3_MA0831.3	6.66512	-	chr1	246215397	246215943	TFE3-RCC	gene	245912641	246670614	-	center	75957	PeakInsideFeature	NA	ENSG00000185420.14	SMYD3	any_internal	0.16474	0.02919	0	0	1.82717
chr1	246362579	246362589	TFE3_MA0831.3	9.06721	+	chr1	246362240	246362807	TFE3-RCC,PRCC	gene	245912641	246670614	-	center	70896	PeakInsideFeature	NA	ENSG00000185420.14	SMYD3	any_internal	0.14217	0.13543	0	0	0.05974
chr1	246691192	246691202	TFE3_MA0831.3	6.42803	-	chr1	246690447	246691354	PRCC	gene	246690331	246691457	+	start	569	PeakInsideFeature	NA	ENSG00000230813.1	RP11-690C23.5	any_promoter	0.04375	0.02581	0	0	0.44379
chr1	246796053	246796063	TFE3_MA0831.3	10.94538	-	chr1	246795582	246796955	TFE3-RCC,PRCC	gene	246795552	246795780	-	start	488	OverlapStart	NA	ENSG00000228955.2	RP11-452J6.2	any_promoter	0.17006	0.09038	0	0	0.76267
chr1	247253920	247253930	TFE3_MA0831.3	6.82069	-	chr1	247253822	247254071	PRCC	gene	247248690	247249369	-	start	4577	Upstream	NA	ENSG00000228982.1	RP11-107G24.3	any_promoter	0.03481	0.02114	0	0	0.38166
chr1	247267800	247267810	TFE3_MA0831.3	7.47801	-	chr1	247267068	247268512	TFE3-RCC,PRCC	gene	247263263	247267674	-	start	116	OverlapStart	NA	ENSG00000188295.10	ZNF669	any_promoter	0.52772	0.54519	1	1	-0.04497
chr1	247407472	247407482	TFE3_MA0831.3	7.46472	+	chr1	247406809	247407527	TFE3-RCC,PRCC	gene	247373992	247405125	-	start	2043	Upstream	NA	ENSG00000232347.1	RP11-488L18.8	any_promoter	0.05337	0.02234	0	0	0.73952
chr1	247436458	247436468	TFE3_MA0831.3	6.65147	+	chr1	247435990	247436897	TFE3-RCC,PRCC	gene	247419373	247420445	+	end	15998	Downstream	NA	ENSG00000197617.6	VN1R5	distal_enhancer	0.1946	0.11812	1	0	0.62118
chr1	247480284	247480294	TFE3_MA0831.3	6.80526	+	chr1	247480033	247481447	TFE3-RCC,PRCC	gene	247460713	247495148	-	center	2810	PeakInsideFeature	NA	ENSG00000162714.8	ZNF496	any_internal	0.06705	0.08115	0	0	-0.20772
chr1	247521329	247521339	TFE3_MA0831.3	6.66512	+	chr1	247520461	247521729	TFE3-RCC,PRCC	gene	247460713	247495148	-	start	25947	Upstream	NA	ENSG00000162714.8	ZNF496	distal_enhancer	0.6908	0.15127	1	0	2.02796
chr1	247524475	247524485	TFE3_MA0831.3	6.67691	-	chr1	247524431	247524668	PRCC	gene	247460713	247495148	-	start	29401	Upstream	NA	ENSG00000162714.8	ZNF496	distal_enhancer	0.07414	0.12195	0	0	-0.57256
chr1	247553244	247553254	TFE3_MA0831.3	6.80526	+	chr1	247553090	247554436	TFE3-RCC,PRCC	gene	247579457	247612410	+	start	25694	Upstream	NA	ENSG00000162711.12	NLRP3	distal_enhancer	0.0484	0.06051	0	0	-0.22313
chr1	248617782	248617792	TFE3_MA0831.3	7.52417	-	chr1	248616144	248617854	TFE3-RCC,PRCC	gene	248616076	248617130	+	start	923	OverlapEnd	NA	ENSG00000196240.2	OR2T2	any_promoter	0.03626	0.02057	0	0	0.43513
chr1	248800868	248800878	TFE3_MA0831.3	7.52417	+	chr1	248800705	248801787	TFE3-RCC,PRCC	gene	248801587	248802559	-	end	341	OverlapEnd	NA	ENSG00000177151.3	OR2T35	any_internal	0.05899	0.02567	0	0	0.74056
chr1	248860189	248860199	TFE3_MA0831.3	6.80544	+	chr1	248858831	248860325	TFE3-RCC,PRCC	gene	248855491	248862411	+	center	627	PeakInsideFeature	NA	ENSG00000229703.2	XX-CR54.1	any_internal	0.03829	0.06017	0	0	-0.43431
chr10	89487	89497	TFE3_MA0831.3	8.53877	-	chr10	88971	89609	TFE3-RCC,PRCC	gene	90651	92824	+	start	1361	Upstream	NA	ENSG00000237297.1	RP11-631M21.6	any_promoter	0.05251	0.05094	0	0	0.02991
chr10	158390	158400	TFE3_MA0831.3	6.67638	+	chr10	157643	158942	TFE3-RCC,PRCC	gene	180404	300577	+	start	22112	Upstream	NA	ENSG00000015171.14	ZMYND11	distal_enhancer	0.12511	0.12308	0	0	0.01978
chr10	352999	353009	TFE3_MA0831.3	8.55455	+	chr10	352552	353347	TFE3-RCC,PRCC	gene	320129	735683	-	end	32820	PeakInsideFeature	NA	ENSG00000151240.11	DIP2C	any_internal	0.12063	0.04785	0	0	1.00931
chr10	363761	363771	TFE3_MA0831.3	7.3337	-	chr10	363104	363786	TFE3-RCC,PRCC	gene	320129	735683	-	end	43316	PeakInsideFeature	NA	ENSG00000151240.11	DIP2C	any_internal	0.04147	0.03869	0	0	0.0626
chr10	503883	503893	TFE3_MA0831.3	8.2811	-	chr10	503591	504887	TFE3-RCC,PRCC	gene	320129	735683	-	center	23667	PeakInsideFeature	NA	ENSG00000151240.11	DIP2C	any_internal	0.90714	0.14567	1	0	2.45627
chr10	528391	528401	TFE3_MA0831.3	9.99816	-	chr10	526886	528408	TFE3-RCC,PRCC	gene	320129	735683	-	center	259	PeakInsideFeature	NA	ENSG00000151240.11	DIP2C	any_internal	0.13581	0.0408	0	0	1.30229
chr10	566518	566528	TFE3_MA0831.3	7.46303	+	chr10	566426	566678	TFE3-RCC	gene	320129	735683	-	center	38646	PeakInsideFeature	NA	ENSG00000151240.11	DIP2C	any_internal	0.16411	0.0477	0	0	1.39153
chr10	603935	603945	TFE3_MA0831.3	9.32542	+	chr10	603782	604437	TFE3-RCC,PRCC	gene	320129	735683	-	center	76203	PeakInsideFeature	NA	ENSG00000151240.11	DIP2C	any_internal	0.26963	0.05689	1	0	1.85997
chr10	640069	640079	TFE3_MA0831.3	8.25083	-	chr10	640000	640248	TFE3-RCC	gene	320129	735683	-	start	95559	PeakInsideFeature	NA	ENSG00000151240.11	DIP2C	any_internal	0.06982	0.03896	0	0	0.57546
chr10	661070	661080	TFE3_MA0831.3	6.57695	-	chr10	660642	661413	TFE3-RCC	gene	320129	735683	-	start	74656	PeakInsideFeature	NA	ENSG00000151240.11	DIP2C	any_internal	0.26044	0.02544	1	0	2.52437
chr10	695553	695563	TFE3_MA0831.3	6.5163	+	chr10	695473	696963	TFE3-RCC,PRCC	gene	695887	711109	+	start	331	OverlapStart	NA	ENSG00000180525.9	PRR26	any_promoter	0.09677	0.15143	0	0	-0.53863
chr10	696595	696605	TFE3_MA0831.3	6.54759	-	chr10	695473	696963	TFE3-RCC,PRCC	gene	695887	711109	+	start	331	OverlapStart	NA	ENSG00000180525.9	PRR26	any_promoter	0.17524	0.13609	0	0	0.31562
chr10	711559	711569	TFE3_MA0831.3	10.12731	+	chr10	711401	712498	TFE3-RCC,PRCC	gene	714399	715521	+	start	2450	Upstream	NA	ENSG00000272992.1	RP11-809C18.4	any_promoter	0.26294	0.0564	1	0	1.83548
chr10	711671	711681	TFE3_MA0831.3	9.99816	-	chr10	711401	712498	TFE3-RCC,PRCC	gene	714399	715521	+	start	2450	Upstream	NA	ENSG00000272992.1	RP11-809C18.4	any_promoter	0.21997	0.0524	1	0	1.67506
chr10	734198	734208	TFE3_MA0831.3	6.5163	+	chr10	733634	734246	TFE3-RCC	gene	320129	735683	-	start	1743	PeakInsideFeature	NA	ENSG00000151240.11	DIP2C	any_internal	0.13887	0.07891	0	0	0.66234
chr10	769142	769152	TFE3_MA0831.3	9.32542	+	chr10	768950	769656	TFE3-RCC	gene	789931	790898	+	start	20628	Upstream	NA	ENSG00000231601.1	RP11-164C1.2	distal_enhancer	0.12292	0.02955	0	0	1.45607
chr10	769220	769230	TFE3_MA0831.3	12.51814	-	chr10	768950	769656	TFE3-RCC	gene	789931	790898	+	start	20628	Upstream	NA	ENSG00000231601.1	RP11-164C1.2	distal_enhancer	0.05781	0.0135	0	0	1.12539
chr10	769298	769308	TFE3_MA0831.3	9.32542	+	chr10	768950	769656	TFE3-RCC	gene	789931	790898	+	start	20628	Upstream	NA	ENSG00000231601.1	RP11-164C1.2	distal_enhancer	0.03917	0.01197	0	0	0.81245
chr10	769376	769386	TFE3_MA0831.3	12.51814	-	chr10	768950	769656	TFE3-RCC	gene	789931	790898	+	start	20628	Upstream	NA	ENSG00000231601.1	RP11-164C1.2	distal_enhancer	0.02987	0.01138	0	0	0.60655
chr10	769454	769464	TFE3_MA0831.3	12.51814	-	chr10	768950	769656	TFE3-RCC	gene	789931	790898	+	start	20628	Upstream	NA	ENSG00000231601.1	RP11-164C1.2	distal_enhancer	0.0973	0.01695	0	0	1.56664
chr10	769532	769542	TFE3_MA0831.3	12.51814	-	chr10	768950	769656	TFE3-RCC	gene	789931	790898	+	start	20628	Upstream	NA	ENSG00000231601.1	RP11-164C1.2	distal_enhancer	0.08978	0.01689	0	0	1.47643
chr10	769610	769620	TFE3_MA0831.3	9.32542	-	chr10	768950	769656	TFE3-RCC	gene	789931	790898	+	start	20628	Upstream	NA	ENSG00000231601.1	RP11-164C1.2	distal_enhancer	0.09918	0.01641	0	0	1.60798
chr10	770078	770088	TFE3_MA0831.3	11.73203	-	chr10	770009	770243	TFE3-RCC	gene	789931	790898	+	start	19805	Upstream	NA	ENSG00000231601.1	RP11-164C1.2	distal_enhancer	0.10131	0.02761	0	0	1.27978
chr10	770131	770141	TFE3_MA0831.3	10.12731	-	chr10	770009	770243	TFE3-RCC	gene	789931	790898	+	start	19805	Upstream	NA	ENSG00000231601.1	RP11-164C1.2	distal_enhancer	0.09803	0.03453	0	0	1.05999
chr10	836013	836023	TFE3_MA0831.3	7.3337	+	chr10	834860	836440	TFE3-RCC,PRCC	gene	855483	977564	-	end	19833	Downstream	NA	ENSG00000107929.10	LARP4B	distal_enhancer	0.36922	0.15562	1	0	1.13039
chr10	862890	862900	TFE3_MA0831.3	6.93458	-	chr10	862832	863546	PRCC	gene	855483	977564	-	end	7706	PeakInsideFeature	NA	ENSG00000107929.10	LARP4B	any_internal	0.05401	0.04501	0	0	0.17685
chr10	863535	863545	TFE3_MA0831.3	9.34119	-	chr10	862832	863546	PRCC	gene	855483	977564	-	end	7706	PeakInsideFeature	NA	ENSG00000107929.10	LARP4B	any_internal	0.0374	0.03459	0	0	0.06758
chr10	1000536	1000546	TFE3_MA0831.3	6.81467	+	chr10	1000350	1001150	TFE3-RCC,PRCC	gene	978965	988683	+	end	12067	Downstream	NA	ENSG00000229869.1	RP11-363N22.2	distal_enhancer	0.04387	0.02862	0	0	0.36716
chr10	1022610	1022620	TFE3_MA0831.3	11.73203	+	chr10	1022479	1022698	PRCC	gene	1017096	1034281	-	center	3100	PeakInsideFeature	NA	ENSG00000205740.1	AL359878.1	any_internal	0.04642	0.04506	0	0	0.02813
chr10	1082549	1082559	TFE3_MA0831.3	9.06774	-	chr10	1081618	1082933	TFE3-RCC,PRCC	gene	1068605	1090138	+	center	2904	PeakInsideFeature	NA	ENSG00000232656.3	IDI2-AS1	any_internal	0.5671	0.13103	1	0	1.93085
chr10	1116181	1116191	TFE3_MA0831.3	6.80526	+	chr10	1115686	1116292	PRCC	gene	1095477	1178237	+	start	20512	PeakInsideFeature	NA	ENSG00000047056.10	WDR37	any_internal	0.04425	0.06001	0	0	-0.29973
chr10	1243518	1243528	TFE3_MA0831.3	7.46472	-	chr10	1243335	1243591	PRCC	gene	1228072	1779670	-	end	15391	PeakInsideFeature	NA	ENSG00000185736.11	ADARB2	any_internal	0.04558	0.04236	0	0	0.06836
chr10	1382862	1382872	TFE3_MA0831.3	6.67638	+	chr10	1382818	1383212	PRCC	gene	1228072	1779670	-	center	120856	PeakInsideFeature	NA	ENSG00000185736.11	ADARB2	any_internal	0.03523	0.03036	0	0	0.12378
chr10	1382946	1382956	TFE3_MA0831.3	6.67638	+	chr10	1382818	1383212	PRCC	gene	1228072	1779670	-	center	120856	PeakInsideFeature	NA	ENSG00000185736.11	ADARB2	any_internal	0.04005	0.02951	0	0	0.25939
chr10	1507891	1507901	TFE3_MA0831.3	9.06721	-	chr10	1506163	1508523	TFE3-RCC,PRCC	gene	1228072	1779670	-	center	3472	PeakInsideFeature	NA	ENSG00000185736.11	ADARB2	any_internal	0.18357	0.03746	0	0	1.75588
chr10	1534627	1534637	TFE3_MA0831.3	9.34066	+	chr10	1534617	1534885	TFE3-RCC	gene	1228072	1779670	-	center	30880	PeakInsideFeature	NA	ENSG00000185736.11	ADARB2	any_internal	0.08483	0.02398	0	0	1.18157
chr10	1568768	1568778	TFE3_MA0831.3	8.55455	+	chr10	1568310	1569469	TFE3-RCC,PRCC	gene	1568831	1599179	+	start	58	OverlapStart	NA	ENSG00000205696.4	ADARB2-AS1	any_promoter	0.13564	0.13387	0	0	0.01609
chr10	1681517	1681527	TFE3_MA0831.3	6.93458	-	chr10	1680906	1681915	TFE3-RCC,PRCC	gene	1228072	1779670	-	start	98260	PeakInsideFeature	NA	ENSG00000185736.11	ADARB2	any_internal	1.08184	0.0652	1	0	3.63196
chr10	1686784	1686794	TFE3_MA0831.3	6.80544	+	chr10	1686703	1686914	TFE3-RCC	gene	1228072	1779670	-	start	92862	PeakInsideFeature	NA	ENSG00000185736.11	ADARB2	any_internal	0.06347	0.02156	0	0	0.94102
chr10	1692847	1692857	TFE3_MA0831.3	6.65147	-	chr10	1692638	1693411	TFE3-RCC	gene	1228072	1779670	-	start	86646	PeakInsideFeature	NA	ENSG00000185736.11	ADARB2	any_internal	0.11067	0.01953	0	0	1.62935
chr10	1759286	1759296	TFE3_MA0831.3	7.52417	+	chr10	1759011	1759599	TFE3-RCC	gene	1228072	1779670	-	start	20365	PeakInsideFeature	NA	ENSG00000185736.11	ADARB2	any_internal	0.13179	0.02274	0	0	1.73687
chr10	1767487	1767497	TFE3_MA0831.3	6.92493	-	chr10	1766948	1767970	TFE3-RCC	gene	1228072	1779670	-	start	12211	PeakInsideFeature	NA	ENSG00000185736.11	ADARB2	any_internal	1.03809	0.02244	1	0	4.51539
chr10	1789449	1789459	TFE3_MA0831.3	11.73203	-	chr10	1789417	1789734	TFE3-RCC	gene	1228072	1779670	-	start	9905	Upstream	NA	ENSG00000185736.11	ADARB2	any_promoter	0.04763	0.0195	0	0	0.71955
chr10	2357572	2357582	TFE3_MA0831.3	11.73203	-	chr10	2357269	2357735	PRCC	gene	2347276	2357269	-	start	233	Upstream	NA	ENSG00000234556.1	LINC00701	any_promoter	0.03471	0.01931	0	0	0.43891
chr10	2978662	2978672	TFE3_MA0831.3	9.85386	-	chr10	2977636	2979450	TFE3-RCC,PRCC	gene	2978212	2978633	+	start	331	FeatureInsidePeak	NA	ENSG00000231743.1	RP11-89K18.1	any_promoter	0.06293	0.05623	0	0	0.11571
chr10	3235660	3235670	TFE3_MA0831.3	6.67691	-	chr10	3235109	3235777	TFE3-RCC,PRCC	gene	3179919	3215003	-	start	20440	Upstream	NA	ENSG00000107959.11	PITRM1	distal_enhancer	0.16378	0.14622	0	0	0.14164
chr10	3251602	3251612	TFE3_MA0831.3	7.17709	-	chr10	3250694	3251914	PRCC	gene	3266007	3269599	+	start	14703	Upstream	NA	ENSG00000236968.1	RP11-298E9.5	distal_enhancer	0.03573	0.02349	0	0	0.33083
chr10	3317277	3317287	TFE3_MA0831.3	6.92493	-	chr10	3317030	3317479	TFE3-RCC,PRCC	gene	3308194	3309207	+	end	8047	Downstream	NA	ENSG00000227338.1	RP11-195B3.1	distal_enhancer	0.0728	0.03035	0	0	0.83273
chr10	3443963	3443973	TFE3_MA0831.3	7.52417	-	chr10	3443833	3444285	PRCC	NA	NA	NA	NA	NA	NA	NA	NA	NA	NA	NA	0.02908	0.04302	0	0	-0.33642
chr10	3526304	3526314	TFE3_MA0831.3	6.82069	-	chr10	3526212	3526639	PRCC	gene	3529085	3545030	-	end	2660	Downstream	NA	ENSG00000233321.1	RP11-482E14.1	distal_enhancer	0.03657	0.06744	0	0	-0.59422
chr10	3791420	3791430	TFE3_MA0831.3	9.06721	-	chr10	3790711	3792759	TFE3-RCC,PRCC	gene	3793258	3805418	+	start	1523	Upstream	NA	ENSG00000229672.2	RP11-184A2.3	any_promoter	0.10339	0.06121	0	0	0.58016
chr10	3793402	3793412	TFE3_MA0831.3	6.92493	-	chr10	3793077	3793533	TFE3-RCC,PRCC	gene	3793258	3805418	+	start	47	OverlapStart	NA	ENSG00000229672.2	RP11-184A2.3	any_promoter	0.24433	0.07544	1	0	1.43211
chr10	3827490	3827500	TFE3_MA0831.3	7.60715	+	chr10	3826844	3829178	TFE3-RCC,PRCC	gene	3818187	3827473	-	start	538	OverlapStart	NA	ENSG00000067082.10	KLF6	any_promoter	0.85818	0.92051	1	1	-0.09849
chr10	3871177	3871187	TFE3_MA0831.3	8.25083	-	chr10	3870165	3871376	TFE3-RCC,PRCC	gene	3876141	3876920	+	start	5371	Upstream	NA	ENSG00000230573.1	RP11-464C19.2	any_promoter	0.11907	0.10925	0	0	0.10259
chr10	3911479	3911489	TFE3_MA0831.3	6.66512	-	chr10	3909481	3911960	TFE3-RCC,PRCC	gene	3876141	3876920	+	end	33800	Downstream	NA	ENSG00000230573.1	RP11-464C19.2	distal_enhancer	0.11303	0.24688	0	1	-0.98316
chr10	3977598	3977608	TFE3_MA0831.3	6.55471	+	chr10	3977239	3977752	TFE3-RCC,PRCC	gene	3976710	3978005	+	start	785	PeakInsideFeature	NA	ENSG00000226005.3	RP11-464C19.3	any_promoter	0.16718	0.11289	0	0	0.48191
chr10	4439753	4439763	TFE3_MA0831.3	6.92493	+	chr10	4439098	4439981	PRCC	gene	4426437	4452804	+	center	81	PeakInsideFeature	NA	ENSG00000224382.1	LINC00703	any_internal	0.03613	0.01917	0	0	0.47806
chr10	4577627	4577637	TFE3_MA0831.3	6.66113	-	chr10	4577349	4578375	TFE3-RCC,PRCC	gene	4557143	4557249	+	end	20613	Downstream	NA	ENSG00000207124.1	RNU6-163P	distal_enhancer	0.05966	0.04505	0	0	0.2769
chr10	4730995	4731005	TFE3_MA0831.3	8.53877	+	chr10	4730787	4731496	TFE3-RCC,PRCC	gene	4692376	4720346	-	start	10795	Upstream	NA	ENSG00000231298.2	LINC00704	distal_enhancer	0.10252	0.15961	0	0	-0.53728
chr10	4824426	4824436	TFE3_MA0831.3	6.55471	+	chr10	4823940	4825080	TFE3-RCC,PRCC	gene	4828820	4890254	+	start	4310	Upstream	NA	ENSG00000165568.13	AKR1E2	any_promoter	0.14577	0.26639	0	1	-0.77441
chr10	5027454	5027464	TFE3_MA0831.3	6.42803	-	chr10	5026007	5027660	TFE3-RCC,PRCC	gene	4934795	5025475	+	end	1358	Downstream	NA	ENSG00000187134.8	AKR1C1	distal_enhancer	0.04711	0.13956	0	0	-1.2017
chr10	5089127	5089137	TFE3_MA0831.3	8.53877	-	chr10	5088790	5089714	TFE3-RCC,PRCC	gene	5090054	5090173	-	start	921	Downstream	NA	ENSG00000251740.1	U8	any_promoter	0.02593	0.05637	0	0	-0.68675
chr10	5239017	5239027	TFE3_MA0831.3	6.82069	-	chr10	5238596	5239323	PRCC	gene	5237846	5237936	-	start	1023	Upstream	NA	ENSG00000251909.1	U8	any_promoter	0.06617	0.07833	0	0	-0.18251
chr10	5488480	5488490	TFE3_MA0831.3	9.34066	-	chr10	5488102	5488966	TFE3-RCC,PRCC	gene	5454513	5500426	+	center	11065	PeakInsideFeature	NA	ENSG00000173848.14	NET1	any_internal	1.20232	1.50658	1	1	-0.31974
chr10	5488604	5488614	TFE3_MA0831.3	7.46303	-	chr10	5488102	5488966	TFE3-RCC,PRCC	gene	5454513	5500426	+	center	11065	PeakInsideFeature	NA	ENSG00000173848.14	NET1	any_internal	0.94883	0.71153	1	1	0.4034
chr10	5530956	5530966	TFE3_MA0831.3	7.60733	+	chr10	5530696	5531118	PRCC	gene	5540657	5541533	-	end	9750	Downstream	NA	ENSG00000178372.6	CALML5	distal_enhancer	0.03445	0.05563	0	0	-0.44611
chr10	5625286	5625296	TFE3_MA0831.3	6.42803	-	chr10	5624752	5626166	TFE3-RCC,PRCC	gene	5636953	5638081	-	end	11494	Downstream	NA	ENSG00000242147.1	RP13-463N16.6	distal_enhancer	0.04868	0.0401	0	0	0.18123
chr10	5687097	5687107	TFE3_MA0831.3	6.61261	-	chr10	5687077	5688555	TFE3-RCC,PRCC	gene	5680829	5708558	-	center	6877	PeakInsideFeature	NA	ENSG00000196372.8	ASB13	any_internal	0.04972	0.04984	0	0	-0.00235
chr10	5698367	5698377	TFE3_MA0831.3	7.17709	-	chr10	5698291	5698870	TFE3-RCC	gene	5680829	5708558	-	center	3887	PeakInsideFeature	NA	ENSG00000196372.8	ASB13	any_internal	0.12297	0.0783	0	0	0.52272
chr10	5764284	5764294	TFE3_MA0831.3	7.17709	-	chr10	5764045	5764392	PRCC	gene	5726800	5805703	+	center	2033	PeakInsideFeature	NA	ENSG00000108021.15	FAM208B	any_internal	0.05463	0.02466	0	0	0.69234
chr10	5794510	5794520	TFE3_MA0831.3	10.12731	-	chr10	5793827	5795533	TFE3-RCC,PRCC	gene	5754136	5786030	-	start	8650	Upstream	NA	ENSG00000226647.2	RP11-336A10.2	any_promoter	0.83619	0.17059	1	0	2.14422
chr10	5860983	5860993	TFE3_MA0831.3	6.94032	-	chr10	5860938	5861269	PRCC	gene	5807185	5884095	-	center	15463	PeakInsideFeature	NA	ENSG00000057608.12	GDI2	any_internal	0.06447	0.05931	0	0	0.0867
chr10	5882969	5882979	TFE3_MA0831.3	6.93458	-	chr10	5882258	5883252	TFE3-RCC,PRCC	gene	5807185	5884095	-	start	1340	PeakInsideFeature	NA	ENSG00000057608.12	GDI2	any_internal	0.0419	0.06078	0	0	-0.36345
chr10	5883239	5883249	TFE3_MA0831.3	7.1082	-	chr10	5882258	5883252	TFE3-RCC,PRCC	gene	5807185	5884095	-	start	1340	PeakInsideFeature	NA	ENSG00000057608.12	GDI2	any_internal	0.03293	0.0348	0	0	-0.04663
chr10	5894307	5894317	TFE3_MA0831.3	6.61261	-	chr10	5893956	5895895	TFE3-RCC,PRCC	gene	5903579	5931869	-	end	8654	Downstream	NA	ENSG00000134461.11	ANKRD16	distal_enhancer	0.04866	0.06372	0	0	-0.27174
chr10	5971570	5971580	TFE3_MA0831.3	8.5393	+	chr10	5970836	5971638	PRCC	gene	5931534	5979556	+	end	8319	PeakInsideFeature	NA	ENSG00000134452.15	FBXO18	any_internal	0.03571	0.03278	0	0	0.07259
chr10	6008290	6008300	TFE3_MA0831.3	9.06721	-	chr10	6006844	6008328	TFE3-RCC,PRCC	gene	5990854	6020150	-	center	2084	PeakInsideFeature	NA	ENSG00000134470.15	IL15RA	any_internal	0.0416	0.03519	0	0	0.14834
chr10	6019185	6019195	TFE3_MA0831.3	6.42803	-	chr10	6017726	6020323	TFE3-RCC,PRCC	gene	5990854	6020150	-	start	1126	OverlapStart	NA	ENSG00000134470.15	IL15RA	any_internal	0.13521	0.19155	0	1	-0.43709
chr10	6187369	6187379	TFE3_MA0831.3	6.67638	+	chr10	6186273	6188627	TFE3-RCC,PRCC	gene	6186880	6277495	+	start	570	OverlapStart	NA	ENSG00000170525.14	PFKFB3	any_promoter	0.13261	0.15119	0	0	-0.16174
chr10	6254118	6254128	TFE3_MA0831.3	6.94032	-	chr10	6253432	6254206	PRCC	gene	6239574	6244656	-	start	9163	Upstream	NA	ENSG00000213994.3	RP11-414H17.5	any_promoter	0.0526	0.1418	0	0	-1.11403
chr10	6780118	6780128	TFE3_MA0831.3	6.57695	+	chr10	6778373	6780808	TFE3-RCC,PRCC	gene	6779343	6780988	+	start	247	OverlapStart	NA	ENSG00000223784.1	RP11-554I8.2	any_promoter	0.13245	0.20957	0	1	-0.57815
chr10	6895870	6895880	TFE3_MA0831.3	6.65147	-	chr10	6895802	6896016	PRCC	gene	6821559	6884868	+	end	11041	Downstream	NA	ENSG00000238266.1	LINC00707	distal_enhancer	0.06843	0.02298	0	0	0.97631
chr10	6913248	6913258	TFE3_MA0831.3	7.75266	+	chr10	6913088	6913431	PRCC	gene	6933418	6962434	-	end	20159	Downstream	NA	ENSG00000234248.1	RP11-799O21.2	distal_enhancer	0.04013	0.04002	0	0	0.00248
chr10	6917649	6917659	TFE3_MA0831.3	8.31028	+	chr10	6917305	6917671	PRCC	gene	6933418	6962434	-	end	15930	Downstream	NA	ENSG00000234248.1	RP11-799O21.2	distal_enhancer	0.0237	0.01964	0	0	0.12834
chr10	7354327	7354337	TFE3_MA0831.3	8.2811	-	chr10	7353173	7355012	PRCC	gene	7200585	7453450	-	center	27075	PeakInsideFeature	NA	ENSG00000198879.7	SFMBT2	any_internal	0.07686	0.03807	0	0	0.70039
chr10	7356450	7356460	TFE3_MA0831.3	7.75266	+	chr10	7356152	7356629	PRCC	gene	7200585	7453450	-	center	29373	PeakInsideFeature	NA	ENSG00000198879.7	SFMBT2	any_internal	0.02997	0.08089	0	0	-0.95865
chr10	7442106	7442116	TFE3_MA0831.3	6.70609	-	chr10	7442060	7442520	TFE3-RCC,PRCC	gene	7200585	7453450	-	start	11160	PeakInsideFeature	NA	ENSG00000198879.7	SFMBT2	any_internal	0.05988	0.02593	0	0	0.74842
chr10	7454587	7454597	TFE3_MA0831.3	7.60733	+	chr10	7454230	7455034	TFE3-RCC,PRCC	gene	7200585	7453450	-	start	1182	Upstream	NA	ENSG00000198879.7	SFMBT2	any_promoter	0.24905	0.23414	1	1	0.08101
chr10	7567333	7567343	TFE3_MA0831.3	7.75266	-	chr10	7567271	7567761	TFE3-RCC,PRCC	gene	7575168	7578527	+	start	7652	Upstream	NA	ENSG00000230121.1	RP11-385N23.1	any_promoter	0.03182	0.09116	0	0	-1.04479
chr10	7612727	7612737	TFE3_MA0831.3	7.17709	-	chr10	7612688	7612995	PRCC	gene	7601231	7708961	-	end	11610	PeakInsideFeature	NA	ENSG00000123243.10	ITIH5	any_internal	0.03095	0.02125	0	0	0.2802
chr10	7699701	7699711	TFE3_MA0831.3	9.32542	-	chr10	7699557	7700022	PRCC	gene	7601231	7708961	-	start	9172	PeakInsideFeature	NA	ENSG00000123243.10	ITIH5	any_internal	0.04238	0.0865	0	0	-0.73523
chr10	7721843	7721853	TFE3_MA0831.3	6.92493	-	chr10	7721650	7722471	PRCC	gene	7601231	7708961	-	start	13099	Upstream	NA	ENSG00000123243.10	ITIH5	distal_enhancer	0.02459	0.03162	0	0	-0.19494
chr10	7998315	7998325	TFE3_MA0831.3	7.17709	-	chr10	7998299	7998841	PRCC	gene	7860466	8058590	+	center	39042	PeakInsideFeature	NA	ENSG00000165632.7	TAF3	any_internal	0.02809	0.01759	0	0	0.32477
chr10	8076009	8076019	TFE3_MA0831.3	6.67638	-	chr10	8075808	8076168	PRCC	gene	8092412	8095447	-	end	16424	Downstream	NA	ENSG00000197308.4	GATA3-AS1	distal_enhancer	0.04538	0.03054	0	0	0.34721
chr10	8630232	8630242	TFE3_MA0831.3	7.47801	-	chr10	8630156	8630356	PRCC	gene	8661895	8662571	+	start	31639	Upstream	NA	ENSG00000236420.1	CHCHD3P1	distal_enhancer	0.01829	0.03176	0	0	-0.39891
chr10	8818050	8818060	TFE3_MA0831.3	8.53877	+	chr10	8817993	8818378	PRCC	NA	NA	NA	NA	NA	NA	NA	NA	NA	NA	NA	0.02807	0.02418	0	0	0.11202
chr10	9444662	9444672	TFE3_MA0831.3	9.99816	-	chr10	9444130	9444991	PRCC	NA	NA	NA	NA	NA	NA	NA	NA	NA	NA	NA	0.06004	0.07015	0	0	-0.16388
chr10	10395444	10395454	TFE3_MA0831.3	6.92493	+	chr10	10395430	10395803	TFE3-RCC	gene	10407142	10408450	-	end	11526	Downstream	NA	ENSG00000234306.1	RP11-271F18.1	distal_enhancer	0.05197	0.02635	0	0	0.59344
chr10	10395632	10395642	TFE3_MA0831.3	8.2811	+	chr10	10395430	10395803	TFE3-RCC	gene	10407142	10408450	-	end	11526	Downstream	NA	ENSG00000234306.1	RP11-271F18.1	distal_enhancer	0.09664	0.03236	0	0	1.09796
chr10	11101166	11101176	TFE3_MA0831.3	7.75266	+	chr10	11099958	11101814	TFE3-RCC,PRCC	gene	11047258	11378674	+	start	53628	PeakInsideFeature	NA	ENSG00000048740.13	CELF2	any_internal	0.37392	0.08383	1	0	1.88372
chr10	11158966	11158976	TFE3_MA0831.3	6.65147	+	chr10	11158905	11159160	TFE3-RCC	gene	11047258	11378674	+	center	53934	PeakInsideFeature	NA	ENSG00000048740.13	CELF2	any_internal	0.06329	0.01647	0	0	1.10896
chr10	11370459	11370469	TFE3_MA0831.3	6.57677	-	chr10	11370377	11370749	PRCC	gene	11358796	11361847	-	start	8716	Upstream	NA	ENSG00000181800.5	CELF2-AS1	any_promoter	0.03487	0.03418	0	0	0.01701
chr10	11698077	11698087	TFE3_MA0831.3	8.5393	-	chr10	11697588	11698225	TFE3-RCC,PRCC	gene	11721673	11722513	+	start	23767	Upstream	NA	ENSG00000271046.1	RP11-138I18.2	distal_enhancer	0.06606	0.05093	0	0	0.26534
chr10	11835389	11835399	TFE3_MA0831.3	9.09692	-	chr10	11834796	11836904	TFE3-RCC,PRCC	gene	11865337	11914276	+	start	29487	Upstream	NA	ENSG00000148426.8	PROSER2	distal_enhancer	0.05174	0.1154	0	0	-0.8801
chr10	11916865	11916875	TFE3_MA0831.3	8.2811	+	chr10	11916591	11918622	TFE3-RCC,PRCC	gene	11891611	11936699	-	center	3451	PeakInsideFeature	NA	ENSG00000225778.1	PROSER2-AS1	any_internal	0.09311	0.09095	0	0	0.02686
chr10	12085398	12085408	TFE3_MA0831.3	9.34119	+	chr10	12083728	12086228	TFE3-RCC,PRCC	gene	11962020	12085169	-	start	191	OverlapStart	NA	ENSG00000151461.15	UPF2	any_promoter	0.32549	0.71597	1	1	-1.08222
chr10	12120289	12120299	TFE3_MA0831.3	7.17709	-	chr10	12119770	12120579	PRCC	gene	12110970	12165224	+	start	9204	PeakInsideFeature	NA	ENSG00000181192.7	DHTKD1	any_internal	0.02596	0.02375	0	0	0.06527
chr10	12235449	12235459	TFE3_MA0831.3	8.53877	+	chr10	12234668	12235652	PRCC	gene	12237963	12292588	+	start	2803	Upstream	NA	ENSG00000151465.9	CDC123	any_promoter	0.03692	0.05652	0	0	-0.40243
chr10	12313594	12313604	TFE3_MA0831.3	7.46303	+	chr10	12312717	12313765	TFE3-RCC,PRCC	gene	12303669	12303926	+	end	9315	Downstream	NA	ENSG00000265824.1	RN7SL232P	distal_enhancer	0.03962	0.05055	0	0	-0.22873
chr10	12526765	12526775	TFE3_MA0831.3	6.66113	-	chr10	12526527	12527824	PRCC	gene	12391480	12877545	+	center	107337	PeakInsideFeature	NA	ENSG00000183049.8	CAMK1D	any_internal	0.04582	0.05666	0	0	-0.20821
chr10	12732153	12732163	TFE3_MA0831.3	6.80526	+	chr10	12731878	12732857	TFE3-RCC	gene	12391480	12877545	+	center	97855	PeakInsideFeature	NA	ENSG00000183049.8	CAMK1D	any_internal	0.15631	0.01851	0	0	2.08461
chr10	12762892	12762902	TFE3_MA0831.3	6.82069	+	chr10	12761445	12763106	PRCC	gene	12391480	12877545	+	end	115270	PeakInsideFeature	NA	ENSG00000183049.8	CAMK1D	any_internal	0.028	0.05476	0	0	-0.59895
chr10	12763084	12763094	TFE3_MA0831.3	9.34119	+	chr10	12761445	12763106	PRCC	gene	12391480	12877545	+	end	115270	PeakInsideFeature	NA	ENSG00000183049.8	CAMK1D	any_internal	0.02214	0.0243	0	0	-0.06601
chr10	13002787	13002797	TFE3_MA0831.3	9.06774	+	chr10	13002103	13003158	TFE3-RCC,PRCC	gene	12938626	13141652	-	center	37509	PeakInsideFeature	NA	ENSG00000151468.9	CCDC3	any_internal	0.03479	0.05056	0	0	-0.34283
chr10	13419904	13419914	TFE3_MA0831.3	6.94032	-	chr10	13419632	13420324	PRCC	gene	13359423	13390297	-	start	29681	Upstream	NA	ENSG00000086475.10	SEPHS1	distal_enhancer	0.02281	0.02698	0	0	-0.12311
chr10	13496138	13496148	TFE3_MA0831.3	7.75266	+	chr10	13496002	13496317	PRCC	gene	13480483	13570974	-	end	15676	PeakInsideFeature	NA	ENSG00000165626.12	BEND7	any_internal	0.02757	0.03331	0	0	-0.15225
chr10	13668063	13668073	TFE3_MA0831.3	6.92493	-	chr10	13667790	13668291	TFE3-RCC,PRCC	gene	13628926	13672868	+	end	4828	PeakInsideFeature	NA	ENSG00000165630.9	PRPF18	any_internal	0.0963	0.0339	0	0	1.055
chr10	13674586	13674596	TFE3_MA0831.3	9.32542	-	chr10	13674283	13674770	TFE3-RCC,PRCC	gene	13652046	13710299	+	center	6646	PeakInsideFeature	NA	ENSG00000239665.4	RP11-295P9.3	any_internal	0.06723	0.10625	0	0	-0.5137
chr10	13700546	13700556	TFE3_MA0831.3	9.34119	-	chr10	13700343	13700581	PRCC	gene	13652046	13710299	+	end	9837	PeakInsideFeature	NA	ENSG00000239665.4	RP11-295P9.3	any_internal	0.0555	0.05351	0	0	0.03657
chr10	13701506	13701516	TFE3_MA0831.3	6.94032	+	chr10	13700884	13702826	TFE3-RCC,PRCC	gene	13652046	13710299	+	end	8444	PeakInsideFeature	NA	ENSG00000239665.4	RP11-295P9.3	any_internal	0.05614	0.05941	0	0	-0.0577
chr10	13785372	13785382	TFE3_MA0831.3	9.34066	+	chr10	13785159	13785551	TFE3-RCC,PRCC	gene	13771382	13798200	+	center	564	PeakInsideFeature	NA	ENSG00000234091.1	RP11-353M9.1	any_internal	0.06194	0.03351	0	0	0.57952
chr10	13915353	13915363	TFE3_MA0831.3	7.75266	+	chr10	13914991	13916398	TFE3-RCC,PRCC	gene	13685705	14504141	-	center	179229	PeakInsideFeature	NA	ENSG00000151474.15	FRMD4A	any_internal	0.05065	0.10824	0	0	-0.82494
chr10	14050586	14050596	TFE3_MA0831.3	11.73203	-	chr10	14049928	14050816	TFE3-RCC,PRCC	gene	13685705	14504141	-	center	44551	PeakInsideFeature	NA	ENSG00000151474.15	FRMD4A	any_internal	0.04566	0.04813	0	0	-0.05027
chr10	14067946	14067956	TFE3_MA0831.3	6.70609	-	chr10	14067594	14068209	PRCC	gene	13685705	14504141	-	center	27022	PeakInsideFeature	NA	ENSG00000151474.15	FRMD4A	any_internal	0.0486	0.06812	0	0	-0.34354
chr10	14099244	14099254	TFE3_MA0831.3	6.66512	+	chr10	14098705	14099324	PRCC	gene	13685705	14504141	-	center	4091	PeakInsideFeature	NA	ENSG00000151474.15	FRMD4A	any_internal	0.02843	0.02606	0	0	0.06673
chr10	14206093	14206103	TFE3_MA0831.3	9.06721	-	chr10	14205626	14206406	PRCC	gene	13685705	14504141	-	center	111093	PeakInsideFeature	NA	ENSG00000151474.15	FRMD4A	any_internal	0.02399	0.01683	0	0	0.2331
chr10	14424295	14424305	TFE3_MA0831.3	6.57677	+	chr10	14422774	14424839	PRCC	gene	13685705	14504141	-	start	80335	PeakInsideFeature	NA	ENSG00000151474.15	FRMD4A	any_internal	0.06049	0.15337	0	0	-1.06991
chr10	14492607	14492617	TFE3_MA0831.3	9.34066	-	chr10	14491949	14492885	TFE3-RCC,PRCC	gene	13685705	14504141	-	start	11724	PeakInsideFeature	NA	ENSG00000151474.15	FRMD4A	any_internal	0.05705	0.03783	0	0	0.39051
chr10	14601664	14601674	TFE3_MA0831.3	7.46472	+	chr10	14601205	14602017	TFE3-RCC,PRCC	gene	14560555	14816896	-	end	41056	PeakInsideFeature	NA	ENSG00000065809.9	FAM107B	any_internal	0.29322	0.20912	1	1	0.44441
chr10	14815802	14815812	TFE3_MA0831.3	7.75266	-	chr10	14815641	14817010	TFE3-RCC,PRCC	gene	14560555	14816896	-	start	571	OverlapStart	NA	ENSG00000065809.9	FAM107B	any_promoter	0.06351	0.06002	0	0	0.05872
chr10	14821442	14821452	TFE3_MA0831.3	9.32542	+	chr10	14820897	14821786	TFE3-RCC,PRCC	gene	14560555	14816896	-	start	4445	Upstream	NA	ENSG00000065809.9	FAM107B	any_promoter	0.1373	0.10682	0	0	0.30216
chr10	14881349	14881359	TFE3_MA0831.3	9.21187	-	chr10	14879178	14881592	TFE3-RCC,PRCC	gene	14861248	14880574	-	start	189	OverlapStart	NA	ENSG00000185267.5	CDNF	any_promoter	0.07266	0.088	0	0	-0.21251
chr10	15244431	15244441	TFE3_MA0831.3	6.82069	-	chr10	15243706	15244472	PRCC	gene	15253641	15413061	-	end	9552	Downstream	NA	ENSG00000148468.12	FAM171A1	distal_enhancer	0.03876	0.03415	0	0	0.11007
chr10	15304536	15304546	TFE3_MA0831.3	6.5163	+	chr10	15303830	15304618	TFE3-RCC,PRCC	gene	15253641	15413061	-	center	29127	PeakInsideFeature	NA	ENSG00000148468.12	FAM171A1	any_internal	0.10627	0.05696	0	0	0.68622
chr10	16479488	16479498	TFE3_MA0831.3	7.17709	-	chr10	16478286	16480164	TFE3-RCC,PRCC	gene	16478941	16555736	+	start	284	OverlapStart	NA	ENSG00000165983.10	PTER	any_promoter	0.10551	0.19223	0	1	-0.7395
chr10	17065075	17065085	TFE3_MA0831.3	8.25083	+	chr10	17064847	17066253	TFE3-RCC,PRCC	gene	16865962	17171830	-	center	46654	PeakInsideFeature	NA	ENSG00000107611.10	CUBN	any_internal	0.02992	0.06099	0	0	-0.65647
chr10	17073840	17073850	TFE3_MA0831.3	8.5393	-	chr10	17073514	17074579	TFE3-RCC,PRCC	gene	16865962	17171830	-	center	55150	PeakInsideFeature	NA	ENSG00000107611.10	CUBN	any_internal	0.0791	0.0632	0	0	0.24164
chr10	17315626	17315636	TFE3_MA0831.3	11.73203	+	chr10	17315412	17315758	PRCC	gene	17270257	17279592	+	end	35993	Downstream	NA	ENSG00000026025.9	VIM	distal_enhancer	0.0243	0.07987	0	0	-1.10468
chr10	17382376	17382386	TFE3_MA0831.3	8.31081	+	chr10	17382035	17382663	PRCC	gene	17360381	17496329	-	end	21968	PeakInsideFeature	NA	ENSG00000148488.11	ST8SIA6	any_internal	0.04817	0.02904	0	0	0.44432
chr10	17551401	17551411	TFE3_MA0831.3	6.55471	-	chr10	17551166	17551450	PRCC	NA	NA	NA	NA	NA	NA	NA	NA	NA	NA	NA	0.07793	0.06711	0	0	0.1619
chr10	17715717	17715727	TFE3_MA0831.3	7.75266	-	chr10	17715635	17716367	PRCC	gene	17721186	17721296	+	start	5185	Upstream	NA	ENSG00000251959.1	snoR442	any_promoter	0.0415	0.02984	0	0	0.28282
chr10	17851260	17851270	TFE3_MA0831.3	6.80544	-	chr10	17850958	17851913	PRCC	gene	17851361	17953178	+	start	74	OverlapStart	NA	ENSG00000183748.4	MRC1L1	any_promoter	0.04715	0.02656	0	0	0.49287
chr10	18098250	18098260	TFE3_MA0831.3	6.80544	-	chr10	18097934	18098432	PRCC	gene	18098351	18200091	+	start	168	OverlapStart	NA	ENSG00000120586.4	MRC1	any_promoter	0.03531	0.02692	0	0	0.22004
chr10	18536038	18536048	TFE3_MA0831.3	6.57677	-	chr10	18535897	18536113	PRCC	gene	18523096	18550123	-	center	604	PeakInsideFeature	NA	ENSG00000235020.2	RP11-109I13.2	any_internal	0.03836	0.03848	0	0	-0.00277
chr10	18883782	18883792	TFE3_MA0831.3	8.53877	-	chr10	18883590	18883996	PRCC	gene	18834489	18940551	-	center	3727	PeakInsideFeature	NA	ENSG00000241058.1	NSUN6	any_internal	0.03525	0.02362	0	0	0.31525
chr10	19038939	19038949	TFE3_MA0831.3	6.80526	+	chr10	19038743	19039052	PRCC	gene	19035361	19036782	+	end	2115	Downstream	NA	ENSG00000234244.1	RP11-139J15.5	distal_enhancer	0.02518	0.02832	0	0	-0.08929
chr10	19458874	19458884	TFE3_MA0831.3	8.5393	-	chr10	19458570	19459104	PRCC	gene	19492778	20079330	+	start	33941	Upstream	NA	ENSG00000204740.5	C10orf112	distal_enhancer	0.01578	0.04144	0	0	-0.71813
chr10	19926588	19926598	TFE3_MA0831.3	6.93458	+	chr10	19926406	19928299	TFE3-RCC,PRCC	gene	19922611	19922741	-	start	4611	Upstream	NA	ENSG00000252001.1	RNA5SP303	any_promoter	0.04385	0.10567	0	0	-0.93442
chr10	19927158	19927168	TFE3_MA0831.3	6.66113	+	chr10	19926406	19928299	TFE3-RCC,PRCC	gene	19922611	19922741	-	start	4611	Upstream	NA	ENSG00000252001.1	RNA5SP303	any_promoter	0.0303	0.05648	0	0	-0.56768
chr10	20065026	20065036	TFE3_MA0831.3	7.75266	-	chr10	20063838	20065186	TFE3-RCC,PRCC	gene	19492778	20079330	+	end	14818	PeakInsideFeature	NA	ENSG00000204740.5	C10orf112	any_internal	0.04511	0.02573	0	0	0.47478
chr10	21167102	21167112	TFE3_MA0831.3	6.80544	+	chr10	21166826	21167427	PRCC	gene	21068901	21463116	-	end	98225	PeakInsideFeature	NA	ENSG00000078114.14	NEBL	any_internal	0.01341	0.03751	0	0	-0.7174
chr10	21253087	21253097	TFE3_MA0831.3	6.80526	+	chr10	21251781	21253464	TFE3-RCC,PRCC	gene	21068901	21463116	-	center	13386	PeakInsideFeature	NA	ENSG00000078114.14	NEBL	any_internal	0.15529	0.02105	0	0	1.9927
chr10	21253403	21253413	TFE3_MA0831.3	6.92493	-	chr10	21251781	21253464	TFE3-RCC,PRCC	gene	21068901	21463116	-	center	13386	PeakInsideFeature	NA	ENSG00000078114.14	NEBL	any_internal	0.07228	0.01721	0	0	1.22424
chr10	21580477	21580487	TFE3_MA0831.3	8.31081	+	chr10	21580267	21580899	TFE3-RCC,PRCC	gene	21610889	21610996	+	start	30306	Upstream	NA	ENSG00000207264.1	RNU6-15P	distal_enhancer	0.13126	0.14911	0	0	-0.157
chr10	21586713	21586723	TFE3_MA0831.3	7.75266	-	chr10	21586221	21587245	TFE3-RCC,PRCC	gene	21610889	21610996	+	start	24156	Upstream	NA	ENSG00000207264.1	RNU6-15P	distal_enhancer	0.12005	0.16745	0	0	-0.4104
chr10	21589428	21589438	TFE3_MA0831.3	8.5393	+	chr10	21589280	21589886	PRCC	gene	21610889	21610996	+	start	21306	Upstream	NA	ENSG00000207264.1	RNU6-15P	distal_enhancer	0.03983	0.04428	0	0	-0.09723
chr10	21625097	21625107	TFE3_MA0831.3	9.21187	+	chr10	21624968	21626260	TFE3-RCC,PRCC	gene	21629161	21661879	-	end	3547	Downstream	NA	ENSG00000230109.1	RP11-275N1.1	distal_enhancer	0.05168	0.06952	0	0	-0.30536
chr10	21625644	21625654	TFE3_MA0831.3	6.66113	+	chr10	21624968	21626260	TFE3-RCC,PRCC	gene	21629161	21661879	-	end	3547	Downstream	NA	ENSG00000230109.1	RP11-275N1.1	distal_enhancer	0.08083	0.20544	0	1	-1.13007
chr10	21662278	21662288	TFE3_MA0831.3	9.99816	+	chr10	21661683	21662624	TFE3-RCC,PRCC	gene	21629161	21661879	-	start	274	OverlapStart	NA	ENSG00000230109.1	RP11-275N1.1	any_promoter	0.08393	0.06232	0	0	0.32233
chr10	21690083	21690093	TFE3_MA0831.3	9.06774	+	chr10	21689903	21690760	TFE3-RCC,PRCC	gene	21682961	21683521	+	end	6810	Downstream	NA	ENSG00000231553.1	RNMTL1P1	distal_enhancer	0.0404	0.03544	0	0	0.11563
chr10	21823919	21823929	TFE3_MA0831.3	8.53877	-	chr10	21822357	21824485	TFE3-RCC,PRCC	gene	21823093	22032559	+	start	328	OverlapStart	NA	ENSG00000078403.12	MLLT10	any_promoter	0.29461	0.28788	1	1	0.0308
chr10	21961182	21961192	TFE3_MA0831.3	8.53877	-	chr10	21961050	21961255	PRCC	gene	21823093	22032559	+	center	33326	PeakInsideFeature	NA	ENSG00000078403.12	MLLT10	any_internal	0.06089	0.05352	0	0	0.13103
chr10	22042928	22042938	TFE3_MA0831.3	10.12731	-	chr10	22042528	22043915	TFE3-RCC,PRCC	gene	22045465	22292698	-	end	2244	Downstream	NA	ENSG00000136770.6	DNAJC1	distal_enhancer	0.28956	0.02394	1	0	2.70944
chr10	22605306	22605316	TFE3_MA0831.3	9.34066	-	chr10	22604598	22606145	TFE3-RCC,PRCC	gene	22605316	22618471	+	start	55	OverlapStart	NA	ENSG00000269897.1	COMMD3-BMI1	any_promoter	0.61492	0.6289	1	1	-0.03123
chr10	22609955	22609965	TFE3_MA0831.3	9.06774	-	chr10	22609352	22611170	TFE3-RCC,PRCC	gene	22610139	22620413	+	start	122	OverlapStart	NA	ENSG00000168283.9	BMI1	any_promoter	0.39245	0.37387	1	1	0.06585
chr10	22841961	22841971	TFE3_MA0831.3	6.80544	-	chr10	22841629	22842646	PRCC	gene	22823777	23003484	-	end	18360	PeakInsideFeature	NA	ENSG00000150867.9	PIP4K2A	any_internal	0.04735	0.13559	0	0	-1.16138
chr10	22875601	22875611	TFE3_MA0831.3	7.17709	-	chr10	22875192	22875845	PRCC	gene	22823777	23003484	-	center	38112	PeakInsideFeature	NA	ENSG00000150867.9	PIP4K2A	any_internal	0.05801	0.02631	0	0	0.70495
chr10	22912751	22912761	TFE3_MA0831.3	7.72644	-	chr10	22912684	22913695	PRCC	gene	22823777	23003484	-	center	441	PeakInsideFeature	NA	ENSG00000150867.9	PIP4K2A	any_internal	0.06465	0.08419	0	0	-0.28737
chr10	22912804	22912814	TFE3_MA0831.3	8.5393	+	chr10	22912684	22913695	PRCC	gene	22823777	23003484	-	center	441	PeakInsideFeature	NA	ENSG00000150867.9	PIP4K2A	any_internal	0.07349	0.08361	0	0	-0.14249
chr10	22958282	22958292	TFE3_MA0831.3	6.80526	-	chr10	22958157	22958581	PRCC	gene	22823777	23003484	-	center	44739	PeakInsideFeature	NA	ENSG00000150867.9	PIP4K2A	any_internal	0.05561	0.06177	0	0	-0.10752
chr10	23012615	23012625	TFE3_MA0831.3	6.57695	+	chr10	23012067	23012714	TFE3-RCC,PRCC	gene	22823777	23003484	-	start	8906	Upstream	NA	ENSG00000150867.9	PIP4K2A	any_promoter	0.03427	0.03114	0	0	0.07965
chr10	23054450	23054460	TFE3_MA0831.3	9.21187	-	chr10	23053857	23054543	PRCC	gene	23076321	23076428	+	start	22121	Upstream	NA	ENSG00000206842.1	RNU6-413P	distal_enhancer	0.03246	0.03113	0	0	0.03439
chr10	23094523	23094533	TFE3_MA0831.3	6.54724	+	chr10	23094175	23094963	TFE3-RCC,PRCC	gene	23076321	23076428	+	end	18141	Downstream	NA	ENSG00000206842.1	RNU6-413P	distal_enhancer	0.45203	0.03417	1	0	3.03271
chr10	23105432	23105442	TFE3_MA0831.3	9.34119	+	chr10	23105129	23106661	TFE3-RCC,PRCC	gene	23076321	23076428	+	end	29467	Downstream	NA	ENSG00000206842.1	RNU6-413P	distal_enhancer	0.14222	0.18484	0	1	-0.3293
chr10	23350848	23350858	TFE3_MA0831.3	6.80544	+	chr10	23350785	23351042	PRCC	gene	23363311	23363407	-	end	12398	Downstream	NA	ENSG00000221221.1	AL139815.1	distal_enhancer	0.11783	0.04664	0	0	1.00561
chr10	23354662	23354672	TFE3_MA0831.3	8.55455	-	chr10	23354205	23355034	TFE3-RCC,PRCC	gene	23363311	23363407	-	end	8692	Downstream	NA	ENSG00000221221.1	AL139815.1	distal_enhancer	0.53793	0.48346	1	1	0.1471
chr10	23654664	23654674	TFE3_MA0831.3	6.81467	-	chr10	23654436	23655005	TFE3-RCC,PRCC	gene	23632885	23634110	+	end	20610	Downstream	NA	ENSG00000224215.1	RP11-371A19.2	distal_enhancer	0.11188	0.06294	0	0	0.64424
chr10	23727738	23727748	TFE3_MA0831.3	7.60715	-	chr10	23727265	23729766	TFE3-RCC,PRCC	gene	23728197	23731308	+	start	318	OverlapStart	NA	ENSG00000165312.5	OTUD1	any_promoter	1.18862	0.96792	1	1	0.28983
chr10	23737811	23737821	TFE3_MA0831.3	9.32542	-	chr10	23737697	23738151	TFE3-RCC,PRCC	gene	23728197	23731308	+	end	6616	Downstream	NA	ENSG00000165312.5	OTUD1	distal_enhancer	0.02683	0.05594	0	0	-0.65324
chr10	23769649	23769659	TFE3_MA0831.3	9.85386	-	chr10	23768872	23769727	TFE3-RCC,PRCC	gene	23728197	23731308	+	end	37991	Downstream	NA	ENSG00000165312.5	OTUD1	distal_enhancer	0.02525	0.01509	0	0	0.33332
chr10	24329096	24329106	TFE3_MA0831.3	8.53877	-	chr10	24328813	24329343	TFE3-RCC,PRCC	gene	23983674	24836772	+	center	81145	PeakInsideFeature	NA	ENSG00000120549.11	KIAA1217	any_internal	0.69075	0.14135	1	0	2.11192
chr10	24621018	24621028	TFE3_MA0831.3	9.06721	-	chr10	24620053	24621474	TFE3-RCC,PRCC	gene	23983674	24836772	+	center	210540	PeakInsideFeature	NA	ENSG00000120549.11	KIAA1217	any_internal	0.03965	0.07593	0	0	-0.65076
chr10	24673982	24673992	TFE3_MA0831.3	6.67638	-	chr10	24673824	24674239	PRCC	gene	23983674	24836772	+	end	162741	PeakInsideFeature	NA	ENSG00000120549.11	KIAA1217	any_internal	0.03348	0.10151	0	0	-1.12667
chr10	24721526	24721536	TFE3_MA0831.3	6.65147	+	chr10	24721497	24722067	PRCC	gene	23983674	24836772	+	end	114990	PeakInsideFeature	NA	ENSG00000120549.11	KIAA1217	any_internal	0.04964	0.0269	0	0	0.53282
chr10	24738317	24738327	TFE3_MA0831.3	7.52417	+	chr10	24738174	24739083	PRCC	gene	23983674	24836772	+	end	98144	PeakInsideFeature	NA	ENSG00000120549.11	KIAA1217	any_internal	0.036	0.03606	0	0	-0.00144
chr10	24754244	24754254	TFE3_MA0831.3	9.06774	+	chr10	24754137	24755776	TFE3-RCC,PRCC	gene	23983674	24836772	+	end	81816	PeakInsideFeature	NA	ENSG00000120549.11	KIAA1217	any_internal	0.13417	0.08229	0	0	0.57347
chr10	24799640	24799650	TFE3_MA0831.3	6.67691	-	chr10	24799583	24799791	PRCC	gene	23983674	24836772	+	end	37085	PeakInsideFeature	NA	ENSG00000120549.11	KIAA1217	any_internal	0.04581	0.02865	0	0	0.407
chr10	25224446	25224456	TFE3_MA0831.3	6.80544	+	chr10	25224273	25225369	PRCC	gene	25137535	25241533	-	start	16712	PeakInsideFeature	NA	ENSG00000099256.14	PRTFDC1	any_internal	0.05463	0.06923	0	0	-0.24571
chr10	25305504	25305514	TFE3_MA0831.3	9.85386	+	chr10	25304717	25306505	TFE3-RCC,PRCC	gene	25305586	25315593	+	start	25	OverlapStart	NA	ENSG00000185875.8	THNSL1	any_promoter	1.85966	1.92944	1	1	-0.05248
chr10	26681196	26681206	TFE3_MA0831.3	6.67638	+	chr10	26680601	26681717	TFE3-RCC,PRCC	gene	26727131	26856732	+	start	45972	Upstream	NA	ENSG00000077420.11	APBB1IP	distal_enhancer	0.08212	0.06204	0	0	0.30262
chr10	26720027	26720037	TFE3_MA0831.3	9.09692	-	chr10	26719234	26720393	TFE3-RCC,PRCC	gene	26727131	26856732	+	start	7318	Upstream	NA	ENSG00000077420.11	APBB1IP	any_promoter	0.0621	0.18624	0	1	-1.28795
chr10	26780832	26780842	TFE3_MA0831.3	7.17709	-	chr10	26780785	26781304	TFE3-RCC,PRCC	gene	26727131	26856732	+	center	10887	PeakInsideFeature	NA	ENSG00000077420.11	APBB1IP	any_internal	0.06433	0.04056	0	0	0.45226
chr10	26817084	26817094	TFE3_MA0831.3	6.92493	-	chr10	26816942	26817329	TFE3-RCC,PRCC	gene	26727131	26856732	+	center	25204	PeakInsideFeature	NA	ENSG00000077420.11	APBB1IP	any_internal	0.08367	0.06112	0	0	0.33905
chr10	26817157	26817167	TFE3_MA0831.3	6.66512	+	chr10	26816942	26817329	TFE3-RCC,PRCC	gene	26727131	26856732	+	center	25204	PeakInsideFeature	NA	ENSG00000077420.11	APBB1IP	any_internal	0.04473	0.09371	0	0	-0.77623
chr10	26863953	26863963	TFE3_MA0831.3	9.99816	-	chr10	26863797	26864146	PRCC	gene	26866604	26868024	-	end	2633	Downstream	NA	ENSG00000236894.2	RP11-128B16.3	distal_enhancer	0.02539	0.07445	0	0	-0.99517
chr10	26985983	26985993	TFE3_MA0831.3	7.1082	+	chr10	26985764	26987600	TFE3-RCC,PRCC	gene	26986587	27035727	+	start	95	OverlapStart	NA	ENSG00000148459.11	PDSS1	any_promoter	0.06439	0.08454	0	0	-0.29627
chr10	26996107	26996117	TFE3_MA0831.3	7.47801	-	chr10	26995136	26996477	TFE3-RCC,PRCC	gene	27003550	27004761	+	start	7744	Upstream	NA	ENSG00000234788.1	HSPA8P3	any_promoter	0.05672	0.03558	0	0	0.4381
chr10	26996345	26996355	TFE3_MA0831.3	10.94538	-	chr10	26995136	26996477	TFE3-RCC,PRCC	gene	27003550	27004761	+	start	7744	Upstream	NA	ENSG00000234788.1	HSPA8P3	any_promoter	0.04596	0.03172	0	0	0.32834
chr10	27738094	27738104	TFE3_MA0831.3	6.92493	+	chr10	27737853	27738291	PRCC	gene	27687115	27703297	-	start	34775	Upstream	NA	ENSG00000182077.6	PTCHD3	distal_enhancer	0.04495	0.11577	0	0	-1.01943
chr10	27803833	27803843	TFE3_MA0831.3	7.17709	-	chr10	27803696	27804048	PRCC	gene	27793196	27831143	+	center	8297	PeakInsideFeature	NA	ENSG00000099246.12	RAB18	any_internal	0.0309	0.02978	0	0	0.02974
chr10	28469824	28469834	TFE3_MA0831.3	6.93458	-	chr10	28469630	28469969	PRCC	gene	28339921	28623415	-	center	11869	PeakInsideFeature	NA	ENSG00000150054.14	MPP7	any_internal	0.03767	0.04177	0	0	-0.09286
chr10	28611007	28611017	TFE3_MA0831.3	6.92493	+	chr10	28610647	28611252	PRCC	gene	28339921	28623415	-	start	12466	PeakInsideFeature	NA	ENSG00000150054.14	MPP7	any_internal	0.02612	0.08104	0	0	-1.06748
chr10	28654378	28654388	TFE3_MA0831.3	9.34066	+	chr10	28654342	28655553	PRCC	gene	28627482	28629871	-	start	25076	Upstream	NA	ENSG00000237746.1	ZNF101P1	distal_enhancer	0.02954	0.02207	0	0	0.21679
chr10	28688243	28688253	TFE3_MA0831.3	6.93458	+	chr10	28687541	28688292	PRCC	gene	28696968	28697180	-	end	9052	Downstream	NA	ENSG00000222666.1	U3	distal_enhancer	0.01605	0.04716	0	0	-0.82926
chr10	28770556	28770566	TFE3_MA0831.3	7.17709	-	chr10	28770186	28770647	PRCC	gene	28721936	28784742	-	start	14326	PeakInsideFeature	NA	ENSG00000237128.1	RP11-351M16.3	any_internal	0.02812	0.04041	0	0	-0.30545
chr10	28969147	28969157	TFE3_MA0831.3	6.66113	-	chr10	28968730	28969196	PRCC	gene	28966270	28971868	+	center	106	PeakInsideFeature	NA	ENSG00000095739.7	BAMBI	any_internal	0.09944	0.16347	0	0	-0.60285
chr10	28979729	28979739	TFE3_MA0831.3	6.66113	-	chr10	28979630	28980106	PRCC	gene	28966270	28971868	+	end	8000	Downstream	NA	ENSG00000095739.7	BAMBI	distal_enhancer	0.10987	0.04183	0	0	1.02402
chr10	29011657	29011667	TFE3_MA0831.3	7.60733	+	chr10	29010913	29011804	TFE3-RCC,PRCC	gene	29032673	29033592	+	start	21315	Upstream	NA	ENSG00000236716.1	RP11-478H13.1	distal_enhancer	0.16752	0.13033	0	0	0.31148
chr10	29187187	29187197	TFE3_MA0831.3	7.52417	-	chr10	29186895	29187375	PRCC	gene	29187924	29188422	-	end	789	Downstream	NA	ENSG00000229605.4	RP11-492M23.2	distal_enhancer	0.02826	0.02539	0	0	0.08149
chr10	29737218	29737228	TFE3_MA0831.3	6.66113	-	chr10	29737086	29737428	TFE3-RCC	gene	29698330	29776674	+	center	245	PeakInsideFeature	NA	ENSG00000224597.5	PTCHD3P1	any_internal	0.126	0.05431	0	0	0.93769
chr10	29759443	29759453	TFE3_MA0831.3	6.54759	-	chr10	29759304	29760936	TFE3-RCC,PRCC	gene	29746266	30025710	-	end	13854	PeakInsideFeature	NA	ENSG00000197321.10	SVIL	any_internal	0.09001	0.04118	0	0	0.80666
chr10	29823728	29823738	TFE3_MA0831.3	6.67691	-	chr10	29823636	29825234	TFE3-RCC,PRCC	gene	29746266	30025710	-	center	61553	PeakInsideFeature	NA	ENSG00000197321.10	SVIL	any_internal	0.05177	0.04419	0	0	0.15207
chr10	30072275	30072285	TFE3_MA0831.3	6.92493	-	chr10	30072194	30073778	PRCC	gene	29746266	30025710	-	start	47276	Upstream	NA	ENSG00000197321.10	SVIL	distal_enhancer	0.04622	0.07025	0	0	-0.42461
chr10	30130224	30130234	TFE3_MA0831.3	6.55471	+	chr10	30128954	30130414	TFE3-RCC,PRCC	NA	NA	NA	NA	NA	NA	NA	NA	NA	NA	NA	0.03673	0.03736	0	0	-0.01489
chr10	30663351	30663361	TFE3_MA0831.3	6.66113	+	chr10	30662667	30663687	PRCC	gene	30653338	30663315	-	start	138	OverlapStart	NA	ENSG00000241621.1	GOLGA2P6	any_promoter	0.05073	0.16023	0	0	-1.30175
chr10	30831448	30831458	TFE3_MA0831.3	6.82104	-	chr10	30831245	30832934	TFE3-RCC,PRCC	gene	30842782	30843412	-	end	10693	Downstream	NA	ENSG00000228800.1	RP11-253D19.1	distal_enhancer	0.05456	0.05657	0	0	-0.03645
chr10	30842958	30842968	TFE3_MA0831.3	7.46472	-	chr10	30842013	30843455	TFE3-RCC,PRCC	gene	30842782	30843412	-	start	678	FeatureInsidePeak	NA	ENSG00000228800.1	RP11-253D19.1	any_promoter	0.28411	0.25949	1	1	0.12015
chr10	30910378	30910388	TFE3_MA0831.3	7.17709	-	chr10	30910192	30910550	TFE3-RCC	gene	30900717	30918691	-	center	667	PeakInsideFeature	NA	ENSG00000151033.7	LYZL2	any_internal	0.04902	0.01641	0	0	0.85358
chr10	30994460	30994470	TFE3_MA0831.3	8.55455	+	chr10	30993658	30994778	TFE3-RCC,PRCC	gene	30960494	31006195	+	center	10874	PeakInsideFeature	NA	ENSG00000234814.3	SVILP1	any_internal	0.05182	0.04602	0	0	0.11481
chr10	31269853	31269863	TFE3_MA0831.3	6.66113	+	chr10	31269716	31270535	TFE3-RCC,PRCC	gene	31109135	31320866	-	start	50741	PeakInsideFeature	NA	ENSG00000183621.11	ZNF438	any_internal	0.24795	0.04263	1	0	2.0291
chr10	31288511	31288521	TFE3_MA0831.3	6.80526	+	chr10	31288086	31288688	TFE3-RCC,PRCC	gene	31109135	31320866	-	start	32479	PeakInsideFeature	NA	ENSG00000183621.11	ZNF438	any_internal	0.38479	0.27441	1	1	0.45406
chr10	31422777	31422787	TFE3_MA0831.3	9.99816	+	chr10	31422467	31423862	TFE3-RCC,PRCC	NA	NA	NA	NA	NA	NA	NA	NA	NA	NA	NA	0.45721	0.39375	1	1	0.20403
chr10	31670851	31670861	TFE3_MA0831.3	6.55471	+	chr10	31670809	31671113	PRCC	gene	31650355	31688682	-	center	1443	PeakInsideFeature	NA	ENSG00000196960.3	RP11-192P3.5	any_internal	0.01806	0.03126	0	0	-0.39379
chr10	31891549	31891559	TFE3_MA0831.3	9.09692	+	chr10	31891381	31893318	TFE3-RCC,PRCC	gene	31893527	31895146	+	start	1178	Upstream	NA	ENSG00000223834.2	RP11-472N13.2	any_promoter	0.38279	0.17739	1	0	1.01429
chr10	32217794	32217804	TFE3_MA0831.3	9.99816	-	chr10	32216023	32219543	TFE3-RCC,PRCC	gene	32094364	32217742	-	start	41	OverlapStart	NA	ENSG00000165322.13	ARHGAP12	any_promoter	0.5635	0.67847	1	1	-0.25785
chr10	32217825	32217835	TFE3_MA0831.3	9.21187	+	chr10	32216023	32219543	TFE3-RCC,PRCC	gene	32094364	32217742	-	start	41	OverlapStart	NA	ENSG00000165322.13	ARHGAP12	any_promoter	0.76189	0.8531	1	1	-0.15841
chr10	32250458	32250468	TFE3_MA0831.3	6.93458	-	chr10	32250181	32251017	TFE3-RCC,PRCC	gene	32272812	32273482	+	start	22213	Upstream	NA	ENSG00000230240.1	RP11-241I20.1	distal_enhancer	0.07801	0.04825	0	0	0.49764
chr10	32251969	32251979	TFE3_MA0831.3	6.66512	+	chr10	32251594	32252800	TFE3-RCC,PRCC	gene	32272812	32273482	+	start	20615	Upstream	NA	ENSG00000230240.1	RP11-241I20.1	distal_enhancer	0.14648	0.0699	0	0	0.86041
chr10	32345748	32345758	TFE3_MA0831.3	6.55471	+	chr10	32344328	32345822	TFE3-RCC,PRCC	gene	32297937	32345359	-	start	284	OverlapStart	NA	ENSG00000170759.10	KIF5B	any_promoter	0.0434	0.07093	0	0	-0.49412
chr10	32503042	32503052	TFE3_MA0831.3	7.60733	-	chr10	32502502	32503414	TFE3-RCC	gene	32520776	32521173	-	end	17818	Downstream	NA	ENSG00000233190.1	RPS24P13	distal_enhancer	0.90247	0.01731	1	0	4.48718
chr10	32605126	32605136	TFE3_MA0831.3	7.75266	+	chr10	32604630	32605220	PRCC	gene	32556678	32667726	-	center	7277	PeakInsideFeature	NA	ENSG00000120616.11	EPC1	any_internal	0.0265	0.02603	0	0	0.01349
chr10	32606878	32606888	TFE3_MA0831.3	6.55471	-	chr10	32606726	32607997	TFE3-RCC,PRCC	gene	32556678	32667726	-	center	4841	PeakInsideFeature	NA	ENSG00000120616.11	EPC1	any_internal	0.04632	0.06306	0	0	-0.30807
chr10	32635413	32635423	TFE3_MA0831.3	12.51814	-	chr10	32634883	32636668	TFE3-RCC,PRCC	gene	32635791	32635874	-	start	99	FeatureInsidePeak	NA	ENSG00000222309.1	AL391839.1	any_promoter	0.37534	0.67359	1	1	-0.80476
chr10	32834699	32834709	TFE3_MA0831.3	7.17709	-	chr10	32834605	32834991	PRCC	gene	32832296	33171802	+	start	2502	PeakInsideFeature	NA	ENSG00000150076.18	C10orf68	any_internal	0.03244	0.02093	0	0	0.32904
chr10	33269589	33269599	TFE3_MA0831.3	9.06774	+	chr10	33269260	33271615	TFE3-RCC,PRCC	gene	33247772	33371030	+	start	22665	PeakInsideFeature	NA	ENSG00000229656.2	RP11-462L8.1	any_internal	0.83979	0.93091	1	1	-0.14468
chr10	33294039	33294049	TFE3_MA0831.3	7.46472	+	chr10	33293782	33295184	TFE3-RCC,PRCC	gene	33189246	33294720	-	start	237	OverlapStart	NA	ENSG00000150093.14	ITGB1	any_promoter	0.06085	0.0809	0	0	-0.30603
chr10	33404900	33404910	TFE3_MA0831.3	6.67691	+	chr10	33404703	33405738	TFE3-RCC,PRCC	gene	33385184	33405600	-	start	380	OverlapStart	NA	ENSG00000233387.1	RP11-342D11.3	any_promoter	0.08736	0.07733	0	0	0.13617
chr10	33682516	33682526	TFE3_MA0831.3	6.42803	-	chr10	33682503	33683352	PRCC	NA	NA	NA	NA	NA	NA	NA	NA	NA	NA	NA	0.03759	0.02062	0	0	0.46501
chr10	33684215	33684225	TFE3_MA0831.3	6.65147	-	chr10	33684121	33684459	PRCC	NA	NA	NA	NA	NA	NA	NA	NA	NA	NA	NA	0.03163	0.02133	0	0	0.2954
chr10	33684272	33684282	TFE3_MA0831.3	6.66113	-	chr10	33684121	33684459	PRCC	NA	NA	NA	NA	NA	NA	NA	NA	NA	NA	NA	0.03852	0.02175	0	0	0.45055
chr10	33687976	33687986	TFE3_MA0831.3	6.80526	+	chr10	33687614	33688107	PRCC	NA	NA	NA	NA	NA	NA	NA	NA	NA	NA	NA	0.05674	0.026	0	0	0.69136
chr10	33759541	33759551	TFE3_MA0831.3	6.61261	+	chr10	33759078	33759699	TFE3-RCC,PRCC	NA	NA	NA	NA	NA	NA	NA	NA	NA	NA	NA	0.03022	0.02231	0	0	0.2275
chr10	33796350	33796360	TFE3_MA0831.3	9.34119	+	chr10	33795792	33796384	PRCC	NA	NA	NA	NA	NA	NA	NA	NA	NA	NA	NA	0.02685	0.056	0	0	-0.65375
chr10	33882512	33882522	TFE3_MA0831.3	6.55471	+	chr10	33882341	33884103	TFE3-RCC,PRCC	gene	33867858	33888968	-	center	4809	PeakInsideFeature	NA	ENSG00000226412.1	RP11-476F14.1	any_internal	0.08079	0.03403	0	0	0.85263
chr10	34090312	34090322	TFE3_MA0831.3	9.21187	-	chr10	34089648	34092561	TFE3-RCC,PRCC	gene	34048640	34061586	-	start	29518	Upstream	NA	ENSG00000261683.1	LINC00838	distal_enhancer	0.09613	0.07649	0	0	0.25754
chr10	34507161	34507171	TFE3_MA0831.3	6.65147	-	chr10	34506338	34507408	PRCC	gene	34398487	35104253	-	end	108386	PeakInsideFeature	NA	ENSG00000148498.11	PARD3	any_internal	0.02573	0.03395	0	0	-0.22069
chr10	34579586	34579596	TFE3_MA0831.3	7.75266	+	chr10	34579577	34579930	PRCC	gene	34398487	35104253	-	center	171617	PeakInsideFeature	NA	ENSG00000148498.11	PARD3	any_internal	0.03903	0.05001	0	0	-0.23168
chr10	34869328	34869338	TFE3_MA0831.3	7.17709	-	chr10	34868961	34870937	TFE3-RCC,PRCC	gene	34398487	35104253	-	center	118579	PeakInsideFeature	NA	ENSG00000148498.11	PARD3	any_internal	0.05046	0.09806	0	0	-0.71305
chr10	34883843	34883853	TFE3_MA0831.3	6.92493	+	chr10	34883630	34883923	PRCC	gene	34398487	35104253	-	center	132406	PeakInsideFeature	NA	ENSG00000148498.11	PARD3	any_internal	0.02855	0.02052	0	0	0.23924
chr10	34999470	34999480	TFE3_MA0831.3	8.5393	-	chr10	34999116	34999947	TFE3-RCC,PRCC	gene	34398487	35104253	-	start	104722	PeakInsideFeature	NA	ENSG00000148498.11	PARD3	any_internal	0.05314	0.13868	0	0	-1.07649
chr10	35026580	35026590	TFE3_MA0831.3	6.82069	+	chr10	35025894	35026918	TFE3-RCC,PRCC	gene	34398487	35104253	-	start	77847	PeakInsideFeature	NA	ENSG00000148498.11	PARD3	any_internal	0.11397	0.11344	0	0	0.00555
chr10	35051867	35051877	TFE3_MA0831.3	7.75266	+	chr10	35051714	35051996	PRCC	gene	34398487	35104253	-	start	52398	PeakInsideFeature	NA	ENSG00000148498.11	PARD3	any_internal	0.04345	0.04441	0	0	-0.02039
chr10	35080963	35080973	TFE3_MA0831.3	8.2811	+	chr10	35080230	35081720	TFE3-RCC,PRCC	gene	34398487	35104253	-	start	23278	PeakInsideFeature	NA	ENSG00000148498.11	PARD3	any_internal	0.32103	0.12456	1	0	1.21568
chr10	35286048	35286058	TFE3_MA0831.3	6.67691	-	chr10	35285652	35286304	TFE3-RCC,PRCC	gene	35297478	35379570	-	end	11500	Downstream	NA	ENSG00000108094.10	CUL2	distal_enhancer	0.05853	0.131	0	0	-0.90928
chr10	35381849	35381859	TFE3_MA0831.3	6.93458	-	chr10	35381795	35382145	PRCC	gene	35297478	35379570	-	start	2400	Upstream	NA	ENSG00000108094.10	CUL2	any_promoter	0.0521	0.06337	0	0	-0.19924
chr10	35434403	35434413	TFE3_MA0831.3	7.75266	+	chr10	35434203	35434707	TFE3-RCC	gene	35415718	35501886	+	start	18737	PeakInsideFeature	NA	ENSG00000095794.15	CREM	any_internal	0.14499	0.01382	0	0	2.15972
chr10	35505545	35505555	TFE3_MA0831.3	6.92493	-	chr10	35505172	35506083	TFE3-RCC,PRCC	gene	35508821	35519526	-	end	3194	Downstream	NA	ENSG00000233200.1	RP11-324I22.2	distal_enhancer	0.18218	0.19747	0	1	-0.10321
chr10	35620944	35620954	TFE3_MA0831.3	6.66512	+	chr10	35620817	35621614	TFE3-RCC,PRCC	gene	35603479	35625329	-	start	4114	PeakInsideFeature	NA	ENSG00000271335.1	RP11-324I22.4	any_internal	0.05026	0.07955	0	0	-0.47967
chr10	35843536	35843546	TFE3_MA0831.3	8.5393	+	chr10	35843016	35843742	TFE3-RCC	gene	35535952	35860852	+	end	17473	PeakInsideFeature	NA	ENSG00000108100.13	CCNY	any_internal	0.1614	0.01992	0	0	2.07769
chr10	35986001	35986011	TFE3_MA0831.3	6.65147	+	chr10	35984619	35986156	TFE3-RCC,PRCC	gene	35986227	35986965	+	start	840	Upstream	NA	ENSG00000226646.1	RP11-382K22.1	any_promoter	0.06218	0.06497	0	0	-0.04597
chr10	36029104	36029114	TFE3_MA0831.3	6.92493	+	chr10	36028973	36029475	PRCC	gene	35986227	35986965	+	end	42259	Downstream	NA	ENSG00000226646.1	RP11-382K22.1	distal_enhancer	0.04448	0.06389	0	0	-0.36002
chr10	36042327	36042337	TFE3_MA0831.3	6.65147	-	chr10	36040724	36042776	TFE3-RCC,PRCC	NA	NA	NA	NA	NA	NA	NA	NA	NA	NA	NA	0.0884	0.06748	0	0	0.29711
chr10	36312832	36312842	TFE3_MA0831.3	6.92493	+	chr10	36312367	36313426	TFE3-RCC,PRCC	NA	NA	NA	NA	NA	NA	NA	NA	NA	NA	NA	0.035	0.03616	0	0	-0.02809
chr10	36363064	36363074	TFE3_MA0831.3	6.80544	-	chr10	36362755	36363236	PRCC	gene	36378013	36378317	-	end	15018	Downstream	NA	ENSG00000227475.1	RP11-810B23.1	distal_enhancer	0.02394	0.01512	0	0	0.29332
[truncated: 17,464 more rows]
