# Supplementary material for: Genomic and epigenomic integrative subtypes of renal cell carcinoma in a Japanese cohort
Source: Nat Commun. 2023 Dec 16;14:8383. doi: 10.1038/s41467-023-44159-1 (PMC10725467; doi:10.1038/s41467-023-44159-1)
Supplement: Supplementary file 6 — Source Data [file 41467_2023_44159_MOESM6_ESM.zip › Source_Data/Supplementary Figure6a.txt]

output_prefix	name	motif_id	cluster	total_tfbs	cc_1_mean_score	cc_1_bound	cc_3_mean_score	cc_3_bound	cc_1_cc_3_change	cc_1_cc_3_pvalue	log(pvalue)
HNF1B_MA0153.2	HNF1B	MA0153.2	C_HNF1A	41361	0.09997	4276	0.12509	6583	-0.57825	1.1825E-205	204.9271995
HNF1A_MA0046.2	HNF1A	MA0046.2	C_HNF1A	50501	0.09686	4793	0.11683	7296	-0.53655	3.5947E-210	209.4443398
POU6F1_MA0628.1	POU6F1	MA0628.1	C_HOXB3	16194	0.08493	1138	0.09587	1659	-0.38815	2.7027E-170	169.5682049
Lhx3_MA0135.1	Lhx3	MA0135.1	C_Lhx3	46223	0.07254	2363	0.08047	3612	-0.37	3.8691E-185	184.4123876
Lhx4_MA0704.1	Lhx4	MA0704.1	C_HOXB3	17645	0.08238	1141	0.09183	1671	-0.36861	7.149E-166	165.1457567
mix-a_MA0621.1	mix-a	MA0621.1	C_HOXB3	22307	0.08051	1365	0.08893	1995	-0.35141	6.0751E-166	165.2164486
LMX1A_MA0702.2	LMX1A	MA0702.2	C_HOXB3	19956	0.08302	1317	0.09164	1882	-0.34974	1.2775E-164	163.8936252
ARGFX_MA1463.1	ARGFX	MA1463.1	C_HOXB3	22492	0.08241	1430	0.09023	2054	-0.34234	5.7369E-172	171.2413193
LMX1B_MA0703.2	LMX1B	MA0703.2	C_HOXB3	23012	0.08064	1428	0.08864	2038	-0.3418	2.0994E-166	165.6779124
BARX2_MA1471.1	BARX2	MA1471.1	C_BARX2	44925	0.07929	2584	0.08546	3739	-0.3389	4.2305E-182	181.3736088
VAX1_MA0722.1	VAX1	MA0722.1	C_HOXB3	23324	0.08198	1486	0.08993	2133	-0.33695	4.136E-171	170.3834181
VSX2_MA0726.1	VSX2	MA0726.1	C_HOXB3	23324	0.08199	1486	0.08994	2132	-0.33678	4.3476E-171	170.3617552
VSX1_MA0725.1	VSX1	MA0725.1	C_HOXB3	20422	0.08097	1314	0.08959	1899	-0.33188	9.0142E-177	176.0450722
Arid3b_MA0601.1	Arid3b	MA0601.1	C_Arid3b	38703	0.06937	1779	0.07485	2624	-0.32671	1.5975E-183	182.7965544
NKX6-2_MA0675.1	NKX6-2	MA0675.1	C_HOXB3	27737	0.08503	1971	0.09405	2712	-0.32628	6.0082E-171	170.2212524
NKX6-1_MA0674.1	NKX6-1	MA0674.1	C_HOXB3	28148	0.08524	2011	0.09432	2765	-0.32561	3.1679E-178	177.4992304
HOXC4_MA1504.1	HOXC4	MA1504.1	C_HOXC4	27672	0.08873	2110	0.09695	2902	-0.32335	3.181E-172	171.4974364
HOXD4_MA1507.1	HOXD4	MA1507.1	C_HOXC4	27672	0.08873	2110	0.09695	2902	-0.32332	3.2103E-172	171.4934514
HOXB3_MA0903.1	HOXB3	MA0903.1	C_HOXB3	27097	0.0914	2240	0.1016	3036	-0.32286	1.8886E-174	173.7238564
HOXB4_MA1499.1	HOXB4	MA1499.1	C_HOXC4	26481	0.08966	2048	0.09778	2805	-0.31874	7.3979E-172	171.1308935
LHX6_MA0658.1	LHX6	MA0658.1	C_HOXB3	16035	0.09071	1255	0.09955	1692	-0.31523	1.6418E-162	161.7846787
Alx1_MA0854.1	Alx1	MA0854.1	C_Alx1	19333	0.08676	1345	0.09426	1868	-0.31344	5.6367E-163	162.2489761
PDX1_MA0132.2	PDX1	MA0132.2	C_HOXB3	22661	0.08222	1511	0.0902	2131	-0.31329	3.3786E-169	168.4712588
ZNF354A_MA1978.1	ZNF354A	MA1978.1	C_ZNF354A	107741	0.06928	4550	0.07136	6521	-0.30341	7.0086E-196	195.1543678
MEOX2_MA0706.1	MEOX2	MA0706.1	C_MEOX2	25743	0.08459	1795	0.09221	2441	-0.30169	1.3821E-168	167.8594762
Pax7_MA0680.2	Pax7	MA0680.2	C_Pax7	36036	0.07544	1832	0.07709	2589	-0.29922	1.2788E-169	168.8932124
EMX2_MA0886.1	EMX2	MA0886.1	C_HOXB3	14389	0.08837	1046	0.09621	1450	-0.29906	8.4692E-152	151.0721566
ZNF384_MA1125.1	ZNF384	MA1125.1	C_ZNF384	121525	0.07704	6406	0.07832	8602	-0.29836	1.365E-202	201.8648638
POU3F3_MA0788.1	POU3F3	MA0788.1	C_POU3F3	50231	0.07733	2618	0.08024	3592	-0.29598	4.7299E-183	182.3251507
PROP1_MA0715.1	PROP1	MA0715.1	C_PHOX2B	34289	0.07034	1553	0.07297	2130	-0.29467	1.851E-174	173.7325879
LBX1_MA0618.1	LBX1	MA0618.1	C_PRRX2	21001	0.08489	1445	0.09191	1983	-0.2931	4.6489E-163	162.3326515
Alx4_MA0853.1	Alx4	MA0853.1	C_Alx1	16160	0.0916	1235	0.09836	1639	-0.28875	1.6006E-156	155.7957072
Arx_MA0874.1	Arx	MA0874.1	C_Alx1	16969	0.08447	1084	0.09033	1481	-0.28838	2.0571E-159	158.6867505
POU4F3_MA0791.1	POU4F3	MA0791.1	C_POU4F3	48837	0.09942	3288	0.08979	4362	-0.28601	6.246E-178	177.2043996
RAX_MA0718.1	RAX	MA0718.1	C_PRRX2	21779	0.0865	1577	0.09411	2128	-0.28589	8.3066E-166	165.0805763
PHOX2B_MA0681.2	PHOX2B	MA0681.2	C_PHOX2B	61755	0.07264	2535	0.06903	3433	-0.278	2.4633E-188	187.6084785
Lhx1_MA1518.2	Lhx1	MA1518.2	C_Lhx1	14310	0.08978	1153	0.09736	1509	-0.27388	5.5038E-155	154.2593401
POU4F2_MA0683.1	POU4F2	MA0683.1	C_POU4F3	46950	0.09552	2990	0.08768	4003	-0.27214	8.1052E-179	178.091234
GSX1_MA0892.1	GSX1	MA0892.1	C_PRRX2	23817	0.08821	1670	0.09438	2213	-0.2718	1.9247E-160	159.7156285
PAX3_MA0780.1	PAX3	MA0780.1	C_Pax7	13882	0.08798	855	0.0842	1174	-0.26904	6.027E-147	146.2198983
Arid3a_MA0151.1	Arid3a	MA0151.1	C_Arid3a	87724	0.07768	4895	0.07975	6519	-0.26876	5.0932E-195	194.2930088
POU1F1_MA0784.2	POU1F1	MA0784.2	C_POU3F3	42230	0.08469	2604	0.08779	3479	-0.26848	3.078E-175	174.5117341
MEOX1_MA0661.1	MEOX1	MA0661.1	C_MEOX2	18811	0.08694	1392	0.09384	1861	-0.26643	1.6708E-159	158.7770678
HMBOX1_MA0895.1	HMBOX1	MA0895.1	C_HMBOX1	17324	0.10012	1600	0.10728	2043	-0.26491	1.873E-150	149.7274558
LHX5_MA1519.1	LHX5	MA1519.1	C_MEOX2	15318	0.08468	1033	0.08955	1361	-0.26353	4.4745E-154	153.3492585
ESX1_MA0644.2	ESX1	MA0644.2	C_PRRX2	16111	0.09028	1101	0.09453	1461	-0.26207	1.5192E-146	145.8183988
VAX2_MA0723.2	VAX2	MA0723.2	C_HOXB3	16202	0.08671	1115	0.09095	1465	-0.26117	5.8276E-156	155.2345089
HOXC8_MA1505.1	HOXC8	MA1505.1	C_MEOX2	10097	0.08508	729	0.08975	921	-0.26038	2.96E-140	139.528707
HOXA1_MA1495.1	HOXA1	MA1495.1	C_MEOX2	11479	0.08495	784	0.08974	1010	-0.25948	2.8699E-140	139.5421312
NOTO_MA0710.1	NOTO	MA0710.1	C_HOXB3	19763	0.0934	1578	0.10042	2036	-0.2593	1.6374E-154	153.7858552
POU4F1_MA0790.1	POU4F1	MA0790.1	C_POU4F3	49467	0.10907	3468	0.09154	4491	-0.25907	1.6475E-175	174.7831689
PRRX2_MA0075.3	PRRX2	MA0075.3	C_PRRX2	19326	0.08886	1318	0.09361	1738	-0.25829	1.5299E-158	157.8153494
EMX1_MA0612.2	EMX1	MA0612.2	C_HOXB3	15494	0.08269	991	0.08745	1343	-0.25706	9.1235E-150	149.0398375
POU3F1_MA0786.1	POU3F1	MA0786.1	C_POU3F3	47884	0.0822	2704	0.08301	3576	-0.25623	1.1163E-172	171.9522011
EVX1_MA0887.1	EVX1	MA0887.1	C_EVX2	14317	0.09796	1270	0.10589	1657	-0.25603	3.3369E-147	146.4766619
Hmx3_MA0898.1	Hmx3	MA0898.1	C_Hmx3	30658	0.07725	1755	0.08073	2309	-0.25599	7.0779E-169	168.1500945
FOXD3_MA0041.2	FOXD3	MA0041.2	C_FOXD3	89424	0.07958	4713	0.07777	6222	-0.25396	4.1185E-191	190.3852565
NKX6-3_MA1530.1	NKX6-3	MA1530.1	C_NKX6-3	27088	0.09031	2136	0.09718	2766	-0.25296	4.2106E-165	164.3756599
PRRX1_MA0716.1	PRRX1	MA0716.1	C_PRRX2	20639	0.08744	1390	0.09131	1802	-0.25172	2.5893E-160	159.586821
Arid5a_MA0602.1	Arid5a	MA0602.1	C_Arid5a	29279	0.06866	1174	0.06921	1630	-0.25156	1.6594E-160	159.7800401
PHOX2A_MA0713.1	PHOX2A	MA0713.1	C_PHOX2B	30863	0.08071	1677	0.07723	2187	-0.25064	2.3075E-166	165.6368674
IRF7_MA0772.1	IRF7	MA0772.1	C_Irf1	59636	0.09472	4750	0.09385	5608	-0.24866	3.2509E-180	179.4880007
POU2F1_MA0785.1	POU2F1	MA0785.1	C_POU3F3	42456	0.08223	2503	0.0847	3330	-0.24837	2.8021E-171	170.5525173
RAX2_MA0717.1	RAX2	MA0717.1	C_PRRX2	17166	0.08871	1157	0.09243	1499	-0.24741	5.618E-159	158.2504186
SHOX_MA0630.1	SHOX	MA0630.1	C_PRRX2	17166	0.08871	1157	0.09243	1499	-0.24741	5.618E-159	158.2504186
Shox2_MA0720.1	Shox2	MA0720.1	C_PRRX2	17166	0.08871	1157	0.09243	1499	-0.24741	5.618E-159	158.2504186
ISX_MA0654.1	ISX	MA0654.1	C_PRRX2	17166	0.08871	1157	0.09243	1499	-0.24741	5.618E-159	158.2504186
MIXL1_MA0662.1	MIXL1	MA0662.1	C_PRRX2	20113	0.08632	1323	0.08959	1735	-0.24729	4.1294E-155	154.384108
LIN54_MA0619.1	LIN54	MA0619.1	C_LIN54	44128	0.08018	2514	0.07988	3258	-0.24659	2.7296E-170	169.5638952
PAX4_MA0068.2	PAX4	MA0068.2	C_HOXB3	11638	0.08734	796	0.09215	1053	-0.24626	3.4661E-139	138.4601529
SATB1_MA1963.1	SATB1	MA1963.1	C_SATB1	33198	0.08302	1809	0.07978	2407	-0.24552	3.0202E-170	169.5199576
POU3F2_MA0787.1	POU3F2	MA0787.1	C_POU3F3	45693	0.08646	2846	0.08618	3645	-0.24499	3.8579E-175	174.4136517
HESX1_MA0894.1	HESX1	MA0894.1	C_PRRX2	18033	0.08948	1295	0.09384	1702	-0.24498	3.7659E-152	151.4241264
DRGX_MA1481.1	DRGX	MA1481.1	C_HOXB3	16487	0.08475	1104	0.08945	1477	-0.24469	1.0114E-150	149.9950771
EVX2_MA0888.1	EVX2	MA0888.1	C_EVX2	15458	0.09576	1318	0.10316	1727	-0.24425	2.601E-153	152.5848656
Hmx2_MA0897.1	Hmx2	MA0897.1	C_Hmx3	29353	0.0777	1660	0.08076	2195	-0.24356	8.4135E-165	164.0750244
ONECUT3_MA0757.1	ONECUT3	MA0757.1	C_ONECUT1	36565	0.07915	1807	0.07533	2336	-0.24197	4.5177E-166	165.3450872
POU2F2_MA0507.2	POU2F2	MA0507.2	C_POU3F3	40623	0.08744	2624	0.08936	3412	-0.24025	1.1738E-169	168.9303954
Nobox_MA0125.1	Nobox	MA0125.1	C_GBX2	20244	0.08795	1489	0.09345	1951	-0.24019	1.1865E-162	161.9257169
UNCX_MA0721.1	UNCX	MA0721.1	C_PRRX2	16957	0.08281	1053	0.0856	1382	-0.23841	1.9701E-153	152.7055214
HOXA4_MA1496.1	HOXA4	MA1496.1	C_HOXC4	22010	0.09733	1924	0.10156	2425	-0.23786	5.1801E-155	154.2856631
HOXB5_MA0904.2	HOXB5	MA0904.2	C_HOXB5	13578	0.08651	939	0.09059	1211	-0.23658	9.1051E-146	145.040716
MEF2C_MA0497.1	MEF2C	MA0497.1	C_MEF2A	89898	0.0761	4472	0.07526	5818	-0.23656	1.1772E-185	184.9291542
FOXN3_MA1489.1	FOXN3	MA1489.1	C_FOXN3	42158	0.08293	2596	0.08509	3373	-0.23504	5.3052E-169	168.2752981
SRY_MA0084.1	SRY	MA0084.1	C_SRY	49789	0.08014	2849	0.0814	3702	-0.23487	2.629E-169	168.5802076
MITF_MA0620.3	MITF	MA0620.3	C_BHLHE41	18462	0.136	2633	0.14302	3073	-0.23371	2.1637E-151	150.6648119
NR3C1_MA0113.3	NR3C1	MA0113.3	C_NR3C1	20683	0.11176	2341	0.12113	2874	-0.23236	4.6219E-153	152.3351781
MYBL1_MA0776.1	MYBL1	MA0776.1	C_MYBL1	5630	0.13313	791	0.13535	858	-0.23213	4.8124E-125	124.3176376
BARHL2_MA0635.1	BARHL2	MA0635.1	C_BARHL2	11804	0.08965	900	0.09348	1094	-0.23136	1.0125E-141	140.9946163
NR3C2_MA0727.1	NR3C2	MA0727.1	C_NR3C1	21964	0.1123	2493	0.12117	3067	-0.2312	4.3627E-154	153.360245
MEF2A_MA0052.4	MEF2A	MA0052.4	C_MEF2A	93795	0.07569	4234	0.0722	5521	-0.23096	5.7077E-186	185.2435352
DUXA_MA0884.2	DUXA	MA0884.2	C_DUXA	17818	0.07859	1047	0.0824	1408	-0.23025	2.4581E-148	147.6094052
POU6F2_MA0793.1	POU6F2	MA0793.1	C_POU6F2	28290	0.08926	2168	0.09448	2800	-0.22975	4.957E-157	156.3047807
LHX9_MA0701.2	LHX9	MA0701.2	C_PRRX2	18464	0.08995	1330	0.0949	1724	-0.22948	1.4356E-150	149.8429745
HOXA7_MA1498.2	HOXA7	MA1498.2	C_HOXB6	21643	0.08524	1588	0.09083	2031	-0.22943	1.5759E-151	150.8024663
GBX2_MA0890.1	GBX2	MA0890.1	C_GBX2	18219	0.0918	1403	0.09694	1807	-0.2287	2.2821E-150	149.6416622
ALX3_MA0634.1	ALX3	MA0634.1	C_PRRX2	22265	0.08518	1399	0.08608	1801	-0.22864	6.1073E-150	149.2141519
HOXB6_MA1500.1	HOXB6	MA1500.1	C_HOXB6	18530	0.08598	1373	0.09087	1726	-0.2281	1.2223E-142	141.9128112
HOXA6_MA1497.1	HOXA6	MA1497.1	C_MEOX2	17813	0.09108	1397	0.09481	1754	-0.22604	5.6002E-149	148.251796
HOXA2_MA0900.2	HOXA2	MA0900.2	C_MEOX2	15047	0.08712	1087	0.09103	1402	-0.2258	6.735E-145	144.1716598
Foxq1_MA0040.1	Foxq1	MA0040.1	C_Foxq1	45156	0.08688	2784	0.08479	3556	-0.22547	5.9673E-172	171.2242255
Foxj3_MA0851.1	Foxj3	MA0851.1	C_FOXP3	63780	0.08454	4060	0.0848	5107	-0.22542	1.3495E-174	173.8698179
GBX1_MA0889.1	GBX1	MA0889.1	C_GBX2	13574	0.09553	1116	0.10094	1399	-0.22409	2.8019E-145	144.5525462
HNF4A_MA1494.1	HNF4A	MA1494.1	C_HNF4A	38633	0.11825	4879	0.1263	5855	-0.22377	1.4673E-166	165.8334887
POU2F1SOX2_MA1962.1	POU2F1::SOX2	MA1962.1	C_POU2F1::SOX2	46822	0.08183	2425	0.07861	3236	-0.22336	3.156E-167	166.5008566
USF2_MA0526.4	USF2	MA0526.4	C_BHLHE41	11934	0.18662	2683	0.19791	2918	-0.22141	6.3833E-137	136.1949576
POU5F1B_MA0792.1	POU5F1B	MA0792.1	C_POU3F3	39818	0.08474	2497	0.08732	3232	-0.22082	4.3999E-164	163.3565567
Stat2_MA1623.1	Stat2	MA1623.1	C_Stat2	155806	0.08853	11348	0.08833	13576	-0.21998	2.1632E-189	188.6648999
FOXC2_MA0846.1	FOXC2	MA0846.1	C_FOXC2	77539	0.08548	4696	0.0812	5780	-0.21959	5.7052E-174	173.2437297
FOXD2_MA0847.3	FOXD2	MA0847.3	C_FOXE1	64051	0.08352	4059	0.0834	5051	-0.21943	1.1416E-178	177.9424928
EN1_MA0027.2	EN1	MA0027.2	C_PRRX2	15214	0.09229	1164	0.09704	1469	-0.21918	4.8297E-140	139.3160821
BSX_MA0876.1	BSX	MA0876.1	C_DLX6	18224	0.09167	1423	0.09682	1821	-0.21881	2.584E-149	148.5877065
DLX6_MA0882.1	DLX6	MA0882.1	C_DLX6	19524	0.08722	1365	0.08926	1754	-0.21874	2.1939E-151	150.6587736
EN2_MA0642.2	EN2	MA0642.2	C_DLX6	15688	0.09715	1222	0.09903	1529	-0.21712	1.6739E-140	139.7762674
MNX1_MA0707.2	MNX1	MA0707.2	C_HOXB5	20451	0.08276	1231	0.0835	1605	-0.21585	1.3E-150	149.8860643
Dlx3_MA0880.1	Dlx3	MA0880.1	C_DLX6	19068	0.08818	1389	0.09046	1762	-0.21546	2.3932E-143	142.6210168
LHX2_MA0700.2	LHX2	MA0700.2	C_DLX6	24395	0.08472	1530	0.08426	1946	-0.21454	1.725E-151	150.7632173
BHLHE41_MA0636.1	BHLHE41	MA0636.1	C_BHLHE41	9529	0.1886	2138	0.19824	2327	-0.2145	3.196E-134	133.4953905
VENTX_MA0724.1	VENTX	MA0724.1	C_VENTX	14416	0.09229	1105	0.09729	1431	-0.21435	1.9384E-141	140.7125603
FOXF2_MA0030.1	FOXF2	MA0030.1	C_FOXP3	39908	0.09074	2946	0.09306	3593	-0.21381	2.0292E-161	160.692681
BARX1_MA0875.1	BARX1	MA0875.1	C_HOXB2	19247	0.08556	1378	0.09039	1730	-0.21194	1.3607E-149	148.8662425
LBX2_MA0699.1	LBX2	MA0699.1	C_PRRX2	17698	0.09325	1292	0.09411	1630	-0.21115	3.3679E-146	145.4726355
KLF15_MA1513.1	KLF15	MA1513.1	C_PATZ1	92836	0.39321	45229	0.41717	45125	-0.20967	5.4479E-181	180.2637682
Hmx1_MA0896.1	Hmx1	MA0896.1	C_Hmx3	23365	0.08346	1545	0.08707	1971	-0.20793	1.9145E-156	155.717945
MEF2D_MA0773.1	MEF2D	MA0773.1	C_MEF2A	51504	0.07722	2473	0.0748	3240	-0.20741	6.1172E-170	169.2134494
TFE3_MA0831.3	TFE3	MA0831.3	C_BHLHE41	14494	0.17258	2919	0.18161	3187	-0.20736	2.9067E-138	137.5366065
PAX6_MA0069.1	PAX6	MA0069.1	C_PAX6	20190	0.10263	2043	0.10814	2437	-0.20712	6.07E-152	151.2168145
FOXP2_MA0593.1	FOXP2	MA0593.1	C_FOXP3	74051	0.08949	5656	0.09191	6820	-0.20666	4.8028E-171	170.3185084
MSX2_MA0708.2	MSX2	MA0708.2	C_DLX6	19063	0.09287	1459	0.09509	1827	-0.20646	2.7957E-142	141.5535064
MSX1_MA0666.2	MSX1	MA0666.2	C_DLX6	19063	0.09287	1459	0.09509	1827	-0.20646	2.7957E-142	141.5535064
HOXB7_MA1501.1	HOXB7	MA1501.1	C_MEOX2	16767	0.09113	1360	0.09498	1655	-0.20603	2.3232E-143	142.6339062
IRF9_MA0653.1	IRF9	MA0653.1	C_Irf1	37953	0.10608	3845	0.10631	4219	-0.20448	4.6293E-169	168.3344874
HOXA10_MA0899.1	HOXA10	MA0899.1	C_HOXA10	43220	0.08526	2496	0.0803	3122	-0.2037	4.6813E-157	156.3296302
Foxo3_MA0157.3	Foxo3	MA0157.3	C_FOXP3	52945	0.09273	4196	0.09445	4985	-0.20283	2.8046E-170	169.5521363
GSX2_MA0893.2	GSX2	MA0893.2	C_MEOX2	21904	0.09	1703	0.0944	2129	-0.20228	4.313E-147	146.3652196
Ar_MA0007.3	Ar	MA0007.3	C_NR3C1	21868	0.12053	2840	0.12929	3333	-0.20126	9.9023E-145	144.0042619
FOXC1_MA0032.2	FOXC1	MA0032.2	C_FOXC2	62986	0.08911	3877	0.08135	4587	-0.20017	2.8144E-169	168.5506124
MAFF_MA0495.3	MAFF	MA0495.3	C_MAFF	52233	0.09666	4299	0.09713	5306	-0.19839	2.3931E-168	167.6210368
PBX2_MA1113.2	PBX2	MA1113.2	C_PBX2	42942	0.08267	2579	0.08086	3228	-0.19649	3.7381E-163	162.4273508
NR4A2_MA0160.2	NR4A2	MA0160.2	C_NR4A1	41344	0.10285	3895	0.10578	4801	-0.19638	2.4022E-156	155.6193879
TLX2_MA1577.1	TLX2	MA1577.1	C_PRRX2	14066	0.09321	1091	0.09607	1357	-0.19611	6.179E-132	131.2090818
HOXD11_MA0908.1	HOXD11	MA0908.1	C_HOXC10	17715	0.09	1168	0.08649	1423	-0.19551	6.6247E-146	145.1788359
NR1H2RXRA_MA0115.1	NR1H2::RXRA	MA0115.1	C_NR1H2::RXRA	42153	0.10806	4554	0.11495	5644	-0.19502	1.4562E-157	156.8367686
Pou5f1Sox2_MA0142.1	Pou5f1::Sox2	MA0142.1	C_Pou5f1::Sox2	58780	0.08215	3390	0.08078	4363	-0.19467	3.0019E-160	159.5225993
HOXC11_MA0651.2	HOXC11	MA0651.2	C_HOXC10	11872	0.09521	979	0.09638	1150	-0.19443	5.7835E-131	130.2378103
Dlx4_MA0881.1	Dlx4	MA0881.1	C_DLX6	17831	0.08857	1290	0.08906	1595	-0.19434	4.2742E-149	148.3691419
MLXIPL_MA0664.1	MLXIPL	MA0664.1	C_ARNT2	10681	0.17427	2217	0.18336	2397	-0.19386	3.2281E-128	127.4910532
HOXB13_MA0901.2	HOXB13	MA0901.2	C_HOXB13	70411	0.08983	3996	0.07761	4622	-0.19295	6.8748E-173	172.1627421
Irf1_MA0050.3	Irf1	MA0050.3	C_Irf1	112923	0.09237	8504	0.08883	9773	-0.19293	3.4587E-180	179.4610883
HOXB2_MA0902.2	HOXB2	MA0902.2	C_HOXB2	11477	0.09728	975	0.10115	1179	-0.19277	2.8362E-132	131.54727
POU3F4_MA0789.1	POU3F4	MA0789.1	C_POU3F3	36226	0.08674	2343	0.08819	2950	-0.19274	1.6711E-159	158.7769904
FOXD1_MA0031.1	FOXD1	MA0031.1	C_FOXP3	39550	0.09381	3146	0.09581	3791	-0.19176	7.3421E-160	159.1341823
IRF4_MA1419.1	IRF4	MA1419.1	C_Irf1	26009	0.11587	3042	0.11575	3262	-0.19157	9.7422E-153	152.0113418
HOXD9_MA0913.2	HOXD9	MA0913.2	C_HOXA10	35136	0.07933	1982	0.07961	2494	-0.19153	1.0408E-158	157.9826154
MEIS2_MA1640.1	MEIS2	MA1640.1	C_PBX2	40585	0.08203	2441	0.08061	3041	-0.19009	7.7797E-158	157.109039
STAT1STAT2_MA0517.1	STAT1::STAT2	MA0517.1	C_STAT1::STAT2	116199	0.0989	10170	0.09583	11357	-0.19008	2.45E-179	178.6108271
ZIM3_MA1709.1	ZIM3	MA1709.1	C_ZIM3	95015	0.08789	7022	0.08795	8355	-0.18964	2.9618E-178	177.528449
HOXB8_MA1502.1	HOXB8	MA1502.1	C_HOXB6	14473	0.09313	1237	0.09606	1492	-0.18873	2.1246E-141	140.6727298
Msx3_MA0709.1	Msx3	MA0709.1	C_DLX6	15227	0.09518	1213	0.09667	1479	-0.18869	2.1787E-142	141.6617961
MEF2B_MA0660.1	MEF2B	MA0660.1	C_MEF2A	42661	0.07961	2143	0.07631	2744	-0.18851	2.9951E-161	160.523582
HOXC12_MA0906.1	HOXC12	MA0906.1	C_HOXC10	15338	0.09699	1151	0.09273	1381	-0.18819	2.3202E-137	136.6344765
ONECUT1_MA0679.2	ONECUT1	MA0679.2	C_ONECUT1	43435	0.08142	2371	0.07409	2715	-0.18752	1.2973E-164	163.8869558
Foxl2_MA1607.1	Foxl2	MA1607.1	C_FOXP3	61686	0.08728	4024	0.08477	4869	-0.18743	3.6032E-168	167.4433133
FOXE1_MA1487.2	FOXE1	MA1487.2	C_FOXE1	92072	0.08958	5651	0.08163	6897	-0.18706	2.5442E-175	174.5944544
Lhx8_MA0705.1	Lhx8	MA0705.1	C_PRRX2	12961	0.09583	1002	0.09923	1241	-0.18613	4.1064E-132	131.3865397
NRL_MA0842.2	NRL	MA0842.2	C_MAFF	33750	0.10629	3353	0.10885	4079	-0.18572	6.6455E-155	154.1774744
Foxj2_MA0614.1	Foxj2	MA0614.1	C_FOXP3	32898	0.0899	2267	0.08933	2788	-0.18491	2.3453E-149	148.6297968
Nr2e1_MA0676.1	Nr2e1	MA0676.1	C_Nr2e1	44738	0.09093	3325	0.09197	4128	-0.18423	2.709E-167	166.5671839
Foxf1_MA1606.1	Foxf1	MA1606.1	C_FOXP3	48020	0.09094	3641	0.09257	4336	-0.18413	8.2719E-163	162.0823973
HOXD3_MA0912.2	HOXD3	MA0912.2	C_MEOX2	20012	0.09034	1558	0.09365	1926	-0.18392	2.1479E-138	137.6679939
DLX1_MA0879.2	DLX1	MA0879.2	C_HOXB2	14388	0.09505	1178	0.09741	1430	-0.1825	2.6652E-132	131.5742646
Rxra_MA0512.2	Rxra	MA0512.2	C_NR2C2	46169	0.13318	6230	0.13287	7405	-0.18222	2.9511E-162	161.5300182
MLX_MA0663.1	MLX	MA0663.1	C_ARNT2	11446	0.17153	2296	0.17982	2520	-0.18211	2.2848E-125	124.6411513
POU2F3_MA0627.2	POU2F3	MA0627.2	C_POU2F3	50174	0.0981	3540	0.08948	4205	-0.1809	7.458E-163	162.1273772
IRF2_MA0051.1	IRF2	MA0051.1	C_IRF2	47186	0.11184	4694	0.10555	5260	-0.18037	4.2638E-155	154.3702018
HOXC10_MA0905.1	HOXC10	MA0905.1	C_HOXC10	18881	0.09331	1343	0.08987	1610	-0.18008	2.0272E-138	137.6930963
TFEB_MA0692.1	TFEB	MA0692.1	C_BHLHE41	24475	0.14637	4028	0.15357	4467	-0.17996	5.1498E-143	142.2882122
RXRG_MA0856.1	RXRG	MA0856.1	C_NR2C2	45440	0.13134	5951	0.13018	7099	-0.17856	6.7547E-157	156.1703908
SREBF2_MA0828.2	SREBF2	MA0828.2	C_SREBF2	10483	0.13907	1542	0.14497	1752	-0.17819	5.1068E-125	124.291848
SP2_MA0516.3	SP2	MA0516.3	C_PATZ1	119757	0.3456	48325	0.36677	48514	-0.17759	3.5755E-180	179.4466581
Hoxa11_MA0911.1	Hoxa11	MA0911.1	C_HOXC10	15134	0.09554	1190	0.0923	1412	-0.17759	3.5313E-130	129.4520698
Nr2f6_MA0677.1	Nr2f6	MA0677.1	C_NR2C2	50301	0.12414	6399	0.12758	7651	-0.17726	7.2312E-159	158.1407893
FOXP1_MA0481.3	FOXP1	MA0481.3	C_FOXP3	50170	0.09302	3705	0.09195	4467	-0.17673	6.1549E-160	159.2107777
IRF8_MA0652.1	IRF8	MA0652.1	C_Irf1	30567	0.12218	3718	0.11875	3951	-0.17524	1.292E-150	149.8887278
CDX2_MA0465.2	CDX2	MA0465.2	C_CDX2	48320	0.07999	2785	0.07871	3405	-0.17402	8.4931E-156	155.0709363
HOXC13_MA0907.1	HOXC13	MA0907.1	C_HOXC13	21992	0.10414	1771	0.09923	2097	-0.17354	7.5801E-143	142.1203243
RORC_MA1151.1	RORC	MA1151.1	C_RORA	29416	0.09449	2579	0.10064	3210	-0.17351	7.2262E-152	151.1410898
FOXK1_MA0852.2	FOXK1	MA0852.2	C_FOXP3	47971	0.09815	4077	0.09831	4741	-0.17336	6.3125E-155	154.199796
NFIL3_MA0025.2	NFIL3	MA0025.2	C_NFIL3	33207	0.11239	2899	0.09888	3265	-0.17257	6.8678E-149	148.1631818
ZNF652_MA1657.1	ZNF652	MA1657.1	C_ZNF652	39211	0.10481	3462	0.09973	3983	-0.17098	3.4213E-151	150.4658135
CEBPE_MA0837.2	CEBPE	MA0837.2	C_CEBPA	8571	0.12531	1155	0.12538	1210	-0.16988	3.8196E-122	121.4179843
POU5F1_MA1115.1	POU5F1	MA1115.1	C_POU2F3	50220	0.09852	3706	0.09079	4384	-0.16968	3.2967E-158	157.4819251
Dlx5_MA1476.2	Dlx5	MA1476.2	C_HOXB2	23788	0.0896	1635	0.08716	2028	-0.16934	3.6027E-139	138.4433687
CDX1_MA0878.3	CDX1	MA0878.3	C_HOXA10	33175	0.08162	1959	0.08121	2422	-0.16876	6.4314E-153	152.1916939
FOXA3_MA1683.1	FOXA3	MA1683.1	C_FOXP3	48300	0.09615	3676	0.0934	4378	-0.16871	6.4708E-156	155.1890422
FOXK2_MA1103.2	FOXK2	MA1103.2	C_FOXP3	47352	0.09678	3755	0.0946	4407	-0.1687	3.4127E-156	155.466901
HOXA5_MA0158.2	HOXA5	MA0158.2	C_HOXA5	10871	0.09381	944	0.096	1122	-0.16843	1.6845E-123	122.773539
NR4A1_MA1112.2	NR4A1	MA1112.2	C_NR4A1	57025	0.11894	5825	0.10967	6943	-0.16803	3.1723E-156	155.498625
HOXD8_MA0910.2	HOXD8	MA0910.2	C_HOXB6	13670	0.09638	1223	0.09891	1454	-0.16783	1.944E-129	128.7113143
CEBPB_MA0466.3	CEBPB	MA0466.3	C_CEBPA	7430	0.12885	1054	0.13011	1101	-0.16712	3.0026E-118	117.5224991
KLF12_MA0742.2	KLF12	MA0742.2	C_KLF4	106454	0.34397	42939	0.36448	43057	-0.16677	1.0146E-177	176.9936847
RORA_MA0072.1	RORA	MA0072.1	C_RORA	32437	0.09246	2656	0.09729	3342	-0.16605	6.3311E-154	153.1985183
Dmbx1_MA0883.1	Dmbx1	MA0883.1	C_Dmbx1	21008	0.09378	1545	0.09226	1876	-0.16593	1.7973E-143	142.7453696
PPARD_MA1550.1	PPARD	MA1550.1	C_NR2C2	47878	0.13091	6222	0.12941	7343	-0.16575	8.0782E-161	160.0926876
CEBPG_MA0838.1	CEBPG	MA0838.1	C_CEBPA	12394	0.12796	1682	0.12908	1792	-0.16503	6.4672E-129	128.1892848
RXRB_MA0855.1	RXRB	MA0855.1	C_NR2C2	46838	0.13121	6166	0.13019	7285	-0.16463	9.5108E-157	156.0217817
PAX2_MA0067.2	PAX2	MA0067.2	C_PAX9	13479	0.17435	2782	0.1832	3012	-0.1637	5.6202E-137	136.2502488
SOX15_MA1152.1	SOX15	MA1152.1	C_SOX15	61097	0.08136	3834	0.08061	4509	-0.16334	7.2223E-161	160.1413216
FOXG1_MA0613.1	FOXG1	MA0613.1	C_FOXP3	42531	0.09695	3382	0.09678	3965	-0.16296	2.9937E-150	149.5237972
Mafb_MA0117.2	Mafb	MA0117.2	C_MAFF	39153	0.11138	4013	0.11047	4737	-0.1627	5.0593E-155	154.2959116
Dlx2_MA0885.2	Dlx2	MA0885.2	C_HOXB2	23673	0.0902	1651	0.08802	2043	-0.16248	6.0503E-141	140.2182226
FOXA1_MA0148.4	FOXA1	MA0148.4	C_FOXP3	52437	0.10067	3948	0.0917	4564	-0.16083	2.3155E-156	155.6353621
POU6F1_MA1549.1	POU6F1	MA1549.1	C_POU6F2	26407	0.09506	2128	0.09478	2555	-0.15901	1.4473E-139	138.8394539
RFX1_MA0509.3	RFX1	MA0509.3	C_RFX1	14592	0.15456	2431	0.15982	2672	-0.1586	3.6867E-128	127.4333628
FOXA2_MA0047.3	FOXA2	MA0047.3	C_FOXP3	47770	0.09561	3593	0.09259	4291	-0.15812	5.8445E-155	154.2332551
SOX18_MA1563.2	SOX18	MA1563.2	C_SOX18	25748	0.08203	1654	0.0827	1993	-0.15737	3.4841E-148	147.457911
BARHL1_MA0877.3	BARHL1	MA0877.3	C_BARHL2	5119	0.13111	689	0.13005	756	-0.15656	8.4789E-103	102.0716612
HOXB9_MA1503.1	HOXB9	MA1503.1	C_HOXC10	14319	0.09997	1129	0.09452	1324	-0.15576	6.9345E-130	129.1589877
RFX2_MA0600.2	RFX2	MA0600.2	C_RFX1	14377	0.15346	2417	0.15622	2573	-0.15512	6.9382E-122	121.1587548
GATA6_MA1104.2	GATA6	MA1104.2	C_GATA6	36843	0.07482	1877	0.07462	2327	-0.1548	8.8103E-146	145.0550071
NR2F1_MA1537.1	NR2F1	MA1537.1	C_NR2C2	49726	0.1299	6731	0.13269	7854	-0.15474	3.7461E-153	152.4264179
Hoxd13_MA0909.3	Hoxd13	MA0909.3	C_CDX2	33542	0.08228	2023	0.0814	2316	-0.1542	6.735E-146	145.1716602
Esrrg_MA0643.1	Esrrg	MA0643.1	C_Esrrg	37119	0.10405	3809	0.10769	4565	-0.1515	2.5871E-148	147.5871816
GRHL1_MA0647.1	GRHL1	MA0647.1	C_GRHL2	14914	0.13531	1543	0.11042	1675	-0.15136	2.7418E-130	129.5619573
HOXC9_MA0485.2	HOXC9	MA0485.2	C_HOXC10	14256	0.09983	1101	0.09303	1291	-0.15081	9.4839E-127	126.0230113
Nkx3-2_MA0122.3	Nkx3-2	MA0122.3	C_ISL2	30331	0.09129	1978	0.08666	2424	-0.1503	2.7376E-138	137.5626312
NR2F2_MA1111.1	NR2F2	MA1111.1	C_Nr1H2	46701	0.12231	5165	0.11437	6102	-0.14989	4.5599E-149	148.3410461
TFEC_MA0871.2	TFEC	MA0871.2	C_ARNT2	22582	0.16757	4459	0.17538	4854	-0.14986	4.3659E-139	138.3599213
ZNF136_MA1588.1	ZNF136	MA1588.1	C_ZNF136	35045	0.09272	2822	0.0944	3347	-0.14963	6.6879E-145	144.1747117
ARNT2_MA1464.1	ARNT2	MA1464.1	C_ARNT2	13800	0.17889	2958	0.18616	3180	-0.14895	1.2838E-122	121.8915132
Foxo1_MA0480.2	Foxo1	MA0480.2	C_FOXP3	55950	0.09455	4535	0.09399	5220	-0.14865	3.4981E-156	155.4561654
HOXD10_MA1506.1	HOXD10	MA1506.1	C_HOXC10	14836	0.1008	1247	0.09539	1446	-0.14594	2.7526E-130	129.5602522
Mecom_MA0029.1	Mecom	MA0029.1	C_Mecom	38075	0.08532	2300	0.08084	2788	-0.14592	5.0908E-146	145.2932152
Arntl_MA0603.1	Arntl	MA0603.1	C_ARNT2	14483	0.1782	3074	0.18546	3314	-0.14558	3.3949E-125	124.4691747
PAX1_MA0779.1	PAX1	MA0779.1	C_PAX9	16157	0.1458	2747	0.15489	3114	-0.14495	4.3906E-131	130.3574745
ZNF680_MA1729.1	ZNF680	MA1729.1	C_ZNF680	70190	0.09156	5315	0.08986	6341	-0.14345	5.4036E-164	163.2673151
TCFL5_MA0632.2	TCFL5	MA0632.2	C_TCFL5	18654	0.33805	8162	0.35141	8110	-0.14344	5.0031E-131	130.3007569
FOXB1_MA0845.1	FOXB1	MA0845.1	C_FOXC2	56753	0.09408	3504	0.08097	4009	-0.14326	3.863E-156	155.4130755
ISL2_MA0914.1	ISL2	MA0914.1	C_ISL2	20100	0.09094	1629	0.09281	1924	-0.14258	3.8999E-131	130.4089499
Hoxa13_MA0650.3	Hoxa13	MA0650.3	C_HOXB13	42843	0.09623	2881	0.08487	3234	-0.14241	2.0911E-150	149.6796356
CEBPD_MA0836.2	CEBPD	MA0836.2	C_CEBPA	35564	0.1004	3185	0.09802	3577	-0.14182	1.9254E-142	141.7154682
PPARARXRA_MA1148.1	PPARA::RXRA	MA1148.1	C_PPARA::RXRA	48035	0.1177	5514	0.11713	6353	-0.14164	1.4752E-152	151.8311622
GMEB2_MA0862.1	GMEB2	MA0862.1	C_GMEB2	2479	0.1849	493	0.17984	502	-0.14121	4.25235E-94	93.37137149
Gata3_MA0037.4	Gata3	MA0037.4	C_GATA6	38750	0.07762	2159	0.07737	2632	-0.14087	2.377E-140	139.6239679
ETV2HOXB13_MA1943.1	ETV2::HOXB13	MA1943.1	C_ETV2::HOXB13	17034	0.11821	1778	0.11337	1918	-0.1407	3.7996E-132	131.4202613
HOXD12_MA0873.1	HOXD12	MA0873.1	C_HOXC10	12613	0.1014	1072	0.09658	1252	-0.13988	2.1417E-121	120.6692389
MGAEVX1_MA1960.1	MGA::EVX1	MA1960.1	C_MGA::EVX1	31369	0.09584	2409	0.09654	2913	-0.13822	3.5744E-139	138.4467965
SP3_MA0746.2	SP3	MA0746.2	C_KLF16	96787	0.31839	34703	0.33867	35164	-0.13764	1.5128E-163	162.8202107
NFIC_MA1527.1	NFIC	MA1527.1	C_NFIB	42841	0.14435	7553	0.15087	8337	-0.13732	1.023E-150	149.9901166
IRF5_MA1420.1	IRF5	MA1420.1	C_IRF5	21644	0.12227	2754	0.12209	2904	-0.13678	7.7174E-132	131.1125314
RFX5_MA0510.2	RFX5	MA0510.2	C_RFX1	16474	0.15661	2876	0.15832	3037	-0.13678	1.7332E-123	122.7611565
SOX12_MA1561.1	SOX12	MA1561.1	C_SOX12	16915	0.09753	1578	0.09864	1787	-0.13639	1.8058E-124	123.7433283
ERFHOXB13_MA1937.1	ERF::HOXB13	MA1937.1	C_ERF::HOXB13	25124	0.11627	2575	0.11259	2810	-0.13598	6.1181E-133	132.2133864
HLF_MA0043.3	HLF	MA0043.3	C_NFIL3	29732	0.11022	2947	0.10337	3099	-0.1356	4.7982E-138	137.3189214
THRB_MA1574.1	THRB	MA1574.1	C_NR2C2	47560	0.12992	6704	0.13467	7654	-0.13553	4.2393E-148	147.3727008
FOXO6_MA0849.1	FOXO6	MA0849.1	C_FOXP3	22463	0.10351	2156	0.10466	2431	-0.13534	6.7184E-131	130.1727348
FOXP3_MA0850.1	FOXP3	MA0850.1	C_FOXP3	22463	0.10351	2156	0.10466	2431	-0.13534	6.7184E-131	130.1727348
FOXO4_MA0848.1	FOXO4	MA0848.1	C_FOXP3	22463	0.10351	2156	0.10466	2431	-0.13534	6.7184E-131	130.1727348
FOXI1_MA0042.2	FOXI1	MA0042.2	C_FOXP3	22463	0.10351	2156	0.10466	2431	-0.13534	6.7184E-131	130.1727348
FOXL1_MA0033.2	FOXL1	MA0033.2	C_FOXP3	22463	0.10351	2156	0.10466	2431	-0.13534	6.7184E-131	130.1727348
Dmrt1_MA1603.1	Dmrt1	MA1603.1	C_Dmrt1	33025	0.09793	2347	0.08801	2774	-0.13506	4.0458E-146	145.3929931
ESRRB_MA0141.3	ESRRB	MA0141.3	C_Esrrg	38689	0.1009	3679	0.10386	4435	-0.13487	3.4801E-140	139.4584133
NR1I3_MA1534.1	NR1I3	MA1534.1	C_NR1I3	31479	0.11997	3044	0.10699	3578	-0.13432	1.2939E-140	139.8881018
SP9_MA1564.1	SP9	MA1564.1	C_KLF16	93625	0.32564	34559	0.34566	34874	-0.13329	9.9666E-158	157.001455
PITX2_MA1547.2	PITX2	MA1547.2	C_OTX2	23822	0.09586	1880	0.09592	2238	-0.133	2.676E-131	130.5725125
USF1_MA0093.3	USF1	MA0093.3	C_BHLHE41	37561	0.12331	4833	0.12731	5541	-0.13265	1.0473E-142	141.9799139
E2F3_MA0469.3	E2F3	MA0469.3	C_E2F3	4138	0.13632	576	0.13458	620	-0.13168	1.2076E-99	98.91807026
CDX4_MA1473.1	CDX4	MA1473.1	C_HOXA10	35225	0.09501	2339	0.08386	2645	-0.13066	4.9286E-135	134.3072728
BHLHE40_MA0464.2	BHLHE40	MA0464.2	C_ARNT2	12402	0.17126	2517	0.17746	2723	-0.13041	5.8492E-123	122.2329065
TFCP2_MA1968.1	TFCP2	MA1968.1	C_TFCP2	9568	0.12932	1232	0.12317	1343	-0.13024	8.5516E-113	112.0679531
MYBL2_MA0777.1	MYBL2	MA0777.1	C_MYBL2	5738	0.14784	807	0.13441	851	-0.12853	3.83785E-96	95.41591241
PAX9_MA0781.1	PAX9	MA0781.1	C_PAX9	18702	0.14438	3109	0.15127	3466	-0.12793	3.9744E-126	125.4007277
HES1_MA1099.2	HES1	MA1099.2	C_MNT	17823	0.25705	5863	0.26676	5941	-0.12766	3.3344E-130	129.4769777
RFX3_MA0798.3	RFX3	MA0798.3	C_RFX1	15492	0.16424	2884	0.16735	3035	-0.12738	1.285E-122	121.8910816
NFIA_MA0670.1	NFIA	MA0670.1	C_NFIA	40188	0.10414	4204	0.1063	4926	-0.12714	6.6005E-140	139.1804259
SOX14_MA1562.1	SOX14	MA1562.1	C_SOX14	18475	0.10209	1524	0.09864	1761	-0.1268	8.1299E-125	124.0899146
TRPS1_MA1970.1	TRPS1	MA1970.1	C_GATA6	35977	0.07687	1964	0.07592	2376	-0.12638	1.4783E-136	135.830244
BACH2_MA1470.1	BACH2	MA1470.1	C_BACH2	15428	0.11026	1571	0.11197	1748	-0.12628	6.6085E-120	119.1798957
BHLHE23_MA0817.1	BHLHE23	MA0817.1	C_Atoh1	14380	0.0779	699	0.07516	912	-0.12566	6.6623E-118	117.1763776
HOXD12ELK1_MA1958.1	HOXD12::ELK1	MA1958.1	C_ELK1::HOXB13	25199	0.10853	2551	0.10804	2765	-0.12559	1.2539E-133	132.9017502
KLF14_MA0740.2	KLF14	MA0740.2	C_KLF4	132406	0.2998	46353	0.31691	46715	-0.12515	8.9907E-165	164.0462062
CEBPA_MA0102.4	CEBPA	MA0102.4	C_CEBPA	39595	0.0958	3235	0.09138	3535	-0.12477	1.152E-141	140.9385346
Nfat5_MA0606.2	Nfat5	MA0606.2	C_Nfatc2	81299	0.0928	6042	0.0862	6867	-0.12458	1.3558E-154	153.8678128
CTCF_MA0139.1	CTCF	MA0139.1	C_CTCF	80490	0.21171	22082	0.2148	23062	-0.12431	4.9532E-160	159.3051138
NR2C2_MA1536.1	NR2C2	MA1536.1	C_Nr1H2	41120	0.11844	4757	0.116	5456	-0.12364	1.0819E-141	140.9658294
KLF3_MA1516.1	KLF3	MA1516.1	C_KLF2	56906	0.28113	18138	0.29582	18334	-0.12361	1.4943E-146	145.8255502
KLF7_MA1959.1	KLF7	MA1959.1	C_KLF4	110697	0.31188	39843	0.32902	40033	-0.12286	2.1741E-157	156.6627123
ESRRA_MA0592.3	ESRRA	MA0592.3	C_Esrrg	47542	0.10723	5061	0.11006	5967	-0.12158	2.165E-141	140.6645334
CUX1_MA0754.2	CUX1	MA0754.2	C_ONECUT1	7793	0.08581	416	0.07888	499	-0.12157	1.0308E-104	103.9868317
OTX1_MA0711.1	OTX1	MA0711.1	C_OTX2	12389	0.11263	1329	0.11153	1496	-0.12137	1.2845E-110	109.8912725
RORA_MA0071.1	RORA	MA0071.1	C_RORA	38191	0.10957	3853	0.10691	4609	-0.12036	7.5806E-140	139.1202978
SP1_MA0079.5	SP1	MA0079.5	C_KLF4	128425	0.29467	45679	0.31018	45915	-0.11976	4.4459E-165	164.35204
PAX3_MA1546.1	PAX3	MA1546.1	C_PAX3	10153	0.12253	1317	0.1245	1408	-0.11886	1.3238E-106	105.8781928
SOX21_MA0866.1	SOX21	MA0866.1	C_SOX21	33821	0.09418	2378	0.08697	2867	-0.11866	8.4029E-126	125.0755726
Nr1H2_MA1996.1	Nr1H2	MA1996.1	C_Nr1H2	59041	0.11332	6478	0.11205	7445	-0.11815	5.0322E-144	143.2982457
Rhox11_MA0629.1	Rhox11	MA0629.1	C_Rhox11	23360	0.10399	2184	0.09861	2430	-0.11558	2.2863E-126	125.6408649
Dux_MA0611.2	Dux	MA0611.2	C_Dux	26148	0.09868	2009	0.0898	2289	-0.11449	2.4653E-122	121.6081318
Rarb_MA0857.1	Rarb	MA0857.1	C_Rarb	52385	0.09533	4401	0.09645	5290	-0.11353	1.3497E-145	144.8697712
TP63_MA0525.2	TP63	MA0525.2	C_TP63	16449	0.11012	1472	0.1117	1762	-0.11243	6.4375E-115	114.1912824
SP4_MA0685.2	SP4	MA0685.2	C_KLF4	135671	0.2847	44761	0.30032	45104	-0.11121	1.5155E-157	156.8194348
NFIX_MA1528.1	NFIX	MA1528.1	C_NFIB	49359	0.1503	9327	0.15609	10140	-0.1112	3.552E-139	138.4495243
Sox11_MA0869.2	Sox11	MA0869.2	C_SOX4	76413	0.09798	6925	0.09819	7960	-0.11013	4.5275E-146	145.3441462
KLF10_MA1511.2	KLF10	MA1511.2	C_KLF4	136538	0.28678	45884	0.30188	46161	-0.11007	4.3376E-166	165.3627552
KLF2_MA1515.1	KLF2	MA1515.1	C_KLF2	102493	0.27337	32233	0.28728	32633	-0.11005	4.1372E-159	158.3832951
FOXO1FLI1_MA1956.1	FOXO1::FLI1	MA1956.1	C_ERF::FOXI1	62163	0.1065	6271	0.10359	6615	-0.11002	1.7716E-147	146.7516262
SIX1_MA1118.1	SIX1	MA1118.1	C_SIX2	30199	0.10125	2936	0.10106	3272	-0.1093	1.0711E-130	129.970182
Sox6_MA0515.1	Sox6	MA0515.1	C_Sox6	56101	0.09701	4949	0.09611	5593	-0.1091	3.1563E-144	143.5008197
ZNF24_MA1124.1	ZNF24	MA1124.1	C_ZNF24	49784	0.09897	4117	0.09336	4740	-0.10875	2.2692E-136	135.6441335
SOX8_MA0868.2	SOX8	MA0868.2	C_SOX8	34281	0.09167	2584	0.08804	2886	-0.10794	8.8872E-135	134.0512354
RARA_MA0729.1	RARA	MA0729.1	C_RARA	45550	0.09536	3724	0.09554	4471	-0.10767	2.9628E-136	135.528303
FOSL1JUN_MA1129.1	FOSL1::JUN	MA1129.1	C_FOSL1::JUN	11643	0.1791	2284	0.18171	2358	-0.10728	1.1127E-108	107.953638
GATA1_MA0035.4	GATA1	MA0035.4	C_GATA1	25861	0.09064	1749	0.08473	2088	-0.10614	6.3478E-121	120.1973752
RORB_MA1150.1	RORB	MA1150.1	C_RORB	30920	0.11055	2990	0.10523	3575	-0.10572	4.6452E-126	125.3329996
BCL6B_MA0731.1	BCL6B	MA0731.1	C_BCL6B	35991	0.11107	3603	0.10647	4033	-0.10525	4.3737E-128	127.3591467
PITX3_MA0714.1	PITX3	MA0714.1	C_OTX2	21962	0.1012	1883	0.10008	2193	-0.10494	3.2231E-119	118.4917312
HOXA9_MA0594.2	HOXA9	MA0594.2	C_HOXC10	3759	0.12738	501	0.12827	536	-0.1041	9.62736E-87	86.01649288
Yy1_MA0095.3	Yy1	MA0095.3	C_Yy1	50625	0.11182	5038	0.10861	5552	-0.1039	1.6579E-137	136.7804375
FOXJ2ELF1_MA1952.1	FOXJ2::ELF1	MA1952.1	C_FOXJ2::ELF1	69918	0.11762	7880	0.1115	7930	-0.1033	1.8274E-141	140.7381562
NFICTLX1_MA0119.1	NFIC::TLX1	MA0119.1	C_NFIB	50989	0.13247	7722	0.13643	8570	-0.10313	8.8623E-139	138.0524549
TBX19_MA0804.1	TBX19	MA0804.1	C_TBX19	14616	0.08733	1066	0.08823	1274	-0.10257	1.7517E-108	107.756546
FOXO1ELK3_MA1955.1	FOXO1::ELK3	MA1955.1	C_ERF::FOXI1	53326	0.11168	6031	0.1107	6185	-0.10112	2.4502E-142	141.6107976
ELK1HOXB13_MA1932.1	ELK1::HOXB13	MA1932.1	C_ELK1::HOXB13	17857	0.15675	2955	0.15783	3036	-0.10091	3.9508E-108	107.4033132
ATF7_MA0834.1	ATF7	MA0834.1	C_FOSL1::JUN	11715	0.18965	2469	0.1924	2505	-0.1009	2.4801E-105	104.6055255
KLF6_MA1517.1	KLF6	MA1517.1	C_KLF2	67604	0.28407	21098	0.30029	21323	-0.10037	2.1095E-142	141.6758146
TFDP1_MA1122.1	TFDP1	MA1122.1	C_E2F6	40127	0.32872	17159	0.33629	16755	-0.10026	8.1698E-134	133.0877866
NFYC_MA1644.1	NFYC	MA1644.1	C_NFYA	29118	0.18677	5332	0.1971	5676	-0.09958	3.1987E-126	125.4950326
HES2_MA0616.2	HES2	MA0616.2	C_MNT	15030	0.20731	3908	0.21431	4028	-0.09952	1.135E-109	108.9450056
GATA2_MA0036.3	GATA2	MA0036.3	C_GATA6	32665	0.07977	1917	0.0788	2294	-0.09858	2.7392E-127	126.5623688
SOX4_MA0867.2	SOX4	MA0867.2	C_SOX4	57875	0.09793	5150	0.09614	5735	-0.09839	1.9225E-137	136.7161282
NFIB_MA1643.1	NFIB	MA1643.1	C_NFIB	70104	0.13964	11705	0.14425	12741	-0.09815	3.8618E-141	140.4132064
FOXO1ELF1_MA1953.1	FOXO1::ELF1	MA1953.1	C_ERF::FOXI1	67550	0.10495	6931	0.10384	7259	-0.09776	4.3455E-149	148.3619624
Rarg_MA0859.1	Rarg	MA0859.1	C_Rarb	51346	0.09947	4339	0.09657	5142	-0.09772	4.9415E-138	137.3061427
FOSBJUNB_MA1136.1	FOSB::JUNB	MA1136.1	C_FOSL1::JUN	12449	0.17909	2443	0.18117	2502	-0.09721	7.9511E-101	100.0995719
GATA4_MA0482.2	GATA4	MA0482.2	C_GATA6	40163	0.08947	2700	0.08472	3142	-0.09717	1.646E-132	131.783582
ETV2DRGX_MA1940.1	ETV2::DRGX	MA1940.1	C_ETV5::DRGX	22925	0.11978	2467	0.11314	2619	-0.09653	4.6517E-115	114.3323869
RFX7_MA1554.1	RFX7	MA1554.1	C_RFX7	13704	0.14742	2323	0.15079	2445	-0.09652	1.9097E-108	107.719038
MYF6_MA0667.1	MYF6	MA0667.1	C_MYF6	26809	0.10243	2538	0.10288	2914	-0.09639	1.0387E-119	118.9834977
ELK3_MA0759.2	ELK3	MA0759.2	C_ERF	16258	0.36177	6979	0.36766	6865	-0.09575	1.1694E-114	113.932041
HES5_MA0821.2	HES5	MA0821.2	C_MNT	10756	0.18411	2458	0.19021	2536	-0.09553	8.49607E-95	94.07078175
FLI1_MA0475.2	FLI1	MA0475.2	C_ERF	20689	0.24698	5920	0.24875	5841	-0.09512	1.9242E-109	108.7157604
NR6A1_MA1541.1	NR6A1	MA1541.1	C_NR6A1	39175	0.10798	4138	0.1081	4703	-0.09478	3.1972E-126	125.4952253
TFAP4_MA1570.1	TFAP4	MA1570.1	C_TFAP4	16474	0.08902	1167	0.08887	1458	-0.09427	1.6636E-107	106.7789584
NFYA_MA0060.3	NFYA	MA0060.3	C_NFYA	26871	0.20256	5454	0.21508	5762	-0.09164	2.8627E-120	119.5432274
SPIC_MA0687.1	SPIC	MA0687.1	C_SPIC	68636	0.11043	7005	0.10339	6989	-0.0916	7.3156E-136	135.1357492
MAX_MA0058.3	MAX	MA0058.3	C_MNT	16913	0.16391	3296	0.1694	3525	-0.09138	7.1285E-106	105.1470016
Nkx3-1_MA0124.2	Nkx3-1	MA0124.2	C_ISL2	26370	0.10072	2259	0.09812	2579	-0.09074	1.2965E-123	122.8872198
E2F2_MA0864.2	E2F2	MA0864.2	C_E2F4	6691	0.19486	1592	0.19115	1620	-0.09053	4.21008E-88	87.37571016
SIX2_MA1119.1	SIX2	MA1119.1	C_SIX2	42024	0.10077	3901	0.09769	4284	-0.09027	9.7788E-124	123.0097146
JUNB_MA1140.2	JUNB	MA1140.2	C_FOSL1::JUN	13021	0.19321	2864	0.19617	2891	-0.09002	1.5132E-106	105.8200937
RHOXF1_MA0719.1	RHOXF1	MA0719.1	C_RHOXF1	21213	0.10307	1714	0.09538	1976	-0.08918	2.4434E-112	111.6119996
DMRTA1_MA1707.1	DMRTA1	MA1707.1	C_DMRTA1	27885	0.10293	1969	0.08443	2096	-0.08905	8.1084E-119	118.0910637
MEIS1_MA1639.1	MEIS1	MA1639.1	C_PBX2	30882	0.08589	2142	0.08364	2480	-0.08884	1.8286E-115	114.7378803
OLIG1_MA0826.1	OLIG1	MA0826.1	C_Atoh1	12269	0.07974	609	0.07582	774	-0.08848	2.2114E-103	102.6553298
PATZ1_MA1961.1	PATZ1	MA1961.1	C_PATZ1	190180	0.2815	66159	0.29372	66402	-0.08808	2.8914E-158	157.5388911
ELK1_MA0028.2	ELK1	MA0028.2	C_ERF	17432	0.31094	6387	0.31601	6286	-0.08678	3.834E-102	101.4163521
GRHL2_MA1105.2	GRHL2	MA1105.2	C_GRHL2	38704	0.13239	4022	0.1083	4345	-0.08627	1.5439E-122	121.8113782
BCL6_MA0463.2	BCL6	MA0463.2	C_BCL6	31643	0.11888	3561	0.11233	3878	-0.08619	3.8376E-117	116.4159406
FEV_MA0156.3	FEV	MA0156.3	C_ERF	18419	0.27911	6046	0.28184	5942	-0.08604	1.6159E-107	106.7915933
REL_MA0101.1	REL	MA0101.1	C_RELA	35566	0.14751	5979	0.14562	6268	-0.08517	4.1596E-125	124.3809512
IRF6_MA1509.1	IRF6	MA1509.1	C_IRF6	10261	0.15681	1792	0.14951	1803	-0.085	3.09947E-96	95.50871219
MNT_MA0825.1	MNT	MA0825.1	C_MNT	17925	0.17035	3525	0.17122	3743	-0.08392	1.6466E-100	99.7834114
ETV5_MA0765.3	ETV5	MA0765.3	C_ERF	16025	0.32169	6042	0.32578	5973	-0.08377	9.2584E-104	103.0334629
Crx_MA0467.2	Crx	MA0467.2	C_OTX2	26952	0.09701	2105	0.0939	2410	-0.08327	5.6969E-110	109.2443577
NFYB_MA0502.2	NFYB	MA0502.2	C_NFYB	35159	0.19902	7273	0.20893	7659	-0.08315	5.5455E-118	117.2560571
PROX1_MA0794.1	PROX1	MA0794.1	C_PROX1	13508	0.12188	1622	0.11911	1810	-0.0827	5.5077E-100	99.2590264
NR2F1_MA0017.2	NR2F1	MA0017.2	C_Nr1H2	59450	0.11416	6509	0.11187	7553	-0.08267	5.2702E-129	128.2781758
Prdm15_MA1616.1	Prdm15	MA1616.1	C_Prdm15	56207	0.11668	6728	0.11626	7363	-0.08254	7.1651E-125	124.1447754
HNF4A_MA0114.4	HNF4A	MA0114.4	C_HNF4A	55978	0.13743	7406	0.12461	8269	-0.08244	2.9836E-125	124.5252591
Nr2F6_MA0728.1	Nr2F6	MA0728.1	C_Rarb	53718	0.09853	4808	0.09925	5648	-0.08225	7.8912E-127	126.1028577
HEY1_MA0823.1	HEY1	MA0823.1	C_MNT	15725	0.17587	3334	0.18114	3505	-0.08223	1.37345E-96	95.86218651
FOSL1JUND_MA1143.1	FOSL1::JUND	MA1143.1	C_FOSL1::JUND	16329	0.16992	2990	0.16744	3034	-0.082	2.2236E-103	102.6529403
ETV4_MA0764.3	ETV4	MA0764.3	C_ERF	16959	0.32857	6547	0.3329	6453	-0.08197	1.3648E-100	99.86493583
Nkx2-1_MA1994.1	Nkx2-1	MA1994.1	C_Nkx2-1	41514	0.08716	2818	0.08623	3447	-0.08194	5.7925E-119	118.2371347
GSC_MA0648.1	GSC	MA0648.1	C_OTX2	17558	0.10794	1641	0.10532	1850	-0.08186	2.6837E-104	103.5712741
JUNJUNB_MA1133.1	JUN::JUNB	MA1133.1	C_FOSL1::JUN	17869	0.16733	3254	0.16878	3347	-0.08164	5.4685E-108	107.2621321
FOSBJUN_MA1127.1	FOSB::JUN	MA1127.1	C_FOSL1::JUN	17326	0.17128	3165	0.17069	3243	-0.0807	2.3346E-107	106.6317956
HNF4G_MA0484.2	HNF4G	MA0484.2	C_HNF4A	56167	0.13747	7475	0.12493	8351	-0.08051	3.5003E-128	127.455894
KLF1_MA0493.2	KLF1	MA0493.2	C_KLF4	159061	0.25592	47058	0.26823	47640	-0.0801	6.1811E-153	152.2089322
ZNF675_MA1714.1	ZNF675	MA1714.1	C_ZNF675	55942	0.10639	5774	0.1068	6410	-0.07987	2.263E-129	128.645318
Vdr_MA0693.3	Vdr	MA0693.3	C_NR1I3	42889	0.11434	4119	0.10432	4703	-0.07937	4.7136E-122	121.3266499
KLF5_MA0599.1	KLF5	MA0599.1	C_KLF4	161288	0.25693	47557	0.26949	48167	-0.07936	7.091E-149	148.149292
ERFSREBF2_MA1939.1	ERF::SREBF2	MA1939.1	C_ERF::SREBF2	18516	0.1423	2911	0.14291	3085	-0.0781	2.7688E-100	99.55770271
NEUROG2_MA0669.1	NEUROG2	MA0669.1	C_NEUROG2	22652	0.09251	1686	0.08983	2028	-0.0779	1.5642E-112	111.8057172
FOSL2JUNB_MA1139.1	FOSL2::JUNB	MA1139.1	C_FOSL1::JUN	12757	0.1791	2483	0.17947	2527	-0.07762	1.6194E-99	98.79065096
FOXO1ELK1_MA1954.1	FOXO1::ELK1	MA1954.1	C_ERF::FOXI1	73114	0.11489	8371	0.11115	8495	-0.07756	2.7087E-136	135.5672346
DBP_MA0639.1	DBP	MA0639.1	C_NFIL3	14634	0.1301	1794	0.11771	1756	-0.07727	1.20156E-97	96.92025456
RFX4_MA0799.2	RFX4	MA0799.2	C_RFX4	11550	0.16136	2292	0.16665	2426	-0.07718	5.14645E-94	93.28849221
Sox17_MA0078.2	Sox17	MA0078.2	C_SOX8	43748	0.09664	3657	0.09247	3987	-0.07688	4.2752E-124	123.3690479
ETV5DRGX_MA1944.1	ETV5::DRGX	MA1944.1	C_ETV5::DRGX	33498	0.124	4006	0.11941	4191	-0.07686	2.6436E-111	110.5777979
MAFNFE2_MA0501.1	MAF::NFE2	MA0501.1	C_MAFG::NFE2L1	54080	0.12473	7162	0.12194	7542	-0.07685	1.4065E-124	123.8518518
Nr2e3_MA0164.1	Nr2e3	MA0164.1	C_Nr2e3	15493	0.10016	1490	0.10196	1725	-0.07637	4.373E-100	99.3592201
DMRTA2_MA1478.1	DMRTA2	MA1478.1	C_DMRTA1	25927	0.10593	1893	0.0858	1984	-0.07626	1.7919E-111	110.7466856
Sox5_MA0087.2	Sox5	MA0087.2	C_SOX8	37281	0.09605	3180	0.09391	3503	-0.07571	2.6948E-117	116.5694706
FLI1FOXI1_MA1950.1	FLI1::FOXI1	MA1950.1	C_ERF::FOXI1	66692	0.11392	7348	0.10933	7498	-0.07563	5.927E-128	127.2271658
NFIC_MA0161.2	NFIC	MA0161.2	C_NFIC	52967	0.11148	6313	0.11398	7105	-0.07549	2.9898E-129	128.5243543
ZNF582_MA1983.1	ZNF582	MA1983.1	C_ZNF582	44862	0.10562	4407	0.10124	4855	-0.07493	8.4215E-121	120.0746091
HEY2_MA0649.1	HEY2	MA0649.1	C_MNT	16706	0.179	3589	0.18386	3742	-0.07428	4.61997E-96	95.3353608
SRF_MA0083.3	SRF	MA0083.3	C_SRF	14126	0.10156	1257	0.09899	1376	-0.07355	9.06254E-95	94.04275002
MAFA_MA1521.1	MAFA	MA1521.1	C_MAFA	27066	0.1463	4390	0.14477	4641	-0.07245	1.0121E-108	107.9947907
OTX2_MA0712.2	OTX2	MA0712.2	C_OTX2	46754	0.08582	2778	0.08164	3316	-0.07244	8.5364E-121	120.068723
ERFFOXO1_MA1936.1	ERF::FOXO1	MA1936.1	C_ERF::FOXO1	61490	0.11943	7563	0.11623	7731	-0.07226	8.0921E-129	128.0919396
PRDM1_MA0508.3	PRDM1	MA0508.3	C_PRDM1	86120	0.10728	8803	0.10454	9518	-0.07222	3.9847E-130	129.3996006
HOXB2ELK1_MA1957.1	HOXB2::ELK1	MA1957.1	C_HOXB2::ELK1	20316	0.17224	3703	0.16931	3751	-0.07203	1.3888E-103	102.8573494
ELK1HOXA1_MA1931.1	ELK1::HOXA1	MA1931.1	C_ELK1::HOXA1	20284	0.19832	4482	0.19629	4443	-0.072	1.5378E-101	100.8131096
KLF16_MA0741.1	KLF16	MA0741.1	C_KLF16	115774	0.27677	36762	0.29133	37310	-0.07152	1.2834E-140	139.8916471
ETV5FOXO1_MA1947.1	ETV5::FOXO1	MA1947.1	C_ERF::FOXI1	56812	0.114	6407	0.11011	6760	-0.07106	9.7909E-123	122.0091769
KLF11_MA1512.1	KLF11	MA1512.1	C_KLF16	86696	0.28573	27743	0.30059	28048	-0.07065	5.1043E-133	132.2920674
NFIX_MA0671.1	NFIX	MA0671.1	C_NFIA	34579	0.11427	4156	0.11495	4609	-0.07009	2.7597E-116	115.559134
GSC2_MA0891.1	GSC2	MA0891.1	C_OTX2	18081	0.10459	1629	0.10144	1842	-0.06963	4.94157E-98	97.30613483
Rarg_MA0860.1	Rarg	MA0860.1	C_Rarg	48101	0.11175	5285	0.1121	5974	-0.06898	9.7629E-117	116.0104202
Creb3l2_MA0608.1	Creb3l2	MA0608.1	C_Creb3l2	14817	0.18628	3345	0.19055	3462	-0.06864	7.31277E-95	94.13591805
Rfx6_MA1724.1	Rfx6	MA1724.1	C_Rfx6	32983	0.13119	4519	0.13303	4926	-0.06805	4.3444E-108	107.3620749
MAFGNFE2L1_MA0089.2	MAFG::NFE2L1	MA0089.2	C_MAFG::NFE2L1	54205	0.12709	7510	0.1247	7786	-0.06728	1.2128E-117	116.9162183
Nrf1_MA0506.2	Nrf1	MA0506.2	C_Nrf1	33611	0.36022	15101	0.36714	14843	-0.06704	3.0576E-108	107.5146149
DMRT3_MA0610.1	DMRT3	MA0610.1	C_DMRTA1	21892	0.09283	1358	0.08049	1525	-0.06697	2.9353E-103	102.5323504
Mlxip_MA0622.1	Mlxip	MA0622.1	C_MNT	19715	0.1674	3815	0.16781	4062	-0.06676	1.42337E-96	95.84668093
Six4_MA2001.1	Six4	MA2001.1	C_SIX2	34006	0.10666	3607	0.10456	3861	-0.06674	2.8965E-105	104.5381245
ZBTB33_MA0527.1	ZBTB33	MA0527.1	C_ZBTB33	10609	0.34095	4499	0.34652	4334	-0.06659	2.19858E-81	80.65785745
TEF_MA0843.1	TEF	MA0843.1	C_NFIL3	14590	0.13122	1688	0.11355	1643	-0.06611	1.2497E-99	98.90318096
ZBTB14_MA1650.1	ZBTB14	MA1650.1	C_ZBTB14	38535	0.33199	16764	0.33895	16344	-0.06576	3.1574E-108	107.5006689
JDP2_MA0656.1	JDP2	MA0656.1	C_FOSL1::JUN	16007	0.18	3190	0.18106	3244	-0.06568	2.8559E-95	94.54425731
ETV3_MA0763.1	ETV3	MA0763.1	C_ERF	18406	0.23824	4967	0.24008	4982	-0.06523	3.21198E-94	93.49322744
CLOCK_MA0819.2	CLOCK	MA0819.2	C_MNT	20395	0.13504	2950	0.13412	3191	-0.06512	5.68733E-94	93.24509131
SOX9_MA0077.1	SOX9	MA0077.1	C_SOX8	24605	0.09251	1902	0.08772	2051	-0.06504	4.12E-102	101.3851054
Atoh1_MA0461.2	Atoh1	MA0461.2	C_Atoh1	15745	0.08631	1066	0.08471	1276	-0.06453	3.94111E-90	89.40438102
Arnt_MA0004.1	Arnt	MA0004.1	C_MNT	28042	0.16786	5527	0.16913	5832	-0.0644	3.4234E-105	104.4655397
NR5A1_MA1540.2	NR5A1	MA1540.2	C_NR5A1	58282	0.10208	5749	0.10286	6520	-0.0639	3.4232E-119	118.4655622
SOX2_MA0143.4	SOX2	MA0143.4	C_SOX8	34118	0.09016	2463	0.08621	2735	-0.06361	6.9631E-109	108.1571955
OLIG3_MA0827.1	OLIG3	MA0827.1	C_Atoh1	14643	0.08258	825	0.07811	974	-0.06342	1.78312E-86	85.74881895
Msgn1_MA1524.2	Msgn1	MA1524.2	C_Msgn1	41318	0.10174	3784	0.09979	4332	-0.06285	1.4488E-111	110.8389856
E2F7_MA0758.1	E2F7	MA0758.1	C_E2F7	21355	0.15408	2915	0.12965	3014	-0.06273	5.2376E-102	101.2808671
GATA1TAL1_MA0140.2	GATA1::TAL1	MA0140.2	C_GATA1::TAL1	29757	0.0975	2311	0.09196	2645	-0.06264	1.383E-102	101.8591782
GATA5_MA0766.2	GATA5	MA0766.2	C_GATA6	22456	0.08607	1507	0.08469	1741	-0.06213	9.18373E-97	96.03698082
ERFFOXI1_MA1935.1	ERF::FOXI1	MA1935.1	C_ERF::FOXI1	63136	0.12765	8206	0.12233	8157	-0.06211	9.4725E-118	117.0235375
TCF7L2_MA0523.1	TCF7L2	MA0523.1	C_Lef1	53527	0.13373	5101	0.10324	5511	-0.06117	3.8507E-118	117.4144563
IRF3_MA1418.1	IRF3	MA1418.1	C_IRF3	66717	0.11718	7499	0.1048	7275	-0.06112	8.6138E-130	129.0648057
TBP_MA0108.2	TBP	MA0108.2	C_TBP	24664	0.11971	2266	0.09833	2351	-0.06105	1.97078E-98	97.7053617
ETS1_MA0098.3	ETS1	MA0098.3	C_ERF	27131	0.21627	6617	0.21431	6471	-0.06039	1.787E-101	100.7478836
EGR3_MA0732.1	EGR3	MA0732.1	C_EGR1	44912	0.29332	16400	0.30258	16156	-0.05986	4.2552E-113	112.3710779
ZNF214_MA1975.1	ZNF214	MA1975.1	C_ZNF214	34322	0.11746	3255	0.1032	3665	-0.05985	6.7305E-107	106.1719509
MAZ_MA1522.1	MAZ	MA1522.1	C_ZNF281	121648	0.24836	37328	0.25732	37331	-0.05945	2.6909E-130	129.5700951
OLIG2_MA0678.1	OLIG2	MA0678.1	C_Atoh1	12843	0.08056	683	0.07542	801	-0.05909	2.02481E-86	85.69361589
MAF_MA1520.1	MAF	MA1520.1	C_MAFA	27814	0.13781	3776	0.12889	4103	-0.05856	2.51388E-95	94.59965569
GFI1_MA0038.2	GFI1	MA0038.2	C_GFI1	40784	0.11337	4107	0.10976	4469	-0.05836	1.6322E-109	108.7872277
FOSL1JUND_MA1142.1	FOSL1::JUND	MA1142.1	C_FOSL1	47081	0.13908	7661	0.13614	7680	-0.05828	1.139E-117	116.9434689
ATF3_MA0605.2	ATF3	MA0605.2	C_FOSL1::JUN	12793	0.19171	2750	0.19378	2769	-0.05785	5.39081E-84	83.26834604
HSF2_MA0770.1	HSF2	MA0770.1	C_HSF2	34506	0.11407	3603	0.1026	3705	-0.05777	1.006E-101	100.9974204
ZNF418_MA1980.1	ZNF418	MA1980.1	C_ZNF418	67043	0.10721	6442	0.10166	7197	-0.05708	3.1461E-114	113.5022227
FOSJUN_MA1126.1	FOS::JUN	MA1126.1	C_FOSL1::JUN	21338	0.14076	3168	0.13905	3261	-0.05651	5.70189E-89	88.2439811
FOSL1JUNB_MA1137.1	FOSL1::JUNB	MA1137.1	C_FOSL1	47202	0.14282	7940	0.13954	7884	-0.05581	4.0491E-108	107.392644
E2F4_MA0470.2	E2F4	MA0470.2	C_E2F4	5691	0.21867	1547	0.20929	1568	-0.05576	4.06897E-71	70.39051571
JDP2_MA0655.1	JDP2	MA0655.1	C_FOSL1	36400	0.13243	5522	0.12934	5565	-0.05514	5.0257E-101	100.2988072
KLF13_MA0657.1	KLF13	MA0657.1	C_KLF13	30285	0.2454	7884	0.25295	7993	-0.05484	1.03694E-96	95.98424712
Nr5A2_MA0505.2	Nr5A2	MA0505.2	C_NR5A1	51841	0.10483	5335	0.10579	6030	-0.0546	2.6468E-107	106.5772747
NFATC4_MA1525.2	NFATC4	MA1525.2	C_Nfatc2	42989	0.11293	4417	0.10109	4520	-0.05388	9.0532E-103	102.0431991
Nr1h3Rxra_MA0494.1	Nr1h3::Rxra	MA0494.1	C_Nr1h3::Rxra	44663	0.11734	5027	0.11194	5492	-0.05369	1.0268E-103	102.9885145
CTCFL_MA1102.2	CTCFL	MA1102.2	C_CTCFL	82171	0.24908	26387	0.25417	26336	-0.05351	8.8976E-121	120.0507284
PBX1_MA0070.1	PBX1	MA0070.1	C_PBX1	23790	0.1016	1924	0.0942	2086	-0.05349	2.28375E-90	89.64135161
Npas4_MA1995.1	Npas4	MA1995.1	C_Npas4	9160	0.16532	1702	0.1667	1772	-0.05345	2.45616E-73	72.60974344
MEIS1_MA0498.2	MEIS1	MA0498.2	C_MEIS3	17640	0.11523	1843	0.10776	2009	-0.05336	1.31513E-90	89.88103084
FOS_MA1951.1	FOS	MA1951.1	C_FOSL1::JUN	14189	0.18342	2862	0.18332	2887	-0.05335	4.97555E-85	84.30315926
EOMES_MA0800.1	EOMES	MA0800.1	C_Tbx6	34827	0.09451	2832	0.09253	3169	-0.05326	6.7591E-105	104.1701116
MAXMYC_MA0059.1	MAX::MYC	MA0059.1	C_MAX::MYC	22095	0.14263	3544	0.14439	3786	-0.0528	7.67172E-92	91.11510703
ETV5FOXI1_MA1946.1	ETV5::FOXI1	MA1946.1	C_ERF::FOXI1	50703	0.12322	6459	0.11957	6512	-0.05234	3.5078E-114	113.4549626
MYB_MA0100.3	MYB	MA0100.3	C_MYB	30498	0.11476	3212	0.10876	3567	-0.0519	1.01347E-98	97.99418722
JUNB_MA0490.2	JUNB	MA0490.2	C_FOSL1	50191	0.13827	8103	0.13444	8057	-0.05166	5.1179E-109	108.2909106
ERF_MA0760.1	ERF	MA0760.1	C_ERF	25323	0.20608	5925	0.20507	5773	-0.0512	3.04248E-88	87.51677214
OVOL2_MA1545.1	OVOL2	MA1545.1	C_OVOL1	3598	0.17897	725	0.17612	696	-0.05108	6.10743E-57	56.21414173
BATF3_MA0835.2	BATF3	MA0835.2	C_FOSL1	58989	0.13543	9340	0.13262	9340	-0.05089	2.0688E-107	106.6842885
RELA_MA0107.1	RELA	MA0107.1	C_RELA	44113	0.13823	6955	0.13723	7284	-0.05023	4.6298E-106	105.3344383
MYCN_MA0104.4	MYCN	MA0104.4	C_MAX::MYC	16130	0.18127	3658	0.18597	3779	-0.05019	1.66595E-86	85.77833886
RXRAVDR_MA0074.1	RXRA::VDR	MA0074.1	C_RXRA::VDR	22567	0.12008	2697	0.11759	2933	-0.04877	5.92426E-89	88.22736589
ATOH7_MA1468.1	ATOH7	MA1468.1	C_Atoh1	22570	0.09294	1707	0.08944	1939	-0.04854	1.11592E-84	83.95236555
CREB3L4_MA1475.1	CREB3L4	MA1475.1	C_FOSL1::JUN	9214	0.26151	2814	0.26356	2782	-0.04837	4.00122E-74	73.39780809
TCF7L1_MA1421.1	TCF7L1	MA1421.1	C_TCF7L1	56039	0.14245	5769	0.10911	6376	-0.04815	3.4772E-106	105.458765
DMRTC2_MA1479.1	DMRTC2	MA1479.1	C_DMRTA1	28453	0.11373	2162	0.08706	2193	-0.04803	2.2543E-93	92.64698735
FLI1DRGX_MA1949.1	FLI1::DRGX	MA1949.1	C_ETV5::DRGX	23401	0.1393	3073	0.12516	3120	-0.04766	5.93932E-86	85.22626315
Gmeb1_MA0615.1	Gmeb1	MA0615.1	C_Gmeb1	3505	0.20822	798	0.20013	804	-0.04762	6.81729E-53	52.16638794
ETV2FOXI1_MA1942.1	ETV2::FOXI1	MA1942.1	C_ERF::FOXI1	66447	0.12583	8684	0.1214	8591	-0.04753	1.3764E-112	111.8612665
SOX13_MA1120.1	SOX13	MA1120.1	C_SOX8	34113	0.09537	2733	0.09062	2980	-0.04738	1.2798E-96	95.89285751
ZBTB12_MA1649.1	ZBTB12	MA1649.1	C_ZBTB12	40296	0.1159	4771	0.11486	5224	-0.04728	8.0467E-102	101.0943803
ZNF148_MA1653.1	ZNF148	MA1653.1	C_ZNF281	178770	0.25312	54875	0.26303	55051	-0.04713	3.0438E-132	131.5165882
JUND_MA0491.2	JUND	MA0491.2	C_FOSL1	48075	0.1406	7894	0.13648	7818	-0.04691	6.0842E-100	99.21579368
E2F1_MA0024.3	E2F1	MA0024.3	C_ZNF417	4837	0.23687	1436	0.23147	1456	-0.04667	5.72841E-54	53.24196558
Isl1_MA1608.1	Isl1	MA1608.1	C_Isl1	21397	0.12358	2212	0.10406	2384	-0.04625	2.87397E-80	79.54151726
PpargRxra_MA0065.2	Pparg::Rxra	MA0065.2	C_Pparg::Rxra	94790	0.12987	13274	0.13067	14508	-0.04549	1.0159E-112	111.9931483
Nr1H4_MA1110.2	Nr1H4	MA1110.2	C_Nr1H4	64175	0.11772	7722	0.11595	8485	-0.04519	1.3547E-109	108.8681482
NR2C2_MA0504.1	NR2C2	MA0504.1	C_NR2C2	77205	0.15439	13564	0.1546	14392	-0.04431	2.9261E-111	110.5337128
PAX5_MA0014.3	PAX5	MA0014.3	C_PAX5	20928	0.20857	5069	0.21362	5128	-0.04397	3.58561E-81	80.44543696
TBR1_MA0802.1	TBR1	MA0802.1	C_Tbx6	37795	0.09426	3103	0.09247	3467	-0.0435	3.7762E-91	90.42294451
EGR1_MA0162.4	EGR1	MA0162.4	C_EGR1	82350	0.28238	29264	0.29107	28982	-0.04334	1.9083E-108	107.7193629
ZNF281_MA1630.2	ZNF281	MA1630.2	C_ZNF281	193382	0.2328	54235	0.24083	54682	-0.04279	1.05E-127	126.9788005
ETS2_MA1484.1	ETS2	MA1484.1	C_ERF	24001	0.23698	6600	0.23507	6470	-0.04253	1.67334E-83	82.77641695
DPRX_MA1480.1	DPRX	MA1480.1	C_DPRX	17522	0.09868	1536	0.09555	1681	-0.04204	2.9528E-81	80.52976528
SREBF1_MA0829.2	SREBF1	MA0829.2	C_SREBF2	29104	0.10498	2897	0.10494	3248	-0.0415	1.77602E-84	83.7505513
MYC_MA0147.3	MYC	MA0147.3	C_MNT	23551	0.17033	4774	0.17104	4985	-0.04093	2.03312E-78	77.69183801
BATFJUN_MA0462.2	BATF::JUN	MA0462.2	C_FOSL1	55812	0.13895	9147	0.13562	9091	-0.04087	7.9942E-102	101.0972273
HES7_MA0822.1	HES7	MA0822.1	C_HES7	15766	0.1464	2609	0.14776	2749	-0.04079	4.00908E-73	72.39695504
NR2C1_MA1535.1	NR2C1	MA1535.1	C_Nr1H4	45563	0.13266	6318	0.12775	6844	-0.04047	1.73752E-93	92.76006932
TBX2_MA0688.1	TBX2	MA0688.1	C_Tbx6	34598	0.09652	2949	0.09489	3311	-0.04034	7.49892E-90	89.12500114
ZBTB26_MA1579.1	ZBTB26	MA1579.1	C_ZBTB26	64679	0.10998	7031	0.10821	7697	-0.0403	3.9834E-102	101.3997445
JUNJUNB_MA1132.1	JUN::JUNB	MA1132.1	C_FOSL1	37930	0.14589	6499	0.14183	6421	-0.04012	2.1876E-90	89.66003179
BATF_MA1634.1	BATF	MA1634.1	C_FOSL1	55533	0.13902	9102	0.13563	9039	-0.04009	4.22179E-97	96.37450371
PITX1_MA0682.2	PITX1	MA0682.2	C_OTX2	18846	0.10349	1632	0.09948	1829	-0.03955	1.94155E-79	78.71185051
FOS_MA0476.1	FOS	MA0476.1	C_FOSL1	53752	0.14371	9182	0.13973	9072	-0.03922	1.37901E-94	93.86043143
ELF2_MA1483.2	ELF2	MA1483.2	C_Erg	35163	0.19158	7529	0.18887	7331	-0.03865	3.70373E-86	85.43136097
Atf1_MA0604.1	Atf1	MA0604.1	C_Atf1	6022	0.23657	1545	0.22273	1513	-0.03865	6.59323E-54	53.18090158
CTCF_MA1929.1	CTCF	MA1929.1	C_CTCF	79192	0.19439	19575	0.19381	19991	-0.03854	2.8567E-101	100.5441381
IKZF1_MA1508.1	IKZF1	MA1508.1	C_FOXJ2::ELF1	118164	0.12346	13974	0.11125	13859	-0.03802	3.041E-111	110.5169846
NR1H4RXRA_MA1146.1	NR1H4::RXRA	MA1146.1	C_NR2F1	23012	0.12247	2893	0.11858	3106	-0.03732	1.48839E-72	71.82728399
E2F8_MA0865.2	E2F8	MA0865.2	C_E2F8	12640	0.21093	3270	0.21272	3266	-0.03704	2.08091E-63	62.68174736
TAL1TCF3_MA0091.1	TAL1::TCF3	MA0091.1	C_TAL1::TCF3	32678	0.10042	3000	0.09865	3350	-0.03702	1.21479E-82	81.91549931
MSC_MA0665.1	MSC	MA0665.1	C_MSC	42295	0.10971	4612	0.10912	5115	-0.0368	5.55165E-93	92.25557826
ATF2_MA1632.1	ATF2	MA1632.1	C_FOSL1::JUN	40797	0.12315	4981	0.11979	5218	-0.03666	1.16189E-85	84.93483486
Atf3_MA1988.1	Atf3	MA1988.1	C_FOSL1	56974	0.14138	9520	0.13783	9430	-0.03666	1.05122E-91	90.97830782
OVOL1_MA1544.1	OVOL1	MA1544.1	C_OVOL1	5231	0.13305	694	0.13073	698	-0.03633	1.09384E-49	48.96104564
SP8_MA0747.1	SP8	MA0747.1	C_KLF16	96400	0.24981	26784	0.26093	27184	-0.03579	7.265E-104	103.1387642
FOSL1_MA0477.2	FOSL1	MA0477.2	C_FOSL1	51405	0.14434	8901	0.14083	8768	-0.03524	3.31804E-95	94.47911861
Sox3_MA0514.2	Sox3	MA0514.2	C_SOX8	33776	0.09548	2740	0.0904	2950	-0.03516	2.47876E-82	81.60576548
E2F6_MA0471.2	E2F6	MA0471.2	C_E2F6	94372	0.23373	27299	0.23781	26923	-0.03514	6.2871E-105	104.2015479
ELK1SREBF2_MA1933.1	ELK1::SREBF2	MA1933.1	C_ELK1::SREBF2	18581	0.22055	4809	0.22037	4763	-0.03503	4.57489E-65	64.33961937
ZBED2_MA1971.1	ZBED2	MA1971.1	C_ZBED2	10524	0.17532	2133	0.1699	2075	-0.03472	1.45481E-53	52.83719291
FOSL1JUN_MA1128.1	FOSL1::JUN	MA1128.1	C_FOSL1	50296	0.14713	8830	0.14333	8658	-0.03461	4.98987E-89	88.30191112
ZFP42_MA1651.1	ZFP42	MA1651.1	C_ZFP42	38347	0.14822	6094	0.14584	6393	-0.03346	2.6113E-77	76.5831425
FOSJUN_MA0099.3	FOS::JUN	MA0099.3	C_FOSL1	44625	0.14898	7927	0.14499	7783	-0.03328	4.8833E-88	87.31128662
SOX10_MA0442.2	SOX10	MA0442.2	C_SOX4	64412	0.12367	6672	0.10286	6939	-0.03299	2.1676E-93	92.66402096
FOSJUNB_MA1134.1	FOS::JUNB	MA1134.1	C_FOSL1	43870	0.14762	7733	0.14342	7584	-0.0325	1.97722E-87	86.70394565
HSF1_MA0486.2	HSF1	MA0486.2	C_HSF2	30871	0.12367	3589	0.10688	3516	-0.03241	1.69796E-78	77.7700718
RARB_MA1552.1	RARB	MA1552.1	C_RXRG	20912	0.13633	2827	0.13085	3002	-0.03205	2.71635E-69	68.56601409
Rarb_MA0858.1	Rarb	MA0858.1	C_RARA	37666	0.11441	4247	0.11236	4698	-0.03195	3.48208E-80	79.45816144
FOSL2JUNB_MA1138.1	FOSL2::JUNB	MA1138.1	C_FOSL1	44970	0.14602	7801	0.14169	7671	-0.0319	2.92146E-83	82.53439932
ZNF282_MA1154.1	ZNF282	MA1154.1	C_ZNF282	39378	0.12169	4772	0.11622	5045	-0.03124	2.50004E-85	84.6020537
SOHLH2_MA1560.1	SOHLH2	MA1560.1	C_MNT	11031	0.18616	2376	0.18214	2441	-0.03092	3.97433E-58	57.40073565
BACH1_MA1633.2	BACH1	MA1633.2	C_FOSL1	49115	0.14452	8360	0.14035	8229	-0.03087	7.97663E-86	85.09818068
Nfe2l2_MA0150.2	Nfe2l2	MA0150.2	C_MAFG::NFE2L1	52813	0.12875	7552	0.12726	7765	-0.03071	8.10519E-84	83.09123702
BACH2_MA1101.2	BACH2	MA1101.2	C_FOSL1	34888	0.13334	5344	0.12914	5314	-0.03022	1.176E-79	78.92959439
RARG_MA1553.1	RARG	MA1553.1	C_RXRG	19266	0.13133	2401	0.12283	2601	-0.02998	1.85251E-66	65.73223838
ZNF667_MA1984.1	ZNF667	MA1984.1	C_ZNF667	38563	0.10653	3959	0.10488	4315	-0.02968	1.50954E-79	78.82115651
FOSJUND_MA1141.1	FOS::JUND	MA1141.1	C_FOSL1	50476	0.14887	8992	0.14498	8809	-0.02956	3.88982E-86	85.41007047
NFE2_MA0841.1	NFE2	MA0841.1	C_FOSL1	34853	0.13302	5348	0.12889	5354	-0.02896	5.03746E-74	73.2977881
FOSBJUNB_MA1135.1	FOSB::JUNB	MA1135.1	C_FOSL1	45104	0.14635	7851	0.14195	7703	-0.02895	6.37567E-79	78.19547431
Stat6_MA0520.1	Stat6	MA0520.1	C_Stat6	52482	0.1536	5874	0.11045	5952	-0.02889	3.48439E-77	76.45787384
Spi1_MA0080.6	Spi1	MA0080.6	C_Spi1	154338	0.12367	18841	0.1167	18702	-0.02813	2.7837E-103	102.555384
FOSL2JUND_MA1144.1	FOSL2::JUND	MA1144.1	C_FOSL1	44382	0.14686	7724	0.14218	7573	-0.02745	1.69808E-75	74.77004083
TBX21_MA0690.2	TBX21	MA0690.2	C_Tbx6	37351	0.09989	3339	0.09718	3635	-0.02691	1.96583E-69	68.70645321
FOSL2JUN_MA1130.1	FOSL2::JUN	MA1130.1	C_FOSL1	46163	0.14975	8280	0.14532	8090	-0.02681	2.82986E-80	79.54823492
TBXT_MA0009.2	TBXT	MA0009.2	C_TBX19	14699	0.09304	1197	0.09187	1371	-0.02661	5.00522E-60	59.30057657
RXRB_MA1555.1	RXRB	MA1555.1	C_RXRG	22103	0.13188	3061	0.13261	3233	-0.02476	3.52515E-64	63.45282245
Gfi1B_MA0483.1	Gfi1B	MA0483.1	C_Gfi1B	65534	0.10618	6029	0.10203	6541	-0.02453	3.52722E-83	82.45256695
Tcf21_MA0832.1	Tcf21	MA0832.1	C_MSC	29279	0.11232	3252	0.11041	3608	-0.02442	2.98232E-61	60.52544582
MAFK_MA0496.3	MAFK	MA0496.3	C_MAFK	74439	0.1251	10015	0.12283	10343	-0.02419	9.65662E-83	82.01517486
CREM_MA0609.2	CREM	MA0609.2	C_FOSL1::JUN	15394	0.19373	3423	0.19302	3438	-0.02296	7.64541E-48	47.11659912
Jun_MA0489.2	Jun	MA0489.2	C_FOSL1	54084	0.14333	9264	0.13944	9092	-0.02289	4.18513E-74	73.37829073
Mafg_MA0659.3	Mafg	MA0659.3	C_MAFK	64655	0.12692	8864	0.12468	9156	-0.02222	1.0875E-72	71.96357094
CREB3_MA0638.1	CREB3	MA0638.1	C_CREB3L4	12498	0.20203	2893	0.19957	2900	-0.02185	2.29516E-41	40.63918697
HINFP_MA0131.2	HINFP	MA0131.2	C_HINFP	19362	0.26657	6845	0.26505	6654	-0.02141	4.39344E-58	57.35719572
ELK4_MA0076.2	ELK4	MA0076.2	C_ERF	41077	0.24179	11809	0.24091	11325	-0.02116	4.23815E-67	66.37282381
NEUROG1_MA0623.2	NEUROG1	MA0623.2	C_Atoh1	12599	0.08481	773	0.08145	924	-0.02111	1.80138E-41	40.74439387
CTCF_MA1930.1	CTCF	MA1930.1	C_CTCF	73133	0.19074	17625	0.189	18017	-0.02081	3.54717E-78	77.45011839
TCF7_MA0769.2	TCF7	MA0769.2	C_Lef1	42623	0.15903	4559	0.11109	4871	-0.02076	4.51266E-63	62.34556726
ETV5HOXA2_MA1948.1	ETV5::HOXA2	MA1948.1	C_ETV5::HOXA2	21709	0.13008	2642	0.11991	2684	-0.0196	7.19161E-47	46.14317396
Creb5_MA0840.1	Creb5	MA0840.1	C_FOSL1::JUN	16730	0.17384	3154	0.16831	3069	-0.01923	4.9938E-42	41.30156856
BNC2_MA1928.1	BNC2	MA1928.1	C_FOSL1	52612	0.14433	9018	0.14004	8848	-0.01896	1.83115E-60	59.73727726
NFATC3_MA0625.2	NFATC3	MA0625.2	C_Nfatc2	48125	0.10953	4717	0.09671	4830	-0.01885	1.91779E-65	64.71719956
ZNF93_MA1721.1	ZNF93	MA1721.1	C_ZNF93	73652	0.26126	26506	0.26306	26098	-0.01878	2.695E-72	71.56944079
MEIS2_MA0774.1	MEIS2	MA0774.1	C_MEIS3	34378	0.11998	4071	0.11529	4375	-0.01782	2.11234E-58	57.67523587
KLF4_MA0039.4	KLF4	MA0039.4	C_KLF4	178578	0.22539	46739	0.23345	47254	-0.01676	2.52435E-89	88.59784979
HES6_MA1493.1	HES6	MA1493.1	C_HES6	19377	0.13428	2852	0.13422	2999	-0.01585	4.54759E-40	39.34221881
TBX3_MA1566.2	TBX3	MA1566.2	C_Tbx6	34302	0.10185	3186	0.09885	3484	-0.01536	1.18355E-51	50.92681178
SCRT2_MA0744.2	SCRT2	MA0744.2	C_SCRT2	37376	0.10894	4023	0.10655	4386	-0.01525	6.60436E-53	52.18016897
ZNF610_MA1713.1	ZNF610	MA1713.1	C_ZNF610	76231	0.30492	31057	0.30968	30374	-0.01479	5.76512E-64	63.23919158
FOSL2_MA0478.1	FOSL2	MA0478.1	C_FOSL1	62829	0.1355	9709	0.13133	9637	-0.01476	1.90898E-59	58.71919886
Prdm4_MA1647.2	Prdm4	MA1647.2	C_Prdm4	41697	0.1395	5213	0.1189	5519	-0.01465	1.48682E-47	46.82774082
ZNF417_MA1727.1	ZNF417	MA1727.1	C_ZNF417	22188	0.21198	6139	0.21201	6132	-0.01447	6.23125E-35	34.20542463
PKNOX1_MA0782.2	PKNOX1	MA0782.2	C_PBX3	53193	0.1164	6190	0.11597	6661	-0.01382	9.95945E-57	56.00176458
Thap11_MA1573.2	Thap11	MA1573.2	C_Thap11	43497	0.17315	6424	0.17652	6689	-0.01337	5.65617E-48	47.24747719
SPIB_MA0081.2	SPIB	MA0081.2	C_Spi1	130706	0.12257	16202	0.11741	15915	-0.01264	1.79804E-68	67.74520174
Stat5a_MA1624.1	Stat5a	MA1624.1	C_Stat5a	58211	0.156	7730	0.12296	7681	-0.01221	2.86643E-52	51.54265852
TBX4_MA0806.1	TBX4	MA0806.1	C_TBX1	28573	0.10144	2615	0.10008	2923	-0.01201	3.17981E-35	34.49759895
RXRG_MA1556.1	RXRG	MA1556.1	C_RXRG	26006	0.14241	3920	0.14108	4094	-0.01176	2.40488E-32	31.61890603
ZNF8_MA1718.1	ZNF8	MA1718.1	C_ZNF8	28593	0.09114	1712	0.07765	1788	-0.01132	1.37698E-33	32.86107115
TGIF2LY_MA1572.1	TGIF2LY	MA1572.1	C_PKNOX2	19173	0.11092	2034	0.10881	2229	-0.01114	2.5442E-24	23.59444913
Npas2_MA0626.1	Npas2	MA0626.1	C_MNT	17265	0.15447	3059	0.15175	3184	-0.01066	5.52537E-28	27.25763895
MEIS3_MA0775.1	MEIS3	MA0775.1	C_MEIS3	38509	0.12014	4882	0.11936	5177	-0.01043	1.85979E-38	37.73053638
TP73_MA0861.1	TP73	MA0861.1	C_TP73	18381	0.11364	1891	0.11362	2129	-0.01016	2.2069E-25	24.65621673
CUX2_MA0755.1	CUX2	MA0755.1	C_ONECUT1	7371	0.08475	363	0.07554	407	-0.00974	1.99781E-16	15.69944565
SCRT1_MA0743.2	SCRT1	MA0743.2	C_SCRT2	35734	0.10811	3760	0.10386	4062	-0.00894	1.12926E-28	27.94720495
THRB_MA1576.1	THRB	MA1576.1	C_THRB	41578	0.12199	5272	0.12043	5515	-0.00879	2.07624E-28	27.68272175
ETV1_MA0761.2	ETV1	MA0761.2	C_Erg	107694	0.13209	15301	0.12768	14939	-0.00819	4.7667E-45	44.32178181
Stat4_MA0518.1	Stat4	MA0518.1	C_Stat4	65004	0.1649	9078	0.12862	9014	-0.00791	2.14312E-36	35.66895437
ELF4_MA0641.1	ELF4	MA0641.1	C_Erg	30335	0.21479	7464	0.2106	7183	-0.00782	1.05169E-20	19.97811051
HIF1A_MA1106.1	HIF1A	MA1106.1	C_HIF1A	11235	0.18402	2624	0.18465	2616	-0.00715	1.18212E-13	12.92733683
Hnf1A_MA1991.1	Hnf1A	MA1991.1	C_Lef1	49071	0.15058	5379	0.11224	5738	-0.0071	9.67357E-30	29.01441342
Erg_MA0474.3	Erg	MA0474.3	C_Erg	109078	0.13573	16113	0.13118	15651	-0.00624	1.75099E-39	38.75671567
TP53_MA0106.3	TP53	MA0106.3	C_TP53	19139	0.11058	1962	0.11072	2222	-0.00534	1.51569E-10	9.81939026
EWSR1-FLI1_MA0149.1	EWSR1-FLI1	MA0149.1	C_EWSR1-FLI1	144694	0.1404	22379	0.13881	22834	-0.00509	6.12429E-31	30.21294443
NFKB1_MA0105.4	NFKB1	MA0105.4	C_NFKB2	28022	0.13001	3998	0.12789	4178	-0.00506	2.24983E-14	13.64785076
BHLHA15_MA0607.2	BHLHA15	MA0607.2	C_Atoh1	10556	0.08961	760	0.08528	875	-0.00445	1.86585E-06	5.72912261
RARA_MA0730.1	RARA	MA0730.1	C_RARA	40360	0.12485	5180	0.12219	5586	-0.00423	2.92171E-16	15.53436251
ZNF740_MA0753.2	ZNF740	MA0753.2	C_ZNF740	89741	0.19887	21362	0.20412	21782	-0.00316	3.08885E-17	16.51020248
TCF21_MA1568.1	TCF21	MA1568.1	C_TCF21	15092	0.10664	1521	0.10332	1703	-0.00308	4.19503E-06	5.377264477
Ptf1a_MA1618.1	Ptf1a	MA1618.1	C_Neurod2	46746	0.09796	3953	0.09341	4307	-0.00302	1.49312E-09	8.825905175
NKX2-5_MA0063.2	NKX2-5	MA0063.2	C_NKX2-5	32143	0.09834	2764	0.09351	2938	-0.00298	3.04574E-09	8.516307512
BHLHE22_MA0818.2	BHLHE22	MA0818.2	C_Atoh1	8938	0.08181	491	0.07589	577	-0.00277	0.009802374	2.008668712
ATF6_MA1466.1	ATF6	MA1466.1	C_CREB3L4	16354	0.17129	3211	0.17028	3249	-0.00145	0.002141324	2.669317653
GABPA_MA0062.3	GABPA	MA0062.3	C_Erg	106203	0.13412	15330	0.12896	14918	-0.00019	0.944632515	0.02473711
Hand1Tcf3_MA0092.1	Hand1::Tcf3	MA0092.1	C_Hand1::Tcf3	42412	0.11019	4604	0.10521	5019	0.00032	0.872672232	0.059148843
FOSL2JUN_MA1131.1	FOSL2::JUN	MA1131.1	C_FOSL1::JUN	21334	0.16932	3890	0.163	3795	0.00041	0.447009125	0.349683611
CREB3L1_MA0839.1	CREB3L1	MA0839.1	C_CREB3L4	17458	0.15679	3125	0.15689	3212	0.00051	0.099699082	1.001308839
CEBPG_MA1636.1	CEBPG	MA1636.1	C_CEBPG	43842	0.12525	4178	0.09891	4159	0.00079	0.108287024	0.965423581
ZNF324_MA1977.1	ZNF324	MA1977.1	C_ZNF324	57177	0.11356	6141	0.10718	6621	0.00094	0.081898074	1.086726312
NKX2-3_MA0672.1	NKX2-3	MA0672.1	C_NKX2-3	32770	0.10277	2958	0.09698	3300	0.00144	0.006536878	2.184629608
Bach1Mafk_MA0591.1	Bach1::Mafk	MA0591.1	C_MAFK	52407	0.14764	9032	0.14542	9051	0.00201	4.08748E-06	5.388544039
HAND2_MA1638.1	HAND2	MA1638.1	C_Neurod2	49781	0.10589	5046	0.1024	5448	0.00207	6.83615E-05	4.165188368
ZNF75D_MA1601.2	ZNF75D	MA1601.2	C_ZNF75D	48670	0.12204	6304	0.11899	6480	0.0022	1.31952E-10	9.879585437
ZNF341_MA1655.1	ZNF341	MA1655.1	C_ZNF341	48387	0.13148	6998	0.1296	7249	0.00225	1.83815E-08	7.735618871
THRA_MA1969.1	THRA	MA1969.1	C_THRA	69163	0.12331	8671	0.11966	9154	0.00228	9.92133E-09	8.003430208
Foxn1_MA1684.1	Foxn1	MA1684.1	C_Foxn1	38837	0.26759	13825	0.26492	13314	0.00306	1.5768E-08	7.802224267
STAT1_MA0137.3	STAT1	MA0137.3	C_Stat4	58701	0.17513	8535	0.13307	8414	0.00351	2.14855E-14	13.66785426
YY2_MA0748.2	YY2	MA0748.2	C_YY2	19120	0.27735	6986	0.27597	6999	0.00355	0.000379594	3.420680547
ZBED1_MA0749.1	ZBED1	MA0749.1	C_ZBED1	2610	0.18886	533	0.17963	536	0.00472	0.024853533	1.604611872
ETV6_MA0645.1	ETV6	MA0645.1	C_Erg	40613	0.20631	9623	0.20232	9143	0.0051	1.22409E-13	12.91218661
RBPJ_MA1116.1	RBPJ	MA1116.1	C_RBPJ	81792	0.13267	11487	0.13085	12106	0.00576	6.95151E-34	33.15792085
NR1I2_MA1533.1	NR1I2	MA1533.1	C_NR1I2	25913	0.13858	3932	0.13443	4177	0.00618	1.46631E-14	13.83377295
EGR4_MA0733.1	EGR4	MA0733.1	C_EGR1	41539	0.23888	11953	0.24265	11833	0.00703	8.96919E-22	21.04724676
ZNF317_MA1593.1	ZNF317	MA1593.1	C_ZNF317	61386	0.12337	6804	0.10861	7217	0.00764	4.76364E-42	41.32206109
XBP1_MA0844.1	XBP1	MA0844.1	C_XBP1	11304	0.17895	2216	0.17145	2201	0.00863	3.65756E-18	17.43680821
TFAP4_MA0691.1	TFAP4	MA0691.1	C_Tcf12	35748	0.11437	4251	0.11206	4548	0.00879	5.44972E-28	27.26362553
ZNF263_MA0528.2	ZNF263	MA0528.2	C_ZNF263	132780	0.19365	30678	0.1948	30481	0.00899	5.74162E-52	51.24096543
Wt1_MA1627.1	Wt1	MA1627.1	C_Wt1	130971	0.20961	33432	0.21247	33267	0.00918	1.05705E-52	51.97590285
Six3_MA0631.1	Six3	MA0631.1	C_Six3	19200	0.09161	1180	0.07861	1256	0.00927	7.05272E-25	24.15164325
EGR2_MA0472.2	EGR2	MA0472.2	C_EGR1	28733	0.27046	9713	0.27455	9471	0.00975	2.2441E-32	31.6489581
ZNF784_MA1717.1	ZNF784	MA1717.1	C_ZNF784	14038	0.11814	1629	0.1157	1754	0.01012	4.59399E-19	18.33781001
NR1D1_MA1531.1	NR1D1	MA1531.1	C_NR1D1	44076	0.11748	5199	0.11581	5612	0.01094	9.28533E-37	36.03220248
ZNF460_MA1596.1	ZNF460	MA1596.1	C_ZNF460	191385	0.17308	37933	0.1725	38296	0.01114	5.8009E-77	76.23650451
JUND_MA0492.1	JUND	MA0492.1	C_FOSL1::JUN	38857	0.12837	4933	0.12104	4976	0.01186	1.20322E-42	41.91965593
OSR1_MA1542.1	OSR1	MA1542.1	C_OSR1	21938	0.13851	2759	0.12276	2884	0.01217	1.96554E-34	33.70651856
HSF4_MA0771.1	HSF4	MA0771.1	C_HSF2	30797	0.13169	3887	0.11275	3708	0.01225	3.44318E-38	37.46304067
Prdm14_MA1998.1	Prdm14	MA1998.1	C_Prdm14	26619	0.11112	2723	0.10542	2916	0.01318	1.94185E-38	37.71178428
JUN_MA0488.1	JUN	MA0488.1	C_FOSL1::JUN	46254	0.12459	5665	0.11742	5724	0.01362	7.33648E-59	58.13451244
SPDEF_MA0686.1	SPDEF	MA0686.1	C_SPDEF	16071	0.20198	3664	0.19902	3604	0.01419	1.89391E-32	31.72263974
RARARXRA_MA0159.1	RARA::RXRA	MA0159.1	C_RARA::RXRA	44810	0.12636	5862	0.12378	6108	0.01433	1.86596E-54	53.72909664
ZIC5_MA1584.1	ZIC5	MA1584.1	C_ZIC5	43531	0.22584	12459	0.22697	12399	0.01465	3.88671E-51	50.41041827
TBX20_MA0689.1	TBX20	MA0689.1	C_Tbx6	38872	0.10117	3282	0.09387	3511	0.01484	2.32031E-50	49.63445328
NR2F1_MA1538.1	NR2F1	MA1538.1	C_NR2F1	24274	0.12516	3252	0.12293	3459	0.0152	1.33958E-43	42.87303245
NR1D2_MA1532.2	NR1D2	MA1532.2	C_NR1D1	37850	0.10934	4039	0.1072	4440	0.01527	1.32262E-50	49.8785637
Stat5b_MA1625.1	Stat5b	MA1625.1	C_Stat5b	68023	0.16716	9549	0.13168	9507	0.0153	2.87766E-64	63.54096104
SP5_MA1965.1	SP5	MA1965.1	C_SP5	172843	0.19407	40319	0.19689	40391	0.01551	2.48613E-82	81.60447647
TBX15_MA0803.1	TBX15	MA0803.1	C_TBX1	34889	0.10695	3487	0.10441	3767	0.01595	5.94189E-56	55.22607536
TBX1_MA0805.1	TBX1	MA0805.1	C_TBX1	35654	0.10465	3492	0.10274	3778	0.01622	2.01234E-51	50.69629871
STAT3_MA0144.2	STAT3	MA0144.2	C_Stat4	74031	0.15817	10016	0.12571	10006	0.01694	2.05841E-65	64.68646762
CREB3L4_MA1474.1	CREB3L4	MA1474.1	C_CREB3L4	16788	0.18922	3824	0.18924	3817	0.01738	4.30095E-40	39.36643563
ZBTB7A_MA0750.2	ZBTB7A	MA0750.2	C_ERF	49243	0.24028	14225	0.23795	13652	0.0178	1.93394E-63	62.71355731
ZNF382_MA1594.1	ZNF382	MA1594.1	C_ZNF382	33639	0.10652	3275	0.1017	3510	0.01785	9.45823E-59	58.02418991
CREB1_MA0018.4	CREB1	MA0018.4	C_FOSL1::JUN	44548	0.13128	5671	0.11946	5654	0.01798	1.57145E-60	59.80369994
ZNF135_MA1587.1	ZNF135	MA1587.1	C_ZNF460	132218	0.10837	13056	0.10502	13964	0.01836	4.49443E-89	88.34732499
PBX3_MA1114.1	PBX3	MA1114.1	C_PBX3	61068	0.12888	8213	0.12718	8528	0.01866	1.29742E-65	64.8869188
ELF1_MA0473.3	ELF1	MA0473.3	C_Erg	106888	0.14165	16154	0.13411	15728	0.019	1.42465E-81	80.84629265
ZNF274_MA1592.1	ZNF274	MA1592.1	C_ZNF274	34252	0.1184	3892	0.10841	4013	0.02011	7.84442E-59	58.1054393
Zfx_MA0146.2	Zfx	MA0146.2	C_Zfx	92526	0.20728	23573	0.20661	23319	0.02034	4.1614E-84	83.38076047
TFAP4FLI1_MA1967.1	TFAP4::FLI1	MA1967.1	C_TFAP4::FLI1	50545	0.13347	7506	0.13145	7759	0.02098	4.06112E-72	71.39135408
Lef1_MA0768.2	Lef1	MA0768.2	C_Lef1	49022	0.16033	5493	0.11254	5593	0.02099	1.45625E-70	69.83676489
ETV7_MA1708.1	ETV7	MA1708.1	C_Spi1	50152	0.1917	10418	0.17912	9804	0.02164	1.6712E-70	69.77697144
ZBTB18_MA0698.1	ZBTB18	MA0698.1	C_ZBTB18	53812	0.0979	4687	0.09346	5128	0.02231	1.9625E-72	71.70719069
ETV2FIGLA_MA1941.1	ETV2::FIGLA	MA1941.1	C_ETV5::FIGLA	49596	0.15708	8988	0.15481	8984	0.02255	1.33188E-73	72.87553649
PPARG_MA0066.1	PPARG	MA0066.1	C_PPARG	35687	0.11304	3973	0.10977	4293	0.02337	1.41319E-71	70.84979858
Stat5aStat5b_MA0519.1	Stat5a::Stat5b	MA0519.1	C_Stat5b	63169	0.16231	8643	0.12549	8534	0.02347	3.96645E-78	77.40159815
Ebf2_MA1604.1	Ebf2	MA1604.1	C_EBF1	58643	0.13683	8970	0.13385	9274	0.02464	3.54476E-78	77.45041331
MXI1_MA1108.2	MXI1	MA1108.2	C_MXI1	47789	0.09521	4098	0.09257	4538	0.02569	2.78012E-79	78.55593609
Ikzf3_MA1992.1	Ikzf3	MA1992.1	C_Erg	117144	0.14233	18649	0.13797	18153	0.02699	2.23376E-95	94.65096317
ZNF454_MA1712.1	ZNF454	MA1712.1	C_ZNF454	92481	0.21498	26320	0.21402	25891	0.02786	4.30944E-93	92.36557891
RARARXRG_MA1149.1	RARA::RXRG	MA1149.1	C_RARA::RXRG	43266	0.13924	6506	0.13566	6689	0.02814	1.88613E-81	80.72442943
NKX2-8_MA0673.1	NKX2-8	MA0673.1	C_NKX2-3	32025	0.10773	3232	0.09917	3346	0.02837	1.36995E-72	71.86329623
FOSL2JUND_MA1145.1	FOSL2::JUND	MA1145.1	C_FOSL1::JUN	19939	0.17476	3743	0.16571	3569	0.02866	2.39314E-71	70.62103191
ELF3_MA0640.2	ELF3	MA0640.2	C_Erg	117980	0.14076	16952	0.12934	16386	0.02919	1.716E-100	99.76547954
NEUROG2_MA1642.1	NEUROG2	MA1642.1	C_Neurod2	51327	0.10767	5163	0.10221	5534	0.0302	2.21182E-84	83.65524958
TWIST1_MA1123.2	TWIST1	MA1123.2	C_TWIST1	48961	0.10107	4533	0.09686	4961	0.0308	2.19168E-86	85.65922274
ERFFIGLA_MA1934.1	ERF::FIGLA	MA1934.1	C_ETV5::FIGLA	42783	0.1519	7351	0.14721	7373	0.03126	2.50402E-83	82.60136233
NEUROD1_MA1109.1	NEUROD1	MA1109.1	C_Neurod2	56427	0.11204	6321	0.10883	6733	0.03179	7.03086E-87	86.15299168
Neurod2_MA0668.2	Neurod2	MA0668.2	C_Neurod2	57554	0.11234	6328	0.10839	6798	0.03231	7.75384E-90	89.11048316
Bcl11B_MA1989.1	Bcl11B	MA1989.1	C_Bcl11B	63664	0.10197	5756	0.09334	5781	0.03265	3.81614E-94	93.41837574
TFAP4ETV1_MA1966.1	TFAP4::ETV1	MA1966.1	C_ETV5::FIGLA	53229	0.17603	11019	0.17313	10906	0.03315	1.91035E-92	91.71888646
MGA_MA0801.1	MGA	MA0801.1	C_TBX1	38533	0.10221	3570	0.09948	3814	0.03317	1.50324E-82	81.82297222
NR2F6_MA1539.1	NR2F6	MA1539.1	C_NR2F1	23076	0.11868	2912	0.11756	3148	0.03378	2.13857E-81	80.66987569
ZNF528_MA1597.1	ZNF528	MA1597.1	C_ZNF528	59710	0.13591	8126	0.12356	8351	0.03425	1.73631E-96	95.76037234
ZNF320_MA1976.1	ZNF320	MA1976.1	C_ZNF320	123478	0.18887	28377	0.18841	28219	0.03436	1.7299E-103	102.761971
EBF1_MA0154.4	EBF1	MA0154.4	C_EBF1	64849	0.13394	9768	0.13195	10144	0.03439	2.62081E-94	93.58156417
ZBTB32_MA1580.1	ZBTB32	MA1580.1	C_ZBTB32	29592	0.17297	2995	0.11168	3158	0.03459	8.26515E-85	84.08274912
ATF4_MA0833.2	ATF4	MA0833.2	C_CEBPG	40036	0.12691	3962	0.10065	3886	0.03489	1.18727E-86	85.92545134
Atoh1_MA1467.2	Atoh1	MA1467.2	C_Neurod2	50737	0.10954	5266	0.10334	5606	0.03539	4.98336E-98	97.30247817
ARNTHIF1A_MA0259.1	ARNT::HIF1A	MA0259.1	C_HIF1A	9020	0.18309	2051	0.17917	2001	0.03547	4.71411E-65	64.32659991
Elf5_MA0136.3	Elf5	MA0136.3	C_Elf5	115846	0.14015	15516	0.12057	14766	0.0356	1.6412E-108	107.784846
RUNX3_MA0684.2	RUNX3	MA0684.2	C_RUNX3	45583	0.10908	4340	0.09728	4439	0.03574	7.44651E-91	90.12804738
NFKB2_MA0778.1	NFKB2	MA0778.1	C_NFKB2	32342	0.12663	4450	0.12478	4696	0.03633	7.84666E-83	82.105315
TFAP2B_MA0812.1	TFAP2B	MA0812.1	C_TFAP2A	39592	0.19898	9997	0.19714	9835	0.03654	1.35379E-89	88.86844913
THRB_MA1575.1	THRB	MA1575.1	C_THRB	22009	0.14008	3570	0.13617	3638	0.03703	3.71115E-77	76.43049135
NR4A2RXRA_MA1147.1	NR4A2::RXRA	MA1147.1	C_NR2F1	21901	0.15472	3237	0.13359	3391	0.03817	1.21695E-76	75.91472771
EHF_MA0598.3	EHF	MA0598.3	C_Erg	105350	0.15274	15644	0.13199	14654	0.03862	2.8118E-113	112.5510112
ZFP57_MA1583.1	ZFP57	MA1583.1	C_ZFP57	8529	0.22543	2603	0.22329	2491	0.03867	2.77433E-55	54.55684196
EBF3_MA1637.1	EBF3	MA1637.1	C_EBF1	57523	0.13806	9150	0.13589	9376	0.03905	6.0684E-106	105.2169264
TFAP2E_MA1569.1	TFAP2E	MA1569.1	C_TFAP2A	33809	0.19876	8446	0.19693	8309	0.03998	4.57378E-91	90.33972515
ZNF701_MA1987.1	ZNF701	MA1987.1	C_ZNF701	126477	0.16293	23467	0.16159	23525	0.04028	9.7584E-115	114.0106224
ZIC4_MA0751.1	ZIC4	MA0751.1	C_ZIC5	42067	0.19927	10524	0.1983	10451	0.04084	7.63694E-98	97.11708065
ZNF669_MA1985.1	ZNF669	MA1985.1	C_ZNF669	19034	0.20081	4725	0.19636	4671	0.04094	2.47364E-78	77.60666403
TFAP2C_MA0814.2	TFAP2C	MA0814.2	C_TFAP2A	86037	0.17392	17803	0.17124	17669	0.04139	9.5233E-108	107.0212121
Prdm5_MA1999.1	Prdm5	MA1999.1	C_Prdm5	73703	0.11328	8442	0.10996	8861	0.04148	7.8866E-107	106.1031112
PLAG1_MA0163.1	PLAG1	MA0163.1	C_PLAG1	82891	0.17173	16794	0.16971	16816	0.04212	8.6966E-113	112.0606492
TGIF2_MA0797.1	TGIF2	MA0797.1	C_PKNOX2	33846	0.10192	3021	0.09573	3278	0.0422	2.90933E-86	85.53620721
PRDM9_MA1723.1	PRDM9	MA1723.1	C_PRDM9	210476	0.16538	40446	0.16413	40472	0.04272	1.0836E-129	128.9651351
TGIF2LX_MA1571.1	TGIF2LX	MA1571.1	C_PKNOX2	21463	0.10686	2162	0.10362	2350	0.04321	3.51123E-84	83.45454077
TGIF1_MA0796.1	TGIF1	MA0796.1	C_PKNOX2	35653	0.10004	3105	0.09376	3398	0.0433	2.7743E-91	90.55684648
ZNF416_MA1979.1	ZNF416	MA1979.1	C_ZNF416	67240	0.12022	8544	0.11743	8933	0.04378	9.1815E-105	104.0370848
PKNOX2_MA0783.1	PKNOX2	MA0783.1	C_PKNOX2	39697	0.10149	3532	0.09525	3817	0.04382	1.82596E-92	91.738509
ONECUT2_MA0756.2	ONECUT2	MA0756.2	C_ONECUT2	6045	0.10484	407	0.08798	416	0.04427	7.6595E-61	60.11579934
Nfatc1_MA0624.2	Nfatc1	MA0624.2	C_Nfatc2	71334	0.11024	7158	0.09309	6739	0.0449	1.1482E-108	107.9399825
FERD3L_MA1485.1	FERD3L	MA1485.1	C_FERD3L	35476	0.15054	6105	0.14648	6236	0.04553	2.15205E-98	97.66714695
ZNF85_MA1720.1	ZNF85	MA1720.1	C_ZNF85	47808	0.13441	4736	0.10367	4956	0.0464	7.4309E-100	99.12896036
ERFNHLH1_MA1938.1	ERF::NHLH1	MA1938.1	C_ERF::NHLH1	46946	0.16287	9127	0.15988	9139	0.04642	1.7275E-100	99.76258673
ESR1_MA0112.3	ESR1	MA0112.3	C_ESR1	33353	0.1246	4251	0.11797	4247	0.04676	3.4807E-96	95.45833285
ZNF143_MA0088.2	ZNF143	MA0088.2	C_ZNF76	37711	0.14589	4663	0.14257	4879	0.04683	1.9577E-105	104.7082429
Spz1_MA0111.1	Spz1	MA0111.1	C_Spz1	41511	0.10747	4259	0.10083	4361	0.04687	1.00189E-96	95.99917849
ZSCAN31_MA1722.1	ZSCAN31	MA1722.1	C_ZSCAN31	29463	0.15354	4377	0.13494	4419	0.04733	2.67675E-94	93.57239213
Tfcp2l1_MA0145.2	Tfcp2l1	MA0145.2	C_Tfcp2l1	52593	0.15755	9814	0.15505	9938	0.04742	1.8174E-108	107.7405394
TBX18_MA1565.1	TBX18	MA1565.1	C_Tbx6	56431	0.11109	5960	0.1064	6269	0.0481	1.6529E-102	101.7817485
ZIC1_MA0696.1	ZIC1	MA0696.1	C_ZIC5	45044	0.19483	11102	0.19318	10923	0.04837	7.2703E-99	98.13844806
ETV2_MA0762.1	ETV2	MA0762.1	C_ERF	31792	0.20128	6331	0.16818	5851	0.0492	1.46434E-95	94.83435787
ZNF530_MA1981.1	ZNF530	MA1981.1	C_ZNF530	158319	0.19056	35842	0.19077	35578	0.04929	1.0639E-131	130.9730823
TFAP2A_MA0003.4	TFAP2A	MA0003.4	C_TFAP2A	80941	0.1511	14067	0.1477	14076	0.04941	8.2415E-115	114.0839933
Ddit3Cebpa_MA0019.1	Ddit3::Cebpa	MA0019.1	C_Ddit3::Cebpa	25978	0.1267	2835	0.10606	2824	0.05042	4.07957E-93	92.38938566
RELB_MA1117.1	RELB	MA1117.1	C_RELB	35208	0.13691	5354	0.12926	5097	0.05122	2.3703E-93	92.6251971
Ascl2_MA0816.1	Ascl2	MA0816.1	C_Ascl2	62989	0.12746	8725	0.12364	9054	0.05136	1.4085E-111	110.8512528
ZNF343_MA1711.1	ZNF343	MA1711.1	C_ZNF343	37263	0.1994	9168	0.1966	8959	0.05216	2.71004E-97	96.56702482
Zfp335_MA2002.1	Zfp335	MA2002.1	C_Zfp335	65132	0.12014	8413	0.11786	8842	0.05254	1.3932E-111	110.8559841
MZF1_MA0056.2	MZF1	MA0056.2	C_MZF1	39669	0.11909	4805	0.11387	4949	0.05286	2.4183E-106	105.6164917
ZKSCAN1_MA1585.1	ZKSCAN1	MA1585.1	C_ZKSCAN1	24632	0.11777	2622	0.1101	2788	0.05287	1.66061E-93	92.77973334
TFAP2A_MA0810.1	TFAP2A	MA0810.1	C_TFAP2A	52120	0.19888	12926	0.1967	12647	0.05297	9.4516E-112	111.0244957
ETV5FIGLA_MA1945.1	ETV5::FIGLA	MA1945.1	C_ETV5::FIGLA	64484	0.1506	11236	0.14748	11242	0.05327	2.4726E-113	112.6068506
ZNF707_MA1715.1	ZNF707	MA1715.1	C_ZNF707	63646	0.14648	10504	0.14397	10577	0.05372	1.9739E-114	113.704671
Tbx6_MA1567.2	Tbx6	MA1567.2	C_Tbx6	55138	0.10943	5766	0.10348	5957	0.05884	1.0202E-117	116.9913269
OSR2_MA1646.1	OSR2	MA1646.1	C_OSR2	64874	0.14185	8801	0.12178	8719	0.0603	8.735E-122	121.058737
ZBTB6_MA1581.1	ZBTB6	MA1581.1	C_ZBTB6	69955	0.13155	9759	0.12854	10111	0.06086	1.6688E-121	120.7775869
Znf423_MA0116.1	Znf423	MA0116.1	C_Znf423	36366	0.14381	6054	0.14048	6136	0.06103	1.3367E-109	108.8739794
Plagl1_MA1615.1	Plagl1	MA1615.1	C_Plagl1	86565	0.167	17227	0.16521	17242	0.06179	9.9331E-128	127.0029141
Ptf1A_MA1619.1	Ptf1A	MA1619.1	C_Tcf12	38762	0.12296	5122	0.11975	5324	0.06187	5.5191E-109	108.2581292
MYF5_MA1641.1	MYF5	MA1641.1	C_Tcf12	40597	0.12146	5281	0.11845	5499	0.06301	1.8668E-108	107.7289017
TCF12_MA1648.1	TCF12	MA1648.1	C_TCF3	69171	0.17039	14234	0.16705	14347	0.06334	9.1745E-121	120.0374174
ZNF257_MA1710.1	ZNF257	MA1710.1	C_ZNF257	142255	0.14851	22757	0.14618	22911	0.06352	1.9619E-135	134.7073331
ZNF76_MA1716.1	ZNF76	MA1716.1	C_ZNF76	46881	0.18661	8401	0.18586	8461	0.06371	6.0247E-115	114.220063
Tcf12_MA0521.2	Tcf12	MA0521.2	C_Tcf12	40949	0.12343	5466	0.12031	5655	0.06626	1.3959E-113	112.8551418
TFAP2B_MA0811.1	TFAP2B	MA0811.1	C_TFAP2A	41902	0.1812	9262	0.17823	9101	0.06642	5.6055E-115	114.2513844
NKX2-4_MA2003.1	NKX2-4	MA2003.1	C_NKX2-3	37162	0.11044	3996	0.10286	4061	0.06665	2.379E-115	114.6235987
MYOD1_MA0499.2	MYOD1	MA0499.2	C_MYOD1	64499	0.1157	7677	0.11252	8099	0.06781	2.5582E-127	126.5920626
FIGLA_MA0820.1	FIGLA	MA0820.1	C_Rbpjl	47651	0.10423	4821	0.10046	5164	0.06804	2.0382E-117	116.6907516
ZNF449_MA1656.1	ZNF449	MA1656.1	C_ZNF449	59047	0.15867	10622	0.15678	10693	0.06826	1.4323E-120	119.8439721
TFAP2A_MA0872.1	TFAP2A	MA0872.1	C_TFAP2C	36651	0.20081	9230	0.19719	8927	0.06894	9.5003E-112	111.0222607
TFAP2C_MA0815.1	TFAP2C	MA0815.1	C_TFAP2C	34847	0.20033	8738	0.19638	8428	0.06907	5.2994E-112	111.2757746
TFAP2B_MA0813.1	TFAP2B	MA0813.1	C_TFAP2C	39724	0.19431	9552	0.19051	9266	0.06949	3.0707E-119	118.5127565
PLAGL2_MA1548.1	PLAGL2	MA1548.1	C_PLAGL2	38436	0.16651	7747	0.16319	7671	0.07002	6.2217E-115	114.2060912
TFAP2C_MA0524.2	TFAP2C	MA0524.2	C_TFAP2A	42871	0.17768	9231	0.17468	9091	0.07215	4.9325E-122	121.3069287
ZNF816_MA1719.1	ZNF816	MA1719.1	C_ZNF816	65758	0.14711	10916	0.14424	11024	0.07275	1.0996E-124	123.9587748
INSM1_MA0155.1	INSM1	MA0155.1	C_INSM1	67424	0.15431	11924	0.15005	11871	0.07368	4.8027E-128	127.3185106
TCF3_MA0522.3	TCF3	MA0522.3	C_TCF3	58672	0.14507	9997	0.14127	10293	0.07474	9.9205E-133	132.0034653
ZNF682_MA1599.1	ZNF682	MA1599.1	C_ZNF682	68063	0.19036	14703	0.19161	14679	0.07477	5.431E-126	125.2651231
Zic3_MA0697.2	Zic3	MA0697.2	C_Zic2	99203	0.14909	17409	0.14546	17535	0.07636	2.7862E-142	141.5549937
GLIS2_MA0736.1	GLIS2	MA0736.1	C_GLIS2	29779	0.1836	6574	0.18177	6541	0.07637	5.5646E-114	113.2545663
REST_MA0138.2	REST	MA0138.2	C_REST	59143	0.13852	9441	0.13433	9561	0.07646	4.5773E-129	128.3393932
SREBF2_MA0596.1	SREBF2	MA0596.1	C_SREBF1	42917	0.11365	4688	0.1081	4822	0.07695	2.8737E-123	122.5415543
ESR2_MA0258.2	ESR2	MA0258.2	C_ESR2	54448	0.12983	7714	0.12471	7833	0.07789	6.4455E-125	124.1907458
ZNF768_MA1731.1	ZNF768	MA1731.1	C_ZNF768	94328	0.13526	13534	0.12797	13585	0.07814	7.6019E-145	144.1190777
KLF9_MA1107.2	KLF9	MA1107.2	C_KLF9	131288	0.18574	27166	0.18648	27247	0.07831	2.6023E-145	144.5846372
ZFP14_MA1972.1	ZFP14	MA1972.1	C_ZFP14	114795	0.16219	21228	0.15559	20813	0.07836	1.8256E-148	147.7385877
ZNF16_MA1654.1	ZNF16	MA1654.1	C_ZNF16	65018	0.14127	9673	0.13143	9669	0.07966	3.4755E-130	129.4589849
Hic1_MA0739.1	Hic1	MA0739.1	C_Hic1	41327	0.11807	5155	0.11386	5371	0.08005	4.9153E-124	123.3084492
Bhlha15_MA1472.2	Bhlha15	MA1472.2	C_Tcf12	43180	0.12352	5708	0.12011	5959	0.08019	2.3158E-123	122.6352965
NHLH2_MA1529.1	NHLH2	MA1529.1	C_NHLH2	44522	0.16579	8931	0.16149	8839	0.08122	8.8365E-126	125.0537214
HIC2_MA0738.1	HIC2	MA0738.1	C_HIC2	43326	0.12541	5785	0.12106	5944	0.08129	1.5557E-127	126.8080791
ZNF692_MA1986.1	ZNF692	MA1986.1	C_ZNF692	57440	0.16884	11658	0.16511	11548	0.08204	8.9839E-135	134.0465363
ZSCAN4_MA1155.1	ZSCAN4	MA1155.1	C_ZSCAN4	59742	0.11167	6284	0.1025	6510	0.08272	6.6032E-124	123.1802473
Zic1Zic2_MA1628.1	Zic1::Zic2	MA1628.1	C_Zic2	84092	0.14954	14864	0.14575	14964	0.08557	1.4176E-138	137.8484412
ZNF549_MA1728.1	ZNF549	MA1728.1	C_ZNF549	91134	0.1502	16386	0.1468	16410	0.08667	1.3528E-140	139.86877
THAP1_MA0597.2	THAP1	MA0597.2	C_THAP1	97424	0.15812	18300	0.15536	18169	0.08856	7.9005E-144	143.102345
Neurod2_MA1993.1	Neurod2	MA1993.1	C_Ascl2	48279	0.13688	7467	0.13327	7656	0.08925	1.2203E-130	129.9135348
MYOG_MA0500.2	MYOG	MA0500.2	C_Ascl2	46190	0.13119	6743	0.1268	6821	0.08974	1.3081E-129	128.8833458
ZKSCAN3_MA1973.1	ZKSCAN3	MA1973.1	C_ZKSCAN3	50227	0.15648	8977	0.15134	8864	0.09024	1.2582E-130	129.9002581
Olig2_MA1997.1	Olig2	MA1997.1	C_Ascl2	52750	0.1358	8129	0.13207	8289	0.09065	1.9601E-132	131.7077191
NHLH1_MA0048.2	NHLH1	MA0048.2	C_Ascl2	50649	0.14195	8359	0.13807	8407	0.09071	1.2188E-131	130.9140757
SNAI1_MA1558.1	SNAI1	MA1558.1	C_TCF3	62188	0.11548	7221	0.11026	7612	0.09076	2.9697E-138	137.5272804
ASCL1_MA1100.2	ASCL1	MA1100.2	C_Ascl2	54328	0.13456	8307	0.13061	8477	0.09101	3.1511E-135	134.5015398
SNAI3_MA1559.1	SNAI3	MA1559.1	C_TCF3	64025	0.11094	7087	0.1056	7513	0.09253	2.211E-141	140.6554178
ZNF708_MA1730.1	ZNF708	MA1730.1	C_ZNF708	61266	0.14603	10019	0.13916	9926	0.09287	1.6082E-136	135.7936532
Ptf1A_MA1620.1	Ptf1A	MA1620.1	C_Rbpjl	54670	0.1002	5063	0.09574	5388	0.09317	1.788E-140	139.747643
SREBF1_MA0595.1	SREBF1	MA0595.1	C_SREBF1	37711	0.12287	4708	0.11701	4741	0.09501	8.1512E-136	135.0887787
RREB1_MA0073.1	RREB1	MA0073.1	C_RREB1	110874	0.13439	15614	0.12789	15600	0.09507	6.2598E-150	149.2034398
ZNF331_MA1726.1	ZNF331	MA1726.1	C_ZNF331	75578	0.14558	12467	0.13935	12401	0.09598	3.6719E-146	145.4351053
Zic2_MA1629.1	Zic2	MA1629.1	C_Zic2	95814	0.13987	15321	0.13607	15388	0.09648	4.1224E-148	147.3848456
Twist2_MA0633.2	Twist2	MA0633.2	C_Ascl2	54383	0.13781	8563	0.13396	8713	0.0972	3.2853E-137	136.483422
Rbpjl_MA1621.1	Rbpjl	MA1621.1	C_Rbpjl	59809	0.10516	6079	0.10094	6477	0.09844	8.8738E-135	134.0518914
ASCL1_MA1631.1	ASCL1	MA1631.1	C_TCF3	81516	0.13845	12745	0.13358	13104	0.09874	9.1984E-146	145.0362874
AhrArnt_MA0006.1	Ahr::Arnt	MA0006.1	C_Ahr::Arnt	38155	0.17911	7885	0.17167	7700	0.09898	1.1533E-126	125.93804
SNAI2_MA0745.2	SNAI2	MA0745.2	C_TCF3	62577	0.1073	6495	0.10193	6883	0.10029	3.26E-140	139.4867887
SMAD5_MA1557.1	SMAD5	MA1557.1	C_SMAD3	8446	0.14956	1191	0.12676	1179	0.10433	2.15726E-98	97.66609701
TBX5_MA0807.1	TBX5	MA0807.1	C_TBX1	48175	0.10396	4637	0.09945	4882	0.10531	4.131E-142	141.3839463
TCF4_MA0830.2	TCF4	MA0830.2	C_TCF3	76026	0.1301	10929	0.12493	11340	0.10937	6.2202E-153	152.206195
VEZF1_MA1578.1	VEZF1	MA1578.1	C_VEZF1	32634	0.15302	5611	0.15018	5791	0.10951	4.4941E-127	126.3473595
ZBTB7B_MA0694.1	ZBTB7B	MA0694.1	C_ZBTB7B	21892	0.14757	3702	0.14115	3666	0.10965	3.3814E-123	122.4708978
BHLHE22_MA1635.1	BHLHE22	MA1635.1	C_Ascl2	57403	0.13823	9033	0.13327	9118	0.11021	1.6179E-135	134.7910554
GLIS1_MA0735.1	GLIS1	MA0735.1	C_GLIS1	18591	0.172	3704	0.16532	3611	0.11165	2.5752E-121	120.5891949
ZNF189_MA1725.1	ZNF189	MA1725.1	C_ZNF189	75422	0.12867	10305	0.11537	9571	0.11299	1.3296E-150	149.8762735
ZNF574_MA1982.1	ZNF574	MA1982.1	C_ZNF574	48745	0.18089	10343	0.17529	10140	0.1148	2.598E-135	134.5853531
GCM1_MA0646.1	GCM1	MA0646.1	C_GCM1	18313	0.14195	2895	0.13417	2899	0.11693	2.1166E-116	115.6743625
ZKSCAN5_MA1652.1	ZKSCAN5	MA1652.1	C_ZKSCAN5	130926	0.13518	18868	0.1296	18802	0.12141	2.3877E-165	164.622027
MTF1_MA0863.1	MTF1	MA0863.1	C_MTF1	23625	0.16427	4160	0.14643	4030	0.12588	3.6281E-129	128.4403258
SMAD2_MA1964.1	SMAD2	MA1964.1	C_Smad4	51530	0.13221	7596	0.126	7578	0.12615	8.2792E-147	146.0820117
FOXH1_MA0479.1	FOXH1	MA0479.1	C_FOXH1	42569	0.13892	4970	0.102	4201	0.12728	3.7405E-149	148.4270706
Sox1_MA0870.1	Sox1	MA0870.1	C_SOX21	29594	0.1617	3450	0.10453	2963	0.1296	1.8061E-137	136.7432616
ZEB1_MA0103.3	ZEB1	MA0103.3	C_TCF3	78906	0.12656	11042	0.12065	11371	0.13014	3.573E-156	155.4469722
RUNX2_MA0511.2	RUNX2	MA0511.2	C_Bcl11B	25258	0.12543	3321	0.11272	3019	0.13402	1.7851E-137	136.7483332
GCM2_MA0767.1	GCM2	MA0767.1	C_GCM2	16208	0.14264	2495	0.13073	2420	0.13825	3.6447E-123	122.4383331
Runx1_MA0002.2	Runx1	MA0002.2	C_Bcl11B	72472	0.11386	8246	0.10347	7889	0.13979	1.4619E-158	157.8350916
KLF17_MA1514.1	KLF17	MA1514.1	C_KLF17	85004	0.16353	15553	0.15771	15383	0.14331	6.3795E-160	159.1952147
ZBTB7C_MA0695.1	ZBTB7C	MA0695.1	C_ZBTB7B	24400	0.155	4328	0.14694	4184	0.14463	1.5733E-133	132.8031758
GLIS3_MA0737.1	GLIS3	MA0737.1	C_GLIS3	26025	0.13479	3887	0.12879	3855	0.14522	6.7528E-145	144.1705147
GLI3_MA1491.2	GLI3	MA1491.2	C_GLI3	32316	0.13808	4791	0.13073	4759	0.15742	1.1484E-148	147.9399131
ZNF354C_MA0130.1	ZNF354C	MA0130.1	C_ZNF354C	69301	0.1386	7883	0.10696	7645	0.16633	2.302E-162	161.6379008
MSANTD3_MA1523.1	MSANTD3	MA1523.1	C_MSANTD3	41294	0.12864	5519	0.11621	5384	0.17313	1.8882E-156	155.7239615
ZNF211_MA1974.1	ZNF211	MA1974.1	C_ZNF211	26571	0.18113	2342	0.0987	2201	0.17337	1.066E-145	144.9722588
Smad4_MA1153.1	Smad4	MA1153.1	C_Smad4	29247	0.16143	4110	0.1224	4012	0.17683	2.3848E-153	152.6225526
ZSCAN29_MA1602.1	ZSCAN29	MA1602.1	C_ZSCAN29	14234	0.13623	2047	0.12479	1944	0.18676	2.8122E-132	131.5509613
TEAD1_MA0090.3	TEAD1	MA0090.3	C_TEAD4	59561	0.13676	8377	0.10886	7024	0.20096	8.6098E-166	165.0650058
Gli2_MA0734.3	Gli2	MA0734.3	C_Gli2	58228	0.13891	8751	0.12853	8344	0.2065	4.5778E-169	168.3393442
Gli1_MA1990.1	Gli1	MA1990.1	C_Gli2	55982	0.12968	7626	0.11781	7203	0.2113	1.2605E-169	168.8994448
SMAD3_MA0795.1	SMAD3	MA0795.1	C_SMAD3	13336	0.16465	1790	0.11749	1560	0.22598	1.5517E-142	141.8091897
TEAD4_MA0809.2	TEAD4	MA0809.2	C_TEAD4	65473	0.15043	9602	0.11108	7869	0.23326	1.4402E-190	189.8415729
ZNF684_MA1600.1	ZNF684	MA1600.1	C_ZNF684	60481	0.14501	9682	0.12364	7834	0.27794	2.531E-188	187.5967004
Nfatc2_MA0152.2	Nfatc2	MA0152.2	C_Nfatc2	88163	0.14746	12503	0.09618	8061	0.28353	6.8093E-194	193.1668989
TEAD2_MA1121.1	TEAD2	MA1121.1	C_TEAD4	57495	0.14957	9015	0.11264	7024	0.28383	4.946E-187	186.3057481
TEAD3_MA0808.1	TEAD3	MA0808.1	C_TEAD4	44096	0.14551	6700	0.10877	5139	0.30715	8.1883E-186	185.0868075
ZNF140_MA1589.1	ZNF140	MA1589.1	C_ZNF140	56393	0.14687	8985	0.11217	6367	0.32173	1.7893E-184	183.7473273
NKX2-2_MA1645.1	NKX2-2	MA1645.1	C_NKX2-2	54925	0.12799	7620	0.10274	5593	0.33433	4.1418E-189	188.3828154
DUX4_MA0468.1	DUX4	MA0468.1	C_DUX4	44884	0.18751	7003	0.10643	4590	0.34642	3.254E-184	183.4875862
ZNF410_MA0752.1	ZNF410	MA0752.1	C_ZNF410	28474	0.14372	3857	0.09403	2362	0.35191	5.6423E-178	177.2485448
