# Supplementary material for: Genomic and epigenomic integrative subtypes of renal cell carcinoma in a Japanese cohort
Source: Nat Commun. 2023 Dec 16;14:8383. doi: 10.1038/s41467-023-44159-1 (PMC10725467; doi:10.1038/s41467-023-44159-1)
Supplement: Supplementary file 6 — Source Data [file 41467_2023_44159_MOESM6_ESM.zip › Source_Data/Figure5c.txt]

TFBS_chr	TFBS_start	TFBS_end	TFBS_name	TFBS_score	TFBS_strand	peak_chr	peak_start	peak_end	peak_id	feature	feat_start	feat_end	feat_strand	feat_anchor	distance	relative_location	gene_biotype	gene_id	gene_name	name	TFE3-RCC_score	PRCC_score	TFE3-RCC_bound	PRCC_bound	TFE3-RCC_PRCC_log2fc
GL000191.1	79293	79303	FOSJUN_MA0099.3	8.31181	-	GL000191.1	79121	79894	PRCC	NA	NA	NA	NA	NA	NA	NA	NA	NA	NA	NA	0.04993	0.0934	0	0	-0.6672
GL000192.1	103907	103917	FOSJUN_MA0099.3	8.39451	-	GL000192.1	103874	104331	PRCC	NA	NA	NA	NA	NA	NA	NA	NA	NA	NA	NA	0.01633	0.03922	0	0	-0.64853
GL000192.1	117165	117175	FOSJUN_MA0099.3	7.89737	+	GL000192.1	116669	117775	PRCC	NA	NA	NA	NA	NA	NA	NA	NA	NA	NA	NA	0.034	0.04051	0	0	-0.15347
GL000192.1	183841	183851	FOSJUN_MA0099.3	8.53037	+	GL000192.1	182865	183913	TFE3-RCC,PRCC	NA	NA	NA	NA	NA	NA	NA	NA	NA	NA	NA	0.05286	0.04907	0	0	0.07295
GL000192.1	225087	225097	FOSJUN_MA0099.3	8.19644	-	GL000192.1	224650	225548	TFE3-RCC,PRCC	NA	NA	NA	NA	NA	NA	NA	NA	NA	NA	NA	0.05881	0.07089	0	0	-0.19645
GL000192.1	225216	225226	FOSJUN_MA0099.3	9.1871	+	GL000192.1	224650	225548	TFE3-RCC,PRCC	NA	NA	NA	NA	NA	NA	NA	NA	NA	NA	NA	0.05714	0.13142	0	0	-0.93769
GL000192.1	253424	253434	FOSJUN_MA0099.3	9.1871	+	GL000192.1	253355	254157	PRCC	NA	NA	NA	NA	NA	NA	NA	NA	NA	NA	NA	0.0555	0.07675	0	0	-0.34175
GL000192.1	365508	365518	FOSJUN_MA0099.3	10.36155	-	GL000192.1	365069	365712	PRCC	NA	NA	NA	NA	NA	NA	NA	NA	NA	NA	NA	0.03228	0.03772	0	0	-0.13312
GL000192.1	470603	470613	FOSJUN_MA0099.3	8.64535	+	GL000192.1	470441	470792	PRCC	NA	NA	NA	NA	NA	NA	NA	NA	NA	NA	NA	0.06154	0.05224	0	0	0.16605
GL000192.1	501036	501046	FOSJUN_MA0099.3	8.72165	+	GL000192.1	500859	501206	TFE3-RCC,PRCC	NA	NA	NA	NA	NA	NA	NA	NA	NA	NA	NA	0.06689	0.11159	0	0	-0.57706
GL000192.1	542873	542883	FOSJUN_MA0099.3	7.70332	+	GL000192.1	542687	543069	PRCC	NA	NA	NA	NA	NA	NA	NA	NA	NA	NA	NA	0.15492	0.47951	0	1	-1.49271
GL000193.1	112092	112102	FOSJUN_MA0099.3	7.92668	+	GL000193.1	111962	112241	PRCC	NA	NA	NA	NA	NA	NA	NA	NA	NA	NA	NA	0.0659	0.03843	0	0	0.52608
GL000193.1	150850	150860	FOSJUN_MA0099.3	7.65509	-	GL000193.1	150317	151408	TFE3-RCC,PRCC	NA	NA	NA	NA	NA	NA	NA	NA	NA	NA	NA	0.05877	0.04356	0	0	0.29294
GL000194.1	68249	68259	FOSJUN_MA0099.3	8.00094	-	GL000194.1	68161	69017	PRCC	NA	NA	NA	NA	NA	NA	NA	NA	NA	NA	NA	0.04933	0.0431	0	0	0.12809
GL000194.1	122174	122184	FOSJUN_MA0099.3	8.42259	-	GL000194.1	121571	122499	PRCC	NA	NA	NA	NA	NA	NA	NA	NA	NA	NA	NA	0.02748	0.03143	0	0	-0.10665
GL000194.1	131474	131484	FOSJUN_MA0099.3	9.24964	+	GL000194.1	131182	131550	PRCC	NA	NA	NA	NA	NA	NA	NA	NA	NA	NA	NA	0.05894	0.06477	0	0	-0.098
GL000195.1	6537	6547	FOSJUN_MA0099.3	8.04543	+	GL000195.1	6225	6712	PRCC	NA	NA	NA	NA	NA	NA	NA	NA	NA	NA	NA	0.10934	0.08163	0	0	0.33609
GL000195.1	15226	15236	FOSJUN_MA0099.3	10.36155	+	GL000195.1	15146	15749	TFE3-RCC,PRCC	NA	NA	NA	NA	NA	NA	NA	NA	NA	NA	NA	0.13831	0.10997	0	0	0.27684
GL000195.1	22586	22596	FOSJUN_MA0099.3	9.17539	+	GL000195.1	22438	22752	PRCC	NA	NA	NA	NA	NA	NA	NA	NA	NA	NA	NA	0.11997	0.09199	0	0	0.31177
GL000195.1	39792	39802	FOSJUN_MA0099.3	8.31181	+	GL000195.1	39449	40380	TFE3-RCC,PRCC	NA	NA	NA	NA	NA	NA	NA	NA	NA	NA	NA	0.09552	0.20796	0	1	-0.95662
GL000195.1	44546	44556	FOSJUN_MA0099.3	8.34833	+	GL000195.1	44521	44782	PRCC	NA	NA	NA	NA	NA	NA	NA	NA	NA	NA	NA	0.10139	0.11295	0	0	-0.12723
GL000195.1	56064	56074	FOSJUN_MA0099.3	7.81829	-	GL000195.1	56009	56209	PRCC	NA	NA	NA	NA	NA	NA	NA	NA	NA	NA	NA	0.09411	0.10556	0	0	-0.13349
GL000195.1	66403	66413	FOSJUN_MA0099.3	7.63915	+	GL000195.1	65205	67121	TFE3-RCC,PRCC	NA	NA	NA	NA	NA	NA	NA	NA	NA	NA	NA	0.41117	0.55269	1	1	-0.40622
GL000195.1	74648	74658	FOSJUN_MA0099.3	8.77266	-	GL000195.1	73969	75601	TFE3-RCC,PRCC	NA	NA	NA	NA	NA	NA	NA	NA	NA	NA	NA	2.292	2.48014	1	1	-0.11268
GL000195.1	77031	77041	FOSJUN_MA0099.3	9.98823	-	GL000195.1	76866	77085	PRCC	NA	NA	NA	NA	NA	NA	NA	NA	NA	NA	NA	0.12965	0.27375	0	1	-0.95445
GL000195.1	81569	81579	FOSJUN_MA0099.3	9.48626	+	GL000195.1	81403	82117	TFE3-RCC,PRCC	NA	NA	NA	NA	NA	NA	NA	NA	NA	NA	NA	0.21252	0.51208	1	1	-1.18049
GL000195.1	84078	84088	FOSJUN_MA0099.3	10.56445	-	GL000195.1	83840	84735	TFE3-RCC,PRCC	NA	NA	NA	NA	NA	NA	NA	NA	NA	NA	NA	0.17409	0.18485	0	1	-0.07631
GL000195.1	102802	102812	FOSJUN_MA0099.3	8.43985	-	GL000195.1	102186	104075	TFE3-RCC,PRCC	NA	NA	NA	NA	NA	NA	NA	NA	NA	NA	NA	0.13552	0.1799	0	0	-0.35412
GL000195.1	109145	109155	FOSJUN_MA0099.3	8.72165	-	GL000195.1	109027	109646	PRCC	NA	NA	NA	NA	NA	NA	NA	NA	NA	NA	NA	0.07045	0.11164	0	0	-0.52216
GL000195.1	115448	115458	FOSJUN_MA0099.3	8.72165	+	GL000195.1	114763	115689	TFE3-RCC,PRCC	NA	NA	NA	NA	NA	NA	NA	NA	NA	NA	NA	0.0824	0.40705	0	1	-2.01836
GL000195.1	143097	143107	FOSJUN_MA0099.3	10.06248	-	GL000195.1	142674	144151	TFE3-RCC,PRCC	NA	NA	NA	NA	NA	NA	NA	NA	NA	NA	NA	0.15595	1.14101	0	1	-2.69467
GL000195.1	165781	165791	FOSJUN_MA0099.3	9.1871	-	GL000195.1	165384	165939	TFE3-RCC,PRCC	NA	NA	NA	NA	NA	NA	NA	NA	NA	NA	NA	0.05284	0.05767	0	0	-0.08795
GL000198.1	73577	73587	FOSJUN_MA0099.3	8.39451	-	GL000198.1	73384	74036	TFE3-RCC,PRCC	NA	NA	NA	NA	NA	NA	NA	NA	NA	NA	NA	0.06024	0.04192	0	0	0.35379
GL000200.1	87816	87826	FOSJUN_MA0099.3	8.08656	-	GL000200.1	87639	88186	PRCC	NA	NA	NA	NA	NA	NA	NA	NA	NA	NA	NA	0.03499	0.05087	0	0	-0.34392
GL000200.1	88060	88070	FOSJUN_MA0099.3	8.08656	-	GL000200.1	87639	88186	PRCC	NA	NA	NA	NA	NA	NA	NA	NA	NA	NA	NA	0.03497	0.03551	0	0	-0.01315
GL000200.1	153306	153316	FOSJUN_MA0099.3	9.98823	-	GL000200.1	153148	154262	PRCC	NA	NA	NA	NA	NA	NA	NA	NA	NA	NA	NA	0.05378	0.05518	0	0	-0.02574
GL000201.1	7218	7228	FOSJUN_MA0099.3	10.06248	+	GL000201.1	6476	7322	PRCC	NA	NA	NA	NA	NA	NA	NA	NA	NA	NA	NA	0.04592	0.05158	0	0	-0.1123
GL000205.1	5226	5236	FOSJUN_MA0099.3	8.72165	-	GL000205.1	4380	5369	TFE3-RCC,PRCC	NA	NA	NA	NA	NA	NA	NA	NA	NA	NA	NA	0.07704	0.17876	0	0	-1.00485
GL000205.1	38972	38982	FOSJUN_MA0099.3	10.06248	-	GL000205.1	38332	39608	PRCC	NA	NA	NA	NA	NA	NA	NA	NA	NA	NA	NA	0.06753	0.49568	0	1	-2.50531
GL000205.1	79141	79151	FOSJUN_MA0099.3	8.31181	-	GL000205.1	78574	79374	TFE3-RCC,PRCC	NA	NA	NA	NA	NA	NA	NA	NA	NA	NA	NA	0.18876	0.22031	1	1	-0.19949
GL000205.1	84690	84700	FOSJUN_MA0099.3	8.37426	+	GL000205.1	84431	88108	TFE3-RCC,PRCC	NA	NA	NA	NA	NA	NA	NA	NA	NA	NA	NA	1.00261	1.57214	1	1	-0.6367
GL000205.1	86180	86190	FOSJUN_MA0099.3	7.656	+	GL000205.1	84431	88108	TFE3-RCC,PRCC	NA	NA	NA	NA	NA	NA	NA	NA	NA	NA	NA	3.13551	3.29078	1	1	-0.06921
GL000205.1	86459	86469	FOSJUN_MA0099.3	7.656	+	GL000205.1	84431	88108	TFE3-RCC,PRCC	NA	NA	NA	NA	NA	NA	NA	NA	NA	NA	NA	6.87731	5.49168	1	1	0.32333
GL000205.1	104405	104415	FOSJUN_MA0099.3	10.36155	-	GL000205.1	103248	104677	TFE3-RCC,PRCC	NA	NA	NA	NA	NA	NA	NA	NA	NA	NA	NA	0.15229	0.13461	0	0	0.15247
GL000205.1	110829	110839	FOSJUN_MA0099.3	9.54871	+	GL000205.1	110713	111979	TFE3-RCC,PRCC	NA	NA	NA	NA	NA	NA	NA	NA	NA	NA	NA	0.21766	0.24543	1	1	-0.15693
GL000206.1	32024	32034	FOSJUN_MA0099.3	7.5472	+	GL000206.1	30560	32222	TFE3-RCC,PRCC	NA	NA	NA	NA	NA	NA	NA	NA	NA	NA	NA	0.1308	0.06288	0	0	0.83331
GL000206.1	37925	37935	FOSJUN_MA0099.3	8.31181	-	GL000206.1	37298	39010	TFE3-RCC,PRCC	NA	NA	NA	NA	NA	NA	NA	NA	NA	NA	NA	0.03312	0.16587	0	0	-1.73294
GL000206.1	38382	38392	FOSJUN_MA0099.3	8.55936	-	GL000206.1	37298	39010	TFE3-RCC,PRCC	NA	NA	NA	NA	NA	NA	NA	NA	NA	NA	NA	0.04574	0.07473	0	0	-0.5015
GL000209.1	31196	31206	FOSJUN_MA0099.3	7.5472	-	GL000209.1	31080	31348	PRCC	NA	NA	NA	NA	NA	NA	NA	NA	NA	NA	NA	0.05232	0.08313	0	0	-0.48923
GL000209.1	31263	31273	FOSJUN_MA0099.3	8.28374	-	GL000209.1	31080	31348	PRCC	NA	NA	NA	NA	NA	NA	NA	NA	NA	NA	NA	0.08594	0.09211	0	0	-0.07878
GL000209.1	79502	79512	FOSJUN_MA0099.3	7.5472	-	GL000209.1	79400	79659	PRCC	NA	NA	NA	NA	NA	NA	NA	NA	NA	NA	NA	0.02691	0.05061	0	0	-0.55142
GL000209.1	79569	79579	FOSJUN_MA0099.3	8.28374	-	GL000209.1	79400	79659	PRCC	NA	NA	NA	NA	NA	NA	NA	NA	NA	NA	NA	0.06732	0.06785	0	0	-0.00835
GL000209.1	124332	124342	FOSJUN_MA0099.3	7.5472	-	GL000209.1	124226	124507	PRCC	NA	NA	NA	NA	NA	NA	NA	NA	NA	NA	NA	0.03464	0.06858	0	0	-0.65882
GL000209.1	124399	124409	FOSJUN_MA0099.3	8.28374	-	GL000209.1	124226	124507	PRCC	NA	NA	NA	NA	NA	NA	NA	NA	NA	NA	NA	0.03973	0.07618	0	0	-0.65255
GL000210.1	2090	2100	FOSJUN_MA0099.3	8.42259	+	GL000210.1	1867	2747	TFE3-RCC	NA	NA	NA	NA	NA	NA	NA	NA	NA	NA	NA	0.12166	0.01842	0	0	1.77979
GL000211.1	83832	83842	FOSJUN_MA0099.3	7.89737	-	GL000211.1	83464	83960	PRCC	NA	NA	NA	NA	NA	NA	NA	NA	NA	NA	NA	0.01478	0.0183	0	0	-0.12534
GL000211.1	113342	113352	FOSJUN_MA0099.3	8.19644	-	GL000211.1	113055	113799	PRCC	NA	NA	NA	NA	NA	NA	NA	NA	NA	NA	NA	0.03401	0.03008	0	0	0.10121
GL000211.1	120715	120725	FOSJUN_MA0099.3	9.24964	-	GL000211.1	120416	121361	PRCC	NA	NA	NA	NA	NA	NA	NA	NA	NA	NA	NA	0.03236	0.06006	0	0	-0.57675
GL000211.1	136837	136847	FOSJUN_MA0099.3	10.56445	-	GL000211.1	136728	137403	PRCC	NA	NA	NA	NA	NA	NA	NA	NA	NA	NA	NA	0.03885	0.07063	0	0	-0.59038
GL000211.1	143272	143282	FOSJUN_MA0099.3	8.41875	-	GL000211.1	143130	144056	PRCC	NA	NA	NA	NA	NA	NA	NA	NA	NA	NA	NA	0.03025	0.03387	0	0	-0.09319
GL000211.1	153341	153351	FOSJUN_MA0099.3	10.56445	+	GL000211.1	153048	153534	PRCC	NA	NA	NA	NA	NA	NA	NA	NA	NA	NA	NA	0.01172	0.02375	0	0	-0.41877
GL000212.1	18752	18762	FOSJUN_MA0099.3	8.72165	-	GL000212.1	18512	19547	PRCC	NA	NA	NA	NA	NA	NA	NA	NA	NA	NA	NA	0.04004	0.04234	0	0	-0.05091
GL000212.1	32610	32620	FOSJUN_MA0099.3	8.28374	+	GL000212.1	32457	32717	PRCC	NA	NA	NA	NA	NA	NA	NA	NA	NA	NA	NA	0.08075	0.11201	0	0	-0.37676
GL000212.1	45985	45995	FOSJUN_MA0099.3	9.45819	+	GL000212.1	45914	46117	PRCC	NA	NA	NA	NA	NA	NA	NA	NA	NA	NA	NA	0.04293	0.03838	0	0	0.10157
GL000212.1	49620	49630	FOSJUN_MA0099.3	8.08656	-	GL000212.1	49443	49854	PRCC	NA	NA	NA	NA	NA	NA	NA	NA	NA	NA	NA	0.03459	0.03104	0	0	0.09017
GL000212.1	67468	67478	FOSJUN_MA0099.3	8.39451	-	GL000212.1	67096	68111	TFE3-RCC,PRCC	NA	NA	NA	NA	NA	NA	NA	NA	NA	NA	NA	0.09732	0.24421	0	1	-1.14455
GL000212.1	103725	103735	FOSJUN_MA0099.3	8.42259	+	GL000212.1	101319	103907	TFE3-RCC,PRCC	NA	NA	NA	NA	NA	NA	NA	NA	NA	NA	NA	0.12067	0.10155	0	0	0.2045
GL000212.1	108889	108899	FOSJUN_MA0099.3	8.31181	-	GL000212.1	108448	109372	TFE3-RCC,PRCC	NA	NA	NA	NA	NA	NA	NA	NA	NA	NA	NA	0.12727	0.69516	0	1	-2.24919
GL000212.1	132418	132428	FOSJUN_MA0099.3	8.43985	+	GL000212.1	131570	132844	PRCC	NA	NA	NA	NA	NA	NA	NA	NA	NA	NA	NA	0.02121	0.09695	0	0	-1.4197
GL000212.1	158382	158392	FOSJUN_MA0099.3	7.5472	+	GL000212.1	158206	158926	TFE3-RCC,PRCC	NA	NA	NA	NA	NA	NA	NA	NA	NA	NA	NA	0.06485	0.05509	0	0	0.16788
GL000213.1	57875	57885	FOSJUN_MA0099.3	7.92668	+	GL000213.1	57764	58059	PRCC	NA	NA	NA	NA	NA	NA	NA	NA	NA	NA	NA	0.02909	0.05201	0	0	-0.51775
GL000213.1	107113	107123	FOSJUN_MA0099.3	9.29788	+	GL000213.1	106714	107442	PRCC	NA	NA	NA	NA	NA	NA	NA	NA	NA	NA	NA	0.01925	0.03504	0	0	-0.44899
GL000213.1	123649	123659	FOSJUN_MA0099.3	9.17539	-	GL000213.1	123510	123809	PRCC	NA	NA	NA	NA	NA	NA	NA	NA	NA	NA	NA	0.02061	0.05664	0	0	-0.85413
GL000213.1	128004	128014	FOSJUN_MA0099.3	9.48626	-	GL000213.1	127809	128495	PRCC	NA	NA	NA	NA	NA	NA	NA	NA	NA	NA	NA	0.02661	0.03955	0	0	-0.32847
GL000214.1	13998	14008	FOSJUN_MA0099.3	9.24964	-	GL000214.1	13904	14372	PRCC	NA	NA	NA	NA	NA	NA	NA	NA	NA	NA	NA	0.07436	0.08091	0	0	-0.09301
GL000214.1	58716	58726	FOSJUN_MA0099.3	8.43985	+	GL000214.1	58461	59738	TFE3-RCC,PRCC	NA	NA	NA	NA	NA	NA	NA	NA	NA	NA	NA	0.05548	0.06102	0	0	-0.09721
GL000214.1	67680	67690	FOSJUN_MA0099.3	10.56445	-	GL000214.1	67287	67983	PRCC	NA	NA	NA	NA	NA	NA	NA	NA	NA	NA	NA	0.09381	0.09308	0	0	0.00897
GL000214.1	84114	84124	FOSJUN_MA0099.3	10.56445	+	GL000214.1	83983	84204	PRCC	NA	NA	NA	NA	NA	NA	NA	NA	NA	NA	NA	0.08925	0.09791	0	0	-0.10631
GL000214.1	87385	87395	FOSJUN_MA0099.3	7.71323	-	GL000214.1	86428	87547	PRCC	NA	NA	NA	NA	NA	NA	NA	NA	NA	NA	NA	0.0695	0.05767	0	0	0.19516
GL000214.1	129161	129171	FOSJUN_MA0099.3	7.86363	-	GL000214.1	129004	129945	TFE3-RCC,PRCC	NA	NA	NA	NA	NA	NA	NA	NA	NA	NA	NA	0.77666	0.36845	1	1	1.02868
GL000215.1	35914	35924	FOSJUN_MA0099.3	7.92668	-	GL000215.1	35813	36071	PRCC	NA	NA	NA	NA	NA	NA	NA	NA	NA	NA	NA	0.0446	0.04644	0	0	-0.03819
GL000215.1	115324	115334	FOSJUN_MA0099.3	8.28374	+	GL000215.1	115196	115447	PRCC	NA	NA	NA	NA	NA	NA	NA	NA	NA	NA	NA	0.02474	0.02535	0	0	-0.01794
GL000216.1	99562	99572	FOSJUN_MA0099.3	10.93777	+	GL000216.1	99443	100325	TFE3-RCC,PRCC	NA	NA	NA	NA	NA	NA	NA	NA	NA	NA	NA	0.02393	0.05758	0	0	-0.76729
GL000216.1	101631	101641	FOSJUN_MA0099.3	10.03441	-	GL000216.1	101406	102005	PRCC	NA	NA	NA	NA	NA	NA	NA	NA	NA	NA	NA	0.06565	0.23474	0	1	-1.52913
GL000216.1	112997	113007	FOSJUN_MA0099.3	7.72378	+	GL000216.1	112895	113226	PRCC	NA	NA	NA	NA	NA	NA	NA	NA	NA	NA	NA	0.04474	0.07417	0	0	-0.51413
GL000216.1	128718	128728	FOSJUN_MA0099.3	8.64535	+	GL000216.1	128595	128909	PRCC	NA	NA	NA	NA	NA	NA	NA	NA	NA	NA	NA	0.03485	0.07088	0	0	-0.68906
GL000216.1	133552	133562	FOSJUN_MA0099.3	8.46793	+	GL000216.1	133067	133612	PRCC	NA	NA	NA	NA	NA	NA	NA	NA	NA	NA	NA	0.00338	0.01688	0	0	-0.57827
GL000217.1	4399	4409	FOSJUN_MA0099.3	9.24964	-	GL000217.1	3064	4554	PRCC	NA	NA	NA	NA	NA	NA	NA	NA	NA	NA	NA	0.05484	0.03722	0	0	0.36492
GL000217.1	24492	24502	FOSJUN_MA0099.3	9.29788	-	GL000217.1	24360	24624	PRCC	NA	NA	NA	NA	NA	NA	NA	NA	NA	NA	NA	0.05859	0.09432	0	0	-0.51865
GL000217.1	31736	31746	FOSJUN_MA0099.3	10.93777	+	GL000217.1	31017	32262	TFE3-RCC,PRCC	NA	NA	NA	NA	NA	NA	NA	NA	NA	NA	NA	0.03645	0.12869	0	0	-1.33679
GL000217.1	49078	49088	FOSJUN_MA0099.3	8.08656	-	GL000217.1	47874	49186	TFE3-RCC,PRCC	NA	NA	NA	NA	NA	NA	NA	NA	NA	NA	NA	0.12496	0.06738	0	0	0.70497
GL000217.1	57137	57147	FOSJUN_MA0099.3	8.41875	+	GL000217.1	57015	57234	PRCC	NA	NA	NA	NA	NA	NA	NA	NA	NA	NA	NA	0.0393	0.01606	0	0	0.66004
GL000217.1	164748	164758	FOSJUN_MA0099.3	8.31181	-	GL000217.1	164645	164864	TFE3-RCC	NA	NA	NA	NA	NA	NA	NA	NA	NA	NA	NA	0.0477	0.0258	0	0	0.52583
GL000218.1	824	834	FOSJUN_MA0099.3	9.54871	+	GL000218.1	99	2061	PRCC	NA	NA	NA	NA	NA	NA	NA	NA	NA	NA	NA	0.04178	0.04729	0	0	-0.11605
GL000218.1	1625	1635	FOSJUN_MA0099.3	8.31181	+	GL000218.1	99	2061	PRCC	NA	NA	NA	NA	NA	NA	NA	NA	NA	NA	NA	0.04951	0.03919	0	0	0.21824
GL000218.1	20336	20346	FOSJUN_MA0099.3	7.81829	+	GL000218.1	20242	20466	PRCC	NA	NA	NA	NA	NA	NA	NA	NA	NA	NA	NA	0.05765	0.05945	0	0	-0.03146
GL000218.1	21382	21392	FOSJUN_MA0099.3	7.89737	-	GL000218.1	21020	21397	PRCC	NA	NA	NA	NA	NA	NA	NA	NA	NA	NA	NA	0.03194	0.03075	0	0	0.03102
GL000218.1	104546	104556	FOSJUN_MA0099.3	8.42259	-	GL000218.1	103754	104755	TFE3-RCC,PRCC	NA	NA	NA	NA	NA	NA	NA	NA	NA	NA	NA	0.03769	0.02928	0	0	0.21144
GL000218.1	113755	113765	FOSJUN_MA0099.3	9.24964	+	GL000218.1	113404	113847	PRCC	NA	NA	NA	NA	NA	NA	NA	NA	NA	NA	NA	0.03755	0.07389	0	0	-0.6694
GL000220.1	20586	20596	FOSJUN_MA0099.3	7.81829	+	GL000220.1	19825	21129	PRCC	NA	NA	NA	NA	NA	NA	NA	NA	NA	NA	NA	0.16363	0.10994	0	0	0.4863
GL000220.1	31882	31892	FOSJUN_MA0099.3	8.64535	+	GL000220.1	30918	32662	TFE3-RCC,PRCC	NA	NA	NA	NA	NA	NA	NA	NA	NA	NA	NA	0.11492	0.0952	0	0	0.22087
GL000220.1	33892	33902	FOSJUN_MA0099.3	8.767	-	GL000220.1	33682	34220	PRCC	NA	NA	NA	NA	NA	NA	NA	NA	NA	NA	NA	0.13081	0.17305	0	0	-0.34806
GL000220.1	55394	55404	FOSJUN_MA0099.3	10.12493	-	GL000220.1	54900	55727	TFE3-RCC,PRCC	NA	NA	NA	NA	NA	NA	NA	NA	NA	NA	NA	0.52196	2.23434	1	1	-2.0484
GL000220.1	71510	71520	FOSJUN_MA0099.3	9.29788	-	GL000220.1	70692	72279	TFE3-RCC,PRCC	NA	NA	NA	NA	NA	NA	NA	NA	NA	NA	NA	0.0892	0.25746	0	1	-1.31406
GL000220.1	103441	103451	FOSJUN_MA0099.3	7.86913	-	GL000220.1	103209	103586	PRCC	NA	NA	NA	NA	NA	NA	NA	NA	NA	NA	NA	2.69402	3.75	1	1	-0.47354
GL000220.1	104685	104695	FOSJUN_MA0099.3	9.17539	+	GL000220.1	104112	107549	TFE3-RCC,PRCC	NA	NA	NA	NA	NA	NA	NA	NA	NA	NA	NA	11.36713	11.58637	1	1	-0.0275
GL000220.1	148657	148667	FOSJUN_MA0099.3	9.17539	+	GL000220.1	148454	151564	TFE3-RCC,PRCC	NA	NA	NA	NA	NA	NA	NA	NA	NA	NA	NA	11.90862	11.46035	1	1	0.05524
GL000221.1	2890	2900	FOSJUN_MA0099.3	10.56445	-	GL000221.1	2768	3545	PRCC	NA	NA	NA	NA	NA	NA	NA	NA	NA	NA	NA	0.08869	0.09345	0	0	-0.05969
GL000221.1	19409	19419	FOSJUN_MA0099.3	10.56445	+	GL000221.1	19181	19470	PRCC	NA	NA	NA	NA	NA	NA	NA	NA	NA	NA	NA	0.02688	0.05242	0	0	-0.58685
GL000221.1	103919	103929	FOSJUN_MA0099.3	8.00094	-	GL000221.1	103639	104028	PRCC	NA	NA	NA	NA	NA	NA	NA	NA	NA	NA	NA	0.05968	0.05137	0	0	0.15089
GL000222.1	83829	83839	FOSJUN_MA0099.3	8.34833	-	GL000222.1	83148	84648	TFE3-RCC,PRCC	NA	NA	NA	NA	NA	NA	NA	NA	NA	NA	NA	0.07793	0.06896	0	0	0.1329
GL000223.1	149381	149391	FOSJUN_MA0099.3	9.45819	-	GL000223.1	149068	150756	TFE3-RCC,PRCC	NA	NA	NA	NA	NA	NA	NA	NA	NA	NA	NA	0.04291	0.05822	0	0	-0.29727
GL000224.1	3764	3774	FOSJUN_MA0099.3	7.86363	-	GL000224.1	3406	4905	TFE3-RCC,PRCC	NA	NA	NA	NA	NA	NA	NA	NA	NA	NA	NA	1.82295	1.4694	1	1	0.30654
GL000224.1	120834	120844	FOSJUN_MA0099.3	9.17539	-	GL000224.1	120739	121218	PRCC	NA	NA	NA	NA	NA	NA	NA	NA	NA	NA	NA	0.05586	0.02849	0	0	0.60543
GL000225.1	22284	22294	FOSJUN_MA0099.3	7.71323	+	GL000225.1	22166	22444	PRCC	NA	NA	NA	NA	NA	NA	NA	NA	NA	NA	NA	0.09338	0.0616	0	0	0.4555
GL000225.1	159288	159298	FOSJUN_MA0099.3	7.72378	-	GL000225.1	158960	159697	PRCC	NA	NA	NA	NA	NA	NA	NA	NA	NA	NA	NA	0.03299	0.03818	0	0	-0.12574
GL000225.1	170665	170675	FOSJUN_MA0099.3	10.03441	+	GL000225.1	170308	170963	PRCC	NA	NA	NA	NA	NA	NA	NA	NA	NA	NA	NA	0.04296	0.11258	0	0	-1.02837
GL000225.1	172730	172740	FOSJUN_MA0099.3	10.93777	-	GL000225.1	172421	173001	PRCC	NA	NA	NA	NA	NA	NA	NA	NA	NA	NA	NA	0.0409	0.10407	0	0	-0.98064
GL000227.1	64781	64791	FOSJUN_MA0099.3	10.36155	-	GL000227.1	64652	65006	PRCC	NA	NA	NA	NA	NA	NA	NA	NA	NA	NA	NA	0.05669	0.11598	0	0	-0.79476
GL000227.1	122046	122056	FOSJUN_MA0099.3	10.36155	+	GL000227.1	121881	122522	PRCC	NA	NA	NA	NA	NA	NA	NA	NA	NA	NA	NA	0.05748	0.02736	0	0	0.6658
GL000228.1	48029	48039	FOSJUN_MA0099.3	8.41875	-	GL000228.1	47958	48164	PRCC	NA	NA	NA	NA	NA	NA	NA	NA	NA	NA	NA	0.03151	0.02548	0	0	0.1659
GL000230.1	9415	9425	FOSJUN_MA0099.3	9.98823	+	GL000230.1	9371	9573	PRCC	NA	NA	NA	NA	NA	NA	NA	NA	NA	NA	NA	0.02198	0.01459	0	0	0.25278
GL000232.1	18682	18692	FOSJUN_MA0099.3	9.45819	+	GL000232.1	18540	18894	PRCC	NA	NA	NA	NA	NA	NA	NA	NA	NA	NA	NA	0.03704	0.02776	0	0	0.23792
GL000234.1	18407	18417	FOSJUN_MA0099.3	8.31181	-	GL000234.1	18299	18499	PRCC	NA	NA	NA	NA	NA	NA	NA	NA	NA	NA	NA	0.07054	0.02582	0	0	0.9242
GL000234.1	39683	39693	FOSJUN_MA0099.3	8.34833	-	GL000234.1	39561	40493	TFE3-RCC,PRCC	NA	NA	NA	NA	NA	NA	NA	NA	NA	NA	NA	0.07086	0.0574	0	0	0.22077
GL000237.1	893	903	FOSJUN_MA0099.3	7.82312	+	GL000237.1	56	3123	TFE3-RCC,PRCC	NA	NA	NA	NA	NA	NA	NA	NA	NA	NA	NA	0.10143	0.0973	0	0	0.0483
GL000237.1	22579	22589	FOSJUN_MA0099.3	8.39451	-	GL000237.1	22341	23123	PRCC	NA	NA	NA	NA	NA	NA	NA	NA	NA	NA	NA	0.03663	0.11681	0	0	-1.21565
GL000239.1	4140	4150	FOSJUN_MA0099.3	8.39451	-	GL000239.1	3731	4762	PRCC	NA	NA	NA	NA	NA	NA	NA	NA	NA	NA	NA	0.04869	0.07309	0	0	-0.41757
GL000241.1	22999	23009	FOSJUN_MA0099.3	9.54871	-	GL000241.1	22983	23257	TFE3-RCC,PRCC	NA	NA	NA	NA	NA	NA	NA	NA	NA	NA	NA	0.04111	0.03609	0	0	0.11575
GL000241.1	36275	36285	FOSJUN_MA0099.3	7.82312	-	GL000241.1	36164	37685	TFE3-RCC,PRCC	NA	NA	NA	NA	NA	NA	NA	NA	NA	NA	NA	0.0485	0.06579	0	0	-0.30857
GL000242.1	38238	38248	FOSJUN_MA0099.3	7.81829	-	GL000242.1	38039	38432	TFE3-RCC,PRCC	NA	NA	NA	NA	NA	NA	NA	NA	NA	NA	NA	0.17807	0.07908	0	0	0.97109
GL000242.1	40328	40338	FOSJUN_MA0099.3	7.81829	-	GL000242.1	39665	40363	TFE3-RCC,PRCC	NA	NA	NA	NA	NA	NA	NA	NA	NA	NA	NA	0.09834	0.03916	0	0	0.95381
GL000243.1	40166	40176	FOSJUN_MA0099.3	9.24964	-	GL000243.1	39775	40320	PRCC	NA	NA	NA	NA	NA	NA	NA	NA	NA	NA	NA	0.03932	0.03841	0	0	0.02088
GL000243.1	40934	40944	FOSJUN_MA0099.3	9.54871	+	GL000243.1	40588	41483	TFE3-RCC,PRCC	NA	NA	NA	NA	NA	NA	NA	NA	NA	NA	NA	0.05663	0.02625	0	0	0.68219
GL000244.1	10332	10342	FOSJUN_MA0099.3	10.06248	-	GL000244.1	10207	10510	PRCC	NA	NA	NA	NA	NA	NA	NA	NA	NA	NA	NA	0.02182	0.04758	0	0	-0.64358
GL000248.1	20910	20920	FOSJUN_MA0099.3	9.45819	+	GL000248.1	20797	22303	PRCC	NA	NA	NA	NA	NA	NA	NA	NA	NA	NA	NA	0.04193	0.02656	0	0	0.38294
chr1	13971	13981	FOSJUN_MA0099.3	8.39451	+	chr1	13528	14320	PRCC	gene	11868	14412	+	end	488	PeakInsideFeature	NA	ENSG00000223972.4	DDX11L1	any_internal	0.09854	0.09087	0	0	0.09325
chr1	34812	34822	FOSJUN_MA0099.3	7.656	+	chr1	34436	35258	TFE3-RCC,PRCC	gene	14362	29806	-	start	5041	Upstream	NA	ENSG00000227232.4	WASH7P	any_promoter	0.47718	0.06418	1	0	2.50681
chr1	38708	38718	FOSJUN_MA0099.3	9.98823	+	chr1	38560	38821	PRCC	gene	34553	36081	-	start	2609	Upstream	NA	ENSG00000237613.2	FAM138A	any_promoter	0.0477	0.05113	0	0	-0.06742
chr1	56187	56197	FOSJUN_MA0099.3	7.89737	-	chr1	56142	56427	PRCC	gene	62947	63887	+	start	6663	Upstream	NA	ENSG00000240361.1	OR4G11P	any_promoter	0.03104	0.02294	0	0	0.22966
chr1	96724	96734	FOSJUN_MA0099.3	9.22157	-	chr1	96038	97141	TFE3-RCC,PRCC	gene	89550	91105	-	start	5484	Upstream	NA	ENSG00000239945.1	RP11-34P13.8	any_promoter	0.19451	0.30226	1	1	-0.57832
chr1	108489	108499	FOSJUN_MA0099.3	9.24964	+	chr1	108357	108870	TFE3-RCC,PRCC	gene	89294	133566	-	center	2817	PeakInsideFeature	NA	ENSG00000238009.2	RP11-34P13.7	any_internal	0.05173	0.0419	0	0	0.20059
chr1	127769	127779	FOSJUN_MA0099.3	10.36155	-	chr1	127433	127995	PRCC	gene	131024	134836	+	start	3310	Upstream	NA	ENSG00000233750.3	CICP27	any_promoter	0.06389	0.2017	0	1	-1.36064
chr1	235602	235612	FOSJUN_MA0099.3	9.1871	-	chr1	235217	235914	TFE3-RCC,PRCC	gene	228291	228775	-	start	6790	Upstream	NA	ENSG00000241670.2	AP006222.1	any_promoter	0.09758	0.12875	0	0	-0.32927
chr1	243059	243069	FOSJUN_MA0099.3	9.22157	-	chr1	242628	243445	TFE3-RCC,PRCC	gene	227614	267253	-	center	4397	PeakInsideFeature	NA	ENSG00000228463.4	AP006222.2	any_internal	0.1412	0.35521	0	1	-1.19878
chr1	245798	245808	FOSJUN_MA0099.3	8.43985	-	chr1	245718	246448	TFE3-RCC,PRCC	gene	227614	267253	-	center	1350	PeakInsideFeature	NA	ENSG00000228463.4	AP006222.2	any_internal	0.04036	0.06617	0	0	-0.48648
chr1	322636	322646	FOSJUN_MA0099.3	9.24964	+	chr1	322545	322975	PRCC	gene	326095	328112	+	start	3335	Upstream	NA	ENSG00000250575.1	RP4-669L17.8	any_promoter	0.07455	0.06226	0	0	0.19216
chr1	322887	322897	FOSJUN_MA0099.3	9.24964	+	chr1	322545	322975	PRCC	gene	326095	328112	+	start	3335	Upstream	NA	ENSG00000250575.1	RP4-669L17.8	any_promoter	0.05067	0.02933	0	0	0.48558
chr1	335573	335583	FOSJUN_MA0099.3	10.36155	+	chr1	335342	335742	PRCC	gene	329430	332236	-	start	3306	Upstream	NA	ENSG00000233653.3	CICP7	any_promoter	0.05698	0.11577	0	0	-0.78742
chr1	378808	378818	FOSJUN_MA0099.3	8.01247	+	chr1	378640	378967	PRCC	gene	379104	379467	-	start	664	Downstream	NA	ENSG00000269732.1	WBP1LP7	any_promoter	0.03311	0.03146	0	0	0.0423
chr1	409443	409453	FOSJUN_MA0099.3	8.43985	+	chr1	408355	409612	TFE3-RCC,PRCC	gene	317719	453948	+	center	23150	PeakInsideFeature	NA	ENSG00000237094.7	RP4-669L17.10	any_internal	0.09657	0.08229	0	0	0.18187
chr1	412161	412171	FOSJUN_MA0099.3	9.22157	+	chr1	411789	412923	TFE3-RCC,PRCC	gene	317719	453948	+	center	26523	PeakInsideFeature	NA	ENSG00000237094.7	RP4-669L17.10	any_internal	0.2172	0.34184	1	1	-0.60098
chr1	421460	421470	FOSJUN_MA0099.3	7.86363	+	chr1	421316	421651	PRCC	gene	317719	453948	+	end	32465	PeakInsideFeature	NA	ENSG00000237094.7	RP4-669L17.10	any_internal	0.07935	0.06051	0	0	0.29034
chr1	424607	424617	FOSJUN_MA0099.3	9.22157	-	chr1	424604	425411	TFE3-RCC,PRCC	gene	317719	453948	+	end	28941	PeakInsideFeature	NA	ENSG00000237094.7	RP4-669L17.10	any_internal	0.02089	0.02261	0	0	-0.05425
chr1	442231	442241	FOSJUN_MA0099.3	8.42259	+	chr1	441481	442489	PRCC	gene	317719	453948	+	end	11963	PeakInsideFeature	NA	ENSG00000237094.7	RP4-669L17.10	any_internal	0.07518	0.06898	0	0	0.09313
chr1	442472	442482	FOSJUN_MA0099.3	8.55936	-	chr1	441481	442489	PRCC	gene	317719	453948	+	end	11963	PeakInsideFeature	NA	ENSG00000237094.7	RP4-669L17.10	any_internal	0.05161	0.04216	0	0	0.19262
chr1	448903	448913	FOSJUN_MA0099.3	9.24964	-	chr1	448740	449266	PRCC	gene	317719	453948	+	end	4945	PeakInsideFeature	NA	ENSG00000237094.7	RP4-669L17.10	any_internal	0.05206	0.04904	0	0	0.05845
chr1	449012	449022	FOSJUN_MA0099.3	7.80483	-	chr1	448740	449266	PRCC	gene	317719	453948	+	end	4945	PeakInsideFeature	NA	ENSG00000237094.7	RP4-669L17.10	any_internal	0.05894	0.05353	0	0	0.09731
chr1	459113	459123	FOSJUN_MA0099.3	10.03441	-	chr1	458983	459509	PRCC	gene	459655	461954	+	start	409	Upstream	NA	ENSG00000236743.1	RP5-857K21.15	any_promoter	0.04784	0.05796	0	0	-0.19013
chr1	524366	524376	FOSJUN_MA0099.3	10.03441	+	chr1	524322	524562	PRCC	gene	521368	523833	-	start	609	Upstream	NA	ENSG00000231709.1	RP5-857K21.1	any_promoter	0.04723	0.02878	0	0	0.43249
chr1	534369	534379	FOSJUN_MA0099.3	7.80483	+	chr1	533388	534591	TFE3-RCC,PRCC	gene	529832	532878	-	start	1111	Upstream	NA	ENSG00000239664.2	RP5-857K21.3	any_promoter	0.04288	0.07606	0	0	-0.58122
chr1	534478	534488	FOSJUN_MA0099.3	9.24964	+	chr1	533388	534591	TFE3-RCC,PRCC	gene	529832	532878	-	start	1111	Upstream	NA	ENSG00000239664.2	RP5-857K21.3	any_promoter	0.06055	0.12148	0	0	-0.78294
chr1	540675	540685	FOSJUN_MA0099.3	8.42259	-	chr1	540471	541651	TFE3-RCC,PRCC	gene	529832	532878	-	start	8183	Upstream	NA	ENSG00000239664.2	RP5-857K21.3	any_promoter	0.13696	0.11908	0	0	0.16988
chr1	565731	565741	FOSJUN_MA0099.3	7.65509	-	chr1	564462	566815	TFE3-RCC,PRCC	gene	565019	566063	+	start	619	FeatureInsidePeak	NA	ENSG00000225630.1	MTND2P28	any_promoter	28.05673	22.78961	1	1	0.29969
chr1	569214	569224	FOSJUN_MA0099.3	8.43985	-	chr1	567187	570292	TFE3-RCC,PRCC	gene	568914	569121	+	start	175	FeatureInsidePeak	NA	ENSG00000240409.1	MTATP8P1	any_promoter	11.0917	7.81913	1	1	0.5031
chr1	578295	578305	FOSJUN_MA0099.3	9.22157	-	chr1	577863	578654	TFE3-RCC,PRCC	gene	536815	659930	-	center	20114	PeakInsideFeature	NA	ENSG00000230021.3	RP5-857K21.4	any_internal	0.28385	0.37472	1	1	-0.37315
chr1	581015	581025	FOSJUN_MA0099.3	8.43985	-	chr1	580862	582099	TFE3-RCC,PRCC	gene	536815	659930	-	center	16892	PeakInsideFeature	NA	ENSG00000230021.3	RP5-857K21.4	any_internal	0.10477	0.05308	0	0	0.74037
chr1	610874	610884	FOSJUN_MA0099.3	8.01247	-	chr1	610827	611087	PRCC	gene	610221	610645	+	start	736	Downstream	NA	ENSG00000268663.1	WBP1LP6	any_promoter	0.02895	0.0347	0	0	-0.14873
chr1	654126	654136	FOSJUN_MA0099.3	10.36155	-	chr1	653991	654440	TFE3-RCC,PRCC	gene	657471	660283	+	start	3256	Upstream	NA	ENSG00000229376.3	CICP3	any_promoter	0.08464	0.11045	0	0	-0.30751
chr1	666725	666735	FOSJUN_MA0099.3	9.24964	-	chr1	666664	667126	PRCC	gene	661610	663527	-	start	3368	Upstream	NA	ENSG00000224956.5	RP11-206L10.1	any_promoter	0.03447	0.02699	0	0	0.19748
chr1	666976	666986	FOSJUN_MA0099.3	9.24964	-	chr1	666664	667126	PRCC	gene	661610	663527	-	start	3368	Upstream	NA	ENSG00000224956.5	RP11-206L10.1	any_promoter	0.08086	0.06228	0	0	0.28137
chr1	673540	673550	FOSJUN_MA0099.3	9.24964	-	chr1	673406	674108	PRCC	gene	677192	685396	-	end	3435	Downstream	NA	ENSG00000235373.1	RP11-206L10.3	distal_enhancer	0.04815	0.0522	0	0	-0.07879
chr1	673793	673803	FOSJUN_MA0099.3	9.24964	-	chr1	673406	674108	PRCC	gene	677192	685396	-	end	3435	Downstream	NA	ENSG00000235373.1	RP11-206L10.3	distal_enhancer	0.06666	0.07616	0	0	-0.14377
chr1	746482	746492	FOSJUN_MA0099.3	9.45819	+	chr1	746339	747187	PRCC	gene	736258	745541	-	start	1222	Upstream	NA	ENSG00000230092.3	RP11-206L10.8	any_promoter	0.0412	0.12268	0	0	-1.16973
chr1	746833	746843	FOSJUN_MA0099.3	7.59255	-	chr1	746339	747187	PRCC	gene	736258	745541	-	start	1222	Upstream	NA	ENSG00000230092.3	RP11-206L10.8	any_promoter	0.04661	0.03011	0	0	0.38398
chr1	787049	787059	FOSJUN_MA0099.3	8.01247	-	chr1	786627	787800	TFE3-RCC,PRCC	gene	762987	794826	+	end	7613	PeakInsideFeature	NA	ENSG00000228794.4	RP11-206L10.11	any_internal	0.12717	0.06857	0	0	0.70756
chr1	787443	787453	FOSJUN_MA0099.3	8.42259	+	chr1	786627	787800	TFE3-RCC,PRCC	gene	762987	794826	+	end	7613	PeakInsideFeature	NA	ENSG00000228794.4	RP11-206L10.11	any_internal	0.15368	0.12492	0	0	0.25474
chr1	846693	846703	FOSJUN_MA0099.3	8.01247	+	chr1	846007	846972	TFE3-RCC,PRCC	gene	846814	850328	+	start	325	OverlapStart	NA	ENSG00000230699.2	RP11-54O7.1	any_promoter	0.49888	0.15142	1	0	1.57567
chr1	873947	873957	FOSJUN_MA0099.3	8.64535	-	chr1	873482	874283	TFE3-RCC,PRCC	gene	861263	866445	-	start	7437	Upstream	NA	ENSG00000268179.1	AL645608.1	any_promoter	0.16982	0.13747	0	0	0.26345
chr1	942134	942144	FOSJUN_MA0099.3	9.45819	+	chr1	941491	942373	TFE3-RCC,PRCC	gene	934341	935552	-	start	6380	Upstream	NA	ENSG00000188290.6	HES4	any_promoter	0.1927	0.20803	1	1	-0.09861
chr1	954619	954629	FOSJUN_MA0099.3	9.54871	+	chr1	954502	956810	TFE3-RCC,PRCC	gene	955502	991496	+	start	154	OverlapStart	NA	ENSG00000188157.9	AGRN	any_promoter	0.24133	0.39281	1	1	-0.6516
chr1	999174	999184	FOSJUN_MA0099.3	8.72165	-	chr1	999071	1000013	TFE3-RCC,PRCC	gene	997587	998668	-	start	874	Upstream	NA	ENSG00000273443.1	RP11-54O7.18	any_promoter	0.13626	0.11578	0	0	0.19726
chr1	999667	999677	FOSJUN_MA0099.3	8.81378	+	chr1	999071	1000013	TFE3-RCC,PRCC	gene	997587	998668	-	start	874	Upstream	NA	ENSG00000273443.1	RP11-54O7.18	any_promoter	0.91648	0.39714	1	1	1.1591
chr1	999765	999775	FOSJUN_MA0099.3	9.24964	-	chr1	999071	1000013	TFE3-RCC,PRCC	gene	997587	998668	-	start	874	Upstream	NA	ENSG00000273443.1	RP11-54O7.18	any_promoter	0.89247	0.4545	1	1	0.93757
chr1	1100372	1100382	FOSJUN_MA0099.3	7.49897	-	chr1	1099896	1101804	TFE3-RCC,PRCC	gene	1102483	1102578	+	start	1633	Upstream	NA	ENSG00000207730.1	MIR200B	any_promoter	0.59782	0.64902	1	1	-0.11415
chr1	1136962	1136972	FOSJUN_MA0099.3	7.5472	+	chr1	1136414	1137866	TFE3-RCC,PRCC	gene	1138887	1142071	-	end	1747	Downstream	NA	ENSG00000186891.9	TNFRSF18	distal_enhancer	0.20581	0.16244	1	0	0.30173
chr1	1143526	1143536	FOSJUN_MA0099.3	10.12493	+	chr1	1143359	1144135	TFE3-RCC,PRCC	gene	1138887	1142071	-	start	1676	Upstream	NA	ENSG00000186891.9	TNFRSF18	any_promoter	0.81983	0.33809	1	1	1.2206
chr1	1153386	1153396	FOSJUN_MA0099.3	10.12493	-	chr1	1153224	1153789	PRCC	gene	1146705	1149518	-	start	3988	Upstream	NA	ENSG00000186827.6	TNFRSF4	any_promoter	0.14164	0.0561	0	0	1.04818
chr1	1173622	1173632	FOSJUN_MA0099.3	8.64535	+	chr1	1172480	1174073	TFE3-RCC,PRCC	gene	1152287	1167411	-	start	5865	Upstream	NA	ENSG00000078808.12	SDF4	any_promoter	0.18691	0.1317	1	0	0.43786
chr1	1241121	1241131	FOSJUN_MA0099.3	8.42259	-	chr1	1239866	1241295	TFE3-RCC,PRCC	gene	1243946	1247057	+	start	3366	Upstream	NA	ENSG00000169972.7	PUSL1	any_promoter	0.34963	0.46835	1	1	-0.39807
chr1	1253765	1253775	FOSJUN_MA0099.3	10.36155	-	chr1	1253645	1254012	TFE3-RCC,PRCC	gene	1252960	1254069	-	start	241	PeakInsideFeature	NA	ENSG00000240731.1	RP5-890O3.9	any_promoter	0.10223	0.34144	0	1	-1.53358
chr1	1280327	1280337	FOSJUN_MA0099.3	8.00094	-	chr1	1280053	1280696	PRCC	gene	1270655	1284730	-	center	2682	PeakInsideFeature	NA	ENSG00000107404.13	DVL1	any_internal	0.12032	0.22227	0	1	-0.77097
chr1	1280367	1280377	FOSJUN_MA0099.3	8.00094	-	chr1	1280053	1280696	PRCC	gene	1270655	1284730	-	center	2682	PeakInsideFeature	NA	ENSG00000107404.13	DVL1	any_internal	0.08125	0.21787	0	1	-1.20041
chr1	1280405	1280415	FOSJUN_MA0099.3	8.00094	-	chr1	1280053	1280696	PRCC	gene	1270655	1284730	-	center	2682	PeakInsideFeature	NA	ENSG00000107404.13	DVL1	any_internal	0.11552	0.34739	0	1	-1.41246
chr1	1369370	1369380	FOSJUN_MA0099.3	8.34833	+	chr1	1369262	1370074	PRCC	gene	1365918	1369953	-	start	285	OverlapStart	NA	ENSG00000225285.1	RP4-758J18.10	any_promoter	0.05066	0.12746	0	0	-1.02053
chr1	1398088	1398098	FOSJUN_MA0099.3	7.49897	+	chr1	1396924	1398559	TFE3-RCC,PRCC	gene	1407142	1433228	+	start	9401	Upstream	NA	ENSG00000160072.15	ATAD3B	any_promoter	0.1233	0.18468	0	1	-0.50253
chr1	1406194	1406204	FOSJUN_MA0099.3	8.72165	-	chr1	1406111	1408167	TFE3-RCC,PRCC	gene	1407142	1433228	+	start	3	OverlapStart	NA	ENSG00000160072.15	ATAD3B	any_promoter	0.0505	0.05522	0	0	-0.08862
chr1	1446578	1446588	FOSJUN_MA0099.3	8.72165	-	chr1	1446425	1448493	TFE3-RCC,PRCC	gene	1447530	1470067	+	start	71	OverlapStart	NA	ENSG00000197785.9	ATAD3A	any_promoter	0.09072	0.08952	0	0	0.01517
chr1	1478882	1478892	FOSJUN_MA0099.3	8.64535	-	chr1	1478553	1479520	TFE3-RCC,PRCC	gene	1470553	1475833	-	start	3203	Upstream	NA	ENSG00000205090.4	TMEM240	any_promoter	0.14384	0.10534	0	0	0.37592
chr1	1490026	1490036	FOSJUN_MA0099.3	10.36155	+	chr1	1489859	1491184	PRCC	gene	1477052	1510249	-	center	3129	PeakInsideFeature	NA	ENSG00000160075.10	SSU72	any_internal	0.04291	0.07067	0	0	-0.50069
chr1	1490385	1490395	FOSJUN_MA0099.3	10.56445	-	chr1	1489859	1491184	PRCC	gene	1477052	1510249	-	center	3129	PeakInsideFeature	NA	ENSG00000160075.10	SSU72	any_internal	0.079	0.34842	0	1	-1.85429
chr1	1532808	1532818	FOSJUN_MA0099.3	9.45819	+	chr1	1532661	1533394	TFE3-RCC,PRCC	gene	1533391	1535476	-	end	364	OverlapEnd	NA	ENSG00000228594.1	C1orf233	distal_enhancer	0.29707	0.10794	1	0	1.28301
chr1	1590571	1590581	FOSJUN_MA0099.3	9.13558	-	chr1	1589236	1591395	TFE3-RCC,PRCC	gene	1570602	1590473	-	start	158	OverlapStart	NA	ENSG00000248333.3	CDK11B	any_promoter	0.56617	0.81047	1	1	-0.49973
chr1	1617778	1617788	FOSJUN_MA0099.3	9.1871	-	chr1	1617711	1618066	PRCC	gene	1592938	1624167	-	start	6279	PeakInsideFeature	NA	ENSG00000189339.7	SLC35E2B	any_internal	0.03525	0.04502	0	0	-0.2202
chr1	1617950	1617960	FOSJUN_MA0099.3	9.54871	-	chr1	1617711	1618066	PRCC	gene	1592938	1624167	-	start	6279	PeakInsideFeature	NA	ENSG00000189339.7	SLC35E2B	any_internal	0.04276	0.06775	0	0	-0.45872
chr1	1655872	1655882	FOSJUN_MA0099.3	9.13558	-	chr1	1655258	1656514	TFE3-RCC,PRCC	gene	1655950	1668690	+	start	64	OverlapStart	NA	ENSG00000227775.3	RP1-283E3.4	any_promoter	0.75698	0.90033	1	1	-0.24312
chr1	1669250	1669260	FOSJUN_MA0099.3	9.22157	+	chr1	1669216	1669754	TFE3-RCC,PRCC	gene	1634174	1669127	-	start	358	Upstream	NA	ENSG00000268575.1	RP1-283E3.8	any_promoter	0.06247	0.04157	0	0	0.39916
chr1	1689452	1689462	FOSJUN_MA0099.3	7.58083	+	chr1	1689263	1691522	TFE3-RCC,PRCC	gene	1682670	1711896	-	center	6891	PeakInsideFeature	NA	ENSG00000008130.11	NADK	any_internal	0.18861	0.13288	1	0	0.43855
chr1	1758349	1758359	FOSJUN_MA0099.3	7.92668	-	chr1	1757882	1759007	TFE3-RCC,PRCC	gene	1716728	1822495	-	center	11167	PeakInsideFeature	NA	ENSG00000078369.13	GNB1	any_internal	0.04464	0.10079	0	0	-0.86238
chr1	1764513	1764523	FOSJUN_MA0099.3	8.72165	+	chr1	1764389	1764598	PRCC	gene	1716728	1822495	-	center	5118	PeakInsideFeature	NA	ENSG00000078369.13	GNB1	any_internal	0.07456	0.07065	0	0	0.0584
chr1	1828752	1828762	FOSJUN_MA0099.3	9.24964	-	chr1	1828589	1829175	TFE3-RCC,PRCC	gene	1716728	1822495	-	start	6387	Upstream	NA	ENSG00000078369.13	GNB1	any_promoter	0.1682	0.13127	0	0	0.30783
chr1	1891392	1891402	FOSJUN_MA0099.3	8.00094	-	chr1	1890922	1892069	TFE3-RCC,PRCC	gene	1853395	1935276	-	center	2840	PeakInsideFeature	NA	ENSG00000142609.13	C1orf222	any_internal	0.34699	0.31545	1	1	0.12818
chr1	1908261	1908271	FOSJUN_MA0099.3	8.64535	+	chr1	1908173	1908521	PRCC	gene	1853395	1935276	-	center	14012	PeakInsideFeature	NA	ENSG00000142609.13	C1orf222	any_internal	0.03197	0.04051	0	0	-0.20487
chr1	1920565	1920575	FOSJUN_MA0099.3	8.72165	-	chr1	1920121	1921245	TFE3-RCC,PRCC	gene	1853395	1935276	-	start	14593	PeakInsideFeature	NA	ENSG00000142609.13	C1orf222	any_internal	0.10404	0.10479	0	0	-0.00843
chr1	1946609	1946619	FOSJUN_MA0099.3	9.54871	-	chr1	1946237	1947072	TFE3-RCC,PRCC	gene	1944651	1946969	-	start	315	OverlapStart	NA	ENSG00000233542.1	RP11-547D24.1	any_promoter	0.17828	0.16372	0	0	0.10777
chr1	2019964	2019974	FOSJUN_MA0099.3	7.84637	-	chr1	2019212	2020309	TFE3-RCC	gene	1981908	2116834	+	center	29611	PeakInsideFeature	NA	ENSG00000067606.11	PRKCZ	any_internal	0.68256	0.02823	1	0	3.75786
chr1	2029493	2029503	FOSJUN_MA0099.3	8.72165	-	chr1	2029339	2029968	TFE3-RCC,PRCC	gene	1981908	2116834	+	center	19718	PeakInsideFeature	NA	ENSG00000067606.11	PRKCZ	any_internal	0.09483	0.06192	0	0	0.46783
chr1	2029503	2029513	FOSJUN_MA0099.3	7.70332	-	chr1	2029339	2029968	TFE3-RCC,PRCC	gene	1981908	2116834	+	center	19718	PeakInsideFeature	NA	ENSG00000067606.11	PRKCZ	any_internal	0.07173	0.06192	0	0	0.15598
chr1	2029531	2029541	FOSJUN_MA0099.3	7.70332	-	chr1	2029339	2029968	TFE3-RCC,PRCC	gene	1981908	2116834	+	center	19718	PeakInsideFeature	NA	ENSG00000067606.11	PRKCZ	any_internal	0.08021	0.05653	0	0	0.3719
chr1	2064150	2064160	FOSJUN_MA0099.3	9.54871	-	chr1	2063789	2065418	TFE3-RCC,PRCC	gene	1981908	2116834	+	center	15232	PeakInsideFeature	NA	ENSG00000067606.11	PRKCZ	any_internal	0.042	0.06005	0	0	-0.34878
chr1	2172222	2172232	FOSJUN_MA0099.3	7.49897	+	chr1	2171528	2172549	TFE3-RCC,PRCC	gene	2160133	2241558	+	start	11905	PeakInsideFeature	NA	ENSG00000157933.9	SKI	any_internal	0.87578	0.04805	1	0	3.6425
chr1	2174923	2174933	FOSJUN_MA0099.3	8.37426	-	chr1	2174450	2175320	TFE3-RCC	gene	2160133	2241558	+	start	14752	PeakInsideFeature	NA	ENSG00000157933.9	SKI	any_internal	1.18205	0.03511	1	0	4.35074
chr1	2182416	2182426	FOSJUN_MA0099.3	7.53078	+	chr1	2181732	2182722	TFE3-RCC,PRCC	gene	2160133	2241558	+	center	18618	PeakInsideFeature	NA	ENSG00000157933.9	SKI	any_internal	0.131	0.03258	0	0	1.4539
chr1	2458478	2458488	FOSJUN_MA0099.3	7.72378	-	chr1	2457066	2458703	TFE3-RCC,PRCC	gene	2439971	2458039	-	start	155	OverlapStart	NA	ENSG00000157881.9	PANK4	any_promoter	0.1372	0.18498	0	1	-0.37451
chr1	2977695	2977705	FOSJUN_MA0099.3	9.98823	-	chr1	2977561	2977780	PRCC	gene	2985731	3355185	+	start	8061	Upstream	NA	ENSG00000142611.12	PRDM16	any_promoter	0.05259	0.04377	0	0	0.17651
chr1	3081922	3081932	FOSJUN_MA0099.3	9.54871	-	chr1	3081828	3082043	PRCC	gene	2985731	3355185	+	center	88523	PeakInsideFeature	NA	ENSG00000142611.12	PRDM16	any_internal	0.08148	0.02592	0	0	1.07928
chr1	3081970	3081980	FOSJUN_MA0099.3	8.64535	-	chr1	3081828	3082043	PRCC	gene	2985731	3355185	+	center	88523	PeakInsideFeature	NA	ENSG00000142611.12	PRDM16	any_internal	0.0595	0.02286	0	0	0.83342
chr1	3081994	3082004	FOSJUN_MA0099.3	8.64535	-	chr1	3081828	3082043	PRCC	gene	2985731	3355185	+	center	88523	PeakInsideFeature	NA	ENSG00000142611.12	PRDM16	any_internal	0.05767	0.02685	0	0	0.68356
chr1	3082018	3082028	FOSJUN_MA0099.3	8.64535	-	chr1	3081828	3082043	PRCC	gene	2985731	3355185	+	center	88523	PeakInsideFeature	NA	ENSG00000142611.12	PRDM16	any_internal	0.05767	0.03559	0	0	0.45474
chr1	3082090	3082100	FOSJUN_MA0099.3	8.64535	-	chr1	3082053	3082263	TFE3-RCC,PRCC	gene	2985731	3355185	+	center	88300	PeakInsideFeature	NA	ENSG00000142611.12	PRDM16	any_internal	0.05672	0.04742	0	0	0.1766
chr1	3082234	3082244	FOSJUN_MA0099.3	8.64535	-	chr1	3082053	3082263	TFE3-RCC,PRCC	gene	2985731	3355185	+	center	88300	PeakInsideFeature	NA	ENSG00000142611.12	PRDM16	any_internal	0.07535	0.06587	0	0	0.14468
chr1	3223680	3223690	FOSJUN_MA0099.3	8.04543	-	chr1	3223503	3224599	TFE3-RCC,PRCC	gene	3223199	3226660	-	end	852	PeakInsideFeature	NA	ENSG00000272235.1	RP11-22L13.1	any_internal	0.04455	0.03849	0	0	0.13353
chr1	3224144	3224154	FOSJUN_MA0099.3	7.95415	-	chr1	3223503	3224599	TFE3-RCC,PRCC	gene	3223199	3226660	-	end	852	PeakInsideFeature	NA	ENSG00000272235.1	RP11-22L13.1	any_internal	0.07607	0.12981	0	0	-0.62014
chr1	3229862	3229872	FOSJUN_MA0099.3	9.1871	+	chr1	3229512	3230515	TFE3-RCC,PRCC	gene	3223199	3226660	-	start	3353	Upstream	NA	ENSG00000272235.1	RP11-22L13.1	any_promoter	0.77497	0.49335	1	1	0.627
chr1	3229880	3229890	FOSJUN_MA0099.3	8.00094	+	chr1	3229512	3230515	TFE3-RCC,PRCC	gene	3223199	3226660	-	start	3353	Upstream	NA	ENSG00000272235.1	RP11-22L13.1	any_promoter	0.77497	0.493	1	1	0.62798
chr1	3236837	3236847	FOSJUN_MA0099.3	8.18604	-	chr1	3236171	3237732	PRCC	gene	2985731	3355185	+	center	66493	PeakInsideFeature	NA	ENSG00000142611.12	PRDM16	any_internal	0.03887	0.0335	0	0	0.12881
chr1	3237317	3237327	FOSJUN_MA0099.3	8.72165	-	chr1	3236171	3237732	PRCC	gene	2985731	3355185	+	center	66493	PeakInsideFeature	NA	ENSG00000142611.12	PRDM16	any_internal	0.06645	0.04566	0	0	0.37679
chr1	3332371	3332381	FOSJUN_MA0099.3	9.34322	-	chr1	3331560	3332601	TFE3-RCC,PRCC	gene	2985731	3355185	+	end	23105	PeakInsideFeature	NA	ENSG00000142611.12	PRDM16	any_internal	0.10944	0.06915	0	0	0.51856
chr1	3377611	3377621	FOSJUN_MA0099.3	7.81829	-	chr1	3376053	3377639	TFE3-RCC,PRCC	gene	3370989	3397677	+	start	5857	PeakInsideFeature	NA	ENSG00000130762.10	ARHGEF16	any_internal	0.05647	0.08951	0	0	-0.4963
chr1	3399045	3399055	FOSJUN_MA0099.3	8.72165	-	chr1	3398413	3400765	TFE3-RCC,PRCC	gene	3403809	3404191	+	start	4220	Upstream	NA	ENSG00000272088.1	RP11-168F9.2	any_promoter	0.04594	0.30423	0	1	-2.23052
chr1	3412793	3412803	FOSJUN_MA0099.3	8.64535	-	chr1	3412693	3413042	PRCC	gene	3406483	3528059	-	end	6384	PeakInsideFeature	NA	ENSG00000162591.11	MEGF6	any_internal	0.11297	0.0712	0	0	0.52483
chr1	3514021	3514031	FOSJUN_MA0099.3	7.86363	-	chr1	3513808	3514548	PRCC	gene	3406483	3528059	-	start	13881	PeakInsideFeature	NA	ENSG00000162591.11	MEGF6	any_internal	0.08578	0.02829	0	0	1.07001
chr1	3530124	3530134	FOSJUN_MA0099.3	10.12493	-	chr1	3529970	3530305	PRCC	gene	3406483	3528059	-	start	2078	Upstream	NA	ENSG00000162591.11	MEGF6	any_promoter	0.06776	0.13022	0	0	-0.74905
chr1	3537424	3537434	FOSJUN_MA0099.3	9.98823	-	chr1	3537271	3538020	TFE3-RCC,PRCC	gene	3541565	3546691	+	start	3920	Upstream	NA	ENSG00000158109.10	TPRG1L	any_promoter	0.09727	0.15613	0	0	-0.57082
chr1	3593763	3593773	FOSJUN_MA0099.3	8.34833	+	chr1	3593529	3594452	TFE3-RCC,PRCC	gene	3575501	3585336	-	start	8654	Upstream	NA	ENSG00000227589.1	RP5-1092A11.5	any_promoter	0.05896	0.0371	0	0	0.44124
chr1	3637515	3637525	FOSJUN_MA0099.3	9.29788	+	chr1	3637454	3638001	TFE3-RCC	gene	3628763	3630862	-	start	6865	Upstream	NA	ENSG00000235131.1	RP5-1092A11.2	any_promoter	0.12538	0.01785	0	0	1.83569
chr1	3738395	3738405	FOSJUN_MA0099.3	7.5865	+	chr1	3737431	3739727	TFE3-RCC,PRCC	gene	3728644	3773778	-	end	9935	PeakInsideFeature	NA	ENSG00000116198.8	CEP104	any_internal	0.25913	0.06449	1	0	1.67788
chr1	3739277	3739287	FOSJUN_MA0099.3	7.81829	+	chr1	3737431	3739727	TFE3-RCC,PRCC	gene	3728644	3773778	-	end	9935	PeakInsideFeature	NA	ENSG00000116198.8	CEP104	any_internal	0.24935	0.08921	1	0	1.27175
chr1	4016710	4016720	FOSJUN_MA0099.3	7.5472	-	chr1	4016687	4017216	PRCC	gene	4007208	4009040	-	start	7911	Upstream	NA	ENSG00000226374.1	RP13-614K11.2	any_promoter	0.0343	0.02852	0	0	0.15063
chr1	4078932	4078942	FOSJUN_MA0099.3	7.5472	+	chr1	4078604	4079486	TFE3-RCC,PRCC	NA	NA	NA	NA	NA	NA	NA	NA	NA	NA	NA	0.31529	0.08931	1	0	1.58224
chr1	4115246	4115256	FOSJUN_MA0099.3	8.34833	-	chr1	4115055	4115541	PRCC	NA	NA	NA	NA	NA	NA	NA	NA	NA	NA	NA	0.07543	0.02788	0	0	0.9385
chr1	4333550	4333560	FOSJUN_MA0099.3	8.3	+	chr1	4333426	4334058	PRCC	NA	NA	NA	NA	NA	NA	NA	NA	NA	NA	NA	0.04972	0.03024	0	0	0.4427
chr1	4436025	4436035	FOSJUN_MA0099.3	9.75161	-	chr1	4435722	4436171	TFE3-RCC,PRCC	gene	4472110	4484747	+	start	36164	Upstream	NA	ENSG00000235054.1	RP5-1166F10.1	distal_enhancer	0.07448	0.07227	0	0	0.03274
chr1	4455434	4455444	FOSJUN_MA0099.3	8.81378	+	chr1	4455307	4456947	TFE3-RCC,PRCC	gene	4472110	4484747	+	start	15983	Upstream	NA	ENSG00000235054.1	RP5-1166F10.1	distal_enhancer	0.06316	0.05454	0	0	0.15024
chr1	4457573	4457583	FOSJUN_MA0099.3	8.42259	+	chr1	4457337	4457628	PRCC	gene	4472110	4484747	+	start	14628	Upstream	NA	ENSG00000235054.1	RP5-1166F10.1	distal_enhancer	0.05251	0.04456	0	0	0.15828
chr1	4663336	4663346	FOSJUN_MA0099.3	8.3	+	chr1	4663167	4664081	TFE3-RCC,PRCC	gene	4631607	4643481	+	end	20143	Downstream	NA	ENSG00000232596.1	RP1-37J18.2	distal_enhancer	0.08201	0.14995	0	0	-0.71447
chr1	4663704	4663714	FOSJUN_MA0099.3	8.64535	-	chr1	4663167	4664081	TFE3-RCC,PRCC	gene	4631607	4643481	+	end	20143	Downstream	NA	ENSG00000232596.1	RP1-37J18.2	distal_enhancer	0.13544	0.13204	0	0	0.0311
chr1	4665910	4665920	FOSJUN_MA0099.3	7.95982	-	chr1	4665207	4666099	TFE3-RCC,PRCC	gene	4631607	4643481	+	end	22172	Downstream	NA	ENSG00000232596.1	RP1-37J18.2	distal_enhancer	0.06742	0.06227	0	0	0.08365
chr1	4705400	4705410	FOSJUN_MA0099.3	9.54871	+	chr1	4704581	4705531	TFE3-RCC,PRCC	gene	4714791	4852594	+	start	9735	Upstream	NA	ENSG00000196581.6	AJAP1	any_promoter	0.30865	0.06701	1	0	1.86991
chr1	4710706	4710716	FOSJUN_MA0099.3	9.22157	+	chr1	4710228	4711015	TFE3-RCC,PRCC	gene	4714791	4852594	+	start	4170	Upstream	NA	ENSG00000196581.6	AJAP1	any_promoter	0.92762	0.58997	1	1	0.63222
chr1	4712977	4712987	FOSJUN_MA0099.3	8.72165	+	chr1	4712683	4713978	TFE3-RCC,PRCC	gene	4714791	4852594	+	start	1461	Upstream	NA	ENSG00000196581.6	AJAP1	any_promoter	0.27805	0.09864	1	0	1.30036
chr1	4733635	4733645	FOSJUN_MA0099.3	8.28374	-	chr1	4733538	4733877	PRCC	gene	4714791	4852594	+	start	18916	PeakInsideFeature	NA	ENSG00000196581.6	AJAP1	any_internal	0.0827	0.04617	0	0	0.60463
chr1	4744468	4744478	FOSJUN_MA0099.3	9.29788	+	chr1	4743967	4744624	TFE3-RCC,PRCC	gene	4714791	4852594	+	start	29504	PeakInsideFeature	NA	ENSG00000196581.6	AJAP1	any_internal	0.091	0.05334	0	0	0.57235
chr1	4751158	4751168	FOSJUN_MA0099.3	10.36155	-	chr1	4750885	4751322	PRCC	gene	4714791	4852594	+	center	32589	PeakInsideFeature	NA	ENSG00000196581.6	AJAP1	any_internal	0.10764	0.05443	0	0	0.74712
chr1	4763054	4763064	FOSJUN_MA0099.3	10.93777	+	chr1	4762730	4763420	TFE3-RCC,PRCC	gene	4714791	4852594	+	center	20617	PeakInsideFeature	NA	ENSG00000196581.6	AJAP1	any_internal	0.08433	0.03547	0	0	0.8652
chr1	4854260	4854270	FOSJUN_MA0099.3	8.00094	+	chr1	4854259	4854651	TFE3-RCC	gene	4714791	4852594	+	end	1861	Downstream	NA	ENSG00000196581.6	AJAP1	distal_enhancer	0.08393	0.01921	0	0	1.32066
chr1	4912293	4912303	FOSJUN_MA0099.3	9.75161	-	chr1	4911275	4912389	TFE3-RCC,PRCC	NA	NA	NA	NA	NA	NA	NA	NA	NA	NA	NA	0.12743	0.02634	0	0	1.58887
chr1	4991690	4991700	FOSJUN_MA0099.3	10.06248	-	chr1	4991485	4991971	TFE3-RCC,PRCC	NA	NA	NA	NA	NA	NA	NA	NA	NA	NA	NA	0.15616	0.12607	0	0	0.26364
chr1	5021419	5021429	FOSJUN_MA0099.3	7.86913	-	chr1	5021263	5021518	PRCC	NA	NA	NA	NA	NA	NA	NA	NA	NA	NA	NA	0.0535	0.06847	0	0	-0.25479
chr1	5023501	5023511	FOSJUN_MA0099.3	9.17539	-	chr1	5022953	5023854	TFE3-RCC,PRCC	NA	NA	NA	NA	NA	NA	NA	NA	NA	NA	NA	0.06562	0.15553	0	0	-1.00233
chr1	5023554	5023564	FOSJUN_MA0099.3	7.8693	+	chr1	5022953	5023854	TFE3-RCC,PRCC	NA	NA	NA	NA	NA	NA	NA	NA	NA	NA	NA	0.0624	0.13091	0	0	-0.84233
chr1	5045969	5045979	FOSJUN_MA0099.3	7.5472	+	chr1	5045911	5046281	TFE3-RCC	NA	NA	NA	NA	NA	NA	NA	NA	NA	NA	NA	0.06006	0.03086	0	0	0.61566
chr1	5224451	5224461	FOSJUN_MA0099.3	8.81378	+	chr1	5224277	5224608	TFE3-RCC,PRCC	NA	NA	NA	NA	NA	NA	NA	NA	NA	NA	NA	0.09181	0.0425	0	0	0.80033
chr1	5300024	5300034	FOSJUN_MA0099.3	7.72378	-	chr1	5299901	5300989	PRCC	NA	NA	NA	NA	NA	NA	NA	NA	NA	NA	NA	0.05097	0.04004	0	0	0.22734
chr1	5358152	5358162	FOSJUN_MA0099.3	8.08656	-	chr1	5357390	5358383	TFE3-RCC,PRCC	NA	NA	NA	NA	NA	NA	NA	NA	NA	NA	NA	0.10695	0.02258	0	0	1.49123
chr1	5358363	5358373	FOSJUN_MA0099.3	9.1871	+	chr1	5357390	5358383	TFE3-RCC,PRCC	NA	NA	NA	NA	NA	NA	NA	NA	NA	NA	NA	0.03291	0.02449	0	0	0.23099
chr1	5373077	5373087	FOSJUN_MA0099.3	9.98823	+	chr1	5372909	5373251	PRCC	NA	NA	NA	NA	NA	NA	NA	NA	NA	NA	NA	0.0306	0.03338	0	0	-0.07165
chr1	5389417	5389427	FOSJUN_MA0099.3	8.43985	-	chr1	5389294	5389693	PRCC	NA	NA	NA	NA	NA	NA	NA	NA	NA	NA	NA	0.01712	0.04218	0	0	-0.68656
chr1	5393572	5393582	FOSJUN_MA0099.3	8.19644	+	chr1	5392978	5393855	TFE3-RCC,PRCC	NA	NA	NA	NA	NA	NA	NA	NA	NA	NA	NA	0.35403	0.10476	1	0	1.55382
chr1	5449257	5449267	FOSJUN_MA0099.3	9.98823	-	chr1	5449202	5449452	PRCC	NA	NA	NA	NA	NA	NA	NA	NA	NA	NA	NA	0.02373	0.02998	0	0	-0.17753
chr1	5536536	5536546	FOSJUN_MA0099.3	7.8693	-	chr1	5536525	5536910	PRCC	gene	5553037	5554734	+	start	16320	Upstream	NA	ENSG00000260972.1	RP1-58B11.1	distal_enhancer	0.0383	0.05188	0	0	-0.28449
chr1	5537978	5537988	FOSJUN_MA0099.3	8.39451	+	chr1	5537655	5538562	PRCC	gene	5553037	5554734	+	start	14929	Upstream	NA	ENSG00000260972.1	RP1-58B11.1	distal_enhancer	0.03899	0.03769	0	0	0.03009
chr1	5611530	5611540	FOSJUN_MA0099.3	7.95415	-	chr1	5611359	5612524	TFE3-RCC,PRCC	gene	5624130	5624203	+	start	12189	Upstream	NA	ENSG00000264341.1	MIR4417	distal_enhancer	0.10593	0.07328	0	0	0.41752
chr1	5611815	5611825	FOSJUN_MA0099.3	9.75161	+	chr1	5611359	5612524	TFE3-RCC,PRCC	gene	5624130	5624203	+	start	12189	Upstream	NA	ENSG00000264341.1	MIR4417	distal_enhancer	0.07859	0.10049	0	0	-0.27914
chr1	5631175	5631185	FOSJUN_MA0099.3	9.22157	-	chr1	5631060	5631340	PRCC	gene	5624130	5624203	+	end	6997	Downstream	NA	ENSG00000264341.1	MIR4417	distal_enhancer	0.03302	0.03012	0	0	0.07531
chr1	5671699	5671709	FOSJUN_MA0099.3	9.98823	+	chr1	5671615	5672537	TFE3-RCC,PRCC	gene	5647427	5728355	-	center	15815	PeakInsideFeature	NA	ENSG00000236948.1	RP11-154H17.1	any_internal	0.02223	0.02003	0	0	0.07034
chr1	5672010	5672020	FOSJUN_MA0099.3	7.49897	-	chr1	5671615	5672537	TFE3-RCC,PRCC	gene	5647427	5728355	-	center	15815	PeakInsideFeature	NA	ENSG00000236948.1	RP11-154H17.1	any_internal	0.05622	0.03033	0	0	0.56221
chr1	5672050	5672060	FOSJUN_MA0099.3	8.64535	-	chr1	5671615	5672537	TFE3-RCC,PRCC	gene	5647427	5728355	-	center	15815	PeakInsideFeature	NA	ENSG00000236948.1	RP11-154H17.1	any_internal	0.05428	0.036	0	0	0.38368
chr1	5672146	5672156	FOSJUN_MA0099.3	8.00094	+	chr1	5671615	5672537	TFE3-RCC,PRCC	gene	5647427	5728355	-	center	15815	PeakInsideFeature	NA	ENSG00000236948.1	RP11-154H17.1	any_internal	0.04689	0.02857	0	0	0.43134
chr1	5672292	5672302	FOSJUN_MA0099.3	10.36155	-	chr1	5671615	5672537	TFE3-RCC,PRCC	gene	5647427	5728355	-	center	15815	PeakInsideFeature	NA	ENSG00000236948.1	RP11-154H17.1	any_internal	0.03988	0.02354	0	0	0.42622
chr1	5692476	5692486	FOSJUN_MA0099.3	10.56445	+	chr1	5691968	5692903	TFE3-RCC,PRCC	gene	5647427	5728355	-	center	4544	PeakInsideFeature	NA	ENSG00000236948.1	RP11-154H17.1	any_internal	0.05678	0.10833	0	0	-0.71207
chr1	5706677	5706687	FOSJUN_MA0099.3	10.93777	-	chr1	5706482	5707802	TFE3-RCC,PRCC	gene	5647427	5728355	-	center	19251	PeakInsideFeature	NA	ENSG00000236948.1	RP11-154H17.1	any_internal	0.04067	0.04629	0	0	-0.12022
chr1	5905647	5905657	FOSJUN_MA0099.3	8.64535	+	chr1	5905610	5905819	TFE3-RCC	gene	5922731	5922801	-	end	17017	Downstream	NA	ENSG00000264101.1	MIR4689	distal_enhancer	0.07167	0.0146	0	0	1.30947
chr1	5956386	5956396	FOSJUN_MA0099.3	8.39934	+	chr1	5955638	5957153	TFE3-RCC,PRCC	gene	5953898	5953984	-	start	2411	Upstream	NA	ENSG00000266687.1	AL356261.1	any_promoter	0.03786	0.02008	0	0	0.48888
chr1	6061945	6061955	FOSJUN_MA0099.3	10.93777	-	chr1	6061724	6062700	TFE3-RCC,PRCC	gene	5922870	6052533	-	start	9679	Upstream	NA	ENSG00000131697.13	NPHP4	any_promoter	0.04581	0.03549	0	0	0.23079
chr1	6085469	6085479	FOSJUN_MA0099.3	9.54871	+	chr1	6085288	6088829	TFE3-RCC,PRCC	gene	6051525	6161253	+	center	19331	PeakInsideFeature	NA	ENSG00000069424.10	KCNAB2	any_internal	0.65856	0.08273	1	0	2.67699
chr1	6087127	6087137	FOSJUN_MA0099.3	7.81829	+	chr1	6085288	6088829	TFE3-RCC,PRCC	gene	6051525	6161253	+	center	19331	PeakInsideFeature	NA	ENSG00000069424.10	KCNAB2	any_internal	0.2396	0.06826	1	0	1.51457
chr1	6087458	6087468	FOSJUN_MA0099.3	7.49897	-	chr1	6085288	6088829	TFE3-RCC,PRCC	gene	6051525	6161253	+	center	19331	PeakInsideFeature	NA	ENSG00000069424.10	KCNAB2	any_internal	0.41159	0.1118	1	0	1.68149
chr1	6120148	6120158	FOSJUN_MA0099.3	9.54871	+	chr1	6119454	6120179	TFE3-RCC	gene	6051525	6161253	+	center	13427	PeakInsideFeature	NA	ENSG00000069424.10	KCNAB2	any_internal	0.09531	0.04112	0	0	0.87354
chr1	6147292	6147302	FOSJUN_MA0099.3	7.49897	-	chr1	6146963	6147532	TFE3-RCC	gene	6051525	6161253	+	end	14006	PeakInsideFeature	NA	ENSG00000069424.10	KCNAB2	any_internal	0.09368	0.03009	0	0	1.12144
chr1	6203648	6203658	FOSJUN_MA0099.3	10.12493	+	chr1	6203473	6203808	PRCC	gene	6161852	6240183	-	center	2623	PeakInsideFeature	NA	ENSG00000116254.13	CHD5	any_internal	0.04524	0.04406	0	0	0.0248
chr1	6217929	6217939	FOSJUN_MA0099.3	9.54871	-	chr1	6217289	6218347	TFE3-RCC,PRCC	gene	6161852	6240183	-	center	16801	PeakInsideFeature	NA	ENSG00000116254.13	CHD5	any_internal	0.13619	0.25638	0	1	-0.8076
chr1	6217947	6217957	FOSJUN_MA0099.3	8.28374	-	chr1	6217289	6218347	TFE3-RCC,PRCC	gene	6161852	6240183	-	center	16801	PeakInsideFeature	NA	ENSG00000116254.13	CHD5	any_internal	0.13619	0.27786	0	1	-0.9141
chr1	6280568	6280578	FOSJUN_MA0099.3	9.45819	-	chr1	6280355	6280746	PRCC	gene	6265534	6281359	+	end	809	PeakInsideFeature	NA	ENSG00000158286.8	RNF207	any_internal	0.04427	0.11908	0	0	-1.0675
chr1	6285023	6285033	FOSJUN_MA0099.3	7.86363	-	chr1	6284504	6285819	TFE3-RCC,PRCC	gene	6281252	6296032	-	center	3481	PeakInsideFeature	NA	ENSG00000116237.11	ICMT	any_internal	0.10304	0.08119	0	0	0.27229
chr1	6317774	6317784	FOSJUN_MA0099.3	7.49897	+	chr1	6317686	6317973	PRCC	gene	6307405	6321035	-	start	3206	PeakInsideFeature	NA	ENSG00000158292.6	GPR153	any_internal	0.06738	0.04882	0	0	0.32754
chr1	6333568	6333578	FOSJUN_MA0099.3	9.24964	-	chr1	6332952	6334122	TFE3-RCC,PRCC	gene	6324328	6454451	-	end	9209	PeakInsideFeature	NA	ENSG00000097021.15	ACOT7	any_internal	1.00117	0.54552	1	1	0.84804
chr1	6360499	6360509	FOSJUN_MA0099.3	9.24964	-	chr1	6360045	6361132	PRCC	gene	6324328	6454451	-	center	28801	PeakInsideFeature	NA	ENSG00000097021.15	ACOT7	any_internal	0.05127	0.09109	0	0	-0.61262
chr1	6423762	6423772	FOSJUN_MA0099.3	7.95982	-	chr1	6423122	6423814	TFE3-RCC,PRCC	gene	6324328	6454451	-	start	30983	PeakInsideFeature	NA	ENSG00000097021.15	ACOT7	any_internal	0.04931	0.07686	0	0	-0.46027
chr1	6476609	6476619	FOSJUN_MA0099.3	8.64535	+	chr1	6476069	6476664	TFE3-RCC	gene	6484847	6521430	+	start	8481	Upstream	NA	ENSG00000187017.10	ESPN	any_promoter	0.10868	0.03013	0	0	1.29345
chr1	6487481	6487491	FOSJUN_MA0099.3	8.08656	-	chr1	6487249	6488285	TFE3-RCC,PRCC	gene	6472477	6484730	-	start	3037	Upstream	NA	ENSG00000069812.7	HES2	any_promoter	0.08805	0.13552	0	0	-0.50959
chr1	6489907	6489917	FOSJUN_MA0099.3	7.5472	-	chr1	6489789	6490544	TFE3-RCC,PRCC	gene	6489893	6489956	-	start	210	FeatureInsidePeak	NA	ENSG00000265392.1	MIR4252	any_promoter	0.11448	0.05873	0	0	0.7432
chr1	6524531	6524541	FOSJUN_MA0099.3	8.55936	+	chr1	6524402	6524901	TFE3-RCC,PRCC	gene	6521210	6526255	-	center	919	PeakInsideFeature	NA	ENSG00000215788.5	TNFRSF25	any_internal	0.04531	0.0637	0	0	-0.33951
chr1	6551788	6551798	FOSJUN_MA0099.3	8.31181	-	chr1	6549055	6551946	TFE3-RCC,PRCC	gene	6526151	6580121	-	center	2636	PeakInsideFeature	NA	ENSG00000171680.16	PLEKHG5	any_internal	0.10174	0.24846	0	1	-1.1156
chr1	6580691	6580701	FOSJUN_MA0099.3	10.03441	+	chr1	6579755	6580714	TFE3-RCC,PRCC	gene	6526151	6580121	-	start	113	OverlapStart	NA	ENSG00000171680.16	PLEKHG5	any_promoter	0.03633	0.02197	0	0	0.39218
chr1	6659552	6659562	FOSJUN_MA0099.3	9.54871	+	chr1	6658798	6659902	TFE3-RCC,PRCC	gene	6650783	6674667	-	center	3375	PeakInsideFeature	NA	ENSG00000162413.12	KLHL21	any_internal	0.52619	0.11222	1	0	2.01399
chr1	6661411	6661421	FOSJUN_MA0099.3	7.49897	+	chr1	6660851	6664193	TFE3-RCC,PRCC	gene	6650783	6674667	-	center	203	PeakInsideFeature	NA	ENSG00000162413.12	KLHL21	any_internal	1.801	0.55776	1	1	1.6494
chr1	6663105	6663115	FOSJUN_MA0099.3	8.72165	+	chr1	6660851	6664193	TFE3-RCC,PRCC	gene	6650783	6674667	-	center	203	PeakInsideFeature	NA	ENSG00000162413.12	KLHL21	any_internal	1.4642	0.95851	1	1	0.59902
chr1	6685842	6685852	FOSJUN_MA0099.3	8.39367	+	chr1	6684712	6686164	TFE3-RCC,PRCC	gene	6684925	6695646	+	start	513	OverlapStart	NA	ENSG00000041988.11	THAP3	any_promoter	0.25051	0.19202	1	1	0.34569
chr1	6784805	6784815	FOSJUN_MA0099.3	8.31181	-	chr1	6784566	6785197	PRCC	gene	6784696	6790072	+	start	185	OverlapStart	NA	ENSG00000228750.1	RP11-242F24.1	any_promoter	0.05108	0.14128	0	0	-1.13841
chr1	6803529	6803539	FOSJUN_MA0099.3	8.67342	+	chr1	6803227	6804647	TFE3-RCC,PRCC	gene	6812778	6812881	+	start	8841	Upstream	NA	ENSG00000239166.1	snoU13	any_promoter	0.06825	0.06995	0	0	-0.02634
chr1	6830987	6830997	FOSJUN_MA0099.3	9.98823	-	chr1	6830775	6831452	TFE3-RCC,PRCC	gene	6843951	6844903	-	end	12838	Downstream	NA	ENSG00000237436.1	RP11-312B8.1	distal_enhancer	0.09368	0.15325	0	0	-0.59092
chr1	6844624	6844634	FOSJUN_MA0099.3	10.93777	+	chr1	6844064	6846456	TFE3-RCC,PRCC	gene	6845383	7829766	+	start	123	OverlapStart	NA	ENSG00000171735.14	CAMTA1	any_promoter	0.84664	0.55525	1	1	0.58789
chr1	6887445	6887455	FOSJUN_MA0099.3	7.86913	-	chr1	6887199	6887554	TFE3-RCC,PRCC	gene	6845383	7829766	+	start	41993	PeakInsideFeature	NA	ENSG00000171735.14	CAMTA1	any_internal	0.08404	0.07315	0	0	0.15328
chr1	6920244	6920254	FOSJUN_MA0099.3	10.06248	+	chr1	6919628	6920382	PRCC	gene	6845383	7829766	+	start	74622	PeakInsideFeature	NA	ENSG00000171735.14	CAMTA1	any_internal	0.09007	0.0957	0	0	-0.0695
chr1	6924400	6924410	FOSJUN_MA0099.3	8.81378	-	chr1	6924342	6924610	PRCC	gene	6845383	7829766	+	start	79093	PeakInsideFeature	NA	ENSG00000171735.14	CAMTA1	any_internal	0.03551	0.03783	0	0	-0.05517
chr1	6933901	6933911	FOSJUN_MA0099.3	7.82312	-	chr1	6933464	6934602	PRCC	gene	6845383	7829766	+	start	88650	PeakInsideFeature	NA	ENSG00000171735.14	CAMTA1	any_internal	0.02412	0.03578	0	0	-0.31303
chr1	7002039	7002049	FOSJUN_MA0099.3	7.49897	+	chr1	7001610	7002155	TFE3-RCC,PRCC	gene	6845383	7829766	+	start	156499	PeakInsideFeature	NA	ENSG00000171735.14	CAMTA1	any_internal	0.15841	0.05449	0	0	1.2166
chr1	7051529	7051539	FOSJUN_MA0099.3	9.34322	-	chr1	7051395	7051665	PRCC	gene	6845383	7829766	+	start	206147	PeakInsideFeature	NA	ENSG00000171735.14	CAMTA1	any_internal	0.02568	0.01993	0	0	0.17746
chr1	7051557	7051567	FOSJUN_MA0099.3	9.34322	+	chr1	7051395	7051665	PRCC	gene	6845383	7829766	+	start	206147	PeakInsideFeature	NA	ENSG00000171735.14	CAMTA1	any_internal	0.02545	0.02054	0	0	0.15087
chr1	7170140	7170150	FOSJUN_MA0099.3	7.60591	+	chr1	7169961	7171130	TFE3-RCC,PRCC	gene	6845383	7829766	+	center	167029	PeakInsideFeature	NA	ENSG00000171735.14	CAMTA1	any_internal	0.03623	0.04338	0	0	-0.16184
chr1	7178045	7178055	FOSJUN_MA0099.3	7.59255	-	chr1	7177390	7178480	TFE3-RCC,PRCC	gene	6845383	7829766	+	center	159639	PeakInsideFeature	NA	ENSG00000171735.14	CAMTA1	any_internal	0.07148	0.14633	0	0	-0.83506
chr1	7178122	7178132	FOSJUN_MA0099.3	9.1871	-	chr1	7177390	7178480	TFE3-RCC,PRCC	gene	6845383	7829766	+	center	159639	PeakInsideFeature	NA	ENSG00000171735.14	CAMTA1	any_internal	0.09213	0.1791	0	0	-0.80645
chr1	7325940	7325950	FOSJUN_MA0099.3	8.81378	-	chr1	7325737	7326959	TFE3-RCC,PRCC	gene	6845383	7829766	+	center	11226	PeakInsideFeature	NA	ENSG00000171735.14	CAMTA1	any_internal	0.74601	0.50093	1	1	0.55275
chr1	7327781	7327791	FOSJUN_MA0099.3	10.03441	+	chr1	7327468	7328006	TFE3-RCC,PRCC	gene	6845383	7829766	+	center	9837	PeakInsideFeature	NA	ENSG00000171735.14	CAMTA1	any_internal	0.19661	0.06961	1	0	1.23676
chr1	7342200	7342210	FOSJUN_MA0099.3	8.81378	-	chr1	7341953	7342313	PRCC	gene	6845383	7829766	+	center	4559	PeakInsideFeature	NA	ENSG00000171735.14	CAMTA1	any_internal	0.03266	0.0185	0	0	0.41487
chr1	7359569	7359579	FOSJUN_MA0099.3	8.42259	-	chr1	7358892	7360304	TFE3-RCC,PRCC	gene	6845383	7829766	+	center	22024	PeakInsideFeature	NA	ENSG00000171735.14	CAMTA1	any_internal	0.39462	0.21066	1	1	0.83507
chr1	7360221	7360231	FOSJUN_MA0099.3	9.98823	+	chr1	7358892	7360304	TFE3-RCC,PRCC	gene	6845383	7829766	+	center	22024	PeakInsideFeature	NA	ENSG00000171735.14	CAMTA1	any_internal	0.11809	0.05515	0	0	0.84414
chr1	7361093	7361103	FOSJUN_MA0099.3	9.98823	+	chr1	7361032	7361620	PRCC	gene	6845383	7829766	+	center	23752	PeakInsideFeature	NA	ENSG00000171735.14	CAMTA1	any_internal	0.11925	0.07853	0	0	0.48249
chr1	7446360	7446370	FOSJUN_MA0099.3	8.31181	-	chr1	7445978	7446377	TFE3-RCC	gene	7442547	7449814	-	center	3	PeakInsideFeature	NA	ENSG00000237728.1	RP3-453P22.2	any_internal	0.05733	0.0297	0	0	0.59887
chr1	7462015	7462025	FOSJUN_MA0099.3	8.72165	+	chr1	7461793	7462602	TFE3-RCC,PRCC	gene	6845383	7829766	+	center	124623	PeakInsideFeature	NA	ENSG00000171735.14	CAMTA1	any_internal	0.64503	0.45282	1	1	0.48863
chr1	7462033	7462043	FOSJUN_MA0099.3	9.54871	+	chr1	7461793	7462602	TFE3-RCC,PRCC	gene	6845383	7829766	+	center	124623	PeakInsideFeature	NA	ENSG00000171735.14	CAMTA1	any_internal	0.54446	0.49257	1	1	0.13809
chr1	7462263	7462273	FOSJUN_MA0099.3	8.31181	+	chr1	7461793	7462602	TFE3-RCC,PRCC	gene	6845383	7829766	+	center	124623	PeakInsideFeature	NA	ENSG00000171735.14	CAMTA1	any_internal	0.15441	0.10993	0	0	0.41372
chr1	7531185	7531195	FOSJUN_MA0099.3	9.29788	+	chr1	7530589	7532384	TFE3-RCC,PRCC	gene	6845383	7829766	+	center	193912	PeakInsideFeature	NA	ENSG00000171735.14	CAMTA1	any_internal	0.95476	0.41756	1	1	1.14835
chr1	7568613	7568623	FOSJUN_MA0099.3	8.72165	+	chr1	7568578	7568912	PRCC	gene	6845383	7829766	+	center	231171	PeakInsideFeature	NA	ENSG00000171735.14	CAMTA1	any_internal	0.05253	0.05627	0	0	-0.06884
chr1	7575473	7575483	FOSJUN_MA0099.3	9.22157	+	chr1	7575194	7575907	PRCC	gene	6845383	7829766	+	center	237976	PeakInsideFeature	NA	ENSG00000171735.14	CAMTA1	any_internal	0.04033	0.06917	0	0	-0.53437
chr1	7586690	7586700	FOSJUN_MA0099.3	8.19644	-	chr1	7586354	7587021	PRCC	gene	6845383	7829766	+	end	243079	PeakInsideFeature	NA	ENSG00000171735.14	CAMTA1	any_internal	0.08581	0.06229	0	0	0.34774
chr1	7598327	7598337	FOSJUN_MA0099.3	8.28374	+	chr1	7598137	7598981	TFE3-RCC,PRCC	gene	6845383	7829766	+	end	231207	PeakInsideFeature	NA	ENSG00000171735.14	CAMTA1	any_internal	0.16789	0.10597	0	0	0.5621
chr1	7599901	7599911	FOSJUN_MA0099.3	8.81378	+	chr1	7599711	7600486	TFE3-RCC,PRCC	gene	6845383	7829766	+	end	229668	PeakInsideFeature	NA	ENSG00000171735.14	CAMTA1	any_internal	0.22571	0.2519	1	1	-0.14389
chr1	7609557	7609567	FOSJUN_MA0099.3	10.93777	-	chr1	7609295	7611423	PRCC	gene	6845383	7829766	+	end	219407	PeakInsideFeature	NA	ENSG00000171735.14	CAMTA1	any_internal	0.15665	0.26197	0	1	-0.66267
chr1	7634554	7634564	FOSJUN_MA0099.3	7.5472	-	chr1	7634014	7635287	PRCC	gene	6845383	7829766	+	end	195116	PeakInsideFeature	NA	ENSG00000171735.14	CAMTA1	any_internal	0.05462	0.14911	0	0	-1.13872
chr1	7643516	7643526	FOSJUN_MA0099.3	7.58083	-	chr1	7643345	7643666	PRCC	gene	6845383	7829766	+	end	186261	PeakInsideFeature	NA	ENSG00000171735.14	CAMTA1	any_internal	0.05173	0.01667	0	0	0.8969
chr1	7669132	7669142	FOSJUN_MA0099.3	7.81829	+	chr1	7668955	7669302	PRCC	gene	6845383	7829766	+	end	160638	PeakInsideFeature	NA	ENSG00000171735.14	CAMTA1	any_internal	0.06339	0.03444	0	0	0.58051
chr1	7673738	7673748	FOSJUN_MA0099.3	7.82312	+	chr1	7673447	7674035	PRCC	gene	6845383	7829766	+	end	156025	PeakInsideFeature	NA	ENSG00000171735.14	CAMTA1	any_internal	0.05445	0.04389	0	0	0.20857
chr1	7682078	7682088	FOSJUN_MA0099.3	7.95415	+	chr1	7680696	7682446	TFE3-RCC,PRCC	gene	6845383	7829766	+	end	148195	PeakInsideFeature	NA	ENSG00000171735.14	CAMTA1	any_internal	0.0612	0.10546	0	0	-0.60358
chr1	7758907	7758917	FOSJUN_MA0099.3	8.34833	-	chr1	7758714	7759041	TFE3-RCC	gene	7758362	7758932	-	start	55	OverlapStart	NA	ENSG00000270035.1	RP11-338N10.2	any_promoter	0.07743	0.03377	0	0	0.81209
chr1	7948483	7948493	FOSJUN_MA0099.3	9.13558	+	chr1	7948358	7948595	PRCC	gene	7979906	8000926	-	end	31430	Downstream	NA	ENSG00000049249.4	TNFRSF9	distal_enhancer	0.05398	0.03617	0	0	0.37406
chr1	7948494	7948504	FOSJUN_MA0099.3	8.64535	+	chr1	7948358	7948595	PRCC	gene	7979906	8000926	-	end	31430	Downstream	NA	ENSG00000049249.4	TNFRSF9	distal_enhancer	0.03508	0.03617	0	0	-0.02637
chr1	7954000	7954010	FOSJUN_MA0099.3	8.00094	+	chr1	7953720	7954757	PRCC	gene	7979906	8000926	-	end	25668	Downstream	NA	ENSG00000049249.4	TNFRSF9	distal_enhancer	0.03692	0.03485	0	0	0.04987
chr1	8000934	8000944	FOSJUN_MA0099.3	8.72165	-	chr1	8000748	8003145	TFE3-RCC,PRCC	gene	8002431	8002786	+	start	485	FeatureInsidePeak	NA	ENSG00000270330.1	RP5-892F13.2	any_promoter	0.10572	0.13578	0	0	-0.30069
chr1	8001702	8001712	FOSJUN_MA0099.3	10.36155	-	chr1	8000748	8003145	TFE3-RCC,PRCC	gene	8002431	8002786	+	start	485	FeatureInsidePeak	NA	ENSG00000270330.1	RP5-892F13.2	any_promoter	0.11392	0.03698	0	0	1.17742
chr1	8009190	8009200	FOSJUN_MA0099.3	8.15705	-	chr1	8009107	8009387	PRCC	gene	8014350	8045565	+	start	5103	Upstream	NA	ENSG00000116288.8	PARK7	any_promoter	0.04526	0.0704	0	0	-0.44676
chr1	8042090	8042100	FOSJUN_MA0099.3	7.656	-	chr1	8041896	8042819	TFE3-RCC,PRCC	gene	8042940	8043043	-	start	686	Downstream	NA	ENSG00000200344.1	Y_RNA	any_promoter	0.05888	0.03531	0	0	0.48275
chr1	8064783	8064793	FOSJUN_MA0099.3	8.55936	-	chr1	8064209	8065873	TFE3-RCC,PRCC	gene	8064463	8086368	-	end	578	OverlapEnd	NA	ENSG00000116285.8	ERRFI1	any_internal	0.52072	0.10544	1	0	2.07323
chr1	8065038	8065048	FOSJUN_MA0099.3	8.67342	-	chr1	8064209	8065873	TFE3-RCC,PRCC	gene	8064463	8086368	-	end	578	OverlapEnd	NA	ENSG00000116285.8	ERRFI1	any_internal	1.12636	0.31986	1	1	1.74219
chr1	8075164	8075174	FOSJUN_MA0099.3	7.81829	-	chr1	8073532	8076544	TFE3-RCC,PRCC	gene	8064463	8086368	-	center	377	PeakInsideFeature	NA	ENSG00000116285.8	ERRFI1	any_internal	0.20721	0.33656	1	1	-0.64104
chr1	8095438	8095448	FOSJUN_MA0099.3	8.31181	+	chr1	8095395	8095707	PRCC	gene	8064463	8086368	-	start	9183	Upstream	NA	ENSG00000116285.8	ERRFI1	any_promoter	0.03531	0.03154	0	0	0.09475
chr1	8100823	8100833	FOSJUN_MA0099.3	7.81829	+	chr1	8100522	8101366	TFE3-RCC,PRCC	gene	8086797	8182762	+	start	14147	PeakInsideFeature	NA	ENSG00000238290.1	RP11-431K24.1	any_internal	0.11107	0.20988	0	1	-0.79206
chr1	8137464	8137474	FOSJUN_MA0099.3	9.17539	-	chr1	8137186	8138789	PRCC	gene	8086797	8182762	+	center	3208	PeakInsideFeature	NA	ENSG00000238290.1	RP11-431K24.1	any_internal	0.0417	0.20487	0	1	-1.80056
chr1	8137789	8137799	FOSJUN_MA0099.3	7.8693	-	chr1	8137186	8138789	PRCC	gene	8086797	8182762	+	center	3208	PeakInsideFeature	NA	ENSG00000238290.1	RP11-431K24.1	any_internal	0.02961	0.02494	0	0	0.13149
chr1	8138442	8138452	FOSJUN_MA0099.3	10.03441	+	chr1	8137186	8138789	PRCC	gene	8086797	8182762	+	center	3208	PeakInsideFeature	NA	ENSG00000238290.1	RP11-431K24.1	any_internal	0.04384	0.12551	0	0	-1.14003
chr1	8147535	8147545	FOSJUN_MA0099.3	10.36155	+	chr1	8147240	8147666	PRCC	gene	8086797	8182762	+	center	12674	PeakInsideFeature	NA	ENSG00000238290.1	RP11-431K24.1	any_internal	0.04649	0.07187	0	0	-0.44366
chr1	8150626	8150636	FOSJUN_MA0099.3	7.86363	+	chr1	8149952	8151298	PRCC	gene	8086797	8182762	+	center	15846	PeakInsideFeature	NA	ENSG00000238290.1	RP11-431K24.1	any_internal	0.06351	0.09037	0	0	-0.38619
chr1	8154753	8154763	FOSJUN_MA0099.3	9.24964	-	chr1	8154472	8155333	TFE3-RCC,PRCC	gene	8086797	8182762	+	center	20123	PeakInsideFeature	NA	ENSG00000238290.1	RP11-431K24.1	any_internal	0.12091	0.09373	0	0	0.29968
chr1	8156921	8156931	FOSJUN_MA0099.3	10.03441	+	chr1	8156807	8158218	TFE3-RCC,PRCC	gene	8086797	8182762	+	center	22733	PeakInsideFeature	NA	ENSG00000238290.1	RP11-431K24.1	any_internal	0.04043	0.05734	0	0	-0.33623
chr1	8157635	8157645	FOSJUN_MA0099.3	8.39451	-	chr1	8156807	8158218	TFE3-RCC,PRCC	gene	8086797	8182762	+	center	22733	PeakInsideFeature	NA	ENSG00000238290.1	RP11-431K24.1	any_internal	0.13695	0.14111	0	0	-0.03681
chr1	8157796	8157806	FOSJUN_MA0099.3	9.1871	-	chr1	8156807	8158218	TFE3-RCC,PRCC	gene	8086797	8182762	+	center	22733	PeakInsideFeature	NA	ENSG00000238290.1	RP11-431K24.1	any_internal	0.09569	0.09975	0	0	-0.04813
chr1	8181582	8181592	FOSJUN_MA0099.3	8.64535	-	chr1	8181042	8182009	TFE3-RCC,PRCC	gene	8086797	8182762	+	end	1237	PeakInsideFeature	NA	ENSG00000238290.1	RP11-431K24.1	any_internal	0.15197	0.24657	0	1	-0.62067
chr1	8227510	8227520	FOSJUN_MA0099.3	10.93777	+	chr1	8227331	8227687	PRCC	gene	8249883	8252830	+	start	22374	Upstream	NA	ENSG00000229305.1	RP11-431K24.2	distal_enhancer	0.05477	0.08319	0	0	-0.44445
chr1	8229535	8229545	FOSJUN_MA0099.3	9.98823	+	chr1	8229313	8230830	TFE3-RCC,PRCC	gene	8249883	8252830	+	start	19812	Upstream	NA	ENSG00000229305.1	RP11-431K24.2	distal_enhancer	0.13553	0.1227	0	0	0.12096
chr1	8242633	8242643	FOSJUN_MA0099.3	9.98823	-	chr1	8242054	8243378	TFE3-RCC,PRCC	gene	8249883	8252830	+	start	7167	Upstream	NA	ENSG00000229305.1	RP11-431K24.2	any_promoter	0.05433	0.10493	0	0	-0.71895
chr1	8250135	8250145	FOSJUN_MA0099.3	8.3	-	chr1	8249951	8250304	PRCC	gene	8249883	8252830	+	start	244	PeakInsideFeature	NA	ENSG00000229305.1	RP11-431K24.2	any_promoter	0.03153	0.06762	0	0	-0.7224
chr1	8257951	8257961	FOSJUN_MA0099.3	8.42259	+	chr1	8257659	8258332	TFE3-RCC,PRCC	gene	8249883	8252830	+	end	5165	Downstream	NA	ENSG00000229305.1	RP11-431K24.2	distal_enhancer	0.2073	0.3068	1	1	-0.51619
chr1	8263265	8263275	FOSJUN_MA0099.3	7.5472	-	chr1	8261206	8263397	TFE3-RCC,PRCC	gene	8268731	8275270	+	start	6430	Upstream	NA	ENSG00000227634.1	RP11-431K24.3	any_promoter	0.06049	0.07041	0	0	-0.16016
chr1	8272118	8272128	FOSJUN_MA0099.3	8.3	+	chr1	8271241	8272979	TFE3-RCC,PRCC	gene	8266493	8266657	-	start	5453	Upstream	NA	ENSG00000200975.1	RNU1-7P	any_promoter	0.12629	0.19118	0	1	-0.51779
chr1	8317871	8317881	FOSJUN_MA0099.3	10.03441	-	chr1	8317415	8318291	PRCC	gene	8335183	8335438	-	end	17330	Downstream	NA	ENSG00000265414.1	RN7SL729P	distal_enhancer	0.03502	0.08251	0	0	-0.85171
chr1	8343434	8343444	FOSJUN_MA0099.3	7.71323	-	chr1	8343148	8343675	TFE3-RCC,PRCC	gene	8335183	8335438	-	start	7973	Upstream	NA	ENSG00000265414.1	RN7SL729P	any_promoter	0.1131	0.11626	0	0	-0.03288
chr1	8403594	8403604	FOSJUN_MA0099.3	8.46793	+	chr1	8403104	8404223	TFE3-RCC,PRCC	gene	8377885	8404227	+	end	564	PeakInsideFeature	NA	ENSG00000162426.10	SLC45A1	any_internal	0.20319	0.24977	1	1	-0.26907
chr1	8444324	8444334	FOSJUN_MA0099.3	8.42259	+	chr1	8444203	8445055	PRCC	gene	8412456	8877702	-	end	32173	PeakInsideFeature	NA	ENSG00000142599.13	RERE	any_internal	0.04487	0.03736	0	0	0.16658
chr1	8472432	8472442	FOSJUN_MA0099.3	10.12493	-	chr1	8472305	8472848	TFE3-RCC,PRCC	gene	8412456	8877702	-	end	60120	PeakInsideFeature	NA	ENSG00000142599.13	RERE	any_internal	0.12761	0.11663	0	0	0.10846
chr1	8484517	8484527	FOSJUN_MA0099.3	10.56445	-	chr1	8482593	8485010	TFE3-RCC,PRCC	gene	8484704	8494898	+	start	903	OverlapStart	NA	ENSG00000232912.1	RP5-1115A15.1	any_promoter	0.11061	0.12606	0	0	-0.15675
chr1	8516561	8516571	FOSJUN_MA0099.3	8.42259	-	chr1	8515771	8516906	PRCC	gene	8412456	8877702	-	end	103882	PeakInsideFeature	NA	ENSG00000142599.13	RERE	any_internal	0.0513	0.09647	0	0	-0.67795
chr1	8556164	8556174	FOSJUN_MA0099.3	10.06248	+	chr1	8556052	8556252	PRCC	gene	8412456	8877702	-	center	88927	PeakInsideFeature	NA	ENSG00000142599.13	RERE	any_internal	0.06885	0.05793	0	0	0.18051
chr1	8557728	8557738	FOSJUN_MA0099.3	10.03441	+	chr1	8557403	8557892	PRCC	gene	8412456	8877702	-	center	87432	PeakInsideFeature	NA	ENSG00000142599.13	RERE	any_internal	0.04642	0.07097	0	0	-0.43149
chr1	8585735	8585745	FOSJUN_MA0099.3	8.04543	+	chr1	8585340	8586557	TFE3-RCC,PRCC	gene	8412456	8877702	-	center	59131	PeakInsideFeature	NA	ENSG00000142599.13	RERE	any_internal	0.10084	0.11222	0	0	-0.12586
chr1	8585840	8585850	FOSJUN_MA0099.3	7.65509	-	chr1	8585340	8586557	TFE3-RCC,PRCC	gene	8412456	8877702	-	center	59131	PeakInsideFeature	NA	ENSG00000142599.13	RERE	any_internal	0.22454	0.29309	1	1	-0.35141
chr1	8600783	8600793	FOSJUN_MA0099.3	8.81378	-	chr1	8600277	8600951	PRCC	gene	8412456	8877702	-	center	44465	PeakInsideFeature	NA	ENSG00000142599.13	RERE	any_internal	0.03269	0.08481	0	0	-0.94064
chr1	8601258	8601268	FOSJUN_MA0099.3	8.64535	-	chr1	8601229	8601553	TFE3-RCC,PRCC	gene	8412456	8877702	-	center	43688	PeakInsideFeature	NA	ENSG00000142599.13	RERE	any_internal	0.03871	0.04936	0	0	-0.2263
chr1	8611812	8611822	FOSJUN_MA0099.3	8.46793	+	chr1	8611183	8611993	PRCC	gene	8412456	8877702	-	center	33491	PeakInsideFeature	NA	ENSG00000142599.13	RERE	any_internal	0.04696	0.04434	0	0	0.05428
chr1	8615415	8615425	FOSJUN_MA0099.3	7.81829	+	chr1	8614629	8615629	TFE3-RCC,PRCC	gene	8412456	8877702	-	center	29950	PeakInsideFeature	NA	ENSG00000142599.13	RERE	any_internal	0.12995	0.08603	0	0	0.48456
chr1	8620130	8620140	FOSJUN_MA0099.3	7.53078	-	chr1	8619807	8621583	TFE3-RCC,PRCC	gene	8412456	8877702	-	center	24384	PeakInsideFeature	NA	ENSG00000142599.13	RERE	any_internal	0.05287	0.02785	0	0	0.56808
chr1	8720743	8720753	FOSJUN_MA0099.3	7.95982	-	chr1	8720459	8722157	TFE3-RCC,PRCC	gene	8412456	8877702	-	center	76229	PeakInsideFeature	NA	ENSG00000142599.13	RERE	any_internal	0.09497	0.13501	0	0	-0.41852
chr1	8739566	8739576	FOSJUN_MA0099.3	8.00094	-	chr1	8739413	8739688	TFE3-RCC,PRCC	gene	8412456	8877702	-	center	94471	PeakInsideFeature	NA	ENSG00000142599.13	RERE	any_internal	0.06163	0.04879	0	0	0.23438
chr1	8779432	8779442	FOSJUN_MA0099.3	10.03441	-	chr1	8778773	8779450	TFE3-RCC,PRCC	gene	8412456	8877702	-	start	98591	PeakInsideFeature	NA	ENSG00000142599.13	RERE	any_internal	0.01803	0.01536	0	0	0.09469
chr1	8890145	8890155	FOSJUN_MA0099.3	7.53078	-	chr1	8889120	8890284	TFE3-RCC,PRCC	gene	8891065	8891434	+	start	1363	Upstream	NA	ENSG00000229716.2	RP11-185B14.1	any_promoter	0.07762	0.03532	0	0	0.77659
chr1	8929317	8929327	FOSJUN_MA0099.3	9.17539	+	chr1	8929311	8929616	TFE3-RCC	gene	8938893	8939953	+	start	9430	Upstream	NA	ENSG00000230679.1	ENO1-AS1	any_promoter	0.0848	0.18542	0	1	-0.94472
chr1	8931466	8931476	FOSJUN_MA0099.3	8.28374	+	chr1	8930355	8931958	TFE3-RCC,PRCC	gene	8938893	8939953	+	start	7737	Upstream	NA	ENSG00000230679.1	ENO1-AS1	any_promoter	0.10326	0.16016	0	0	-0.53318
chr1	8933821	8933831	FOSJUN_MA0099.3	9.17539	-	chr1	8933613	8934024	TFE3-RCC,PRCC	gene	8938893	8939953	+	start	5075	Upstream	NA	ENSG00000230679.1	ENO1-AS1	any_promoter	0.81067	0.86349	1	1	-0.08852
chr1	8933835	8933845	FOSJUN_MA0099.3	8.72165	-	chr1	8933613	8934024	TFE3-RCC,PRCC	gene	8938893	8939953	+	start	5075	Upstream	NA	ENSG00000230679.1	ENO1-AS1	any_promoter	0.81067	0.86349	1	1	-0.08852
chr1	8938089	8938099	FOSJUN_MA0099.3	10.36155	+	chr1	8937960	8939725	TFE3-RCC,PRCC	gene	8938893	8939953	+	start	51	OverlapStart	NA	ENSG00000230679.1	ENO1-AS1	any_promoter	0.45705	0.70297	1	1	-0.59571
chr1	8940246	8940256	FOSJUN_MA0099.3	8.42259	-	chr1	8940212	8940954	TFE3-RCC,PRCC	gene	8921060	8939308	-	start	1275	Upstream	NA	ENSG00000074800.9	ENO1	any_promoter	0.24792	0.33557	1	1	-0.40309
chr1	8960140	8960150	FOSJUN_MA0099.3	8.19644	-	chr1	8959801	8960557	TFE3-RCC,PRCC	gene	8969800	8969963	+	start	9621	Upstream	NA	ENSG00000232663.2	RP3-477M7.6	any_promoter	0.10727	0.20087	0	1	-0.77655
chr1	8963657	8963667	FOSJUN_MA0099.3	7.81829	-	chr1	8963604	8964671	TFE3-RCC,PRCC	gene	8969800	8969963	+	start	5663	Upstream	NA	ENSG00000232663.2	RP3-477M7.6	any_promoter	0.10383	0.12453	0	0	-0.21653
chr1	8985692	8985702	FOSJUN_MA0099.3	7.86913	+	chr1	8985612	8985966	TFE3-RCC	gene	8969800	8969963	+	end	15826	Downstream	NA	ENSG00000232663.2	RP3-477M7.6	distal_enhancer	0.05847	0.06268	0	0	-0.07183
chr1	9002052	9002062	FOSJUN_MA0099.3	9.45819	-	chr1	9001711	9003002	TFE3-RCC,PRCC	gene	9005925	9035151	+	start	3569	Upstream	NA	ENSG00000131686.10	CA6	any_promoter	0.09485	0.15726	0	0	-0.60892
chr1	9034231	9034241	FOSJUN_MA0099.3	9.48626	-	chr1	9034000	9035075	TFE3-RCC,PRCC	gene	9005925	9035151	+	end	614	PeakInsideFeature	NA	ENSG00000131686.10	CA6	any_internal	0.06342	0.25551	0	1	-1.67686
chr1	9046180	9046190	FOSJUN_MA0099.3	8.9699	-	chr1	9046046	9046908	TFE3-RCC,PRCC	gene	9039636	9039933	-	start	6544	Upstream	NA	ENSG00000265141.1	RN7SL451P	any_promoter	0.05742	0.05295	0	0	0.08146
chr1	9054471	9054481	FOSJUN_MA0099.3	7.84637	-	chr1	9054103	9054977	TFE3-RCC,PRCC	gene	9063358	9086404	-	end	8818	Downstream	NA	ENSG00000197241.3	SLC2A7	distal_enhancer	0.11339	0.08863	0	0	0.28669
chr1	9061756	9061766	FOSJUN_MA0099.3	9.54871	+	chr1	9061511	9062590	TFE3-RCC,PRCC	gene	9063358	9086404	-	end	1308	Downstream	NA	ENSG00000197241.3	SLC2A7	distal_enhancer	0.12416	0.12714	0	0	-0.02873
chr1	9082537	9082547	FOSJUN_MA0099.3	7.84637	-	chr1	9082256	9082691	PRCC	gene	9063358	9086404	-	start	3931	PeakInsideFeature	NA	ENSG00000197241.3	SLC2A7	any_internal	0.04773	0.04066	0	0	0.1497
chr1	9160739	9160749	FOSJUN_MA0099.3	8.72165	-	chr1	9160574	9161961	TFE3-RCC,PRCC	gene	9160363	9189229	-	end	904	PeakInsideFeature	NA	ENSG00000180758.10	GPR157	any_internal	0.21515	0.20542	1	1	0.05992
chr1	9175190	9175200	FOSJUN_MA0099.3	8.28374	-	chr1	9174854	9175245	PRCC	gene	9160363	9189229	-	center	253	PeakInsideFeature	NA	ENSG00000180758.10	GPR157	any_internal	0.11693	0.07868	0	0	0.45682
chr1	9205483	9205493	FOSJUN_MA0099.3	9.29788	+	chr1	9205081	9206092	PRCC	gene	9211726	9211836	-	end	6140	Downstream	NA	ENSG00000207865.1	MIR34A	distal_enhancer	0.08684	0.24103	0	1	-1.25768
chr1	9240436	9240446	FOSJUN_MA0099.3	10.03441	-	chr1	9239594	9240527	TFE3-RCC,PRCC	gene	9242262	9252148	+	start	2202	Upstream	NA	ENSG00000234546.2	RP3-510D11.2	any_promoter	0.08672	0.10278	0	0	-0.19541
chr1	9256425	9256435	FOSJUN_MA0099.3	8.46793	-	chr1	9255504	9257180	TFE3-RCC,PRCC	gene	9242065	9262678	-	center	3971	PeakInsideFeature	NA	ENSG00000228526.2	RP3-510D11.1	any_internal	0.39347	0.08574	1	0	1.92758
chr1	9304472	9304482	FOSJUN_MA0099.3	9.34322	+	chr1	9304461	9305192	TFE3-RCC,PRCC	gene	9294833	9331396	+	center	8288	PeakInsideFeature	NA	ENSG00000049239.8	H6PD	any_internal	0.08991	0.08446	0	0	0.07073
chr1	9335737	9335747	FOSJUN_MA0099.3	9.1871	-	chr1	9335206	9336246	TFE3-RCC,PRCC	gene	9338449	9338592	+	start	2723	Upstream	NA	ENSG00000252841.1	Z98044.1	any_promoter	0.76703	0.39612	1	1	0.91293
chr1	9335779	9335789	FOSJUN_MA0099.3	8.37426	-	chr1	9335206	9336246	TFE3-RCC,PRCC	gene	9338449	9338592	+	start	2723	Upstream	NA	ENSG00000252841.1	Z98044.1	any_promoter	1.03928	0.41375	1	1	1.28034
chr1	9350235	9350245	FOSJUN_MA0099.3	8.72165	+	chr1	9350053	9350925	TFE3-RCC,PRCC	gene	9352938	9429591	+	start	2449	Upstream	NA	ENSG00000171621.9	SPSB1	any_promoter	0.15237	0.09874	0	0	0.523
chr1	9360370	9360380	FOSJUN_MA0099.3	8.72165	+	chr1	9360218	9360859	PRCC	gene	9352938	9429591	+	start	7600	PeakInsideFeature	NA	ENSG00000171621.9	SPSB1	any_internal	0.08636	0.14647	0	0	-0.6273
chr1	9363327	9363337	FOSJUN_MA0099.3	8.39451	-	chr1	9362798	9363777	TFE3-RCC,PRCC	gene	9352938	9429591	+	start	10349	PeakInsideFeature	NA	ENSG00000171621.9	SPSB1	any_internal	0.27859	0.22765	1	1	0.26595
chr1	9375839	9375849	FOSJUN_MA0099.3	7.59255	-	chr1	9375280	9376567	TFE3-RCC,PRCC	gene	9352938	9429591	+	center	15341	PeakInsideFeature	NA	ENSG00000171621.9	SPSB1	any_internal	0.50287	0.16053	1	0	1.51359
chr1	9376331	9376341	FOSJUN_MA0099.3	9.54871	+	chr1	9375280	9376567	TFE3-RCC,PRCC	gene	9352938	9429591	+	center	15341	PeakInsideFeature	NA	ENSG00000171621.9	SPSB1	any_internal	0.1933	0.11312	1	0	0.66425
chr1	9381623	9381633	FOSJUN_MA0099.3	8.28374	+	chr1	9380953	9382138	TFE3-RCC,PRCC	gene	9352938	9429591	+	center	9719	PeakInsideFeature	NA	ENSG00000171621.9	SPSB1	any_internal	1.43338	0.30164	1	1	2.16203
chr1	9449074	9449084	FOSJUN_MA0099.3	9.29788	+	chr1	9448905	9449206	PRCC	gene	9352938	9429591	+	end	19464	Downstream	NA	ENSG00000171621.9	SPSB1	distal_enhancer	0.05791	0.09803	0	0	-0.57512
chr1	9464768	9464778	FOSJUN_MA0099.3	8.31181	+	chr1	9464646	9464860	PRCC	gene	9497727	9497837	-	end	32974	Downstream	NA	ENSG00000252956.1	RNA5SP40	distal_enhancer	0.03867	0.03646	0	0	0.05179
chr1	9499019	9499029	FOSJUN_MA0099.3	7.81829	-	chr1	9498030	9499640	TFE3-RCC,PRCC	gene	9497727	9497837	-	start	998	Upstream	NA	ENSG00000252956.1	RNA5SP40	any_promoter	1.14141	0.31373	1	1	1.7869
chr1	9537179	9537189	FOSJUN_MA0099.3	7.92668	-	chr1	9536526	9537841	TFE3-RCC,PRCC	gene	9561150	9563530	-	end	23967	Downstream	NA	ENSG00000235263.1	RP13-392I16.1	distal_enhancer	2.34257	0.24063	1	1	3.16075
chr1	9607160	9607170	FOSJUN_MA0099.3	7.49897	+	chr1	9606368	9607392	TFE3-RCC,PRCC	gene	9599540	9645237	+	start	7340	PeakInsideFeature	NA	ENSG00000171612.6	SLC25A33	any_internal	0.05788	0.02609	0	0	0.70899
chr1	9615570	9615580	FOSJUN_MA0099.3	9.45819	+	chr1	9615197	9615989	TFE3-RCC,PRCC	gene	9599540	9645237	+	center	6795	PeakInsideFeature	NA	ENSG00000171612.6	SLC25A33	any_internal	0.12069	0.11157	0	0	0.09393
chr1	9621717	9621727	FOSJUN_MA0099.3	7.81829	+	chr1	9621050	9622431	TFE3-RCC,PRCC	gene	9599540	9645237	+	center	648	PeakInsideFeature	NA	ENSG00000171612.6	SLC25A33	any_internal	0.42664	0.29004	1	1	0.52103
chr1	9687030	9687040	FOSJUN_MA0099.3	7.5472	-	chr1	9686840	9687886	TFE3-RCC,PRCC	gene	9648931	9674935	+	end	12428	Downstream	NA	ENSG00000188807.8	TMEM201	distal_enhancer	0.11551	0.10391	0	0	0.12524
chr1	9704955	9704965	FOSJUN_MA0099.3	7.62701	+	chr1	9703731	9705493	PRCC	gene	9711789	9789172	+	start	7177	Upstream	NA	ENSG00000171608.11	PIK3CD	any_promoter	0.06507	0.08315	0	0	-0.26662
chr1	9731650	9731660	FOSJUN_MA0099.3	8.39451	-	chr1	9731357	9731766	PRCC	gene	9720885	9722684	-	start	8877	Upstream	NA	ENSG00000233268.3	RP11-558F24.2	any_promoter	0.04221	0.03647	0	0	0.13083
chr1	9747529	9747539	FOSJUN_MA0099.3	7.49897	-	chr1	9747208	9750322	TFE3-RCC,PRCC	gene	9732483	9747613	-	start	1152	OverlapStart	NA	ENSG00000231789.2	RP11-558F24.4	any_promoter	0.5155	0.24206	1	1	1.01987
chr1	9779284	9779294	FOSJUN_MA0099.3	7.5472	+	chr1	9778792	9779937	TFE3-RCC,PRCC	gene	9711789	9789172	+	end	9808	PeakInsideFeature	NA	ENSG00000171608.11	PIK3CD	any_internal	0.87871	0.44694	1	1	0.93872
chr1	9779323	9779333	FOSJUN_MA0099.3	7.84637	+	chr1	9778792	9779937	TFE3-RCC,PRCC	gene	9711789	9789172	+	end	9808	PeakInsideFeature	NA	ENSG00000171608.11	PIK3CD	any_internal	1.01387	0.5213	1	1	0.9285
chr1	9779358	9779368	FOSJUN_MA0099.3	8.37426	-	chr1	9778792	9779937	TFE3-RCC,PRCC	gene	9711789	9789172	+	end	9808	PeakInsideFeature	NA	ENSG00000171608.11	PIK3CD	any_internal	1.25073	0.65985	1	1	0.89844
chr1	9813542	9813552	FOSJUN_MA0099.3	7.86363	-	chr1	9813191	9814016	TFE3-RCC,PRCC	gene	9789083	9884584	-	center	23230	PeakInsideFeature	NA	ENSG00000171603.12	CLSTN1	any_internal	0.05962	0.04033	0	0	0.37836
chr1	9840828	9840838	FOSJUN_MA0099.3	8.31181	-	chr1	9840737	9840977	PRCC	gene	9840879	9841298	+	start	22	OverlapStart	NA	ENSG00000271264.1	RP11-558F24.6	any_promoter	0.03839	0.0351	0	0	0.07816
chr1	9885605	9885615	FOSJUN_MA0099.3	8.3	+	chr1	9883002	9886105	TFE3-RCC,PRCC	gene	9789083	9884584	-	start	31	OverlapStart	NA	ENSG00000171603.12	CLSTN1	any_promoter	0.82722	0.73297	1	1	0.1693
chr1	9896662	9896672	FOSJUN_MA0099.3	9.17539	+	chr1	9895267	9896767	TFE3-RCC,PRCC	gene	9789083	9884584	-	start	11433	Upstream	NA	ENSG00000171603.12	CLSTN1	distal_enhancer	0.15916	0.02632	0	0	1.8639
chr1	9950609	9950619	FOSJUN_MA0099.3	8.81378	-	chr1	9950277	9950934	TFE3-RCC,PRCC	gene	9908333	9970394	-	center	11242	PeakInsideFeature	NA	ENSG00000178585.10	CTNNBIP1	any_internal	0.10015	0.1616	0	0	-0.58011
chr1	9953452	9953462	FOSJUN_MA0099.3	7.95415	+	chr1	9952542	9953618	TFE3-RCC,PRCC	gene	9908333	9970394	-	center	13717	PeakInsideFeature	NA	ENSG00000178585.10	CTNNBIP1	any_internal	0.0723	0.14037	0	0	-0.77134
chr1	10116025	10116035	FOSJUN_MA0099.3	7.70332	+	chr1	10115780	10116137	PRCC	gene	10114502	10114839	-	start	1119	Upstream	NA	ENSG00000224340.1	RP11-496H15.2	any_promoter	0.06112	0.08529	0	0	-0.36059
chr1	10117540	10117550	FOSJUN_MA0099.3	9.24964	-	chr1	10117361	10118080	TFE3-RCC,PRCC	gene	10118728	10119706	+	start	1008	Upstream	NA	ENSG00000233623.2	PGAM1P11	any_promoter	0.15502	0.18876	0	1	-0.24911
chr1	10125609	10125619	FOSJUN_MA0099.3	7.51034	+	chr1	10125348	10125802	TFE3-RCC,PRCC	gene	10092889	10241297	+	start	32686	PeakInsideFeature	NA	ENSG00000130939.14	UBE4B	any_internal	0.08539	0.07071	0	0	0.20789
chr1	10134640	10134650	FOSJUN_MA0099.3	7.81829	+	chr1	10133840	10135345	TFE3-RCC,PRCC	gene	10092889	10241297	+	center	32501	PeakInsideFeature	NA	ENSG00000130939.14	UBE4B	any_internal	0.26292	0.35981	1	1	-0.41974
chr1	10168565	10168575	FOSJUN_MA0099.3	8.81378	-	chr1	10168231	10168791	PRCC	gene	10092889	10241297	+	center	1418	PeakInsideFeature	NA	ENSG00000130939.14	UBE4B	any_internal	0.02242	0.03417	0	0	-0.32553
chr1	10311984	10311994	FOSJUN_MA0099.3	8.00094	-	chr1	10311658	10312163	PRCC	gene	10270862	10441661	+	start	41048	PeakInsideFeature	NA	ENSG00000054523.12	KIF1B	any_internal	0.0498	0.06471	0	0	-0.26548
chr1	10343581	10343591	FOSJUN_MA0099.3	8.81378	-	chr1	10343047	10343982	TFE3-RCC,PRCC	gene	10270862	10441661	+	center	12747	PeakInsideFeature	NA	ENSG00000054523.12	KIF1B	any_internal	0.05302	0.05372	0	0	-0.01305
chr1	10519308	10519318	FOSJUN_MA0099.3	10.93777	-	chr1	10518953	10519815	TFE3-RCC,PRCC	gene	10518611	10519395	+	start	773	OverlapEnd	NA	ENSG00000203469.2	RP5-1113E3.3	any_promoter	0.19781	0.31455	1	1	-0.61004
chr1	10535606	10535616	FOSJUN_MA0099.3	7.58083	-	chr1	10534768	10535707	TFE3-RCC,PRCC	gene	10516578	10532583	-	start	2654	Upstream	NA	ENSG00000160049.7	DFFA	any_promoter	0.10905	0.11262	0	0	-0.0382
chr1	10544374	10544384	FOSJUN_MA0099.3	8.64535	+	chr1	10544258	10545196	TFE3-RCC,PRCC	gene	10532344	10690815	+	start	12383	PeakInsideFeature	NA	ENSG00000142655.8	PEX14	any_internal	0.05661	0.04586	0	0	0.20649
chr1	10571197	10571207	FOSJUN_MA0099.3	10.12493	-	chr1	10570615	10571296	PRCC	gene	10532344	10690815	+	start	38611	PeakInsideFeature	NA	ENSG00000142655.8	PEX14	any_internal	0.04441	0.12884	0	0	-1.15974
chr1	10588602	10588612	FOSJUN_MA0099.3	8.39451	+	chr1	10587941	10589511	TFE3-RCC,PRCC	gene	10532344	10690815	+	center	22853	PeakInsideFeature	NA	ENSG00000142655.8	PEX14	any_internal	0.16558	0.29661	0	1	-0.75801
chr1	10659773	10659783	FOSJUN_MA0099.3	8.81378	-	chr1	10659165	10660027	TFE3-RCC,PRCC	gene	10532344	10690815	+	end	31219	PeakInsideFeature	NA	ENSG00000142655.8	PEX14	any_internal	0.16257	0.21863	0	1	-0.37904
chr1	10706529	10706539	FOSJUN_MA0099.3	9.29788	-	chr1	10706423	10706726	PRCC	gene	10699297	10714390	+	center	269	PeakInsideFeature	NA	ENSG00000272078.1	RP4-734G22.3	any_internal	0.04665	0.06121	0	0	-0.27033
chr1	10740825	10740835	FOSJUN_MA0099.3	10.36155	+	chr1	10740371	10741014	PRCC	gene	10696660	10856707	-	center	35991	PeakInsideFeature	NA	ENSG00000130940.10	CASZ1	any_internal	0.05351	0.0782	0	0	-0.39894
chr1	10753718	10753728	FOSJUN_MA0099.3	8.39367	+	chr1	10753695	10755361	TFE3-RCC,PRCC	gene	10696660	10856707	-	center	22155	PeakInsideFeature	NA	ENSG00000130940.10	CASZ1	any_internal	0.08053	0.09839	0	0	-0.22757
chr1	10839422	10839432	FOSJUN_MA0099.3	8.72165	+	chr1	10839288	10839643	PRCC	gene	10696660	10856707	-	start	17242	PeakInsideFeature	NA	ENSG00000130940.10	CASZ1	any_internal	0.07407	0.08164	0	0	-0.10727
chr1	10885175	10885185	FOSJUN_MA0099.3	9.54871	+	chr1	10885051	10885288	PRCC	gene	10696660	10856707	-	start	28462	Upstream	NA	ENSG00000130940.10	CASZ1	distal_enhancer	0.0395	0.05282	0	0	-0.27473
chr1	10951353	10951363	FOSJUN_MA0099.3	9.45819	+	chr1	10950103	10951841	TFE3-RCC,PRCC	gene	10955817	10956055	+	start	4845	Upstream	NA	ENSG00000225158.2	RP11-340B24.3	any_promoter	0.07974	0.1509	0	0	-0.75356
chr1	10961695	10961705	FOSJUN_MA0099.3	8.72165	+	chr1	10960639	10962243	TFE3-RCC,PRCC	gene	10955817	10956055	+	end	5386	Downstream	NA	ENSG00000225158.2	RP11-340B24.3	distal_enhancer	0.10052	0.14817	0	0	-0.46746
chr1	10965262	10965272	FOSJUN_MA0099.3	7.81829	-	chr1	10965064	10965395	PRCC	gene	10955817	10956055	+	end	9174	Downstream	NA	ENSG00000225158.2	RP11-340B24.3	distal_enhancer	0.03497	0.03167	0	0	0.08308
chr1	11026142	11026152	FOSJUN_MA0099.3	8.28374	+	chr1	11025033	11026280	TFE3-RCC,PRCC	gene	11006527	11042094	-	center	1346	PeakInsideFeature	NA	ENSG00000175262.10	C1orf127	any_internal	0.05331	0.10024	0	0	-0.6844
chr1	11194605	11194615	FOSJUN_MA0099.3	7.86913	+	chr1	11194157	11194765	TFE3-RCC,PRCC	gene	11203954	11209594	+	start	9493	Upstream	NA	ENSG00000225602.1	MTOR-AS1	any_promoter	0.07411	0.03922	0	0	0.63402
chr1	11218926	11218936	FOSJUN_MA0099.3	7.82312	+	chr1	11218801	11219122	PRCC	gene	11166591	11322564	-	center	25616	PeakInsideFeature	NA	ENSG00000198793.8	MTOR	any_internal	0.02647	0.0133	0	0	0.43625
chr1	11236655	11236665	FOSJUN_MA0099.3	7.51034	-	chr1	11236277	11236838	PRCC	gene	11229563	11229670	-	start	6887	Upstream	NA	ENSG00000271794.1	snoU13	any_promoter	0.05125	0.0413	0	0	0.20461
chr1	11382235	11382245	FOSJUN_MA0099.3	8.08656	+	chr1	11381742	11382311	TFE3-RCC	gene	11333262	11356106	+	end	25920	Downstream	NA	ENSG00000120942.9	UBIAD1	distal_enhancer	0.08749	0.01878	0	0	1.38191
chr1	11486858	11486868	FOSJUN_MA0099.3	10.06248	-	chr1	11486781	11486984	PRCC	gene	11485313	11485878	-	start	1004	Upstream	NA	ENSG00000224338.2	RP11-149P14.1	any_promoter	0.02648	0.0211	0	0	0.16258
chr1	11629686	11629696	FOSJUN_MA0099.3	8.37426	-	chr1	11629423	11630249	TFE3-RCC,PRCC	gene	11539222	11597641	+	end	32195	Downstream	NA	ENSG00000204624.6	PTCHD2	distal_enhancer	0.08754	0.13038	0	0	-0.46892
chr1	11713433	11713443	FOSJUN_MA0099.3	8.37426	-	chr1	11713425	11714019	PRCC	gene	11714431	11723384	+	start	709	Upstream	NA	ENSG00000132879.9	FBXO44	any_promoter	0.06458	0.09662	0	0	-0.44542
chr1	11753338	11753348	FOSJUN_MA0099.3	9.54871	-	chr1	11752838	11753617	TFE3-RCC,PRCC	gene	11734536	11751707	-	start	1520	Upstream	NA	ENSG00000116670.10	MAD2L2	any_promoter	0.08722	0.07725	0	0	0.13549
chr1	11792886	11792896	FOSJUN_MA0099.3	7.72378	-	chr1	11792715	11792971	PRCC	gene	11796140	11814859	+	start	3297	Upstream	NA	ENSG00000177674.11	AGTRAP	any_promoter	0.13908	0.12062	0	0	0.17331
chr1	11821677	11821687	FOSJUN_MA0099.3	7.80483	-	chr1	11821523	11822339	PRCC	gene	11821843	11849642	+	start	88	OverlapStart	NA	ENSG00000215910.3	C1orf167	any_promoter	0.05827	0.03393	0	0	0.50606
chr1	11851133	11851143	FOSJUN_MA0099.3	8.00094	+	chr1	11850617	11851671	TFE3-RCC,PRCC	gene	11845779	11866977	-	center	5234	PeakInsideFeature	NA	ENSG00000177000.6	MTHFR	any_internal	0.99205	0.84525	1	1	0.22513
chr1	11857686	11857696	FOSJUN_MA0099.3	8.9699	+	chr1	11857652	11858115	TFE3-RCC,PRCC	gene	11866206	11903201	+	start	8323	Upstream	NA	ENSG00000011021.17	CLCN6	any_promoter	0.13596	0.12264	0	0	0.12543
chr1	11865623	11865633	FOSJUN_MA0099.3	8.72165	+	chr1	11865054	11866878	TFE3-RCC,PRCC	gene	11866206	11903201	+	start	240	OverlapStart	NA	ENSG00000011021.17	CLCN6	any_promoter	0.72448	0.71973	1	1	0.00918
chr1	11865956	11865966	FOSJUN_MA0099.3	8.72165	-	chr1	11865054	11866878	TFE3-RCC,PRCC	gene	11866206	11903201	+	start	240	OverlapStart	NA	ENSG00000011021.17	CLCN6	any_promoter	1.49685	1.03351	1	1	0.52421
chr1	11875149	11875159	FOSJUN_MA0099.3	7.58083	-	chr1	11874281	11875762	TFE3-RCC,PRCC	gene	11845779	11866977	-	start	8044	Upstream	NA	ENSG00000177000.6	MTHFR	any_promoter	0.06693	0.09087	0	0	-0.33717
chr1	11875402	11875412	FOSJUN_MA0099.3	9.29788	+	chr1	11874281	11875762	TFE3-RCC,PRCC	gene	11845779	11866977	-	start	8044	Upstream	NA	ENSG00000177000.6	MTHFR	any_promoter	0.04222	0.16583	0	0	-1.51937
chr1	11919378	11919388	FOSJUN_MA0099.3	9.54871	-	chr1	11919355	11919640	TFE3-RCC,PRCC	gene	11917520	11918988	-	start	509	Upstream	NA	ENSG00000120937.8	NPPB	any_promoter	0.0873	0.03511	0	0	0.91298
chr1	11923157	11923167	FOSJUN_MA0099.3	8.37426	-	chr1	11922770	11923393	TFE3-RCC,PRCC	gene	11917520	11918988	-	start	4093	Upstream	NA	ENSG00000120937.8	NPPB	any_promoter	0.12237	0.13655	0	0	-0.1334
chr1	11961660	11961670	FOSJUN_MA0099.3	8.64535	-	chr1	11961445	11962033	TFE3-RCC,PRCC	gene	11968208	11968328	+	start	6469	Upstream	NA	ENSG00000199347.1	RNU5E-1	any_promoter	0.12186	0.0828	0	0	0.44967
chr1	11979114	11979124	FOSJUN_MA0099.3	9.24964	+	chr1	11978660	11979318	TFE3-RCC,PRCC	gene	11969864	11969984	-	start	9005	Upstream	NA	ENSG00000201801.1	RNU5E-4P	any_promoter	0.2312	0.12325	1	0	0.79336
chr1	12040000	12040010	FOSJUN_MA0099.3	9.45819	+	chr1	12039594	12041006	TFE3-RCC,PRCC	gene	12040237	12073571	+	start	63	OverlapStart	NA	ENSG00000116688.12	MFN2	any_promoter	0.65431	1.00592	1	1	-0.60252
chr1	12050567	12050577	FOSJUN_MA0099.3	8.72165	+	chr1	12050382	12051494	TFE3-RCC,PRCC	gene	12040237	12073571	+	center	5966	PeakInsideFeature	NA	ENSG00000116688.12	MFN2	any_internal	0.09994	0.0948	0	0	0.06111
chr1	12062478	12062488	FOSJUN_MA0099.3	8.64535	-	chr1	12061979	12062718	PRCC	gene	12040237	12073571	+	center	5444	PeakInsideFeature	NA	ENSG00000116688.12	MFN2	any_internal	0.04801	0.05912	0	0	-0.207
chr1	12100778	12100788	FOSJUN_MA0099.3	8.64535	-	chr1	12100573	12101124	PRCC	gene	12096798	12097071	-	start	3777	Upstream	NA	ENSG00000243539.2	RN7SL649P	any_promoter	0.03077	0.08183	0	0	-0.95029
chr1	12112223	12112233	FOSJUN_MA0099.3	10.93777	-	chr1	12111808	12112619	TFE3-RCC,PRCC	gene	12123433	12204264	+	start	11220	Upstream	NA	ENSG00000120949.10	TNFRSF8	distal_enhancer	0.26765	0.42619	1	1	-0.6263
chr1	12117654	12117664	FOSJUN_MA0099.3	10.36155	+	chr1	12117545	12117747	PRCC	gene	12123433	12204264	+	start	5787	Upstream	NA	ENSG00000120949.10	TNFRSF8	any_promoter	0.03758	0.06373	0	0	-0.51061
chr1	12128177	12128187	FOSJUN_MA0099.3	7.82312	-	chr1	12127965	12128318	PRCC	gene	12123433	12204264	+	start	4708	PeakInsideFeature	NA	ENSG00000120949.10	TNFRSF8	any_internal	0.05417	0.02342	0	0	0.72112
chr1	12148304	12148314	FOSJUN_MA0099.3	8.28374	-	chr1	12147849	12149026	PRCC	gene	12140349	12140604	-	start	7833	Upstream	NA	ENSG00000227875.2	RP11-426M1.2	any_promoter	0.03262	0.03916	0	0	-0.1577
chr1	12192992	12193002	FOSJUN_MA0099.3	7.82312	-	chr1	12192860	12193606	TFE3-RCC,PRCC	gene	12123433	12204264	+	end	11031	PeakInsideFeature	NA	ENSG00000120949.10	TNFRSF8	any_internal	0.06731	0.06201	0	0	0.08627
chr1	12213290	12213300	FOSJUN_MA0099.3	9.98823	-	chr1	12213126	12213850	TFE3-RCC,PRCC	gene	12123433	12204264	+	end	9224	Downstream	NA	ENSG00000120949.10	TNFRSF8	distal_enhancer	0.19528	0.30115	1	1	-0.56833
chr1	12217997	12218007	FOSJUN_MA0099.3	7.5865	-	chr1	12217917	12218258	PRCC	gene	12227059	12269285	+	start	8972	Upstream	NA	ENSG00000028137.12	TNFRSF1B	any_promoter	0.09188	0.13638	0	0	-0.46886
chr1	12222067	12222077	FOSJUN_MA0099.3	10.93777	+	chr1	12221405	12222462	TFE3-RCC,PRCC	gene	12227059	12269285	+	start	5126	Upstream	NA	ENSG00000028137.12	TNFRSF1B	any_promoter	0.38219	0.49387	1	1	-0.35044
chr1	12238426	12238436	FOSJUN_MA0099.3	8.39934	+	chr1	12237999	12238593	TFE3-RCC,PRCC	gene	12227059	12269285	+	center	9876	PeakInsideFeature	NA	ENSG00000028137.12	TNFRSF1B	any_internal	0.12602	0.16574	0	0	-0.33887
chr1	12239275	12239285	FOSJUN_MA0099.3	7.51034	+	chr1	12239080	12239406	TFE3-RCC,PRCC	gene	12227059	12269285	+	center	8929	PeakInsideFeature	NA	ENSG00000028137.12	TNFRSF1B	any_internal	0.06533	0.09556	0	0	-0.42052
chr1	12267536	12267546	FOSJUN_MA0099.3	8.72165	+	chr1	12267161	12267580	TFE3-RCC,PRCC	gene	12227059	12269285	+	end	1915	PeakInsideFeature	NA	ENSG00000028137.12	TNFRSF1B	any_internal	0.05586	0.05851	0	0	-0.0471
chr1	12374784	12374794	FOSJUN_MA0099.3	8.28374	-	chr1	12374345	12375029	PRCC	gene	12290123	12572099	+	center	56424	PeakInsideFeature	NA	ENSG00000048707.9	VPS13D	any_internal	0.0269	0.03269	0	0	-0.15543
chr1	12446415	12446425	FOSJUN_MA0099.3	7.95415	+	chr1	12445950	12447179	PRCC	gene	12290123	12572099	+	center	15453	PeakInsideFeature	NA	ENSG00000048707.9	VPS13D	any_internal	0.10873	0.1312	0	0	-0.22563
chr1	12467590	12467600	FOSJUN_MA0099.3	8.43985	+	chr1	12467292	12467838	TFE3-RCC,PRCC	gene	12290123	12572099	+	center	36454	PeakInsideFeature	NA	ENSG00000048707.9	VPS13D	any_internal	0.10635	0.11283	0	0	-0.06999
chr1	12484457	12484467	FOSJUN_MA0099.3	9.22157	-	chr1	12484413	12484845	PRCC	gene	12290123	12572099	+	center	53518	PeakInsideFeature	NA	ENSG00000048707.9	VPS13D	any_internal	0.03897	0.02629	0	0	0.32439
chr1	12494428	12494438	FOSJUN_MA0099.3	8.28374	+	chr1	12493099	12494633	TFE3-RCC,PRCC	gene	12290123	12572099	+	center	62755	PeakInsideFeature	NA	ENSG00000048707.9	VPS13D	any_internal	0.15797	0.18414	0	0	-0.19385
chr1	12497148	12497158	FOSJUN_MA0099.3	7.49897	-	chr1	12496893	12497394	PRCC	gene	12290123	12572099	+	center	66032	PeakInsideFeature	NA	ENSG00000048707.9	VPS13D	any_internal	0.03498	0.05606	0	0	-0.44086
chr1	12497249	12497259	FOSJUN_MA0099.3	7.81829	-	chr1	12496893	12497394	PRCC	gene	12290123	12572099	+	center	66032	PeakInsideFeature	NA	ENSG00000048707.9	VPS13D	any_internal	0.07303	0.10411	0	0	-0.40088
chr1	12517154	12517164	FOSJUN_MA0099.3	8.39451	+	chr1	12517107	12518286	PRCC	gene	12290123	12572099	+	end	54403	PeakInsideFeature	NA	ENSG00000048707.9	VPS13D	any_internal	0.01648	0.04329	0	0	-0.73318
chr1	12540984	12540994	FOSJUN_MA0099.3	9.17539	-	chr1	12540828	12541427	TFE3-RCC,PRCC	gene	12290123	12572099	+	end	30972	PeakInsideFeature	NA	ENSG00000048707.9	VPS13D	any_internal	0.13979	0.1433	0	0	-0.03059
chr1	12570361	12570371	FOSJUN_MA0099.3	10.36155	+	chr1	12570232	12572523	TFE3-RCC,PRCC	gene	12290123	12572099	+	end	722	OverlapEnd	NA	ENSG00000048707.9	VPS13D	any_internal	0.02679	0.05836	0	0	-0.6974
chr1	12570444	12570454	FOSJUN_MA0099.3	9.29788	-	chr1	12570232	12572523	TFE3-RCC,PRCC	gene	12290123	12572099	+	end	722	OverlapEnd	NA	ENSG00000048707.9	VPS13D	any_internal	0.06183	0.0716	0	0	-0.15553
chr1	12572396	12572406	FOSJUN_MA0099.3	10.36155	-	chr1	12570232	12572523	TFE3-RCC,PRCC	gene	12290123	12572099	+	end	722	OverlapEnd	NA	ENSG00000048707.9	VPS13D	any_internal	0.04477	0.05754	0	0	-0.24573
chr1	12588787	12588797	FOSJUN_MA0099.3	9.54871	-	chr1	12587518	12589035	TFE3-RCC,PRCC	gene	12587765	12588462	+	start	511	FeatureInsidePeak	NA	ENSG00000229484.1	RP5-888M10.2	any_promoter	0.09333	0.08571	0	0	0.09688
chr1	12599929	12599939	FOSJUN_MA0099.3	10.36155	+	chr1	12599864	12600801	TFE3-RCC,PRCC	gene	12587765	12588462	+	end	11870	Downstream	NA	ENSG00000229484.1	RP5-888M10.2	distal_enhancer	0.05469	0.02005	0	0	0.83704
chr1	12609941	12609951	FOSJUN_MA0099.3	7.95982	+	chr1	12608874	12610456	TFE3-RCC,PRCC	gene	12627938	12677737	-	end	18273	Downstream	NA	ENSG00000162496.4	DHRS3	distal_enhancer	0.19467	0.16678	1	0	0.19685
chr1	12610154	12610164	FOSJUN_MA0099.3	8.39451	+	chr1	12608874	12610456	TFE3-RCC,PRCC	gene	12627938	12677737	-	end	18273	Downstream	NA	ENSG00000162496.4	DHRS3	distal_enhancer	0.23099	0.22221	1	1	0.05055
chr1	12632692	12632702	FOSJUN_MA0099.3	8.46793	-	chr1	12632657	12632934	PRCC	gene	12629999	12630100	-	start	2695	Upstream	NA	ENSG00000221340.1	RNU6ATAC18P	any_promoter	0.04844	0.05771	0	0	-0.17373
chr1	12634063	12634073	FOSJUN_MA0099.3	8.19644	+	chr1	12633833	12634393	PRCC	gene	12629999	12630100	-	start	4013	Upstream	NA	ENSG00000221340.1	RNU6ATAC18P	any_promoter	0.06237	0.10655	0	0	-0.596
chr1	12648420	12648430	FOSJUN_MA0099.3	8.64535	-	chr1	12648219	12648574	PRCC	gene	12627938	12677737	-	center	4441	PeakInsideFeature	NA	ENSG00000162496.4	DHRS3	any_internal	0.04704	0.04561	0	0	0.02934
chr1	12656703	12656713	FOSJUN_MA0099.3	9.45819	+	chr1	12654934	12656839	TFE3-RCC,PRCC	gene	12627938	12677737	-	center	3049	PeakInsideFeature	NA	ENSG00000162496.4	DHRS3	any_internal	0.16641	0.16658	0	0	-0.00129
chr1	12664528	12664538	FOSJUN_MA0099.3	7.86913	-	chr1	12664377	12664724	PRCC	gene	12627938	12677737	-	center	11713	PeakInsideFeature	NA	ENSG00000162496.4	DHRS3	any_internal	0.15712	0.23002	0	1	-0.488
chr1	12676311	12676321	FOSJUN_MA0099.3	8.37426	+	chr1	12675493	12676881	TFE3-RCC,PRCC	gene	12627938	12677737	-	start	1550	PeakInsideFeature	NA	ENSG00000162496.4	DHRS3	any_internal	0.62544	0.62035	1	1	0.01135
chr1	12679170	12679180	FOSJUN_MA0099.3	8.64535	+	chr1	12677925	12680248	TFE3-RCC,PRCC	gene	12678905	12679250	-	start	164	FeatureInsidePeak	NA	ENSG00000272482.1	RP11-474O21.5	any_promoter	0.55424	0.46181	1	1	0.25128
chr1	12870895	12870905	FOSJUN_MA0099.3	7.5472	-	chr1	12870729	12871775	PRCC	gene	12882548	12883022	-	end	11296	Downstream	NA	ENSG00000228338.1	RP5-845O24.8	distal_enhancer	0.05802	0.03107	0	0	0.57471
chr1	12871187	12871197	FOSJUN_MA0099.3	9.45819	+	chr1	12870729	12871775	PRCC	gene	12882548	12883022	-	end	11296	Downstream	NA	ENSG00000228338.1	RP5-845O24.8	distal_enhancer	0.03902	0.03752	0	0	0.03475
chr1	12897485	12897495	FOSJUN_MA0099.3	8.72165	+	chr1	12897396	12897702	PRCC	gene	12884467	12891264	-	start	6285	Upstream	NA	ENSG00000204513.5	PRAMEF11	any_promoter	0.01767	0.04268	0	0	-0.67825
chr1	12911684	12911694	FOSJUN_MA0099.3	8.92455	+	chr1	12911510	12912269	TFE3-RCC,PRCC	gene	12907260	12908578	-	start	3311	Upstream	NA	ENSG00000179172.7	HNRNPCL1	any_promoter	0.09472	0.17023	0	0	-0.7102
chr1	12937036	12937046	FOSJUN_MA0099.3	9.75161	-	chr1	12936994	12937664	PRCC	gene	12939044	12946025	-	end	1715	Downstream	NA	ENSG00000243073.3	PRAMEF4	distal_enhancer	0.02566	0.02642	0	0	-0.02191
chr1	12951798	12951808	FOSJUN_MA0099.3	7.86363	-	chr1	12951779	12952452	PRCC	gene	12939044	12946025	-	start	6090	Upstream	NA	ENSG00000243073.3	PRAMEF4	any_promoter	0.03932	0.02092	0	0	0.4953
chr1	12952238	12952248	FOSJUN_MA0099.3	8.72165	+	chr1	12951779	12952452	PRCC	gene	12939044	12946025	-	start	6090	Upstream	NA	ENSG00000243073.3	PRAMEF4	any_promoter	0.03946	0.06071	0	0	-0.41668
chr1	12963930	12963940	FOSJUN_MA0099.3	8.43985	-	chr1	12963671	12964037	PRCC	gene	12952726	12958101	-	start	5753	Upstream	NA	ENSG00000187545.5	PRAMEF10	any_promoter	0.0288	0.07953	0	0	-0.97144
chr1	13012195	13012205	FOSJUN_MA0099.3	8.72165	+	chr1	13012091	13012397	TFE3-RCC,PRCC	gene	12998180	13117751	-	end	14064	PeakInsideFeature	NA	ENSG00000232423.3	PRAMEF6	any_internal	0.04021	0.02067	0	0	0.52349
chr1	13122526	13122536	FOSJUN_MA0099.3	8.72165	+	chr1	13122390	13123151	TFE3-RCC	gene	12998180	13117751	-	start	5019	Upstream	NA	ENSG00000232423.3	PRAMEF6	any_promoter	0.08367	0.02603	0	0	1.10575
chr1	13355033	13355043	FOSJUN_MA0099.3	8.72165	-	chr1	13354827	13355156	TFE3-RCC,PRCC	gene	13359818	13369057	+	start	4827	Upstream	NA	ENSG00000204502.2	PRAMEF5	any_promoter	0.07536	0.01757	0	0	1.25712
chr1	13403289	13403299	FOSJUN_MA0099.3	8.43985	+	chr1	13402843	13403576	PRCC	gene	13411550	13414482	+	start	8341	Upstream	NA	ENSG00000237700.1	RP11-219C24.6	any_promoter	0.041	0.07311	0	0	-0.57918
chr1	13414980	13414990	FOSJUN_MA0099.3	8.72165	-	chr1	13414767	13415147	PRCC	gene	13421175	13428191	+	start	6218	Upstream	NA	ENSG00000204501.2	PRAMEF9	any_promoter	0.03093	0.05003	0	0	-0.43052
chr1	13624086	13624096	FOSJUN_MA0099.3	8.43985	+	chr1	13623584	13624364	PRCC	gene	13632347	13635279	+	start	8373	Upstream	NA	ENSG00000224581.1	XX-FW84067D5.2	any_promoter	0.01575	0.08107	0	0	-1.40232
chr1	13635777	13635787	FOSJUN_MA0099.3	8.72165	-	chr1	13635524	13635949	PRCC	gene	13641972	13648988	+	start	6236	Upstream	NA	ENSG00000157358.7	PRAMEF15	any_promoter	0.01809	0.04304	0	0	-0.67154
chr1	13776845	13776855	FOSJUN_MA0099.3	8.34833	-	chr1	13776638	13777051	TFE3-RCC	gene	13801444	13840543	-	end	24600	Downstream	NA	ENSG00000162494.5	LRRC38	distal_enhancer	0.09361	0.01781	0	0	1.49209
chr1	13847437	13847447	FOSJUN_MA0099.3	9.54871	-	chr1	13847420	13847672	TFE3-RCC	gene	13801444	13840543	-	start	7003	Upstream	NA	ENSG00000162494.5	LRRC38	any_promoter	0.07802	0.03255	0	0	0.85125
chr1	13988197	13988207	FOSJUN_MA0099.3	8.9699	-	chr1	13988091	13988342	PRCC	gene	13983805	13986405	-	start	1811	Upstream	NA	ENSG00000237445.2	CTA-520D8.2	any_promoter	0.03897	0.0436	0	0	-0.10236
chr1	14125355	14125365	FOSJUN_MA0099.3	8.77266	+	chr1	14125343	14125665	PRCC	gene	14026692	14151574	+	end	26070	PeakInsideFeature	NA	ENSG00000116731.18	PRDM2	any_internal	0.01742	0.01599	0	0	0.05069
chr1	14125496	14125506	FOSJUN_MA0099.3	8.00094	+	chr1	14125343	14125665	PRCC	gene	14026692	14151574	+	end	26070	PeakInsideFeature	NA	ENSG00000116731.18	PRDM2	any_internal	0.05668	0.02947	0	0	0.59348
chr1	14139717	14139727	FOSJUN_MA0099.3	9.24964	-	chr1	14139529	14139814	PRCC	gene	14026692	14151574	+	end	11903	PeakInsideFeature	NA	ENSG00000116731.18	PRDM2	any_internal	0.02916	0.04707	0	0	-0.4189
chr1	14248464	14248474	FOSJUN_MA0099.3	10.03441	+	chr1	14248066	14249514	PRCC	NA	NA	NA	NA	NA	NA	NA	NA	NA	NA	NA	0.02059	0.05026	0	0	-0.73587
chr1	14249176	14249186	FOSJUN_MA0099.3	10.06248	-	chr1	14248066	14249514	PRCC	NA	NA	NA	NA	NA	NA	NA	NA	NA	NA	NA	0.04554	0.0711	0	0	-0.4516
chr1	14361891	14361901	FOSJUN_MA0099.3	8.19644	+	chr1	14360753	14362129	TFE3-RCC,PRCC	NA	NA	NA	NA	NA	NA	NA	NA	NA	NA	NA	0.04406	0.03601	0	0	0.1816
chr1	14362109	14362119	FOSJUN_MA0099.3	10.36155	+	chr1	14360753	14362129	TFE3-RCC,PRCC	NA	NA	NA	NA	NA	NA	NA	NA	NA	NA	NA	0.0547	0.034	0	0	0.44031
chr1	14366687	14366697	FOSJUN_MA0099.3	10.36155	-	chr1	14366278	14367190	TFE3-RCC,PRCC	NA	NA	NA	NA	NA	NA	NA	NA	NA	NA	NA	0.03685	0.03036	0	0	0.16271
chr1	14382214	14382224	FOSJUN_MA0099.3	8.81378	+	chr1	14381775	14382719	TFE3-RCC,PRCC	NA	NA	NA	NA	NA	NA	NA	NA	NA	NA	NA	0.07135	0.2279	0	1	-1.40155
chr1	14382530	14382540	FOSJUN_MA0099.3	9.98823	-	chr1	14381775	14382719	TFE3-RCC,PRCC	NA	NA	NA	NA	NA	NA	NA	NA	NA	NA	NA	0.0441	0.05995	0	0	-0.30188
chr1	14444413	14444423	FOSJUN_MA0099.3	8.41875	+	chr1	14444158	14444594	TFE3-RCC,PRCC	gene	14450727	14450830	-	end	6351	Downstream	NA	ENSG00000252151.1	RNU6-1265P	distal_enhancer	0.16922	0.11837	0	0	0.4406
chr1	14454803	14454813	FOSJUN_MA0099.3	9.24964	+	chr1	14454516	14455089	TFE3-RCC,PRCC	gene	14450727	14450830	-	start	3972	Upstream	NA	ENSG00000252151.1	RNU6-1265P	any_promoter	0.10875	0.08049	0	0	0.34535
chr1	14470492	14470502	FOSJUN_MA0099.3	10.36155	+	chr1	14470306	14470762	PRCC	gene	14450727	14450830	-	start	19704	Upstream	NA	ENSG00000252151.1	RNU6-1265P	distal_enhancer	0.05228	0.03574	0	0	0.35261
chr1	14517223	14517233	FOSJUN_MA0099.3	10.12493	+	chr1	14516830	14517593	TFE3-RCC,PRCC	gene	14548385	14549613	-	end	31174	Downstream	NA	ENSG00000231606.1	RP11-344F13.1	distal_enhancer	0.68709	0.52154	1	1	0.38235
chr1	14582402	14582412	FOSJUN_MA0099.3	10.12493	+	chr1	14582087	14582496	PRCC	gene	14548385	14549613	-	start	32678	Upstream	NA	ENSG00000231606.1	RP11-344F13.1	distal_enhancer	0.06749	0.08592	0	0	-0.26477
chr1	14594666	14594676	FOSJUN_MA0099.3	8.81378	-	chr1	14594337	14594926	PRCC	gene	14548385	14549613	-	start	45018	Upstream	NA	ENSG00000231606.1	RP11-344F13.1	distal_enhancer	0.0571	0.17768	0	0	-1.31429
chr1	14609508	14609518	FOSJUN_MA0099.3	7.95415	-	chr1	14608714	14609647	TFE3-RCC,PRCC	NA	NA	NA	NA	NA	NA	NA	NA	NA	NA	NA	0.04749	0.10766	0	0	-0.881
chr1	14623424	14623434	FOSJUN_MA0099.3	9.24964	+	chr1	14623178	14623646	TFE3-RCC,PRCC	NA	NA	NA	NA	NA	NA	NA	NA	NA	NA	NA	0.0906	0.08959	0	0	0.01277
chr1	14623553	14623563	FOSJUN_MA0099.3	8.42259	+	chr1	14623178	14623646	TFE3-RCC,PRCC	NA	NA	NA	NA	NA	NA	NA	NA	NA	NA	NA	0.08282	0.05904	0	0	0.3633
chr1	14628023	14628033	FOSJUN_MA0099.3	7.82312	-	chr1	14627723	14628138	PRCC	gene	14675449	14677518	-	end	47519	Downstream	NA	ENSG00000234593.1	RP4-704D23.1	distal_enhancer	0.12001	0.07642	0	0	0.52012
chr1	14672850	14672860	FOSJUN_MA0099.3	10.93777	-	chr1	14672325	14673295	TFE3-RCC,PRCC	gene	14675449	14677518	-	end	2639	Downstream	NA	ENSG00000234593.1	RP4-704D23.1	distal_enhancer	0.15981	0.1059	0	0	0.50081
chr1	14718806	14718816	FOSJUN_MA0099.3	8.39451	-	chr1	14718499	14720233	TFE3-RCC,PRCC	gene	14675449	14677518	-	start	41848	Upstream	NA	ENSG00000234593.1	RP4-704D23.1	distal_enhancer	0.05666	0.04715	0	0	0.18099
chr1	14844058	14844068	FOSJUN_MA0099.3	9.17539	-	chr1	14843788	14844375	TFE3-RCC,PRCC	NA	NA	NA	NA	NA	NA	NA	NA	NA	NA	NA	0.09611	0.07841	0	0	0.23
chr1	14849281	14849291	FOSJUN_MA0099.3	7.82312	+	chr1	14848972	14849874	PRCC	NA	NA	NA	NA	NA	NA	NA	NA	NA	NA	NA	0.05274	0.03716	0	0	0.32739
chr1	14849516	14849526	FOSJUN_MA0099.3	9.45819	+	chr1	14848972	14849874	PRCC	NA	NA	NA	NA	NA	NA	NA	NA	NA	NA	NA	0.0561	0.2164	0	1	-1.58556
chr1	14858818	14858828	FOSJUN_MA0099.3	8.42259	-	chr1	14858590	14858941	PRCC	NA	NA	NA	NA	NA	NA	NA	NA	NA	NA	NA	0.03303	0.03988	0	0	-0.16364
chr1	14870004	14870014	FOSJUN_MA0099.3	9.45819	-	chr1	14869138	14870310	TFE3-RCC,PRCC	NA	NA	NA	NA	NA	NA	NA	NA	NA	NA	NA	0.10578	0.12151	0	0	-0.16505
chr1	14879266	14879276	FOSJUN_MA0099.3	8.31181	+	chr1	14878739	14880948	TFE3-RCC,PRCC	gene	14925199	15444539	+	start	45356	Upstream	NA	ENSG00000189337.11	KAZN	distal_enhancer	0.03824	0.04662	0	0	-0.18223
chr1	14928894	14928904	FOSJUN_MA0099.3	7.51034	-	chr1	14928635	14929010	TFE3-RCC,PRCC	gene	14925199	15444539	+	start	3623	PeakInsideFeature	NA	ENSG00000189337.11	KAZN	any_internal	0.30592	0.27017	1	1	0.16547
chr1	14998584	14998594	FOSJUN_MA0099.3	8.08656	+	chr1	14998572	14999141	PRCC	gene	14925199	15444539	+	start	73657	PeakInsideFeature	NA	ENSG00000189337.11	KAZN	any_internal	0.04651	0.03839	0	0	0.17651
chr1	15027039	15027049	FOSJUN_MA0099.3	9.22157	+	chr1	15025533	15027233	TFE3-RCC,PRCC	gene	15018624	15019109	-	start	7274	Upstream	NA	ENSG00000235829.1	TBCAP2	any_promoter	0.04613	0.07052	0	0	-0.43059
chr1	15034233	15034243	FOSJUN_MA0099.3	8.81378	-	chr1	15034166	15035229	TFE3-RCC,PRCC	gene	14925199	15444539	+	start	109498	PeakInsideFeature	NA	ENSG00000189337.11	KAZN	any_internal	0.02768	0.04148	0	0	-0.34145
chr1	15034448	15034458	FOSJUN_MA0099.3	8.19644	+	chr1	15034166	15035229	TFE3-RCC,PRCC	gene	14925199	15444539	+	start	109498	PeakInsideFeature	NA	ENSG00000189337.11	KAZN	any_internal	0.05505	0.11281	0	0	-0.79134
chr1	15058997	15059007	FOSJUN_MA0099.3	7.51034	-	chr1	15058100	15060542	TFE3-RCC,PRCC	gene	14925199	15444539	+	center	125548	PeakInsideFeature	NA	ENSG00000189337.11	KAZN	any_internal	0.11226	0.11949	0	0	-0.07459
chr1	15059379	15059389	FOSJUN_MA0099.3	7.81829	-	chr1	15058100	15060542	TFE3-RCC,PRCC	gene	14925199	15444539	+	center	125548	PeakInsideFeature	NA	ENSG00000189337.11	KAZN	any_internal	0.11706	0.08916	0	0	0.31794
chr1	15060197	15060207	FOSJUN_MA0099.3	9.29788	+	chr1	15058100	15060542	TFE3-RCC,PRCC	gene	14925199	15444539	+	center	125548	PeakInsideFeature	NA	ENSG00000189337.11	KAZN	any_internal	0.19091	0.11843	1	0	0.59348
chr1	15068913	15068923	FOSJUN_MA0099.3	9.29788	-	chr1	15068601	15069577	TFE3-RCC,PRCC	gene	14925199	15444539	+	center	115780	PeakInsideFeature	NA	ENSG00000189337.11	KAZN	any_internal	0.09807	0.16477	0	0	-0.62892
chr1	15069013	15069023	FOSJUN_MA0099.3	8.28374	+	chr1	15068601	15069577	TFE3-RCC,PRCC	gene	14925199	15444539	+	center	115780	PeakInsideFeature	NA	ENSG00000189337.11	KAZN	any_internal	0.06037	0.19257	0	1	-1.36003
chr1	15092513	15092523	FOSJUN_MA0099.3	8.3	-	chr1	15091835	15092933	PRCC	gene	14925199	15444539	+	center	92485	PeakInsideFeature	NA	ENSG00000189337.11	KAZN	any_internal	0.05162	0.19841	0	1	-1.55638
chr1	15095253	15095263	FOSJUN_MA0099.3	7.63915	-	chr1	15094945	15095898	TFE3-RCC,PRCC	gene	14925199	15444539	+	center	89448	PeakInsideFeature	NA	ENSG00000189337.11	KAZN	any_internal	0.13019	0.18902	0	1	-0.46628
chr1	15162394	15162404	FOSJUN_MA0099.3	9.1871	-	chr1	15162055	15162519	PRCC	gene	14925199	15444539	+	center	22582	PeakInsideFeature	NA	ENSG00000189337.11	KAZN	any_internal	0.0437	0.05153	0	0	-0.15789
chr1	15176798	15176808	FOSJUN_MA0099.3	10.93777	-	chr1	15176650	15179247	TFE3-RCC,PRCC	gene	14925199	15444539	+	center	6921	PeakInsideFeature	NA	ENSG00000189337.11	KAZN	any_internal	0.1551	0.10772	0	0	0.44329
chr1	15178874	15178884	FOSJUN_MA0099.3	7.5472	+	chr1	15176650	15179247	TFE3-RCC,PRCC	gene	14925199	15444539	+	center	6921	PeakInsideFeature	NA	ENSG00000189337.11	KAZN	any_internal	0.10555	0.08938	0	0	0.19234
chr1	15207064	15207074	FOSJUN_MA0099.3	7.72378	-	chr1	15206966	15207788	PRCC	gene	14925199	15444539	+	center	22508	PeakInsideFeature	NA	ENSG00000189337.11	KAZN	any_internal	0.04193	0.0355	0	0	0.14805
chr1	15208829	15208839	FOSJUN_MA0099.3	8.39451	-	chr1	15208346	15209165	TFE3-RCC,PRCC	gene	14925199	15444539	+	center	23886	PeakInsideFeature	NA	ENSG00000189337.11	KAZN	any_internal	0.03996	0.06707	0	0	-0.50981
chr1	15221417	15221427	FOSJUN_MA0099.3	8.42259	-	chr1	15221281	15222188	TFE3-RCC,PRCC	gene	14925199	15444539	+	center	36865	PeakInsideFeature	NA	ENSG00000189337.11	KAZN	any_internal	0.10319	0.06753	0	0	0.47467
chr1	15255835	15255845	FOSJUN_MA0099.3	9.29788	+	chr1	15255828	15257813	TFE3-RCC,PRCC	gene	14925199	15444539	+	center	71951	PeakInsideFeature	NA	ENSG00000189337.11	KAZN	any_internal	0.09128	0.09215	0	0	-0.01085
chr1	15256159	15256169	FOSJUN_MA0099.3	8.64535	+	chr1	15255828	15257813	TFE3-RCC,PRCC	gene	14925199	15444539	+	center	71951	PeakInsideFeature	NA	ENSG00000189337.11	KAZN	any_internal	0.71119	0.42925	1	1	0.69781
chr1	15273571	15273581	FOSJUN_MA0099.3	8.34833	+	chr1	15273463	15273918	PRCC	gene	14925199	15444539	+	center	88821	PeakInsideFeature	NA	ENSG00000189337.11	KAZN	any_internal	0.08627	0.20641	0	1	-1.06316
chr1	15279734	15279744	FOSJUN_MA0099.3	8.37426	-	chr1	15279331	15279937	PRCC	gene	14925199	15444539	+	center	94765	PeakInsideFeature	NA	ENSG00000189337.11	KAZN	any_internal	0.09109	0.17611	0	0	-0.79803
chr1	15295242	15295252	FOSJUN_MA0099.3	9.54871	+	chr1	15294698	15295872	TFE3-RCC,PRCC	gene	14925199	15444539	+	center	110416	PeakInsideFeature	NA	ENSG00000189337.11	KAZN	any_internal	0.67947	0.23244	1	1	1.45587
chr1	15295663	15295673	FOSJUN_MA0099.3	8.08656	+	chr1	15294698	15295872	TFE3-RCC,PRCC	gene	14925199	15444539	+	center	110416	PeakInsideFeature	NA	ENSG00000189337.11	KAZN	any_internal	0.16418	0.11819	0	0	0.40429
chr1	15296873	15296883	FOSJUN_MA0099.3	8.67342	-	chr1	15296500	15297143	PRCC	gene	14925199	15444539	+	center	111952	PeakInsideFeature	NA	ENSG00000189337.11	KAZN	any_internal	0.07631	0.1724	0	0	-0.96933
chr1	15304055	15304065	FOSJUN_MA0099.3	7.5472	+	chr1	15303434	15304543	TFE3-RCC,PRCC	gene	14925199	15444539	+	center	119119	PeakInsideFeature	NA	ENSG00000189337.11	KAZN	any_internal	0.95249	0.40865	1	1	1.1744
chr1	15307480	15307490	FOSJUN_MA0099.3	8.01247	+	chr1	15307317	15307677	PRCC	gene	14925199	15444539	+	center	122628	PeakInsideFeature	NA	ENSG00000189337.11	KAZN	any_internal	0.09618	0.10952	0	0	-0.15186
chr1	15322787	15322797	FOSJUN_MA0099.3	10.12493	-	chr1	15322451	15323548	TFE3-RCC,PRCC	gene	14925199	15444539	+	end	121540	PeakInsideFeature	NA	ENSG00000189337.11	KAZN	any_internal	0.68326	0.46881	1	1	0.52121
chr1	15322913	15322923	FOSJUN_MA0099.3	7.70332	+	chr1	15322451	15323548	TFE3-RCC,PRCC	gene	14925199	15444539	+	end	121540	PeakInsideFeature	NA	ENSG00000189337.11	KAZN	any_internal	0.64534	0.3413	1	1	0.87366
chr1	15331783	15331793	FOSJUN_MA0099.3	8.81378	-	chr1	15331483	15332180	TFE3-RCC,PRCC	gene	14925199	15444539	+	end	112708	PeakInsideFeature	NA	ENSG00000189337.11	KAZN	any_internal	0.41974	0.16142	1	0	1.25892
chr1	15342653	15342663	FOSJUN_MA0099.3	7.51034	-	chr1	15342373	15342738	PRCC	gene	14925199	15444539	+	end	101984	PeakInsideFeature	NA	ENSG00000189337.11	KAZN	any_internal	0.05645	0.03342	0	0	0.48654
chr1	15355334	15355344	FOSJUN_MA0099.3	9.24964	-	chr1	15354040	15355414	TFE3-RCC,PRCC	gene	14925199	15444539	+	end	89812	PeakInsideFeature	NA	ENSG00000189337.11	KAZN	any_internal	0.25109	0.13152	1	0	0.8228
chr1	15383554	15383564	FOSJUN_MA0099.3	8.81378	+	chr1	15383306	15383763	PRCC	gene	14925199	15444539	+	end	61005	PeakInsideFeature	NA	ENSG00000189337.11	KAZN	any_internal	0.03119	0.07595	0	0	-0.8568
chr1	15383658	15383668	FOSJUN_MA0099.3	9.22157	+	chr1	15383306	15383763	PRCC	gene	14925199	15444539	+	end	61005	PeakInsideFeature	NA	ENSG00000189337.11	KAZN	any_internal	0.04076	0.06531	0	0	-0.46372
chr1	15410207	15410217	FOSJUN_MA0099.3	8.42259	+	chr1	15409804	15410270	PRCC	gene	14925199	15444539	+	end	34502	PeakInsideFeature	NA	ENSG00000189337.11	KAZN	any_internal	0.04205	0.02549	0	0	0.41642
chr1	15466747	15466757	FOSJUN_MA0099.3	8.34833	-	chr1	15466525	15466943	PRCC	gene	15442447	15478960	-	center	6031	PeakInsideFeature	NA	ENSG00000175147.7	TMEM51-AS1	any_internal	0.06356	0.0313	0	0	0.66299
chr1	15468680	15468690	FOSJUN_MA0099.3	8.42259	+	chr1	15468453	15468729	PRCC	gene	15442447	15478960	-	center	7888	PeakInsideFeature	NA	ENSG00000175147.7	TMEM51-AS1	any_internal	0.03756	0.0509	0	0	-0.28297
chr1	15479609	15479619	FOSJUN_MA0099.3	7.5472	-	chr1	15478855	15481571	TFE3-RCC,PRCC	gene	15442447	15478960	-	start	1253	OverlapStart	NA	ENSG00000175147.7	TMEM51-AS1	any_promoter	0.14922	0.21454	0	1	-0.46163
chr1	15485458	15485468	FOSJUN_MA0099.3	7.81829	+	chr1	15485186	15485900	TFE3-RCC,PRCC	gene	15442447	15478960	-	start	6583	Upstream	NA	ENSG00000175147.7	TMEM51-AS1	any_promoter	0.21812	0.22076	1	1	-0.01565
chr1	15499240	15499250	FOSJUN_MA0099.3	8.39934	-	chr1	15497898	15499733	TFE3-RCC,PRCC	gene	15490839	15497813	-	start	1002	Upstream	NA	ENSG00000204464.3	C1orf195	any_promoter	0.16312	0.08318	0	0	0.80393
chr1	15505510	15505520	FOSJUN_MA0099.3	8.39451	-	chr1	15505198	15506052	TFE3-RCC,PRCC	gene	15490839	15497813	-	start	7812	Upstream	NA	ENSG00000204464.3	C1orf195	any_promoter	0.33662	0.353	1	1	-0.06409
chr1	15505549	15505559	FOSJUN_MA0099.3	8.34833	-	chr1	15505198	15506052	TFE3-RCC,PRCC	gene	15490839	15497813	-	start	7812	Upstream	NA	ENSG00000204464.3	C1orf195	any_promoter	0.30411	0.41501	1	1	-0.42007
chr1	15506556	15506566	FOSJUN_MA0099.3	7.5472	+	chr1	15506502	15507065	TFE3-RCC	gene	15490839	15497813	-	start	8970	Upstream	NA	ENSG00000204464.3	C1orf195	any_promoter	0.28736	0.06682	1	0	1.7775
chr1	15516296	15516306	FOSJUN_MA0099.3	7.82312	-	chr1	15516002	15516944	TFE3-RCC,PRCC	gene	15479027	15546976	+	center	3472	PeakInsideFeature	NA	ENSG00000171729.9	TMEM51	any_internal	0.28453	0.17422	1	0	0.63831
chr1	15527294	15527304	FOSJUN_MA0099.3	9.22157	-	chr1	15526687	15527693	TFE3-RCC,PRCC	gene	15518323	15519341	-	start	7849	Upstream	NA	ENSG00000215720.4	RP1-21O18.3	any_promoter	0.47205	0.42846	1	1	0.1327
chr1	15550972	15550982	FOSJUN_MA0099.3	9.22157	-	chr1	15550476	15551748	PRCC	gene	15479027	15546976	+	end	4136	Downstream	NA	ENSG00000171729.9	TMEM51	distal_enhancer	0.05798	0.08915	0	0	-0.46489
chr1	15587237	15587247	FOSJUN_MA0099.3	8.81378	-	chr1	15586850	15588465	TFE3-RCC,PRCC	gene	15573767	15726779	+	start	13890	PeakInsideFeature	NA	ENSG00000142621.15	FHAD1	any_internal	0.03217	0.04098	0	0	-0.2102
chr1	15587345	15587355	FOSJUN_MA0099.3	10.93777	+	chr1	15586850	15588465	TFE3-RCC,PRCC	gene	15573767	15726779	+	start	13890	PeakInsideFeature	NA	ENSG00000142621.15	FHAD1	any_internal	0.05597	0.04831	0	0	0.14526
chr1	15587881	15587891	FOSJUN_MA0099.3	9.34322	-	chr1	15586850	15588465	TFE3-RCC,PRCC	gene	15573767	15726779	+	start	13890	PeakInsideFeature	NA	ENSG00000142621.15	FHAD1	any_internal	0.10764	0.23053	0	1	-0.95124
chr1	15599178	15599188	FOSJUN_MA0099.3	8.39451	+	chr1	15598551	15599510	TFE3-RCC,PRCC	gene	15573767	15726779	+	start	25263	PeakInsideFeature	NA	ENSG00000142621.15	FHAD1	any_internal	0.26941	0.31997	1	1	-0.22936
chr1	15603024	15603034	FOSJUN_MA0099.3	10.36155	-	chr1	15602020	15603190	TFE3-RCC,PRCC	gene	15573767	15726779	+	start	28838	PeakInsideFeature	NA	ENSG00000142621.15	FHAD1	any_internal	0.0423	0.04785	0	0	-0.11598
chr1	15664323	15664333	FOSJUN_MA0099.3	7.81829	-	chr1	15663596	15664466	PRCC	gene	15660661	15661960	-	start	2071	Upstream	NA	ENSG00000236045.1	RP3-467K16.7	any_promoter	0.06228	0.08176	0	0	-0.2937
chr1	15666944	15666954	FOSJUN_MA0099.3	7.81829	-	chr1	15666829	15667259	PRCC	gene	15660661	15661960	-	start	5084	Upstream	NA	ENSG00000236045.1	RP3-467K16.7	any_promoter	0.03865	0.07306	0	0	-0.63156
chr1	15672578	15672588	FOSJUN_MA0099.3	9.29788	-	chr1	15672247	15673104	TFE3-RCC,PRCC	gene	15653175	15670372	-	start	2303	Upstream	NA	ENSG00000233485.1	RP3-467K16.2	any_promoter	0.22218	0.30335	1	1	-0.41112
chr1	15679142	15679152	FOSJUN_MA0099.3	10.12493	-	chr1	15678849	15679323	PRCC	gene	15653175	15670372	-	start	8714	Upstream	NA	ENSG00000233485.1	RP3-467K16.2	any_promoter	0.0932	0.11598	0	0	-0.25625
chr1	15682752	15682762	FOSJUN_MA0099.3	8.28374	+	chr1	15682566	15683120	PRCC	gene	15573767	15726779	+	center	32570	PeakInsideFeature	NA	ENSG00000142621.15	FHAD1	any_internal	0.01696	0.08241	0	0	-1.37735
chr1	15683095	15683105	FOSJUN_MA0099.3	8.64535	-	chr1	15682566	15683120	PRCC	gene	15573767	15726779	+	center	32570	PeakInsideFeature	NA	ENSG00000142621.15	FHAD1	any_internal	0.03098	0.03148	0	0	-0.01306
chr1	15742608	15742618	FOSJUN_MA0099.3	8.72165	+	chr1	15742429	15743303	TFE3-RCC,PRCC	gene	15729474	15735929	-	start	6937	Upstream	NA	ENSG00000228140.1	RP3-467K16.4	any_promoter	0.27037	0.40049	1	1	-0.5281
chr1	15744179	15744189	FOSJUN_MA0099.3	8.31181	+	chr1	15743943	15744510	TFE3-RCC,PRCC	gene	15729474	15735929	-	start	8297	Upstream	NA	ENSG00000228140.1	RP3-467K16.4	any_promoter	0.13978	0.31422	0	1	-1.0462
chr1	15753440	15753450	FOSJUN_MA0099.3	10.56445	+	chr1	15753313	15753600	PRCC	gene	15736390	15756839	+	end	3383	PeakInsideFeature	NA	ENSG00000142634.8	EFHD2	any_internal	0.05065	0.06491	0	0	-0.2522
chr1	15886198	15886208	FOSJUN_MA0099.3	7.89737	-	chr1	15885456	15886585	TFE3-RCC,PRCC	gene	15853307	15918874	+	center	70	PeakInsideFeature	NA	ENSG00000116138.8	DNAJC16	any_internal	0.13452	0.09929	0	0	0.36261
chr1	15898502	15898512	FOSJUN_MA0099.3	8.55936	-	chr1	15898307	15898869	TFE3-RCC,PRCC	gene	15892105	15892451	-	start	6137	Upstream	NA	ENSG00000272510.1	RP4-680D5.8	any_promoter	0.23344	0.08813	1	0	1.19906
chr1	15944007	15944017	FOSJUN_MA0099.3	8.64535	-	chr1	15943163	15945176	TFE3-RCC,PRCC	gene	15943994	15995539	+	start	175	OverlapStart	NA	ENSG00000197312.7	DDI2	any_promoter	1.03068	1.13431	1	1	-0.13522
chr1	16006756	16006766	FOSJUN_MA0099.3	8.31181	+	chr1	16006626	16008120	TFE3-RCC,PRCC	gene	16010826	16061264	+	start	3453	Upstream	NA	ENSG00000116786.7	PLEKHM2	any_promoter	0.07364	0.16438	0	0	-0.9481
chr1	16006933	16006943	FOSJUN_MA0099.3	9.54871	-	chr1	16006626	16008120	TFE3-RCC,PRCC	gene	16010826	16061264	+	start	3453	Upstream	NA	ENSG00000116786.7	PLEKHM2	any_promoter	0.10918	0.14054	0	0	-0.30506
chr1	16007299	16007309	FOSJUN_MA0099.3	8.28374	+	chr1	16006626	16008120	TFE3-RCC,PRCC	gene	16010826	16061264	+	start	3453	Upstream	NA	ENSG00000116786.7	PLEKHM2	any_promoter	0.32244	0.13173	1	0	1.15356
chr1	16029468	16029478	FOSJUN_MA0099.3	7.5472	-	chr1	16029271	16030742	TFE3-RCC,PRCC	gene	16010826	16061264	+	center	6039	PeakInsideFeature	NA	ENSG00000116786.7	PLEKHM2	any_internal	0.08558	0.07701	0	0	0.11749
chr1	16075953	16075963	FOSJUN_MA0099.3	7.72378	-	chr1	16075886	16076404	PRCC	gene	16066545	16076391	-	start	246	OverlapStart	NA	ENSG00000224459.1	RP11-169K16.4	any_promoter	0.04092	0.06643	0	0	-0.47814
chr1	16092470	16092480	FOSJUN_MA0099.3	7.5472	+	chr1	16092263	16092648	TFE3-RCC,PRCC	gene	16083101	16113089	+	center	5640	PeakInsideFeature	NA	ENSG00000162458.8	FBLIM1	any_internal	0.17572	0.06237	0	0	1.20938
chr1	16107751	16107761	FOSJUN_MA0099.3	7.49897	+	chr1	16106836	16107932	PRCC	gene	16083101	16113089	+	end	5705	PeakInsideFeature	NA	ENSG00000162458.8	FBLIM1	any_internal	0.04963	0.06759	0	0	-0.3149
chr1	16115203	16115213	FOSJUN_MA0099.3	9.54871	+	chr1	16114561	16115664	TFE3-RCC,PRCC	gene	16119290	16119780	+	start	4178	Upstream	NA	ENSG00000224321.1	RP11-169K16.6	any_promoter	0.0548	0.10278	0	0	-0.68606
chr1	16115305	16115315	FOSJUN_MA0099.3	9.45819	+	chr1	16114561	16115664	TFE3-RCC,PRCC	gene	16119290	16119780	+	start	4178	Upstream	NA	ENSG00000224321.1	RP11-169K16.6	any_promoter	0.07222	0.10075	0	0	-0.37463
chr1	16121710	16121720	FOSJUN_MA0099.3	10.56445	-	chr1	16121597	16122106	PRCC	gene	16119290	16119780	+	end	2071	Downstream	NA	ENSG00000224321.1	RP11-169K16.6	distal_enhancer	0.21144	0.30531	1	1	-0.48409
chr1	16125703	16125713	FOSJUN_MA0099.3	9.24964	+	chr1	16125521	16127897	TFE3-RCC,PRCC	gene	16119290	16119780	+	end	6929	Downstream	NA	ENSG00000224321.1	RP11-169K16.6	distal_enhancer	0.34588	0.45623	1	1	-0.37667
chr1	16126790	16126800	FOSJUN_MA0099.3	8.64535	+	chr1	16125521	16127897	TFE3-RCC,PRCC	gene	16119290	16119780	+	end	6929	Downstream	NA	ENSG00000224321.1	RP11-169K16.6	distal_enhancer	0.37972	0.54088	1	1	-0.48459
chr1	16127869	16127879	FOSJUN_MA0099.3	7.72378	-	chr1	16125521	16127897	TFE3-RCC,PRCC	gene	16119290	16119780	+	end	6929	Downstream	NA	ENSG00000224321.1	RP11-169K16.6	distal_enhancer	0.08444	0.21425	0	1	-1.13558
chr1	16142126	16142136	FOSJUN_MA0099.3	7.80483	+	chr1	16141888	16142559	TFE3-RCC,PRCC	gene	16133678	16134194	-	start	8029	Upstream	NA	ENSG00000233954.4	RP11-169K16.7	any_promoter	0.10685	0.15609	0	0	-0.4608
chr1	16175802	16175812	FOSJUN_MA0099.3	10.36155	+	chr1	16175626	16176786	TFE3-RCC,PRCC	gene	16160559	16174642	-	start	1564	Upstream	NA	ENSG00000179743.2	RP11-169K16.9	any_promoter	0.18067	0.20656	0	1	-0.17184
chr1	16184728	16184738	FOSJUN_MA0099.3	9.45819	+	chr1	16184679	16185076	PRCC	gene	16174358	16266955	+	start	10519	PeakInsideFeature	NA	ENSG00000065526.6	SPEN	any_internal	0.03199	0.02352	0	0	0.23663
chr1	16224471	16224481	FOSJUN_MA0099.3	8.81378	-	chr1	16223277	16224635	TFE3-RCC,PRCC	gene	16174358	16266955	+	center	3300	PeakInsideFeature	NA	ENSG00000065526.6	SPEN	any_internal	0.11083	0.12422	0	0	-0.1366
chr1	16229569	16229579	FOSJUN_MA0099.3	9.29788	+	chr1	16229478	16230043	PRCC	gene	16237391	16237492	+	start	7631	Upstream	NA	ENSG00000238818.1	snoU13	any_promoter	0.03174	0.06144	0	0	-0.6162
chr1	16246045	16246055	FOSJUN_MA0099.3	8.00094	-	chr1	16245898	16246165	PRCC	gene	16244192	16244403	-	start	1628	Upstream	NA	ENSG00000270620.1	RP1-134O19.3	any_promoter	0.04389	0.0667	0	0	-0.4179
chr1	16292627	16292637	FOSJUN_MA0099.3	8.34833	+	chr1	16292329	16293248	TFE3-RCC,PRCC	gene	16296126	16296689	+	start	3338	Upstream	NA	ENSG00000234607.2	RP11-5P18.1	any_promoter	0.08017	0.11722	0	0	-0.439
chr1	16339887	16339897	FOSJUN_MA0099.3	9.24964	+	chr1	16339077	16340188	TFE3-RCC,PRCC	gene	16345369	16360545	+	start	5737	Upstream	NA	ENSG00000186510.7	CLCNKA	any_promoter	0.37175	0.39702	1	1	-0.0893
chr1	16388046	16388056	FOSJUN_MA0099.3	8.37426	+	chr1	16387926	16388236	PRCC	gene	16384263	16400127	-	end	3818	PeakInsideFeature	NA	ENSG00000185519.8	FAM131C	any_internal	0.04465	0.09848	0	0	-0.83521
chr1	16394381	16394391	FOSJUN_MA0099.3	8.767	+	chr1	16393410	16395451	TFE3-RCC,PRCC	gene	16384263	16400127	-	center	2235	PeakInsideFeature	NA	ENSG00000185519.8	FAM131C	any_internal	0.12861	0.12256	0	0	0.05836
chr1	16402676	16402686	FOSJUN_MA0099.3	8.00094	-	chr1	16402476	16403806	TFE3-RCC,PRCC	gene	16384263	16400127	-	start	3014	Upstream	NA	ENSG00000185519.8	FAM131C	any_promoter	0.16055	0.26518	0	1	-0.64796
chr1	16415649	16415659	FOSJUN_MA0099.3	7.5472	-	chr1	16414973	16415972	PRCC	gene	16384263	16400127	-	start	15345	Upstream	NA	ENSG00000185519.8	FAM131C	distal_enhancer	0.05267	0.23699	0	1	-1.76726
chr1	16465410	16465420	FOSJUN_MA0099.3	7.49897	-	chr1	16465247	16466284	TFE3-RCC,PRCC	gene	16450831	16482582	-	center	941	PeakInsideFeature	NA	ENSG00000142627.9	EPHA2	any_internal	0.04864	0.04407	0	0	0.09375
chr1	16466211	16466221	FOSJUN_MA0099.3	8.46793	-	chr1	16465247	16466284	TFE3-RCC,PRCC	gene	16450831	16482582	-	center	941	PeakInsideFeature	NA	ENSG00000142627.9	EPHA2	any_internal	0.05981	0.06076	0	0	-0.01626
chr1	16481663	16481673	FOSJUN_MA0099.3	8.72165	+	chr1	16481098	16482951	TFE3-RCC,PRCC	gene	16481705	16483824	+	start	319	OverlapStart	NA	ENSG00000227959.1	RP11-276H7.2	any_promoter	0.24206	0.41073	1	1	-0.70837
chr1	16490808	16490818	FOSJUN_MA0099.3	9.24964	+	chr1	16490662	16491694	TFE3-RCC,PRCC	gene	16450831	16482582	-	start	8596	Upstream	NA	ENSG00000142627.9	EPHA2	any_promoter	0.52259	0.27983	1	1	0.84719
chr1	16500149	16500159	FOSJUN_MA0099.3	7.5472	-	chr1	16499572	16500429	TFE3-RCC,PRCC	gene	16485760	16488378	+	end	11622	Downstream	NA	ENSG00000224621.1	RP11-276H7.3	distal_enhancer	0.24283	0.50355	1	1	-0.98339
chr1	16564139	16564149	FOSJUN_MA0099.3	8.81378	+	chr1	16562592	16564206	TFE3-RCC,PRCC	gene	16558194	16563657	-	start	258	OverlapStart	NA	ENSG00000132881.7	RSG1	any_promoter	0.07392	0.09387	0	0	-0.26752
chr1	16575827	16575837	FOSJUN_MA0099.3	7.51034	-	chr1	16575009	16575948	TFE3-RCC,PRCC	gene	16567707	16567893	-	start	7585	Upstream	NA	ENSG00000233929.1	MT1XP1	any_promoter	0.04322	0.04775	0	0	-0.09409
chr1	16651040	16651050	FOSJUN_MA0099.3	10.36155	-	chr1	16650881	16651452	TFE3-RCC,PRCC	gene	16573333	16678949	-	center	25025	PeakInsideFeature	NA	ENSG00000037637.6	FBXO42	any_internal	0.09295	0.13036	0	0	-0.40041
chr1	16653682	16653692	FOSJUN_MA0099.3	9.22157	-	chr1	16653460	16653807	TFE3-RCC,PRCC	gene	16573333	16678949	-	start	25316	PeakInsideFeature	NA	ENSG00000037637.6	FBXO42	any_internal	0.03547	0.03071	0	0	0.12036
chr1	16713060	16713070	FOSJUN_MA0099.3	8.28374	-	chr1	16712609	16714230	TFE3-RCC,PRCC	gene	16713611	16763919	-	end	192	OverlapEnd	NA	ENSG00000187144.7	SPATA21	any_internal	0.18661	0.26319	1	1	-0.44743
chr1	16723318	16723328	FOSJUN_MA0099.3	7.5472	+	chr1	16722953	16723510	TFE3-RCC,PRCC	gene	16679069	16724640	+	end	1409	PeakInsideFeature	NA	ENSG00000055070.12	SZRD1	any_internal	0.30652	0.11144	1	0	1.28708
chr1	16778854	16778864	FOSJUN_MA0099.3	9.98823	+	chr1	16778171	16778988	PRCC	gene	16787442	16794976	+	start	8863	Upstream	NA	ENSG00000226029.1	RP4-798A10.2	any_promoter	0.03965	0.05129	0	0	-0.2423
chr1	16872201	16872211	FOSJUN_MA0099.3	8.64535	-	chr1	16871402	16872661	PRCC	gene	16875408	16875482	+	start	3377	Upstream	NA	ENSG00000266584.1	AL355149.1	any_promoter	0.05186	0.03637	0	0	0.32951
chr1	16893742	16893752	FOSJUN_MA0099.3	8.28374	+	chr1	16891544	16893897	TFE3-RCC,PRCC	gene	16888813	16940057	-	end	3907	PeakInsideFeature	NA	ENSG00000219481.6	NBPF1	any_internal	0.18775	0.13468	1	0	0.41624
chr1	16929000	16929010	FOSJUN_MA0099.3	10.93777	+	chr1	16928906	16929309	PRCC	gene	16888813	16940057	-	start	10950	PeakInsideFeature	NA	ENSG00000219481.6	NBPF1	any_internal	0.15015	0.14195	0	0	0.06958
chr1	16947599	16947609	FOSJUN_MA0099.3	9.1871	+	chr1	16947104	16948051	TFE3-RCC,PRCC	gene	16888813	16940057	-	start	7520	Upstream	NA	ENSG00000219481.6	NBPF1	any_promoter	0.49736	0.63308	1	1	-0.33379
chr1	17010777	17010787	FOSJUN_MA0099.3	8.767	-	chr1	17010469	17010951	PRCC	gene	17012115	17012550	-	end	1405	Downstream	NA	ENSG00000236698.1	EIF1AXP1	distal_enhancer	0.0481	0.0321	0	0	0.362
chr1	17054072	17054082	FOSJUN_MA0099.3	8.64535	+	chr1	17053696	17054695	TFE3-RCC,PRCC	gene	17013833	17046652	-	start	7543	Upstream	NA	ENSG00000268869.1	ESPNP	any_promoter	0.0636	0.09742	0	0	-0.471
chr1	17096965	17096975	FOSJUN_MA0099.3	8.64535	+	chr1	17096605	17097418	TFE3-RCC,PRCC	gene	17081404	17096732	-	start	279	OverlapStart	NA	ENSG00000186715.6	MST1L	any_promoter	0.69038	0.81974	1	1	-0.24011
chr1	17099401	17099411	FOSJUN_MA0099.3	7.95982	-	chr1	17098798	17100016	TFE3-RCC,PRCC	gene	17081404	17096732	-	start	2675	Upstream	NA	ENSG00000186715.6	MST1L	any_promoter	0.33274	0.51335	1	1	-0.59099
chr1	17100372	17100382	FOSJUN_MA0099.3	10.36155	+	chr1	17100244	17100673	PRCC	gene	17081404	17096732	-	start	3726	Upstream	NA	ENSG00000186715.6	MST1L	any_promoter	0.04248	0.09912	0	0	-0.88907
chr1	17188708	17188718	FOSJUN_MA0099.3	8.64535	+	chr1	17188551	17188944	PRCC	gene	17185443	17185516	-	start	3231	Upstream	NA	ENSG00000263811.1	MIR3675	any_promoter	0.04463	0.02416	0	0	0.511
chr1	17307435	17307445	FOSJUN_MA0099.3	8.64535	-	chr1	17307142	17307504	PRCC	gene	17300996	17307330	-	start	7	OverlapStart	NA	ENSG00000117122.9	MFAP2	any_promoter	0.03822	0.02314	0	0	0.40043
chr1	17342979	17342989	FOSJUN_MA0099.3	9.17539	+	chr1	17342448	17343163	TFE3-RCC	gene	17312452	17338423	-	start	4382	Upstream	NA	ENSG00000159363.13	ATP13A2	any_promoter	0.15478	0.03872	0	0	1.51119
chr1	17349335	17349345	FOSJUN_MA0099.3	7.80483	+	chr1	17349187	17350180	TFE3-RCC,PRCC	gene	17345216	17380665	-	end	4467	PeakInsideFeature	NA	ENSG00000117118.5	SDHB	any_internal	0.06293	0.02049	0	0	0.96637
chr1	17386033	17386043	FOSJUN_MA0099.3	8.767	-	chr1	17385990	17386844	TFE3-RCC,PRCC	gene	17345216	17380665	-	start	5752	Upstream	NA	ENSG00000117118.5	SDHB	any_promoter	0.1398	0.08764	0	0	0.55308
chr1	17454904	17454914	FOSJUN_MA0099.3	8.42259	+	chr1	17454512	17455606	TFE3-RCC,PRCC	gene	17393255	17445948	-	start	9111	Upstream	NA	ENSG00000117115.8	PADI2	any_promoter	0.16052	0.14913	0	0	0.09192
chr1	17455036	17455046	FOSJUN_MA0099.3	9.98823	-	chr1	17454512	17455606	TFE3-RCC,PRCC	gene	17393255	17445948	-	start	9111	Upstream	NA	ENSG00000117115.8	PADI2	any_promoter	0.30667	0.51932	1	1	-0.71641
chr1	17468199	17468209	FOSJUN_MA0099.3	7.86913	+	chr1	17467678	17468752	TFE3-RCC,PRCC	gene	17484691	17484779	+	start	16476	Upstream	NA	ENSG00000252180.1	Y_RNA	distal_enhancer	0.0249	0.03968	0	0	-0.38101
chr1	17489625	17489635	FOSJUN_MA0099.3	7.72378	-	chr1	17489152	17489786	PRCC	gene	17484691	17484779	+	end	4690	Downstream	NA	ENSG00000252180.1	Y_RNA	distal_enhancer	0.04206	0.05377	0	0	-0.23544
chr1	17525607	17525617	FOSJUN_MA0099.3	10.36155	-	chr1	17525175	17525620	TFE3-RCC,PRCC	gene	17531620	17572500	+	start	6223	Upstream	NA	ENSG00000142623.8	PADI1	any_promoter	0.09382	0.04349	0	0	0.80384
chr1	17553146	17553156	FOSJUN_MA0099.3	9.22157	-	chr1	17552826	17553720	PRCC	gene	17531620	17572500	+	center	1213	PeakInsideFeature	NA	ENSG00000142623.8	PADI1	any_internal	0.0739	0.05147	0	0	0.37541
chr1	17559707	17559717	FOSJUN_MA0099.3	10.36155	+	chr1	17559341	17560684	TFE3-RCC,PRCC	gene	17531620	17572500	+	center	7952	PeakInsideFeature	NA	ENSG00000142623.8	PADI1	any_internal	0.3101	0.16823	1	0	0.79745
chr1	17560449	17560459	FOSJUN_MA0099.3	10.36155	-	chr1	17559341	17560684	TFE3-RCC,PRCC	gene	17531620	17572500	+	center	7952	PeakInsideFeature	NA	ENSG00000142623.8	PADI1	any_internal	1.13177	0.75919	1	1	0.56142
chr1	17563740	17563750	FOSJUN_MA0099.3	9.29788	-	chr1	17563392	17564146	TFE3-RCC,PRCC	gene	17531620	17572500	+	end	8731	PeakInsideFeature	NA	ENSG00000142623.8	PADI1	any_internal	0.57376	0.80865	1	1	-0.47814
chr1	17564008	17564018	FOSJUN_MA0099.3	8.31181	+	chr1	17563392	17564146	TFE3-RCC,PRCC	gene	17531620	17572500	+	end	8731	PeakInsideFeature	NA	ENSG00000142623.8	PADI1	any_internal	0.13404	0.30891	0	1	-1.07484
chr1	17577255	17577265	FOSJUN_MA0099.3	9.54871	-	chr1	17576940	17577829	TFE3-RCC,PRCC	gene	17575592	17610728	+	start	1792	PeakInsideFeature	NA	ENSG00000142619.4	PADI3	any_internal	0.11333	0.12505	0	0	-0.11815
chr1	17578417	17578427	FOSJUN_MA0099.3	8.81378	-	chr1	17578264	17578568	PRCC	gene	17575592	17610728	+	start	2824	PeakInsideFeature	NA	ENSG00000142619.4	PADI3	any_internal	0.04447	0.08319	0	0	-0.64663
chr1	17634635	17634645	FOSJUN_MA0099.3	9.1871	-	chr1	17634461	17634769	TFE3-RCC,PRCC	gene	17634689	17690499	+	start	74	OverlapStart	NA	ENSG00000159339.9	PADI4	any_promoter	0.10093	0.09461	0	0	0.07489
chr1	17692090	17692100	FOSJUN_MA0099.3	9.54871	-	chr1	17691704	17692184	TFE3-RCC,PRCC	gene	17698690	17728195	+	start	6746	Upstream	NA	ENSG00000256049.2	PADI6	any_promoter	0.04514	0.05074	0	0	-0.11236
chr1	17718885	17718895	FOSJUN_MA0099.3	8.42259	+	chr1	17718768	17719353	TFE3-RCC	gene	17698690	17728195	+	center	5618	PeakInsideFeature	NA	ENSG00000256049.2	PADI6	any_internal	0.12236	0.01855	0	0	1.78229
chr1	17719949	17719959	FOSJUN_MA0099.3	7.5472	-	chr1	17719640	17720079	PRCC	gene	17698690	17728195	+	center	6417	PeakInsideFeature	NA	ENSG00000256049.2	PADI6	any_internal	0.07322	0.08341	0	0	-0.1438
chr1	17802412	17802422	FOSJUN_MA0099.3	8.64535	+	chr1	17802221	17802966	PRCC	gene	17776258	17776359	+	end	26234	Downstream	NA	ENSG00000239020.1	snoU13	distal_enhancer	0.05093	0.10806	0	0	-0.81758
chr1	17820799	17820809	FOSJUN_MA0099.3	10.93777	-	chr1	17820738	17821126	TFE3-RCC,PRCC	gene	17776258	17776359	+	end	44573	Downstream	NA	ENSG00000239020.1	snoU13	distal_enhancer	0.04663	0.05803	0	0	-0.21587
chr1	17846777	17846787	FOSJUN_MA0099.3	8.64535	-	chr1	17846442	17847271	TFE3-RCC,PRCC	gene	17866329	18024369	+	start	19473	Upstream	NA	ENSG00000074964.12	ARHGEF10L	distal_enhancer	0.23346	0.70176	1	1	-1.49514
chr1	17852962	17852972	FOSJUN_MA0099.3	9.45819	+	chr1	17852592	17853127	TFE3-RCC,PRCC	gene	17866329	18024369	+	start	13470	Upstream	NA	ENSG00000074964.12	ARHGEF10L	distal_enhancer	0.10126	0.1024	0	0	-0.01307
chr1	17866869	17866879	FOSJUN_MA0099.3	8.37426	+	chr1	17865802	17867849	TFE3-RCC,PRCC	gene	17866329	18024369	+	start	496	OverlapStart	NA	ENSG00000074964.12	ARHGEF10L	any_promoter	0.13206	0.13462	0	0	-0.02347
chr1	17872049	17872059	FOSJUN_MA0099.3	9.29788	-	chr1	17871675	17872422	TFE3-RCC,PRCC	gene	17866329	18024369	+	start	5719	PeakInsideFeature	NA	ENSG00000074964.12	ARHGEF10L	any_internal	0.14468	0.19508	0	1	-0.37717
chr1	17880710	17880720	FOSJUN_MA0099.3	9.17539	+	chr1	17880488	17881214	PRCC	gene	17866329	18024369	+	start	14522	PeakInsideFeature	NA	ENSG00000074964.12	ARHGEF10L	any_internal	0.09245	0.19652	0	1	-0.9212
chr1	17886450	17886460	FOSJUN_MA0099.3	8.72165	-	chr1	17885732	17886981	TFE3-RCC,PRCC	gene	17866329	18024369	+	start	20027	PeakInsideFeature	NA	ENSG00000074964.12	ARHGEF10L	any_internal	0.74648	0.6269	1	1	0.24332
chr1	17888213	17888223	FOSJUN_MA0099.3	9.24964	-	chr1	17887634	17888518	TFE3-RCC,PRCC	gene	17866329	18024369	+	start	21747	PeakInsideFeature	NA	ENSG00000074964.12	ARHGEF10L	any_internal	0.4387	0.36739	1	1	0.24147
chr1	17896322	17896332	FOSJUN_MA0099.3	8.81378	-	chr1	17895673	17896797	TFE3-RCC,PRCC	gene	17866329	18024369	+	start	29906	PeakInsideFeature	NA	ENSG00000074964.12	ARHGEF10L	any_internal	0.45997	0.34862	1	1	0.37721
chr1	17951492	17951502	FOSJUN_MA0099.3	8.00094	+	chr1	17950601	17951909	TFE3-RCC,PRCC	gene	17866329	18024369	+	center	5906	PeakInsideFeature	NA	ENSG00000074964.12	ARHGEF10L	any_internal	0.41475	0.23488	1	1	0.76112
chr1	18046638	18046648	FOSJUN_MA0099.3	8.72165	+	chr1	18046361	18046975	PRCC	gene	18044181	18076473	+	start	2487	PeakInsideFeature	NA	ENSG00000236648.1	RP11-473A10.2	any_internal	0.03821	0.02335	0	0	0.39378
chr1	18092704	18092714	FOSJUN_MA0099.3	7.86363	-	chr1	18092021	18092921	PRCC	gene	18081807	18153558	+	start	10664	PeakInsideFeature	NA	ENSG00000117148.6	ACTL8	any_internal	0.0327	0.04	0	0	-0.17472
chr1	18095283	18095293	FOSJUN_MA0099.3	8.37426	-	chr1	18094762	18095914	PRCC	gene	18081807	18153558	+	start	13531	PeakInsideFeature	NA	ENSG00000117148.6	ACTL8	any_internal	0.04374	0.08637	0	0	-0.70427
chr1	18193163	18193173	FOSJUN_MA0099.3	8.72165	-	chr1	18193031	18193297	PRCC	gene	18081807	18153558	+	end	39606	Downstream	NA	ENSG00000117148.6	ACTL8	distal_enhancer	0.04194	0.03855	0	0	0.07614
chr1	18202638	18202648	FOSJUN_MA0099.3	9.17539	-	chr1	18202431	18202711	PRCC	gene	18081807	18153558	+	end	49013	Downstream	NA	ENSG00000117148.6	ACTL8	distal_enhancer	0.06118	0.05026	0	0	0.19793
chr1	18220943	18220953	FOSJUN_MA0099.3	10.93777	-	chr1	18220656	18221235	PRCC	NA	NA	NA	NA	NA	NA	NA	NA	NA	NA	NA	0.04636	0.1127	0	0	-0.95819
chr1	18277449	18277459	FOSJUN_MA0099.3	7.92668	+	chr1	18276982	18277807	TFE3-RCC	NA	NA	NA	NA	NA	NA	NA	NA	NA	NA	NA	0.63778	0.01988	1	0	3.91472
chr1	18336335	18336345	FOSJUN_MA0099.3	9.1871	-	chr1	18335261	18336390	PRCC	NA	NA	NA	NA	NA	NA	NA	NA	NA	NA	NA	0.03824	0.03295	0	0	0.12815
chr1	18347894	18347904	FOSJUN_MA0099.3	10.06248	-	chr1	18347881	18348082	PRCC	gene	18392150	18400906	+	start	44169	Upstream	NA	ENSG00000261781.1	RP11-174G17.2	distal_enhancer	0.03888	0.02395	0	0	0.39107
chr1	18418701	18418711	FOSJUN_MA0099.3	9.24964	-	chr1	18418571	18418991	PRCC	gene	18434239	18704977	+	start	15458	Upstream	NA	ENSG00000117154.7	IGSF21	distal_enhancer	0.07231	0.14665	0	0	-0.82528
chr1	18431389	18431399	FOSJUN_MA0099.3	9.48626	-	chr1	18431092	18431778	PRCC	gene	18434239	18704977	+	start	2804	Upstream	NA	ENSG00000117154.7	IGSF21	any_promoter	0.03907	0.04628	0	0	-0.15616
chr1	18445297	18445307	FOSJUN_MA0099.3	7.62701	+	chr1	18444466	18445492	TFE3-RCC,PRCC	gene	18434239	18704977	+	start	10740	PeakInsideFeature	NA	ENSG00000117154.7	IGSF21	any_internal	0.04989	0.02095	0	0	0.71706
chr1	18509099	18509109	FOSJUN_MA0099.3	9.45819	-	chr1	18508951	18509743	TFE3-RCC,PRCC	gene	18493422	18505840	-	start	3507	Upstream	NA	ENSG00000230035.2	RP11-174G17	any_promoter	0.30586	0.02506	1	0	2.74923
chr1	18509411	18509421	FOSJUN_MA0099.3	7.82312	+	chr1	18508951	18509743	TFE3-RCC,PRCC	gene	18493422	18505840	-	start	3507	Upstream	NA	ENSG00000230035.2	RP11-174G17	any_promoter	0.55258	0.12613	1	0	1.94131
chr1	18566377	18566387	FOSJUN_MA0099.3	7.92668	-	chr1	18566243	18566545	TFE3-RCC	gene	18434239	18704977	+	center	3214	PeakInsideFeature	NA	ENSG00000117154.7	IGSF21	any_internal	0.06408	0.04444	0	0	0.36397
chr1	18665714	18665724	FOSJUN_MA0099.3	9.17539	+	chr1	18665494	18666137	PRCC	gene	18434239	18704977	+	end	39162	PeakInsideFeature	NA	ENSG00000117154.7	IGSF21	any_internal	0.05249	0.08354	0	0	-0.49153
chr1	18665838	18665848	FOSJUN_MA0099.3	9.98823	+	chr1	18665494	18666137	PRCC	gene	18434239	18704977	+	end	39162	PeakInsideFeature	NA	ENSG00000117154.7	IGSF21	any_internal	0.07456	0.16616	0	0	-0.94814
chr1	18738938	18738948	FOSJUN_MA0099.3	7.81829	-	chr1	18738612	18739122	PRCC	gene	18712322	18715008	+	end	23859	Downstream	NA	ENSG00000225387.1	RP11-422P22.1	distal_enhancer	0.03271	0.02692	0	0	0.15537
chr1	18740632	18740642	FOSJUN_MA0099.3	10.12493	-	chr1	18740473	18740816	PRCC	gene	18712322	18715008	+	end	25636	Downstream	NA	ENSG00000225387.1	RP11-422P22.1	distal_enhancer	0.04316	0.05811	0	0	-0.28996
chr1	18761349	18761359	FOSJUN_MA0099.3	9.24964	+	chr1	18761253	18761557	PRCC	gene	18807423	18812478	+	start	46018	Upstream	NA	ENSG00000179023.7	KLHDC7A	distal_enhancer	0.04169	0.0269	0	0	0.36801
chr1	18807004	18807014	FOSJUN_MA0099.3	9.24964	-	chr1	18806518	18808167	TFE3-RCC,PRCC	gene	18807423	18812478	+	start	81	OverlapStart	NA	ENSG00000179023.7	KLHDC7A	any_promoter	0.87003	0.60402	1	1	0.50951
chr1	18832253	18832263	FOSJUN_MA0099.3	7.59255	+	chr1	18832205	18832417	TFE3-RCC	gene	18839611	18839881	+	start	7300	Upstream	NA	ENSG00000235282.2	RP1-8B22.1	any_promoter	0.05157	0.01989	0	0	0.78392
chr1	18857638	18857648	FOSJUN_MA0099.3	8.77266	+	chr1	18857269	18857755	TFE3-RCC,PRCC	gene	18839611	18839881	+	end	17631	Downstream	NA	ENSG00000235282.2	RP1-8B22.1	distal_enhancer	0.10998	0.03179	0	0	1.26394
chr1	18995449	18995459	FOSJUN_MA0099.3	7.81829	-	chr1	18995279	18995793	PRCC	gene	18957499	19075360	+	center	20893	PeakInsideFeature	NA	ENSG00000009709.7	PAX7	any_internal	0.03962	0.05752	0	0	-0.35767
chr1	19046749	19046759	FOSJUN_MA0099.3	8.3	-	chr1	19046585	19047102	PRCC	gene	18957499	19075360	+	end	28517	PeakInsideFeature	NA	ENSG00000009709.7	PAX7	any_internal	0.05321	0.03353	0	0	0.42447
chr1	19253324	19253334	FOSJUN_MA0099.3	8.37426	-	chr1	19252757	19253533	TFE3-RCC,PRCC	gene	19175766	19247615	-	start	5530	Upstream	NA	ENSG00000255275.3	RP13-279N23.2	any_promoter	0.13752	0.37811	0	1	-1.31588
chr1	19264193	19264203	FOSJUN_MA0099.3	9.45819	-	chr1	19263447	19264327	TFE3-RCC,PRCC	gene	19230774	19283180	-	center	6910	PeakInsideFeature	NA	ENSG00000169991.6	IFFO2	any_internal	0.04844	0.02607	0	0	0.53284
chr1	19337677	19337687	FOSJUN_MA0099.3	8.37426	+	chr1	19336227	19338181	TFE3-RCC,PRCC	NA	NA	NA	NA	NA	NA	NA	NA	NA	NA	NA	0.63802	0.66024	1	1	-0.04763
chr1	19360697	19360707	FOSJUN_MA0099.3	7.49897	+	chr1	19360354	19361064	PRCC	gene	19398603	19402005	-	end	37894	Downstream	NA	ENSG00000272084.1	RP5-1126H10.2	distal_enhancer	0.04546	0.07678	0	0	-0.53696
chr1	19372136	19372146	FOSJUN_MA0099.3	8.28374	-	chr1	19371755	19373158	TFE3-RCC,PRCC	gene	19398603	19402005	-	end	26147	Downstream	NA	ENSG00000272084.1	RP5-1126H10.2	distal_enhancer	0.08243	0.20003	0	1	-1.07379
chr1	19375765	19375775	FOSJUN_MA0099.3	7.74652	-	chr1	19375487	19375935	PRCC	gene	19398603	19402005	-	end	22892	Downstream	NA	ENSG00000272084.1	RP5-1126H10.2	distal_enhancer	0.04351	0.13446	0	0	-1.23095
chr1	19381023	19381033	FOSJUN_MA0099.3	8.37426	+	chr1	19380340	19381348	PRCC	gene	19398603	19402005	-	end	17759	Downstream	NA	ENSG00000272084.1	RP5-1126H10.2	distal_enhancer	0.07302	0.14853	0	0	-0.83049
chr1	19393034	19393044	FOSJUN_MA0099.3	9.24964	+	chr1	19392704	19394345	TFE3-RCC,PRCC	gene	19398603	19402005	-	end	5079	Downstream	NA	ENSG00000272084.1	RP5-1126H10.2	distal_enhancer	0.05144	0.14992	0	0	-1.20502
chr1	19401447	19401457	FOSJUN_MA0099.3	8.34833	+	chr1	19400834	19402186	TFE3-RCC,PRCC	gene	19398603	19402005	-	start	495	OverlapStart	NA	ENSG00000272084.1	RP5-1126H10.2	any_promoter	0.1008	0.1575	0	0	-0.54035
chr1	19408181	19408191	FOSJUN_MA0099.3	8.3	-	chr1	19405950	19408969	TFE3-RCC,PRCC	gene	19398603	19402005	-	start	5454	Upstream	NA	ENSG00000272084.1	RP5-1126H10.2	any_promoter	0.1744	0.17793	0	0	-0.02544
chr1	19412946	19412956	FOSJUN_MA0099.3	7.5472	-	chr1	19412670	19413786	TFE3-RCC,PRCC	gene	19410045	19410145	-	start	3083	Upstream	NA	ENSG00000266098.1	AL137127.1	any_promoter	0.24296	0.14405	1	0	0.66773
chr1	19414749	19414759	FOSJUN_MA0099.3	8.39934	-	chr1	19414069	19414871	TFE3-RCC,PRCC	gene	19410045	19410145	-	start	4325	Upstream	NA	ENSG00000266098.1	AL137127.1	any_promoter	0.13586	0.08971	0	0	0.49145
chr1	19440311	19440321	FOSJUN_MA0099.3	9.29788	+	chr1	19440137	19440489	PRCC	gene	19400999	19536770	-	center	28571	PeakInsideFeature	NA	ENSG00000127481.10	UBR4	any_internal	0.12282	0.10982	0	0	0.13375
chr1	19483431	19483441	FOSJUN_MA0099.3	8.43985	-	chr1	19483210	19483504	TFE3-RCC,PRCC	gene	19400999	19536770	-	center	14473	PeakInsideFeature	NA	ENSG00000127481.10	UBR4	any_internal	0.15938	0.07549	0	0	0.88221
chr1	19488865	19488875	FOSJUN_MA0099.3	7.62701	+	chr1	19488720	19489106	TFE3-RCC,PRCC	gene	19400999	19536770	-	center	20029	PeakInsideFeature	NA	ENSG00000127481.10	UBR4	any_internal	0.075	0.0314	0	0	0.83754
chr1	19530137	19530147	FOSJUN_MA0099.3	8.19644	+	chr1	19529876	19530449	PRCC	gene	19536994	19567198	+	start	6832	Upstream	NA	ENSG00000230424.1	RP1-43E13.2	any_promoter	0.05182	0.0707	0	0	-0.32079
chr1	19584262	19584272	FOSJUN_MA0099.3	8.31181	-	chr1	19583967	19584394	PRCC	gene	19542157	19578046	-	start	6134	Upstream	NA	ENSG00000127463.9	EMC1	any_promoter	0.04594	0.07934	0	0	-0.56321
chr1	19587269	19587279	FOSJUN_MA0099.3	7.86363	-	chr1	19586642	19587653	PRCC	gene	19542157	19578046	-	start	9101	Upstream	NA	ENSG00000127463.9	EMC1	any_promoter	0.04234	0.23036	0	1	-1.93892
chr1	19639237	19639247	FOSJUN_MA0099.3	8.72165	+	chr1	19637691	19639541	TFE3-RCC,PRCC	gene	19630458	19638640	-	start	24	OverlapStart	NA	ENSG00000053371.8	AKR7A2	any_promoter	0.40696	0.26548	1	1	0.57409
chr1	19663235	19663245	FOSJUN_MA0099.3	8.00094	+	chr1	19663136	19664086	PRCC	gene	19665266	19812066	-	end	1655	Downstream	NA	ENSG00000077549.13	CAPZB	distal_enhancer	0.0434	0.08448	0	0	-0.68661
chr1	19663999	19664009	FOSJUN_MA0099.3	8.39451	+	chr1	19663136	19664086	PRCC	gene	19665266	19812066	-	end	1655	Downstream	NA	ENSG00000077549.13	CAPZB	distal_enhancer	0.05309	0.06325	0	0	-0.17861
chr1	19725163	19725173	FOSJUN_MA0099.3	8.72165	+	chr1	19724744	19725345	TFE3-RCC,PRCC	gene	19665266	19812066	-	center	13622	PeakInsideFeature	NA	ENSG00000077549.13	CAPZB	any_internal	0.04266	0.04254	0	0	0.0026
chr1	19756842	19756852	FOSJUN_MA0099.3	10.56445	+	chr1	19755937	19757300	TFE3-RCC,PRCC	gene	19665266	19812066	-	center	17952	PeakInsideFeature	NA	ENSG00000077549.13	CAPZB	any_internal	0.14213	0.18735	0	1	-0.34732
chr1	19767150	19767160	FOSJUN_MA0099.3	7.81829	-	chr1	19766906	19768164	TFE3-RCC,PRCC	gene	19665266	19812066	-	center	28869	PeakInsideFeature	NA	ENSG00000077549.13	CAPZB	any_internal	0.5448	0.46611	1	1	0.21482
chr1	19775101	19775111	FOSJUN_MA0099.3	7.95982	-	chr1	19774125	19776103	TFE3-RCC,PRCC	gene	19665266	19812066	-	center	36448	PeakInsideFeature	NA	ENSG00000077549.13	CAPZB	any_internal	0.10247	0.12433	0	0	-0.23002
chr1	19777468	19777478	FOSJUN_MA0099.3	10.06248	-	chr1	19777420	19777862	PRCC	gene	19665266	19812066	-	start	34425	PeakInsideFeature	NA	ENSG00000077549.13	CAPZB	any_internal	0.09535	0.08658	0	0	0.11011
chr1	19781045	19781055	FOSJUN_MA0099.3	8.34833	+	chr1	19780952	19781707	TFE3-RCC,PRCC	gene	19665266	19812066	-	start	30737	PeakInsideFeature	NA	ENSG00000077549.13	CAPZB	any_internal	0.06964	0.05329	0	0	0.27684
chr1	19781310	19781320	FOSJUN_MA0099.3	7.51034	-	chr1	19780952	19781707	TFE3-RCC,PRCC	gene	19665266	19812066	-	start	30737	PeakInsideFeature	NA	ENSG00000077549.13	CAPZB	any_internal	0.05427	0.07013	0	0	-0.2662
chr1	19795230	19795240	FOSJUN_MA0099.3	8.43985	+	chr1	19794821	19796572	TFE3-RCC,PRCC	gene	19665266	19812066	-	start	16370	PeakInsideFeature	NA	ENSG00000077549.13	CAPZB	any_internal	0.09603	0.09904	0	0	-0.03573
chr1	19796062	19796072	FOSJUN_MA0099.3	9.1871	+	chr1	19794821	19796572	TFE3-RCC,PRCC	gene	19665266	19812066	-	start	16370	PeakInsideFeature	NA	ENSG00000077549.13	CAPZB	any_internal	0.49494	0.57625	1	1	-0.21
chr1	19943229	19943239	FOSJUN_MA0099.3	8.42259	-	chr1	19943077	19943535	PRCC	gene	19923476	19956314	+	center	3411	PeakInsideFeature	NA	ENSG00000173436.9	MINOS1	any_internal	0.06556	0.08195	0	0	-0.24246
chr1	19948917	19948927	FOSJUN_MA0099.3	9.22157	+	chr1	19948715	19949037	PRCC	gene	19923472	19984549	+	center	5134	PeakInsideFeature	NA	ENSG00000270136.1	MINOS1-NBL1	any_internal	0.05391	0.07404	0	0	-0.33156
chr1	19962394	19962404	FOSJUN_MA0099.3	8.92455	+	chr1	19962226	19962557	TFE3-RCC,PRCC	gene	19967047	19984945	+	start	4656	Upstream	NA	ENSG00000158747.9	NBL1	any_promoter	0.07968	0.19116	0	1	-1.05327
chr1	19969820	19969830	FOSJUN_MA0099.3	8.81378	+	chr1	19969646	19971910	TFE3-RCC,PRCC	gene	19967047	19984945	+	start	3731	PeakInsideFeature	NA	ENSG00000158747.9	NBL1	any_internal	0.06926	0.24495	0	1	-1.52801
chr1	19972640	19972650	FOSJUN_MA0099.3	7.86913	-	chr1	19972548	19973251	PRCC	gene	19967047	19984945	+	center	3097	PeakInsideFeature	NA	ENSG00000158747.9	NBL1	any_internal	0.09266	0.13054	0	0	-0.40567
chr1	19985996	19986006	FOSJUN_MA0099.3	9.24964	+	chr1	19985919	19986647	TFE3-RCC,PRCC	gene	19991779	20006055	+	start	5496	Upstream	NA	ENSG00000158748.3	HTR6	any_promoter	0.05605	0.08461	0	0	-0.44018
chr1	20006044	20006054	FOSJUN_MA0099.3	7.5472	-	chr1	20005210	20006365	PRCC	gene	19991779	20006055	+	end	268	OverlapEnd	NA	ENSG00000158748.3	HTR6	any_internal	0.04103	0.03658	0	0	0.10226
chr1	20060753	20060763	FOSJUN_MA0099.3	9.24964	+	chr1	20060589	20061628	TFE3-RCC,PRCC	gene	20008705	20126438	-	center	6463	PeakInsideFeature	NA	ENSG00000162542.9	TMCO4	any_internal	0.26831	0.23115	1	1	0.19615
chr1	20064060	20064070	FOSJUN_MA0099.3	7.89737	+	chr1	20063802	20064996	TFE3-RCC,PRCC	gene	20008705	20126438	-	center	3172	PeakInsideFeature	NA	ENSG00000162542.9	TMCO4	any_internal	0.54133	0.53195	1	1	0.02414
chr1	20092256	20092266	FOSJUN_MA0099.3	7.95415	-	chr1	20091191	20092680	TFE3-RCC,PRCC	gene	20008705	20126438	-	center	24364	PeakInsideFeature	NA	ENSG00000162542.9	TMCO4	any_internal	0.17508	0.24418	0	1	-0.42985
chr1	20092348	20092358	FOSJUN_MA0099.3	7.89171	-	chr1	20091191	20092680	TFE3-RCC,PRCC	gene	20008705	20126438	-	center	24364	PeakInsideFeature	NA	ENSG00000162542.9	TMCO4	any_internal	0.25278	0.29812	1	1	-0.21886
chr1	20127706	20127716	FOSJUN_MA0099.3	8.77266	+	chr1	20127361	20127822	PRCC	gene	20008705	20126438	-	start	1153	Upstream	NA	ENSG00000162542.9	TMCO4	any_promoter	0.11119	0.13933	0	0	-0.2728
chr1	20151271	20151281	FOSJUN_MA0099.3	7.62701	+	chr1	20150483	20152165	TFE3-RCC,PRCC	gene	20140522	20141771	-	start	9553	Upstream	NA	ENSG00000178828.5	RNF186	any_promoter	0.05331	0.05783	0	0	-0.08197
chr1	20152136	20152146	FOSJUN_MA0099.3	8.08656	-	chr1	20150483	20152165	TFE3-RCC,PRCC	gene	20140522	20141771	-	start	9553	Upstream	NA	ENSG00000178828.5	RNF186	any_promoter	0.03614	0.0482	0	0	-0.26367
chr1	20187726	20187736	FOSJUN_MA0099.3	10.12493	-	chr1	20187023	20188104	PRCC	gene	20209005	20239438	+	start	21442	Upstream	NA	ENSG00000169914.5	OTUD3	distal_enhancer	0.03953	0.09818	0	0	-0.9435
chr1	20193464	20193474	FOSJUN_MA0099.3	7.81829	-	chr1	20193309	20193860	TFE3-RCC,PRCC	gene	20209005	20239438	+	start	15421	Upstream	NA	ENSG00000169914.5	OTUD3	distal_enhancer	0.14985	0.06089	0	0	1.03418
chr1	20230246	20230256	FOSJUN_MA0099.3	10.06248	+	chr1	20230124	20230569	PRCC	gene	20209005	20239438	+	center	6125	PeakInsideFeature	NA	ENSG00000169914.5	OTUD3	any_internal	0.06067	0.08076	0	0	-0.30717
chr1	20251936	20251946	FOSJUN_MA0099.3	9.24964	+	chr1	20251763	20252097	PRCC	gene	20246501	20250110	-	start	1820	Upstream	NA	ENSG00000188784.4	PLA2G2E	any_promoter	0.02846	0.02629	0	0	0.06095
chr1	20275741	20275751	FOSJUN_MA0099.3	8.53037	+	chr1	20275620	20275820	PRCC	gene	20297461	20297760	+	start	21741	Upstream	NA	ENSG00000242688.2	RN7SL304P	distal_enhancer	0.03123	0.0274	0	0	0.10368
chr1	20429485	20429495	FOSJUN_MA0099.3	8.3	+	chr1	20429458	20429781	PRCC	gene	20438431	20446050	-	end	8812	Downstream	NA	ENSG00000117215.10	PLA2G2D	distal_enhancer	0.03368	0.03578	0	0	-0.05159
chr1	20438943	20438953	FOSJUN_MA0099.3	10.36155	+	chr1	20438775	20439353	TFE3-RCC,PRCC	gene	20438431	20446050	-	end	633	PeakInsideFeature	NA	ENSG00000117215.10	PLA2G2D	any_internal	0.11081	0.09354	0	0	0.19778
chr1	20451173	20451183	FOSJUN_MA0099.3	9.45819	+	chr1	20450720	20451466	PRCC	gene	20438431	20446050	-	start	5043	Upstream	NA	ENSG00000117215.10	PLA2G2D	any_promoter	0.10537	0.2699	0	1	-1.18382
chr1	20465793	20465803	FOSJUN_MA0099.3	7.51034	+	chr1	20465510	20465990	PRCC	gene	20465818	20476879	+	start	68	OverlapStart	NA	ENSG00000158786.4	PLA2G2F	any_promoter	0.04078	0.04808	0	0	-0.15405
chr1	20519090	20519100	FOSJUN_MA0099.3	10.06248	-	chr1	20518996	20519264	PRCC	gene	20510734	20512979	-	start	6151	Upstream	NA	ENSG00000225986.1	RP3-340N1.5	any_promoter	0.05342	0.04596	0	0	0.14618
chr1	20526072	20526082	FOSJUN_MA0099.3	9.17539	+	chr1	20525801	20526675	PRCC	gene	20512577	20522541	+	end	3697	Downstream	NA	ENSG00000162543.5	UBXN10	distal_enhancer	0.05235	0.07006	0	0	-0.30095
chr1	20537672	20537682	FOSJUN_MA0099.3	7.84637	+	chr1	20537616	20540071	TFE3-RCC,PRCC	gene	20512577	20522541	+	end	16302	Downstream	NA	ENSG00000162543.5	UBXN10	distal_enhancer	0.03602	0.05751	0	0	-0.44153
chr1	20538147	20538157	FOSJUN_MA0099.3	8.34833	-	chr1	20537616	20540071	TFE3-RCC,PRCC	gene	20512577	20522541	+	end	16302	Downstream	NA	ENSG00000162543.5	UBXN10	distal_enhancer	0.07469	0.16967	0	0	-0.97262
chr1	20582470	20582480	FOSJUN_MA0099.3	10.36155	+	chr1	20581916	20582798	TFE3-RCC,PRCC	gene	20569587	20571148	+	end	11209	Downstream	NA	ENSG00000228105.1	RP3-340N1.6	distal_enhancer	0.16982	0.15302	0	0	0.13081
chr1	20598092	20598102	FOSJUN_MA0099.3	7.82312	+	chr1	20597969	20598817	TFE3-RCC,PRCC	gene	20617411	20681387	+	start	19018	Upstream	NA	ENSG00000158816.11	VWA5B1	distal_enhancer	0.05458	0.06038	0	0	-0.10274
chr1	20652594	20652604	FOSJUN_MA0099.3	7.86363	-	chr1	20651402	20652823	PRCC	gene	20620703	20649680	-	start	2432	Upstream	NA	ENSG00000226664.1	RP4-745E8.2	any_promoter	0.01515	0.01794	0	0	-0.09931
chr1	20664439	20664449	FOSJUN_MA0099.3	8.64535	+	chr1	20664176	20664464	TFE3-RCC	gene	20617411	20681387	+	center	14921	PeakInsideFeature	NA	ENSG00000158816.11	VWA5B1	any_internal	0.07494	0.02029	0	0	1.15957
chr1	20685643	20685653	FOSJUN_MA0099.3	7.51034	-	chr1	20685049	20686558	TFE3-RCC,PRCC	gene	20687071	20757727	-	end	1268	Downstream	NA	ENSG00000236963.1	RP4-749H3.1	distal_enhancer	0.10847	0.07699	0	0	0.39145
chr1	20686146	20686156	FOSJUN_MA0099.3	8.767	-	chr1	20685049	20686558	TFE3-RCC,PRCC	gene	20687071	20757727	-	end	1268	Downstream	NA	ENSG00000236963.1	RP4-749H3.1	distal_enhancer	0.05169	0.10999	0	0	-0.82395
chr1	20707244	20707254	FOSJUN_MA0099.3	9.98823	+	chr1	20707108	20707878	PRCC	gene	20687071	20757727	-	center	14906	PeakInsideFeature	NA	ENSG00000236963.1	RP4-749H3.1	any_internal	0.03023	0.02635	0	0	0.1071
chr1	20717337	20717347	FOSJUN_MA0099.3	9.75161	-	chr1	20716862	20718031	PRCC	gene	20687071	20757727	-	center	4953	PeakInsideFeature	NA	ENSG00000236963.1	RP4-749H3.1	any_internal	0.03275	0.04413	0	0	-0.26367
chr1	20737895	20737905	FOSJUN_MA0099.3	8.31181	-	chr1	20737583	20738422	TFE3-RCC,PRCC	gene	20687071	20757727	-	center	15603	PeakInsideFeature	NA	ENSG00000236963.1	RP4-749H3.1	any_internal	0.20893	0.10053	1	0	0.9034
chr1	20753579	20753589	FOSJUN_MA0099.3	9.75161	+	chr1	20753191	20754072	TFE3-RCC,PRCC	gene	20687071	20757727	-	start	4096	PeakInsideFeature	NA	ENSG00000236963.1	RP4-749H3.1	any_internal	0.12226	0.11027	0	0	0.1234
chr1	20799787	20799797	FOSJUN_MA0099.3	8.26029	-	chr1	20799661	20800172	TFE3-RCC,PRCC	gene	20808883	20812713	-	end	8967	Downstream	NA	ENSG00000162545.5	CAMK2N1	distal_enhancer	0.2387	0.1112	1	0	0.95832
chr1	20807222	20807232	FOSJUN_MA0099.3	8.72165	+	chr1	20806775	20808346	TFE3-RCC,PRCC	gene	20808883	20812713	-	end	1323	Downstream	NA	ENSG00000162545.5	CAMK2N1	distal_enhancer	0.13736	0.2075	0	1	-0.52073
chr1	20807940	20807950	FOSJUN_MA0099.3	7.81829	+	chr1	20806775	20808346	TFE3-RCC,PRCC	gene	20808883	20812713	-	end	1323	Downstream	NA	ENSG00000162545.5	CAMK2N1	distal_enhancer	0.26309	0.36939	1	1	-0.45446
chr1	20821031	20821041	FOSJUN_MA0099.3	7.86363	-	chr1	20820233	20821342	TFE3-RCC,PRCC	gene	20808883	20812713	-	start	8074	Upstream	NA	ENSG00000162545.5	CAMK2N1	any_promoter	0.07202	0.10829	0	0	-0.4623
chr1	20834174	20834184	FOSJUN_MA0099.3	8.92455	+	chr1	20833799	20835163	TFE3-RCC,PRCC	gene	20825942	20834654	-	start	173	OverlapStart	NA	ENSG00000090432.5	MUL1	any_promoter	0.07753	0.1316	0	0	-0.61594
chr1	20834325	20834335	FOSJUN_MA0099.3	7.84253	-	chr1	20833799	20835163	TFE3-RCC,PRCC	gene	20825942	20834654	-	start	173	OverlapStart	NA	ENSG00000090432.5	MUL1	any_promoter	0.18088	0.27333	0	1	-0.53729
chr1	20834651	20834661	FOSJUN_MA0099.3	8.32274	-	chr1	20833799	20835163	TFE3-RCC,PRCC	gene	20825942	20834654	-	start	173	OverlapStart	NA	ENSG00000090432.5	MUL1	any_promoter	0.29442	0.40309	1	1	-0.42361
chr1	20834981	20834991	FOSJUN_MA0099.3	7.63915	-	chr1	20833799	20835163	TFE3-RCC,PRCC	gene	20825942	20834654	-	start	173	OverlapStart	NA	ENSG00000090432.5	MUL1	any_promoter	0.0246	0.03525	0	0	-0.28586
chr1	20902519	20902529	FOSJUN_MA0099.3	10.36155	-	chr1	20901574	20903114	TFE3-RCC,PRCC	gene	20915440	20945401	+	start	13096	Upstream	NA	ENSG00000158825.5	CDA	distal_enhancer	0.05976	0.02837	0	0	0.67752
chr1	20903085	20903095	FOSJUN_MA0099.3	8.64535	+	chr1	20901574	20903114	TFE3-RCC,PRCC	gene	20915440	20945401	+	start	13096	Upstream	NA	ENSG00000158825.5	CDA	distal_enhancer	0.03176	0.02711	0	0	0.12562
chr1	20940552	20940562	FOSJUN_MA0099.3	9.45819	+	chr1	20939660	20941025	TFE3-RCC,PRCC	gene	20915440	20945401	+	end	5059	PeakInsideFeature	NA	ENSG00000158825.5	CDA	any_internal	0.61432	0.32256	1	1	0.88117
chr1	21059746	21059756	FOSJUN_MA0099.3	7.49897	-	chr1	21058082	21060395	TFE3-RCC,PRCC	gene	21046224	21059330	-	start	92	OverlapStart	NA	ENSG00000189410.7	SH2D5	any_promoter	0.73899	0.61	1	1	0.26718
chr1	21140429	21140439	FOSJUN_MA0099.3	9.45819	+	chr1	21139945	21140669	PRCC	gene	21132962	21503377	-	end	7345	PeakInsideFeature	NA	ENSG00000075151.15	EIF4G3	any_internal	0.04244	0.0775	0	0	-0.61136
chr1	21174204	21174214	FOSJUN_MA0099.3	7.82312	+	chr1	21173781	21174798	PRCC	gene	21132962	21503377	-	end	41327	PeakInsideFeature	NA	ENSG00000075151.15	EIF4G3	any_internal	0.02976	0.10499	0	0	-1.26265
chr1	21174738	21174748	FOSJUN_MA0099.3	9.45819	+	chr1	21173781	21174798	PRCC	gene	21132962	21503377	-	end	41327	PeakInsideFeature	NA	ENSG00000075151.15	EIF4G3	any_internal	0.05423	0.05419	0	0	0.00074
chr1	21225831	21225841	FOSJUN_MA0099.3	8.53037	-	chr1	21225766	21225966	PRCC	gene	21132962	21503377	-	center	92303	PeakInsideFeature	NA	ENSG00000075151.15	EIF4G3	any_internal	0.0365	0.02104	0	0	0.42573
chr1	21348961	21348971	FOSJUN_MA0099.3	8.72165	+	chr1	21348667	21350197	TFE3-RCC,PRCC	gene	21132962	21503377	-	center	31263	PeakInsideFeature	NA	ENSG00000075151.15	EIF4G3	any_internal	0.51605	0.41556	1	1	0.29703
chr1	21349220	21349230	FOSJUN_MA0099.3	9.13558	+	chr1	21348667	21350197	TFE3-RCC,PRCC	gene	21132962	21503377	-	center	31263	PeakInsideFeature	NA	ENSG00000075151.15	EIF4G3	any_internal	0.21343	0.12977	1	0	0.62673
chr1	21371476	21371486	FOSJUN_MA0099.3	7.59255	+	chr1	21371299	21371696	PRCC	gene	21132962	21503377	-	center	53328	PeakInsideFeature	NA	ENSG00000075151.15	EIF4G3	any_internal	0.05945	0.0255	0	0	0.75348
chr1	21403835	21403845	FOSJUN_MA0099.3	7.49897	+	chr1	21403615	21403941	PRCC	gene	21400131	21400246	-	start	3532	Upstream	NA	ENSG00000236073.2	RP11-487E1.2	any_promoter	0.05271	0.04873	0	0	0.07686
chr1	21417746	21417756	FOSJUN_MA0099.3	7.84637	-	chr1	21417114	21418236	TFE3-RCC,PRCC	gene	21132962	21503377	-	start	85702	PeakInsideFeature	NA	ENSG00000075151.15	EIF4G3	any_internal	0.29334	0.33553	1	1	-0.18008
chr1	21417761	21417771	FOSJUN_MA0099.3	8.34833	-	chr1	21417114	21418236	TFE3-RCC,PRCC	gene	21132962	21503377	-	start	85702	PeakInsideFeature	NA	ENSG00000075151.15	EIF4G3	any_internal	0.29187	0.33553	1	1	-0.18678
chr1	21477410	21477420	FOSJUN_MA0099.3	8.00094	+	chr1	21477352	21477552	PRCC	gene	21132962	21503377	-	start	25925	PeakInsideFeature	NA	ENSG00000075151.15	EIF4G3	any_internal	0.0421	0.03458	0	0	0.17424
chr1	21508884	21508894	FOSJUN_MA0099.3	8.34833	+	chr1	21508713	21509054	PRCC	gene	21132962	21503377	-	start	5506	Upstream	NA	ENSG00000075151.15	EIF4G3	any_promoter	0.02381	0.04589	0	0	-0.54777
chr1	21522587	21522597	FOSJUN_MA0099.3	10.36155	-	chr1	21521346	21522611	TFE3-RCC,PRCC	gene	21132962	21503377	-	start	18601	Upstream	NA	ENSG00000075151.15	EIF4G3	distal_enhancer	0.02853	0.02326	0	0	0.15252
chr1	21532751	21532761	FOSJUN_MA0099.3	8.00094	-	chr1	21532669	21533004	PRCC	gene	21543739	21671997	-	end	10903	Downstream	NA	ENSG00000117298.10	ECE1	distal_enhancer	0.04136	0.04009	0	0	0.02831
chr1	21532815	21532825	FOSJUN_MA0099.3	7.63915	-	chr1	21532669	21533004	PRCC	gene	21543739	21671997	-	end	10903	Downstream	NA	ENSG00000117298.10	ECE1	distal_enhancer	0.02616	0.03206	0	0	-0.16043
chr1	21543370	21543380	FOSJUN_MA0099.3	10.36155	+	chr1	21543291	21544051	PRCC	gene	21543739	21671997	-	end	68	OverlapEnd	NA	ENSG00000117298.10	ECE1	any_internal	0.06535	0.03739	0	0	0.54146
chr1	21578861	21578871	FOSJUN_MA0099.3	9.17539	-	chr1	21578240	21579122	TFE3-RCC,PRCC	gene	21543739	21671997	-	center	29187	PeakInsideFeature	NA	ENSG00000117298.10	ECE1	any_internal	0.08176	0.31051	0	1	-1.66126
chr1	21588470	21588480	FOSJUN_MA0099.3	9.45819	+	chr1	21588051	21589814	TFE3-RCC,PRCC	gene	21592574	21593744	+	start	3642	Upstream	NA	ENSG00000236936.1	RP3-329E20.2	any_promoter	0.12211	0.25614	0	1	-0.93909
chr1	21621202	21621212	FOSJUN_MA0099.3	7.86363	+	chr1	21620790	21621684	TFE3-RCC,PRCC	gene	21619782	21626267	+	start	1455	PeakInsideFeature	NA	ENSG00000231105.1	RP5-1071N3.1	any_internal	0.09905	0.09453	0	0	0.05399
chr1	21621599	21621609	FOSJUN_MA0099.3	7.81829	-	chr1	21620790	21621684	TFE3-RCC,PRCC	gene	21619782	21626267	+	start	1455	PeakInsideFeature	NA	ENSG00000231105.1	RP5-1071N3.1	any_internal	0.05233	0.06971	0	0	-0.29595
chr1	21624612	21624622	FOSJUN_MA0099.3	10.36155	+	chr1	21624517	21624783	PRCC	gene	21619782	21626267	+	end	1617	PeakInsideFeature	NA	ENSG00000231105.1	RP5-1071N3.1	any_internal	0.04942	0.07704	0	0	-0.46068
chr1	21643983	21643993	FOSJUN_MA0099.3	8.55936	-	chr1	21643631	21644231	TFE3-RCC,PRCC	gene	21543739	21671997	-	start	28066	PeakInsideFeature	NA	ENSG00000117298.10	ECE1	any_internal	0.07336	0.09616	0	0	-0.30356
chr1	21651120	21651130	FOSJUN_MA0099.3	10.03441	-	chr1	21650594	21652035	TFE3-RCC,PRCC	gene	21543739	21671997	-	start	20683	PeakInsideFeature	NA	ENSG00000117298.10	ECE1	any_internal	0.41133	0.32294	1	1	0.32742
chr1	21651398	21651408	FOSJUN_MA0099.3	8.37426	-	chr1	21650594	21652035	TFE3-RCC,PRCC	gene	21543739	21671997	-	start	20683	PeakInsideFeature	NA	ENSG00000117298.10	ECE1	any_internal	0.17791	0.26441	0	1	-0.51441
chr1	21656020	21656030	FOSJUN_MA0099.3	9.54871	+	chr1	21655780	21656483	PRCC	gene	21543739	21671997	-	start	15866	PeakInsideFeature	NA	ENSG00000117298.10	ECE1	any_internal	0.05411	0.23236	0	1	-1.71459
chr1	21676658	21676668	FOSJUN_MA0099.3	9.98823	+	chr1	21676585	21677283	TFE3-RCC,PRCC	gene	21543739	21671997	-	start	4937	Upstream	NA	ENSG00000117298.10	ECE1	any_promoter	0.07396	0.05397	0	0	0.32927
chr1	21677145	21677155	FOSJUN_MA0099.3	8.31181	-	chr1	21676585	21677283	TFE3-RCC,PRCC	gene	21543739	21671997	-	start	4937	Upstream	NA	ENSG00000117298.10	ECE1	any_promoter	0.13729	0.07468	0	0	0.70883
chr1	21682610	21682620	FOSJUN_MA0099.3	9.17539	-	chr1	21681943	21682996	PRCC	gene	21543739	21671997	-	start	10472	Upstream	NA	ENSG00000117298.10	ECE1	distal_enhancer	0.06287	0.03427	0	0	0.5761
chr1	21705674	21705684	FOSJUN_MA0099.3	8.92455	-	chr1	21705363	21706066	TFE3-RCC,PRCC	gene	21724479	21724855	+	start	18765	Upstream	NA	ENSG00000236216.4	PPP1R11P1	distal_enhancer	0.14293	0.10064	0	0	0.42148
chr1	21754786	21754796	FOSJUN_MA0099.3	7.51034	-	chr1	21754430	21755366	PRCC	gene	21754795	21756030	+	start	103	OverlapStart	NA	ENSG00000187952.8	HS6ST1P1	any_promoter	0.07098	0.04644	0	0	0.43123
chr1	21780674	21780684	FOSJUN_MA0099.3	10.93777	-	chr1	21780449	21781895	TFE3-RCC,PRCC	gene	21766620	21811498	+	center	7887	PeakInsideFeature	NA	ENSG00000142794.14	NBPF3	any_internal	0.06522	0.09508	0	0	-0.41649
chr1	21891409	21891419	FOSJUN_MA0099.3	9.1871	-	chr1	21890405	21891985	TFE3-RCC,PRCC	gene	21835857	21904905	+	end	13710	PeakInsideFeature	NA	ENSG00000162551.9	ALPL	any_internal	0.72956	0.12054	1	0	2.38225
chr1	21906448	21906458	FOSJUN_MA0099.3	10.03441	-	chr1	21905997	21906903	TFE3-RCC,PRCC	gene	21912964	21917680	+	start	6514	Upstream	NA	ENSG00000233431.1	RP11-63N8.3	any_promoter	0.14663	0.13183	0	0	0.1309
chr1	21913582	21913592	FOSJUN_MA0099.3	9.54871	+	chr1	21912916	21914264	TFE3-RCC,PRCC	gene	21912964	21917680	+	start	626	OverlapStart	NA	ENSG00000233431.1	RP11-63N8.3	any_promoter	1.62996	0.70609	1	1	1.17978
chr1	21951077	21951087	FOSJUN_MA0099.3	8.41875	-	chr1	21948900	21951596	TFE3-RCC,PRCC	gene	21922707	21995801	-	center	9006	PeakInsideFeature	NA	ENSG00000076864.15	RAP1GAP	any_internal	0.08002	0.05212	0	0	0.45051
chr1	21965258	21965268	FOSJUN_MA0099.3	8.92455	-	chr1	21964904	21966569	TFE3-RCC,PRCC	gene	21922707	21995801	-	center	6482	PeakInsideFeature	NA	ENSG00000076864.15	RAP1GAP	any_internal	0.90482	0.46646	1	1	0.92126
chr1	21965319	21965329	FOSJUN_MA0099.3	9.75161	-	chr1	21964904	21966569	TFE3-RCC,PRCC	gene	21922707	21995801	-	center	6482	PeakInsideFeature	NA	ENSG00000076864.15	RAP1GAP	any_internal	0.74041	0.46499	1	1	0.64454
chr1	21969070	21969080	FOSJUN_MA0099.3	7.5472	-	chr1	21968413	21969095	TFE3-RCC,PRCC	gene	21922707	21995801	-	center	9500	PeakInsideFeature	NA	ENSG00000076864.15	RAP1GAP	any_internal	0.14151	0.08118	0	0	0.65406
chr1	21986461	21986471	FOSJUN_MA0099.3	7.81829	+	chr1	21985576	21986609	TFE3-RCC,PRCC	gene	21922707	21995801	-	start	9709	PeakInsideFeature	NA	ENSG00000076864.15	RAP1GAP	any_internal	0.07185	0.142	0	0	-0.79233
chr1	22143572	22143582	FOSJUN_MA0099.3	9.29788	+	chr1	22143399	22143843	PRCC	gene	22138757	22151714	+	center	1614	PeakInsideFeature	NA	ENSG00000187942.7	LDLRAD2	any_internal	0.04368	0.10555	0	0	-0.93671
chr1	22188804	22188814	FOSJUN_MA0099.3	9.45819	-	chr1	22188505	22188907	PRCC	gene	22148737	22263790	-	center	17557	PeakInsideFeature	NA	ENSG00000142798.12	HSPG2	any_internal	0.04465	0.03325	0	0	0.26198
chr1	22198639	22198649	FOSJUN_MA0099.3	7.84637	+	chr1	22198498	22198754	PRCC	gene	22148737	22263790	-	center	7637	PeakInsideFeature	NA	ENSG00000142798.12	HSPG2	any_internal	0.04373	0.08128	0	0	-0.63636
chr1	22231575	22231585	FOSJUN_MA0099.3	7.49897	-	chr1	22230753	22231839	PRCC	gene	22234590	22235073	+	start	3294	Upstream	NA	ENSG00000232037.2	RP11-26H16.1	any_promoter	0.04312	0.11031	0	0	-1.00075
chr1	22246163	22246173	FOSJUN_MA0099.3	9.45819	+	chr1	22246027	22246310	PRCC	gene	22148737	22263790	-	start	17622	PeakInsideFeature	NA	ENSG00000142798.12	HSPG2	any_internal	0.03664	0.09064	0	0	-0.91877
chr1	22262459	22262469	FOSJUN_MA0099.3	7.81829	-	chr1	22262321	22264451	TFE3-RCC,PRCC	gene	22148737	22263790	-	start	404	OverlapStart	NA	ENSG00000142798.12	HSPG2	any_promoter	0.08316	0.21964	0	1	-1.18498
chr1	22283493	22283503	FOSJUN_MA0099.3	9.48626	+	chr1	22282692	22284313	TFE3-RCC,PRCC	gene	22148737	22263790	-	start	19712	Upstream	NA	ENSG00000142798.12	HSPG2	distal_enhancer	0.41731	0.41863	1	1	-0.00431
chr1	22284171	22284181	FOSJUN_MA0099.3	7.71323	-	chr1	22282692	22284313	TFE3-RCC,PRCC	gene	22148737	22263790	-	start	19712	Upstream	NA	ENSG00000142798.12	HSPG2	distal_enhancer	0.04919	0.03407	0	0	0.33385
chr1	22310824	22310834	FOSJUN_MA0099.3	8.37426	+	chr1	22310747	22311091	PRCC	gene	22313973	22314268	+	start	3054	Upstream	NA	ENSG00000263991.1	RN7SL386P	any_promoter	0.04358	0.03673	0	0	0.15419
chr1	22345803	22345813	FOSJUN_MA0099.3	8.31181	+	chr1	22345289	22346265	TFE3-RCC,PRCC	gene	22351680	22357716	+	start	5903	Upstream	NA	ENSG00000218510.3	LINC00339	any_promoter	0.22984	0.36388	1	1	-0.61169
chr1	22351580	22351590	FOSJUN_MA0099.3	8.28374	-	chr1	22350923	22352979	TFE3-RCC,PRCC	gene	22351680	22357716	+	start	271	OverlapStart	NA	ENSG00000218510.3	LINC00339	any_promoter	0.26407	0.41986	1	1	-0.62369
chr1	22352439	22352449	FOSJUN_MA0099.3	8.3	+	chr1	22350923	22352979	TFE3-RCC,PRCC	gene	22351680	22357716	+	start	271	OverlapStart	NA	ENSG00000218510.3	LINC00339	any_promoter	0.41365	0.52831	1	1	-0.3357
chr1	22366923	22366933	FOSJUN_MA0099.3	9.54871	-	chr1	22366035	22367058	TFE3-RCC,PRCC	gene	22351680	22357716	+	end	8830	Downstream	NA	ENSG00000218510.3	LINC00339	distal_enhancer	0.03483	0.04397	0	0	-0.20835
chr1	22374910	22374920	FOSJUN_MA0099.3	7.60591	+	chr1	22374778	22375556	TFE3-RCC,PRCC	gene	22379119	22419437	+	start	3952	Upstream	NA	ENSG00000070831.11	CDC42	any_promoter	0.09368	0.09499	0	0	-0.01597
chr1	22415689	22415699	FOSJUN_MA0099.3	8.34833	+	chr1	22415517	22415899	PRCC	gene	22379119	22419437	+	end	3729	PeakInsideFeature	NA	ENSG00000070831.11	CDC42	any_internal	0.05569	0.05737	0	0	-0.0301
chr1	22445608	22445618	FOSJUN_MA0099.3	8.72165	-	chr1	22445502	22445735	PRCC	gene	22443797	22470462	-	end	1821	PeakInsideFeature	NA	ENSG00000162552.10	WNT4	any_internal	0.05081	0.02886	0	0	0.50105
chr1	22459206	22459216	FOSJUN_MA0099.3	8.64535	+	chr1	22458263	22459382	PRCC	gene	22443797	22470462	-	center	1693	PeakInsideFeature	NA	ENSG00000162552.10	WNT4	any_internal	0.04247	0.12371	0	0	-1.15199
chr1	22493093	22493103	FOSJUN_MA0099.3	9.29788	-	chr1	22492912	22493316	PRCC	gene	22443797	22470462	-	start	22652	Upstream	NA	ENSG00000162552.10	WNT4	distal_enhancer	0.05255	0.04928	0	0	0.06298
chr1	22577422	22577432	FOSJUN_MA0099.3	7.51034	-	chr1	22577289	22577547	PRCC	gene	22592731	22592793	+	start	15313	Upstream	NA	ENSG00000266564.1	MIR4418	distal_enhancer	0.06139	0.02752	0	0	0.72893
chr1	22577440	22577450	FOSJUN_MA0099.3	7.49897	-	chr1	22577289	22577547	PRCC	gene	22592731	22592793	+	start	15313	Upstream	NA	ENSG00000266564.1	MIR4418	distal_enhancer	0.0357	0.02512	0	0	0.28142
chr1	22612165	22612175	FOSJUN_MA0099.3	9.29788	+	chr1	22612070	22612278	PRCC	gene	22592731	22592793	+	end	19381	Downstream	NA	ENSG00000266564.1	MIR4418	distal_enhancer	0.06054	0.02852	0	0	0.68677
chr1	22659770	22659780	FOSJUN_MA0099.3	8.39451	+	chr1	22659413	22659898	PRCC	gene	22649332	22649824	-	start	9831	Upstream	NA	ENSG00000234397.3	RP11-415K20.1	any_promoter	0.04715	0.05906	0	0	-0.22329
chr1	22739666	22739676	FOSJUN_MA0099.3	8.42259	-	chr1	22739152	22739995	TFE3-RCC,PRCC	gene	22778343	22857650	+	start	38770	Upstream	NA	ENSG00000184677.12	ZBTB40	distal_enhancer	0.33358	0.06404	1	0	2.02203
chr1	22774268	22774278	FOSJUN_MA0099.3	8.39451	+	chr1	22774099	22774420	PRCC	gene	22778343	22857650	+	start	4084	Upstream	NA	ENSG00000184677.12	ZBTB40	any_promoter	0.13638	0.14022	0	0	-0.03414
chr1	22827258	22827268	FOSJUN_MA0099.3	9.75161	+	chr1	22826649	22827391	TFE3-RCC,PRCC	gene	22778343	22857650	+	center	9024	PeakInsideFeature	NA	ENSG00000184677.12	ZBTB40	any_internal	0.16167	0.04657	0	0	1.39561
chr1	23000683	23000693	FOSJUN_MA0099.3	8.08656	-	chr1	23000156	23001124	PRCC	gene	22979254	22988031	+	end	12609	Downstream	NA	ENSG00000173369.11	C1QB	distal_enhancer	0.03521	0.04663	0	0	-0.25444
chr1	23016093	23016103	FOSJUN_MA0099.3	9.98823	-	chr1	23015549	23016523	TFE3-RCC,PRCC	gene	23037331	23241818	+	start	21295	Upstream	NA	ENSG00000133216.12	EPHB2	distal_enhancer	0.15926	0.24304	0	1	-0.54316
chr1	23016199	23016209	FOSJUN_MA0099.3	8.08656	+	chr1	23015549	23016523	TFE3-RCC,PRCC	gene	23037331	23241818	+	start	21295	Upstream	NA	ENSG00000133216.12	EPHB2	distal_enhancer	0.20415	0.35699	1	1	-0.73977
chr1	23031180	23031190	FOSJUN_MA0099.3	8.34833	+	chr1	23030697	23031504	TFE3-RCC,PRCC	gene	23037331	23241818	+	start	6231	Upstream	NA	ENSG00000133216.12	EPHB2	any_promoter	0.26066	0.46007	1	1	-0.76598
chr1	23035097	23035107	FOSJUN_MA0099.3	8.64535	+	chr1	23034878	23035458	PRCC	gene	23037331	23241818	+	start	2163	Upstream	NA	ENSG00000133216.12	EPHB2	any_promoter	0.047	0.04147	0	0	0.11699
chr1	23061873	23061883	FOSJUN_MA0099.3	9.24964	+	chr1	23061635	23062390	TFE3-RCC,PRCC	gene	23037331	23241818	+	start	24681	PeakInsideFeature	NA	ENSG00000133216.12	EPHB2	any_internal	0.17043	0.20285	0	1	-0.22249
chr1	23065175	23065185	FOSJUN_MA0099.3	8.43985	+	chr1	23064818	23065372	PRCC	gene	23037331	23241818	+	start	27764	PeakInsideFeature	NA	ENSG00000133216.12	EPHB2	any_internal	0.03159	0.03431	0	0	-0.06892
chr1	23074048	23074058	FOSJUN_MA0099.3	10.12493	-	chr1	23073862	23074297	TFE3-RCC,PRCC	gene	23037331	23241818	+	start	36748	PeakInsideFeature	NA	ENSG00000133216.12	EPHB2	any_internal	0.10607	0.16153	0	0	-0.51236
chr1	23077039	23077049	FOSJUN_MA0099.3	7.53078	-	chr1	23076529	23077953	TFE3-RCC,PRCC	gene	23075309	23075404	-	start	1837	Upstream	NA	ENSG00000216157.2	AL611946.1	any_promoter	0.3719	0.45273	1	1	-0.26804
chr1	23079814	23079824	FOSJUN_MA0099.3	9.45819	+	chr1	23079695	23080262	TFE3-RCC	gene	23075309	23075404	-	start	4574	Upstream	NA	ENSG00000216157.2	AL611946.1	any_promoter	0.19483	0.02563	1	0	2.14053
chr1	23158691	23158701	FOSJUN_MA0099.3	7.81829	+	chr1	23158227	23159043	PRCC	gene	23037331	23241818	+	center	19061	PeakInsideFeature	NA	ENSG00000133216.12	EPHB2	any_internal	0.08184	0.33167	0	1	-1.74865
chr1	23158731	23158741	FOSJUN_MA0099.3	9.24964	+	chr1	23158227	23159043	PRCC	gene	23037331	23241818	+	center	19061	PeakInsideFeature	NA	ENSG00000133216.12	EPHB2	any_internal	0.13354	0.38234	0	1	-1.36697
chr1	23188345	23188355	FOSJUN_MA0099.3	7.81829	+	chr1	23188122	23188947	TFE3-RCC,PRCC	gene	23037331	23241818	+	center	48960	PeakInsideFeature	NA	ENSG00000133216.12	EPHB2	any_internal	0.04957	0.03513	0	0	0.31523
chr1	23203524	23203534	FOSJUN_MA0099.3	8.37426	+	chr1	23203402	23203659	PRCC	gene	23037331	23241818	+	end	38288	PeakInsideFeature	NA	ENSG00000133216.12	EPHB2	any_internal	0.0386	0.05808	0	0	-0.39087
chr1	23215375	23215385	FOSJUN_MA0099.3	9.45819	-	chr1	23215213	23216226	TFE3-RCC,PRCC	gene	23037331	23241818	+	end	26099	PeakInsideFeature	NA	ENSG00000133216.12	EPHB2	any_internal	0.07571	0.08283	0	0	-0.09951
chr1	23295844	23295854	FOSJUN_MA0099.3	8.28374	-	chr1	23295808	23296249	PRCC	gene	23279535	23291831	-	start	4197	Upstream	NA	ENSG00000215906.4	LACTBL1	any_promoter	0.05337	0.05862	0	0	-0.09472
chr1	23337503	23337513	FOSJUN_MA0099.3	8.19644	-	chr1	23336941	23337865	PRCC	gene	23345940	23410182	+	start	8537	Upstream	NA	ENSG00000004487.11	KDM1A	any_promoter	0.05496	0.05609	0	0	-0.0205
chr1	23340643	23340653	FOSJUN_MA0099.3	8.92455	+	chr1	23340165	23340750	PRCC	gene	23345940	23410182	+	start	5483	Upstream	NA	ENSG00000004487.11	KDM1A	any_promoter	0.04708	0.05784	0	0	-0.20336
chr1	23425115	23425125	FOSJUN_MA0099.3	7.81829	-	chr1	23425053	23425590	TFE3-RCC,PRCC	gene	23410515	23504301	-	end	14806	PeakInsideFeature	NA	ENSG00000169641.9	LUZP1	any_internal	0.04264	0.05464	0	0	-0.23887
chr1	23435660	23435670	FOSJUN_MA0099.3	8.39934	+	chr1	23435557	23435793	PRCC	gene	23410515	23504301	-	center	21733	PeakInsideFeature	NA	ENSG00000169641.9	LUZP1	any_internal	0.04152	0.05183	0	0	-0.21083
chr1	23437420	23437430	FOSJUN_MA0099.3	9.54871	-	chr1	23437301	23438035	PRCC	gene	23410515	23504301	-	center	19740	PeakInsideFeature	NA	ENSG00000169641.9	LUZP1	any_internal	0.0627	0.04762	0	0	0.27567
chr1	23480974	23480984	FOSJUN_MA0099.3	9.24964	+	chr1	23480833	23481051	PRCC	gene	23489196	23489303	+	start	8254	Upstream	NA	ENSG00000206935.1	RNU6-514P	any_promoter	0.04509	0.061	0	0	-0.29899
chr1	23609690	23609700	FOSJUN_MA0099.3	10.56445	+	chr1	23609170	23609871	TFE3-RCC,PRCC	gene	23607801	23613245	-	center	1003	PeakInsideFeature	NA	ENSG00000261326.2	RP5-1057J7.6	any_internal	0.0646	0.07989	0	0	-0.22968
chr1	23669878	23669888	FOSJUN_MA0099.3	8.28374	-	chr1	23669772	23671826	TFE3-RCC,PRCC	gene	23630263	23670829	-	start	30	OverlapStart	NA	ENSG00000125944.14	HNRNPR	any_promoter	0.23312	0.17474	1	0	0.37156
chr1	23688901	23688911	FOSJUN_MA0099.3	8.32274	-	chr1	23688526	23689172	PRCC	gene	23695489	23698332	+	start	6640	Upstream	NA	ENSG00000249087.3	C1orf213	any_promoter	0.02986	0.03074	0	0	-0.02338
chr1	23704079	23704089	FOSJUN_MA0099.3	8.81378	-	chr1	23703451	23705307	TFE3-RCC,PRCC	gene	23685940	23695935	-	start	8444	Upstream	NA	ENSG00000125945.10	ZNF436	any_promoter	0.10376	0.18127	0	0	-0.68409
chr1	23711420	23711430	FOSJUN_MA0099.3	7.49897	-	chr1	23711314	23712132	PRCC	gene	23704872	23705522	-	start	6201	Upstream	NA	ENSG00000271420.1	RP5-1057J7.7	any_promoter	0.03628	0.0636	0	0	-0.53925
chr1	23720284	23720294	FOSJUN_MA0099.3	9.48626	+	chr1	23719830	23721492	TFE3-RCC,PRCC	gene	23707553	23751233	-	center	8732	PeakInsideFeature	NA	ENSG00000204219.5	TCEA3	any_internal	0.20494	0.50323	1	1	-1.20346
chr1	23720821	23720831	FOSJUN_MA0099.3	9.17539	+	chr1	23719830	23721492	TFE3-RCC,PRCC	gene	23707553	23751233	-	center	8732	PeakInsideFeature	NA	ENSG00000204219.5	TCEA3	any_internal	0.05605	0.19472	0	1	-1.45011
chr1	23729628	23729638	FOSJUN_MA0099.3	9.75161	-	chr1	23728705	23730868	TFE3-RCC,PRCC	gene	23737324	23738639	+	start	7538	Upstream	NA	ENSG00000232482.2	RP4-654C18.1	any_promoter	0.12042	0.34274	0	1	-1.34449
chr1	23800121	23800131	FOSJUN_MA0099.3	9.29788	+	chr1	23799437	23800227	PRCC	gene	23755055	23811061	-	start	11229	PeakInsideFeature	NA	ENSG00000088280.14	ASAP3	any_internal	0.04159	0.05123	0	0	-0.19783
chr1	23824715	23824725	FOSJUN_MA0099.3	9.75161	-	chr1	23823418	23824783	TFE3-RCC,PRCC	gene	23832921	23857712	-	end	8821	Downstream	NA	ENSG00000007968.6	E2F2	distal_enhancer	0.03494	0.05413	0	0	-0.40663
chr1	23859794	23859804	FOSJUN_MA0099.3	7.5865	-	chr1	23859715	23860385	PRCC	gene	23832921	23857712	-	start	2338	Upstream	NA	ENSG00000007968.6	E2F2	any_promoter	0.08769	0.14454	0	0	-0.59359
chr1	23903712	23903722	FOSJUN_MA0099.3	8.19644	-	chr1	23903035	23904360	TFE3-RCC,PRCC	gene	23907984	23967058	+	start	4287	Upstream	NA	ENSG00000197880.4	MDS2	any_promoter	0.27283	0.20852	1	1	0.35228
chr1	23912278	23912288	FOSJUN_MA0099.3	9.17539	-	chr1	23911983	23912609	TFE3-RCC,PRCC	gene	23907984	23967058	+	start	4312	PeakInsideFeature	NA	ENSG00000197880.4	MDS2	any_internal	0.09422	0.10721	0	0	-0.1504
chr1	23915902	23915912	FOSJUN_MA0099.3	8.04543	+	chr1	23915679	23916362	TFE3-RCC,PRCC	gene	23907984	23967058	+	start	8036	PeakInsideFeature	NA	ENSG00000197880.4	MDS2	any_internal	0.06832	0.02288	0	0	0.97767
chr1	23918301	23918311	FOSJUN_MA0099.3	7.81829	+	chr1	23918171	23918474	TFE3-RCC,PRCC	gene	23907984	23967058	+	start	10338	PeakInsideFeature	NA	ENSG00000197880.4	MDS2	any_internal	0.14915	0.09128	0	0	0.58688
chr1	23920227	23920237	FOSJUN_MA0099.3	8.00094	+	chr1	23919993	23920599	PRCC	gene	23907984	23967058	+	start	12312	PeakInsideFeature	NA	ENSG00000197880.4	MDS2	any_internal	0.11111	0.23529	0	1	-0.94043
chr1	24000200	24000210	FOSJUN_MA0099.3	9.54871	+	chr1	23999586	24000365	TFE3-RCC,PRCC	gene	23996783	24006749	+	center	1791	PeakInsideFeature	NA	ENSG00000229239.2	RP11-223J15.2	any_internal	0.06743	0.10343	0	0	-0.47897
chr1	24045466	24045476	FOSJUN_MA0099.3	7.80483	-	chr1	24044970	24045845	PRCC	gene	24032290	24033424	-	start	11983	Upstream	NA	ENSG00000203589.2	RP5-886K2.1	distal_enhancer	0.04102	0.02483	0	0	0.41312
chr1	24055131	24055141	FOSJUN_MA0099.3	9.54871	+	chr1	24054666	24055920	TFE3-RCC,PRCC	gene	24063099	24063380	-	end	7806	Downstream	NA	ENSG00000244609.2	RN7SL532P	distal_enhancer	0.12285	0.29071	0	1	-1.09968
chr1	24059036	24059046	FOSJUN_MA0099.3	8.08656	-	chr1	24058898	24059231	PRCC	gene	24063099	24063380	-	end	4035	Downstream	NA	ENSG00000244609.2	RN7SL532P	distal_enhancer	0.06256	0.06595	0	0	-0.05542
chr1	24059061	24059071	FOSJUN_MA0099.3	8.92455	+	chr1	24058898	24059231	PRCC	gene	24063099	24063380	-	end	4035	Downstream	NA	ENSG00000244609.2	RN7SL532P	distal_enhancer	0.06256	0.06251	0	0	0.00083
chr1	24083349	24083359	FOSJUN_MA0099.3	10.12493	+	chr1	24082959	24083831	TFE3-RCC,PRCC	gene	24069644	24088549	+	center	4299	PeakInsideFeature	NA	ENSG00000011007.8	TCEB3	any_internal	0.181	0.31309	0	1	-0.71751
chr1	24106402	24106412	FOSJUN_MA0099.3	10.12493	-	chr1	24106352	24106734	PRCC	gene	24086871	24104777	-	start	1766	Upstream	NA	ENSG00000236810.1	RP5-886K2.3	any_promoter	0.04881	0.07279	0	0	-0.41072
chr1	24106671	24106681	FOSJUN_MA0099.3	7.89737	-	chr1	24106352	24106734	PRCC	gene	24086871	24104777	-	start	1766	Upstream	NA	ENSG00000236810.1	RP5-886K2.3	any_promoter	0.03539	0.05206	0	0	-0.35692
chr1	24126050	24126060	FOSJUN_MA0099.3	7.86363	-	chr1	24125507	24128050	TFE3-RCC,PRCC	gene	24122088	24127271	-	start	493	OverlapStart	NA	ENSG00000117308.10	GALE	any_promoter	0.91876	0.97359	1	1	-0.08156
chr1	24137707	24137717	FOSJUN_MA0099.3	8.28374	+	chr1	24136985	24137991	TFE3-RCC,PRCC	gene	24128374	24165110	-	end	9114	PeakInsideFeature	NA	ENSG00000117305.10	HMGCL	any_internal	0.05312	0.0729	0	0	-0.32939
chr1	24175755	24175765	FOSJUN_MA0099.3	10.36155	+	chr1	24175039	24176217	TFE3-RCC,PRCC	gene	24171566	24194784	-	end	4062	PeakInsideFeature	NA	ENSG00000179163.11	FUCA1	any_internal	0.21242	0.08467	1	0	1.1214
chr1	24234429	24234439	FOSJUN_MA0099.3	9.24964	+	chr1	24234333	24234633	PRCC	gene	24233600	24234375	+	start	883	OverlapEnd	NA	ENSG00000232557.3	RP11-4M23.3	any_promoter	0.02204	0.05709	0	0	-0.81664
chr1	24373801	24373811	FOSJUN_MA0099.3	8.81378	+	chr1	24373541	24373996	PRCC	gene	24367324	24413289	+	start	6444	PeakInsideFeature	NA	ENSG00000225315.2	RP11-293P20.2	any_internal	0.08327	0.08433	0	0	-0.01419
chr1	24434472	24434482	FOSJUN_MA0099.3	8.00094	-	chr1	24434202	24435824	TFE3-RCC,PRCC	gene	24382524	24438665	-	start	3652	PeakInsideFeature	NA	ENSG00000142661.14	MYOM3	any_internal	0.39493	0.28535	1	1	0.43747
chr1	24435541	24435551	FOSJUN_MA0099.3	8.92455	-	chr1	24434202	24435824	TFE3-RCC,PRCC	gene	24382524	24438665	-	start	3652	PeakInsideFeature	NA	ENSG00000142661.14	MYOM3	any_internal	0.30053	0.24269	1	1	0.28319
chr1	24444432	24444442	FOSJUN_MA0099.3	9.17539	+	chr1	24444191	24444623	PRCC	gene	24382524	24438665	-	start	5742	Upstream	NA	ENSG00000142661.14	MYOM3	any_promoter	0.13912	0.25281	0	1	-0.76296
chr1	24452614	24452624	FOSJUN_MA0099.3	8.39934	+	chr1	24452461	24453564	TFE3-RCC,PRCC	gene	24446260	24469611	-	center	4923	PeakInsideFeature	NA	ENSG00000142677.3	IL22RA1	any_internal	0.96452	0.10489	1	0	2.93913
chr1	24476509	24476519	FOSJUN_MA0099.3	8.28374	-	chr1	24476236	24477569	TFE3-RCC,PRCC	gene	24446260	24469611	-	start	7291	Upstream	NA	ENSG00000142677.3	IL22RA1	any_promoter	0.16047	0.14112	0	0	0.15987
chr1	24476522	24476532	FOSJUN_MA0099.3	8.37426	-	chr1	24476236	24477569	TFE3-RCC,PRCC	gene	24446260	24469611	-	start	7291	Upstream	NA	ENSG00000142677.3	IL22RA1	any_promoter	0.16047	0.12094	0	0	0.34793
chr1	24518598	24518608	FOSJUN_MA0099.3	10.56445	-	chr1	24518468	24518708	TFE3-RCC,PRCC	gene	24480646	24514449	-	start	4139	Upstream	NA	ENSG00000185436.7	IFNLR1	any_promoter	0.11861	0.125	0	0	-0.06324
chr1	24529089	24529099	FOSJUN_MA0099.3	8.64535	+	chr1	24528346	24529197	TFE3-RCC,PRCC	gene	24526729	24538183	+	start	2042	PeakInsideFeature	NA	ENSG00000230023.2	RP11-10N16.2	any_internal	0.06517	0.07726	0	0	-0.18343
chr1	24530195	24530205	FOSJUN_MA0099.3	9.1871	+	chr1	24529552	24530221	PRCC	gene	24526729	24538183	+	center	2570	PeakInsideFeature	NA	ENSG00000230023.2	RP11-10N16.2	any_internal	0.05385	0.07446	0	0	-0.33884
chr1	24533140	24533150	FOSJUN_MA0099.3	7.5472	-	chr1	24532616	24533416	PRCC	gene	24526729	24538183	+	center	560	PeakInsideFeature	NA	ENSG00000230023.2	RP11-10N16.2	any_internal	0.08568	0.09152	0	0	-0.07484
chr1	24562843	24562853	FOSJUN_MA0099.3	8.72165	+	chr1	24562758	24563961	TFE3-RCC,PRCC	gene	24554406	24554520	+	end	8839	Downstream	NA	ENSG00000221032.3	AL590683.1	distal_enhancer	0.10197	0.06281	0	0	0.53715
chr1	24610503	24610513	FOSJUN_MA0099.3	7.82312	-	chr1	24609722	24611068	PRCC	gene	24606256	24606345	-	start	4050	Upstream	NA	ENSG00000266511.1	AL590683.2	any_promoter	0.03822	0.04368	0	0	-0.12135
chr1	24610744	24610754	FOSJUN_MA0099.3	8.72165	-	chr1	24609722	24611068	PRCC	gene	24606256	24606345	-	start	4050	Upstream	NA	ENSG00000266511.1	AL590683.2	any_promoter	0.04636	0.07359	0	0	-0.47198
chr1	24621010	24621020	FOSJUN_MA0099.3	8.42259	+	chr1	24620620	24622223	TFE3-RCC,PRCC	gene	24634045	24648391	-	end	12624	Downstream	NA	ENSG00000232298.2	RP11-10N16.3	distal_enhancer	0.06536	0.09014	0	0	-0.3531
chr1	24621030	24621040	FOSJUN_MA0099.3	8.42259	+	chr1	24620620	24622223	TFE3-RCC,PRCC	gene	24634045	24648391	-	end	12624	Downstream	NA	ENSG00000232298.2	RP11-10N16.3	distal_enhancer	0.0591	0.0873	0	0	-0.42153
chr1	24635034	24635044	FOSJUN_MA0099.3	8.34833	-	chr1	24634985	24635479	PRCC	gene	24634045	24648391	-	end	1187	PeakInsideFeature	NA	ENSG00000232298.2	RP11-10N16.3	any_internal	0.05872	0.02657	0	0	0.70995
chr1	24636503	24636513	FOSJUN_MA0099.3	8.53037	-	chr1	24636124	24636657	TFE3-RCC,PRCC	gene	24645811	24690972	+	start	9421	Upstream	NA	ENSG00000158055.11	GRHL3	any_promoter	0.13108	0.08751	0	0	0.47584
chr1	24643739	24643749	FOSJUN_MA0099.3	10.36155	+	chr1	24643244	24643912	PRCC	gene	24645811	24690972	+	start	2233	Upstream	NA	ENSG00000158055.11	GRHL3	any_promoter	0.04865	0.10403	0	0	-0.81745
chr1	24689698	24689708	FOSJUN_MA0099.3	9.22157	-	chr1	24689072	24690046	TFE3-RCC,PRCC	gene	24645811	24690972	+	end	1413	PeakInsideFeature	NA	ENSG00000158055.11	GRHL3	any_internal	0.23887	0.26792	1	1	-0.15122
chr1	24691883	24691893	FOSJUN_MA0099.3	7.49897	-	chr1	24691746	24692105	PRCC	gene	24683488	24743424	-	end	8437	PeakInsideFeature	NA	ENSG00000001460.13	STPG1	any_internal	0.09491	0.07491	0	0	0.26568
chr1	24691902	24691912	FOSJUN_MA0099.3	8.3	+	chr1	24691746	24692105	PRCC	gene	24683488	24743424	-	end	8437	PeakInsideFeature	NA	ENSG00000001460.13	STPG1	any_internal	0.0979	0.0755	0	0	0.29293
chr1	24720678	24720688	FOSJUN_MA0099.3	9.98823	+	chr1	24720442	24720821	PRCC	gene	24683488	24743424	-	center	7175	PeakInsideFeature	NA	ENSG00000001460.13	STPG1	any_internal	0.03674	0.08717	0	0	-0.87205
chr1	24736189	24736199	FOSJUN_MA0099.3	7.95982	+	chr1	24736044	24736389	PRCC	gene	24742283	24799466	+	start	6067	Upstream	NA	ENSG00000001461.12	NIPAL3	any_promoter	0.04032	0.12918	0	0	-1.25189
chr1	24736237	24736247	FOSJUN_MA0099.3	7.86363	+	chr1	24736044	24736389	PRCC	gene	24742283	24799466	+	start	6067	Upstream	NA	ENSG00000001461.12	NIPAL3	any_promoter	0.03746	0.09504	0	0	-0.95373
chr1	24842228	24842238	FOSJUN_MA0099.3	9.24964	+	chr1	24841934	24842839	TFE3-RCC,PRCC	gene	24829386	24867530	+	center	6072	PeakInsideFeature	NA	ENSG00000117602.7	RCAN3	any_internal	0.27595	0.38326	1	1	-0.44123
chr1	24867680	24867690	FOSJUN_MA0099.3	8.64535	+	chr1	24867495	24868471	TFE3-RCC,PRCC	gene	24865291	24882515	-	end	2692	PeakInsideFeature	NA	ENSG00000264443.1	RP4-594I10.3	any_internal	0.31205	0.31317	1	1	-0.0048
chr1	25010385	25010395	FOSJUN_MA0099.3	9.24964	-	chr1	25009687	25010876	TFE3-RCC,PRCC	gene	24958206	24999758	+	end	10523	Downstream	NA	ENSG00000133226.12	SRRM1	distal_enhancer	0.66514	0.30764	1	1	1.05518
chr1	25039843	25039853	FOSJUN_MA0099.3	7.89737	-	chr1	25039779	25040021	PRCC	gene	25071847	25170815	+	start	31947	Upstream	NA	ENSG00000169504.10	CLIC4	distal_enhancer	0.01885	0.02524	0	0	-0.20054
chr1	25041793	25041803	FOSJUN_MA0099.3	7.65509	+	chr1	25041381	25041938	PRCC	gene	25071847	25170815	+	start	30188	Upstream	NA	ENSG00000169504.10	CLIC4	distal_enhancer	0.03589	0.0479	0	0	-0.26368
chr1	25051979	25051989	FOSJUN_MA0099.3	7.82312	+	chr1	25050989	25052004	TFE3-RCC,PRCC	gene	25071847	25170815	+	start	20351	Upstream	NA	ENSG00000169504.10	CLIC4	distal_enhancer	0.10238	0.04534	0	0	0.86601
chr1	25132243	25132253	FOSJUN_MA0099.3	8.72165	+	chr1	25132073	25132544	PRCC	gene	25071847	25170815	+	center	10977	PeakInsideFeature	NA	ENSG00000169504.10	CLIC4	any_internal	0.05197	0.1518	0	0	-1.21043
chr1	25224632	25224642	FOSJUN_MA0099.3	10.36155	+	chr1	25224461	25225046	TFE3-RCC,PRCC	gene	25226001	25291612	-	end	1248	Downstream	NA	ENSG00000020633.14	RUNX3	distal_enhancer	0.02616	0.03348	0	0	-0.19652
chr1	25237815	25237825	FOSJUN_MA0099.3	8.34833	+	chr1	25237531	25238456	PRCC	gene	25226001	25291612	-	end	11992	PeakInsideFeature	NA	ENSG00000020633.14	RUNX3	any_internal	0.08038	0.15733	0	0	-0.79677
chr1	25241494	25241504	FOSJUN_MA0099.3	7.8693	+	chr1	25240347	25241672	TFE3-RCC,PRCC	gene	25226001	25291612	-	end	15008	PeakInsideFeature	NA	ENSG00000020633.14	RUNX3	any_internal	0.17883	0.08058	0	0	0.95566
chr1	25275921	25275931	FOSJUN_MA0099.3	8.34833	-	chr1	25275824	25276066	PRCC	gene	25226001	25291612	-	start	15667	PeakInsideFeature	NA	ENSG00000020633.14	RUNX3	any_internal	0.04418	0.0383	0	0	0.13012
chr1	25281722	25281732	FOSJUN_MA0099.3	8.19644	+	chr1	25281642	25282016	PRCC	gene	25287835	25289588	+	start	6006	Upstream	NA	ENSG00000229162.1	RP11-84D1.1	any_promoter	0.05766	0.10565	0	0	-0.66692
chr1	25281852	25281862	FOSJUN_MA0099.3	8.3	-	chr1	25281642	25282016	PRCC	gene	25287835	25289588	+	start	6006	Upstream	NA	ENSG00000229162.1	RP11-84D1.1	any_promoter	0.08168	0.072	0	0	0.1386
chr1	25293359	25293369	FOSJUN_MA0099.3	9.1871	+	chr1	25293270	25293493	PRCC	gene	25226001	25291612	-	start	1769	Upstream	NA	ENSG00000020633.14	RUNX3	any_promoter	0.05899	0.07647	0	0	-0.27576
chr1	25330455	25330465	FOSJUN_MA0099.3	9.1871	-	chr1	25329524	25330581	TFE3-RCC,PRCC	gene	25349993	25350077	+	start	19941	Upstream	NA	ENSG00000264371.1	MIR4425	distal_enhancer	0.05571	0.07801	0	0	-0.35588
chr1	25349516	25349526	FOSJUN_MA0099.3	10.36155	-	chr1	25348674	25349814	TFE3-RCC,PRCC	gene	25349993	25350077	+	start	749	Upstream	NA	ENSG00000264371.1	MIR4425	any_promoter	0.29871	0.37347	1	1	-0.30061
chr1	25390351	25390361	FOSJUN_MA0099.3	8.39451	+	chr1	25390265	25390539	PRCC	gene	25370197	25439611	-	center	14502	PeakInsideFeature	NA	ENSG00000233755.1	RP4-799D16.1	any_internal	0.03605	0.01709	0	0	0.54738
chr1	25407039	25407049	FOSJUN_MA0099.3	7.5472	-	chr1	25406822	25407684	TFE3-RCC,PRCC	gene	25370197	25439611	-	center	2349	PeakInsideFeature	NA	ENSG00000233755.1	RP4-799D16.1	any_internal	0.07456	0.07972	0	0	-0.07362
chr1	25654710	25654720	FOSJUN_MA0099.3	8.64535	-	chr1	25654422	25654723	PRCC	gene	25664407	25688852	+	start	9835	Upstream	NA	ENSG00000183726.6	TMEM50A	any_promoter	0.04789	0.0313	0	0	0.37851
chr1	25689712	25689722	FOSJUN_MA0099.3	8.64535	+	chr1	25689662	25690078	PRCC	gene	25688739	25756683	-	end	1131	PeakInsideFeature	NA	ENSG00000188672.12	RHCE	any_internal	0.03817	0.04889	0	0	-0.2295
chr1	25768824	25768834	FOSJUN_MA0099.3	9.54871	-	chr1	25768690	25768980	PRCC	gene	25757387	25826700	+	start	11448	PeakInsideFeature	NA	ENSG00000204178.5	TMEM57	any_internal	0.03078	0.03654	0	0	-0.14424
chr1	25876353	25876363	FOSJUN_MA0099.3	10.06248	+	chr1	25875763	25876825	TFE3-RCC,PRCC	gene	25870070	25895377	+	start	6224	PeakInsideFeature	NA	ENSG00000157978.7	LDLRAP1	any_internal	0.09226	0.31073	0	1	-1.52564
chr1	25876807	25876817	FOSJUN_MA0099.3	9.29788	-	chr1	25875763	25876825	TFE3-RCC,PRCC	gene	25870070	25895377	+	start	6224	PeakInsideFeature	NA	ENSG00000157978.7	LDLRAP1	any_internal	0.06133	0.0511	0	0	0.18424
chr1	25895589	25895599	FOSJUN_MA0099.3	10.93777	-	chr1	25895098	25895703	PRCC	gene	25870070	25895377	+	end	23	OverlapEnd	NA	ENSG00000157978.7	LDLRAP1	any_internal	0.04044	0.04002	0	0	0.00943
chr1	25969479	25969489	FOSJUN_MA0099.3	10.03441	-	chr1	25968619	25969624	PRCC	gene	25943958	26112698	+	start	25163	PeakInsideFeature	NA	ENSG00000117643.10	MAN1C1	any_internal	0.04242	0.03558	0	0	0.15679
chr1	25987778	25987788	FOSJUN_MA0099.3	8.28374	-	chr1	25987603	25989021	PRCC	gene	25971034	25985602	-	start	2710	Upstream	NA	ENSG00000233478.1	RP1-187B23.1	any_promoter	0.03729	0.05897	0	0	-0.43694
chr1	26022521	26022531	FOSJUN_MA0099.3	7.49897	+	chr1	26020559	26022882	TFE3-RCC,PRCC	gene	25943958	26112698	+	center	6608	PeakInsideFeature	NA	ENSG00000117643.10	MAN1C1	any_internal	0.06979	0.12514	0	0	-0.66916
chr1	26022568	26022578	FOSJUN_MA0099.3	8.77266	-	chr1	26020559	26022882	TFE3-RCC,PRCC	gene	25943958	26112698	+	center	6608	PeakInsideFeature	NA	ENSG00000117643.10	MAN1C1	any_internal	0.07863	0.12408	0	0	-0.52892
chr1	26055073	26055083	FOSJUN_MA0099.3	9.29788	-	chr1	26053653	26055101	TFE3-RCC,PRCC	gene	25943958	26112698	+	center	26049	PeakInsideFeature	NA	ENSG00000117643.10	MAN1C1	any_internal	0.05103	0.06007	0	0	-0.16412
chr1	26113573	26113583	FOSJUN_MA0099.3	10.93777	-	chr1	26113422	26113857	PRCC	gene	25943958	26112698	+	end	941	Downstream	NA	ENSG00000117643.10	MAN1C1	distal_enhancer	0.0361	0.08945	0	0	-0.91662
chr1	26122994	26123004	FOSJUN_MA0099.3	7.51034	+	chr1	26122907	26123698	TFE3-RCC,PRCC	gene	26126666	26144713	+	start	3364	Upstream	NA	ENSG00000162430.12	SEPN1	any_promoter	0.06044	0.10287	0	0	-0.58735
chr1	26348952	26348962	FOSJUN_MA0099.3	9.54871	-	chr1	26348743	26349176	TFE3-RCC	gene	26346374	26362955	+	start	2585	PeakInsideFeature	NA	ENSG00000158008.5	EXTL1	any_internal	0.03996	0.03177	0	0	0.19768
chr1	26363201	26363211	FOSJUN_MA0099.3	9.29788	-	chr1	26361419	26363634	TFE3-RCC,PRCC	gene	26346374	26362955	+	end	429	OverlapEnd	NA	ENSG00000158008.5	EXTL1	any_internal	1.49081	0.65335	1	1	1.16116
chr1	26382281	26382291	FOSJUN_MA0099.3	8.64535	+	chr1	26380564	26383163	TFE3-RCC,PRCC	gene	26363742	26372624	-	start	9239	Upstream	NA	ENSG00000158014.10	SLC30A2	any_promoter	0.16847	0.01639	0	0	2.25256
chr1	26391272	26391282	FOSJUN_MA0099.3	8.39367	+	chr1	26390695	26391689	TFE3-RCC,PRCC	gene	26398068	26398168	+	start	6876	Upstream	NA	ENSG00000265320.1	AL391650.1	any_promoter	0.33401	0.29764	1	1	0.15455
chr1	26408462	26408472	FOSJUN_MA0099.3	7.81829	+	chr1	26407785	26408646	TFE3-RCC,PRCC	gene	26398068	26398168	+	end	10047	Downstream	NA	ENSG00000265320.1	AL391650.1	distal_enhancer	0.07946	0.07689	0	0	0.03629
chr1	26409912	26409922	FOSJUN_MA0099.3	7.81829	-	chr1	26409623	26410218	PRCC	gene	26398068	26398168	+	end	11752	Downstream	NA	ENSG00000265320.1	AL391650.1	distal_enhancer	0.06502	0.07777	0	0	-0.19311
chr1	26421104	26421114	FOSJUN_MA0099.3	8.55936	+	chr1	26420554	26421891	TFE3-RCC,PRCC	gene	26437663	26452034	+	start	16441	Upstream	NA	ENSG00000175087.5	PDIK1L	distal_enhancer	0.04775	0.08723	0	0	-0.6325
chr1	26449816	26449826	FOSJUN_MA0099.3	8.46793	+	chr1	26449728	26450216	PRCC	gene	26437663	26452034	+	end	2062	PeakInsideFeature	NA	ENSG00000175087.5	PDIK1L	any_internal	0.03474	0.0692	0	0	-0.66599
chr1	26595508	26595518	FOSJUN_MA0099.3	8.31181	-	chr1	26594827	26595733	PRCC	gene	26589531	26589889	-	start	5391	Upstream	NA	ENSG00000270733.1	RP11-231P20.5	any_promoter	0.03808	0.04157	0	0	-0.07891
chr1	26595537	26595547	FOSJUN_MA0099.3	8.72165	+	chr1	26594827	26595733	PRCC	gene	26589531	26589889	-	start	5391	Upstream	NA	ENSG00000270733.1	RP11-231P20.5	any_promoter	0.04171	0.04182	0	0	-0.00241
chr1	26602927	26602937	FOSJUN_MA0099.3	9.75161	-	chr1	26602066	26603105	TFE3-RCC,PRCC	gene	26605666	26608007	+	start	3081	Upstream	NA	ENSG00000142669.9	SH3BGRL3	any_promoter	0.42135	0.55069	1	1	-0.36784
chr1	26605532	26605542	FOSJUN_MA0099.3	8.92455	+	chr1	26605484	26607180	TFE3-RCC,PRCC	gene	26605666	26608007	+	start	666	OverlapStart	NA	ENSG00000142669.9	SH3BGRL3	any_promoter	0.06925	0.18042	0	0	-1.13236
chr1	26607093	26607103	FOSJUN_MA0099.3	8.31181	-	chr1	26605484	26607180	TFE3-RCC,PRCC	gene	26605666	26608007	+	start	666	OverlapStart	NA	ENSG00000142669.9	SH3BGRL3	any_promoter	0.15369	0.20471	0	1	-0.36416
chr1	26611400	26611410	FOSJUN_MA0099.3	10.06248	-	chr1	26611145	26611843	TFE3-RCC,PRCC	gene	26607818	26644854	-	end	3676	PeakInsideFeature	NA	ENSG00000158062.16	UBXN11	any_internal	0.28935	0.36043	1	1	-0.29495
chr1	26611427	26611437	FOSJUN_MA0099.3	7.51034	-	chr1	26611145	26611843	TFE3-RCC,PRCC	gene	26607818	26644854	-	end	3676	PeakInsideFeature	NA	ENSG00000158062.16	UBXN11	any_internal	0.28935	0.32981	1	1	-0.1752
chr1	26629684	26629694	FOSJUN_MA0099.3	8.81378	+	chr1	26629182	26629885	PRCC	gene	26607818	26644854	-	center	3197	PeakInsideFeature	NA	ENSG00000158062.16	UBXN11	any_internal	0.04424	0.07562	0	0	-0.54582
chr1	26677450	26677460	FOSJUN_MA0099.3	7.81829	-	chr1	26677247	26679095	PRCC	gene	26674955	26675210	-	start	2961	Upstream	NA	ENSG00000265143.1	RN7SL490P	any_promoter	0.05154	0.07854	0	0	-0.44087
chr1	26678606	26678616	FOSJUN_MA0099.3	9.54871	+	chr1	26677247	26679095	PRCC	gene	26674955	26675210	-	start	2961	Upstream	NA	ENSG00000265143.1	RN7SL490P	any_promoter	0.04916	0.0716	0	0	-0.38596
chr1	26704608	26704618	FOSJUN_MA0099.3	8.92455	-	chr1	26704502	26705300	TFE3-RCC,PRCC	gene	26688124	26701013	-	start	3888	Upstream	NA	ENSG00000176083.13	ZNF683	any_promoter	0.03446	0.0349	0	0	-0.01082
chr1	26704746	26704756	FOSJUN_MA0099.3	9.1871	-	chr1	26704502	26705300	TFE3-RCC,PRCC	gene	26688124	26701013	-	start	3888	Upstream	NA	ENSG00000176083.13	ZNF683	any_promoter	0.05655	0.10603	0	0	-0.69089
chr1	26857774	26857784	FOSJUN_MA0099.3	8.37426	-	chr1	26855822	26858634	TFE3-RCC,PRCC	gene	26856251	26901521	+	start	977	OverlapStart	NA	ENSG00000117676.9	RPS6KA1	any_promoter	0.94652	0.92854	1	1	0.02698
chr1	26901022	26901032	FOSJUN_MA0099.3	7.84637	+	chr1	26900391	26901071	PRCC	gene	26856251	26901521	+	end	790	PeakInsideFeature	NA	ENSG00000117676.9	RPS6KA1	any_internal	0.02423	0.03362	0	0	-0.25664
chr1	26909367	26909377	FOSJUN_MA0099.3	8.92455	-	chr1	26909015	26910006	TFE3-RCC,PRCC	gene	26856251	26901521	+	end	7989	Downstream	NA	ENSG00000117676.9	RPS6KA1	distal_enhancer	0.09601	0.15198	0	0	-0.55226
chr1	26909474	26909484	FOSJUN_MA0099.3	8.08656	-	chr1	26909015	26910006	TFE3-RCC,PRCC	gene	26856251	26901521	+	end	7989	Downstream	NA	ENSG00000117676.9	RPS6KA1	distal_enhancer	0.18093	0.2375	0	1	-0.35168
chr1	26993538	26993548	FOSJUN_MA0099.3	10.93777	+	chr1	26993422	26993658	PRCC	gene	26973937	26974172	+	end	19368	Downstream	NA	ENSG00000235069.2	RP4-785J1.1	distal_enhancer	0.02429	0.03591	0	0	-0.31107
chr1	27004113	27004123	FOSJUN_MA0099.3	9.98823	+	chr1	27003739	27004546	TFE3-RCC,PRCC	gene	27018622	27020622	-	end	14480	Downstream	NA	ENSG00000260063.1	RP5-968P14.2	distal_enhancer	1.10677	1.07307	1	1	0.04365
chr1	27098412	27098422	FOSJUN_MA0099.3	10.93777	-	chr1	27097768	27099190	TFE3-RCC,PRCC	gene	27022523	27108595	+	end	10116	PeakInsideFeature	NA	ENSG00000117713.13	ARID1A	any_internal	0.27602	0.39564	1	1	-0.48409
chr1	27098724	27098734	FOSJUN_MA0099.3	8.39451	-	chr1	27097768	27099190	TFE3-RCC,PRCC	gene	27022523	27108595	+	end	10116	PeakInsideFeature	NA	ENSG00000117713.13	ARID1A	any_internal	0.0505	0.07706	0	0	-0.4399
chr1	27126514	27126524	FOSJUN_MA0099.3	8.72165	-	chr1	27125994	27127160	TFE3-RCC,PRCC	gene	27113962	27124889	+	end	1688	Downstream	NA	ENSG00000060642.6	PIGV	distal_enhancer	0.14351	0.2201	0	1	-0.54323
chr1	27127135	27127145	FOSJUN_MA0099.3	9.29788	-	chr1	27125994	27127160	TFE3-RCC,PRCC	gene	27113962	27124889	+	end	1688	Downstream	NA	ENSG00000060642.6	PIGV	distal_enhancer	0.03911	0.03743	0	0	0.03893
chr1	27175995	27176005	FOSJUN_MA0099.3	8.72165	-	chr1	27175171	27177101	TFE3-RCC,PRCC	gene	27153200	27184093	+	center	7490	PeakInsideFeature	NA	ENSG00000204160.7	ZDHHC18	any_internal	1.01574	0.56578	1	1	0.81797
chr1	27188765	27188775	FOSJUN_MA0099.3	8.767	-	chr1	27188402	27188881	PRCC	gene	27189632	27190947	+	start	991	Upstream	NA	ENSG00000175793.10	SFN	any_promoter	0.09956	0.10984	0	0	-0.1153
chr1	27189467	27189477	FOSJUN_MA0099.3	7.95982	-	chr1	27189231	27192481	TFE3-RCC,PRCC	gene	27189632	27190947	+	end	91	FeatureInsidePeak	NA	ENSG00000175793.10	SFN	any_internal	0.04797	0.36014	0	1	-2.41616
chr1	27191931	27191941	FOSJUN_MA0099.3	8.3	+	chr1	27189231	27192481	TFE3-RCC,PRCC	gene	27189632	27190947	+	end	91	FeatureInsidePeak	NA	ENSG00000175793.10	SFN	any_internal	0.9806	0.94846	1	1	0.04691
chr1	27234212	27234222	FOSJUN_MA0099.3	10.12493	+	chr1	27233715	27234715	TFE3-RCC,PRCC	gene	27216978	27226957	-	start	7258	Upstream	NA	ENSG00000198746.8	GPATCH3	any_promoter	0.91	0.42527	1	1	1.05584
chr1	27234312	27234322	FOSJUN_MA0099.3	9.24964	-	chr1	27233715	27234715	TFE3-RCC,PRCC	gene	27216978	27226957	-	start	7258	Upstream	NA	ENSG00000198746.8	GPATCH3	any_promoter	0.70572	0.45541	1	1	0.60608
chr1	27240717	27240727	FOSJUN_MA0099.3	8.3	-	chr1	27240314	27241076	TFE3-RCC,PRCC	gene	27237979	27240457	-	start	238	OverlapStart	NA	ENSG00000131910.4	NR0B2	any_promoter	0.54921	0.07913	1	0	2.4746
chr1	27276618	27276628	FOSJUN_MA0099.3	10.06248	+	chr1	27276345	27277494	PRCC	gene	27276052	27286897	-	end	867	PeakInsideFeature	NA	ENSG00000175707.7	C1orf172	any_internal	0.06162	0.08966	0	0	-0.4087
chr1	27317214	27317224	FOSJUN_MA0099.3	10.56445	-	chr1	27316949	27318447	TFE3-RCC,PRCC	gene	27320197	27327389	+	start	2499	Upstream	NA	ENSG00000253368.3	TRNP1	any_promoter	0.11223	0.11544	0	0	-0.0336
chr1	27317981	27317991	FOSJUN_MA0099.3	9.29788	+	chr1	27316949	27318447	TFE3-RCC,PRCC	gene	27320197	27327389	+	start	2499	Upstream	NA	ENSG00000253368.3	TRNP1	any_promoter	0.22238	0.17956	1	0	0.27543
chr1	27325564	27325574	FOSJUN_MA0099.3	7.49897	+	chr1	27325472	27325730	PRCC	gene	27320197	27327389	+	end	1788	PeakInsideFeature	NA	ENSG00000253368.3	TRNP1	any_internal	0.05519	0.11116	0	0	-0.77128
chr1	27325574	27325584	FOSJUN_MA0099.3	7.5472	+	chr1	27325472	27325730	PRCC	gene	27320197	27327389	+	end	1788	PeakInsideFeature	NA	ENSG00000253368.3	TRNP1	any_internal	0.05519	0.11116	0	0	-0.77128
chr1	27337672	27337682	FOSJUN_MA0099.3	8.37426	+	chr1	27337122	27337895	TFE3-RCC,PRCC	gene	27331510	27339327	-	start	1819	PeakInsideFeature	NA	ENSG00000158246.7	FAM46B	any_internal	0.52252	0.43824	1	1	0.24163
chr1	27339466	27339476	FOSJUN_MA0099.3	8.64535	+	chr1	27339046	27339942	TFE3-RCC,PRCC	gene	27331510	27339327	-	start	167	OverlapStart	NA	ENSG00000158246.7	FAM46B	any_promoter	0.68426	0.80077	1	1	-0.21971
chr1	27357862	27357872	FOSJUN_MA0099.3	7.5472	+	chr1	27357666	27358685	TFE3-RCC,PRCC	gene	27331510	27339327	-	start	18848	Upstream	NA	ENSG00000158246.7	FAM46B	distal_enhancer	0.22321	0.48256	1	1	-1.035
chr1	27372887	27372897	FOSJUN_MA0099.3	9.54871	+	chr1	27372365	27372899	PRCC	gene	27331510	27339327	-	start	33305	Upstream	NA	ENSG00000158246.7	FAM46B	distal_enhancer	0.06482	0.03673	0	0	0.54848
chr1	27400863	27400873	FOSJUN_MA0099.3	10.03441	+	chr1	27400487	27401114	TFE3-RCC,PRCC	gene	27425305	27493472	-	end	24505	Downstream	NA	ENSG00000090020.6	SLC9A1	distal_enhancer	0.23926	0.06245	1	0	1.60655
chr1	27426167	27426177	FOSJUN_MA0099.3	7.84637	+	chr1	27425564	27426619	PRCC	gene	27425305	27493472	-	end	786	PeakInsideFeature	NA	ENSG00000090020.6	SLC9A1	any_internal	0.05136	0.14923	0	0	-1.20082
chr1	27438553	27438563	FOSJUN_MA0099.3	9.75161	-	chr1	27438242	27439213	TFE3-RCC,PRCC	gene	27425305	27493472	-	end	13422	PeakInsideFeature	NA	ENSG00000090020.6	SLC9A1	any_internal	0.26969	0.22413	1	1	0.2432
chr1	27444390	27444400	FOSJUN_MA0099.3	8.72165	-	chr1	27444188	27444789	PRCC	gene	27425305	27493472	-	center	14900	PeakInsideFeature	NA	ENSG00000090020.6	SLC9A1	any_internal	0.04281	0.15334	0	0	-1.40838
chr1	27449332	27449342	FOSJUN_MA0099.3	10.12493	-	chr1	27448962	27449631	TFE3-RCC,PRCC	gene	27425305	27493472	-	center	10092	PeakInsideFeature	NA	ENSG00000090020.6	SLC9A1	any_internal	0.97707	0.68293	1	1	0.5019
chr1	27469137	27469147	FOSJUN_MA0099.3	8.72165	+	chr1	27468995	27469318	PRCC	gene	27425305	27493472	-	center	9768	PeakInsideFeature	NA	ENSG00000090020.6	SLC9A1	any_internal	0.04652	0.09324	0	0	-0.73336
chr1	27472625	27472635	FOSJUN_MA0099.3	9.29788	-	chr1	27472430	27472760	PRCC	gene	27425305	27493472	-	center	13207	PeakInsideFeature	NA	ENSG00000090020.6	SLC9A1	any_internal	0.03379	0.11897	0	0	-1.30682
chr1	27691893	27691903	FOSJUN_MA0099.3	7.86913	+	chr1	27691581	27693840	TFE3-RCC,PRCC	gene	27681674	27693383	-	start	673	OverlapStart	NA	ENSG00000142733.10	MAP3K6	any_promoter	0.16856	0.18165	0	0	-0.09488
chr1	27708049	27708059	FOSJUN_MA0099.3	8.00094	+	chr1	27707216	27708232	TFE3-RCC,PRCC	gene	27695602	27701315	-	start	6409	Upstream	NA	ENSG00000142748.8	FCN3	any_promoter	0.14212	0.05184	0	0	1.13119
chr1	27719124	27719134	FOSJUN_MA0099.3	9.54871	-	chr1	27717957	27719585	TFE3-RCC,PRCC	gene	27719147	27722318	+	start	376	OverlapStart	NA	ENSG00000181773.6	GPR3	any_promoter	0.27369	0.27523	1	1	-0.00744
chr1	27744977	27744987	FOSJUN_MA0099.3	8.34833	+	chr1	27744729	27745597	TFE3-RCC,PRCC	gene	27730729	27816669	-	end	14434	PeakInsideFeature	NA	ENSG00000158195.6	WASF2	any_internal	0.59598	0.38973	1	1	0.58353
chr1	27817118	27817128	FOSJUN_MA0099.3	9.17539	+	chr1	27814995	27817421	TFE3-RCC,PRCC	gene	27730729	27816669	-	start	461	OverlapStart	NA	ENSG00000158195.6	WASF2	any_promoter	1.45194	1.15003	1	1	0.33016
chr1	27845055	27845065	FOSJUN_MA0099.3	9.29788	-	chr1	27844302	27845331	PRCC	gene	27852315	27857072	+	start	7499	Upstream	NA	ENSG00000237429.1	RP1-159A19.4	any_promoter	0.03642	0.22301	0	1	-2.03147
chr1	27864640	27864650	FOSJUN_MA0099.3	9.54871	-	chr1	27863114	27864773	TFE3-RCC,PRCC	gene	27860545	27930942	-	end	3398	PeakInsideFeature	NA	ENSG00000126705.9	AHDC1	any_internal	0.09229	0.11138	0	0	-0.21929
chr1	27866988	27866998	FOSJUN_MA0099.3	8.01247	-	chr1	27866632	27867315	PRCC	gene	27860545	27930942	-	end	6428	PeakInsideFeature	NA	ENSG00000126705.9	AHDC1	any_internal	0.20965	0.2692	1	1	-0.32754
chr1	27868970	27868980	FOSJUN_MA0099.3	9.17539	-	chr1	27868763	27869904	TFE3-RCC,PRCC	gene	27860545	27930942	-	end	8788	PeakInsideFeature	NA	ENSG00000126705.9	AHDC1	any_internal	1.3588	0.67707	1	1	0.97996
chr1	27869133	27869143	FOSJUN_MA0099.3	9.48626	-	chr1	27868763	27869904	TFE3-RCC,PRCC	gene	27860545	27930942	-	end	8788	PeakInsideFeature	NA	ENSG00000126705.9	AHDC1	any_internal	1.33992	0.62752	1	1	1.06588
chr1	27869150	27869160	FOSJUN_MA0099.3	9.24964	-	chr1	27868763	27869904	TFE3-RCC,PRCC	gene	27860545	27930942	-	end	8788	PeakInsideFeature	NA	ENSG00000126705.9	AHDC1	any_internal	1.34609	0.62752	1	1	1.07239
chr1	27875126	27875136	FOSJUN_MA0099.3	9.29788	-	chr1	27875052	27876434	TFE3-RCC,PRCC	gene	27860545	27930942	-	end	15198	PeakInsideFeature	NA	ENSG00000126705.9	AHDC1	any_internal	0.05863	0.07109	0	0	-0.20263
chr1	27890651	27890661	FOSJUN_MA0099.3	9.24964	-	chr1	27889728	27891080	TFE3-RCC,PRCC	gene	27860545	27930942	-	center	5339	PeakInsideFeature	NA	ENSG00000126705.9	AHDC1	any_internal	0.34334	0.3952	1	1	-0.19052
chr1	27917249	27917259	FOSJUN_MA0099.3	8.81378	+	chr1	27915609	27917341	TFE3-RCC,PRCC	gene	27860545	27930942	-	start	14467	PeakInsideFeature	NA	ENSG00000126705.9	AHDC1	any_internal	0.0461	0.07323	0	0	-0.47199
chr1	27925844	27925854	FOSJUN_MA0099.3	7.49897	-	chr1	27925619	27926045	TFE3-RCC,PRCC	gene	27860545	27930942	-	start	5110	PeakInsideFeature	NA	ENSG00000126705.9	AHDC1	any_internal	0.20371	0.32075	1	1	-0.59835
chr1	27935741	27935751	FOSJUN_MA0099.3	7.80483	+	chr1	27935154	27936034	TFE3-RCC,PRCC	gene	27860545	27930942	-	start	4652	Upstream	NA	ENSG00000126705.9	AHDC1	any_promoter	0.04289	0.06879	0	0	-0.47218
chr1	28201856	28201866	FOSJUN_MA0099.3	8.23222	-	chr1	28201296	28202212	TFE3-RCC,PRCC	gene	28199054	28213196	+	start	2700	PeakInsideFeature	NA	ENSG00000130775.11	THEMIS2	any_internal	0.70554	0.74701	1	1	-0.07976
chr1	28285949	28285959	FOSJUN_MA0099.3	9.54871	+	chr1	28285851	28288665	TFE3-RCC,PRCC	gene	28265385	28286704	-	start	554	OverlapStart	NA	ENSG00000227050.1	RP11-460I13.2	any_promoter	0.24591	0.35297	1	1	-0.48197
chr1	28287681	28287691	FOSJUN_MA0099.3	8.81378	-	chr1	28285851	28288665	TFE3-RCC,PRCC	gene	28265385	28286704	-	start	554	OverlapStart	NA	ENSG00000227050.1	RP11-460I13.2	any_promoter	0.12442	0.26397	0	1	-0.95623
chr1	28392653	28392663	FOSJUN_MA0099.3	8.77266	-	chr1	28391467	28392767	PRCC	gene	28296854	28415207	-	start	23090	PeakInsideFeature	NA	ENSG00000158161.11	EYA3	any_internal	0.07364	0.03908	0	0	0.63029
chr1	28417910	28417920	FOSJUN_MA0099.3	7.53078	+	chr1	28417779	28418074	PRCC	gene	28296854	28415207	-	start	2719	Upstream	NA	ENSG00000158161.11	EYA3	any_promoter	0.2493	0.31664	1	1	-0.31776
chr1	28431910	28431920	FOSJUN_MA0099.3	10.36155	+	chr1	28430816	28432371	TFE3-RCC,PRCC	gene	28436249	28436809	+	start	4656	Upstream	NA	ENSG00000228943.1	RP5-1053E7.2	any_promoter	0.07797	0.13667	0	0	-0.65596
chr1	28434507	28434517	FOSJUN_MA0099.3	9.34322	+	chr1	28434499	28434841	TFE3-RCC,PRCC	gene	28436249	28436809	+	start	1579	Upstream	NA	ENSG00000228943.1	RP5-1053E7.2	any_promoter	0.04222	0.0264	0	0	0.39384
chr1	28439325	28439335	FOSJUN_MA0099.3	8.39451	-	chr1	28439205	28440039	TFE3-RCC,PRCC	gene	28436249	28436809	+	end	2813	Downstream	NA	ENSG00000228943.1	RP5-1053E7.2	distal_enhancer	0.08906	0.15479	0	0	-0.66118
chr1	28455816	28455826	FOSJUN_MA0099.3	8.42259	+	chr1	28455529	28456453	TFE3-RCC,PRCC	gene	28446959	28447832	-	start	8159	Upstream	NA	ENSG00000214812.3	RP5-1053E7.3	any_promoter	0.12278	0.22967	0	1	-0.7893
chr1	28455895	28455905	FOSJUN_MA0099.3	7.95982	-	chr1	28455529	28456453	TFE3-RCC,PRCC	gene	28446959	28447832	-	start	8159	Upstream	NA	ENSG00000214812.3	RP5-1053E7.3	any_promoter	0.11262	0.29675	0	1	-1.23128
chr1	28465931	28465941	FOSJUN_MA0099.3	7.80483	+	chr1	28465845	28466187	PRCC	gene	28469247	28469352	-	end	3231	Downstream	NA	ENSG00000253005.1	RNU6-176P	distal_enhancer	0.08563	0.08214	0	0	0.04667
chr1	28465991	28466001	FOSJUN_MA0099.3	8.31181	-	chr1	28465845	28466187	PRCC	gene	28469247	28469352	-	end	3231	Downstream	NA	ENSG00000253005.1	RNU6-176P	distal_enhancer	0.07985	0.10571	0	0	-0.32079
chr1	28471192	28471202	FOSJUN_MA0099.3	10.56445	-	chr1	28470867	28471581	TFE3-RCC,PRCC	gene	28470666	28470728	-	start	496	Upstream	NA	ENSG00000252429.1	RNU7-29P	any_promoter	0.07987	0.15077	0	0	-0.75068
chr1	28479863	28479873	FOSJUN_MA0099.3	8.42259	-	chr1	28479669	28480051	PRCC	gene	28470666	28470728	-	start	9132	Upstream	NA	ENSG00000252429.1	RNU7-29P	any_promoter	0.05412	0.10312	0	0	-0.70243
chr1	28495882	28495892	FOSJUN_MA0099.3	8.92455	-	chr1	28495860	28496503	PRCC	gene	28473676	28520447	-	center	880	PeakInsideFeature	NA	ENSG00000169403.7	PTAFR	any_internal	0.03578	0.0691	0	0	-0.63912
chr1	28499740	28499750	FOSJUN_MA0099.3	8.67342	+	chr1	28499121	28499802	TFE3-RCC,PRCC	gene	28473676	28520447	-	center	2400	PeakInsideFeature	NA	ENSG00000169403.7	PTAFR	any_internal	0.08063	0.09129	0	0	-0.13997
chr1	28520409	28520419	FOSJUN_MA0099.3	9.17539	-	chr1	28519930	28520915	PRCC	gene	28473676	28520447	-	start	25	OverlapStart	NA	ENSG00000169403.7	PTAFR	any_promoter	0.05913	0.25224	0	1	-1.73248
chr1	28640683	28640693	FOSJUN_MA0099.3	8.72165	+	chr1	28640238	28642074	TFE3-RCC,PRCC	gene	28655512	28662476	+	start	14356	Upstream	NA	ENSG00000130772.9	MED18	distal_enhancer	0.40064	0.53349	1	1	-0.39271
chr1	28641860	28641870	FOSJUN_MA0099.3	8.32274	+	chr1	28640238	28642074	TFE3-RCC,PRCC	gene	28655512	28662476	+	start	14356	Upstream	NA	ENSG00000130772.9	MED18	distal_enhancer	0.07304	0.10717	0	0	-0.43479
chr1	28653910	28653920	FOSJUN_MA0099.3	7.62701	+	chr1	28653595	28654249	PRCC	gene	28655512	28662476	+	start	1590	Upstream	NA	ENSG00000130772.9	MED18	any_promoter	0.07296	0.05551	0	0	0.28625
chr1	28672889	28672899	FOSJUN_MA0099.3	10.12493	+	chr1	28672761	28673021	PRCC	gene	28655512	28662476	+	end	10415	Downstream	NA	ENSG00000130772.9	MED18	distal_enhancer	0.05275	0.0437	0	0	0.18101
chr1	28718722	28718732	FOSJUN_MA0099.3	8.77266	+	chr1	28718177	28719075	TFE3-RCC,PRCC	gene	28696113	28826881	+	start	22513	PeakInsideFeature	NA	ENSG00000204138.8	PHACTR4	any_internal	0.06957	0.16573	0	0	-1.01983
chr1	28744063	28744073	FOSJUN_MA0099.3	7.95982	-	chr1	28743736	28744984	TFE3-RCC,PRCC	gene	28696113	28826881	+	center	17137	PeakInsideFeature	NA	ENSG00000204138.8	PHACTR4	any_internal	0.47614	0.36691	1	1	0.3555
chr1	28764020	28764030	FOSJUN_MA0099.3	10.36155	+	chr1	28763678	28765012	TFE3-RCC,PRCC	gene	28696113	28826881	+	center	2848	PeakInsideFeature	NA	ENSG00000204138.8	PHACTR4	any_internal	0.27054	0.31107	1	1	-0.186
chr1	28764503	28764513	FOSJUN_MA0099.3	8.34833	-	chr1	28763678	28765012	TFE3-RCC,PRCC	gene	28696113	28826881	+	center	2848	PeakInsideFeature	NA	ENSG00000204138.8	PHACTR4	any_internal	0.42922	0.60627	1	1	-0.47576
chr1	28782726	28782736	FOSJUN_MA0099.3	7.89737	+	chr1	28782664	28783046	PRCC	gene	28696113	28826881	+	center	21358	PeakInsideFeature	NA	ENSG00000204138.8	PHACTR4	any_internal	0.03122	0.05845	0	0	-0.57833
chr1	28798182	28798192	FOSJUN_MA0099.3	8.39451	+	chr1	28798001	28798784	PRCC	gene	28807873	28807992	+	start	9481	Upstream	NA	ENSG00000221216.1	RNU6ATAC27P	any_promoter	0.07356	0.072	0	0	0.02326
chr1	28827694	28827704	FOSJUN_MA0099.3	9.22157	-	chr1	28827427	28828102	PRCC	gene	28832454	28865812	+	start	4690	Upstream	NA	ENSG00000180198.11	RCC1	any_promoter	0.03636	0.19366	0	1	-1.85041
chr1	28827772	28827782	FOSJUN_MA0099.3	8.81378	+	chr1	28827427	28828102	PRCC	gene	28832454	28865812	+	start	4690	Upstream	NA	ENSG00000180198.11	RCC1	any_promoter	0.03848	0.18718	0	1	-1.75701
chr1	28880437	28880447	FOSJUN_MA0099.3	9.17539	-	chr1	28878817	28880513	TFE3-RCC,PRCC	gene	28879596	28905051	+	start	69	OverlapStart	NA	ENSG00000180098.5	TRNAU1AP	any_promoter	0.04493	0.1149	0	0	-1.01084
chr1	28928314	28928324	FOSJUN_MA0099.3	9.45819	-	chr1	28927754	28928834	PRCC	gene	28915834	28969597	-	end	12460	PeakInsideFeature	NA	ENSG00000120656.7	TAF12	any_internal	0.05903	0.11611	0	0	-0.75486
chr1	28986259	28986269	FOSJUN_MA0099.3	7.86363	-	chr1	28985786	28986412	TFE3-RCC,PRCC	gene	28995243	29045865	+	start	9144	Upstream	NA	ENSG00000162419.8	GMEB1	any_promoter	0.0413	0.04319	0	0	-0.04116
chr1	29045572	29045582	FOSJUN_MA0099.3	8.42259	+	chr1	29045261	29045730	PRCC	gene	28995243	29045865	+	end	370	PeakInsideFeature	NA	ENSG00000162419.8	GMEB1	any_internal	0.05194	0.03766	0	0	0.30053
chr1	29155039	29155049	FOSJUN_MA0099.3	9.1871	+	chr1	29154888	29155286	PRCC	gene	29138653	29190208	+	center	9343	PeakInsideFeature	NA	ENSG00000116329.6	OPRD1	any_internal	0.02677	0.01414	0	0	0.41267
chr1	29187003	29187013	FOSJUN_MA0099.3	8.34833	+	chr1	29186100	29187823	TFE3-RCC,PRCC	gene	29194086	29197779	+	start	7125	Upstream	NA	ENSG00000226852.2	RP1-212P9.2	any_promoter	0.24144	0.10206	1	0	1.07428
chr1	29192630	29192640	FOSJUN_MA0099.3	9.1871	+	chr1	29192280	29193004	PRCC	gene	29194086	29197779	+	start	1444	Upstream	NA	ENSG00000226852.2	RP1-212P9.2	any_promoter	0.09046	0.08842	0	0	0.02594
chr1	29211625	29211635	FOSJUN_MA0099.3	8.72165	+	chr1	29211128	29211899	TFE3-RCC,PRCC	gene	29213602	29446553	+	start	2089	Upstream	NA	ENSG00000159023.14	EPB41	any_promoter	1.15427	0.7168	1	1	0.66951
chr1	29276694	29276704	FOSJUN_MA0099.3	8.92455	+	chr1	29276625	29277593	PRCC	gene	29213602	29446553	+	center	52968	PeakInsideFeature	NA	ENSG00000159023.14	EPB41	any_internal	0.03643	0.02369	0	0	0.34158
chr1	29299018	29299028	FOSJUN_MA0099.3	8.767	+	chr1	29298479	29299462	TFE3-RCC,PRCC	gene	29213602	29446553	+	center	31107	PeakInsideFeature	NA	ENSG00000159023.14	EPB41	any_internal	0.18163	0.10199	0	0	0.70674
chr1	29299178	29299188	FOSJUN_MA0099.3	7.84253	+	chr1	29298479	29299462	TFE3-RCC,PRCC	gene	29213602	29446553	+	center	31107	PeakInsideFeature	NA	ENSG00000159023.14	EPB41	any_internal	0.79436	0.42178	1	1	0.8764
chr1	29449240	29449250	FOSJUN_MA0099.3	8.77266	+	chr1	29448668	29451628	TFE3-RCC,PRCC	gene	29445939	29450447	-	start	299	OverlapStart	NA	ENSG00000253304.1	TMEM200B	any_promoter	0.06187	0.09905	0	0	-0.51902
chr1	29472408	29472418	FOSJUN_MA0099.3	7.80483	+	chr1	29471477	29473242	TFE3-RCC,PRCC	gene	29479000	29479503	+	start	6641	Upstream	NA	ENSG00000227637.1	RP11-242O24.5	any_promoter	0.11655	0.15254	0	0	-0.32891
chr1	29483484	29483494	FOSJUN_MA0099.3	7.94942	+	chr1	29483021	29484031	TFE3-RCC,PRCC	gene	29474254	29508499	-	center	7850	PeakInsideFeature	NA	ENSG00000116350.11	SRSF4	any_internal	0.08882	0.09254	0	0	-0.0468
chr1	29529485	29529495	FOSJUN_MA0099.3	8.28374	-	chr1	29528690	29529894	TFE3-RCC,PRCC	gene	29519384	29557454	-	center	9127	PeakInsideFeature	NA	ENSG00000116353.11	MECR	any_internal	0.41279	0.48289	1	1	-0.21473
chr1	29572886	29572896	FOSJUN_MA0099.3	8.42259	-	chr1	29572123	29573018	TFE3-RCC,PRCC	gene	29563027	29653325	+	start	9543	PeakInsideFeature	NA	ENSG00000060656.15	PTPRU	any_internal	0.06677	0.039	0	0	0.52686
chr1	29743828	29743838	FOSJUN_MA0099.3	8.81378	-	chr1	29743632	29744216	PRCC	gene	29758992	29759074	+	start	15068	Upstream	NA	ENSG00000266678.1	AL139151.1	distal_enhancer	0.05052	0.02728	0	0	0.53923
chr1	29796070	29796080	FOSJUN_MA0099.3	8.31181	-	chr1	29796003	29796340	TFE3-RCC,PRCC	gene	29814704	29823405	-	end	18533	Downstream	NA	ENSG00000225011.4	RP11-810H18.1	distal_enhancer	0.11164	0.07699	0	0	0.42557
chr1	29825437	29825447	FOSJUN_MA0099.3	8.64535	+	chr1	29825329	29825563	PRCC	gene	29814704	29823405	-	start	2041	Upstream	NA	ENSG00000225011.4	RP11-810H18.1	any_promoter	0.04624	0.05788	0	0	-0.22122
chr1	30042971	30042981	FOSJUN_MA0099.3	8.00094	+	chr1	30042712	30043787	TFE3-RCC,PRCC	NA	NA	NA	NA	NA	NA	NA	NA	NA	NA	NA	0.14255	0.24495	0	1	-0.69138
chr1	30043066	30043076	FOSJUN_MA0099.3	9.45819	-	chr1	30042712	30043787	TFE3-RCC,PRCC	NA	NA	NA	NA	NA	NA	NA	NA	NA	NA	NA	0.12102	0.28747	0	1	-1.10284
chr1	30052886	30052896	FOSJUN_MA0099.3	9.29788	+	chr1	30052807	30053235	PRCC	NA	NA	NA	NA	NA	NA	NA	NA	NA	NA	NA	0.03455	0.03779	0	0	-0.0777
chr1	30112193	30112203	FOSJUN_MA0099.3	8.37426	+	chr1	30111880	30113708	PRCC	gene	30117391	30117525	-	end	4597	Downstream	NA	ENSG00000221126.1	AC092265.1	distal_enhancer	0.05969	0.18506	0	1	-1.32079
chr1	30113109	30113119	FOSJUN_MA0099.3	8.34833	+	chr1	30111880	30113708	PRCC	gene	30117391	30117525	-	end	4597	Downstream	NA	ENSG00000221126.1	AC092265.1	distal_enhancer	0.05274	0.13435	0	0	-1.04507
chr1	30122425	30122435	FOSJUN_MA0099.3	8.31181	+	chr1	30122301	30123119	PRCC	gene	30117391	30117525	-	start	5185	Upstream	NA	ENSG00000221126.1	AC092265.1	any_promoter	0.04274	0.05057	0	0	-0.16004
chr1	30123083	30123093	FOSJUN_MA0099.3	8.31181	-	chr1	30122301	30123119	PRCC	gene	30117391	30117525	-	start	5185	Upstream	NA	ENSG00000221126.1	AC092265.1	any_promoter	0.04223	0.01703	0	0	0.69081
chr1	30146596	30146606	FOSJUN_MA0099.3	7.51034	-	chr1	30146505	30146825	PRCC	gene	30117391	30117525	-	start	29140	Upstream	NA	ENSG00000221126.1	AC092265.1	distal_enhancer	0.03198	0.04959	0	0	-0.3946
chr1	30182353	30182363	FOSJUN_MA0099.3	7.81829	+	chr1	30181836	30183050	PRCC	gene	30181697	30182394	-	start	49	OverlapStart	NA	ENSG00000228176.1	RP4-656G21.1	any_promoter	0.05634	0.09488	0	0	-0.56532
chr1	30182616	30182626	FOSJUN_MA0099.3	7.8693	+	chr1	30181836	30183050	PRCC	gene	30181697	30182394	-	start	49	OverlapStart	NA	ENSG00000228176.1	RP4-656G21.1	any_promoter	0.03064	0.04377	0	0	-0.31069
chr1	30205487	30205497	FOSJUN_MA0099.3	9.1871	-	chr1	30205261	30205654	PRCC	gene	30181697	30182394	-	start	23063	Upstream	NA	ENSG00000228176.1	RP4-656G21.1	distal_enhancer	0.05342	0.07432	0	0	-0.34478
chr1	30262690	30262700	FOSJUN_MA0099.3	8.37426	-	chr1	30262395	30263072	PRCC	NA	NA	NA	NA	NA	NA	NA	NA	NA	NA	NA	0.04328	0.12111	0	0	-1.1089
chr1	30328807	30328817	FOSJUN_MA0099.3	8.39451	+	chr1	30328680	30328978	PRCC	gene	30357748	30357852	+	start	28919	Upstream	NA	ENSG00000222787.1	AL645944.1	distal_enhancer	0.04077	0.07634	0	0	-0.6315
chr1	30376664	30376674	FOSJUN_MA0099.3	7.89737	+	chr1	30376362	30376839	TFE3-RCC	gene	30377711	30378204	-	end	1111	Downstream	NA	ENSG00000270927.1	RP11-179G8.1	distal_enhancer	0.13015	0.04196	0	0	1.22467
chr1	30412109	30412119	FOSJUN_MA0099.3	7.81829	+	chr1	30411968	30412316	PRCC	gene	30377711	30378204	-	start	33938	Upstream	NA	ENSG00000270927.1	RP11-179G8.1	distal_enhancer	0.05712	0.04218	0	0	0.29366
chr1	30447253	30447263	FOSJUN_MA0099.3	9.22157	+	chr1	30446998	30448234	TFE3-RCC,PRCC	gene	30486798	30510459	-	end	39182	Downstream	NA	ENSG00000233399.2	RP11-111I12.1	distal_enhancer	0.03056	0.06613	0	0	-0.72416
chr1	30447319	30447329	FOSJUN_MA0099.3	8.42259	-	chr1	30446998	30448234	TFE3-RCC,PRCC	gene	30486798	30510459	-	end	39182	Downstream	NA	ENSG00000233399.2	RP11-111I12.1	distal_enhancer	0.07098	0.1105	0	0	-0.50191
chr1	30479383	30479393	FOSJUN_MA0099.3	9.54871	-	chr1	30478961	30479778	PRCC	gene	30486798	30510459	-	end	7429	Downstream	NA	ENSG00000233399.2	RP11-111I12.1	distal_enhancer	0.03151	0.07252	0	0	-0.79808
chr1	30481966	30481976	FOSJUN_MA0099.3	8.72165	+	chr1	30481476	30482161	PRCC	gene	30486798	30510459	-	end	4980	Downstream	NA	ENSG00000233399.2	RP11-111I12.1	distal_enhancer	0.0982	0.12345	0	0	-0.27098
chr1	30531973	30531983	FOSJUN_MA0099.3	9.54871	+	chr1	30531495	30532219	PRCC	gene	30486798	30510459	-	start	21398	Upstream	NA	ENSG00000233399.2	RP11-111I12.1	distal_enhancer	0.05675	0.0831	0	0	-0.40742
chr1	30556933	30556943	FOSJUN_MA0099.3	9.22157	-	chr1	30556095	30557766	TFE3-RCC,PRCC	gene	30486798	30510459	-	start	46471	Upstream	NA	ENSG00000233399.2	RP11-111I12.1	distal_enhancer	0.11163	0.1447	0	0	-0.31478
chr1	30632104	30632114	FOSJUN_MA0099.3	8.3	-	chr1	30631921	30632182	PRCC	gene	30613109	30614454	+	end	17597	Downstream	NA	ENSG00000233372.1	RP5-893G23.1	distal_enhancer	0.03615	0.0225	0	0	0.37133
chr1	30664138	30664148	FOSJUN_MA0099.3	9.29788	-	chr1	30664031	30664608	PRCC	gene	30699369	30699462	+	start	35050	Upstream	NA	ENSG00000231251.1	RP3-357I16.1	distal_enhancer	0.03505	0.06319	0	0	-0.56223
chr1	30818774	30818784	FOSJUN_MA0099.3	8.46793	-	chr1	30818170	30819823	TFE3-RCC,PRCC	NA	NA	NA	NA	NA	NA	NA	NA	NA	NA	NA	0.02782	0.01702	0	0	0.33718
chr1	30885447	30885457	FOSJUN_MA0099.3	9.45819	-	chr1	30885149	30885742	TFE3-RCC,PRCC	gene	30882406	30884485	-	start	960	Upstream	NA	ENSG00000236335.1	RP4-591L5.1	any_promoter	0.08799	0.07725	0	0	0.14545
chr1	30999073	30999083	FOSJUN_MA0099.3	10.93777	+	chr1	30998536	30999515	TFE3-RCC,PRCC	NA	NA	NA	NA	NA	NA	NA	NA	NA	NA	NA	0.31177	0.36601	1	1	-0.21604
chr1	31000757	31000767	FOSJUN_MA0099.3	7.81829	-	chr1	31000046	31001061	TFE3-RCC,PRCC	NA	NA	NA	NA	NA	NA	NA	NA	NA	NA	NA	0.11467	0.0982	0	0	0.18241
chr1	31070188	31070198	FOSJUN_MA0099.3	8.39451	-	chr1	31069958	31070834	PRCC	NA	NA	NA	NA	NA	NA	NA	NA	NA	NA	NA	0.03519	0.04055	0	0	-0.12506
chr1	31130557	31130567	FOSJUN_MA0099.3	7.51034	+	chr1	31129966	31131176	PRCC	NA	NA	NA	NA	NA	NA	NA	NA	NA	NA	NA	0.05475	0.16595	0	0	-1.27027
chr1	31150429	31150439	FOSJUN_MA0099.3	10.93777	+	chr1	31150247	31150936	PRCC	gene	31184123	31196434	-	end	33532	Downstream	NA	ENSG00000162510.5	MATN1	distal_enhancer	0.03196	0.09312	0	0	-1.06552
chr1	31163121	31163131	FOSJUN_MA0099.3	9.45819	+	chr1	31163063	31163342	PRCC	gene	31184123	31196434	-	end	20921	Downstream	NA	ENSG00000162510.5	MATN1	distal_enhancer	0.06545	0.13304	0	0	-0.81198
chr1	31181493	31181503	FOSJUN_MA0099.3	8.42259	-	chr1	31180744	31181519	TFE3-RCC,PRCC	gene	31184123	31196434	-	end	2992	Downstream	NA	ENSG00000162510.5	MATN1	distal_enhancer	0.04149	0.04754	0	0	-0.12748
chr1	31200839	31200849	FOSJUN_MA0099.3	9.45819	+	chr1	31200472	31201183	PRCC	gene	31184123	31196434	-	start	4393	Upstream	NA	ENSG00000162510.5	MATN1	any_promoter	0.1665	0.1482	0	0	0.14571
chr1	31214206	31214216	FOSJUN_MA0099.3	10.12493	+	chr1	31213324	31214319	TFE3-RCC,PRCC	gene	31212002	31212079	-	start	1742	Upstream	NA	ENSG00000264773.1	MIR4420	any_promoter	0.0521	0.10495	0	0	-0.76084
chr1	31221377	31221387	FOSJUN_MA0099.3	7.51034	+	chr1	31220957	31221969	TFE3-RCC,PRCC	gene	31212002	31212079	-	start	9384	Upstream	NA	ENSG00000264773.1	MIR4420	any_promoter	0.15654	0.15521	0	0	0.01067
chr1	31229640	31229650	FOSJUN_MA0099.3	8.72165	+	chr1	31229192	31230939	TFE3-RCC,PRCC	gene	31205315	31230667	-	start	602	OverlapStart	NA	ENSG00000162511.7	LAPTM5	any_promoter	0.18236	0.43814	0	1	-1.16317
chr1	31229810	31229820	FOSJUN_MA0099.3	9.54871	+	chr1	31229192	31230939	TFE3-RCC,PRCC	gene	31205315	31230667	-	start	602	OverlapStart	NA	ENSG00000162511.7	LAPTM5	any_promoter	0.12611	0.34746	0	1	-1.30719
chr1	31236671	31236681	FOSJUN_MA0099.3	8.34833	-	chr1	31236160	31236940	TFE3-RCC,PRCC	gene	31205315	31230667	-	start	5883	Upstream	NA	ENSG00000162511.7	LAPTM5	any_promoter	0.04931	0.07462	0	0	-0.42787
chr1	31261533	31261543	FOSJUN_MA0099.3	7.5472	+	chr1	31261421	31261819	PRCC	gene	31283224	31288400	-	end	21604	Downstream	NA	ENSG00000229607.1	RP5-1125N11.1	distal_enhancer	0.0301	0.06215	0	0	-0.67122
chr1	31278398	31278408	FOSJUN_MA0099.3	7.81829	+	chr1	31278180	31278738	TFE3-RCC,PRCC	gene	31283224	31288400	-	end	4765	Downstream	NA	ENSG00000229607.1	RP5-1125N11.1	distal_enhancer	0.12726	0.06494	0	0	0.76613
chr1	31282553	31282563	FOSJUN_MA0099.3	8.39451	+	chr1	31282424	31282941	PRCC	gene	31283224	31288400	-	end	542	Downstream	NA	ENSG00000229607.1	RP5-1125N11.1	distal_enhancer	0.05134	0.09656	0	0	-0.67826
chr1	31289631	31289641	FOSJUN_MA0099.3	8.34833	+	chr1	31288904	31290523	TFE3-RCC,PRCC	gene	31283224	31288400	-	start	1313	Upstream	NA	ENSG00000229607.1	RP5-1125N11.1	any_promoter	0.31285	0.33142	1	1	-0.07742
chr1	31297038	31297048	FOSJUN_MA0099.3	9.54871	+	chr1	31296100	31298010	TFE3-RCC,PRCC	gene	31297074	31307131	+	start	19	OverlapStart	NA	ENSG00000223382.3	RP1-65J11.1	any_promoter	0.59602	0.6677	1	1	-0.15783
chr1	31327154	31327164	FOSJUN_MA0099.3	7.58083	+	chr1	31326987	31327490	TFE3-RCC,PRCC	gene	31331004	31333101	+	start	3766	Upstream	NA	ENSG00000235143.1	RP1-65J11.5	any_promoter	0.17185	0.1598	0	0	0.09161
chr1	31358845	31358855	FOSJUN_MA0099.3	7.49897	-	chr1	31358609	31359004	PRCC	gene	31342313	31381608	-	center	3154	PeakInsideFeature	NA	ENSG00000162512.11	SDC3	any_internal	0.04699	0.06732	0	0	-0.36332
chr1	31360039	31360049	FOSJUN_MA0099.3	9.24964	-	chr1	31359917	31361802	TFE3-RCC,PRCC	gene	31342313	31381608	-	center	1101	PeakInsideFeature	NA	ENSG00000162512.11	SDC3	any_internal	0.03767	0.07247	0	0	-0.64551
chr1	31365066	31365076	FOSJUN_MA0099.3	7.51034	+	chr1	31364559	31365162	PRCC	gene	31342313	31381608	-	center	2900	PeakInsideFeature	NA	ENSG00000162512.11	SDC3	any_internal	0.04674	0.04143	0	0	0.11257
chr1	31372211	31372221	FOSJUN_MA0099.3	10.36155	+	chr1	31372176	31372813	TFE3-RCC,PRCC	gene	31342313	31381608	-	start	9114	PeakInsideFeature	NA	ENSG00000162512.11	SDC3	any_internal	0.07302	0.07842	0	0	-0.07814
chr1	31392007	31392017	FOSJUN_MA0099.3	8.37426	+	chr1	31391614	31392656	TFE3-RCC,PRCC	gene	31342313	31381608	-	start	10527	Upstream	NA	ENSG00000162512.11	SDC3	distal_enhancer	0.06442	0.1265	0	0	-0.76732
chr1	31392047	31392057	FOSJUN_MA0099.3	7.5472	+	chr1	31391614	31392656	TFE3-RCC,PRCC	gene	31342313	31381608	-	start	10527	Upstream	NA	ENSG00000162512.11	SDC3	distal_enhancer	0.14296	0.26139	0	1	-0.77343
chr1	31406943	31406953	FOSJUN_MA0099.3	7.81829	+	chr1	31406806	31407006	PRCC	gene	31404352	31538838	-	end	2554	PeakInsideFeature	NA	ENSG00000134644.11	PUM1	any_internal	0.05478	0.09493	0	0	-0.59421
chr1	31422483	31422493	FOSJUN_MA0099.3	8.53037	+	chr1	31421721	31422584	PRCC	gene	31421963	31422049	-	start	103	FeatureInsidePeak	NA	ENSG00000202107.1	SNORD103B	any_promoter	0.04207	0.05498	0	0	-0.25749
chr1	31471913	31471923	FOSJUN_MA0099.3	10.12493	-	chr1	31471835	31472093	TFE3-RCC,PRCC	gene	31404352	31538838	-	center	369	PeakInsideFeature	NA	ENSG00000134644.11	PUM1	any_internal	0.06823	0.06028	0	0	0.13005
chr1	31483660	31483670	FOSJUN_MA0099.3	9.29788	-	chr1	31483050	31483957	TFE3-RCC,PRCC	gene	31404352	31538838	-	center	11908	PeakInsideFeature	NA	ENSG00000134644.11	PUM1	any_internal	0.08494	0.04035	0	0	0.75952
chr1	31643836	31643846	FOSJUN_MA0099.3	7.81829	+	chr1	31643200	31644412	TFE3-RCC,PRCC	gene	31652591	31712401	-	end	8785	Downstream	NA	ENSG00000084628.5	NKAIN1	distal_enhancer	1.49631	0.94462	1	1	0.65036
chr1	31658650	31658660	FOSJUN_MA0099.3	8.34833	-	chr1	31658406	31658833	PRCC	gene	31652591	31712401	-	end	6028	PeakInsideFeature	NA	ENSG00000084628.5	NKAIN1	any_internal	0.10036	0.15637	0	0	-0.53644
chr1	31701985	31701995	FOSJUN_MA0099.3	8.72165	-	chr1	31701589	31702144	PRCC	gene	31652591	31712401	-	start	10535	PeakInsideFeature	NA	ENSG00000084628.5	NKAIN1	any_internal	0.05142	0.01978	0	0	0.78468
chr1	31844107	31844117	FOSJUN_MA0099.3	8.31181	+	chr1	31844019	31845240	TFE3-RCC,PRCC	gene	31838471	31849697	-	center	545	PeakInsideFeature	NA	ENSG00000121769.3	FABP3	any_internal	0.27009	0.28511	1	1	-0.07186
chr1	31895436	31895446	FOSJUN_MA0099.3	9.24964	+	chr1	31895258	31895923	TFE3-RCC,PRCC	gene	31882411	31907525	+	center	622	PeakInsideFeature	NA	ENSG00000168528.7	SERINC2	any_internal	0.18032	0.16903	0	0	0.08201
chr1	31926670	31926680	FOSJUN_MA0099.3	8.72165	-	chr1	31926497	31926887	TFE3-RCC,PRCC	gene	31882411	31907525	+	end	19167	Downstream	NA	ENSG00000168528.7	SERINC2	distal_enhancer	0.06127	0.04848	0	0	0.23446
chr1	31926708	31926718	FOSJUN_MA0099.3	7.72378	-	chr1	31926497	31926887	TFE3-RCC,PRCC	gene	31882411	31907525	+	end	19167	Downstream	NA	ENSG00000168528.7	SERINC2	distal_enhancer	0.07253	0.04681	0	0	0.44702
chr1	31940355	31940365	FOSJUN_MA0099.3	9.45819	+	chr1	31939844	31940532	PRCC	gene	31960435	31961777	-	end	20247	Downstream	NA	ENSG00000215899.3	RP11-439L8.2	distal_enhancer	0.04462	0.05611	0	0	-0.22335
chr1	31944550	31944560	FOSJUN_MA0099.3	7.72378	-	chr1	31943893	31944894	TFE3-RCC,PRCC	gene	31960435	31961777	-	end	16042	Downstream	NA	ENSG00000215899.3	RP11-439L8.2	distal_enhancer	0.66948	0.1875	1	1	1.7132
chr1	31944579	31944589	FOSJUN_MA0099.3	8.72165	-	chr1	31943893	31944894	TFE3-RCC,PRCC	gene	31960435	31961777	-	end	16042	Downstream	NA	ENSG00000215899.3	RP11-439L8.2	distal_enhancer	0.71573	0.14761	1	0	2.10787
chr1	31977619	31977629	FOSJUN_MA0099.3	8.31181	+	chr1	31976609	31977640	PRCC	gene	31970418	31970525	-	start	6599	Upstream	NA	ENSG00000206981.1	RNU6-40P	any_promoter	0.04597	0.05162	0	0	-0.11203
chr1	31988819	31988829	FOSJUN_MA0099.3	7.81829	-	chr1	31988639	31990425	TFE3-RCC,PRCC	gene	31984035	31989846	+	end	314	OverlapEnd	NA	ENSG00000223907.1	RP11-439L8.4	any_internal	0.15727	0.09301	0	0	0.63151
chr1	32001324	32001334	FOSJUN_MA0099.3	7.95415	-	chr1	32001136	32002253	TFE3-RCC,PRCC	gene	31984035	31989846	+	end	11848	Downstream	NA	ENSG00000223907.1	RP11-439L8.4	distal_enhancer	0.03222	0.03368	0	0	-0.03699
chr1	32015650	32015660	FOSJUN_MA0099.3	9.22157	+	chr1	32013847	32016190	TFE3-RCC,PRCC	gene	32037185	32041174	-	end	22167	Downstream	NA	ENSG00000229167.1	RP11-73M7.1	distal_enhancer	0.13604	0.13358	0	0	0.02235
chr1	32033964	32033974	FOSJUN_MA0099.3	8.767	-	chr1	32033577	32035225	TFE3-RCC,PRCC	gene	32042115	32053288	+	start	7714	Upstream	NA	ENSG00000142910.11	TINAGL1	any_promoter	0.04961	0.08408	0	0	-0.55413
chr1	32039545	32039555	FOSJUN_MA0099.3	9.45819	+	chr1	32039380	32040253	TFE3-RCC,PRCC	gene	32042115	32053288	+	start	2299	Upstream	NA	ENSG00000142910.11	TINAGL1	any_promoter	0.31811	0.18264	1	0	0.72734
chr1	32039657	32039667	FOSJUN_MA0099.3	9.17539	+	chr1	32039380	32040253	TFE3-RCC,PRCC	gene	32042115	32053288	+	start	2299	Upstream	NA	ENSG00000142910.11	TINAGL1	any_promoter	0.37872	0.334	1	1	0.16982
chr1	32053532	32053542	FOSJUN_MA0099.3	7.5472	+	chr1	32053403	32053892	TFE3-RCC,PRCC	gene	32042115	32053288	+	end	359	Downstream	NA	ENSG00000142910.11	TINAGL1	distal_enhancer	0.14173	0.17085	0	0	-0.23353
chr1	32071675	32071685	FOSJUN_MA0099.3	8.32274	-	chr1	32071471	32071878	PRCC	gene	32083286	32098119	+	start	11612	Upstream	NA	ENSG00000121764.7	HCRTR1	distal_enhancer	0.05705	0.07276	0	0	-0.2556
chr1	32091379	32091389	FOSJUN_MA0099.3	8.00094	-	chr1	32090969	32091462	TFE3-RCC,PRCC	gene	32083286	32098119	+	center	513	PeakInsideFeature	NA	ENSG00000121764.7	HCRTR1	any_internal	0.20346	0.06877	1	0	1.29388
chr1	32166825	32166835	FOSJUN_MA0099.3	9.54871	-	chr1	32166525	32167640	TFE3-RCC,PRCC	gene	32117847	32169920	-	start	2838	PeakInsideFeature	NA	ENSG00000084636.13	COL16A1	any_internal	0.23787	0.20676	1	1	0.18246
chr1	32180361	32180371	FOSJUN_MA0099.3	8.72165	-	chr1	32179937	32181606	TFE3-RCC,PRCC	gene	32117847	32169920	-	start	10851	Upstream	NA	ENSG00000084636.13	COL16A1	distal_enhancer	0.25404	0.17388	1	0	0.49067
chr1	32183123	32183133	FOSJUN_MA0099.3	8.00094	+	chr1	32182955	32183288	PRCC	gene	32192717	32230494	-	end	9596	Downstream	NA	ENSG00000121753.8	BAI2	distal_enhancer	0.04673	0.04218	0	0	0.09593
chr1	32189639	32189649	FOSJUN_MA0099.3	8.77266	+	chr1	32189419	32189884	PRCC	gene	32192717	32230494	-	end	3066	Downstream	NA	ENSG00000121753.8	BAI2	distal_enhancer	0.04459	0.05292	0	0	-0.16536
chr1	32226653	32226663	FOSJUN_MA0099.3	8.72165	-	chr1	32226116	32226935	TFE3-RCC,PRCC	gene	32224260	32224336	-	start	2189	Upstream	NA	ENSG00000266580.1	MIR4254	any_promoter	0.16516	0.21146	0	1	-0.31587
chr1	32238143	32238153	FOSJUN_MA0099.3	8.34833	-	chr1	32237898	32238285	PRCC	gene	32192717	32230494	-	start	7597	Upstream	NA	ENSG00000121753.8	BAI2	any_promoter	0.05546	0.09915	0	0	-0.63212
chr1	32238198	32238208	FOSJUN_MA0099.3	8.34833	-	chr1	32237898	32238285	PRCC	gene	32192717	32230494	-	start	7597	Upstream	NA	ENSG00000121753.8	BAI2	any_promoter	0.06961	0.09851	0	0	-0.38816
chr1	32264479	32264489	FOSJUN_MA0099.3	8.00094	-	chr1	32264141	32264641	TFE3-RCC,PRCC	gene	32256022	32281652	-	center	4446	PeakInsideFeature	NA	ENSG00000134668.8	SPOCD1	any_internal	0.12236	0.09499	0	0	0.29868
chr1	32277721	32277731	FOSJUN_MA0099.3	8.08656	+	chr1	32277504	32278001	TFE3-RCC	gene	32256022	32281652	-	start	3900	PeakInsideFeature	NA	ENSG00000134668.8	SPOCD1	any_internal	0.10536	0.03538	0	0	1.12334
chr1	32292931	32292941	FOSJUN_MA0099.3	9.24964	+	chr1	32292434	32293334	TFE3-RCC,PRCC	gene	32256022	32281652	-	start	11232	Upstream	NA	ENSG00000134668.8	SPOCD1	distal_enhancer	0.05565	0.05368	0	0	0.03613
chr1	32321300	32321310	FOSJUN_MA0099.3	8.64535	+	chr1	32320583	32321362	PRCC	gene	32307619	32321169	-	start	197	OverlapStart	NA	ENSG00000203620.2	RP11-84A19.2	any_promoter	0.03269	0.04875	0	0	-0.35985
chr1	32405552	32405562	FOSJUN_MA0099.3	8.92455	-	chr1	32405256	32405823	TFE3-RCC,PRCC	gene	32372021	32410457	-	start	4918	PeakInsideFeature	NA	ENSG00000184007.13	PTP4A2	any_internal	0.73477	0.65115	1	1	0.16845
chr1	32410544	32410554	FOSJUN_MA0099.3	7.84637	-	chr1	32409646	32410761	TFE3-RCC,PRCC	gene	32372021	32410457	-	start	254	OverlapStart	NA	ENSG00000184007.13	PTP4A2	any_promoter	0.23156	0.30367	1	1	-0.35858
chr1	32421730	32421740	FOSJUN_MA0099.3	8.39451	+	chr1	32421542	32422161	TFE3-RCC,PRCC	gene	32372021	32410457	-	start	11394	Upstream	NA	ENSG00000184007.13	PTP4A2	distal_enhancer	0.38819	0.55583	1	1	-0.49232
chr1	32442246	32442256	FOSJUN_MA0099.3	9.98823	-	chr1	32441890	32442406	PRCC	gene	32372021	32410457	-	start	31691	Upstream	NA	ENSG00000184007.13	PTP4A2	distal_enhancer	0.05094	0.05138	0	0	-0.00845
chr1	32497730	32497740	FOSJUN_MA0099.3	7.53078	+	chr1	32497644	32497943	PRCC	gene	32479429	32526451	+	center	5147	PeakInsideFeature	NA	ENSG00000121774.13	KHDRBS1	any_internal	0.03409	0.04646	0	0	-0.27851
chr1	32511523	32511533	FOSJUN_MA0099.3	8.34833	+	chr1	32511384	32512133	TFE3-RCC,PRCC	gene	32479429	32526451	+	center	8818	PeakInsideFeature	NA	ENSG00000121774.13	KHDRBS1	any_internal	0.05575	0.08007	0	0	-0.384
chr1	32518695	32518705	FOSJUN_MA0099.3	9.24964	+	chr1	32518574	32518789	PRCC	gene	32517891	32539075	-	end	790	PeakInsideFeature	NA	ENSG00000203325.3	RP11-277A4.4	any_internal	0.05874	0.04355	0	0	0.29263
chr1	32560572	32560582	FOSJUN_MA0099.3	9.54871	+	chr1	32560294	32561134	PRCC	gene	32537631	32568467	+	center	7665	PeakInsideFeature	NA	ENSG00000121775.13	TMEM39B	any_internal	0.04227	0.1449	0	0	-1.34974
chr1	32674774	32674784	FOSJUN_MA0099.3	7.72378	-	chr1	32674271	32675026	TFE3-RCC,PRCC	gene	32674694	32681797	+	start	46	OverlapStart	NA	ENSG00000222046.2	DCDC2B	any_promoter	0.20936	0.20617	1	1	0.01986
chr1	32687633	32687643	FOSJUN_MA0099.3	9.54871	+	chr1	32686332	32688534	TFE3-RCC,PRCC	gene	32687528	32697205	+	start	95	OverlapStart	NA	ENSG00000084623.7	EIF3I	any_promoter	0.1645	0.19963	0	1	-0.24655
chr1	32701803	32701813	FOSJUN_MA0099.3	7.72378	+	chr1	32701671	32702150	TFE3-RCC,PRCC	gene	32697258	32707221	-	center	329	PeakInsideFeature	NA	ENSG00000220785.3	MTMR9LP	any_internal	0.07586	0.05413	0	0	0.35403
chr1	32701882	32701892	FOSJUN_MA0099.3	7.86363	+	chr1	32701671	32702150	TFE3-RCC,PRCC	gene	32697258	32707221	-	center	329	PeakInsideFeature	NA	ENSG00000220785.3	MTMR9LP	any_internal	0.0921	0.04955	0	0	0.65857
chr1	32707096	32707106	FOSJUN_MA0099.3	9.54871	-	chr1	32705470	32707358	TFE3-RCC,PRCC	gene	32697258	32707221	-	start	807	OverlapStart	NA	ENSG00000220785.3	MTMR9LP	any_promoter	0.36765	0.33291	1	1	0.134
chr1	32715810	32715820	FOSJUN_MA0099.3	7.656	-	chr1	32715333	32716156	TFE3-RCC,PRCC	gene	32716839	32751766	+	start	1095	Upstream	NA	ENSG00000182866.12	LCK	any_promoter	0.06258	0.16344	0	0	-1.11432
chr1	32756889	32756899	FOSJUN_MA0099.3	7.70332	+	chr1	32756755	32756971	PRCC	gene	32757686	32799236	+	start	823	Upstream	NA	ENSG00000116478.7	HDAC1	any_promoter	0.06622	0.08236	0	0	-0.23744
chr1	32805294	32805304	FOSJUN_MA0099.3	7.82312	-	chr1	32805189	32805486	PRCC	gene	32799432	32801980	-	start	3357	Upstream	NA	ENSG00000175130.6	MARCKSL1	any_promoter	0.09797	0.14483	0	0	-0.46904
chr1	32805365	32805375	FOSJUN_MA0099.3	7.49897	+	chr1	32805189	32805486	PRCC	gene	32799432	32801980	-	start	3357	Upstream	NA	ENSG00000175130.6	MARCKSL1	any_promoter	0.12838	0.17327	0	0	-0.3725
chr1	32866759	32866769	FOSJUN_MA0099.3	7.72378	-	chr1	32866131	32867048	TFE3-RCC,PRCC	gene	32830703	32860332	-	start	6257	Upstream	NA	ENSG00000160058.14	BSDC1	any_promoter	0.0865	0.14373	0	0	-0.60209
chr1	32966844	32966854	FOSJUN_MA0099.3	8.19644	+	chr1	32965531	32967015	TFE3-RCC,PRCC	gene	32930657	33066393	+	center	32252	PeakInsideFeature	NA	ENSG00000254553.1	RP1-27O5.3	any_internal	0.03313	0.02714	0	0	0.1598
chr1	33077633	33077643	FOSJUN_MA0099.3	7.62701	-	chr1	33077535	33078475	TFE3-RCC,PRCC	gene	33065772	33116504	-	end	12233	PeakInsideFeature	NA	ENSG00000176261.11	ZBTB8OS	any_internal	0.12852	0.09304	0	0	0.382
chr1	33078429	33078439	FOSJUN_MA0099.3	7.81829	-	chr1	33077535	33078475	TFE3-RCC,PRCC	gene	33065772	33116504	-	end	12233	PeakInsideFeature	NA	ENSG00000176261.11	ZBTB8OS	any_internal	0.04571	0.03575	0	0	0.22243
chr1	33151134	33151144	FOSJUN_MA0099.3	8.92455	+	chr1	33150888	33151496	PRCC	gene	33116742	33151812	+	end	620	PeakInsideFeature	NA	ENSG00000162521.14	RBBP4	any_internal	0.0267	0.02152	0	0	0.15549
chr1	33182925	33182935	FOSJUN_MA0099.3	9.54871	-	chr1	33182001	33183154	TFE3-RCC,PRCC	gene	33183334	33190838	-	end	757	Downstream	NA	ENSG00000224409.1	RP11-114B7.6	distal_enhancer	0.06238	0.07082	0	0	-0.13449
chr1	33190940	33190950	FOSJUN_MA0099.3	7.81829	-	chr1	33190220	33191536	TFE3-RCC,PRCC	gene	33183334	33190838	-	start	40	OverlapStart	NA	ENSG00000224409.1	RP11-114B7.6	any_promoter	0.06319	0.2004	0	1	-1.36384
chr1	33241539	33241549	FOSJUN_MA0099.3	9.29788	-	chr1	33241310	33241659	PRCC	gene	33240839	33283754	-	end	645	PeakInsideFeature	NA	ENSG00000134684.6	YARS	any_internal	0.05211	0.06549	0	0	-0.23364
chr1	33255121	33255131	FOSJUN_MA0099.3	8.19644	+	chr1	33254901	33255674	PRCC	gene	33240839	33283754	-	center	7009	PeakInsideFeature	NA	ENSG00000134684.6	YARS	any_internal	0.05562	0.04362	0	0	0.23568
chr1	33378252	33378262	FOSJUN_MA0099.3	8.34833	-	chr1	33377840	33379427	TFE3-RCC,PRCC	gene	33360194	33367039	-	start	11594	Upstream	NA	ENSG00000121900.14	TMEM54	distal_enhancer	0.06242	0.0527	0	0	0.17214
chr1	33401817	33401827	FOSJUN_MA0099.3	7.5472	-	chr1	33401609	33402012	TFE3-RCC,PRCC	gene	33402045	33430286	-	end	235	Downstream	NA	ENSG00000116514.12	RNF19B	distal_enhancer	0.0707	0.10213	0	0	-0.41348
chr1	33405375	33405385	FOSJUN_MA0099.3	8.81378	-	chr1	33405142	33405770	PRCC	gene	33402045	33430286	-	end	3411	PeakInsideFeature	NA	ENSG00000116514.12	RNF19B	any_internal	0.07053	0.13169	0	0	-0.71983
chr1	33407426	33407436	FOSJUN_MA0099.3	9.45819	-	chr1	33407220	33407676	PRCC	gene	33402045	33430286	-	end	5403	PeakInsideFeature	NA	ENSG00000116514.12	RNF19B	any_internal	0.05971	0.04572	0	0	0.26383
chr1	33419226	33419236	FOSJUN_MA0099.3	8.04543	+	chr1	33419112	33420202	PRCC	gene	33402045	33430286	-	center	3492	PeakInsideFeature	NA	ENSG00000116514.12	RNF19B	any_internal	0.04911	0.06709	0	0	-0.31722
chr1	33420012	33420022	FOSJUN_MA0099.3	8.81378	-	chr1	33419112	33420202	PRCC	gene	33402045	33430286	-	center	3492	PeakInsideFeature	NA	ENSG00000116514.12	RNF19B	any_internal	0.06059	0.0838	0	0	-0.3498
chr1	33455031	33455041	FOSJUN_MA0099.3	8.37426	-	chr1	33454425	33455212	TFE3-RCC,PRCC	gene	33452675	33498070	+	start	2143	PeakInsideFeature	NA	ENSG00000236065.2	RP1-117O3.2	any_internal	0.29227	0.3781	1	1	-0.3464
chr1	33463104	33463114	FOSJUN_MA0099.3	7.60591	-	chr1	33462921	33464312	TFE3-RCC,PRCC	gene	33452675	33498070	+	start	10941	PeakInsideFeature	NA	ENSG00000236065.2	RP1-117O3.2	any_internal	0.07412	0.0783	0	0	-0.06019
chr1	33492040	33492050	FOSJUN_MA0099.3	7.82312	-	chr1	33491783	33493331	TFE3-RCC,PRCC	gene	33452675	33498070	+	end	5513	PeakInsideFeature	NA	ENSG00000236065.2	RP1-117O3.2	any_internal	0.06406	0.11726	0	0	-0.68179
chr1	33526497	33526507	FOSJUN_MA0099.3	8.92455	-	chr1	33526269	33526810	TFE3-RCC,PRCC	gene	33473584	33546597	-	center	16449	PeakInsideFeature	NA	ENSG00000004455.12	AK2	any_internal	0.06056	0.20418	0	1	-1.43213
chr1	33586277	33586287	FOSJUN_MA0099.3	8.81378	-	chr1	33586236	33586478	PRCC	gene	33546704	33586131	+	end	226	Downstream	NA	ENSG00000142920.12	ADC	distal_enhancer	0.09207	0.03508	0	0	0.97425
chr1	33685656	33685666	FOSJUN_MA0099.3	8.77266	+	chr1	33685333	33685797	PRCC	gene	33722145	33766320	+	start	36580	Upstream	NA	ENSG00000160094.10	ZNF362	distal_enhancer	0.04774	0.07471	0	0	-0.46042
chr1	33722593	33722603	FOSJUN_MA0099.3	7.8693	-	chr1	33720974	33722786	TFE3-RCC,PRCC	gene	33722145	33766320	+	start	265	OverlapStart	NA	ENSG00000160094.10	ZNF362	any_promoter	0.0989	0.09545	0	0	0.04108
chr1	33788773	33788783	FOSJUN_MA0099.3	7.80483	+	chr1	33788259	33789136	TFE3-RCC,PRCC	gene	33772366	33786699	-	start	1998	Upstream	NA	ENSG00000184389.8	A3GALT2	any_promoter	0.36391	0.0557	1	0	2.28307
chr1	33793619	33793629	FOSJUN_MA0099.3	8.34833	-	chr1	33793228	33794107	TFE3-RCC,PRCC	gene	33772366	33786699	-	start	6968	Upstream	NA	ENSG00000184389.8	A3GALT2	any_promoter	0.06753	0.07632	0	0	-0.13229
chr1	33807093	33807103	FOSJUN_MA0099.3	7.70332	-	chr1	33806832	33807108	TFE3-RCC	gene	33802166	33802465	-	start	4505	Upstream	NA	ENSG00000222112.1	RN7SKP16	any_promoter	0.14314	0.08299	0	0	0.64358
chr1	33807999	33808009	FOSJUN_MA0099.3	8.00094	-	chr1	33807502	33808470	TFE3-RCC,PRCC	gene	33802166	33802465	-	start	5521	Upstream	NA	ENSG00000222112.1	RN7SKP16	any_promoter	0.85649	0.39547	1	1	1.06974
chr1	33850181	33850191	FOSJUN_MA0099.3	8.9699	+	chr1	33849795	33850649	TFE3-RCC,PRCC	gene	33789223	33896653	-	center	7284	PeakInsideFeature	NA	ENSG00000134686.12	PHC2	any_internal	0.11277	0.07233	0	0	0.50569
chr1	33899552	33899562	FOSJUN_MA0099.3	10.03441	-	chr1	33899052	33899761	TFE3-RCC,PRCC	gene	33789223	33896653	-	start	2753	Upstream	NA	ENSG00000134686.12	PHC2	any_promoter	0.15537	0.44966	0	1	-1.40091
chr1	33925934	33925944	FOSJUN_MA0099.3	7.81829	+	chr1	33925827	33926027	PRCC	gene	33931849	33934555	+	start	5922	Upstream	NA	ENSG00000234512.1	TLR12P	any_promoter	0.05671	0.05897	0	0	-0.03984
chr1	34229162	34229172	FOSJUN_MA0099.3	9.17539	-	chr1	34228379	34229510	PRCC	gene	33979608	34631443	-	center	76581	PeakInsideFeature	NA	ENSG00000121904.13	CSMD2	any_internal	0.03311	0.06942	0	0	-0.70999
chr1	34358920	34358930	FOSJUN_MA0099.3	7.86363	+	chr1	34358853	34359959	TFE3-RCC,PRCC	gene	33979608	34631443	-	center	53881	PeakInsideFeature	NA	ENSG00000121904.13	CSMD2	any_internal	0.04152	0.03418	0	0	0.17141
chr1	34369054	34369064	FOSJUN_MA0099.3	8.01247	-	chr1	34368035	34369637	TFE3-RCC,PRCC	gene	33979608	34631443	-	center	63311	PeakInsideFeature	NA	ENSG00000121904.13	CSMD2	any_internal	0.27037	0.23876	1	1	0.16388
chr1	34452183	34452193	FOSJUN_MA0099.3	8.42259	-	chr1	34452015	34452466	PRCC	gene	33979608	34631443	-	center	146715	PeakInsideFeature	NA	ENSG00000121904.13	CSMD2	any_internal	0.08542	0.10987	0	0	-0.29096
chr1	34532752	34532762	FOSJUN_MA0099.3	9.22157	-	chr1	34532610	34532816	PRCC	gene	33979608	34631443	-	start	98730	PeakInsideFeature	NA	ENSG00000121904.13	CSMD2	any_internal	0.04677	0.0328	0	0	0.31725
chr1	34578718	34578728	FOSJUN_MA0099.3	7.81829	+	chr1	34578591	34579295	TFE3-RCC	gene	34578549	34578664	+	start	394	OverlapEnd	NA	ENSG00000201148.1	RNA5SP42	any_promoter	0.12944	0.01915	0	0	1.83024
chr1	34665406	34665416	FOSJUN_MA0099.3	8.64535	-	chr1	34665125	34665979	PRCC	gene	34632483	34684732	+	center	6945	PeakInsideFeature	NA	ENSG00000142698.10	C1orf94	any_internal	0.10049	0.07817	0	0	0.28506
chr1	34665681	34665691	FOSJUN_MA0099.3	8.00094	-	chr1	34665125	34665979	PRCC	gene	34632483	34684732	+	center	6945	PeakInsideFeature	NA	ENSG00000142698.10	C1orf94	any_internal	0.09821	0.30209	0	1	-1.41591
chr1	34734015	34734025	FOSJUN_MA0099.3	8.81378	-	chr1	34733857	34734407	PRCC	gene	34742459	34742893	-	end	8327	Downstream	NA	ENSG00000270241.1	RP4-657M3.2	distal_enhancer	0.02808	0.02277	0	0	0.15515
chr1	34734066	34734076	FOSJUN_MA0099.3	8.28374	-	chr1	34733857	34734407	PRCC	gene	34742459	34742893	-	end	8327	Downstream	NA	ENSG00000270241.1	RP4-657M3.2	distal_enhancer	0.05576	0.01828	0	0	0.91569
chr1	34844778	34844788	FOSJUN_MA0099.3	8.81378	-	chr1	34844583	34844918	PRCC	NA	NA	NA	NA	NA	NA	NA	NA	NA	NA	NA	0.04058	0.05794	0	0	-0.34348
chr1	34845735	34845745	FOSJUN_MA0099.3	8.92455	-	chr1	34845545	34845904	PRCC	NA	NA	NA	NA	NA	NA	NA	NA	NA	NA	NA	0.02997	0.03889	0	0	-0.22067
chr1	34892282	34892292	FOSJUN_MA0099.3	10.12493	-	chr1	34891408	34892441	PRCC	NA	NA	NA	NA	NA	NA	NA	NA	NA	NA	NA	0.03603	0.05579	0	0	-0.41052
chr1	35055908	35055918	FOSJUN_MA0099.3	10.12493	-	chr1	35055717	35056284	PRCC	NA	NA	NA	NA	NA	NA	NA	NA	NA	NA	NA	0.06277	0.07515	0	0	-0.19242
chr1	35092412	35092422	FOSJUN_MA0099.3	9.22157	+	chr1	35091764	35092712	TFE3-RCC,PRCC	gene	35135199	35135295	-	end	42961	Downstream	NA	ENSG00000207941.1	MIR552	distal_enhancer	0.10692	0.02705	0	0	1.3587
chr1	35111158	35111168	FOSJUN_MA0099.3	9.1871	-	chr1	35110846	35111192	PRCC	gene	35135199	35135295	-	end	24180	Downstream	NA	ENSG00000207941.1	MIR552	distal_enhancer	0.02826	0.01663	0	0	0.36316
chr1	35150005	35150015	FOSJUN_MA0099.3	9.98823	+	chr1	35149799	35150214	PRCC	gene	35135199	35135295	-	start	14711	Upstream	NA	ENSG00000207941.1	MIR552	distal_enhancer	0.04259	0.03404	0	0	0.19826
chr1	35162019	35162029	FOSJUN_MA0099.3	10.06248	-	chr1	35161868	35162104	PRCC	gene	35178337	35325417	-	end	16351	Downstream	NA	ENSG00000163866.8	SMIM12	distal_enhancer	0.04303	0.04437	0	0	-0.02856
chr1	35216370	35216380	FOSJUN_MA0099.3	8.42259	-	chr1	35215905	35216502	PRCC	gene	35220647	35224113	+	start	4444	Upstream	NA	ENSG00000189280.3	GJB5	any_promoter	0.06367	0.07477	0	0	-0.17199
chr1	35229275	35229285	FOSJUN_MA0099.3	9.29788	+	chr1	35228216	35229450	PRCC	gene	35225341	35229325	+	end	492	OverlapEnd	NA	ENSG00000189433.5	GJB4	any_internal	0.07049	0.15966	0	0	-0.9588
chr1	35245275	35245285	FOSJUN_MA0099.3	7.95982	+	chr1	35245196	35245407	PRCC	gene	35244161	35244245	-	start	1056	Upstream	NA	ENSG00000216162.1	AL121988.1	any_promoter	0.04622	0.08602	0	0	-0.64781
chr1	35246743	35246753	FOSJUN_MA0099.3	7.81829	+	chr1	35246122	35247508	PRCC	gene	35246789	35251970	+	start	26	OverlapStart	NA	ENSG00000188910.7	GJB3	any_promoter	0.05678	0.10563	0	0	-0.68233
chr1	35249395	35249405	FOSJUN_MA0099.3	7.81829	+	chr1	35249233	35249569	PRCC	gene	35244161	35244245	-	start	5156	Upstream	NA	ENSG00000216162.1	AL121988.1	any_promoter	0.06304	0.09846	0	0	-0.49256
chr1	35318360	35318370	FOSJUN_MA0099.3	9.54871	+	chr1	35318186	35319004	TFE3-RCC,PRCC	gene	35178337	35325417	-	start	6822	PeakInsideFeature	NA	ENSG00000163866.8	SMIM12	any_internal	0.40687	0.38053	1	1	0.09101
chr1	35324753	35324763	FOSJUN_MA0099.3	8.18604	-	chr1	35324689	35325886	TFE3-RCC,PRCC	gene	35178337	35325417	-	start	130	OverlapStart	NA	ENSG00000163866.8	SMIM12	any_promoter	0.05937	0.07109	0	0	-0.18977
chr1	35496854	35496864	FOSJUN_MA0099.3	9.54871	+	chr1	35495957	35497965	TFE3-RCC,PRCC	gene	35447133	35497342	-	start	381	OverlapStart	NA	ENSG00000271741.1	ZMYM6	any_promoter	0.17449	0.21915	0	1	-0.29278
chr1	35513292	35513302	FOSJUN_MA0099.3	8.34833	-	chr1	35513020	35513475	PRCC	gene	35519068	35524872	+	start	5821	Upstream	NA	ENSG00000233940.1	RP11-248I9.2	any_promoter	0.03271	0.01874	0	0	0.40802
chr1	35753654	35753664	FOSJUN_MA0099.3	10.12493	+	chr1	35753466	35753675	PRCC	gene	35734567	35887659	+	start	19003	PeakInsideFeature	NA	ENSG00000146463.7	ZMYM4	any_internal	0.03584	0.03614	0	0	-0.00721
chr1	35914313	35914323	FOSJUN_MA0099.3	7.49897	-	chr1	35914023	35914442	PRCC	gene	35899090	36023551	-	end	15142	PeakInsideFeature	NA	ENSG00000142687.13	KIAA0319L	any_internal	0.0474	0.04415	0	0	0.06721
chr1	35971585	35971595	FOSJUN_MA0099.3	9.22157	+	chr1	35971255	35972591	TFE3-RCC,PRCC	gene	35975342	35977039	+	start	3419	Upstream	NA	ENSG00000236274.1	RP4-728D4.3	any_promoter	0.09872	0.12858	0	0	-0.3142
chr1	36005546	36005556	FOSJUN_MA0099.3	8.43985	+	chr1	36005128	36005801	PRCC	gene	35899090	36023551	-	start	18087	PeakInsideFeature	NA	ENSG00000142687.13	KIAA0319L	any_internal	0.0305	0.02353	0	0	0.19742
chr1	36030515	36030525	FOSJUN_MA0099.3	9.17539	-	chr1	36030035	36030571	TFE3-RCC,PRCC	gene	35899090	36023551	-	start	6752	Upstream	NA	ENSG00000142687.13	KIAA0319L	any_promoter	0.11976	0.16985	0	0	-0.43128
chr1	36035767	36035777	FOSJUN_MA0099.3	8.72165	+	chr1	36035687	36035907	PRCC	gene	36038970	36060929	+	start	3173	Upstream	NA	ENSG00000116819.6	TFAP2E	any_promoter	0.02691	0.05411	0	0	-0.61756
chr1	36184697	36184707	FOSJUN_MA0099.3	8.767	+	chr1	36183420	36184980	TFE3-RCC,PRCC	gene	36179475	36185073	-	start	873	PeakInsideFeature	NA	ENSG00000142686.7	C1orf216	any_promoter	0.0787	0.11235	0	0	-0.40888
chr1	36360020	36360030	FOSJUN_MA0099.3	8.92455	+	chr1	36359228	36360877	TFE3-RCC,PRCC	gene	36335408	36395211	+	center	5257	PeakInsideFeature	NA	ENSG00000092847.6	AGO1	any_internal	0.09509	0.21139	0	1	-0.983
chr1	36360447	36360457	FOSJUN_MA0099.3	8.81378	+	chr1	36359228	36360877	TFE3-RCC,PRCC	gene	36335408	36395211	+	center	5257	PeakInsideFeature	NA	ENSG00000092847.6	AGO1	any_internal	0.03088	0.05173	0	0	-0.46458
chr1	36396167	36396177	FOSJUN_MA0099.3	8.53037	+	chr1	36395825	36397659	TFE3-RCC,PRCC	gene	36396318	36538101	+	start	424	OverlapStart	NA	ENSG00000126070.14	AGO3	any_promoter	0.21673	0.12286	1	0	0.71297
chr1	36397046	36397056	FOSJUN_MA0099.3	8.00094	+	chr1	36395825	36397659	TFE3-RCC,PRCC	gene	36396318	36538101	+	start	424	OverlapStart	NA	ENSG00000126070.14	AGO3	any_promoter	0.1425	0.16472	0	0	-0.18073
chr1	36474303	36474313	FOSJUN_MA0099.3	9.45819	-	chr1	36474156	36474697	PRCC	gene	36457709	36479231	-	start	4805	PeakInsideFeature	NA	ENSG00000271554.1	RP4-665N4.8	any_internal	0.02885	0.1369	0	0	-1.60619
chr1	36599283	36599293	FOSJUN_MA0099.3	8.15705	-	chr1	36598746	36599881	TFE3-RCC,PRCC	gene	36560836	36590821	-	start	8492	Upstream	NA	ENSG00000171812.6	COL8A2	any_promoter	0.72759	0.28936	1	1	1.26212
chr1	36600612	36600622	FOSJUN_MA0099.3	8.81378	+	chr1	36600142	36600676	TFE3-RCC,PRCC	gene	36560836	36590821	-	start	9588	Upstream	NA	ENSG00000171812.6	COL8A2	any_promoter	0.16871	0.139	0	0	0.24156
chr1	36615503	36615513	FOSJUN_MA0099.3	9.22157	-	chr1	36614650	36616897	TFE3-RCC,PRCC	gene	36602172	36615098	-	start	675	OverlapStart	NA	ENSG00000054116.7	TRAPPC3	any_promoter	0.34819	0.41639	1	1	-0.24274
chr1	36616571	36616581	FOSJUN_MA0099.3	8.34833	+	chr1	36614650	36616897	TFE3-RCC,PRCC	gene	36602172	36615098	-	start	675	OverlapStart	NA	ENSG00000054116.7	TRAPPC3	any_promoter	1.78239	1.68149	1	1	0.08292
chr1	36621459	36621469	FOSJUN_MA0099.3	9.54871	+	chr1	36621095	36623167	TFE3-RCC,PRCC	gene	36621179	36646450	+	start	952	OverlapStart	NA	ENSG00000116871.11	MAP7D1	any_promoter	1.19694	1.15405	1	1	0.05159
chr1	36638739	36638749	FOSJUN_MA0099.3	8.39451	-	chr1	36638556	36638967	PRCC	gene	36621179	36646450	+	center	4947	PeakInsideFeature	NA	ENSG00000116871.11	MAP7D1	any_internal	0.03644	0.04192	0	0	-0.12521
chr1	36638835	36638845	FOSJUN_MA0099.3	8.31181	+	chr1	36638556	36638967	PRCC	gene	36621179	36646450	+	center	4947	PeakInsideFeature	NA	ENSG00000116871.11	MAP7D1	any_internal	0.03674	0.03081	0	0	0.14821
chr1	36654072	36654082	FOSJUN_MA0099.3	8.64535	-	chr1	36653174	36654324	TFE3-RCC,PRCC	gene	36657515	36657769	+	start	3766	Upstream	NA	ENSG00000264592.1	RN7SL131P	any_promoter	0.20705	0.18131	1	0	0.1704
chr1	36665927	36665937	FOSJUN_MA0099.3	8.81378	+	chr1	36665613	36666389	TFE3-RCC,PRCC	gene	36657515	36657769	+	end	8232	Downstream	NA	ENSG00000264592.1	RN7SL131P	distal_enhancer	0.10908	0.16971	0	0	-0.5416
chr1	36714114	36714124	FOSJUN_MA0099.3	9.24964	-	chr1	36713883	36714935	TFE3-RCC,PRCC	gene	36707498	36707757	-	start	6652	Upstream	NA	ENSG00000231849.1	UBE2V2P4	any_promoter	0.35023	0.44739	1	1	-0.333
chr1	36765722	36765732	FOSJUN_MA0099.3	10.03441	-	chr1	36765382	36766385	TFE3-RCC,PRCC	gene	36771987	36790484	+	start	6104	Upstream	NA	ENSG00000214193.5	SH3D21	any_promoter	0.33033	0.35536	1	1	-0.09847
chr1	36808597	36808607	FOSJUN_MA0099.3	8.77266	+	chr1	36808027	36808915	TFE3-RCC,PRCC	gene	36805224	36851497	-	end	3247	PeakInsideFeature	NA	ENSG00000196182.6	STK40	any_internal	0.08534	0.13312	0	0	-0.52305
chr1	36815192	36815202	FOSJUN_MA0099.3	9.1871	-	chr1	36814768	36817604	TFE3-RCC,PRCC	gene	36805224	36851497	-	end	10962	PeakInsideFeature	NA	ENSG00000196182.6	STK40	any_internal	0.08164	0.10788	0	0	-0.32007
chr1	36816676	36816686	FOSJUN_MA0099.3	8.67342	+	chr1	36814768	36817604	TFE3-RCC,PRCC	gene	36805224	36851497	-	end	10962	PeakInsideFeature	NA	ENSG00000196182.6	STK40	any_internal	0.18258	0.55451	0	1	-1.48564
chr1	36839558	36839568	FOSJUN_MA0099.3	7.81829	-	chr1	36839382	36840793	TFE3-RCC,PRCC	gene	36805224	36851497	-	start	11410	PeakInsideFeature	NA	ENSG00000196182.6	STK40	any_internal	1.26318	1.04874	1	1	0.26291
chr1	36840382	36840392	FOSJUN_MA0099.3	7.81829	+	chr1	36839382	36840793	TFE3-RCC,PRCC	gene	36805224	36851497	-	start	11410	PeakInsideFeature	NA	ENSG00000196182.6	STK40	any_internal	1.05903	0.72386	1	1	0.53423
chr1	36840526	36840536	FOSJUN_MA0099.3	7.81829	-	chr1	36839382	36840793	TFE3-RCC,PRCC	gene	36805224	36851497	-	start	11410	PeakInsideFeature	NA	ENSG00000196182.6	STK40	any_internal	0.80971	0.39696	1	1	0.98586
chr1	36851899	36851909	FOSJUN_MA0099.3	9.45819	-	chr1	36850413	36852759	TFE3-RCC,PRCC	gene	36805224	36851497	-	start	89	OverlapStart	NA	ENSG00000196182.6	STK40	any_promoter	0.42301	0.41241	1	1	0.03462
chr1	36852252	36852262	FOSJUN_MA0099.3	8.64535	-	chr1	36850413	36852759	TFE3-RCC,PRCC	gene	36805224	36851497	-	start	89	OverlapStart	NA	ENSG00000196182.6	STK40	any_promoter	1.79601	1.48603	1	1	0.26937
chr1	36852371	36852381	FOSJUN_MA0099.3	7.49897	+	chr1	36850413	36852759	TFE3-RCC,PRCC	gene	36805224	36851497	-	start	89	OverlapStart	NA	ENSG00000196182.6	STK40	any_promoter	1.26274	0.85424	1	1	0.55103
chr1	36853172	36853182	FOSJUN_MA0099.3	7.60591	-	chr1	36853116	36853446	PRCC	gene	36805224	36851497	-	start	1784	Upstream	NA	ENSG00000196182.6	STK40	any_promoter	0.12274	0.14869	0	0	-0.23492
chr1	36874304	36874314	FOSJUN_MA0099.3	9.13558	+	chr1	36873704	36874743	PRCC	gene	36868321	36868460	-	start	5763	Upstream	NA	ENSG00000222821.1	RNU4-27P	any_promoter	0.05769	0.10701	0	0	-0.68145
chr1	36902634	36902644	FOSJUN_MA0099.3	8.31181	-	chr1	36902484	36902720	PRCC	gene	36881427	36916086	-	center	3846	PeakInsideFeature	NA	ENSG00000116885.14	OSCP1	any_internal	0.04436	0.05412	0	0	-0.19254
chr1	36906520	36906530	FOSJUN_MA0099.3	8.39451	+	chr1	36905778	36906806	TFE3-RCC,PRCC	gene	36881427	36916086	-	center	7536	PeakInsideFeature	NA	ENSG00000116885.14	OSCP1	any_internal	0.05144	0.03622	0	0	0.32509
chr1	37036088	37036098	FOSJUN_MA0099.3	7.49897	+	chr1	37035566	37036180	PRCC	NA	NA	NA	NA	NA	NA	NA	NA	NA	NA	NA	0.04762	0.02325	0	0	0.60005
chr1	37088499	37088509	FOSJUN_MA0099.3	7.62701	-	chr1	37088247	37089544	TFE3-RCC,PRCC	gene	37095935	37096458	+	start	7040	Upstream	NA	ENSG00000230214.1	FTLP18	any_promoter	0.03145	0.051	0	0	-0.4357
chr1	37157069	37157079	FOSJUN_MA0099.3	9.24964	-	chr1	37156927	37157642	PRCC	NA	NA	NA	NA	NA	NA	NA	NA	NA	NA	NA	0.03871	0.05742	0	0	-0.37669
chr1	37157263	37157273	FOSJUN_MA0099.3	9.29788	+	chr1	37156927	37157642	PRCC	NA	NA	NA	NA	NA	NA	NA	NA	NA	NA	NA	0.05643	0.12843	0	0	-0.92234
chr1	37218823	37218833	FOSJUN_MA0099.3	9.45819	-	chr1	37218693	37218947	PRCC	gene	37238740	37241369	+	start	19920	Upstream	NA	ENSG00000234481.1	RP4-614N24.1	distal_enhancer	0.04433	0.0358	0	0	0.19237
chr1	37328834	37328844	FOSJUN_MA0099.3	9.13558	-	chr1	37328718	37328954	PRCC	gene	37261127	37499730	-	center	51592	PeakInsideFeature	NA	ENSG00000163873.5	GRIK3	any_internal	0.04847	0.04074	0	0	0.16273
chr1	37447296	37447306	FOSJUN_MA0099.3	8.42259	+	chr1	37447195	37448448	TFE3-RCC,PRCC	gene	37261127	37499730	-	start	51909	PeakInsideFeature	NA	ENSG00000163873.5	GRIK3	any_internal	0.10135	0.03264	0	0	1.14607
chr1	37589111	37589121	FOSJUN_MA0099.3	9.24964	-	chr1	37588787	37589292	TFE3-RCC,PRCC	gene	37627163	37627235	+	start	38124	Upstream	NA	ENSG00000264698.1	MIR4255	distal_enhancer	0.12863	0.04659	0	0	1.1125
chr1	37890290	37890300	FOSJUN_MA0099.3	7.89737	+	chr1	37889880	37890750	TFE3-RCC,PRCC	gene	37920479	37940012	-	end	30164	Downstream	NA	ENSG00000233621.1	RP11-422J8.1	distal_enhancer	0.32666	0.04946	1	0	2.25504
chr1	37937473	37937483	FOSJUN_MA0099.3	10.06248	-	chr1	37936981	37938071	TFE3-RCC,PRCC	gene	37940152	37949980	+	start	2626	Upstream	NA	ENSG00000163874.8	ZC3H12A	any_promoter	1.56335	1.22189	1	1	0.34944
chr1	37942404	37942414	FOSJUN_MA0099.3	8.28374	+	chr1	37942076	37943382	TFE3-RCC,PRCC	gene	37920479	37940012	-	start	2717	Upstream	NA	ENSG00000233621.1	RP11-422J8.1	any_promoter	0.81943	0.59566	1	1	0.44479
chr1	37945425	37945435	FOSJUN_MA0099.3	8.72165	-	chr1	37945019	37945866	TFE3-RCC,PRCC	gene	37920479	37940012	-	start	5430	Upstream	NA	ENSG00000233621.1	RP11-422J8.1	any_promoter	0.84059	0.84013	1	1	0.00077
chr1	38000276	38000286	FOSJUN_MA0099.3	10.93777	+	chr1	37999369	38000592	TFE3-RCC,PRCC	gene	38000049	38019903	-	end	69	OverlapEnd	NA	ENSG00000163877.9	SNIP1	any_internal	0.12766	0.22224	0	1	-0.69922
chr1	38019399	38019409	FOSJUN_MA0099.3	7.62701	+	chr1	38019385	38020293	TFE3-RCC,PRCC	gene	38000049	38019903	-	start	64	OverlapStart	NA	ENSG00000163877.9	SNIP1	any_promoter	0.03586	0.04982	0	0	-0.30242
chr1	38148209	38148219	FOSJUN_MA0099.3	7.8693	-	chr1	38147898	38148755	TFE3-RCC,PRCC	gene	38158089	38175391	+	start	9763	Upstream	NA	ENSG00000134690.6	CDCA8	any_promoter	0.11528	0.16878	0	0	-0.46897
chr1	38155543	38155553	FOSJUN_MA0099.3	8.3	+	chr1	38155362	38156870	TFE3-RCC,PRCC	gene	38158089	38175391	+	start	1973	Upstream	NA	ENSG00000134690.6	CDCA8	any_promoter	0.03982	0.0493	0	0	-0.1998
chr1	38205064	38205074	FOSJUN_MA0099.3	9.45819	-	chr1	38204610	38205444	PRCC	gene	38203626	38203726	-	start	1301	Upstream	NA	ENSG00000200421.1	Y_RNA	any_promoter	0.04043	0.13726	0	0	-1.32358
chr1	38205086	38205096	FOSJUN_MA0099.3	8.64535	-	chr1	38204610	38205444	PRCC	gene	38203626	38203726	-	start	1301	Upstream	NA	ENSG00000200421.1	Y_RNA	any_promoter	0.04043	0.13726	0	0	-1.32358
chr1	38221134	38221144	FOSJUN_MA0099.3	8.81378	+	chr1	38220915	38221289	PRCC	gene	38179551	38230805	-	start	9703	PeakInsideFeature	NA	ENSG00000183317.12	EPHA10	any_internal	0.05552	0.06248	0	0	-0.12105
chr1	38221247	38221257	FOSJUN_MA0099.3	8.72165	+	chr1	38220915	38221289	PRCC	gene	38179551	38230805	-	start	9703	PeakInsideFeature	NA	ENSG00000183317.12	EPHA10	any_internal	0.03664	0.0537	0	0	-0.35764
chr1	38291405	38291415	FOSJUN_MA0099.3	8.19644	+	chr1	38291080	38291784	PRCC	gene	38275238	38325292	-	center	8833	PeakInsideFeature	NA	ENSG00000188786.9	MTF1	any_internal	0.04237	0.04399	0	0	-0.03479
chr1	38310977	38310987	FOSJUN_MA0099.3	8.37426	-	chr1	38310687	38311284	PRCC	gene	38275238	38325292	-	center	10720	PeakInsideFeature	NA	ENSG00000188786.9	MTF1	any_internal	0.02059	0.03154	0	0	-0.31681
chr1	38316510	38316520	FOSJUN_MA0099.3	8.34833	-	chr1	38316078	38317092	TFE3-RCC,PRCC	gene	38326368	38327252	+	start	9783	Upstream	NA	ENSG00000230955.1	RP11-109P14.10	any_promoter	0.03736	0.04832	0	0	-0.2371
chr1	38331226	38331236	FOSJUN_MA0099.3	8.39451	-	chr1	38331097	38331425	PRCC	gene	38275238	38325292	-	start	5969	Upstream	NA	ENSG00000188786.9	MTF1	any_promoter	0.04691	0.04249	0	0	0.09285
chr1	38398597	38398607	FOSJUN_MA0099.3	7.72378	+	chr1	38398327	38398741	PRCC	gene	38326368	38412729	-	start	14195	PeakInsideFeature	NA	ENSG00000204084.8	INPP5B	any_internal	0.08353	0.07488	0	0	0.12099
chr1	38405814	38405824	FOSJUN_MA0099.3	8.9699	-	chr1	38405690	38406139	PRCC	gene	38326368	38412729	-	start	6815	PeakInsideFeature	NA	ENSG00000204084.8	INPP5B	any_internal	0.02529	0.02713	0	0	-0.05288
chr1	38465391	38465401	FOSJUN_MA0099.3	9.45819	-	chr1	38465048	38466581	TFE3-RCC,PRCC	gene	38474929	38490496	+	start	9115	Upstream	NA	ENSG00000183520.7	UTP11L	any_promoter	0.19809	0.24891	1	1	-0.29728
chr1	38530149	38530159	FOSJUN_MA0099.3	10.12493	-	chr1	38529829	38530338	PRCC	gene	38512985	38584697	+	start	17098	PeakInsideFeature	NA	ENSG00000224592.1	RP5-884C9.2	any_internal	0.06884	0.03864	0	0	0.56766
chr1	38917395	38917405	FOSJUN_MA0099.3	9.29788	+	chr1	38917189	38917592	PRCC	gene	38940867	38942156	+	start	23477	Upstream	NA	ENSG00000238063.1	RP11-329N22.1	distal_enhancer	0.02677	0.04278	0	0	-0.39544
chr1	39007115	39007125	FOSJUN_MA0099.3	9.1871	+	chr1	39006850	39007368	PRCC	NA	NA	NA	NA	NA	NA	NA	NA	NA	NA	NA	0.04293	0.07533	0	0	-0.56958
chr1	39211335	39211345	FOSJUN_MA0099.3	8.64535	+	chr1	39211129	39211542	PRCC	gene	39174602	39176562	+	end	34773	Downstream	NA	ENSG00000215895.4	RP11-334L9.1	distal_enhancer	0.0451	0.05267	0	0	-0.14998
chr1	39243176	39243186	FOSJUN_MA0099.3	7.92668	+	chr1	39242959	39243614	PRCC	NA	NA	NA	NA	NA	NA	NA	NA	NA	NA	NA	0.02677	0.02072	0	0	0.18306
chr1	39249666	39249676	FOSJUN_MA0099.3	7.84637	-	chr1	39249191	39250406	TFE3-RCC,PRCC	NA	NA	NA	NA	NA	NA	NA	NA	NA	NA	NA	0.81349	0.12734	1	0	2.46828
chr1	39252435	39252445	FOSJUN_MA0099.3	10.36155	-	chr1	39251815	39252652	PRCC	NA	NA	NA	NA	NA	NA	NA	NA	NA	NA	NA	0.05241	0.08138	0	0	-0.46377
chr1	39291324	39291334	FOSJUN_MA0099.3	9.48626	-	chr1	39291009	39291393	TFE3-RCC	gene	39303869	39325495	-	end	12668	Downstream	NA	ENSG00000116954.7	RRAGC	distal_enhancer	0.04035	0.0304	0	0	0.24233
chr1	39309520	39309530	FOSJUN_MA0099.3	8.08656	-	chr1	39308829	39309684	PRCC	gene	39303869	39325495	-	end	5387	PeakInsideFeature	NA	ENSG00000116954.7	RRAGC	any_internal	0.0507	0.03332	0	0	0.38207
chr1	39513338	39513348	FOSJUN_MA0099.3	8.42259	+	chr1	39513060	39514110	TFE3-RCC,PRCC	gene	39491989	39500308	+	end	13277	Downstream	NA	ENSG00000168653.6	NDUFS5	distal_enhancer	0.03209	0.11196	0	0	-1.27737
chr1	39513770	39513780	FOSJUN_MA0099.3	10.93777	-	chr1	39513060	39514110	TFE3-RCC,PRCC	gene	39491989	39500308	+	end	13277	Downstream	NA	ENSG00000168653.6	NDUFS5	distal_enhancer	0.07801	0.22284	0	1	-1.27487
chr1	39552201	39552211	FOSJUN_MA0099.3	10.93777	-	chr1	39552135	39552375	PRCC	gene	39546987	39952849	+	start	5268	PeakInsideFeature	NA	ENSG00000127603.19	MACF1	any_internal	0.04332	0.03486	0	0	0.19375
chr1	39582764	39582774	FOSJUN_MA0099.3	8.42259	-	chr1	39582451	39583364	TFE3-RCC,PRCC	gene	39546987	39952849	+	start	35920	PeakInsideFeature	NA	ENSG00000127603.19	MACF1	any_internal	0.10499	0.08309	0	0	0.26844
chr1	39583092	39583102	FOSJUN_MA0099.3	9.98823	+	chr1	39582451	39583364	TFE3-RCC,PRCC	gene	39546987	39952849	+	start	35920	PeakInsideFeature	NA	ENSG00000127603.19	MACF1	any_internal	0.05837	0.05004	0	0	0.15381
chr1	39583973	39583983	FOSJUN_MA0099.3	8.72165	+	chr1	39583695	39584088	PRCC	gene	39546987	39952849	+	start	36904	PeakInsideFeature	NA	ENSG00000127603.19	MACF1	any_internal	0.09463	0.09466	0	0	-0.00036
chr1	39608451	39608461	FOSJUN_MA0099.3	8.72165	+	chr1	39608045	39609103	TFE3-RCC,PRCC	gene	39546987	39952849	+	start	61587	PeakInsideFeature	NA	ENSG00000127603.19	MACF1	any_internal	0.11225	0.20905	0	1	-0.77438
chr1	39620353	39620363	FOSJUN_MA0099.3	8.31181	-	chr1	39620200	39620746	TFE3-RCC,PRCC	gene	39619835	39619968	-	start	505	Upstream	NA	ENSG00000222378.1	RNA5SP44	any_promoter	0.06458	0.12825	0	0	-0.78139
chr1	39625094	39625104	FOSJUN_MA0099.3	8.00094	+	chr1	39623983	39625247	TFE3-RCC,PRCC	gene	39619835	39619968	-	start	4647	Upstream	NA	ENSG00000222378.1	RNA5SP44	any_promoter	0.14116	0.25929	0	1	-0.77842
chr1	39649602	39649612	FOSJUN_MA0099.3	9.45819	-	chr1	39649302	39650165	TFE3-RCC,PRCC	gene	39546987	39952849	+	center	100185	PeakInsideFeature	NA	ENSG00000127603.19	MACF1	any_internal	0.34977	0.38896	1	1	-0.14385
chr1	39651404	39651414	FOSJUN_MA0099.3	8.81378	+	chr1	39650824	39652016	PRCC	gene	39546987	39952849	+	center	98498	PeakInsideFeature	NA	ENSG00000127603.19	MACF1	any_internal	0.12974	0.06563	0	0	0.77844
chr1	39657984	39657994	FOSJUN_MA0099.3	9.54871	+	chr1	39657139	39658544	TFE3-RCC,PRCC	gene	39546987	39952849	+	center	92077	PeakInsideFeature	NA	ENSG00000127603.19	MACF1	any_internal	0.83138	0.87354	1	1	-0.06941
chr1	39734742	39734752	FOSJUN_MA0099.3	10.93777	+	chr1	39733736	39734972	TFE3-RCC,PRCC	gene	39546987	39952849	+	center	15564	PeakInsideFeature	NA	ENSG00000127603.19	MACF1	any_internal	0.08667	0.04146	0	0	0.75758
chr1	39748414	39748424	FOSJUN_MA0099.3	10.12493	+	chr1	39748259	39748627	PRCC	gene	39546987	39952849	+	center	1475	PeakInsideFeature	NA	ENSG00000127603.19	MACF1	any_internal	0.06284	0.13479	0	0	-0.87069
chr1	39857987	39857997	FOSJUN_MA0099.3	8.39451	+	chr1	39857443	39858134	TFE3-RCC,PRCC	gene	39546987	39952849	+	end	95061	PeakInsideFeature	NA	ENSG00000127603.19	MACF1	any_internal	0.19005	0.16333	1	0	0.19237
chr1	39860435	39860445	FOSJUN_MA0099.3	8.64535	+	chr1	39860230	39860584	PRCC	gene	39546987	39952849	+	end	92442	PeakInsideFeature	NA	ENSG00000127603.19	MACF1	any_internal	0.0979	0.14827	0	0	-0.49897
chr1	39864422	39864432	FOSJUN_MA0099.3	7.5472	+	chr1	39863758	39864913	TFE3-RCC,PRCC	gene	39546987	39952849	+	end	88514	PeakInsideFeature	NA	ENSG00000127603.19	MACF1	any_internal	0.72215	0.72938	1	1	-0.01391
chr1	39991466	39991476	FOSJUN_MA0099.3	7.5472	+	chr1	39991166	39991912	PRCC	gene	39957317	39991607	+	end	68	OverlapEnd	NA	ENSG00000183682.7	BMP8A	any_internal	0.06221	0.03925	0	0	0.44679
chr1	40071658	40071668	FOSJUN_MA0099.3	8.42259	-	chr1	40071484	40072676	TFE3-RCC,PRCC	gene	40089824	40105617	-	end	17744	Downstream	NA	ENSG00000163909.6	HEYL	distal_enhancer	0.09713	0.0786	0	0	0.23953
chr1	40071685	40071695	FOSJUN_MA0099.3	7.82312	+	chr1	40071484	40072676	TFE3-RCC,PRCC	gene	40089824	40105617	-	end	17744	Downstream	NA	ENSG00000163909.6	HEYL	distal_enhancer	0.09713	0.09677	0	0	0.00429
chr1	40072436	40072446	FOSJUN_MA0099.3	10.36155	-	chr1	40071484	40072676	TFE3-RCC,PRCC	gene	40089824	40105617	-	end	17744	Downstream	NA	ENSG00000163909.6	HEYL	distal_enhancer	0.03109	0.04284	0	0	-0.27892
chr1	40154593	40154603	FOSJUN_MA0099.3	8.28374	+	chr1	40154471	40154722	PRCC	gene	40157853	40229586	+	start	3257	Upstream	NA	ENSG00000084072.12	PPIE	any_promoter	0.07396	0.03905	0	0	0.6357
chr1	40157490	40157500	FOSJUN_MA0099.3	9.98823	+	chr1	40156568	40158606	TFE3-RCC,PRCC	gene	40144319	40157361	-	start	226	OverlapStart	NA	ENSG00000116983.8	HPCAL4	any_promoter	0.09966	0.07745	0	0	0.28561
chr1	40158577	40158587	FOSJUN_MA0099.3	10.36155	-	chr1	40156568	40158606	TFE3-RCC,PRCC	gene	40144319	40157361	-	start	226	OverlapStart	NA	ENSG00000116983.8	HPCAL4	any_promoter	0.06488	0.03216	0	0	0.66232
chr1	40159866	40159876	FOSJUN_MA0099.3	8.77266	+	chr1	40159717	40160026	TFE3-RCC,PRCC	gene	40144319	40157361	-	start	2510	Upstream	NA	ENSG00000116983.8	HPCAL4	any_promoter	0.10188	0.07071	0	0	0.41046
chr1	40275077	40275087	FOSJUN_MA0099.3	8.01247	-	chr1	40274774	40275453	TFE3-RCC,PRCC	gene	40261514	40261668	-	start	13445	Upstream	NA	ENSG00000229213.1	RP1-118J21.24	distal_enhancer	0.12828	0.10038	0	0	0.29197
chr1	40282410	40282420	FOSJUN_MA0099.3	8.53037	-	chr1	40281955	40283493	TFE3-RCC,PRCC	gene	40261514	40261668	-	start	21056	Upstream	NA	ENSG00000229213.1	RP1-118J21.24	distal_enhancer	0.45097	0.13872	1	0	1.54544
chr1	40282545	40282555	FOSJUN_MA0099.3	8.34833	-	chr1	40281955	40283493	TFE3-RCC,PRCC	gene	40261514	40261668	-	start	21056	Upstream	NA	ENSG00000229213.1	RP1-118J21.24	distal_enhancer	0.44744	0.30596	1	1	0.51478
chr1	40337641	40337651	FOSJUN_MA0099.3	9.24964	-	chr1	40337615	40337881	PRCC	gene	40306722	40349183	-	center	9796	PeakInsideFeature	NA	ENSG00000043514.11	TRIT1	any_internal	0.04179	0.0585	0	0	-0.32653
chr1	40343054	40343064	FOSJUN_MA0099.3	8.08656	-	chr1	40342852	40343516	PRCC	gene	40306722	40349183	-	start	5999	PeakInsideFeature	NA	ENSG00000043514.11	TRIT1	any_internal	0.04581	0.03292	0	0	0.2945
chr1	40391622	40391632	FOSJUN_MA0099.3	8.26029	-	chr1	40391430	40393534	TFE3-RCC,PRCC	gene	40410561	40410670	-	end	18079	Downstream	NA	ENSG00000207356.1	Y_RNA	distal_enhancer	0.04803	0.06345	0	0	-0.27986
chr1	40421770	40421780	FOSJUN_MA0099.3	7.63915	-	chr1	40420100	40422144	TFE3-RCC,PRCC	gene	40420801	40435638	+	start	321	OverlapStart	NA	ENSG00000168389.13	MFSD2A	any_promoter	0.14141	0.17782	0	0	-0.28702
chr1	40434929	40434939	FOSJUN_MA0099.3	9.24964	+	chr1	40434854	40435092	PRCC	gene	40420801	40435638	+	end	665	PeakInsideFeature	NA	ENSG00000168389.13	MFSD2A	any_internal	0.04648	0.03837	0	0	0.17636
chr1	40498149	40498159	FOSJUN_MA0099.3	9.54871	-	chr1	40498011	40498467	TFE3-RCC,PRCC	gene	40505904	40538321	+	start	7665	Upstream	NA	ENSG00000131236.12	CAP1	any_promoter	0.19373	0.22014	1	1	-0.16517
chr1	40627024	40627034	FOSJUN_MA0099.3	7.84637	+	chr1	40626637	40628035	TFE3-RCC,PRCC	gene	40627044	40706593	+	start	292	OverlapStart	NA	ENSG00000117000.8	RLF	any_promoter	0.76298	1.03191	1	1	-0.42409
chr1	40628894	40628904	FOSJUN_MA0099.3	9.48626	+	chr1	40628291	40629033	PRCC	gene	40627044	40706593	+	start	1618	PeakInsideFeature	NA	ENSG00000117000.8	RLF	any_internal	0.04254	0.05905	0	0	-0.31976
chr1	40707595	40707605	FOSJUN_MA0099.3	7.81829	-	chr1	40707420	40707968	PRCC	gene	40711618	40717363	+	start	3924	Upstream	NA	ENSG00000188800.5	TMCO2	any_promoter	0.04239	0.07262	0	0	-0.54136
chr1	40733547	40733557	FOSJUN_MA0099.3	7.82312	-	chr1	40733087	40733968	TFE3-RCC,PRCC	gene	40728343	40728656	-	start	4871	Upstream	NA	ENSG00000231296.1	RP1-39G22.4	any_promoter	0.04513	0.07194	0	0	-0.47282
chr1	40860629	40860639	FOSJUN_MA0099.3	7.49897	+	chr1	40860509	40861201	TFE3-RCC,PRCC	gene	40810521	40888998	+	center	11096	PeakInsideFeature	NA	ENSG00000084070.7	SMAP2	any_internal	0.13902	0.14769	0	0	-0.07476
chr1	40916819	40916829	FOSJUN_MA0099.3	9.45819	+	chr1	40915384	40916909	TFE3-RCC,PRCC	gene	40915773	40929390	+	start	373	OverlapStart	NA	ENSG00000187801.10	ZFP69B	any_promoter	0.08309	0.06245	0	0	0.30889
chr1	41040460	41040470	FOSJUN_MA0099.3	7.71323	-	chr1	41040356	41040944	TFE3-RCC,PRCC	gene	41029205	41029331	+	end	11319	Downstream	NA	ENSG00000236505.1	RP1-63P18.2	distal_enhancer	0.05764	0.05283	0	0	0.08761
chr1	41049287	41049297	FOSJUN_MA0099.3	9.24964	-	chr1	41048884	41049821	TFE3-RCC,PRCC	gene	41059304	41060025	-	end	9952	Downstream	NA	ENSG00000233910.1	GTF2F2P2	distal_enhancer	0.11039	0.1725	0	0	-0.5481
chr1	41072743	41072753	FOSJUN_MA0099.3	8.92455	+	chr1	41072439	41073095	TFE3-RCC,PRCC	gene	41059304	41060025	-	start	12742	Upstream	NA	ENSG00000233910.1	GTF2F2P2	distal_enhancer	0.09953	0.06713	0	0	0.43886
chr1	41091863	41091873	FOSJUN_MA0099.3	9.24964	+	chr1	41091721	41091994	PRCC	gene	41086350	41131329	-	end	5507	PeakInsideFeature	NA	ENSG00000117016.5	RIMS3	any_internal	0.06788	0.07602	0	0	-0.12247
chr1	41094400	41094410	FOSJUN_MA0099.3	8.41875	-	chr1	41093728	41094873	PRCC	gene	41086350	41131329	-	end	7950	PeakInsideFeature	NA	ENSG00000117016.5	RIMS3	any_internal	0.02982	0.04373	0	0	-0.33165
chr1	41094758	41094768	FOSJUN_MA0099.3	7.72378	-	chr1	41093728	41094873	PRCC	gene	41086350	41131329	-	end	7950	PeakInsideFeature	NA	ENSG00000117016.5	RIMS3	any_internal	0.04409	0.04463	0	0	-0.0114
chr1	41096695	41096705	FOSJUN_MA0099.3	9.24964	-	chr1	41096293	41096885	PRCC	gene	41086350	41131329	-	end	10239	PeakInsideFeature	NA	ENSG00000117016.5	RIMS3	any_internal	0.02442	0.05047	0	0	-0.62106
chr1	41112223	41112233	FOSJUN_MA0099.3	9.17539	+	chr1	41112026	41112448	PRCC	gene	41086350	41131329	-	center	3398	PeakInsideFeature	NA	ENSG00000117016.5	RIMS3	any_internal	0.09777	0.09863	0	0	-0.01015
chr1	41169248	41169258	FOSJUN_MA0099.3	9.98823	+	chr1	41168946	41169398	TFE3-RCC,PRCC	gene	41157319	41237275	+	start	11853	PeakInsideFeature	NA	ENSG00000066136.15	NFYC	any_internal	0.15296	0.25919	0	1	-0.67835
chr1	41177313	41177323	FOSJUN_MA0099.3	7.70332	-	chr1	41177079	41177732	TFE3-RCC,PRCC	gene	41157319	41237275	+	center	19892	PeakInsideFeature	NA	ENSG00000066136.15	NFYC	any_internal	0.14497	0.11919	0	0	0.23884
chr1	41269767	41269777	FOSJUN_MA0099.3	7.5472	-	chr1	41269577	41269887	PRCC	gene	41270517	41270811	+	start	785	Upstream	NA	ENSG00000264582.1	RN7SL326P	any_promoter	0.09659	0.08322	0	0	0.16954
chr1	41274712	41274722	FOSJUN_MA0099.3	7.51034	+	chr1	41274517	41275402	PRCC	gene	41249683	41306124	+	center	2944	PeakInsideFeature	NA	ENSG00000117013.10	KCNQ4	any_internal	0.05452	0.05771	0	0	-0.05745
chr1	41318991	41319001	FOSJUN_MA0099.3	8.28374	+	chr1	41318880	41319103	PRCC	gene	41326728	41328018	-	end	7737	Downstream	NA	ENSG00000179862.5	CITED4	distal_enhancer	0.0609	0.07111	0	0	-0.16383
chr1	41334195	41334205	FOSJUN_MA0099.3	9.45819	-	chr1	41333473	41334729	TFE3-RCC,PRCC	gene	41326728	41328018	-	start	6083	Upstream	NA	ENSG00000179862.5	CITED4	any_promoter	0.15247	0.20936	0	1	-0.40313
chr1	41341614	41341624	FOSJUN_MA0099.3	8.39451	+	chr1	41341249	41341958	TFE3-RCC,PRCC	gene	41329585	41342342	+	end	739	PeakInsideFeature	NA	ENSG00000229528.1	RP5-1066H13.4	any_internal	0.19737	0.2105	1	1	-0.08313
chr1	41350306	41350316	FOSJUN_MA0099.3	8.37426	+	chr1	41349779	41350417	TFE3-RCC,PRCC	gene	41329585	41342342	+	end	7756	Downstream	NA	ENSG00000229528.1	RP5-1066H13.4	distal_enhancer	0.05591	0.04095	0	0	0.29905
chr1	41363299	41363309	FOSJUN_MA0099.3	7.81829	+	chr1	41363087	41365077	TFE3-RCC,PRCC	gene	41329585	41342342	+	end	21740	Downstream	NA	ENSG00000229528.1	RP5-1066H13.4	distal_enhancer	0.09616	0.12134	0	0	-0.27448
chr1	41364182	41364192	FOSJUN_MA0099.3	8.92455	+	chr1	41363087	41365077	TFE3-RCC,PRCC	gene	41329585	41342342	+	end	21740	Downstream	NA	ENSG00000229528.1	RP5-1066H13.4	distal_enhancer	0.17118	0.14694	0	0	0.19132
chr1	41367863	41367873	FOSJUN_MA0099.3	8.28374	+	chr1	41367503	41368304	TFE3-RCC,PRCC	gene	41329585	41342342	+	end	25561	Downstream	NA	ENSG00000229528.1	RP5-1066H13.4	distal_enhancer	0.18028	0.25278	0	1	-0.43819
chr1	41384156	41384166	FOSJUN_MA0099.3	9.24964	+	chr1	41384013	41384268	PRCC	gene	41403775	41405435	-	end	19635	Downstream	NA	ENSG00000228940.1	RP11-348A7.1	distal_enhancer	0.0581	0.03103	0	0	0.57716
chr1	41414673	41414683	FOSJUN_MA0099.3	10.06248	+	chr1	41414220	41414992	TFE3-RCC,PRCC	gene	41407922	41408187	-	start	6419	Upstream	NA	ENSG00000233118.2	UBE2V1P8	any_promoter	0.18933	0.20572	1	1	-0.10679
chr1	41433325	41433335	FOSJUN_MA0099.3	8.34833	-	chr1	41433091	41434328	TFE3-RCC,PRCC	gene	41445006	41478235	+	start	11297	Upstream	NA	ENSG00000171793.9	CTPS1	distal_enhancer	0.17783	0.07559	0	0	1.01907
chr1	41433815	41433825	FOSJUN_MA0099.3	8.64535	-	chr1	41433091	41434328	TFE3-RCC,PRCC	gene	41445006	41478235	+	start	11297	Upstream	NA	ENSG00000171793.9	CTPS1	distal_enhancer	0.17834	0.16348	0	0	0.11004
chr1	41489638	41489648	FOSJUN_MA0099.3	7.81829	-	chr1	41489442	41489695	PRCC	gene	41481268	41488909	-	start	659	Upstream	NA	ENSG00000171790.11	SLFNL1	any_promoter	0.09428	0.06411	0	0	0.42483
chr1	41539848	41539858	FOSJUN_MA0099.3	8.72165	-	chr1	41539369	41540051	PRCC	gene	41492871	41707826	-	end	46839	PeakInsideFeature	NA	ENSG00000010803.12	SCMH1	any_internal	0.08229	0.09463	0	0	-0.15846
chr1	41554961	41554971	FOSJUN_MA0099.3	8.00094	-	chr1	41554951	41555151	PRCC	gene	41564309	41564808	+	start	9258	Upstream	NA	ENSG00000215893.3	RP4-635E8.1	any_promoter	0.03075	0.02415	0	0	0.18532
chr1	41568189	41568199	FOSJUN_MA0099.3	8.31181	-	chr1	41567681	41568628	TFE3-RCC,PRCC	gene	41492871	41707826	-	center	32194	PeakInsideFeature	NA	ENSG00000010803.12	SCMH1	any_internal	0.16484	0.16336	0	0	0.01135
chr1	41575448	41575458	FOSJUN_MA0099.3	9.75161	+	chr1	41574437	41575985	TFE3-RCC,PRCC	gene	41492871	41707826	-	center	25137	PeakInsideFeature	NA	ENSG00000010803.12	SCMH1	any_internal	0.10885	0.18457	0	1	-0.65073
chr1	41589088	41589098	FOSJUN_MA0099.3	8.67342	-	chr1	41588471	41589626	TFE3-RCC,PRCC	gene	41492871	41707826	-	center	11300	PeakInsideFeature	NA	ENSG00000010803.12	SCMH1	any_internal	0.1145	0.10708	0	0	0.07944
chr1	41618425	41618435	FOSJUN_MA0099.3	9.45819	+	chr1	41617647	41619892	TFE3-RCC,PRCC	gene	41492871	41707826	-	center	18421	PeakInsideFeature	NA	ENSG00000010803.12	SCMH1	any_internal	0.28996	0.38536	1	1	-0.38279
chr1	41640033	41640043	FOSJUN_MA0099.3	8.19644	-	chr1	41639591	41640211	PRCC	gene	41492871	41707826	-	center	39553	PeakInsideFeature	NA	ENSG00000010803.12	SCMH1	any_internal	0.04466	0.13822	0	0	-1.24041
chr1	41704303	41704313	FOSJUN_MA0099.3	10.93777	-	chr1	41703969	41704460	PRCC	gene	41708044	41750533	+	start	3830	Upstream	NA	ENSG00000235358.1	RP11-399E6.1	any_promoter	0.14173	0.20205	0	1	-0.44781
chr1	41799124	41799134	FOSJUN_MA0099.3	9.29788	-	chr1	41798974	41799352	PRCC	gene	41827593	41849262	+	start	28430	Upstream	NA	ENSG00000204060.4	FOXO6	distal_enhancer	0.05563	0.0368	0	0	0.38924
chr1	41807934	41807944	FOSJUN_MA0099.3	9.98823	-	chr1	41806950	41808971	TFE3-RCC,PRCC	gene	41827593	41849262	+	start	19633	Upstream	NA	ENSG00000204060.4	FOXO6	distal_enhancer	0.13289	0.26227	0	1	-0.86762
chr1	41813062	41813072	FOSJUN_MA0099.3	8.19644	+	chr1	41812884	41813488	PRCC	gene	41827593	41849262	+	start	14407	Upstream	NA	ENSG00000204060.4	FOXO6	distal_enhancer	0.04558	0.10885	0	0	-0.93305
chr1	41825040	41825050	FOSJUN_MA0099.3	7.5472	+	chr1	41824915	41825157	PRCC	gene	41827593	41849262	+	start	2557	Upstream	NA	ENSG00000204060.4	FOXO6	any_promoter	0.06971	0.12929	0	0	-0.70999
chr1	41849345	41849355	FOSJUN_MA0099.3	7.81829	+	chr1	41846678	41849382	TFE3-RCC,PRCC	gene	41840675	41841341	-	start	6689	Upstream	NA	ENSG00000229901.1	RP11-399E6.4	any_promoter	0.05384	0.07781	0	0	-0.3873
chr1	41882892	41882902	FOSJUN_MA0099.3	7.49897	+	chr1	41882728	41883139	TFE3-RCC,PRCC	gene	41827593	41849262	+	end	33671	Downstream	NA	ENSG00000204060.4	FOXO6	distal_enhancer	0.19394	0.18361	1	0	0.07006
chr1	41898506	41898516	FOSJUN_MA0099.3	8.00094	-	chr1	41897428	41899144	TFE3-RCC,PRCC	gene	41932607	41932699	-	end	34321	Downstream	NA	ENSG00000252563.1	RNA5SP45	distal_enhancer	0.79139	0.86454	1	1	-0.12395
chr1	41898817	41898827	FOSJUN_MA0099.3	9.1871	+	chr1	41897428	41899144	TFE3-RCC,PRCC	gene	41932607	41932699	-	end	34321	Downstream	NA	ENSG00000252563.1	RNA5SP45	distal_enhancer	0.61908	0.48487	1	1	0.3377
chr1	41921873	41921883	FOSJUN_MA0099.3	8.28374	-	chr1	41921296	41922064	TFE3-RCC,PRCC	gene	41932607	41932699	-	end	10927	Downstream	NA	ENSG00000252563.1	RNA5SP45	distal_enhancer	0.14245	0.30255	0	1	-0.97222
chr1	41933975	41933985	FOSJUN_MA0099.3	8.37426	-	chr1	41933930	41934244	PRCC	gene	41932607	41932699	-	start	1388	Upstream	NA	ENSG00000252563.1	RNA5SP45	any_promoter	0.04307	0.04322	0	0	-0.00322
chr1	41951519	41951529	FOSJUN_MA0099.3	8.31181	-	chr1	41951300	41953169	TFE3-RCC,PRCC	gene	41944445	41950344	-	start	1890	Upstream	NA	ENSG00000127129.5	EDN2	any_promoter	0.1416	0.23634	0	1	-0.65269
chr1	41958876	41958886	FOSJUN_MA0099.3	8.39451	-	chr1	41958651	41959399	PRCC	gene	41944445	41950344	-	start	8681	Upstream	NA	ENSG00000127129.5	EDN2	any_promoter	0.07368	0.52782	0	1	-2.49806
chr1	41958989	41958999	FOSJUN_MA0099.3	8.42259	+	chr1	41958651	41959399	PRCC	gene	41944445	41950344	-	start	8681	Upstream	NA	ENSG00000127129.5	EDN2	any_promoter	0.10313	0.43001	0	1	-1.83642
chr1	41962057	41962067	FOSJUN_MA0099.3	9.1871	+	chr1	41961910	41962309	TFE3-RCC,PRCC	gene	41972035	42501596	-	end	9926	Downstream	NA	ENSG00000127124.9	HIVEP3	distal_enhancer	0.18018	0.34976	0	1	-0.87227
chr1	41970162	41970172	FOSJUN_MA0099.3	8.64535	-	chr1	41969833	41970379	PRCC	gene	41972035	42501596	-	end	1929	Downstream	NA	ENSG00000127124.9	HIVEP3	distal_enhancer	0.06045	0.10887	0	0	-0.65385
chr1	42003687	42003697	FOSJUN_MA0099.3	7.58083	-	chr1	42003456	42003882	PRCC	gene	42007739	42010258	+	start	4070	Upstream	NA	ENSG00000230638.3	RP11-486B10.4	any_promoter	0.05962	0.01934	0	0	0.94815
chr1	42008465	42008475	FOSJUN_MA0099.3	7.71323	-	chr1	42008235	42008507	PRCC	gene	42007739	42010258	+	start	632	PeakInsideFeature	NA	ENSG00000230638.3	RP11-486B10.4	any_promoter	0.0525	0.03193	0	0	0.45184
chr1	42092857	42092867	FOSJUN_MA0099.3	9.54871	-	chr1	42091723	42093034	PRCC	gene	41972035	42501596	-	end	120343	PeakInsideFeature	NA	ENSG00000127124.9	HIVEP3	any_internal	0.0392	0.11018	0	0	-1.08617
chr1	42097836	42097846	FOSJUN_MA0099.3	8.00094	-	chr1	42097756	42097966	PRCC	gene	41972035	42501596	-	end	125826	PeakInsideFeature	NA	ENSG00000127124.9	HIVEP3	any_internal	0.03596	0.02872	0	0	0.18565
chr1	42128741	42128751	FOSJUN_MA0099.3	7.81829	+	chr1	42127246	42128912	TFE3-RCC,PRCC	gene	41972035	42501596	-	center	108736	PeakInsideFeature	NA	ENSG00000127124.9	HIVEP3	any_internal	0.08785	0.11084	0	0	-0.26968
chr1	42147115	42147125	FOSJUN_MA0099.3	9.54871	-	chr1	42146911	42147957	TFE3-RCC	gene	41972035	42501596	-	center	89381	PeakInsideFeature	NA	ENSG00000127124.9	HIVEP3	any_internal	0.39309	0.02636	1	0	3.05001
chr1	42149880	42149890	FOSJUN_MA0099.3	8.72165	-	chr1	42149383	42150196	TFE3-RCC,PRCC	gene	41972035	42501596	-	center	87026	PeakInsideFeature	NA	ENSG00000127124.9	HIVEP3	any_internal	0.14435	0.11828	0	0	0.24273
chr1	42164797	42164807	FOSJUN_MA0099.3	7.5472	+	chr1	42164673	42165043	PRCC	gene	41972035	42501596	-	center	71957	PeakInsideFeature	NA	ENSG00000127124.9	HIVEP3	any_internal	0.0427	0.03781	0	0	0.10985
chr1	42207130	42207140	FOSJUN_MA0099.3	7.86363	-	chr1	42206467	42207323	PRCC	gene	41972035	42501596	-	center	29920	PeakInsideFeature	NA	ENSG00000127124.9	HIVEP3	any_internal	0.05642	0.11699	0	0	-0.80997
chr1	42207285	42207295	FOSJUN_MA0099.3	8.67342	+	chr1	42206467	42207323	PRCC	gene	41972035	42501596	-	center	29920	PeakInsideFeature	NA	ENSG00000127124.9	HIVEP3	any_internal	0.0504	0.06648	0	0	-0.2823
chr1	42249023	42249033	FOSJUN_MA0099.3	7.82312	+	chr1	42248584	42249377	TFE3-RCC,PRCC	gene	41972035	42501596	-	center	12165	PeakInsideFeature	NA	ENSG00000127124.9	HIVEP3	any_internal	0.20704	0.30622	1	1	-0.51528
chr1	42261192	42261202	FOSJUN_MA0099.3	8.64535	+	chr1	42261104	42261328	PRCC	gene	41972035	42501596	-	center	24401	PeakInsideFeature	NA	ENSG00000127124.9	HIVEP3	any_internal	0.0602	0.07659	0	0	-0.25659
chr1	42312380	42312390	FOSJUN_MA0099.3	9.45819	+	chr1	42312262	42312696	PRCC	gene	41972035	42501596	-	center	75664	PeakInsideFeature	NA	ENSG00000127124.9	HIVEP3	any_internal	0.05477	0.0688	0	0	-0.23648
chr1	42317509	42317519	FOSJUN_MA0099.3	7.49897	+	chr1	42316970	42318083	PRCC	gene	41972035	42501596	-	center	80711	PeakInsideFeature	NA	ENSG00000127124.9	HIVEP3	any_internal	0.04287	0.09866	0	0	-0.87523
chr1	42328126	42328136	FOSJUN_MA0099.3	8.39451	+	chr1	42327842	42329112	PRCC	gene	41972035	42501596	-	center	91662	PeakInsideFeature	NA	ENSG00000127124.9	HIVEP3	any_internal	0.02885	0.06427	0	0	-0.74002
chr1	42335939	42335949	FOSJUN_MA0099.3	10.36155	-	chr1	42335902	42336102	PRCC	gene	41972035	42501596	-	center	99187	PeakInsideFeature	NA	ENSG00000127124.9	HIVEP3	any_internal	0.03735	0.04876	0	0	-0.24608
chr1	42335960	42335970	FOSJUN_MA0099.3	9.29788	+	chr1	42335902	42336102	PRCC	gene	41972035	42501596	-	center	99187	PeakInsideFeature	NA	ENSG00000127124.9	HIVEP3	any_internal	0.04203	0.04876	0	0	-0.14002
chr1	42336000	42336010	FOSJUN_MA0099.3	9.98823	+	chr1	42335902	42336102	PRCC	gene	41972035	42501596	-	center	99187	PeakInsideFeature	NA	ENSG00000127124.9	HIVEP3	any_internal	0.03514	0.03864	0	0	-0.08295
chr1	42366452	42366462	FOSJUN_MA0099.3	8.77266	+	chr1	42366167	42366939	PRCC	gene	41972035	42501596	-	center	129738	PeakInsideFeature	NA	ENSG00000127124.9	HIVEP3	any_internal	0.0313	0.10057	0	0	-1.17161
chr1	42385844	42385854	FOSJUN_MA0099.3	8.08656	+	chr1	42385469	42386666	TFE3-RCC,PRCC	gene	41972035	42501596	-	start	115529	PeakInsideFeature	NA	ENSG00000127124.9	HIVEP3	any_internal	0.1972	0.10538	1	0	0.77374
chr1	42386563	42386573	FOSJUN_MA0099.3	9.17539	-	chr1	42385469	42386666	TFE3-RCC,PRCC	gene	41972035	42501596	-	start	115529	PeakInsideFeature	NA	ENSG00000127124.9	HIVEP3	any_internal	0.05958	0.07139	0	0	-0.19068
chr1	42401933	42401943	FOSJUN_MA0099.3	10.93777	-	chr1	42401198	42402594	PRCC	gene	41972035	42501596	-	start	99700	PeakInsideFeature	NA	ENSG00000127124.9	HIVEP3	any_internal	0.01926	0.02631	0	0	-0.21781
chr1	42401981	42401991	FOSJUN_MA0099.3	9.29788	-	chr1	42401198	42402594	PRCC	gene	41972035	42501596	-	start	99700	PeakInsideFeature	NA	ENSG00000127124.9	HIVEP3	any_internal	0.01939	0.03556	0	0	-0.45698
chr1	42420567	42420577	FOSJUN_MA0099.3	9.17539	+	chr1	42420093	42422097	TFE3-RCC,PRCC	gene	41972035	42501596	-	start	80501	PeakInsideFeature	NA	ENSG00000127124.9	HIVEP3	any_internal	0.05469	0.03157	0	0	0.50187
chr1	42421389	42421399	FOSJUN_MA0099.3	8.34833	-	chr1	42420093	42422097	TFE3-RCC,PRCC	gene	41972035	42501596	-	start	80501	PeakInsideFeature	NA	ENSG00000127124.9	HIVEP3	any_internal	0.18439	0.32377	0	1	-0.73885
chr1	42421516	42421526	FOSJUN_MA0099.3	9.22157	-	chr1	42420093	42422097	TFE3-RCC,PRCC	gene	41972035	42501596	-	start	80501	PeakInsideFeature	NA	ENSG00000127124.9	HIVEP3	any_internal	0.22653	0.27783	1	1	-0.26875
chr1	42631268	42631278	FOSJUN_MA0099.3	8.34833	+	chr1	42631014	42632197	TFE3-RCC,PRCC	gene	42628361	42630389	-	start	1216	Upstream	NA	ENSG00000197273.3	GUCA2A	any_promoter	0.05327	0.07859	0	0	-0.40891
chr1	42748747	42748757	FOSJUN_MA0099.3	8.92455	-	chr1	42747588	42749099	PRCC	gene	42642209	42801548	-	center	26465	PeakInsideFeature	NA	ENSG00000198815.4	FOXJ3	any_internal	0.07717	0.0866	0	0	-0.12857
chr1	42749013	42749023	FOSJUN_MA0099.3	8.92455	+	chr1	42747588	42749099	PRCC	gene	42642209	42801548	-	center	26465	PeakInsideFeature	NA	ENSG00000198815.4	FOXJ3	any_internal	0.02712	0.03282	0	0	-0.15251
chr1	42755969	42755979	FOSJUN_MA0099.3	9.1871	+	chr1	42755771	42756488	PRCC	gene	42642209	42801548	-	center	34251	PeakInsideFeature	NA	ENSG00000198815.4	FOXJ3	any_internal	0.05062	0.0515	0	0	-0.01691
chr1	42788468	42788478	FOSJUN_MA0099.3	7.81829	-	chr1	42788347	42788621	PRCC	gene	42642209	42801548	-	start	13064	PeakInsideFeature	NA	ENSG00000198815.4	FOXJ3	any_internal	0.02715	0.02112	0	0	0.18097
chr1	42801728	42801738	FOSJUN_MA0099.3	7.58083	+	chr1	42799906	42801881	TFE3-RCC,PRCC	gene	42642209	42801548	-	start	655	OverlapStart	NA	ENSG00000198815.4	FOXJ3	any_promoter	0.07415	0.08976	0	0	-0.21293
chr1	42806034	42806044	FOSJUN_MA0099.3	8.00094	+	chr1	42805734	42806221	TFE3-RCC,PRCC	gene	42801056	42804047	-	start	1930	Upstream	NA	ENSG00000227527.2	RP11-223A3.1	any_promoter	0.10892	0.23541	0	1	-0.96468
chr1	42845650	42845660	FOSJUN_MA0099.3	9.29788	-	chr1	42845524	42847141	TFE3-RCC,PRCC	gene	42846465	42888249	+	start	133	OverlapStart	NA	ENSG00000177181.10	RIMKLA	any_promoter	0.12746	0.23581	0	1	-0.77852
chr1	42859106	42859116	FOSJUN_MA0099.3	8.92455	+	chr1	42859096	42859433	PRCC	gene	42846465	42888249	+	center	8093	PeakInsideFeature	NA	ENSG00000177181.10	RIMKLA	any_internal	0.02483	0.0167	0	0	0.26274
chr1	42859392	42859402	FOSJUN_MA0099.3	8.08656	-	chr1	42859096	42859433	PRCC	gene	42846465	42888249	+	center	8093	PeakInsideFeature	NA	ENSG00000177181.10	RIMKLA	any_internal	0.0298	0.03687	0	0	-0.17813
chr1	42905758	42905768	FOSJUN_MA0099.3	10.03441	+	chr1	42905587	42906098	PRCC	gene	42895999	42921938	-	center	3126	PeakInsideFeature	NA	ENSG00000066185.8	ZMYND12	any_internal	0.04232	0.0518	0	0	-0.19275
chr1	42950306	42950316	FOSJUN_MA0099.3	9.29788	+	chr1	42950036	42950386	PRCC	gene	42957409	42958164	+	start	7198	Upstream	NA	ENSG00000230116.1	RP11-163G10.2	any_promoter	0.02173	0.05896	0	0	-0.85927
chr1	42995722	42995732	FOSJUN_MA0099.3	8.46793	+	chr1	42995271	42996032	TFE3-RCC,PRCC	gene	42929000	43120335	+	center	29016	PeakInsideFeature	NA	ENSG00000186409.10	CCDC30	any_internal	0.56871	0.25874	1	1	1.06785
chr1	42995735	42995745	FOSJUN_MA0099.3	7.59255	+	chr1	42995271	42996032	TFE3-RCC,PRCC	gene	42929000	43120335	+	center	29016	PeakInsideFeature	NA	ENSG00000186409.10	CCDC30	any_internal	0.56871	0.25874	1	1	1.06785
chr1	43196848	43196858	FOSJUN_MA0099.3	8.34833	+	chr1	43196347	43197047	PRCC	gene	43198763	43205925	-	end	2066	Downstream	NA	ENSG00000164007.6	CLDN19	distal_enhancer	0.05053	0.08762	0	0	-0.5827
chr1	43310592	43310602	FOSJUN_MA0099.3	7.81829	-	chr1	43310224	43310660	TFE3-RCC,PRCC	gene	43312279	43318148	+	start	1837	Upstream	NA	ENSG00000164011.13	ZNF691	any_promoter	0.051	0.08967	0	0	-0.59989
chr1	43402425	43402435	FOSJUN_MA0099.3	9.75161	-	chr1	43402017	43402599	PRCC	gene	43391051	43424530	-	center	5482	PeakInsideFeature	NA	ENSG00000117394.15	SLC2A1	any_internal	0.05452	0.25412	0	1	-1.82458
chr1	43406837	43406847	FOSJUN_MA0099.3	8.39451	+	chr1	43406659	43407809	TFE3-RCC,PRCC	gene	43391051	43424530	-	center	556	PeakInsideFeature	NA	ENSG00000117394.15	SLC2A1	any_internal	0.15977	0.46715	0	1	-1.41826
chr1	43407594	43407604	FOSJUN_MA0099.3	8.42259	-	chr1	43406659	43407809	TFE3-RCC,PRCC	gene	43391051	43424530	-	center	556	PeakInsideFeature	NA	ENSG00000117394.15	SLC2A1	any_internal	0.21735	0.24833	1	1	-0.17423
chr1	43424782	43424792	FOSJUN_MA0099.3	8.34833	-	chr1	43423576	43425332	TFE3-RCC,PRCC	gene	43391051	43424530	-	start	76	OverlapStart	NA	ENSG00000117394.15	SLC2A1	any_promoter	0.65011	0.58684	1	1	0.14219
chr1	43428638	43428648	FOSJUN_MA0099.3	7.5472	+	chr1	43428256	43428686	TFE3-RCC,PRCC	gene	43391051	43424530	-	start	3941	Upstream	NA	ENSG00000117394.15	SLC2A1	any_promoter	0.20835	0.19351	1	1	0.09522
chr1	43432943	43432953	FOSJUN_MA0099.3	8.37426	-	chr1	43432221	43433712	TFE3-RCC,PRCC	gene	43391051	43424530	-	start	8436	Upstream	NA	ENSG00000117394.15	SLC2A1	any_promoter	0.49357	0.31267	1	1	0.62042
chr1	43432966	43432976	FOSJUN_MA0099.3	9.1871	-	chr1	43432221	43433712	TFE3-RCC,PRCC	gene	43391051	43424530	-	start	8436	Upstream	NA	ENSG00000117394.15	SLC2A1	any_promoter	0.69943	0.40996	1	1	0.73729
chr1	43439108	43439118	FOSJUN_MA0099.3	7.5472	-	chr1	43438942	43439457	TFE3-RCC,PRCC	gene	43424719	43449029	+	center	2325	PeakInsideFeature	NA	ENSG00000227533.1	SLC2A1-AS1	any_internal	0.2751	0.19843	1	1	0.42728
chr1	43487725	43487735	FOSJUN_MA0099.3	9.29788	-	chr1	43487183	43488070	TFE3-RCC,PRCC	gene	43489219	43489308	-	end	1593	Downstream	NA	ENSG00000252803.1	RNU6-870P	distal_enhancer	0.10965	0.10504	0	0	0.05064
chr1	43514502	43514512	FOSJUN_MA0099.3	8.31181	-	chr1	43514342	43515005	PRCC	gene	43489219	43489308	-	start	25365	Upstream	NA	ENSG00000252803.1	RNU6-870P	distal_enhancer	0.06124	0.05887	0	0	0.04068
chr1	43524394	43524404	FOSJUN_MA0099.3	7.5472	-	chr1	43523937	43524859	TFE3-RCC,PRCC	gene	43489219	43489308	-	start	35090	Upstream	NA	ENSG00000252803.1	RNU6-870P	distal_enhancer	0.4614	0.25394	1	1	0.8044
chr1	43602214	43602224	FOSJUN_MA0099.3	8.34833	-	chr1	43601720	43602267	TFE3-RCC	gene	43610823	43622067	+	start	8830	Upstream	NA	ENSG00000186973.6	FAM183A	any_promoter	0.04257	0.01894	0	0	0.63255
chr1	43618744	43618754	FOSJUN_MA0099.3	8.92455	-	chr1	43618162	43618783	PRCC	gene	43610823	43622067	+	center	2027	PeakInsideFeature	NA	ENSG00000186973.6	FAM183A	any_internal	0.03615	0.04035	0	0	-0.09738
chr1	43697924	43697934	FOSJUN_MA0099.3	7.81829	-	chr1	43697816	43698420	PRCC	gene	43629845	43736607	-	center	14892	PeakInsideFeature	NA	ENSG00000117395.6	EBNA1BP2	any_internal	0.04538	0.10141	0	0	-0.85406
chr1	43707426	43707436	FOSJUN_MA0099.3	8.81378	+	chr1	43706943	43707826	TFE3-RCC,PRCC	gene	43637819	43720029	+	end	12645	PeakInsideFeature	NA	ENSG00000243710.3	WDR65	any_internal	0.09847	0.11839	0	0	-0.21742
chr1	43736923	43736933	FOSJUN_MA0099.3	10.36155	-	chr1	43736056	43737143	TFE3-RCC,PRCC	gene	43629845	43736607	-	start	8	OverlapStart	NA	ENSG00000117395.6	EBNA1BP2	any_promoter	0.0775	0.06301	0	0	0.22223
chr1	43760253	43760263	FOSJUN_MA0099.3	9.45819	+	chr1	43759596	43760656	PRCC	gene	43766663	43788779	+	start	6537	Upstream	NA	ENSG00000066056.9	TIE1	any_promoter	0.06344	0.0832	0	0	-0.29394
chr1	43775543	43775553	FOSJUN_MA0099.3	8.72165	+	chr1	43775403	43775663	PRCC	gene	43766663	43788779	+	center	2188	PeakInsideFeature	NA	ENSG00000066056.9	TIE1	any_internal	0.05008	0.05025	0	0	-0.00331
chr1	43796036	43796046	FOSJUN_MA0099.3	8.39451	+	chr1	43795852	43796508	TFE3-RCC,PRCC	gene	43803477	43818443	+	start	7297	Upstream	NA	ENSG00000117400.10	MPL	any_promoter	0.06665	0.07054	0	0	-0.06062
chr1	43815388	43815398	FOSJUN_MA0099.3	7.49897	-	chr1	43813693	43815887	TFE3-RCC,PRCC	gene	43824625	43828874	+	start	9835	Upstream	NA	ENSG00000117399.9	CDC20	any_promoter	0.09569	0.12957	0	0	-0.35959
chr1	43838901	43838911	FOSJUN_MA0099.3	8.00094	-	chr1	43838747	43839712	TFE3-RCC,PRCC	gene	43829067	43833696	-	start	5533	Upstream	NA	ENSG00000066322.8	ELOVL1	any_promoter	0.06551	0.17782	0	0	-1.17295
chr1	43839143	43839153	FOSJUN_MA0099.3	8.37426	+	chr1	43838747	43839712	TFE3-RCC,PRCC	gene	43829067	43833696	-	start	5533	Upstream	NA	ENSG00000066322.8	ELOVL1	any_promoter	0.0679	0.08447	0	0	-0.23916
chr1	43847355	43847365	FOSJUN_MA0099.3	9.98823	-	chr1	43847029	43848383	TFE3-RCC,PRCC	gene	43850783	43854826	+	start	3077	Upstream	NA	ENSG00000229431.1	RP1-92O14.6	any_promoter	0.05175	0.16744	0	0	-1.33757
chr1	43880549	43880559	FOSJUN_MA0099.3	9.34322	-	chr1	43880130	43880962	TFE3-RCC,PRCC	gene	43855552	43918321	+	center	6390	PeakInsideFeature	NA	ENSG00000198198.9	SZT2	any_internal	0.16432	0.18115	0	0	-0.12349
chr1	43884707	43884717	FOSJUN_MA0099.3	7.53078	+	chr1	43884551	43884875	PRCC	gene	43855552	43918321	+	center	2223	PeakInsideFeature	NA	ENSG00000198198.9	SZT2	any_internal	0.02693	0.07251	0	0	-0.92216
chr1	43988989	43988999	FOSJUN_MA0099.3	7.95982	+	chr1	43987936	43989399	TFE3-RCC,PRCC	gene	43990857	44089343	+	start	2190	Upstream	NA	ENSG00000142949.12	PTPRF	any_promoter	0.33862	0.68763	1	1	-0.97267
chr1	44047986	44047996	FOSJUN_MA0099.3	8.08656	+	chr1	44047596	44048643	TFE3-RCC,PRCC	gene	43990857	44089343	+	center	8019	PeakInsideFeature	NA	ENSG00000142949.12	PTPRF	any_internal	2.06978	0.8691	1	1	1.22922
chr1	44048107	44048117	FOSJUN_MA0099.3	9.45819	-	chr1	44047596	44048643	TFE3-RCC,PRCC	gene	43990857	44089343	+	center	8019	PeakInsideFeature	NA	ENSG00000142949.12	PTPRF	any_internal	2.4758	0.79745	1	1	1.60557
chr1	44137814	44137824	FOSJUN_MA0099.3	8.34833	+	chr1	44136910	44138003	PRCC	gene	44115828	44171186	+	center	6051	PeakInsideFeature	NA	ENSG00000066135.8	KDM4A	any_internal	0.0263	0.06682	0	0	-0.85245
chr1	44154554	44154564	FOSJUN_MA0099.3	8.37426	-	chr1	44154427	44154747	PRCC	gene	44115828	44171186	+	center	11080	PeakInsideFeature	NA	ENSG00000066135.8	KDM4A	any_internal	0.04202	0.07913	0	0	-0.64349
chr1	44240243	44240253	FOSJUN_MA0099.3	10.12493	-	chr1	44240129	44240342	PRCC	gene	44171494	44396831	+	center	43927	PeakInsideFeature	NA	ENSG00000126091.15	ST3GAL3	any_internal	0.04237	0.05345	0	0	-0.22273
chr1	44242273	44242283	FOSJUN_MA0099.3	8.34833	+	chr1	44242193	44242442	PRCC	gene	44171494	44396831	+	center	41845	PeakInsideFeature	NA	ENSG00000126091.15	ST3GAL3	any_internal	0.04536	0.05164	0	0	-0.12505
chr1	44249577	44249587	FOSJUN_MA0099.3	9.54871	-	chr1	44248829	44249925	TFE3-RCC,PRCC	gene	44171494	44396831	+	center	34785	PeakInsideFeature	NA	ENSG00000126091.15	ST3GAL3	any_internal	0.03782	0.09533	0	0	-0.94881
chr1	44287898	44287908	FOSJUN_MA0099.3	10.93777	+	chr1	44287237	44288442	TFE3-RCC,PRCC	gene	44171494	44396831	+	center	3677	PeakInsideFeature	NA	ENSG00000126091.15	ST3GAL3	any_internal	0.35795	0.38688	1	1	-0.10533
chr1	44300994	44301004	FOSJUN_MA0099.3	9.29788	-	chr1	44299876	44301643	PRCC	gene	44171494	44396831	+	center	16597	PeakInsideFeature	NA	ENSG00000126091.15	ST3GAL3	any_internal	0.08224	0.11482	0	0	-0.38589
chr1	44309892	44309902	FOSJUN_MA0099.3	7.89737	-	chr1	44309682	44310132	PRCC	gene	44171494	44396831	+	center	25745	PeakInsideFeature	NA	ENSG00000126091.15	ST3GAL3	any_internal	0.03392	0.02183	0	0	0.33777
chr1	44395394	44395404	FOSJUN_MA0099.3	7.81829	-	chr1	44395231	44395561	TFE3-RCC,PRCC	gene	44398991	44402913	+	start	3595	Upstream	NA	ENSG00000117407.12	ARTN	any_promoter	0.12589	0.07478	0	0	0.60161
chr1	44395426	44395436	FOSJUN_MA0099.3	8.64535	-	chr1	44395231	44395561	TFE3-RCC,PRCC	gene	44398991	44402913	+	start	3595	Upstream	NA	ENSG00000117407.12	ARTN	any_promoter	0.11307	0.08528	0	0	0.32688
chr1	44403010	44403020	FOSJUN_MA0099.3	7.5472	-	chr1	44401317	44403421	TFE3-RCC,PRCC	gene	44398991	44402913	+	end	544	OverlapEnd	NA	ENSG00000117407.12	ARTN	any_internal	0.33092	0.40148	1	1	-0.2616
chr1	44417471	44417481	FOSJUN_MA0099.3	8.3	-	chr1	44417369	44417813	PRCC	gene	44410041	44412223	-	start	5368	Upstream	NA	ENSG00000237950.1	RP11-7O11.3	any_promoter	0.06946	0.08581	0	0	-0.23259
chr1	44417489	44417499	FOSJUN_MA0099.3	8.39367	+	chr1	44417369	44417813	PRCC	gene	44410041	44412223	-	start	5368	Upstream	NA	ENSG00000237950.1	RP11-7O11.3	any_promoter	0.06907	0.07687	0	0	-0.11611
chr1	44510017	44510027	FOSJUN_MA0099.3	8.72165	-	chr1	44509381	44510379	PRCC	gene	44501797	44570647	+	start	8083	PeakInsideFeature	NA	ENSG00000230615.2	RP5-1198O20.4	any_internal	0.03599	0.0567	0	0	-0.42785
chr1	44510106	44510116	FOSJUN_MA0099.3	8.72165	-	chr1	44509381	44510379	PRCC	gene	44501797	44570647	+	start	8083	PeakInsideFeature	NA	ENSG00000230615.2	RP5-1198O20.4	any_internal	0.0517	0.0626	0	0	-0.19407
chr1	44514133	44514143	FOSJUN_MA0099.3	8.81378	+	chr1	44513350	44514204	TFE3-RCC,PRCC	gene	44501797	44570647	+	start	11980	PeakInsideFeature	NA	ENSG00000230615.2	RP5-1198O20.4	any_internal	0.04244	0.06296	0	0	-0.3883
chr1	44679668	44679678	FOSJUN_MA0099.3	8.08656	+	chr1	44678247	44679799	TFE3-RCC,PRCC	gene	44679126	44686353	+	start	103	OverlapStart	NA	ENSG00000178028.9	DMAP1	any_promoter	0.07675	0.07666	0	0	0.00129
chr1	44794411	44794421	FOSJUN_MA0099.3	7.58083	-	chr1	44793030	44794815	TFE3-RCC,PRCC	gene	44686741	44820932	-	start	27010	PeakInsideFeature	NA	ENSG00000117419.10	ERI3	any_internal	0.06415	0.04324	0	0	0.39064
chr1	44802943	44802953	FOSJUN_MA0099.3	8.41875	-	chr1	44802389	44803271	PRCC	gene	44798776	44798850	-	start	3980	Upstream	NA	ENSG00000252146.1	AL390776.1	any_promoter	0.046	0.03105	0	0	0.34661
chr1	44803937	44803947	FOSJUN_MA0099.3	7.49897	+	chr1	44803930	44804153	PRCC	gene	44798776	44798850	-	start	5191	Upstream	NA	ENSG00000252146.1	AL390776.1	any_promoter	0.0709	0.02729	0	0	0.88773
chr1	44856179	44856189	FOSJUN_MA0099.3	8.9699	+	chr1	44856030	44856280	PRCC	gene	44856393	44856495	+	start	238	Upstream	NA	ENSG00000199385.1	RNU6-369P	any_promoter	0.02994	0.0355	0	0	-0.14153
chr1	44890726	44890736	FOSJUN_MA0099.3	8.767	+	chr1	44889099	44891337	TFE3-RCC,PRCC	gene	44870865	45117396	+	start	19353	PeakInsideFeature	NA	ENSG00000187147.13	RNF220	any_internal	0.0426	0.03719	0	0	0.12223
chr1	44912905	44912915	FOSJUN_MA0099.3	7.82312	-	chr1	44912811	44913114	PRCC	gene	44870865	45117396	+	start	42097	PeakInsideFeature	NA	ENSG00000187147.13	RNF220	any_internal	0.04438	0.03345	0	0	0.25127
chr1	44950309	44950319	FOSJUN_MA0099.3	8.37426	-	chr1	44949775	44950565	PRCC	gene	44870865	45117396	+	center	43960	PeakInsideFeature	NA	ENSG00000187147.13	RNF220	any_internal	0.0446	0.05538	0	0	-0.21057
chr1	44951498	44951508	FOSJUN_MA0099.3	8.39934	-	chr1	44951168	44951895	TFE3-RCC,PRCC	gene	44870865	45117396	+	center	42599	PeakInsideFeature	NA	ENSG00000187147.13	RNF220	any_internal	0.11937	0.14207	0	0	-0.21205
chr1	44997751	44997761	FOSJUN_MA0099.3	8.77266	-	chr1	44997458	44998599	PRCC	gene	44870865	45117396	+	center	3898	PeakInsideFeature	NA	ENSG00000187147.13	RNF220	any_internal	0.01988	0.03088	0	0	-0.32272
chr1	44997941	44997951	FOSJUN_MA0099.3	9.1871	-	chr1	44997458	44998599	PRCC	gene	44870865	45117396	+	center	3898	PeakInsideFeature	NA	ENSG00000187147.13	RNF220	any_internal	0.06687	0.08868	0	0	-0.31036
chr1	44997990	44998000	FOSJUN_MA0099.3	8.42259	+	chr1	44997458	44998599	PRCC	gene	44870865	45117396	+	center	3898	PeakInsideFeature	NA	ENSG00000187147.13	RNF220	any_internal	0.06727	0.09534	0	0	-0.38687
chr1	45023556	45023566	FOSJUN_MA0099.3	10.12493	+	chr1	45023544	45023779	PRCC	gene	44870865	45117396	+	center	29531	PeakInsideFeature	NA	ENSG00000187147.13	RNF220	any_internal	0.03436	0.04279	0	0	-0.19465
chr1	45034008	45034018	FOSJUN_MA0099.3	9.75161	-	chr1	45033809	45034377	PRCC	gene	44870865	45117396	+	center	39963	PeakInsideFeature	NA	ENSG00000187147.13	RNF220	any_internal	0.0389	0.06845	0	0	-0.55561
chr1	45053652	45053662	FOSJUN_MA0099.3	8.37426	+	chr1	45053590	45054121	TFE3-RCC,PRCC	gene	44870865	45117396	+	center	59725	PeakInsideFeature	NA	ENSG00000187147.13	RNF220	any_internal	0.04295	0.02563	0	0	0.43187
chr1	45053757	45053767	FOSJUN_MA0099.3	8.39934	+	chr1	45053590	45054121	TFE3-RCC,PRCC	gene	44870865	45117396	+	center	59725	PeakInsideFeature	NA	ENSG00000187147.13	RNF220	any_internal	0.04394	0.03954	0	0	0.0966
chr1	45095115	45095125	FOSJUN_MA0099.3	8.28374	-	chr1	45094636	45095326	PRCC	gene	44870865	45117396	+	end	22415	PeakInsideFeature	NA	ENSG00000187147.13	RNF220	any_internal	0.0305	0.06056	0	0	-0.63372
chr1	45138101	45138111	FOSJUN_MA0099.3	8.64535	+	chr1	45137967	45138336	TFE3-RCC,PRCC	gene	45140363	45191263	+	start	2212	Upstream	NA	ENSG00000198520.6	C1orf228	any_promoter	0.20679	0.31813	1	1	-0.56796
chr1	45142275	45142285	FOSJUN_MA0099.3	8.9699	-	chr1	45142179	45142462	PRCC	gene	45100909	45140227	-	start	2093	Upstream	NA	ENSG00000126106.9	TMEM53	any_promoter	0.14675	0.17073	0	0	-0.18959
chr1	45162780	45162790	FOSJUN_MA0099.3	8.28374	-	chr1	45162459	45162835	TFE3-RCC,PRCC	gene	45140363	45191263	+	center	3166	PeakInsideFeature	NA	ENSG00000198520.6	C1orf228	any_internal	0.03531	0.03185	0	0	0.08672
chr1	45169000	45169010	FOSJUN_MA0099.3	8.64535	-	chr1	45168838	45169242	PRCC	gene	45140363	45191263	+	center	3227	PeakInsideFeature	NA	ENSG00000198520.6	C1orf228	any_internal	0.08733	0.16361	0	0	-0.75289
chr1	45179050	45179060	FOSJUN_MA0099.3	9.45819	+	chr1	45178514	45179259	PRCC	gene	45140363	45191263	+	end	12377	PeakInsideFeature	NA	ENSG00000198520.6	C1orf228	any_internal	0.05113	0.1471	0	0	-1.18738
chr1	45187953	45187963	FOSJUN_MA0099.3	8.64535	-	chr1	45186889	45188128	TFE3-RCC,PRCC	gene	45187457	45187574	-	start	66	FeatureInsidePeak	NA	ENSG00000199377.1	RNU5F-1	any_promoter	0.56813	0.19408	1	1	1.44106
chr1	45197060	45197070	FOSJUN_MA0099.3	8.72165	+	chr1	45196139	45197597	TFE3-RCC,PRCC	gene	45196726	45196842	-	start	26	FeatureInsidePeak	NA	ENSG00000200169.1	RNU5D-1	any_promoter	0.42913	0.59747	1	1	-0.45576
chr1	45252285	45252295	FOSJUN_MA0099.3	8.32274	-	chr1	45251751	45252823	TFE3-RCC,PRCC	gene	45245997	45246387	-	start	5900	Upstream	NA	ENSG00000234093.2	RPS15AP11	any_promoter	0.49835	0.14185	1	0	1.65514
chr1	45272887	45272897	FOSJUN_MA0099.3	10.93777	-	chr1	45272694	45276432	TFE3-RCC,PRCC	gene	45274153	45281257	+	start	410	OverlapStart	NA	ENSG00000222009.4	BTBD19	any_promoter	0.31055	0.36062	1	1	-0.20121
chr1	45272996	45273006	FOSJUN_MA0099.3	8.72165	+	chr1	45272694	45276432	TFE3-RCC,PRCC	gene	45274153	45281257	+	start	410	OverlapStart	NA	ENSG00000222009.4	BTBD19	any_promoter	1.42132	1.658	1	1	-0.21879
chr1	45273217	45273227	FOSJUN_MA0099.3	9.29788	+	chr1	45272694	45276432	TFE3-RCC,PRCC	gene	45274153	45281257	+	start	410	OverlapStart	NA	ENSG00000222009.4	BTBD19	any_promoter	1.40256	1.18027	1	1	0.24438
chr1	45277610	45277620	FOSJUN_MA0099.3	9.54871	-	chr1	45277529	45277771	PRCC	gene	45271584	45272957	-	start	4693	Upstream	NA	ENSG00000188396.2	TCTEX1D4	any_promoter	0.16294	0.24489	0	1	-0.52444
chr1	45308228	45308238	FOSJUN_MA0099.3	9.54871	+	chr1	45308092	45309428	TFE3-RCC,PRCC	gene	45285515	45308735	-	start	25	OverlapStart	NA	ENSG00000117425.9	PTCH2	any_promoter	0.03226	0.04463	0	0	-0.28673
chr1	45328938	45328948	FOSJUN_MA0099.3	8.72165	+	chr1	45328476	45329045	PRCC	gene	45316449	45452282	-	end	12311	PeakInsideFeature	NA	ENSG00000070785.12	EIF2B3	any_internal	0.04415	0.07289	0	0	-0.50763
chr1	45412813	45412823	FOSJUN_MA0099.3	7.80483	+	chr1	45412683	45412919	PRCC	gene	45316449	45452282	-	center	28436	PeakInsideFeature	NA	ENSG00000070785.12	EIF2B3	any_internal	0.0809	0.03482	0	0	0.83464
chr1	45433979	45433989	FOSJUN_MA0099.3	8.67342	+	chr1	45433812	45434125	PRCC	gene	45316449	45452282	-	start	18314	PeakInsideFeature	NA	ENSG00000070785.12	EIF2B3	any_internal	0.05456	0.06364	0	0	-0.15779
chr1	45495895	45495905	FOSJUN_MA0099.3	8.64535	+	chr1	45495716	45495985	PRCC	gene	45482070	45771881	-	end	13780	PeakInsideFeature	NA	ENSG00000162415.6	ZSWIM5	any_internal	0.03112	0.01275	0	0	0.58483
chr1	45563807	45563817	FOSJUN_MA0099.3	8.92455	+	chr1	45563719	45563961	PRCC	gene	45482070	45771881	-	center	63135	PeakInsideFeature	NA	ENSG00000162415.6	ZSWIM5	any_internal	0.02961	0.02354	0	0	0.17336
chr1	45637843	45637853	FOSJUN_MA0099.3	9.17539	-	chr1	45637686	45638040	PRCC	gene	45482070	45771881	-	center	10888	PeakInsideFeature	NA	ENSG00000162415.6	ZSWIM5	any_internal	0.02189	0.03388	0	0	-0.33489
chr1	45643336	45643346	FOSJUN_MA0099.3	7.71323	-	chr1	45643219	45643454	PRCC	gene	45482070	45771881	-	center	16361	PeakInsideFeature	NA	ENSG00000162415.6	ZSWIM5	any_internal	0.03806	0.03115	0	0	0.1703
chr1	45732195	45732205	FOSJUN_MA0099.3	7.81829	+	chr1	45731634	45732449	TFE3-RCC,PRCC	gene	45482070	45771881	-	start	39840	PeakInsideFeature	NA	ENSG00000162415.6	ZSWIM5	any_internal	0.21462	0.2357	1	1	-0.12213
chr1	45769120	45769130	FOSJUN_MA0099.3	9.54871	+	chr1	45768803	45770734	TFE3-RCC,PRCC	gene	45482070	45771881	-	start	2113	PeakInsideFeature	NA	ENSG00000162415.6	ZSWIM5	any_internal	0.13761	0.13347	0	0	0.03744
chr1	45813906	45813916	FOSJUN_MA0099.3	8.01247	+	chr1	45813690	45814013	PRCC	gene	45794834	45806142	-	start	7709	Upstream	NA	ENSG00000132781.13	MUTYH	any_promoter	0.03977	0.07058	0	0	-0.56866
chr1	45814978	45814988	FOSJUN_MA0099.3	7.80483	+	chr1	45814445	45815243	TFE3-RCC,PRCC	gene	45794834	45806142	-	start	8702	Upstream	NA	ENSG00000132781.13	MUTYH	any_promoter	0.05341	0.07329	0	0	-0.32977
chr1	45822033	45822043	FOSJUN_MA0099.3	10.36155	-	chr1	45821932	45822210	PRCC	gene	45809554	45956872	-	end	12517	PeakInsideFeature	NA	ENSG00000070759.12	TESK2	any_internal	0.03738	0.05774	0	0	-0.41327
chr1	45859490	45859500	FOSJUN_MA0099.3	8.01247	+	chr1	45859050	45860520	TFE3-RCC,PRCC	gene	45809554	45956872	-	center	23428	PeakInsideFeature	NA	ENSG00000070759.12	TESK2	any_internal	0.04948	0.08378	0	0	-0.55267
chr1	45876903	45876913	FOSJUN_MA0099.3	10.06248	-	chr1	45876613	45877409	PRCC	gene	45880691	45881016	+	start	3680	Upstream	NA	ENSG00000236872.1	RP11-291L19.1	any_promoter	0.04854	0.0618	0	0	-0.2422
chr1	45978475	45978485	FOSJUN_MA0099.3	8.08656	+	chr1	45977979	45978626	TFE3-RCC,PRCC	gene	45976707	45988719	-	end	1595	PeakInsideFeature	NA	ENSG00000117450.9	PRDX1	any_internal	0.21019	0.25131	1	1	-0.23338
chr1	46010836	46010846	FOSJUN_MA0099.3	8.31181	+	chr1	46010712	46011217	TFE3-RCC,PRCC	gene	46016214	46035721	+	start	5250	Upstream	NA	ENSG00000117448.9	AKR1A1	any_promoter	0.04362	0.05849	0	0	-0.28677
chr1	46022589	46022599	FOSJUN_MA0099.3	9.45819	-	chr1	46022500	46022702	PRCC	gene	46016214	46035721	+	center	3366	PeakInsideFeature	NA	ENSG00000117448.9	AKR1A1	any_internal	0.04412	0.04479	0	0	-0.01412
chr1	46067703	46067713	FOSJUN_MA0099.3	10.36155	+	chr1	46067373	46067889	TFE3-RCC,PRCC	gene	46049517	46084566	+	center	590	PeakInsideFeature	NA	ENSG00000132780.12	NASP	any_internal	0.12289	0.04824	0	0	1.02387
chr1	46268571	46268581	FOSJUN_MA0099.3	9.45819	+	chr1	46268121	46270583	TFE3-RCC,PRCC	gene	46252658	46501796	+	start	16694	PeakInsideFeature	NA	ENSG00000086015.16	MAST2	any_internal	0.95947	0.83529	1	1	0.19474
chr1	46281580	46281590	FOSJUN_MA0099.3	7.84253	-	chr1	46281348	46281816	PRCC	gene	46252658	46501796	+	start	28924	PeakInsideFeature	NA	ENSG00000086015.16	MAST2	any_internal	0.01743	0.06784	0	0	-1.14845
chr1	46309478	46309488	FOSJUN_MA0099.3	7.63915	-	chr1	46309159	46309538	PRCC	gene	46252658	46501796	+	start	56690	PeakInsideFeature	NA	ENSG00000086015.16	MAST2	any_internal	0.01692	0.07374	0	0	-1.25614
chr1	46350566	46350576	FOSJUN_MA0099.3	7.70332	+	chr1	46350413	46350716	PRCC	gene	46252658	46501796	+	center	26663	PeakInsideFeature	NA	ENSG00000086015.16	MAST2	any_internal	0.0332	0.135	0	0	-1.47494
chr1	46358208	46358218	FOSJUN_MA0099.3	8.81378	-	chr1	46357622	46359062	TFE3-RCC,PRCC	gene	46252658	46501796	+	center	18885	PeakInsideFeature	NA	ENSG00000086015.16	MAST2	any_internal	0.13871	0.29263	0	1	-0.9605
chr1	46420381	46420391	FOSJUN_MA0099.3	8.42259	+	chr1	46419248	46420749	TFE3-RCC,PRCC	gene	46252658	46501796	+	center	42771	PeakInsideFeature	NA	ENSG00000086015.16	MAST2	any_internal	0.23735	0.45342	1	1	-0.86928
chr1	46444994	46445004	FOSJUN_MA0099.3	8.77266	+	chr1	46444791	46445665	PRCC	gene	46252658	46501796	+	end	56568	PeakInsideFeature	NA	ENSG00000086015.16	MAST2	any_internal	0.0698	0.15309	0	0	-0.91682
chr1	46445237	46445247	FOSJUN_MA0099.3	8.64535	-	chr1	46444791	46445665	PRCC	gene	46252658	46501796	+	end	56568	PeakInsideFeature	NA	ENSG00000086015.16	MAST2	any_internal	0.04786	0.09849	0	0	-0.7694
chr1	46496701	46496711	FOSJUN_MA0099.3	9.29788	+	chr1	46496560	46496915	PRCC	gene	46252658	46501796	+	end	5059	PeakInsideFeature	NA	ENSG00000086015.16	MAST2	any_internal	0.02595	0.04589	0	0	-0.4846
chr1	46538843	46538853	FOSJUN_MA0099.3	8.81378	+	chr1	46538713	46539008	PRCC	gene	46505811	46642160	-	end	33049	PeakInsideFeature	NA	ENSG00000117461.10	PIK3R3	any_internal	0.03793	0.05643	0	0	-0.3771
chr1	46685803	46685813	FOSJUN_MA0099.3	8.72165	+	chr1	46685520	46685861	TFE3-RCC	gene	46654353	46685977	-	start	287	PeakInsideFeature	NA	ENSG00000085998.9	POMGNT1	any_promoter	0.06414	0.03174	0	0	0.66108
chr1	46689425	46689435	FOSJUN_MA0099.3	8.00094	+	chr1	46688984	46689904	TFE3-RCC,PRCC	gene	46654353	46685977	-	start	3467	Upstream	NA	ENSG00000085998.9	POMGNT1	any_promoter	0.17436	0.30052	0	1	-0.71019
chr1	46704655	46704665	FOSJUN_MA0099.3	9.24964	+	chr1	46704302	46704963	TFE3-RCC,PRCC	gene	46713359	46744145	+	start	8727	Upstream	NA	ENSG00000085999.7	RAD54L	any_promoter	0.33392	0.06327	1	0	2.03608
chr1	46751806	46751816	FOSJUN_MA0099.3	7.5472	-	chr1	46751380	46751979	PRCC	gene	46726867	46769280	-	center	3606	PeakInsideFeature	NA	ENSG00000132128.12	LRRC41	any_internal	0.03565	0.04953	0	0	-0.30181
chr1	46839820	46839830	FOSJUN_MA0099.3	7.51034	-	chr1	46839213	46840103	TFE3-RCC,PRCC	gene	46836257	46836627	+	end	3031	Downstream	NA	ENSG00000225779.1	RP4-603I14.3	distal_enhancer	0.05704	0.06779	0	0	-0.1797
chr1	46897213	46897223	FOSJUN_MA0099.3	7.5472	-	chr1	46896950	46897402	PRCC	gene	46897800	46911193	+	start	624	Upstream	NA	ENSG00000232022.2	RP5-1109J22.1	any_promoter	0.0468	0.02239	0	0	0.60994
chr1	46954439	46954449	FOSJUN_MA0099.3	9.17539	+	chr1	46953547	46955762	TFE3-RCC,PRCC	gene	46921494	46948147	+	end	6507	Downstream	NA	ENSG00000225667.1	LINC00505	distal_enhancer	0.85892	0.04742	1	0	3.62788
chr1	46993732	46993742	FOSJUN_MA0099.3	9.45819	+	chr1	46993482	46994347	TFE3-RCC,PRCC	gene	47004367	47035927	+	start	10453	Upstream	NA	ENSG00000269956.1	MKNK1-AS1	distal_enhancer	0.15577	0.10541	0	0	0.4742
chr1	46995122	46995132	FOSJUN_MA0099.3	8.37426	-	chr1	46994883	46995215	PRCC	gene	47004367	47035927	+	start	9318	Upstream	NA	ENSG00000269956.1	MKNK1-AS1	any_promoter	0.03694	0.04112	0	0	-0.09571
chr1	47046331	47046341	FOSJUN_MA0099.3	10.36155	+	chr1	47046218	47046655	TFE3-RCC,PRCC	gene	47023089	47082515	-	center	6366	PeakInsideFeature	NA	ENSG00000079277.15	MKNK1	any_internal	0.09224	0.04715	0	0	0.70817
chr1	47047460	47047470	FOSJUN_MA0099.3	8.92455	+	chr1	47047222	47047968	TFE3-RCC,PRCC	gene	47023089	47082515	-	center	5207	PeakInsideFeature	NA	ENSG00000079277.15	MKNK1	any_internal	0.07347	0.09197	0	0	-0.25072
chr1	47077538	47077548	FOSJUN_MA0099.3	8.34833	-	chr1	47077196	47077915	TFE3-RCC,PRCC	gene	47073386	47082563	-	center	419	PeakInsideFeature	NA	ENSG00000142961.10	MOB3C	any_internal	0.10666	0.35052	0	1	-1.51923
chr1	47139597	47139607	FOSJUN_MA0099.3	10.93777	+	chr1	47139429	47139728	PRCC	gene	47098408	47139539	-	start	39	OverlapStart	NA	ENSG00000123472.8	ATPAF1	any_promoter	0.05224	0.08544	0	0	-0.52152
chr1	47165573	47165583	FOSJUN_MA0099.3	7.86363	+	chr1	47165374	47165719	TFE3-RCC,PRCC	gene	47124365	47184824	-	center	10952	PeakInsideFeature	NA	ENSG00000159658.6	EFCAB14	any_internal	0.06994	0.05387	0	0	0.27067
chr1	47190904	47190914	FOSJUN_MA0099.3	7.5472	+	chr1	47190716	47191613	TFE3-RCC,PRCC	gene	47124365	47184824	-	start	6340	Upstream	NA	ENSG00000159658.6	EFCAB14	any_promoter	0.15092	0.08261	0	0	0.71435
chr1	47215270	47215280	FOSJUN_MA0099.3	8.01247	+	chr1	47214948	47216051	PRCC	gene	47223509	47285085	+	start	8010	Upstream	NA	ENSG00000142973.8	CYP4B1	any_promoter	0.02651	0.03555	0	0	-0.23753
chr1	47414407	47414417	FOSJUN_MA0099.3	10.36155	-	chr1	47414111	47415278	TFE3-RCC,PRCC	gene	47394848	47407156	-	start	7538	Upstream	NA	ENSG00000187048.8	CYP4A11	any_promoter	0.11887	0.27379	0	1	-1.05959
chr1	47496302	47496312	FOSJUN_MA0099.3	10.93777	+	chr1	47495206	47497395	TFE3-RCC,PRCC	gene	47427035	47516423	+	end	20123	PeakInsideFeature	NA	ENSG00000186377.6	CYP4X1	any_internal	0.03791	0.02583	0	0	0.31316
chr1	47535049	47535059	FOSJUN_MA0099.3	10.03441	+	chr1	47534984	47535253	PRCC	gene	47533159	47583991	+	start	1959	PeakInsideFeature	NA	ENSG00000186160.4	CYP4Z1	any_internal	0.05707	0.04726	0	0	0.18608
chr1	47594820	47594830	FOSJUN_MA0099.3	7.51034	+	chr1	47594527	47594927	PRCC	gene	47603106	47615413	+	start	8379	Upstream	NA	ENSG00000162365.7	CYP4A22	any_promoter	0.07552	0.06775	0	0	0.11728
chr1	47626608	47626618	FOSJUN_MA0099.3	8.81378	-	chr1	47626372	47627932	TFE3-RCC,PRCC	gene	47562324	47644943	-	start	17791	PeakInsideFeature	NA	ENSG00000225506.2	CYP4A22-AS1	any_internal	0.03543	0.02886	0	0	0.16901
chr1	47627733	47627743	FOSJUN_MA0099.3	8.19644	+	chr1	47626372	47627932	TFE3-RCC,PRCC	gene	47562324	47644943	-	start	17791	PeakInsideFeature	NA	ENSG00000225506.2	CYP4A22-AS1	any_internal	0.09362	0.07633	0	0	0.22938
chr1	47647829	47647839	FOSJUN_MA0099.3	9.98823	+	chr1	47647550	47648738	TFE3-RCC,PRCC	gene	47562324	47644943	-	start	3201	Upstream	NA	ENSG00000225506.2	CYP4A22-AS1	any_promoter	0.21744	0.46705	1	1	-1.02421
chr1	47721945	47721955	FOSJUN_MA0099.3	10.03441	-	chr1	47721874	47722074	PRCC	gene	47715810	47779819	-	end	6164	PeakInsideFeature	NA	ENSG00000123473.11	STIL	any_internal	0.04009	0.03809	0	0	0.04574
chr1	47728808	47728818	FOSJUN_MA0099.3	7.62701	+	chr1	47728541	47729059	PRCC	gene	47715810	47779819	-	end	12990	PeakInsideFeature	NA	ENSG00000123473.11	STIL	any_internal	0.05129	0.07254	0	0	-0.35867
chr1	47755205	47755215	FOSJUN_MA0099.3	7.71323	+	chr1	47754500	47755550	PRCC	gene	47715810	47779819	-	center	7211	PeakInsideFeature	NA	ENSG00000123473.11	STIL	any_internal	0.0684	0.09453	0	0	-0.35929
chr1	47817283	47817293	FOSJUN_MA0099.3	8.34833	+	chr1	47817038	47817298	PRCC	gene	47799468	47844511	+	center	4821	PeakInsideFeature	NA	ENSG00000162368.9	CMPK1	any_internal	0.03115	0.03052	0	0	0.01658
chr1	47877302	47877312	FOSJUN_MA0099.3	8.00094	-	chr1	47877150	47877425	TFE3-RCC,PRCC	gene	47846599	47874149	-	start	3138	Upstream	NA	ENSG00000225762.1	RP11-511I2.2	any_promoter	0.08953	0.05586	0	0	0.50753
chr1	47893776	47893786	FOSJUN_MA0099.3	8.39934	-	chr1	47893605	47893954	PRCC	gene	47901688	47906363	+	start	7909	Upstream	NA	ENSG00000186564.5	FOXD2	any_promoter	0.03732	0.10195	0	0	-1.03842
chr1	47953683	47953693	FOSJUN_MA0099.3	9.29788	-	chr1	47953381	47953943	PRCC	gene	47949369	47949834	-	start	3828	Upstream	NA	ENSG00000271355.1	RP4-666O22.3	any_promoter	0.02989	0.07419	0	0	-0.86556
chr1	48000268	48000278	FOSJUN_MA0099.3	8.37426	-	chr1	47998694	48000706	TFE3-RCC,PRCC	gene	48015867	48016425	+	start	16167	Upstream	NA	ENSG00000227883.1	ATP6V0E1P4	distal_enhancer	0.04955	0.07461	0	0	-0.42301
chr1	48020757	48020767	FOSJUN_MA0099.3	8.81378	-	chr1	48020629	48021442	PRCC	gene	48015867	48016425	+	end	4610	Downstream	NA	ENSG00000227883.1	ATP6V0E1P4	distal_enhancer	0.09769	0.08275	0	0	0.18897
chr1	48021110	48021120	FOSJUN_MA0099.3	9.17539	-	chr1	48020629	48021442	PRCC	gene	48015867	48016425	+	end	4610	Downstream	NA	ENSG00000227883.1	ATP6V0E1P4	distal_enhancer	0.04404	0.0819	0	0	-0.63825
chr1	48027297	48027307	FOSJUN_MA0099.3	9.17539	+	chr1	48027236	48027538	PRCC	gene	48015867	48016425	+	end	10962	Downstream	NA	ENSG00000227883.1	ATP6V0E1P4	distal_enhancer	0.05394	0.0863	0	0	-0.501
chr1	48035646	48035656	FOSJUN_MA0099.3	8.767	+	chr1	48035266	48036398	TFE3-RCC,PRCC	gene	48015867	48016425	+	end	19407	Downstream	NA	ENSG00000227883.1	ATP6V0E1P4	distal_enhancer	0.48118	0.43842	1	1	0.12759
chr1	48048725	48048735	FOSJUN_MA0099.3	10.06248	+	chr1	48048660	48048917	PRCC	gene	48015867	48016425	+	end	32363	Downstream	NA	ENSG00000227883.1	ATP6V0E1P4	distal_enhancer	0.03939	0.0389	0	0	0.0112
chr1	48048749	48048759	FOSJUN_MA0099.3	8.81378	+	chr1	48048660	48048917	PRCC	gene	48015867	48016425	+	end	32363	Downstream	NA	ENSG00000227883.1	ATP6V0E1P4	distal_enhancer	0.03939	0.03162	0	0	0.18865
chr1	48054540	48054550	FOSJUN_MA0099.3	7.49897	-	chr1	48053691	48054726	TFE3-RCC,PRCC	gene	48086764	48086849	-	end	32556	Downstream	NA	ENSG00000221447.1	AL591415.1	distal_enhancer	0.0481	0.02295	0	0	0.61887
chr1	48116108	48116118	FOSJUN_MA0099.3	7.82312	+	chr1	48115629	48117825	TFE3-RCC,PRCC	gene	48086764	48086849	-	start	29878	Upstream	NA	ENSG00000221447.1	AL591415.1	distal_enhancer	0.87193	0.40146	1	1	1.07436
chr1	48134593	48134603	FOSJUN_MA0099.3	9.34322	+	chr1	48134522	48134936	PRCC	gene	48154134	48169055	+	start	19405	Upstream	NA	ENSG00000227947.1	RP11-543D5.1	distal_enhancer	0.03612	0.03418	0	0	0.04732
chr1	48162971	48162981	FOSJUN_MA0099.3	8.34833	-	chr1	48162408	48163439	PRCC	gene	48154134	48169055	+	center	1329	PeakInsideFeature	NA	ENSG00000227947.1	RP11-543D5.1	any_internal	0.04368	0.10743	0	0	-0.95749
chr1	48169830	48169840	FOSJUN_MA0099.3	9.75161	+	chr1	48169681	48170234	PRCC	gene	48154134	48169055	+	end	902	Downstream	NA	ENSG00000227947.1	RP11-543D5.1	distal_enhancer	0.08268	0.0624	0	0	0.30419
chr1	48194236	48194246	FOSJUN_MA0099.3	9.54871	-	chr1	48194097	48194329	PRCC	gene	48154134	48169055	+	end	25158	Downstream	NA	ENSG00000227947.1	RP11-543D5.1	distal_enhancer	0.04247	0.06336	0	0	-0.39427
chr1	48198313	48198323	FOSJUN_MA0099.3	8.39451	+	chr1	48197567	48198611	TFE3-RCC,PRCC	gene	48226199	48462567	-	end	28110	Downstream	NA	ENSG00000269113.3	TRABD2B	distal_enhancer	0.11919	0.38221	0	1	-1.5043
chr1	48214883	48214893	FOSJUN_MA0099.3	9.54871	-	chr1	48214530	48214969	PRCC	gene	48226199	48462567	-	end	11450	Downstream	NA	ENSG00000269113.3	TRABD2B	distal_enhancer	0.04558	0.04173	0	0	0.08212
chr1	48258541	48258551	FOSJUN_MA0099.3	9.29788	-	chr1	48257948	48258722	PRCC	gene	48226199	48462567	-	end	32136	PeakInsideFeature	NA	ENSG00000269113.3	TRABD2B	any_internal	0.05566	0.07266	0	0	-0.27906
chr1	48258694	48258704	FOSJUN_MA0099.3	7.49897	-	chr1	48257948	48258722	PRCC	gene	48226199	48462567	-	end	32136	PeakInsideFeature	NA	ENSG00000269113.3	TRABD2B	any_internal	0.03897	0.05714	0	0	-0.36575
chr1	48337650	48337660	FOSJUN_MA0099.3	10.93777	+	chr1	48336916	48338062	TFE3-RCC,PRCC	gene	48226199	48462567	-	center	6894	PeakInsideFeature	NA	ENSG00000269113.3	TRABD2B	any_internal	0.20899	0.37358	1	1	-0.77098
chr1	48360524	48360534	FOSJUN_MA0099.3	8.42259	-	chr1	48359825	48361387	TFE3-RCC,PRCC	gene	48226199	48462567	-	center	16223	PeakInsideFeature	NA	ENSG00000269113.3	TRABD2B	any_internal	0.1154	0.57143	0	1	-2.0947
chr1	48371914	48371924	FOSJUN_MA0099.3	10.03441	-	chr1	48371542	48372427	PRCC	gene	48226199	48462567	-	center	27601	PeakInsideFeature	NA	ENSG00000269113.3	TRABD2B	any_internal	0.06006	0.22073	0	1	-1.5417
chr1	48406390	48406400	FOSJUN_MA0099.3	9.29788	+	chr1	48406088	48408399	TFE3-RCC,PRCC	gene	48226199	48462567	-	start	55324	PeakInsideFeature	NA	ENSG00000269113.3	TRABD2B	any_internal	0.08256	0.0721	0	0	0.14906
chr1	48472946	48472956	FOSJUN_MA0099.3	8.72165	-	chr1	48472710	48473357	TFE3-RCC,PRCC	gene	48226199	48462567	-	start	10466	Upstream	NA	ENSG00000269113.3	TRABD2B	distal_enhancer	0.08889	0.13332	0	0	-0.47878
chr1	48483586	48483596	FOSJUN_MA0099.3	7.82312	+	chr1	48483452	48483880	PRCC	gene	48226199	48462567	-	start	21099	Upstream	NA	ENSG00000269113.3	TRABD2B	distal_enhancer	0.04045	0.09022	0	0	-0.82556
chr1	48492114	48492124	FOSJUN_MA0099.3	8.42259	-	chr1	48490320	48492469	TFE3-RCC,PRCC	gene	48519216	48532873	+	start	27822	Upstream	NA	ENSG00000226133.1	RP4-683M8.2	distal_enhancer	0.14921	0.08296	0	0	0.69545
chr1	48512997	48513007	FOSJUN_MA0099.3	8.19644	-	chr1	48512752	48513185	PRCC	gene	48519216	48532873	+	start	6248	Upstream	NA	ENSG00000226133.1	RP4-683M8.2	any_promoter	0.03577	0.04779	0	0	-0.26436
chr1	48535474	48535484	FOSJUN_MA0099.3	8.34833	+	chr1	48535327	48536408	TFE3-RCC,PRCC	gene	48519216	48532873	+	end	2994	Downstream	NA	ENSG00000226133.1	RP4-683M8.2	distal_enhancer	0.13196	0.17463	0	0	-0.34891
chr1	48536291	48536301	FOSJUN_MA0099.3	7.80483	+	chr1	48535327	48536408	TFE3-RCC,PRCC	gene	48519216	48532873	+	end	2994	Downstream	NA	ENSG00000226133.1	RP4-683M8.2	distal_enhancer	0.06422	0.11761	0	0	-0.68275
chr1	48593603	48593613	FOSJUN_MA0099.3	9.17539	-	chr1	48593467	48593766	PRCC	gene	48561763	48648100	-	center	11315	PeakInsideFeature	NA	ENSG00000242267.2	SKINTL	any_internal	0.05378	0.06466	0	0	-0.18888
chr1	49009702	49009712	FOSJUN_MA0099.3	9.29788	+	chr1	49009518	49010191	PRCC	gene	48998526	50489585	-	end	11328	PeakInsideFeature	NA	ENSG00000186094.12	AGBL4	any_internal	0.02373	0.05923	0	0	-0.80221
chr1	49035789	49035799	FOSJUN_MA0099.3	8.46793	+	chr1	49035712	49035912	PRCC	gene	48998526	50489585	-	end	37286	PeakInsideFeature	NA	ENSG00000186094.12	AGBL4	any_internal	0.03151	0.03925	0	0	-0.18832
chr1	49085265	49085275	FOSJUN_MA0099.3	9.34322	-	chr1	49085105	49085676	PRCC	gene	48998526	50489585	-	end	86864	PeakInsideFeature	NA	ENSG00000186094.12	AGBL4	any_internal	0.03614	0.04814	0	0	-0.26247
chr1	49237855	49237865	FOSJUN_MA0099.3	8.46793	-	chr1	49237761	49238263	PRCC	gene	49193194	49242641	-	start	4629	PeakInsideFeature	NA	ENSG00000162373.8	BEND5	any_internal	0.04295	0.04321	0	0	-0.00559
chr1	49260676	49260686	FOSJUN_MA0099.3	9.22157	+	chr1	49260415	49260817	PRCC	gene	48998526	50489585	-	end	262090	PeakInsideFeature	NA	ENSG00000186094.12	AGBL4	any_internal	0.02969	0.02743	0	0	0.06204
chr1	49260711	49260721	FOSJUN_MA0099.3	7.70332	+	chr1	49260415	49260817	PRCC	gene	48998526	50489585	-	end	262090	PeakInsideFeature	NA	ENSG00000186094.12	AGBL4	any_internal	0.02639	0.03213	0	0	-0.15563
chr1	49318772	49318782	FOSJUN_MA0099.3	7.86363	+	chr1	49318625	49319117	PRCC	gene	48998526	50489585	-	end	320345	PeakInsideFeature	NA	ENSG00000186094.12	AGBL4	any_internal	0.04672	0.05827	0	0	-0.21825
chr1	49318894	49318904	FOSJUN_MA0099.3	10.93777	+	chr1	49318625	49319117	PRCC	gene	48998526	50489585	-	end	320345	PeakInsideFeature	NA	ENSG00000186094.12	AGBL4	any_internal	0.04798	0.06349	0	0	-0.28152
chr1	49341993	49342003	FOSJUN_MA0099.3	7.80483	+	chr1	49341916	49342387	TFE3-RCC,PRCC	gene	48998526	50489585	-	end	343625	PeakInsideFeature	NA	ENSG00000186094.12	AGBL4	any_internal	0.1046	0.03128	0	0	1.21806
chr1	49342113	49342123	FOSJUN_MA0099.3	8.81378	+	chr1	49341916	49342387	TFE3-RCC,PRCC	gene	48998526	50489585	-	end	343625	PeakInsideFeature	NA	ENSG00000186094.12	AGBL4	any_internal	0.3528	0.0543	1	0	2.26671
chr1	49344234	49344244	FOSJUN_MA0099.3	8.92455	-	chr1	49343398	49344716	TFE3-RCC,PRCC	gene	48998526	50489585	-	end	345531	PeakInsideFeature	NA	ENSG00000186094.12	AGBL4	any_internal	0.28501	0.20818	1	1	0.41241
chr1	49344299	49344309	FOSJUN_MA0099.3	9.29788	+	chr1	49343398	49344716	TFE3-RCC,PRCC	gene	48998526	50489585	-	end	345531	PeakInsideFeature	NA	ENSG00000186094.12	AGBL4	any_internal	0.41201	0.30731	1	1	0.39618
chr1	49397257	49397267	FOSJUN_MA0099.3	7.65509	-	chr1	49396951	49397967	PRCC	gene	48998526	50489585	-	center	346596	PeakInsideFeature	NA	ENSG00000186094.12	AGBL4	any_internal	0.04153	0.07908	0	0	-0.65354
chr1	49397460	49397470	FOSJUN_MA0099.3	9.45819	+	chr1	49396951	49397967	PRCC	gene	48998526	50489585	-	center	346596	PeakInsideFeature	NA	ENSG00000186094.12	AGBL4	any_internal	0.04479	0.14601	0	0	-1.30535
chr1	49404844	49404854	FOSJUN_MA0099.3	7.82312	-	chr1	49404765	49405109	PRCC	gene	48998526	50489585	-	center	339118	PeakInsideFeature	NA	ENSG00000186094.12	AGBL4	any_internal	0.02718	0.02598	0	0	0.03423
chr1	49413457	49413467	FOSJUN_MA0099.3	8.3	+	chr1	49413323	49414178	TFE3-RCC,PRCC	gene	48998526	50489585	-	center	330305	PeakInsideFeature	NA	ENSG00000186094.12	AGBL4	any_internal	0.08709	0.01637	0	0	1.46037
chr1	49695583	49695593	FOSJUN_MA0099.3	9.54871	-	chr1	49694242	49695854	TFE3-RCC,PRCC	gene	48998526	50489585	-	center	49007	PeakInsideFeature	NA	ENSG00000186094.12	AGBL4	any_internal	0.07524	0.0774	0	0	-0.03106
chr1	49756083	49756093	FOSJUN_MA0099.3	8.34833	+	chr1	49755968	49756252	PRCC	gene	48998526	50489585	-	center	12055	PeakInsideFeature	NA	ENSG00000186094.12	AGBL4	any_internal	0.03973	0.02266	0	0	0.44979
chr1	49756145	49756155	FOSJUN_MA0099.3	8.81378	+	chr1	49755968	49756252	PRCC	gene	48998526	50489585	-	center	12055	PeakInsideFeature	NA	ENSG00000186094.12	AGBL4	any_internal	0.05923	0.02204	0	0	0.85422
chr1	50092334	50092344	FOSJUN_MA0099.3	8.72165	-	chr1	50092108	50092474	PRCC	gene	48998526	50489585	-	center	348236	PeakInsideFeature	NA	ENSG00000186094.12	AGBL4	any_internal	0.0312	0.03627	0	0	-0.12677
chr1	50504110	50504120	FOSJUN_MA0099.3	8.34833	-	chr1	50503960	50504388	PRCC	gene	50513685	50669458	+	start	9511	Upstream	NA	ENSG00000162374.12	ELAVL4	any_promoter	0.06258	0.06428	0	0	-0.02805
chr1	50621332	50621342	FOSJUN_MA0099.3	7.81829	+	chr1	50620973	50621990	TFE3-RCC,PRCC	gene	50513685	50669458	+	center	29910	PeakInsideFeature	NA	ENSG00000162374.12	ELAVL4	any_internal	0.11488	0.07314	0	0	0.5157
chr1	50647147	50647157	FOSJUN_MA0099.3	8.00094	+	chr1	50646644	50647254	TFE3-RCC,PRCC	gene	50639977	50641540	-	start	5409	Upstream	NA	ENSG00000237337.1	RP11-567C20.2	any_promoter	0.11937	0.05061	0	0	0.9423
chr1	50657923	50657933	FOSJUN_MA0099.3	7.86363	+	chr1	50657809	50658047	PRCC	gene	50513685	50669458	+	end	11530	PeakInsideFeature	NA	ENSG00000162374.12	ELAVL4	any_internal	0.05135	0.022	0	0	0.71197
chr1	50717603	50717613	FOSJUN_MA0099.3	8.08656	+	chr1	50717100	50718221	PRCC	gene	50671755	50688799	-	start	28861	Upstream	NA	ENSG00000233407.1	RP11-567C20.3	distal_enhancer	0.04835	0.0918	0	0	-0.67857
chr1	50720569	50720579	FOSJUN_MA0099.3	7.92668	-	chr1	50720397	50720726	TFE3-RCC	gene	50671755	50688799	-	start	31762	Upstream	NA	ENSG00000233407.1	RP11-567C20.3	distal_enhancer	0.04276	0.02783	0	0	0.3652
chr1	50795186	50795196	FOSJUN_MA0099.3	9.1871	-	chr1	50795151	50795390	PRCC	gene	50791802	50792682	+	end	2588	Downstream	NA	ENSG00000234080.2	RP11-183G22.1	distal_enhancer	0.04258	0.06302	0	0	-0.38626
chr1	50940730	50940740	FOSJUN_MA0099.3	10.06248	-	chr1	50940582	50940957	PRCC	gene	50905149	51425935	-	end	35620	PeakInsideFeature	NA	ENSG00000185104.15	FAF1	any_internal	0.03494	0.03613	0	0	-0.02884
chr1	51069207	51069217	FOSJUN_MA0099.3	8.42259	+	chr1	51068827	51070195	TFE3-RCC,PRCC	gene	50905149	51425935	-	center	96031	PeakInsideFeature	NA	ENSG00000185104.15	FAF1	any_internal	0.03709	0.04218	0	0	-0.11546
chr1	51069501	51069511	FOSJUN_MA0099.3	7.86363	-	chr1	51068827	51070195	TFE3-RCC,PRCC	gene	50905149	51425935	-	center	96031	PeakInsideFeature	NA	ENSG00000185104.15	FAF1	any_internal	0.08482	0.05995	0	0	0.37434
chr1	51086882	51086892	FOSJUN_MA0099.3	7.81829	+	chr1	51086280	51087302	PRCC	gene	50905149	51425935	-	center	78751	PeakInsideFeature	NA	ENSG00000185104.15	FAF1	any_internal	0.04057	0.23568	0	1	-2.0078
chr1	51134527	51134537	FOSJUN_MA0099.3	7.89737	-	chr1	51133971	51134709	TFE3-RCC,PRCC	gene	50905149	51425935	-	center	31202	PeakInsideFeature	NA	ENSG00000185104.15	FAF1	any_internal	0.05395	0.01308	0	0	1.07191
chr1	51339490	51339500	FOSJUN_MA0099.3	9.1871	-	chr1	51338968	51340574	TFE3-RCC,PRCC	gene	50905149	51425935	-	start	86164	PeakInsideFeature	NA	ENSG00000185104.15	FAF1	any_internal	0.23648	0.30584	1	1	-0.34059
chr1	51426202	51426212	FOSJUN_MA0099.3	7.58083	+	chr1	51424693	51426522	TFE3-RCC,PRCC	gene	50905149	51425935	-	start	328	OverlapStart	NA	ENSG00000185104.15	FAF1	any_promoter	0.2705	0.26683	1	1	0.01809
chr1	51528935	51528945	FOSJUN_MA0099.3	7.70332	+	chr1	51528825	51529285	PRCC	gene	51525508	51525577	+	end	3478	Downstream	NA	ENSG00000265538.1	MIR4421	distal_enhancer	0.01352	0.03407	0	0	-0.63013
chr1	51727110	51727120	FOSJUN_MA0099.3	8.34833	+	chr1	51726955	51727495	PRCC	gene	51701942	51739127	+	center	6691	PeakInsideFeature	NA	ENSG00000123091.4	RNF11	any_internal	0.05103	0.10448	0	0	-0.776
chr1	51742210	51742220	FOSJUN_MA0099.3	7.81829	+	chr1	51741953	51742222	PRCC	gene	51701942	51739127	+	end	2960	Downstream	NA	ENSG00000123091.4	RNF11	distal_enhancer	0.09091	0.05731	0	0	0.499
chr1	51749773	51749783	FOSJUN_MA0099.3	7.53078	-	chr1	51749442	51750542	TFE3-RCC,PRCC	gene	51752929	51810788	-	end	2937	Downstream	NA	ENSG00000085831.11	TTC39A	distal_enhancer	0.09054	0.07614	0	0	0.19383
chr1	51769678	51769688	FOSJUN_MA0099.3	7.84637	+	chr1	51769396	51769909	PRCC	gene	51752929	51810788	-	center	12206	PeakInsideFeature	NA	ENSG00000085831.11	TTC39A	any_internal	0.07338	0.06927	0	0	0.06221
chr1	51771579	51771589	FOSJUN_MA0099.3	8.31181	+	chr1	51770462	51771832	TFE3-RCC,PRCC	gene	51752929	51810788	-	center	10711	PeakInsideFeature	NA	ENSG00000085831.11	TTC39A	any_internal	0.30098	0.25909	1	1	0.19909
chr1	51779722	51779732	FOSJUN_MA0099.3	9.98823	-	chr1	51778923	51780938	TFE3-RCC,PRCC	gene	51752929	51810788	-	center	1928	PeakInsideFeature	NA	ENSG00000085831.11	TTC39A	any_internal	0.6047	0.58626	1	1	0.04295
chr1	51780120	51780130	FOSJUN_MA0099.3	7.70332	-	chr1	51778923	51780938	TFE3-RCC,PRCC	gene	51752929	51810788	-	center	1928	PeakInsideFeature	NA	ENSG00000085831.11	TTC39A	any_internal	0.7249	0.3084	1	1	1.17185
chr1	51781924	51781934	FOSJUN_MA0099.3	7.92668	+	chr1	51781475	51782809	TFE3-RCC,PRCC	gene	51752929	51810788	-	center	284	PeakInsideFeature	NA	ENSG00000085831.11	TTC39A	any_internal	0.10186	0.19395	0	1	-0.79218
chr1	51797084	51797094	FOSJUN_MA0099.3	10.06248	-	chr1	51794782	51797777	TFE3-RCC,PRCC	gene	51795325	51800996	+	start	954	OverlapStart	NA	ENSG00000261664.1	RP11-275F13.1	any_promoter	0.83396	0.64708	1	1	0.35443
chr1	51800525	51800535	FOSJUN_MA0099.3	8.37426	+	chr1	51800412	51800789	PRCC	gene	51795325	51800996	+	end	396	PeakInsideFeature	NA	ENSG00000261664.1	RP11-275F13.1	any_internal	0.05947	0.10026	0	0	-0.57403
chr1	51800625	51800635	FOSJUN_MA0099.3	9.54871	+	chr1	51800412	51800789	PRCC	gene	51795325	51800996	+	end	396	PeakInsideFeature	NA	ENSG00000261664.1	RP11-275F13.1	any_internal	0.0824	0.06583	0	0	0.24423
chr1	51948823	51948833	FOSJUN_MA0099.3	7.86363	+	chr1	51948505	51948910	PRCC	gene	51819934	51985000	-	start	36293	PeakInsideFeature	NA	ENSG00000085832.12	EPS15	any_internal	0.04961	0.03378	0	0	0.34933
chr1	52019769	52019779	FOSJUN_MA0099.3	9.17539	+	chr1	52019616	52019907	PRCC	gene	51983980	52027301	+	end	7540	PeakInsideFeature	NA	ENSG00000227070.1	RP11-191G24.1	any_internal	0.05062	0.03014	0	0	0.46287
chr1	52035612	52035622	FOSJUN_MA0099.3	8.92455	+	chr1	52034717	52036272	TFE3-RCC,PRCC	gene	52042850	52254889	+	start	7356	Upstream	NA	ENSG00000117859.14	OSBPL9	any_promoter	0.18742	0.26331	1	1	-0.4425
chr1	52035627	52035637	FOSJUN_MA0099.3	9.54871	+	chr1	52034717	52036272	TFE3-RCC,PRCC	gene	52042850	52254889	+	start	7356	Upstream	NA	ENSG00000117859.14	OSBPL9	any_promoter	0.18742	0.25946	1	1	-0.42303
chr1	52088270	52088280	FOSJUN_MA0099.3	10.12493	-	chr1	52087948	52088822	TFE3-RCC,PRCC	gene	52042850	52254889	+	start	45535	PeakInsideFeature	NA	ENSG00000117859.14	OSBPL9	any_internal	0.38052	0.37215	1	1	0.03016
chr1	52110407	52110417	FOSJUN_MA0099.3	8.41875	-	chr1	52110265	52110697	PRCC	gene	52042850	52254889	+	center	38388	PeakInsideFeature	NA	ENSG00000117859.14	OSBPL9	any_internal	0.08899	0.16482	0	0	-0.74082
chr1	52119536	52119546	FOSJUN_MA0099.3	7.51034	-	chr1	52119498	52119927	PRCC	gene	52042850	52254889	+	center	29157	PeakInsideFeature	NA	ENSG00000117859.14	OSBPL9	any_internal	0.04668	0.04722	0	0	-0.01098
chr1	52127056	52127066	FOSJUN_MA0099.3	8.77266	-	chr1	52126378	52127257	TFE3-RCC,PRCC	gene	52042850	52254889	+	center	22052	PeakInsideFeature	NA	ENSG00000117859.14	OSBPL9	any_internal	0.09237	0.16235	0	0	-0.6793
chr1	52144195	52144205	FOSJUN_MA0099.3	8.55936	-	chr1	52143695	52144406	TFE3-RCC,PRCC	gene	52042850	52254889	+	center	4819	PeakInsideFeature	NA	ENSG00000117859.14	OSBPL9	any_internal	0.11495	0.07718	0	0	0.45764
chr1	52145323	52145333	FOSJUN_MA0099.3	7.95982	+	chr1	52145200	52145490	PRCC	gene	52042850	52254889	+	center	3524	PeakInsideFeature	NA	ENSG00000117859.14	OSBPL9	any_internal	0.04978	0.03836	0	0	0.24261
chr1	52145373	52145383	FOSJUN_MA0099.3	7.86363	+	chr1	52145200	52145490	PRCC	gene	52042850	52254889	+	center	3524	PeakInsideFeature	NA	ENSG00000117859.14	OSBPL9	any_internal	0.07753	0.04136	0	0	0.63543
chr1	52156493	52156503	FOSJUN_MA0099.3	8.23222	+	chr1	52156484	52156944	PRCC	gene	52042850	52254889	+	center	7845	PeakInsideFeature	NA	ENSG00000117859.14	OSBPL9	any_internal	0.04311	0.04086	0	0	0.0492
chr1	52258769	52258779	FOSJUN_MA0099.3	7.59255	+	chr1	52258583	52258983	TFE3-RCC,PRCC	gene	52259636	52264824	+	start	853	Upstream	NA	ENSG00000266993.1	RP4-657D16.3	any_promoter	0.09862	0.13002	0	0	-0.32892
chr1	52294997	52295007	FOSJUN_MA0099.3	10.36155	+	chr1	52294822	52295073	PRCC	gene	52254862	52344477	-	center	4722	PeakInsideFeature	NA	ENSG00000078618.15	NRD1	any_internal	0.03308	0.03849	0	0	-0.13064
chr1	52299135	52299145	FOSJUN_MA0099.3	7.86913	+	chr1	52299129	52299355	PRCC	gene	52254862	52344477	-	center	427	PeakInsideFeature	NA	ENSG00000078618.15	NRD1	any_internal	0.0189	0.01303	0	0	0.21228
chr1	52299566	52299576	FOSJUN_MA0099.3	10.36155	+	chr1	52299442	52299672	PRCC	gene	52254862	52344477	-	center	112	PeakInsideFeature	NA	ENSG00000078618.15	NRD1	any_internal	0.04288	0.03064	0	0	0.29162
chr1	52344860	52344870	FOSJUN_MA0099.3	8.34833	-	chr1	52343344	52345383	TFE3-RCC,PRCC	gene	52254862	52344477	-	start	114	OverlapStart	NA	ENSG00000078618.15	NRD1	any_promoter	0.24121	0.52695	1	1	-1.05479
chr1	52456482	52456492	FOSJUN_MA0099.3	8.72165	-	chr1	52455960	52456627	TFE3-RCC,PRCC	gene	52373627	52456436	-	start	143	OverlapStart	NA	ENSG00000169213.6	RAB3B	any_promoter	0.16522	0.2383	0	1	-0.47115
chr1	52605649	52605659	FOSJUN_MA0099.3	8.77266	+	chr1	52605529	52605770	PRCC	gene	52608045	52812358	+	start	2396	Upstream	NA	ENSG00000157077.10	ZFYVE9	any_promoter	0.08821	0.10053	0	0	-0.15029
chr1	52626013	52626023	FOSJUN_MA0099.3	9.17539	+	chr1	52625871	52626618	TFE3-RCC	gene	52625932	52626272	-	start	28	FeatureInsidePeak	NA	ENSG00000228407.2	RP4-800M22.1	any_promoter	0.0775	0.00909	0	0	1.61701
chr1	52700556	52700566	FOSJUN_MA0099.3	7.92668	+	chr1	52700048	52700641	PRCC	gene	52608045	52812358	+	center	9857	PeakInsideFeature	NA	ENSG00000157077.10	ZFYVE9	any_internal	0.05039	0.02098	0	0	0.72583
chr1	52754116	52754126	FOSJUN_MA0099.3	10.36155	+	chr1	52753999	52754275	TFE3-RCC,PRCC	gene	52608045	52812358	+	center	43936	PeakInsideFeature	NA	ENSG00000157077.10	ZFYVE9	any_internal	0.09913	0.02581	0	0	1.30567
chr1	52816781	52816791	FOSJUN_MA0099.3	7.656	-	chr1	52816617	52816860	PRCC	gene	52819158	52819549	+	start	2420	Upstream	NA	ENSG00000272100.1	RP11-155O18.6	any_promoter	0.03852	0.04439	0	0	-0.12947
chr1	52831070	52831080	FOSJUN_MA0099.3	7.84637	+	chr1	52830784	52832492	TFE3-RCC,PRCC	gene	52811394	52831865	-	start	227	OverlapStart	NA	ENSG00000154222.10	CC2D1B	any_promoter	0.31876	0.37562	1	1	-0.22143
chr1	52889952	52889962	FOSJUN_MA0099.3	8.9699	-	chr1	52889542	52890292	PRCC	gene	52873953	53019159	-	end	15964	PeakInsideFeature	NA	ENSG00000134744.9	ZCCHC11	any_internal	0.04879	0.03282	0	0	0.35734
chr1	52948177	52948187	FOSJUN_MA0099.3	9.24964	-	chr1	52948081	52948281	PRCC	gene	52873953	53019159	-	center	1625	PeakInsideFeature	NA	ENSG00000134744.9	ZCCHC11	any_internal	0.05858	0.0321	0	0	0.55779
chr1	53040446	53040456	FOSJUN_MA0099.3	9.45819	+	chr1	53040203	53040911	PRCC	gene	53038785	53039488	+	end	1069	Downstream	NA	ENSG00000236290.1	EEF1GP7	distal_enhancer	0.01608	0.07609	0	0	-1.32034
chr1	53102883	53102893	FOSJUN_MA0099.3	7.82312	-	chr1	53102211	53103427	TFE3-RCC,PRCC	gene	53099015	53135355	+	start	3804	PeakInsideFeature	NA	ENSG00000182183.10	FAM159A	any_internal	0.08481	0.17434	0	0	-0.86616
chr1	53124618	53124628	FOSJUN_MA0099.3	9.54871	+	chr1	53124483	53125699	TFE3-RCC,PRCC	gene	53099015	53135355	+	center	7906	PeakInsideFeature	NA	ENSG00000182183.10	FAM159A	any_internal	0.06023	0.05471	0	0	0.09779
chr1	53125233	53125243	FOSJUN_MA0099.3	8.3	-	chr1	53124483	53125699	TFE3-RCC,PRCC	gene	53099015	53135355	+	center	7906	PeakInsideFeature	NA	ENSG00000182183.10	FAM159A	any_internal	0.02961	0.04833	0	0	-0.43209
chr1	53131514	53131524	FOSJUN_MA0099.3	8.37426	-	chr1	53131043	53132272	PRCC	gene	53099015	53135355	+	end	3698	PeakInsideFeature	NA	ENSG00000182183.10	FAM159A	any_internal	0.04154	0.10732	0	0	-1.00264
chr1	53142623	53142633	FOSJUN_MA0099.3	7.92668	+	chr1	53141978	53142644	TFE3-RCC,PRCC	gene	53099015	53135355	+	end	6956	Downstream	NA	ENSG00000182183.10	FAM159A	distal_enhancer	0.10568	0.04554	0	0	0.89904
chr1	53269639	53269649	FOSJUN_MA0099.3	9.45819	-	chr1	53269601	53270258	TFE3-RCC,PRCC	gene	53270779	53270884	-	start	955	Downstream	NA	ENSG00000206627.1	RNU6-969P	any_promoter	0.0291	0.0336	0	0	-0.11736
chr1	53326420	53326430	FOSJUN_MA0099.3	8.81378	+	chr1	53326083	53326720	PRCC	gene	53308182	53360670	+	center	8025	PeakInsideFeature	NA	ENSG00000203995.5	ZYG11A	any_internal	0.02372	0.06017	0	0	-0.81871
chr1	53407659	53407669	FOSJUN_MA0099.3	8.64535	-	chr1	53407379	53407699	PRCC	gene	53392900	53517375	+	start	14639	PeakInsideFeature	NA	ENSG00000116171.12	SCP2	any_internal	0.03763	0.03823	0	0	-0.01398
chr1	53412781	53412791	FOSJUN_MA0099.3	10.36155	-	chr1	53412588	53412998	PRCC	gene	53409207	53409602	-	start	3191	Upstream	NA	ENSG00000237279.2	RP4-631H13.5	any_promoter	0.06711	0.07346	0	0	-0.0972
chr1	53513558	53513568	FOSJUN_MA0099.3	7.5472	-	chr1	53513422	53514022	PRCC	gene	53392900	53517375	+	end	3653	PeakInsideFeature	NA	ENSG00000116171.12	SCP2	any_internal	0.03692	0.03845	0	0	-0.03579
chr1	53555227	53555237	FOSJUN_MA0099.3	10.12493	+	chr1	53555039	53556018	TFE3-RCC,PRCC	gene	53535609	53551174	-	start	4354	Upstream	NA	ENSG00000232993.1	RP11-334A14.5	any_promoter	0.0615	0.09746	0	0	-0.50648
chr1	53576341	53576351	FOSJUN_MA0099.3	7.82312	+	chr1	53575952	53576551	TFE3-RCC,PRCC	gene	53580247	53584281	+	start	3996	Upstream	NA	ENSG00000235563.1	RP11-334A14.8	any_promoter	0.06099	0.05293	0	0	0.14375
chr1	53587485	53587495	FOSJUN_MA0099.3	9.54871	+	chr1	53587232	53588076	TFE3-RCC,PRCC	gene	53552854	53608289	-	center	7083	PeakInsideFeature	NA	ENSG00000162383.7	SLC1A7	any_internal	0.22416	0.12571	1	0	0.7291
chr1	53648174	53648184	FOSJUN_MA0099.3	8.00094	+	chr1	53647716	53648336	TFE3-RCC,PRCC	gene	53662100	53679869	+	start	14074	Upstream	NA	ENSG00000157184.5	CPT2	distal_enhancer	0.04869	0.12407	0	0	-1.02645
chr1	53705017	53705027	FOSJUN_MA0099.3	8.00094	+	chr1	53703454	53705047	TFE3-RCC,PRCC	gene	53704281	53708455	+	start	31	OverlapStart	NA	ENSG00000226754.1	RP5-1024G6.5	any_promoter	0.04877	0.08234	0	0	-0.54727
chr1	53739400	53739410	FOSJUN_MA0099.3	7.81829	+	chr1	53739317	53739603	PRCC	gene	53711216	53793742	-	center	13019	PeakInsideFeature	NA	ENSG00000157193.10	LRP8	any_internal	0.0328	0.04509	0	0	-0.28259
chr1	53791800	53791810	FOSJUN_MA0099.3	8.42259	-	chr1	53791311	53794224	TFE3-RCC,PRCC	gene	53711216	53793742	-	start	975	OverlapStart	NA	ENSG00000157193.10	LRP8	any_promoter	0.77903	0.77949	1	1	-0.00083
chr1	53806134	53806144	FOSJUN_MA0099.3	9.75161	+	chr1	53805930	53806365	PRCC	gene	53793904	53802181	+	end	3966	Downstream	NA	ENSG00000225675.2	RP4-784A16.5	distal_enhancer	0.05156	0.03333	0	0	0.39833
chr1	53806756	53806766	FOSJUN_MA0099.3	7.72378	-	chr1	53806729	53807091	TFE3-RCC	gene	53793904	53802181	+	end	4729	Downstream	NA	ENSG00000225675.2	RP4-784A16.5	distal_enhancer	0.05769	0.02127	0	0	0.8516
chr1	53826423	53826433	FOSJUN_MA0099.3	10.12493	+	chr1	53826257	53826902	PRCC	gene	53832339	53833917	-	end	5760	Downstream	NA	ENSG00000230138.1	RP11-117D22.2	distal_enhancer	0.03942	0.03267	0	0	0.16235
chr1	53847604	53847614	FOSJUN_MA0099.3	8.53037	-	chr1	53847419	53847927	PRCC	gene	53832339	53833917	-	start	13756	Upstream	NA	ENSG00000230138.1	RP11-117D22.2	distal_enhancer	0.06108	0.05836	0	0	0.04688
chr1	53879104	53879114	FOSJUN_MA0099.3	9.22157	+	chr1	53878852	53879674	TFE3-RCC,PRCC	gene	53878820	53905693	-	end	443	PeakInsideFeature	NA	ENSG00000236253.3	SLC25A3P1	any_internal	0.06669	0.07695	0	0	-0.15463
chr1	53879445	53879455	FOSJUN_MA0099.3	9.29788	-	chr1	53878852	53879674	TFE3-RCC,PRCC	gene	53878820	53905693	-	end	443	PeakInsideFeature	NA	ENSG00000236253.3	SLC25A3P1	any_internal	0.19534	0.14248	1	0	0.39782
chr1	53975200	53975210	FOSJUN_MA0099.3	8.72165	+	chr1	53973989	53975580	TFE3-RCC,PRCC	gene	53971909	54199877	-	end	2875	PeakInsideFeature	NA	ENSG00000174332.3	GLIS1	any_internal	1.84031	1.14783	1	1	0.66988
chr1	53977921	53977931	FOSJUN_MA0099.3	8.42259	+	chr1	53977784	53978687	TFE3-RCC,PRCC	gene	53971909	54199877	-	end	6326	PeakInsideFeature	NA	ENSG00000174332.3	GLIS1	any_internal	0.10183	0.0437	0	0	0.89425
chr1	54008033	54008043	FOSJUN_MA0099.3	9.98823	+	chr1	54007066	54008711	TFE3-RCC,PRCC	gene	53971909	54199877	-	end	35979	PeakInsideFeature	NA	ENSG00000174332.3	GLIS1	any_internal	1.05728	0.53002	1	1	0.96473
chr1	54019975	54019985	FOSJUN_MA0099.3	9.48626	+	chr1	54018410	54020254	TFE3-RCC,PRCC	gene	53971909	54199877	-	end	47423	PeakInsideFeature	NA	ENSG00000174332.3	GLIS1	any_internal	0.31396	0.04544	1	0	2.28301
chr1	54097446	54097456	FOSJUN_MA0099.3	7.92668	+	chr1	54097119	54099068	TFE3-RCC,PRCC	gene	53971909	54199877	-	center	12200	PeakInsideFeature	NA	ENSG00000174332.3	GLIS1	any_internal	0.67599	0.07779	1	0	2.78174
chr1	54191099	54191109	FOSJUN_MA0099.3	8.34833	-	chr1	54190959	54191215	PRCC	gene	53971909	54199877	-	start	8790	PeakInsideFeature	NA	ENSG00000174332.3	GLIS1	any_internal	0.05544	0.04328	0	0	0.23969
chr1	54196928	54196938	FOSJUN_MA0099.3	7.81829	+	chr1	54196765	54197056	PRCC	gene	53971909	54199877	-	start	2967	PeakInsideFeature	NA	ENSG00000174332.3	GLIS1	any_internal	0.0921	0.04558	0	0	0.73862
chr1	54206715	54206725	FOSJUN_MA0099.3	10.03441	+	chr1	54206254	54206834	TFE3-RCC,PRCC	gene	53971909	54199877	-	start	6667	Upstream	NA	ENSG00000174332.3	GLIS1	any_promoter	0.12013	0.06464	0	0	0.70134
chr1	54232653	54232663	FOSJUN_MA0099.3	7.70332	-	chr1	54232212	54232816	PRCC	gene	54231132	54304533	-	end	1382	PeakInsideFeature	NA	ENSG00000058804.10	NDC1	any_internal	0.03729	0.05871	0	0	-0.43241
chr1	54277192	54277202	FOSJUN_MA0099.3	8.42259	-	chr1	54276852	54277736	PRCC	gene	54231132	54304533	-	center	9462	PeakInsideFeature	NA	ENSG00000058804.10	NDC1	any_internal	0.02846	0.02691	0	0	0.04327
chr1	54303017	54303027	FOSJUN_MA0099.3	10.12493	-	chr1	54302901	54304513	TFE3-RCC,PRCC	gene	54231132	54304533	-	start	826	PeakInsideFeature	NA	ENSG00000058804.10	NDC1	any_promoter	0.05504	0.09045	0	0	-0.53406
chr1	54362503	54362513	FOSJUN_MA0099.3	8.81378	+	chr1	54362312	54363137	TFE3-RCC,PRCC	gene	54317391	54356407	-	start	6317	Upstream	NA	ENSG00000058799.9	YIPF1	any_promoter	0.13937	0.15299	0	0	-0.11552
chr1	54365491	54365501	FOSJUN_MA0099.3	7.51034	+	chr1	54364595	54365644	TFE3-RCC,PRCC	gene	54317391	54356407	-	start	8712	Upstream	NA	ENSG00000058799.9	YIPF1	any_promoter	0.08999	0.07817	0	0	0.15794
chr1	54373288	54373298	FOSJUN_MA0099.3	10.03441	-	chr1	54373128	54373498	PRCC	gene	54356911	54376759	+	end	3446	PeakInsideFeature	NA	ENSG00000211452.6	DIO1	any_internal	0.05092	0.03223	0	0	0.41401
chr1	54385528	54385538	FOSJUN_MA0099.3	9.24964	-	chr1	54384680	54385850	PRCC	gene	54382246	54411602	-	end	3019	PeakInsideFeature	NA	ENSG00000081870.7	HSPB11	any_internal	0.0552	0.05307	0	0	0.03933
chr1	54433990	54434000	FOSJUN_MA0099.3	9.54871	+	chr1	54433792	54434136	PRCC	gene	54411749	54433841	+	end	123	OverlapEnd	NA	ENSG00000116212.10	LRRC42	any_internal	0.03957	0.0362	0	0	0.07858
chr1	54482244	54482254	FOSJUN_MA0099.3	8.31181	+	chr1	54481746	54482574	PRCC	gene	54481326	54481616	+	start	834	Downstream	NA	ENSG00000197015.2	AL353898.1	any_promoter	0.05062	0.13982	0	0	-1.13448
chr1	54513755	54513765	FOSJUN_MA0099.3	8.19644	+	chr1	54513351	54513828	PRCC	gene	54519259	54578192	+	start	5670	Upstream	NA	ENSG00000116205.6	TCEANC2	any_promoter	0.034	0.0327	0	0	0.0327
chr1	54583738	54583748	FOSJUN_MA0099.3	8.37426	+	chr1	54583570	54583931	PRCC	gene	54519259	54578192	+	end	5558	Downstream	NA	ENSG00000116205.6	TCEANC2	distal_enhancer	0.04765	0.13467	0	0	-1.14699
chr1	54583751	54583761	FOSJUN_MA0099.3	7.72378	-	chr1	54583570	54583931	PRCC	gene	54519259	54578192	+	end	5558	Downstream	NA	ENSG00000116205.6	TCEANC2	distal_enhancer	0.04521	0.13024	0	0	-1.15612
chr1	54693112	54693122	FOSJUN_MA0099.3	9.29788	+	chr1	54692675	54694439	TFE3-RCC,PRCC	gene	54691104	54879152	-	end	2453	PeakInsideFeature	NA	ENSG00000157216.11	SSBP3	any_internal	1.31361	0.79002	1	1	0.71652
chr1	54695493	54695503	FOSJUN_MA0099.3	8.34833	+	chr1	54694989	54695603	TFE3-RCC,PRCC	gene	54703709	54704736	+	start	8413	Upstream	NA	ENSG00000198711.4	SSBP3-AS1	any_promoter	0.09185	0.08502	0	0	0.08767
chr1	54715617	54715627	FOSJUN_MA0099.3	8.34833	+	chr1	54715514	54715876	TFE3-RCC,PRCC	gene	54691104	54879152	-	end	24591	PeakInsideFeature	NA	ENSG00000157216.11	SSBP3	any_internal	0.16137	0.05232	0	0	1.28027
chr1	54719362	54719372	FOSJUN_MA0099.3	8.72165	-	chr1	54718960	54719781	PRCC	gene	54691104	54879152	-	end	28266	PeakInsideFeature	NA	ENSG00000157216.11	SSBP3	any_internal	0.05391	0.06254	0	0	-0.15156
chr1	54719445	54719455	FOSJUN_MA0099.3	10.36155	+	chr1	54718960	54719781	PRCC	gene	54691104	54879152	-	end	28266	PeakInsideFeature	NA	ENSG00000157216.11	SSBP3	any_internal	0.04296	0.07566	0	0	-0.57372
chr1	54793349	54793359	FOSJUN_MA0099.3	8.92455	+	chr1	54793013	54793550	PRCC	gene	54691104	54879152	-	center	8153	PeakInsideFeature	NA	ENSG00000157216.11	SSBP3	any_internal	0.03455	0.01476	0	0	0.5951
chr1	54842588	54842598	FOSJUN_MA0099.3	10.12493	-	chr1	54842291	54843203	PRCC	gene	54691104	54879152	-	start	36405	PeakInsideFeature	NA	ENSG00000157216.11	SSBP3	any_internal	0.11362	0.15243	0	0	-0.35841
chr1	54874138	54874148	FOSJUN_MA0099.3	8.31181	-	chr1	54871546	54874297	TFE3-RCC,PRCC	gene	54881928	54886533	+	start	9007	Upstream	NA	ENSG00000232245.1	RP4-705F19.1	any_promoter	0.29749	0.27936	1	1	0.08374
chr1	54887066	54887076	FOSJUN_MA0099.3	9.54871	+	chr1	54886699	54887286	PRCC	gene	54691104	54879152	-	start	7840	Upstream	NA	ENSG00000157216.11	SSBP3	any_promoter	0.01779	0.05108	0	0	-0.84527
chr1	54964840	54964850	FOSJUN_MA0099.3	8.31181	+	chr1	54964438	54965602	TFE3-RCC,PRCC	gene	54970340	54970443	+	start	5320	Upstream	NA	ENSG00000265404.1	AC099796.1	any_promoter	0.05327	0.02658	0	0	0.61134
chr1	54972446	54972456	FOSJUN_MA0099.3	8.81378	-	chr1	54972292	54972571	PRCC	gene	54970340	54970443	+	end	1988	Downstream	NA	ENSG00000265404.1	AC099796.1	distal_enhancer	0.05697	0.10098	0	0	-0.62624
chr1	55008411	55008421	FOSJUN_MA0099.3	9.1871	-	chr1	55007533	55008849	TFE3-RCC,PRCC	gene	55007929	55104865	+	start	262	OverlapStart	NA	ENSG00000162390.13	ACOT11	any_promoter	0.2917	0.24183	1	1	0.24805
chr1	55088575	55088585	FOSJUN_MA0099.3	10.12493	-	chr1	55088281	55088590	PRCC	gene	55074854	55089229	-	start	794	PeakInsideFeature	NA	ENSG00000162391.7	FAM151A	any_promoter	0.09557	0.03454	0	0	1.03036
chr1	55181919	55181929	FOSJUN_MA0099.3	8.28374	+	chr1	55180857	55182235	TFE3-RCC,PRCC	gene	55181494	55208330	+	start	52	OverlapStart	NA	ENSG00000243725.2	TTC4	any_promoter	0.14342	0.12647	0	0	0.154
chr1	55182203	55182213	FOSJUN_MA0099.3	10.06248	+	chr1	55180857	55182235	TFE3-RCC,PRCC	gene	55181494	55208330	+	start	52	OverlapStart	NA	ENSG00000243725.2	TTC4	any_promoter	0.03789	0.03144	0	0	0.15878
chr1	55260262	55260272	FOSJUN_MA0099.3	7.59255	-	chr1	55260155	55261230	TFE3-RCC,PRCC	gene	55258557	55260578	+	end	114	OverlapEnd	NA	ENSG00000237453.1	RP11-67L3.2	any_internal	0.11889	0.07754	0	0	0.49286
chr1	55261113	55261123	FOSJUN_MA0099.3	8.37426	+	chr1	55260155	55261230	TFE3-RCC,PRCC	gene	55258557	55260578	+	end	114	OverlapEnd	NA	ENSG00000237453.1	RP11-67L3.2	any_internal	0.15883	0.09294	0	0	0.64473
chr1	55266625	55266635	FOSJUN_MA0099.3	7.74652	-	chr1	55265883	55267588	TFE3-RCC,PRCC	gene	55245384	55266940	-	start	205	OverlapStart	NA	ENSG00000006555.6	TTC22	any_promoter	0.09318	0.11298	0	0	-0.22524
chr1	55269857	55269867	FOSJUN_MA0099.3	9.1871	-	chr1	55269493	55270290	PRCC	gene	55271735	55307925	+	start	1844	Upstream	NA	ENSG00000162398.7	C1orf177	any_promoter	0.09279	0.27195	0	1	-1.34144
chr1	55308082	55308092	FOSJUN_MA0099.3	7.5472	+	chr1	55307865	55308146	PRCC	gene	55271735	55307925	+	end	80	OverlapEnd	NA	ENSG00000162398.7	C1orf177	any_internal	0.03183	0.04807	0	0	-0.36836
chr1	55316575	55316585	FOSJUN_MA0099.3	7.49897	-	chr1	55315280	55318035	TFE3-RCC,PRCC	gene	55315305	55352891	-	end	1352	OverlapEnd	NA	ENSG00000116133.7	DHCR24	any_internal	0.49432	0.28531	1	1	0.74479
chr1	55337838	55337848	FOSJUN_MA0099.3	9.24964	-	chr1	55337115	55338125	PRCC	gene	55315305	55352891	-	center	3522	PeakInsideFeature	NA	ENSG00000116133.7	DHCR24	any_internal	0.0587	0.07619	0	0	-0.27678
chr1	55342054	55342064	FOSJUN_MA0099.3	10.36155	-	chr1	55341980	55342249	PRCC	gene	55315305	55352891	-	center	8016	PeakInsideFeature	NA	ENSG00000116133.7	DHCR24	any_internal	0.04076	0.03872	0	0	0.04618
chr1	55342099	55342109	FOSJUN_MA0099.3	7.95982	+	chr1	55341980	55342249	PRCC	gene	55315305	55352891	-	center	8016	PeakInsideFeature	NA	ENSG00000116133.7	DHCR24	any_internal	0.04491	0.03025	0	0	0.34509
chr1	55349224	55349234	FOSJUN_MA0099.3	9.45819	+	chr1	55349107	55349699	PRCC	gene	55352547	55353674	+	start	3144	Upstream	NA	ENSG00000242396.1	RP11-67L3.5	any_promoter	0.05899	0.14743	0	0	-1.04661
chr1	55403294	55403304	FOSJUN_MA0099.3	8.28374	-	chr1	55403148	55403477	PRCC	gene	55446464	55457966	+	start	43152	Upstream	NA	ENSG00000143001.4	TMEM61	distal_enhancer	0.06843	0.04899	0	0	0.34066
chr1	55418829	55418839	FOSJUN_MA0099.3	9.29788	-	chr1	55418435	55419055	TFE3-RCC,PRCC	gene	55446464	55457966	+	start	27719	Upstream	NA	ENSG00000143001.4	TMEM61	distal_enhancer	0.1285	0.10574	0	0	0.23319
chr1	55431755	55431765	FOSJUN_MA0099.3	7.8693	+	chr1	55431239	55431972	TFE3-RCC,PRCC	gene	55446464	55457966	+	start	14859	Upstream	NA	ENSG00000143001.4	TMEM61	distal_enhancer	0.0613	0.06472	0	0	-0.05671
chr1	55431816	55431826	FOSJUN_MA0099.3	8.72165	-	chr1	55431239	55431972	TFE3-RCC,PRCC	gene	55446464	55457966	+	start	14859	Upstream	NA	ENSG00000143001.4	TMEM61	distal_enhancer	0.07161	0.07817	0	0	-0.09574
chr1	55437274	55437284	FOSJUN_MA0099.3	7.8693	-	chr1	55436785	55437526	PRCC	gene	55446464	55457966	+	start	9309	Upstream	NA	ENSG00000143001.4	TMEM61	any_promoter	0.01717	0.06424	0	0	-1.09984
chr1	55437299	55437309	FOSJUN_MA0099.3	8.81378	+	chr1	55436785	55437526	PRCC	gene	55446464	55457966	+	start	9309	Upstream	NA	ENSG00000143001.4	TMEM61	any_promoter	0.01805	0.05013	0	0	-0.81795
chr1	55539004	55539014	FOSJUN_MA0099.3	9.75161	-	chr1	55538923	55539209	PRCC	gene	55532031	55680786	-	end	7035	PeakInsideFeature	NA	ENSG00000162402.8	USP24	any_internal	0.04922	0.05435	0	0	-0.0977
chr1	55593712	55593722	FOSJUN_MA0099.3	8.42259	-	chr1	55593396	55594688	TFE3-RCC,PRCC	gene	55532031	55680786	-	center	12366	PeakInsideFeature	NA	ENSG00000162402.8	USP24	any_internal	0.06255	0.08779	0	0	-0.36919
chr1	55593805	55593815	FOSJUN_MA0099.3	9.22157	-	chr1	55593396	55594688	TFE3-RCC,PRCC	gene	55532031	55680786	-	center	12366	PeakInsideFeature	NA	ENSG00000162402.8	USP24	any_internal	0.07636	0.1742	0	0	-0.98177
chr1	55645102	55645112	FOSJUN_MA0099.3	10.93777	-	chr1	55644915	55645339	PRCC	gene	55532031	55680786	-	start	35659	PeakInsideFeature	NA	ENSG00000162402.8	USP24	any_internal	0.03755	0.03577	0	0	0.04234
chr1	55696481	55696491	FOSJUN_MA0099.3	7.72378	+	chr1	55696422	55696623	PRCC	gene	55683533	55699850	+	end	3328	PeakInsideFeature	NA	ENSG00000231090.1	RP11-101C11.1	any_internal	0.03221	0.02416	0	0	0.22299
chr1	55728691	55728701	FOSJUN_MA0099.3	7.8693	+	chr1	55728197	55729179	PRCC	gene	55683533	55699850	+	end	28838	Downstream	NA	ENSG00000231090.1	RP11-101C11.1	distal_enhancer	0.05467	0.08517	0	0	-0.47269
chr1	55743083	55743093	FOSJUN_MA0099.3	8.00094	-	chr1	55742481	55743844	TFE3-RCC,PRCC	gene	55683533	55699850	+	end	43312	Downstream	NA	ENSG00000231090.1	RP11-101C11.1	distal_enhancer	0.05128	0.09515	0	0	-0.66244
chr1	55753016	55753026	FOSJUN_MA0099.3	7.72378	+	chr1	55752938	55753173	PRCC	NA	NA	NA	NA	NA	NA	NA	NA	NA	NA	NA	0.05021	0.02181	0	0	0.69595
chr1	55771646	55771656	FOSJUN_MA0099.3	10.56445	+	chr1	55771523	55771731	PRCC	NA	NA	NA	NA	NA	NA	NA	NA	NA	NA	NA	0.02938	0.0234	0	0	0.17141
chr1	55828410	55828420	FOSJUN_MA0099.3	7.70332	+	chr1	55828268	55829330	PRCC	gene	55833138	55834447	+	start	4339	Upstream	NA	ENSG00000231900.3	GOT2P1	any_promoter	0.05662	0.05295	0	0	0.06722
chr1	55867954	55867964	FOSJUN_MA0099.3	9.29788	+	chr1	55867839	55868155	PRCC	gene	55864186	55864293	+	end	3704	Downstream	NA	ENSG00000252162.1	RNU6-830P	distal_enhancer	0.035	0.08646	0	0	-0.90474
chr1	55887168	55887178	FOSJUN_MA0099.3	9.29788	-	chr1	55886465	55887357	TFE3-RCC,PRCC	gene	55864186	55864293	+	end	22618	Downstream	NA	ENSG00000252162.1	RNU6-830P	distal_enhancer	0.21754	0.07551	1	0	1.27935
chr1	55894843	55894853	FOSJUN_MA0099.3	10.06248	+	chr1	55894260	55895531	TFE3-RCC,PRCC	gene	55864186	55864293	+	end	30602	Downstream	NA	ENSG00000252162.1	RNU6-830P	distal_enhancer	0.30674	0.54923	1	1	-0.79342
chr1	55895150	55895160	FOSJUN_MA0099.3	8.34833	-	chr1	55894260	55895531	TFE3-RCC,PRCC	gene	55864186	55864293	+	end	30602	Downstream	NA	ENSG00000252162.1	RNU6-830P	distal_enhancer	0.25489	0.44731	1	1	-0.75698
chr1	55908760	55908770	FOSJUN_MA0099.3	7.81829	+	chr1	55908720	55909727	TFE3-RCC,PRCC	gene	55950543	55950645	-	end	41320	Downstream	NA	ENSG00000272051.1	Y_RNA	distal_enhancer	0.08156	0.05009	0	0	0.51071
chr1	55909487	55909497	FOSJUN_MA0099.3	7.72378	-	chr1	55908720	55909727	TFE3-RCC,PRCC	gene	55950543	55950645	-	end	41320	Downstream	NA	ENSG00000272051.1	Y_RNA	distal_enhancer	0.3961	0.26484	1	1	0.54046
chr1	55938609	55938619	FOSJUN_MA0099.3	9.22157	+	chr1	55938268	55938762	PRCC	gene	55950543	55950645	-	end	12028	Downstream	NA	ENSG00000272051.1	Y_RNA	distal_enhancer	0.07027	0.08297	0	0	-0.18234
chr1	56039002	56039012	FOSJUN_MA0099.3	8.39934	-	chr1	56038468	56039412	TFE3-RCC,PRCC	gene	56046709	56200675	+	start	7769	Upstream	NA	ENSG00000234810.1	RP11-466L17.1	any_promoter	0.04966	0.05863	0	0	-0.16578
chr1	56046782	56046792	FOSJUN_MA0099.3	9.45819	+	chr1	56046535	56047064	PRCC	gene	56046709	56200675	+	start	90	OverlapStart	NA	ENSG00000234810.1	RP11-466L17.1	any_promoter	0.03175	0.04943	0	0	-0.3974
chr1	56184753	56184763	FOSJUN_MA0099.3	8.43985	-	chr1	56184379	56185340	TFE3-RCC,PRCC	gene	56046709	56200675	+	end	15816	PeakInsideFeature	NA	ENSG00000234810.1	RP11-466L17.1	any_internal	0.06064	0.04948	0	0	0.20399
chr1	56200928	56200938	FOSJUN_MA0099.3	9.24964	-	chr1	56200790	56201108	PRCC	gene	56046709	56200675	+	end	274	Downstream	NA	ENSG00000234810.1	RP11-466L17.1	distal_enhancer	0.03821	0.02406	0	0	0.37231
chr1	56247695	56247705	FOSJUN_MA0099.3	8.81378	+	chr1	56247456	56248273	PRCC	gene	56289479	56333921	+	start	41615	Upstream	NA	ENSG00000233147.1	RP11-90C4.1	distal_enhancer	0.05059	0.12476	0	0	-0.99593
chr1	56247746	56247756	FOSJUN_MA0099.3	10.36155	-	chr1	56247456	56248273	PRCC	gene	56289479	56333921	+	start	41615	Upstream	NA	ENSG00000233147.1	RP11-90C4.1	distal_enhancer	0.09502	0.08184	0	0	0.16932
chr1	56278044	56278054	FOSJUN_MA0099.3	8.39451	+	chr1	56277625	56278750	TFE3-RCC,PRCC	gene	56289479	56333921	+	start	11292	Upstream	NA	ENSG00000233147.1	RP11-90C4.1	distal_enhancer	0.03719	0.07371	0	0	-0.67521
chr1	56289435	56289445	FOSJUN_MA0099.3	10.56445	+	chr1	56289263	56289743	PRCC	gene	56289479	56333921	+	start	24	OverlapStart	NA	ENSG00000233147.1	RP11-90C4.1	any_promoter	0.06138	0.038	0	0	0.46163
chr1	56293244	56293254	FOSJUN_MA0099.3	10.56445	+	chr1	56292438	56294041	PRCC	gene	56289479	56333921	+	start	3760	PeakInsideFeature	NA	ENSG00000233147.1	RP11-90C4.1	any_internal	0.04195	0.07706	0	0	-0.61577
chr1	56333361	56333371	FOSJUN_MA0099.3	8.39451	-	chr1	56332814	56335211	TFE3-RCC,PRCC	gene	56289479	56333921	+	end	91	OverlapEnd	NA	ENSG00000233147.1	RP11-90C4.1	any_internal	0.04143	0.02562	0	0	0.39903
chr1	56358990	56359000	FOSJUN_MA0099.3	8.34833	-	chr1	56358858	56359374	PRCC	gene	56381281	56410636	-	end	22165	Downstream	NA	ENSG00000230250.1	RP11-90C4.2	distal_enhancer	0.07541	0.09324	0	0	-0.238
chr1	56364082	56364092	FOSJUN_MA0099.3	8.37426	-	chr1	56363944	56364227	PRCC	gene	56381281	56410636	-	end	17196	Downstream	NA	ENSG00000230250.1	RP11-90C4.2	distal_enhancer	0.02669	0.03019	0	0	-0.09633
chr1	56421135	56421145	FOSJUN_MA0099.3	8.81378	+	chr1	56421014	56421242	PRCC	gene	56410759	56415792	+	end	5336	Downstream	NA	ENSG00000233079.1	RP11-90C4.3	distal_enhancer	0.03218	0.04414	0	0	-0.27845
chr1	56483212	56483222	FOSJUN_MA0099.3	8.00094	+	chr1	56482983	56483702	PRCC	NA	NA	NA	NA	NA	NA	NA	NA	NA	NA	NA	0.04107	0.04369	0	0	-0.05695
chr1	56485346	56485356	FOSJUN_MA0099.3	8.81378	+	chr1	56485199	56485474	PRCC	NA	NA	NA	NA	NA	NA	NA	NA	NA	NA	NA	0.04851	0.04146	0	0	0.14757
chr1	56491811	56491821	FOSJUN_MA0099.3	10.56445	+	chr1	56491315	56492484	PRCC	NA	NA	NA	NA	NA	NA	NA	NA	NA	NA	NA	0.01706	0.03223	0	0	-0.45361
chr1	56491847	56491857	FOSJUN_MA0099.3	7.86913	+	chr1	56491315	56492484	PRCC	NA	NA	NA	NA	NA	NA	NA	NA	NA	NA	NA	0.02703	0.01993	0	0	0.21614
chr1	56603747	56603757	FOSJUN_MA0099.3	7.5865	+	chr1	56603646	56604056	PRCC	gene	56611392	56620896	+	start	7541	Upstream	NA	ENSG00000235612.1	RP1-158P9.1	any_promoter	0.02788	0.0165	0	0	0.35726
chr1	56604030	56604040	FOSJUN_MA0099.3	8.92455	+	chr1	56603646	56604056	PRCC	gene	56611392	56620896	+	start	7541	Upstream	NA	ENSG00000235612.1	RP1-158P9.1	any_promoter	0.01752	0.02327	0	0	-0.18712
chr1	56666455	56666465	FOSJUN_MA0099.3	8.00094	+	chr1	56666113	56666541	PRCC	gene	56673238	56674128	-	end	6911	Downstream	NA	ENSG00000229871.1	RP4-710M16.1	distal_enhancer	0.02547	0.02418	0	0	0.03812
chr1	56794810	56794820	FOSJUN_MA0099.3	10.56445	-	chr1	56794448	56794867	PRCC	gene	56843004	56843090	-	end	48347	Downstream	NA	ENSG00000223307.2	AC119674.1	distal_enhancer	0.03791	0.03715	0	0	0.01782
chr1	56796291	56796301	FOSJUN_MA0099.3	10.56445	-	chr1	56795614	56796457	TFE3-RCC,PRCC	gene	56843004	56843090	-	end	46969	Downstream	NA	ENSG00000223307.2	AC119674.1	distal_enhancer	0.09226	0.10794	0	0	-0.18253
chr1	56828888	56828898	FOSJUN_MA0099.3	9.98823	-	chr1	56828788	56829219	TFE3-RCC	gene	56843004	56843090	-	end	14001	Downstream	NA	ENSG00000223307.2	AC119674.1	distal_enhancer	0.0337	0.01343	0	0	0.62438
chr1	56891127	56891137	FOSJUN_MA0099.3	8.64535	+	chr1	56890122	56891571	TFE3-RCC,PRCC	gene	56880634	56881638	+	end	9208	Downstream	NA	ENSG00000223956.1	RP4-710M16.2	distal_enhancer	0.32865	0.21359	1	1	0.56976
chr1	56922662	56922672	FOSJUN_MA0099.3	9.34322	+	chr1	56922393	56922845	TFE3-RCC,PRCC	gene	56960418	57110974	-	end	37799	Downstream	NA	ENSG00000162407.8	PPAP2B	distal_enhancer	0.16784	0.28348	0	1	-0.68059
chr1	56935810	56935820	FOSJUN_MA0099.3	8.28374	-	chr1	56935203	56937104	TFE3-RCC,PRCC	gene	56960418	57110974	-	end	24265	Downstream	NA	ENSG00000162407.8	PPAP2B	distal_enhancer	0.203	0.13388	1	0	0.52386
chr1	56968480	56968490	FOSJUN_MA0099.3	8.3	+	chr1	56968101	56968809	TFE3-RCC,PRCC	gene	56960418	57110974	-	end	8037	PeakInsideFeature	NA	ENSG00000162407.8	PPAP2B	any_internal	0.13789	0.27456	0	1	-0.88301
chr1	56977128	56977138	FOSJUN_MA0099.3	8.64535	+	chr1	56976933	56977709	TFE3-RCC,PRCC	gene	56960418	57110974	-	end	16903	PeakInsideFeature	NA	ENSG00000162407.8	PPAP2B	any_internal	0.27269	0.11409	1	0	1.10335
chr1	56982702	56982712	FOSJUN_MA0099.3	9.17539	+	chr1	56981927	56983763	TFE3-RCC,PRCC	gene	56960418	57110974	-	end	22427	PeakInsideFeature	NA	ENSG00000162407.8	PPAP2B	any_internal	0.49629	0.37529	1	1	0.38188
chr1	56983596	56983606	FOSJUN_MA0099.3	9.1871	-	chr1	56981927	56983763	TFE3-RCC,PRCC	gene	56960418	57110974	-	end	22427	PeakInsideFeature	NA	ENSG00000162407.8	PPAP2B	any_internal	0.05409	0.09329	0	0	-0.58687
chr1	56992742	56992752	FOSJUN_MA0099.3	10.36155	+	chr1	56992367	56994207	TFE3-RCC,PRCC	gene	56960418	57110974	-	end	32869	PeakInsideFeature	NA	ENSG00000162407.8	PPAP2B	any_internal	0.05679	0.08364	0	0	-0.41397
chr1	57018847	57018857	FOSJUN_MA0099.3	8.39934	-	chr1	57018639	57019311	TFE3-RCC,PRCC	gene	56960418	57110974	-	center	16721	PeakInsideFeature	NA	ENSG00000162407.8	PPAP2B	any_internal	0.03817	0.02166	0	0	0.44529
chr1	57031539	57031549	FOSJUN_MA0099.3	7.71323	-	chr1	57031462	57032267	TFE3-RCC,PRCC	gene	56960418	57110974	-	center	3832	PeakInsideFeature	NA	ENSG00000162407.8	PPAP2B	any_internal	0.05368	0.03944	0	0	0.29215
chr1	57142526	57142536	FOSJUN_MA0099.3	9.29788	-	chr1	57141813	57143477	TFE3-RCC,PRCC	gene	57110994	57181008	+	center	3356	PeakInsideFeature	NA	ENSG00000162409.6	PRKAA2	any_internal	0.28821	0.17862	1	0	0.62374
chr1	57152021	57152031	FOSJUN_MA0099.3	8.92455	-	chr1	57151971	57152476	PRCC	gene	57110994	57181008	+	center	6222	PeakInsideFeature	NA	ENSG00000162409.6	PRKAA2	any_internal	0.04065	0.07131	0	0	-0.55998
chr1	57154302	57154312	FOSJUN_MA0099.3	7.65509	-	chr1	57154105	57154903	TFE3-RCC,PRCC	gene	57110994	57181008	+	center	8503	PeakInsideFeature	NA	ENSG00000162409.6	PRKAA2	any_internal	0.107	0.30718	0	1	-1.33805
chr1	57154326	57154336	FOSJUN_MA0099.3	8.92455	-	chr1	57154105	57154903	TFE3-RCC,PRCC	gene	57110994	57181008	+	center	8503	PeakInsideFeature	NA	ENSG00000162409.6	PRKAA2	any_internal	0.12077	0.30718	0	1	-1.19385
chr1	57176484	57176494	FOSJUN_MA0099.3	10.03441	-	chr1	57176318	57176846	TFE3-RCC,PRCC	gene	57110994	57181008	+	end	4426	PeakInsideFeature	NA	ENSG00000162409.6	PRKAA2	any_internal	0.07254	0.08154	0	0	-0.12859
chr1	57220526	57220536	FOSJUN_MA0099.3	7.8693	+	chr1	57220475	57220945	PRCC	gene	57184476	57285369	-	center	14212	PeakInsideFeature	NA	ENSG00000187889.8	C1orf168	any_internal	0.05077	0.04276	0	0	0.16348
chr1	57239304	57239314	FOSJUN_MA0099.3	8.3	-	chr1	57238884	57239600	PRCC	gene	57184476	57285369	-	center	4320	PeakInsideFeature	NA	ENSG00000187889.8	C1orf168	any_internal	0.02358	0.045	0	0	-0.53624
chr1	57263775	57263785	FOSJUN_MA0099.3	8.28374	+	chr1	57262751	57264161	TFE3-RCC,PRCC	gene	57184476	57285369	-	start	21913	PeakInsideFeature	NA	ENSG00000187889.8	C1orf168	any_internal	0.09368	0.06165	0	0	0.45834
chr1	57286454	57286464	FOSJUN_MA0099.3	9.22157	-	chr1	57286451	57287061	TFE3-RCC,PRCC	gene	57184476	57285369	-	start	1387	Upstream	NA	ENSG00000187889.8	C1orf168	any_promoter	0.06643	0.03031	0	0	0.73558
chr1	57298223	57298233	FOSJUN_MA0099.3	8.00094	+	chr1	57297386	57298425	TFE3-RCC,PRCC	gene	57289351	57292593	-	start	5312	Upstream	NA	ENSG00000229913.1	RP11-378I13.1	any_promoter	0.05691	0.12199	0	0	-0.85148
chr1	57330205	57330215	FOSJUN_MA0099.3	8.19644	-	chr1	57330167	57330413	PRCC	gene	57320478	57383894	+	start	9812	PeakInsideFeature	NA	ENSG00000157131.10	C8A	any_internal	0.03044	0.01962	0	0	0.31968
chr1	57367609	57367619	FOSJUN_MA0099.3	9.29788	+	chr1	57367321	57367963	PRCC	gene	57320478	57383894	+	center	15456	PeakInsideFeature	NA	ENSG00000157131.10	C8A	any_internal	0.04675	0.08874	0	0	-0.6722
chr1	57376941	57376951	FOSJUN_MA0099.3	9.17539	+	chr1	57376077	57377558	TFE3-RCC,PRCC	gene	57320478	57383894	+	end	7077	PeakInsideFeature	NA	ENSG00000157131.10	C8A	any_internal	0.17068	0.06191	0	0	1.18021
chr1	57381482	57381492	FOSJUN_MA0099.3	8.34833	+	chr1	57381330	57382130	TFE3-RCC,PRCC	gene	57320478	57383894	+	end	2164	PeakInsideFeature	NA	ENSG00000157131.10	C8A	any_internal	0.0599	0.04607	0	0	0.25987
chr1	57386301	57386311	FOSJUN_MA0099.3	8.18604	+	chr1	57385963	57386647	TFE3-RCC,PRCC	gene	57320478	57383894	+	end	2411	Downstream	NA	ENSG00000157131.10	C8A	distal_enhancer	0.21966	0.16669	1	0	0.35364
chr1	57424366	57424376	FOSJUN_MA0099.3	9.1871	-	chr1	57424123	57424656	PRCC	gene	57429558	57462430	+	start	5169	Upstream	NA	ENSG00000236341.1	RP5-1103B4.3	any_promoter	0.04172	0.03922	0	0	0.05595
chr1	57434909	57434919	FOSJUN_MA0099.3	8.77266	-	chr1	57434604	57435484	TFE3-RCC,PRCC	gene	57394882	57431813	-	start	3231	Upstream	NA	ENSG00000021852.8	C8B	any_promoter	0.09645	0.07705	0	0	0.25337
chr1	57435379	57435389	FOSJUN_MA0099.3	8.39451	+	chr1	57434604	57435484	TFE3-RCC,PRCC	gene	57394882	57431813	-	start	3231	Upstream	NA	ENSG00000021852.8	C8B	any_promoter	0.03927	0.02561	0	0	0.35089
chr1	57440263	57440273	FOSJUN_MA0099.3	9.98823	+	chr1	57439961	57440410	PRCC	gene	57394882	57431813	-	start	8372	Upstream	NA	ENSG00000021852.8	C8B	any_promoter	0.0328	0.03409	0	0	-0.0324
chr1	57483077	57483087	FOSJUN_MA0099.3	10.93777	+	chr1	57482977	57483185	TFE3-RCC	gene	57460450	59012406	-	end	22631	PeakInsideFeature	NA	ENSG00000173406.11	DAB1	any_internal	0.04866	0.02618	0	0	0.53405
chr1	57490364	57490374	FOSJUN_MA0099.3	9.17539	+	chr1	57490363	57491107	TFE3-RCC,PRCC	gene	57460450	59012406	-	end	30285	PeakInsideFeature	NA	ENSG00000173406.11	DAB1	any_internal	0.0415	0.01722	0	0	0.66815
chr1	57516153	57516163	FOSJUN_MA0099.3	7.70332	+	chr1	57516018	57516302	PRCC	gene	57460450	59012406	-	end	55710	PeakInsideFeature	NA	ENSG00000173406.11	DAB1	any_internal	0.07378	0.0384	0	0	0.64799
chr1	57553483	57553493	FOSJUN_MA0099.3	10.03441	-	chr1	57553385	57553684	PRCC	gene	57460450	59012406	-	end	93084	PeakInsideFeature	NA	ENSG00000173406.11	DAB1	any_internal	0.02694	0.04751	0	0	-0.48935
chr1	57629268	57629278	FOSJUN_MA0099.3	9.24964	-	chr1	57628071	57629334	TFE3-RCC,PRCC	gene	57460450	59012406	-	end	168252	PeakInsideFeature	NA	ENSG00000173406.11	DAB1	any_internal	0.0716	0.05174	0	0	0.33596
chr1	57654004	57654014	FOSJUN_MA0099.3	8.3	+	chr1	57653659	57654191	PRCC	gene	57460450	59012406	-	end	193475	PeakInsideFeature	NA	ENSG00000173406.11	DAB1	any_internal	0.02607	0.01957	0	0	0.20061
chr1	57863390	57863400	FOSJUN_MA0099.3	7.80483	-	chr1	57863215	57863698	TFE3-RCC	gene	57460450	59012406	-	center	372972	PeakInsideFeature	NA	ENSG00000173406.11	DAB1	any_internal	0.0491	0.01782	0	0	0.80568
chr1	57867517	57867527	FOSJUN_MA0099.3	9.29788	-	chr1	57867178	57867661	PRCC	gene	57460450	59012406	-	center	369009	PeakInsideFeature	NA	ENSG00000173406.11	DAB1	any_internal	0.03437	0.02484	0	0	0.25716
chr1	57955475	57955485	FOSJUN_MA0099.3	10.56445	-	chr1	57955158	57955703	PRCC	gene	57460450	59012406	-	center	280998	PeakInsideFeature	NA	ENSG00000173406.11	DAB1	any_internal	0.03522	0.03937	0	0	-0.09772
chr1	57955514	57955524	FOSJUN_MA0099.3	9.45819	-	chr1	57955158	57955703	PRCC	gene	57460450	59012406	-	center	280998	PeakInsideFeature	NA	ENSG00000173406.11	DAB1	any_internal	0.0279	0.04976	0	0	-0.5071
chr1	58124343	58124353	FOSJUN_MA0099.3	8.42259	-	chr1	58124019	58124486	PRCC	gene	57460450	59012406	-	center	112176	PeakInsideFeature	NA	ENSG00000173406.11	DAB1	any_internal	0.02327	0.02991	0	0	-0.18963
chr1	58262353	58262363	FOSJUN_MA0099.3	8.39451	+	chr1	58262034	58262788	PRCC	gene	57460450	59012406	-	center	25983	PeakInsideFeature	NA	ENSG00000173406.11	DAB1	any_internal	0.04417	0.07701	0	0	-0.56729
chr1	58262450	58262460	FOSJUN_MA0099.3	10.56445	+	chr1	58262034	58262788	PRCC	gene	57460450	59012406	-	center	25983	PeakInsideFeature	NA	ENSG00000173406.11	DAB1	any_internal	0.04081	0.12853	0	0	-1.2348
chr1	58297494	58297504	FOSJUN_MA0099.3	9.54871	+	chr1	58297333	58297713	PRCC	gene	57460450	59012406	-	center	61095	PeakInsideFeature	NA	ENSG00000173406.11	DAB1	any_internal	0.02672	0.02947	0	0	-0.07617
chr1	58297528	58297538	FOSJUN_MA0099.3	7.8693	-	chr1	58297333	58297713	PRCC	gene	57460450	59012406	-	center	61095	PeakInsideFeature	NA	ENSG00000173406.11	DAB1	any_internal	0.01804	0.02856	0	0	-0.3222
chr1	58304903	58304913	FOSJUN_MA0099.3	7.81829	-	chr1	58304794	58305061	PRCC	gene	57460450	59012406	-	center	68499	PeakInsideFeature	NA	ENSG00000173406.11	DAB1	any_internal	0.01968	0.02337	0	0	-0.117
chr1	58309629	58309639	FOSJUN_MA0099.3	9.22157	-	chr1	58309368	58309661	PRCC	gene	57460450	59012406	-	center	73086	PeakInsideFeature	NA	ENSG00000173406.11	DAB1	any_internal	0.0234	0.01596	0	0	0.24633
chr1	58314203	58314213	FOSJUN_MA0099.3	8.34833	+	chr1	58314144	58314399	PRCC	gene	57460450	59012406	-	center	77843	PeakInsideFeature	NA	ENSG00000173406.11	DAB1	any_internal	0.04492	0.02474	0	0	0.49982
chr1	58323653	58323663	FOSJUN_MA0099.3	8.64535	-	chr1	58323574	58323809	PRCC	gene	58326203	58346577	+	start	2512	Upstream	NA	ENSG00000226759.3	RP4-737A23.2	any_promoter	0.02702	0.0339	0	0	-0.1825
chr1	58469813	58469823	FOSJUN_MA0099.3	9.17539	+	chr1	58469308	58469937	PRCC	gene	57460450	59012406	-	center	233194	PeakInsideFeature	NA	ENSG00000173406.11	DAB1	any_internal	0.03387	0.02425	0	0	0.26229
chr1	58477767	58477777	FOSJUN_MA0099.3	9.98823	+	chr1	58477621	58478108	PRCC	gene	57460450	59012406	-	center	241436	PeakInsideFeature	NA	ENSG00000173406.11	DAB1	any_internal	0.05142	0.04182	0	0	0.19642
chr1	58477982	58477992	FOSJUN_MA0099.3	7.49897	+	chr1	58477621	58478108	PRCC	gene	57460450	59012406	-	center	241436	PeakInsideFeature	NA	ENSG00000173406.11	DAB1	any_internal	0.04253	0.01839	0	0	0.65028
chr1	58478008	58478018	FOSJUN_MA0099.3	8.72165	-	chr1	58477621	58478108	PRCC	gene	57460450	59012406	-	center	241436	PeakInsideFeature	NA	ENSG00000173406.11	DAB1	any_internal	0.03157	0.02676	0	0	0.13061
chr1	58504462	58504472	FOSJUN_MA0099.3	10.56445	+	chr1	58504026	58504529	PRCC	gene	57460450	59012406	-	center	267849	PeakInsideFeature	NA	ENSG00000173406.11	DAB1	any_internal	0.04209	0.03267	0	0	0.22185
chr1	58507634	58507644	FOSJUN_MA0099.3	8.77266	-	chr1	58507140	58507821	PRCC	gene	57460450	59012406	-	center	271052	PeakInsideFeature	NA	ENSG00000173406.11	DAB1	any_internal	0.0418	0.01883	0	0	0.61947
chr1	58528505	58528515	FOSJUN_MA0099.3	9.22157	+	chr1	58528355	58528602	PRCC	gene	58521804	58522152	-	start	6326	Upstream	NA	ENSG00000223416.3	RP11-393I23.2	any_promoter	0.0414	0.02005	0	0	0.57015
chr1	58628707	58628717	FOSJUN_MA0099.3	8.39451	-	chr1	58628432	58629003	TFE3-RCC,PRCC	gene	57460450	59012406	-	start	383689	PeakInsideFeature	NA	ENSG00000173406.11	DAB1	any_internal	0.06259	0.03769	0	0	0.48916
chr1	58824142	58824152	FOSJUN_MA0099.3	10.06248	-	chr1	58823744	58824578	PRCC	gene	57460450	59012406	-	start	188245	PeakInsideFeature	NA	ENSG00000173406.11	DAB1	any_internal	0.0411	0.05998	0	0	-0.36739
chr1	58825309	58825319	FOSJUN_MA0099.3	7.86913	-	chr1	58825036	58825456	PRCC	gene	57460450	59012406	-	start	187160	PeakInsideFeature	NA	ENSG00000173406.11	DAB1	any_internal	0.04629	0.03388	0	0	0.28025
chr1	58826964	58826974	FOSJUN_MA0099.3	7.84253	+	chr1	58826928	58827306	PRCC	gene	57460450	59012406	-	start	185289	PeakInsideFeature	NA	ENSG00000173406.11	DAB1	any_internal	0.02441	0.01594	0	0	0.27747
chr1	58861209	58861219	FOSJUN_MA0099.3	9.17539	-	chr1	58860997	58861489	PRCC	gene	57460450	59012406	-	start	151163	PeakInsideFeature	NA	ENSG00000173406.11	DAB1	any_internal	0.04807	0.07481	0	0	-0.45526
chr1	58900431	58900441	FOSJUN_MA0099.3	9.98823	+	chr1	58900426	58900637	PRCC	gene	58881055	59012474	-	end	19476	PeakInsideFeature	NA	ENSG00000162600.7	OMA1	any_internal	0.05445	0.03831	0	0	0.33231
chr1	58912816	58912826	FOSJUN_MA0099.3	8.43985	-	chr1	58912087	58913002	TFE3-RCC,PRCC	gene	58881055	59012474	-	end	31489	PeakInsideFeature	NA	ENSG00000162600.7	OMA1	any_internal	0.05404	0.0796	0	0	-0.40874
chr1	59039605	59039615	FOSJUN_MA0099.3	7.81829	-	chr1	59039400	59040162	TFE3-RCC,PRCC	gene	59031300	59031604	-	start	8177	Upstream	NA	ENSG00000264128.1	RN7SL713P	any_promoter	0.1412	0.20021	0	1	-0.44064
chr1	59041786	59041796	FOSJUN_MA0099.3	8.67342	-	chr1	59041630	59043371	TFE3-RCC,PRCC	gene	59041098	59043166	-	start	666	OverlapStart	NA	ENSG00000184292.5	TACSTD2	any_promoter	0.04579	0.11086	0	0	-0.95037
chr1	59043008	59043018	FOSJUN_MA0099.3	7.51034	-	chr1	59041630	59043371	TFE3-RCC,PRCC	gene	59041098	59043166	-	start	666	OverlapStart	NA	ENSG00000184292.5	TACSTD2	any_promoter	0.06785	0.24057	0	1	-1.5263
chr1	59050417	59050427	FOSJUN_MA0099.3	9.48626	+	chr1	59049184	59051842	TFE3-RCC,PRCC	gene	59041098	59043166	-	start	7347	Upstream	NA	ENSG00000184292.5	TACSTD2	any_promoter	0.36245	0.44349	1	1	-0.27465
chr1	59052191	59052201	FOSJUN_MA0099.3	9.98823	+	chr1	59051986	59052279	TFE3-RCC	gene	59041098	59043166	-	start	8966	Upstream	NA	ENSG00000184292.5	TACSTD2	any_promoter	0.08896	0.03331	0	0	0.97895
chr1	59062653	59062663	FOSJUN_MA0099.3	8.34833	+	chr1	59062131	59062832	PRCC	gene	59041098	59043166	-	start	19315	Upstream	NA	ENSG00000184292.5	TACSTD2	distal_enhancer	0.08711	0.09376	0	0	-0.08386
chr1	59215572	59215582	FOSJUN_MA0099.3	10.03441	+	chr1	59215160	59215647	PRCC	gene	59230520	59230607	-	end	15117	Downstream	NA	ENSG00000264081.1	AL136985.1	distal_enhancer	0.03836	0.03955	0	0	-0.02727
chr1	59218418	59218428	FOSJUN_MA0099.3	10.93777	+	chr1	59218361	59218803	PRCC	gene	59230520	59230607	-	end	11938	Downstream	NA	ENSG00000264081.1	AL136985.1	distal_enhancer	0.06636	0.04333	0	0	0.42443
chr1	59219905	59219915	FOSJUN_MA0099.3	10.36155	+	chr1	59219819	59220212	PRCC	gene	59230520	59230607	-	end	10505	Downstream	NA	ENSG00000264081.1	AL136985.1	distal_enhancer	0.02979	0.0459	0	0	-0.37795
chr1	59221183	59221193	FOSJUN_MA0099.3	9.17539	+	chr1	59220630	59221692	TFE3-RCC,PRCC	gene	59230520	59230607	-	end	9359	Downstream	NA	ENSG00000264081.1	AL136985.1	distal_enhancer	0.21164	0.18867	1	1	0.14797
chr1	59228602	59228612	FOSJUN_MA0099.3	8.19644	+	chr1	59228552	59229116	PRCC	gene	59230520	59230607	-	end	1686	Downstream	NA	ENSG00000264081.1	AL136985.1	distal_enhancer	0.03096	0.03148	0	0	-0.01359
chr1	59230163	59230173	FOSJUN_MA0099.3	7.8693	-	chr1	59230121	59230531	PRCC	gene	59230520	59230607	-	start	281	OverlapEnd	NA	ENSG00000264081.1	AL136985.1	any_promoter	0.01868	0.01723	0	0	0.04987
chr1	59239754	59239764	FOSJUN_MA0099.3	8.92455	+	chr1	59238647	59239980	TFE3-RCC,PRCC	gene	59230520	59230607	-	start	8706	Upstream	NA	ENSG00000264081.1	AL136985.1	any_promoter	0.03593	0.02775	0	0	0.21172
chr1	59289293	59289303	FOSJUN_MA0099.3	7.81829	+	chr1	59289065	59289864	PRCC	gene	59250822	59365384	+	center	18639	PeakInsideFeature	NA	ENSG00000234807.4	RP4-794H19.2	any_internal	0.0533	0.10727	0	0	-0.764
chr1	59314667	59314677	FOSJUN_MA0099.3	8.00094	-	chr1	59314272	59315519	TFE3-RCC,PRCC	gene	59304119	59316926	-	start	2031	PeakInsideFeature	NA	ENSG00000231740.1	RP11-63G10.2	any_internal	0.37867	0.42965	1	1	-0.17198
chr1	59327388	59327398	FOSJUN_MA0099.3	7.95982	-	chr1	59327274	59327796	PRCC	gene	59250822	59365384	+	center	19432	PeakInsideFeature	NA	ENSG00000234807.4	RP4-794H19.2	any_internal	0.04771	0.05784	0	0	-0.19063
chr1	59347319	59347329	FOSJUN_MA0099.3	8.42259	-	chr1	59346810	59347738	TFE3-RCC,PRCC	gene	59250822	59365384	+	end	18110	PeakInsideFeature	NA	ENSG00000234807.4	RP4-794H19.2	any_internal	0.39786	0.47406	1	1	-0.23956
chr1	59347370	59347380	FOSJUN_MA0099.3	8.42259	+	chr1	59346810	59347738	TFE3-RCC,PRCC	gene	59250822	59365384	+	end	18110	PeakInsideFeature	NA	ENSG00000234807.4	RP4-794H19.2	any_internal	0.17279	0.22113	0	1	-0.31689
chr1	59349142	59349152	FOSJUN_MA0099.3	8.37426	+	chr1	59348812	59349834	TFE3-RCC,PRCC	gene	59348539	59362375	-	end	784	PeakInsideFeature	NA	ENSG00000232453.1	RP4-794H19.1	any_internal	0.13623	0.33155	0	1	-1.14991
chr1	59395561	59395571	FOSJUN_MA0099.3	7.5472	-	chr1	59395353	59395997	PRCC	gene	59250822	59365384	+	end	30291	Downstream	NA	ENSG00000234807.4	RP4-794H19.2	distal_enhancer	0.05737	0.08005	0	0	-0.35471
chr1	59444937	59444947	FOSJUN_MA0099.3	7.5472	+	chr1	59444758	59445247	TFE3-RCC,PRCC	gene	59465347	59466166	+	start	20345	Upstream	NA	ENSG00000228121.1	PHBP3	distal_enhancer	0.06192	0.04364	0	0	0.34512
chr1	59486060	59486070	FOSJUN_MA0099.3	9.98823	+	chr1	59485704	59486587	TFE3-RCC,PRCC	gene	59486058	59510286	+	start	87	OverlapStart	NA	ENSG00000230812.1	RP4-794H19.4	any_promoter	0.34612	0.43536	1	1	-0.31163
chr1	59495644	59495654	FOSJUN_MA0099.3	8.28374	+	chr1	59495018	59496105	PRCC	gene	59486058	59510286	+	center	2611	PeakInsideFeature	NA	ENSG00000230812.1	RP4-794H19.4	any_internal	0.02197	0.04277	0	0	-0.53851
chr1	59511971	59511981	FOSJUN_MA0099.3	10.12493	+	chr1	59511852	59512054	PRCC	gene	59486058	59510286	+	end	1667	Downstream	NA	ENSG00000230812.1	RP4-794H19.4	distal_enhancer	0.04251	0.06606	0	0	-0.43732
chr1	59538109	59538119	FOSJUN_MA0099.3	8.81378	-	chr1	59537851	59538797	PRCC	gene	59522314	59553867	+	center	234	PeakInsideFeature	NA	ENSG00000237352.2	RP11-145M4.3	any_internal	0.05879	0.08972	0	0	-0.45796
chr1	59542263	59542273	FOSJUN_MA0099.3	8.92455	+	chr1	59542248	59542555	PRCC	gene	59521670	59543788	-	start	1387	PeakInsideFeature	NA	ENSG00000235215.2	RP11-145M4.2	any_internal	0.03734	0.02311	0	0	0.38079
chr1	59556301	59556311	FOSJUN_MA0099.3	7.5472	+	chr1	59555618	59556351	PRCC	gene	59522314	59553867	+	end	2117	Downstream	NA	ENSG00000237352.2	RP11-145M4.3	distal_enhancer	0.02877	0.01628	0	0	0.38965
chr1	59578799	59578809	FOSJUN_MA0099.3	10.06248	-	chr1	59578742	59579281	PRCC	gene	59597607	59664293	-	end	18596	Downstream	NA	ENSG00000224609.2	RP11-470E16.1	distal_enhancer	0.01908	0.03603	0	0	-0.47867
chr1	59578907	59578917	FOSJUN_MA0099.3	8.42259	+	chr1	59578742	59579281	PRCC	gene	59597607	59664293	-	end	18596	Downstream	NA	ENSG00000224609.2	RP11-470E16.1	distal_enhancer	0.0542	0.06799	0	0	-0.23431
chr1	59590080	59590090	FOSJUN_MA0099.3	10.56445	-	chr1	59589883	59590243	PRCC	gene	59597607	59664293	-	end	7544	Downstream	NA	ENSG00000224609.2	RP11-470E16.1	distal_enhancer	0.01652	0.02942	0	0	-0.39875
chr1	59602305	59602315	FOSJUN_MA0099.3	7.49897	-	chr1	59602134	59602584	PRCC	gene	59597607	59664293	-	end	4752	PeakInsideFeature	NA	ENSG00000224609.2	RP11-470E16.1	any_internal	0.03817	0.09264	0	0	-0.90777
chr1	59605167	59605177	FOSJUN_MA0099.3	7.81829	-	chr1	59605086	59605503	TFE3-RCC,PRCC	gene	59597607	59664293	-	end	7687	PeakInsideFeature	NA	ENSG00000224609.2	RP11-470E16.1	any_internal	0.15907	0.07284	0	0	0.91872
chr1	59605275	59605285	FOSJUN_MA0099.3	8.34833	+	chr1	59605086	59605503	TFE3-RCC,PRCC	gene	59597607	59664293	-	end	7687	PeakInsideFeature	NA	ENSG00000224609.2	RP11-470E16.1	any_internal	0.15904	0.08277	0	0	0.77765
chr1	59609034	59609044	FOSJUN_MA0099.3	8.92455	+	chr1	59608697	59609855	TFE3-RCC,PRCC	gene	59597607	59664293	-	end	11669	PeakInsideFeature	NA	ENSG00000224609.2	RP11-470E16.1	any_internal	0.15899	0.18896	0	1	-0.21882
chr1	59616888	59616898	FOSJUN_MA0099.3	7.5472	+	chr1	59616274	59617689	TFE3-RCC,PRCC	gene	59597607	59664293	-	center	13969	PeakInsideFeature	NA	ENSG00000224609.2	RP11-470E16.1	any_internal	0.97011	0.68227	1	1	0.49319
chr1	59616941	59616951	FOSJUN_MA0099.3	8.34833	+	chr1	59616274	59617689	TFE3-RCC,PRCC	gene	59597607	59664293	-	center	13969	PeakInsideFeature	NA	ENSG00000224609.2	RP11-470E16.1	any_internal	0.6057	0.47417	1	1	0.33803
chr1	59631184	59631194	FOSJUN_MA0099.3	8.42259	+	chr1	59631076	59631365	PRCC	gene	59597607	59664293	-	center	270	PeakInsideFeature	NA	ENSG00000224609.2	RP11-470E16.1	any_internal	0.0377	0.04638	0	0	-0.1899
chr1	59638224	59638234	FOSJUN_MA0099.3	8.92455	+	chr1	59638195	59638937	TFE3-RCC,PRCC	gene	59597607	59664293	-	center	7616	PeakInsideFeature	NA	ENSG00000224609.2	RP11-470E16.1	any_internal	0.04944	0.03701	0	0	0.26752
chr1	59639572	59639582	FOSJUN_MA0099.3	9.17539	-	chr1	59639373	59639923	PRCC	gene	59597607	59664293	-	center	8698	PeakInsideFeature	NA	ENSG00000224609.2	RP11-470E16.1	any_internal	0.0487	0.05811	0	0	-0.1756
chr1	59660464	59660474	FOSJUN_MA0099.3	8.37426	-	chr1	59660327	59660667	PRCC	gene	59597607	59664293	-	start	3796	PeakInsideFeature	NA	ENSG00000224609.2	RP11-470E16.1	any_internal	0.03286	0.06781	0	0	-0.69124
chr1	59681598	59681608	FOSJUN_MA0099.3	8.39451	-	chr1	59681534	59681839	PRCC	gene	59597607	59664293	-	start	17393	Upstream	NA	ENSG00000224609.2	RP11-470E16.1	distal_enhancer	0.0444	0.05035	0	0	-0.12034
chr1	59681730	59681740	FOSJUN_MA0099.3	8.28374	+	chr1	59681534	59681839	PRCC	gene	59597607	59664293	-	start	17393	Upstream	NA	ENSG00000224609.2	RP11-470E16.1	distal_enhancer	0.0556	0.04173	0	0	0.27622
chr1	59738374	59738384	FOSJUN_MA0099.3	10.03441	-	chr1	59737933	59738601	PRCC	gene	59754974	59755312	-	end	16707	Downstream	NA	ENSG00000270457.1	RP11-467C18.1	distal_enhancer	0.03874	0.04192	0	0	-0.07133
chr1	59756116	59756126	FOSJUN_MA0099.3	10.03441	-	chr1	59755681	59756667	TFE3-RCC,PRCC	gene	59754974	59755312	-	start	862	Upstream	NA	ENSG00000270457.1	RP11-467C18.1	any_promoter	0.0769	0.22764	0	1	-1.31844
chr1	59798847	59798857	FOSJUN_MA0099.3	8.3	+	chr1	59798679	59799862	TFE3-RCC,PRCC	gene	59762309	60233347	+	start	36961	PeakInsideFeature	NA	ENSG00000172456.12	FGGY	any_internal	0.0366	0.03459	0	0	0.04866
chr1	59799439	59799449	FOSJUN_MA0099.3	9.98823	-	chr1	59798679	59799862	TFE3-RCC,PRCC	gene	59762309	60233347	+	start	36961	PeakInsideFeature	NA	ENSG00000172456.12	FGGY	any_internal	0.05054	0.04218	0	0	0.17162
chr1	59827620	59827630	FOSJUN_MA0099.3	8.34833	-	chr1	59827415	59827775	PRCC	gene	59762309	60233347	+	start	65286	PeakInsideFeature	NA	ENSG00000172456.12	FGGY	any_internal	0.07386	0.05204	0	0	0.36396
chr1	59893142	59893152	FOSJUN_MA0099.3	9.22157	-	chr1	59892639	59893698	PRCC	gene	59762309	60233347	+	center	104660	PeakInsideFeature	NA	ENSG00000172456.12	FGGY	any_internal	0.0387	0.16431	0	0	-1.58657
chr1	59897776	59897786	FOSJUN_MA0099.3	8.77266	+	chr1	59897608	59899171	TFE3-RCC,PRCC	gene	59762309	60233347	+	center	99439	PeakInsideFeature	NA	ENSG00000172456.12	FGGY	any_internal	0.09928	0.07234	0	0	0.35573
chr1	59920976	59920986	FOSJUN_MA0099.3	8.42259	+	chr1	59920612	59921657	PRCC	gene	59762309	60233347	+	center	76694	PeakInsideFeature	NA	ENSG00000172456.12	FGGY	any_internal	0.05467	0.14164	0	0	-1.07417
chr1	59949936	59949946	FOSJUN_MA0099.3	9.1871	-	chr1	59949485	59950184	TFE3-RCC,PRCC	gene	59762309	60233347	+	center	47994	PeakInsideFeature	NA	ENSG00000172456.12	FGGY	any_internal	0.12187	0.17272	0	0	-0.43146
chr1	59949961	59949971	FOSJUN_MA0099.3	8.81378	-	chr1	59949485	59950184	TFE3-RCC,PRCC	gene	59762309	60233347	+	center	47994	PeakInsideFeature	NA	ENSG00000172456.12	FGGY	any_internal	0.12187	0.17272	0	0	-0.43146
chr1	59965062	59965072	FOSJUN_MA0099.3	7.95982	-	chr1	59964094	59965818	TFE3-RCC,PRCC	gene	59762309	60233347	+	center	32872	PeakInsideFeature	NA	ENSG00000172456.12	FGGY	any_internal	0.07429	0.12613	0	0	-0.6111
chr1	59965507	59965517	FOSJUN_MA0099.3	9.24964	+	chr1	59964094	59965818	TFE3-RCC,PRCC	gene	59762309	60233347	+	center	32872	PeakInsideFeature	NA	ENSG00000172456.12	FGGY	any_internal	0.10544	0.17949	0	0	-0.65267
chr1	59972707	59972717	FOSJUN_MA0099.3	7.8693	-	chr1	59972321	59973108	TFE3-RCC,PRCC	gene	59762309	60233347	+	center	25114	PeakInsideFeature	NA	ENSG00000172456.12	FGGY	any_internal	0.08413	0.11885	0	0	-0.40173
chr1	59987249	59987259	FOSJUN_MA0099.3	7.53078	+	chr1	59986418	59987492	TFE3-RCC,PRCC	gene	59762309	60233347	+	center	10873	PeakInsideFeature	NA	ENSG00000172456.12	FGGY	any_internal	0.05111	0.05646	0	0	-0.09927
chr1	59987346	59987356	FOSJUN_MA0099.3	7.95982	+	chr1	59986418	59987492	TFE3-RCC,PRCC	gene	59762309	60233347	+	center	10873	PeakInsideFeature	NA	ENSG00000172456.12	FGGY	any_internal	0.05881	0.03018	0	0	0.61204
chr1	59992136	59992146	FOSJUN_MA0099.3	9.29788	-	chr1	59991771	59992306	PRCC	gene	59762309	60233347	+	center	5790	PeakInsideFeature	NA	ENSG00000172456.12	FGGY	any_internal	0.05715	0.05148	0	0	0.1045
chr1	60010742	60010752	FOSJUN_MA0099.3	7.81829	+	chr1	60010510	60010865	TFE3-RCC,PRCC	gene	59762309	60233347	+	center	12859	PeakInsideFeature	NA	ENSG00000172456.12	FGGY	any_internal	0.1526	0.101	0	0	0.49856
chr1	60046153	60046163	FOSJUN_MA0099.3	8.00094	+	chr1	60045361	60046755	TFE3-RCC,PRCC	gene	59762309	60233347	+	center	48230	PeakInsideFeature	NA	ENSG00000172456.12	FGGY	any_internal	0.05175	0.07334	0	0	-0.36179
chr1	60062171	60062181	FOSJUN_MA0099.3	8.00094	+	chr1	60062000	60062548	TFE3-RCC,PRCC	gene	59762309	60233347	+	center	64446	PeakInsideFeature	NA	ENSG00000172456.12	FGGY	any_internal	0.0865	0.19469	0	1	-0.98484
chr1	60062277	60062287	FOSJUN_MA0099.3	7.81829	-	chr1	60062000	60062548	TFE3-RCC,PRCC	gene	59762309	60233347	+	center	64446	PeakInsideFeature	NA	ENSG00000172456.12	FGGY	any_internal	0.07259	0.14899	0	0	-0.84074
chr1	60135577	60135587	FOSJUN_MA0099.3	7.5472	-	chr1	60135351	60136093	TFE3-RCC,PRCC	gene	59762309	60233347	+	end	97625	PeakInsideFeature	NA	ENSG00000172456.12	FGGY	any_internal	0.17784	0.24436	0	1	-0.41096
chr1	60138709	60138719	FOSJUN_MA0099.3	9.45819	-	chr1	60138599	60139333	PRCC	gene	59762309	60233347	+	end	94381	PeakInsideFeature	NA	ENSG00000172456.12	FGGY	any_internal	0.03566	0.0865	0	0	-0.88921
chr1	60139221	60139231	FOSJUN_MA0099.3	7.82312	+	chr1	60138599	60139333	PRCC	gene	59762309	60233347	+	end	94381	PeakInsideFeature	NA	ENSG00000172456.12	FGGY	any_internal	0.05494	0.05796	0	0	-0.05416
chr1	60148446	60148456	FOSJUN_MA0099.3	8.72165	+	chr1	60148153	60149002	PRCC	gene	59762309	60233347	+	end	84770	PeakInsideFeature	NA	ENSG00000172456.12	FGGY	any_internal	0.06828	0.15703	0	0	-0.97214
chr1	60150987	60150997	FOSJUN_MA0099.3	8.64535	-	chr1	60150308	60151067	PRCC	gene	59762309	60233347	+	end	82660	PeakInsideFeature	NA	ENSG00000172456.12	FGGY	any_internal	0.05049	0.04814	0	0	0.04625
chr1	60173044	60173054	FOSJUN_MA0099.3	8.39451	-	chr1	60172624	60173409	TFE3-RCC,PRCC	gene	59762309	60233347	+	end	60331	PeakInsideFeature	NA	ENSG00000172456.12	FGGY	any_internal	0.13227	0.31675	0	1	-1.12467
chr1	60196743	60196753	FOSJUN_MA0099.3	7.70332	-	chr1	60195687	60197272	TFE3-RCC,PRCC	gene	59762309	60233347	+	end	36868	PeakInsideFeature	NA	ENSG00000172456.12	FGGY	any_internal	0.33748	0.24681	1	1	0.41663
chr1	60209818	60209828	FOSJUN_MA0099.3	7.63915	-	chr1	60208822	60210177	TFE3-RCC,PRCC	gene	59762309	60233347	+	end	23848	PeakInsideFeature	NA	ENSG00000172456.12	FGGY	any_internal	0.02367	0.02359	0	0	0.00242
chr1	60216517	60216527	FOSJUN_MA0099.3	8.81378	+	chr1	60216126	60217105	TFE3-RCC,PRCC	gene	59762309	60233347	+	end	16732	PeakInsideFeature	NA	ENSG00000172456.12	FGGY	any_internal	0.14112	0.25085	0	1	-0.73513
chr1	60217720	60217730	FOSJUN_MA0099.3	9.98823	-	chr1	60217511	60218509	PRCC	gene	59762309	60233347	+	end	15337	PeakInsideFeature	NA	ENSG00000172456.12	FGGY	any_internal	0.07801	0.07686	0	0	0.01636
chr1	60285887	60285897	FOSJUN_MA0099.3	8.31181	-	chr1	60285251	60286082	PRCC	gene	60280457	60342050	+	start	5209	PeakInsideFeature	NA	ENSG00000134709.6	HOOK1	any_internal	0.06428	0.07656	0	0	-0.1879
chr1	60322799	60322809	FOSJUN_MA0099.3	7.81829	-	chr1	60322492	60322834	TFE3-RCC	gene	60280457	60342050	+	center	11410	PeakInsideFeature	NA	ENSG00000134709.6	HOOK1	any_internal	0.04064	0.02828	0	0	0.30617
chr1	60432991	60433001	FOSJUN_MA0099.3	8.28374	+	chr1	60432819	60433317	PRCC	gene	60440430	60440726	-	end	7362	Downstream	NA	ENSG00000265535.1	RN7SL475P	distal_enhancer	0.03416	0.04277	0	0	-0.19917
chr1	60442501	60442511	FOSJUN_MA0099.3	9.1871	+	chr1	60442351	60442811	TFE3-RCC,PRCC	gene	60440430	60440726	-	start	1855	Upstream	NA	ENSG00000265535.1	RN7SL475P	any_promoter	0.03703	0.03296	0	0	0.09957
chr1	60443851	60443861	FOSJUN_MA0099.3	10.03441	-	chr1	60443525	60444080	PRCC	gene	60440430	60440726	-	start	3076	Upstream	NA	ENSG00000265535.1	RN7SL475P	any_promoter	0.04089	0.03903	0	0	0.04196
chr1	60460500	60460510	FOSJUN_MA0099.3	7.60591	+	chr1	60459951	60461231	TFE3-RCC,PRCC	gene	60452940	60539442	-	end	7651	PeakInsideFeature	NA	ENSG00000162598.9	C1orf87	any_internal	0.13983	0.1179	0	0	0.20732
chr1	60596560	60596570	FOSJUN_MA0099.3	10.56445	+	chr1	60596464	60596674	PRCC	gene	60580546	60615351	+	center	1379	PeakInsideFeature	NA	ENSG00000238242.1	RP11-575B7.3	any_internal	0.03807	0.04663	0	0	-0.18638
chr1	60721440	60721450	FOSJUN_MA0099.3	10.06248	-	chr1	60721139	60721528	PRCC	NA	NA	NA	NA	NA	NA	NA	NA	NA	NA	NA	0.05972	0.02132	0	0	0.88542
chr1	60749541	60749551	FOSJUN_MA0099.3	9.1871	-	chr1	60749389	60749905	PRCC	NA	NA	NA	NA	NA	NA	NA	NA	NA	NA	NA	0.05065	0.09848	0	0	-0.71433
chr1	60749851	60749861	FOSJUN_MA0099.3	7.86913	+	chr1	60749389	60749905	PRCC	NA	NA	NA	NA	NA	NA	NA	NA	NA	NA	NA	0.03973	0.02712	0	0	0.31808
chr1	60811482	60811492	FOSJUN_MA0099.3	9.24964	+	chr1	60811287	60811663	PRCC	NA	NA	NA	NA	NA	NA	NA	NA	NA	NA	NA	0.04829	0.02655	0	0	0.51608
chr1	60856763	60856773	FOSJUN_MA0099.3	9.29788	+	chr1	60856625	60856958	PRCC	NA	NA	NA	NA	NA	NA	NA	NA	NA	NA	NA	0.04907	0.02866	0	0	0.47257
chr1	60893085	60893095	FOSJUN_MA0099.3	9.17539	+	chr1	60893032	60893671	PRCC	NA	NA	NA	NA	NA	NA	NA	NA	NA	NA	NA	0.02516	0.03228	0	0	-0.19514
chr1	60893574	60893584	FOSJUN_MA0099.3	8.64535	-	chr1	60893032	60893671	PRCC	NA	NA	NA	NA	NA	NA	NA	NA	NA	NA	NA	0.02491	0.02015	0	0	0.14772
chr1	61035121	61035131	FOSJUN_MA0099.3	8.42259	-	chr1	61034828	61035284	PRCC	gene	61005920	61106163	-	center	20985	PeakInsideFeature	NA	ENSG00000226476.2	RP11-776H12.1	any_internal	0.02758	0.04011	0	0	-0.31374
chr1	61039574	61039584	FOSJUN_MA0099.3	9.45819	-	chr1	61038653	61040078	PRCC	gene	61005920	61106163	-	center	16676	PeakInsideFeature	NA	ENSG00000226476.2	RP11-776H12.1	any_internal	0.04733	0.12477	0	0	-1.0605
chr1	61145822	61145832	FOSJUN_MA0099.3	7.82312	-	chr1	61145413	61146400	TFE3-RCC,PRCC	gene	61125302	61291256	-	end	20604	PeakInsideFeature	NA	ENSG00000231252.1	RP11-436K8.1	any_internal	0.15402	0.17134	0	0	-0.13395
chr1	61333591	61333601	FOSJUN_MA0099.3	9.13558	+	chr1	61330817	61334061	TFE3-RCC,PRCC	gene	61330930	61928465	+	start	1509	OverlapStart	NA	ENSG00000162599.11	NFIA	any_internal	0.1343	0.12515	0	0	0.0859
chr1	61340563	61340573	FOSJUN_MA0099.3	9.45819	+	chr1	61339884	61341089	TFE3-RCC,PRCC	gene	61330930	61928465	+	start	9556	PeakInsideFeature	NA	ENSG00000162599.11	NFIA	any_internal	0.15068	0.26305	0	1	-0.71659
chr1	61408156	61408166	FOSJUN_MA0099.3	8.00094	+	chr1	61408042	61409253	TFE3-RCC,PRCC	gene	61405910	61436448	-	end	2737	PeakInsideFeature	NA	ENSG00000237928.1	RP4-668G5.1	any_internal	0.07253	0.08724	0	0	-0.20463
chr1	61563213	61563223	FOSJUN_MA0099.3	8.00094	+	chr1	61562901	61563326	PRCC	gene	61330930	61928465	+	center	66584	PeakInsideFeature	NA	ENSG00000162599.11	NFIA	any_internal	0.04896	0.07183	0	0	-0.39337
chr1	61600098	61600108	FOSJUN_MA0099.3	7.49897	+	chr1	61599995	61600250	PRCC	gene	61330930	61928465	+	center	29575	PeakInsideFeature	NA	ENSG00000162599.11	NFIA	any_internal	0.06023	0.07912	0	0	-0.29192
chr1	61605292	61605302	FOSJUN_MA0099.3	7.81829	+	chr1	61604940	61605483	PRCC	gene	61330930	61928465	+	center	24486	PeakInsideFeature	NA	ENSG00000162599.11	NFIA	any_internal	0.04729	0.06383	0	0	-0.30101
chr1	61607324	61607334	FOSJUN_MA0099.3	8.34833	-	chr1	61606590	61607714	PRCC	gene	61330930	61928465	+	center	22545	PeakInsideFeature	NA	ENSG00000162599.11	NFIA	any_internal	0.06024	0.06653	0	0	-0.10389
chr1	61623739	61623749	FOSJUN_MA0099.3	7.71323	-	chr1	61622457	61623775	TFE3-RCC,PRCC	gene	61330930	61928465	+	center	6581	PeakInsideFeature	NA	ENSG00000162599.11	NFIA	any_internal	0.05027	0.03211	0	0	0.40452
chr1	61628708	61628718	FOSJUN_MA0099.3	9.45819	+	chr1	61628157	61628832	PRCC	gene	61330930	61928465	+	center	1203	PeakInsideFeature	NA	ENSG00000162599.11	NFIA	any_internal	0.03311	0.03838	0	0	-0.12734
chr1	61663968	61663978	FOSJUN_MA0099.3	8.41875	+	chr1	61663631	61664599	TFE3-RCC,PRCC	gene	61330930	61928465	+	center	34418	PeakInsideFeature	NA	ENSG00000162599.11	NFIA	any_internal	0.04203	0.01895	0	0	0.62046
chr1	61676286	61676296	FOSJUN_MA0099.3	8.92455	+	chr1	61676178	61676826	TFE3-RCC,PRCC	gene	61330930	61928465	+	center	46805	PeakInsideFeature	NA	ENSG00000162599.11	NFIA	any_internal	0.06183	0.07896	0	0	-0.26253
chr1	61681488	61681498	FOSJUN_MA0099.3	8.34833	-	chr1	61681329	61682095	TFE3-RCC,PRCC	gene	61330930	61928465	+	center	52015	PeakInsideFeature	NA	ENSG00000162599.11	NFIA	any_internal	0.06717	0.09624	0	0	-0.39929
chr1	61703554	61703564	FOSJUN_MA0099.3	8.00094	+	chr1	61703405	61704549	TFE3-RCC,PRCC	gene	61330930	61928465	+	center	74280	PeakInsideFeature	NA	ENSG00000162599.11	NFIA	any_internal	0.03596	0.0277	0	0	0.21384
chr1	61710003	61710013	FOSJUN_MA0099.3	10.36155	+	chr1	61709869	61710276	TFE3-RCC,PRCC	gene	61330930	61928465	+	center	80375	PeakInsideFeature	NA	ENSG00000162599.11	NFIA	any_internal	0.07516	0.1084	0	0	-0.41707
chr1	61719522	61719532	FOSJUN_MA0099.3	7.86363	-	chr1	61718696	61721290	TFE3-RCC,PRCC	gene	61714616	61719182	-	start	811	OverlapStart	NA	ENSG00000237853.2	RP5-833A20.1	any_promoter	0.02598	0.02474	0	0	0.03624
chr1	61720442	61720452	FOSJUN_MA0099.3	7.65509	+	chr1	61718696	61721290	TFE3-RCC,PRCC	gene	61714616	61719182	-	start	811	OverlapStart	NA	ENSG00000237853.2	RP5-833A20.1	any_promoter	0.09278	0.06211	0	0	0.43954
chr1	61784646	61784656	FOSJUN_MA0099.3	10.56445	+	chr1	61783926	61785728	PRCC	gene	61330930	61928465	+	end	143638	PeakInsideFeature	NA	ENSG00000162599.11	NFIA	any_internal	0.0469	0.0548	0	0	-0.15241
chr1	61900116	61900126	FOSJUN_MA0099.3	8.37426	-	chr1	61899927	61900146	PRCC	gene	61330930	61928465	+	end	28429	PeakInsideFeature	NA	ENSG00000162599.11	NFIA	any_internal	0.03644	0.03538	0	0	0.02553
chr1	61902577	61902587	FOSJUN_MA0099.3	9.98823	+	chr1	61902352	61902977	PRCC	gene	61330930	61928465	+	end	25801	PeakInsideFeature	NA	ENSG00000162599.11	NFIA	any_internal	0.03817	0.05509	0	0	-0.34728
chr1	61912499	61912509	FOSJUN_MA0099.3	8.42259	+	chr1	61912084	61912642	TFE3-RCC,PRCC	gene	61330930	61928465	+	end	16102	PeakInsideFeature	NA	ENSG00000162599.11	NFIA	any_internal	0.05883	0.07001	0	0	-0.18266
chr1	61919234	61919244	FOSJUN_MA0099.3	8.37426	-	chr1	61918310	61919713	TFE3-RCC,PRCC	gene	61330930	61928465	+	end	9454	PeakInsideFeature	NA	ENSG00000162599.11	NFIA	any_internal	0.50628	0.77277	1	1	-0.58741
chr1	61938721	61938731	FOSJUN_MA0099.3	7.72378	-	chr1	61938267	61939406	PRCC	gene	61330930	61928465	+	end	10371	Downstream	NA	ENSG00000162599.11	NFIA	distal_enhancer	0.04335	0.06855	0	0	-0.45856
chr1	61947328	61947338	FOSJUN_MA0099.3	7.49897	-	chr1	61946778	61947564	PRCC	gene	61330930	61928465	+	end	18706	Downstream	NA	ENSG00000162599.11	NFIA	distal_enhancer	0.02825	0.02485	0	0	0.09707
chr1	61952632	61952642	FOSJUN_MA0099.3	7.84637	-	chr1	61952006	61953694	PRCC	gene	61330930	61928465	+	end	24385	Downstream	NA	ENSG00000162599.11	NFIA	distal_enhancer	0.03294	0.03642	0	0	-0.08558
chr1	62071755	62071765	FOSJUN_MA0099.3	9.29788	+	chr1	62071514	62071864	PRCC	gene	62094702	62094793	+	start	23013	Upstream	NA	ENSG00000264551.1	AC099791.1	distal_enhancer	0.03798	0.0362	0	0	0.04204
chr1	62158295	62158305	FOSJUN_MA0099.3	9.45819	-	chr1	62157954	62158875	PRCC	gene	62146717	62191095	-	center	10492	PeakInsideFeature	NA	ENSG00000162604.8	TM2D1	any_internal	0.0452	0.11103	0	0	-0.96444
chr1	62191267	62191277	FOSJUN_MA0099.3	7.81829	-	chr1	62189996	62191376	TFE3-RCC,PRCC	gene	62146717	62191095	-	start	409	OverlapStart	NA	ENSG00000162604.8	TM2D1	any_promoter	0.08678	0.07636	0	0	0.14251
chr1	62220438	62220448	FOSJUN_MA0099.3	8.81378	+	chr1	62219888	62220731	PRCC	gene	62208148	62629592	+	start	12161	PeakInsideFeature	NA	ENSG00000132849.14	INADL	any_internal	0.05259	0.1411	0	0	-1.10811
chr1	62263228	62263238	FOSJUN_MA0099.3	9.1871	+	chr1	62262970	62263383	PRCC	gene	62208148	62629592	+	start	55028	PeakInsideFeature	NA	ENSG00000132849.14	INADL	any_internal	0.02549	0.04733	0	0	-0.52737
chr1	62303552	62303562	FOSJUN_MA0099.3	7.81829	-	chr1	62303237	62303647	PRCC	gene	62208148	62629592	+	start	95294	PeakInsideFeature	NA	ENSG00000132849.14	INADL	any_internal	0.02857	0.02187	0	0	0.19669
[truncated: 70,532 more rows]
