# Supplementary material for: Genomic and epigenomic integrative subtypes of renal cell carcinoma in a Japanese cohort
Source: Nat Commun. 2023 Dec 16;14:8383. doi: 10.1038/s41467-023-44159-1 (PMC10725467; doi:10.1038/s41467-023-44159-1)
Supplement: Supplementary file 6 — Source Data [file 41467_2023_44159_MOESM6_ESM.zip › Source_Data/Figure1a_lower.txt]

	KI272T	KI227T	KI094T	KI292T	KI287T	KI253T	KI044T	KI274T	KI260T	KI001T	KI008T	KI018T	KI228T	KI237T	KI238T	KI242T	KI256T	KI268T	KI269T	KI281T	KI284T	KI113T	KI277T	KI263T	KI257T	KI265T	KI233T	KI109T	KI232T	KI006T	KI017T	KI045T	KI072T	KI077T	KI078T	KI080T	KI108T	KI221T	KI235T	KI246T	KI262T	KI271T	KI282T	KI289T	KI247T	KI231T	KI291T	KI243T	KI100T
WGD	0	1	1	0	0	0	0	0	0	0	0	0	0	1	0	0	0	0	0	0	0	0	0	0	0	0	0	0	0	0	0	0	0	0	0	0	0	0	0	0	0	0	0	0	0	0	0	0	0
1p36.33	2	5	4	2	2	2	2	2	2	1	2	2	2	3	2	2	2	2	2	2	2	2	2	2	2	2	1	2	2	2	2	2	2	2	2	2	2	2	2	2	2	2	2	2	2	2	2	2	2
1p36.32	2	5	4	2	2	2	2	2	2	1	2	2	2	3	2	2	2	2	2	2	2	2	2	2	2	2	1	2	2	2	2	2	2	2	2	2	2	2	2	2	2	2	2	2	2	2	2	2	2
1p36.31	2	5	4	2	2	2	2	2	2	1	2	2	2	3	2	2	2	2	2	2	2	2	2	2	2	2	1	2	2	2	2	2	2	2	2	2	2	2	2	2	2	2	2	2	2	2	2	2	2
1p36.23	2	5	4	2	2	2	2	2	2	1	2	2	1	3	2	2	2	2	2	2	2	2	2	2	2	2	1	2	2	2	2	2	2	2	2	2	2	2	2	2	2	2	2	2	2	2	2	2	2
1p36.22	2	5	4	2	2	2	2	2	2	1	2	2	1	3	2	2	2	2	2	2	2	2	2	2	2	2	1	2	2	2	2	2	2	2	2	2	2	2	2	2	2	2	2	2	2	2	2	2	2
1p36.21	2	5	4	2	2	2	2	2	2	1	2	2	1	3	2	2	2	2	2	2	2	2	2	1	2	2	1	2	2	2	2	2	2	2	2	2	2	2	2	2	2	2	2	2	2	2	2	2	2
1p36.13	2	5	4	2	2	2	2	2	2	1	2	2	1	3	2	2	2	2	2	2	2	2	2	1	2	2	1	2	2	2	2	2	2	2	2	2	2	2	2	2	2	2	2	2	2	2	2	2	2
1p36.12	2	5	4	2	2	2	2	2	2	1	2	2	1	3	2	2	2	2	2	2	2	2	2	1	2	2	1	2	2	2	2	2	2	2	2	2	2	2	2	2	2	2	2	2	2	2	2	2	2
1p36.11	2	5	4	2	2	2	2	2	2	1	2	2	1	3	2	2	2	2	2	2	2	2	2	1	2	2	1	2	2	2	2	2	2	2	2	2	2	2	2	2	2	2	2	2	2	2	2	2	2
1p35.3	2	5	4	2	2	2	2	2	2	1	2	2	1	3	2	2	2	2	2	2	2	2	2	1	2	2	1	2	2	2	2	2	2	2	2	2	2	2	2	2	2	2	2	2	2	2	2	2	2
1p35.2	2	5	4	2	2	2	2	2	2	1	2	2	1	3	2	2	2	2	2	2	2	2	2	2	2	2	1	2	2	2	2	2	2	2	2	2	2	2	2	2	2	2	2	2	2	2	2	2	2
1p35.1	2	5	4	2	2	2	2	2	2	1	2	2	1	3	2	2	2	2	2	2	2	2	2	2	2	2	1	2	2	2	2	2	2	2	2	2	2	2	2	2	2	2	2	2	2	2	2	2	2
1p34.3	2	5	4	2	2	2	2	2	2	1	2	2	1	3	2	2	2	2	2	2	2	2	2	2	2	2	1	2	2	2	2	2	2	2	2	2	2	2	2	2	2	2	2	2	2	2	2	2	2
1p34.2	2	5	4	2	2	2	2	2	2	1	2	2	2	3	2	2	2	2	2	2	2	2	2	2	2	2	1	2	2	2	2	2	2	2	2	2	2	2	2	2	2	2	2	2	2	2	2	2	2
1p34.1	2	5	4	2	2	2	2	2	2	1	2	2	2	3	2	2	2	2	2	2	2	2	2	2	2	2	1	2	2	2	2	2	2	2	2	2	2	2	2	2	2	2	2	2	2	2	2	2	2
1p33	2	5	4	2	2	2	2	2	2	1	2	2	2	3	2	2	2	2	2	2	2	2	2	2	2	2	1	2	2	2	2	2	2	2	2	2	2	2	2	2	2	2	2	2	2	2	2	2	2
1p32.3	2	5	4	2	2	2	2	2	2	1	2	2	2	3	2	2	2	2	2	2	2	2	2	2	2	2	1	2	2	2	2	2	2	2	2	2	2	2	2	2	2	2	2	2	2	2	2	2	2
1p32.2	2	5	4	2	2	2	2	2	2	1	2	2	2	3	2	2	2	2	2	2	2	2	2	2	2	2	1	2	2	2	2	2	2	2	2	2	2	2	2	2	2	2	2	2	2	2	2	2	2
1p32.1	2	5	4	2	2	2	2	2	2	1	2	2	2	3	2	2	2	2	2	2	2	2	2	2	2	2	1	2	2	2	2	2	2	2	2	2	2	2	2	2	2	2	2	2	2	2	2	2	2
1p31.3	2	5	4	2	2	2	2	2	2	1	2	2	2	3	2	2	2	2	2	2	2	2	2	2	2	2	1	2	2	2	2	2	2	2	2	2	2	2	2	2	2	2	2	2	2	2	2	2	2
1p31.2	2	5	4	2	2	2	2	2	2	1	2	2	2	3	2	2	2	2	2	2	2	2	2	2	2	2	1	2	2	2	2	2	2	2	2	2	2	2	2	2	2	2	2	2	2	2	2	2	2
1p31.1	2	5	4	2	2	2	2	2	2	1	2	2	2	3	2	2	2	2	2	2	2	2	2	2	2	2	1	2	2	2	2	2	2	2	2	2	2	2	2	2	2	2	2	2	2	2	2	2	2
1p22.3	2	5	4	2	2	2	2	2	2	1	2	2	2	3	2	2	2	2	2	2	2	2	2	2	2	2	1	2	2	2	2	2	2	2	2	2	2	2	2	2	2	2	2	2	2	2	2	2	2
1p22.2	2	5	4	2	2	2	2	2	2	1	2	2	2	3	2	2	2	2	2	2	2	2	2	2	2	2	1	2	2	2	2	2	2	2	2	2	2	2	2	2	2	2	2	2	2	2	2	2	2
1p22.1	2	5	4	2	2	2	2	2	2	1	2	2	2	3	2	2	2	2	2	2	2	2	2	2	2	2	1	2	2	2	2	2	2	2	2	2	2	2	2	2	2	2	2	2	2	2	2	2	2
1p21.3	2	5	4	2	2	2	2	2	2	1	2	2	2	3	2	2	2	2	2	2	2	2	2	2	2	2	1	2	2	2	2	2	2	2	2	2	2	2	2	2	2	2	2	2	2	2	2	2	2
1p21.2	2	5	4	2	2	2	2	2	2	1	2	2	2	3	2	2	2	2	2	2	2	2	2	2	2	2	1	2	2	2	2	2	2	2	2	2	2	2	2	2	2	2	2	2	2	2	2	2	2
1p21.1	2	5	4	2	2	2	2	2	2	1	2	2	2	3	2	2	2	2	2	2	2	2	2	2	2	2	1	2	2	2	2	2	2	2	2	2	2	2	2	2	2	2	2	2	2	2	2	2	2
1p13.3	2	5	4	2	2	2	2	2	2	1	2	2	2	3	2	2	2	2	2	2	2	2	2	2	2	2	1	2	2	2	2	2	2	2	2	2	2	2	2	2	2	2	2	2	2	2	2	2	2
1p13.2	2	5	4	2	2	2	2	2	2	1	2	2	2	3	2	2	2	2	2	2	2	2	2	2	2	2	1	2	2	2	2	2	2	2	2	2	2	2	2	2	2	2	2	2	2	2	2	2	2
1p13.1	2	5	4	2	2	2	2	2	2	1	2	2	2	3	2	2	2	2	2	2	2	2	2	2	2	2	1	2	2	2	2	2	2	2	2	2	2	2	2	2	2	2	2	2	2	2	2	2	2
1p12	2	5	4	2	2	2	2	2	2	1	2	2	2	3	2	2	2	2	2	2	2	2	2	2	2	2	1	2	2	2	2	2	2	2	2	2	2	2	2	2	2	2	2	2	2	2	2	2	2
1p11.2	2	5	4	2	2	2	2	2	2	1	2	2	2	3	2	2	2	2	2	2	2	2	2	2	2	2	1	2	2	2	2	2	2	2	2	2	2	2	2	2	2	2	2	2	2	2	2	2	2
1p11.1	2	5	4	2	2	2	2	2	2	NA	2	2	2	3	2	2	2	2	2	2	2	2	2	2	2	2	3	2	2	2	2	2	2	2	2	2	2	2	2	2	2	2	2	2	2	2	2	2	2
1q11	2	5	4	2	2	2	2	2	2	NA	2	2	2	3	2	2	2	2	2	2	2	2	2	2	2	2	3	2	2	2	2	2	2	2	2	2	2	2	2	2	2	2	2	2	2	2	2	2	2
1q12	2	5	4	2	2	2	2	2	2	2	2	2	2	3	2	2	2	2	2	2	2	2	2	2	2	2	3	2	2	2	2	2	2	2	2	2	2	2	2	2	2	2	2	2	2	2	2	2	2
1q21.1	2	5	4	2	2	2	2	2	2	2	2	2	2	3	2	2	2	2	2	2	2	2	2	3	2	2	1	2	2	2	2	2	2	2	2	2	2	2	2	2	2	2	2	2	2	2	2	2	2
1q21.2	2	5	4	2	2	2	2	2	2	3	2	2	2	3	2	2	2	2	2	2	2	2	2	5	2	2	1	2	2	2	2	2	2	2	2	2	2	2	2	2	2	2	2	2	2	2	2	2	2
1q21.3	2	5	4	2	2	2	2	2	2	3	5	2	2	3	2	2	2	2	2	2	2	2	2	5	2	2	1	2	2	2	2	2	2	2	2	2	2	2	2	2	5	2	2	2	2	2	2	2	2
1q22	2	5	4	2	2	2	2	2	2	3	5	2	2	3	2	2	2	2	2	2	2	2	2	5	2	2	1	2	2	2	2	2	2	2	2	2	2	2	2	2	5	2	2	2	2	2	2	2	2
1q23.1	2	5	4	2	2	2	2	2	2	2	5	2	2	3	2	2	2	2	2	2	2	2	2	5	2	2	1	2	2	2	2	2	2	2	2	2	2	2	2	2	5	2	2	2	2	2	2	2	2
1q23.2	2	5	4	2	2	2	2	2	2	2	5	2	2	3	2	2	2	2	2	2	2	2	2	5	2	2	1	2	2	2	2	2	2	2	2	2	2	2	2	2	2	2	2	2	2	2	2	2	2
1q23.3	2	5	4	2	2	2	2	2	2	2	5	2	2	3	2	2	2	2	2	2	2	2	2	5	2	2	1	2	2	2	2	2	2	2	2	2	2	2	2	2	2	2	2	2	2	2	2	2	2
1q24.1	2	5	4	2	2	2	2	2	2	2	5	2	2	3	2	2	2	2	2	2	2	2	2	5	2	2	1	2	2	2	2	2	2	2	2	2	2	2	2	2	2	2	2	2	2	2	2	2	2
1q24.2	2	5	4	2	2	2	2	2	2	1	5	2	2	3	2	2	2	2	2	2	2	2	2	5	2	2	1	2	2	2	2	2	2	2	2	2	2	2	2	2	2	2	2	2	2	2	2	2	2
1q24.3	2	5	4	2	2	2	2	2	2	1	5	2	2	3	2	2	2	2	2	2	2	2	2	5	2	2	1	2	2	2	2	2	2	2	2	2	2	2	2	2	2	2	2	2	2	2	2	2	2
1q25.1	2	5	4	2	2	2	2	2	2	1	5	2	2	3	2	2	2	2	2	2	2	2	2	5	2	2	1	2	2	2	2	2	2	2	2	2	2	2	2	2	2	2	2	2	2	2	2	2	2
1q25.2	2	5	4	2	2	2	2	2	2	1	5	2	2	3	2	2	2	2	2	2	2	2	2	5	2	2	1	2	2	2	2	2	2	2	2	2	2	2	2	2	2	2	2	2	2	2	2	2	2
1q25.3	2	5	4	2	2	2	2	2	2	3	5	2	2	3	2	2	2	2	2	2	2	2	2	5	2	2	1	2	2	2	2	2	2	2	2	2	2	2	2	2	2	2	2	2	2	2	2	2	2
1q31.1	2	5	4	2	2	2	2	2	2	3	2	2	2	3	2	2	2	2	2	2	2	2	2	5	2	2	1	2	2	2	2	2	2	2	2	2	2	2	2	2	2	2	2	2	2	2	2	2	2
1q31.2	2	5	4	2	2	2	2	2	2	3	2	2	2	3	2	2	2	2	2	2	2	2	2	5	2	2	1	2	2	2	2	2	2	2	2	2	2	2	2	2	2	2	2	2	2	2	2	2	2
1q31.3	2	5	4	2	2	2	2	2	2	3	2	2	2	3	2	2	2	2	2	2	2	2	2	5	2	2	1	2	2	2	2	2	2	2	2	2	2	2	2	2	2	2	2	2	2	2	2	2	2
1q32.1	2	5	4	2	2	2	2	2	2	3	2	2	2	3	2	2	2	2	2	2	2	2	2	5	2	2	1	2	2	2	2	2	2	2	2	2	2	2	2	2	2	2	2	2	2	2	2	2	2
1q32.2	2	5	4	2	2	2	2	2	2	3	2	2	2	3	2	2	2	2	2	2	2	2	2	5	2	2	1	2	2	2	2	2	2	2	2	2	2	2	2	2	2	2	2	2	2	2	2	2	2
1q32.3	2	5	4	2	2	2	2	2	2	3	2	2	2	3	2	2	2	2	2	2	2	2	2	5	2	2	1	2	2	2	2	2	2	2	2	2	2	2	2	2	2	2	2	2	2	2	2	2	2
1q41	2	5	4	2	2	2	2	2	2	3	2	2	2	3	2	2	2	2	2	2	2	2	2	5	2	2	1	2	2	2	2	2	2	2	2	2	2	2	2	2	2	2	2	2	2	2	2	2	2
1q42.11	2	5	4	2	2	2	2	2	2	3	2	2	2	3	2	2	2	2	2	2	2	2	2	4	2	2	1	2	2	2	2	2	2	2	2	2	2	1	2	2	2	2	2	2	2	2	2	2	2
1q42.12	2	5	4	2	2	2	2	2	2	3	2	2	2	3	2	2	2	2	2	2	2	2	2	3	2	2	1	2	2	2	2	2	2	2	2	2	2	1	2	2	2	2	2	2	2	2	2	2	2
1q42.13	2	5	4	2	2	2	2	2	2	3	2	2	2	3	2	2	2	2	2	2	2	2	2	3	2	2	1	2	2	2	2	2	2	2	2	2	2	1	2	2	2	2	2	2	2	2	2	2	2
1q42.2	2	5	4	2	2	2	2	2	2	3	2	2	2	3	2	2	2	2	2	2	2	1	2	3	2	2	1	2	2	2	2	2	2	2	2	2	2	1	2	2	2	2	2	2	2	2	2	2	2
1q42.3	2	5	4	2	2	2	2	2	2	3	2	2	2	3	2	2	2	2	2	2	2	1	2	3	2	2	1	2	2	2	2	2	2	2	2	2	2	1	2	2	2	2	2	2	2	2	2	2	2
1q43	2	5	4	2	2	2	2	2	2	3	2	2	2	3	2	2	2	2	2	2	2	1	2	3	2	2	1	2	2	2	2	2	2	2	2	2	2	1	2	2	2	2	2	2	2	2	2	2	2
1q44	2	5	4	2	2	2	2	2	2	3	2	2	2	3	2	2	2	2	2	2	2	1	2	3	2	2	1	2	2	2	2	2	2	2	2	2	2	1	2	2	2	2	2	2	2	2	2	2	2
2p25.3	2	5	5	2	2	2	2	2	2	2	2	2	2	3	2	2	2	2	2	1	2	2	2	2	2	2	2	2	2	2	2	2	2	2	2	2	2	2	5	2	2	5	2	2	2	2	2	2	2
2p25.2	2	5	5	2	2	2	2	2	2	2	2	2	2	3	2	2	2	2	2	1	2	2	2	2	2	2	2	2	2	2	2	2	2	2	2	2	2	2	5	2	2	5	2	2	2	2	2	2	2
2p25.1	2	5	5	2	2	2	2	2	2	2	2	2	2	3	2	2	2	2	2	1	2	2	2	2	2	2	2	2	2	2	2	2	2	2	2	2	2	2	5	2	2	5	2	2	2	2	2	2	2
2p24.3	2	5	5	2	2	2	2	2	2	2	2	2	2	3	2	2	2	2	2	1	2	2	2	2	2	2	2	2	2	2	2	2	2	2	2	2	2	2	5	2	2	5	2	2	2	2	2	2	2
2p24.2	2	5	5	2	2	2	2	2	2	2	2	2	2	3	2	2	2	2	2	1	2	2	2	2	2	2	2	2	2	2	2	2	2	2	2	2	2	2	5	2	2	5	2	2	2	2	2	2	2
2p24.1	2	5	5	2	2	2	2	2	2	2	2	2	2	3	2	2	2	2	2	1	2	2	2	2	2	2	2	2	2	2	2	2	2	2	2	2	2	2	5	2	2	5	2	2	2	2	2	2	2
2p23.3	2	5	5	2	2	2	2	2	2	2	2	2	2	3	2	2	2	2	2	1	2	2	2	2	2	2	2	2	2	2	2	2	2	2	2	2	2	2	5	2	2	5	2	2	2	2	2	2	2
2p23.2	2	5	5	2	2	2	2	2	2	2	2	2	2	3	2	2	2	2	2	1	2	2	2	2	2	2	2	2	2	2	2	2	2	2	2	2	2	2	5	2	2	5	2	2	2	2	2	2	2
2p23.1	2	5	5	2	2	2	2	2	2	2	2	2	2	3	2	2	2	2	2	1	2	2	2	2	2	2	2	2	2	2	2	2	2	2	2	2	2	2	5	2	2	5	2	2	2	2	2	2	2
2p22.3	2	5	5	2	2	2	2	2	2	2	2	2	2	3	2	2	2	2	2	1	2	2	2	2	2	2	2	2	2	2	2	2	2	2	2	2	2	2	5	2	2	5	2	2	2	2	2	2	2
2p22.2	2	5	5	2	2	2	2	2	2	2	2	2	2	3	2	2	2	2	2	1	2	2	2	2	2	2	2	2	2	2	2	2	2	2	2	2	2	2	5	2	2	5	2	2	2	2	2	2	2
2p22.1	2	5	5	2	2	2	2	2	2	2	2	2	2	3	2	2	2	2	2	1	2	2	2	2	2	2	2	2	2	2	2	2	2	2	2	2	2	2	5	2	2	5	2	2	2	2	2	2	2
2p21	2	5	5	2	2	2	2	2	2	2	2	2	2	3	2	2	2	2	2	1	2	2	2	2	2	2	2	2	2	2	2	2	2	2	2	2	2	2	5	2	2	5	2	2	2	2	2	2	2
2p16.3	2	5	5	2	2	2	2	2	2	2	2	2	2	3	2	2	2	2	2	1	2	2	2	2	2	2	2	2	3	2	2	2	2	2	2	2	2	2	5	2	2	5	2	2	2	2	2	2	2
2p16.2	2	5	5	2	2	2	2	2	2	2	2	2	2	3	2	2	2	2	2	1	2	2	2	2	2	2	2	2	3	2	2	2	2	2	2	2	2	2	5	2	2	5	2	2	2	2	2	2	2
2p16.1	2	5	5	2	2	2	2	2	2	2	2	2	2	3	2	2	2	2	2	1	2	2	2	2	2	2	2	2	3	2	2	2	2	2	2	2	2	2	5	2	2	5	2	2	2	2	2	2	2
2p15	2	5	5	2	2	2	2	2	2	2	2	2	2	3	2	2	2	2	2	1	2	2	2	2	2	2	2	2	3	2	2	2	2	2	2	2	2	2	5	2	2	5	2	2	2	2	2	2	2
2p14	2	5	5	2	2	2	2	2	2	2	2	2	2	3	2	2	2	2	2	1	2	2	2	2	2	2	2	2	3	2	2	2	2	2	2	2	2	2	5	2	2	5	2	2	2	2	2	2	2
2p13.3	2	5	5	2	2	2	2	2	2	2	2	2	2	3	2	2	2	2	2	1	2	2	2	2	2	2	2	2	3	2	2	2	2	2	2	2	2	2	5	2	2	5	2	2	2	2	2	2	2
2p13.2	2	5	5	2	2	2	2	2	2	2	2	2	2	3	2	2	2	2	2	1	2	2	2	2	2	2	2	2	3	2	2	2	2	2	2	2	2	2	5	2	2	5	2	2	2	2	2	2	2
2p13.1	2	5	5	2	2	2	2	2	2	2	2	2	2	3	2	2	2	2	2	1	2	2	2	2	2	2	2	2	3	2	2	2	2	2	2	2	2	2	5	2	2	5	2	2	2	2	2	2	2
2p12	2	5	5	2	2	2	2	2	2	2	2	2	2	3	2	2	2	2	2	1	2	2	2	2	2	2	2	2	3	2	2	2	2	2	2	2	2	2	5	2	2	5	2	2	2	2	2	2	2
2p11.2	2	5	5	2	2	2	2	2	2	2	2	2	2	3	2	2	2	2	2	1	2	2	2	2	2	2	2	2	3	2	2	2	2	2	2	2	2	2	5	2	2	5	2	2	2	2	2	2	2
2p11.1	2	5	5	2	2	2	2	2	2	2	2	2	2	3	2	2	2	2	2	1	2	2	2	2	2	2	2	2	3	2	2	2	2	2	2	2	2	2	5	2	2	5	2	2	2	2	2	2	2
2q11.1	2	5	5	2	2	2	2	2	2	2	2	2	2	3	2	2	2	2	2	1	2	2	2	2	2	2	2	2	3	2	2	2	2	2	2	2	2	2	5	2	2	5	2	2	2	2	2	2	2
2q11.2	2	5	5	2	2	2	2	2	2	2	2	2	2	3	2	2	2	2	2	1	3	2	2	2	2	2	2	2	3	2	2	2	2	2	2	2	2	2	5	2	2	5	2	2	2	2	2	2	2
2q12.1	2	5	5	2	2	2	2	2	2	2	2	2	2	3	2	2	2	2	2	1	3	2	2	2	2	2	2	2	3	2	2	2	2	2	2	2	2	2	5	2	2	5	2	2	2	2	2	2	2
2q12.2	2	5	5	2	2	2	2	2	2	2	2	2	2	3	2	2	2	2	2	1	3	2	2	2	2	2	2	2	3	2	2	2	2	2	2	2	2	2	5	2	2	5	2	2	2	2	2	2	2
2q12.3	2	5	5	2	2	2	2	2	2	2	2	2	2	3	2	2	2	2	2	1	3	2	2	2	2	2	2	2	3	2	2	2	2	2	2	2	2	2	5	2	2	5	2	2	2	2	2	2	2
2q13	2	5	5	2	2	2	2	2	2	2	2	2	2	3	2	2	2	2	2	1	3	2	2	2	2	2	2	2	3	2	2	2	2	2	2	2	2	2	5	2	2	5	2	2	2	2	2	2	2
2q14.1	2	5	5	2	2	2	2	2	2	2	2	2	2	3	2	2	2	2	2	1	3	2	2	2	2	2	2	2	3	2	2	2	2	2	2	2	2	2	5	2	2	5	2	2	2	2	2	2	2
2q14.2	2	5	5	2	2	2	2	2	2	2	2	2	2	3	2	2	2	2	2	1	3	2	2	2	2	2	2	2	3	2	2	2	2	2	2	2	2	2	5	2	2	5	2	2	2	2	2	2	2
2q14.3	2	5	5	2	2	2	2	2	2	2	2	2	2	3	2	2	2	2	2	1	3	2	2	2	2	2	2	2	3	2	2	2	2	2	2	2	2	2	5	2	2	5	2	2	2	2	2	2	2
2q21.1	2	5	5	2	2	2	2	2	2	2	2	2	2	3	2	2	2	2	2	1	3	2	2	2	2	2	2	2	3	2	2	2	2	2	2	2	2	2	5	2	2	5	2	2	2	2	2	2	2
2q21.2	2	5	5	2	2	2	2	2	2	2	2	2	2	3	2	2	2	2	2	1	3	2	2	2	2	2	2	2	3	2	2	2	2	2	2	2	2	2	5	2	2	5	2	2	2	2	2	2	2
2q21.3	2	5	5	2	2	2	2	2	2	2	2	2	2	3	2	2	2	2	2	1	3	2	2	2	2	2	2	2	3	2	2	2	2	2	2	2	2	2	5	2	2	5	2	2	2	2	2	2	2
2q22.1	2	5	5	2	2	2	2	2	2	2	2	2	2	3	2	2	2	2	2	1	3	2	2	2	2	2	2	2	3	2	2	2	2	2	2	2	2	2	5	2	2	5	2	2	2	2	2	2	2
2q22.2	2	5	5	2	2	2	2	2	2	2	2	2	2	3	2	2	2	2	2	1	3	2	2	2	2	2	2	2	3	2	2	2	2	2	2	2	2	2	5	2	2	5	2	2	2	2	2	2	2
2q22.3	2	5	5	2	2	2	2	2	2	2	2	2	2	3	2	2	2	2	2	1	3	2	2	2	2	2	2	2	3	2	2	2	2	2	2	2	2	2	5	2	2	5	2	2	2	2	2	2	2
2q23.1	2	5	5	2	2	2	2	2	2	2	2	2	2	3	2	2	2	2	2	1	3	2	2	2	2	2	2	2	3	2	2	2	2	2	2	2	2	2	5	2	2	5	2	2	2	2	2	2	2
2q23.2	2	5	5	2	2	2	2	2	2	2	2	2	2	3	2	2	2	2	2	1	3	2	2	2	2	2	2	2	3	2	2	2	2	2	2	2	2	2	5	2	2	5	2	2	2	2	2	2	2
2q23.3	2	5	5	2	2	2	2	2	2	2	2	2	2	3	2	2	2	2	2	1	3	2	2	2	2	2	2	2	3	2	2	2	2	2	2	2	2	2	5	2	2	5	2	2	2	2	2	2	2
2q24.1	2	5	5	2	2	2	2	2	2	2	2	2	2	3	2	2	2	2	2	1	3	2	2	2	2	2	2	2	3	2	2	2	2	2	2	2	2	2	5	2	2	5	2	2	2	2	2	2	2
2q24.2	2	5	5	2	2	2	2	2	2	2	2	2	2	3	2	2	2	2	2	1	3	2	2	2	2	2	2	2	3	2	2	2	2	2	2	2	2	2	5	2	2	5	2	2	2	2	2	2	2
2q24.3	2	5	5	2	2	2	2	2	2	2	2	2	2	3	2	2	2	2	2	1	3	2	2	2	2	2	2	2	3	2	2	2	2	2	2	2	2	2	5	2	2	5	2	2	2	2	2	2	2
2q31.1	2	5	5	2	2	2	2	2	2	2	2	2	2	3	2	2	2	2	2	1	3	2	2	2	2	2	2	2	3	2	2	2	2	2	2	2	2	2	5	2	2	5	2	2	2	2	2	2	2
2q31.2	2	5	5	2	2	2	2	2	2	2	2	2	2	3	2	2	2	2	2	1	3	2	2	2	2	2	2	2	3	2	2	2	2	2	2	2	2	2	5	2	2	5	2	2	2	2	2	2	2
2q31.3	2	5	5	2	2	2	2	2	2	2	2	2	2	3	2	2	2	2	2	1	3	2	2	2	2	2	2	2	3	2	2	2	2	2	2	2	2	2	5	2	2	5	2	2	2	2	2	2	2
2q32.1	2	5	5	2	2	2	2	2	2	2	2	2	2	3	2	2	2	2	2	1	3	2	2	2	2	2	2	2	3	2	2	2	2	2	2	2	2	2	5	2	2	5	2	2	2	2	2	2	2
2q32.2	2	5	5	2	2	2	2	2	2	2	2	2	2	3	2	2	2	2	2	1	3	2	2	2	2	2	2	2	3	2	2	2	2	2	2	2	2	2	5	2	2	5	2	2	2	2	2	2	2
2q32.3	2	5	5	2	2	2	2	2	2	2	2	2	2	3	2	2	2	2	2	1	3	2	2	2	2	2	2	2	3	2	2	2	2	2	2	2	2	2	5	2	2	5	2	2	2	2	2	2	2
2q33.1	2	5	5	2	2	2	2	2	2	2	2	2	2	3	2	2	2	2	2	1	3	2	2	2	2	2	2	2	3	2	2	2	1	2	2	2	2	2	5	2	2	5	2	2	2	2	2	2	2
2q33.2	2	5	5	2	2	2	2	2	2	2	2	2	2	3	2	2	2	2	2	1	1	2	2	2	2	2	2	2	3	2	2	2	1	2	2	2	2	2	5	2	2	5	2	2	2	2	2	2	2
2q33.3	2	5	5	2	2	2	2	2	2	2	2	2	2	3	2	2	2	2	2	1	1	2	2	2	2	2	2	2	3	2	2	2	1	2	2	2	2	2	5	2	1	5	2	2	2	2	2	2	2
2q34	2	5	5	2	2	2	2	2	2	2	2	2	2	3	2	2	2	2	2	1	1	2	2	2	1	2	2	2	3	2	2	2	1	2	2	2	2	2	5	2	1	5	2	2	2	2	2	2	2
2q35	2	5	5	2	2	2	2	2	2	2	2	2	2	3	2	2	2	2	2	1	1	2	2	2	1	2	2	2	3	2	1	2	1	2	2	2	2	2	5	2	1	5	2	2	2	2	2	2	2
2q36.1	2	5	5	2	2	2	2	2	2	2	2	2	2	3	2	2	2	2	2	1	1	2	2	2	1	2	2	2	3	2	1	2	1	2	2	2	2	2	5	2	1	5	2	2	2	2	2	2	2
2q36.2	2	5	5	2	2	2	2	2	2	2	2	2	2	3	2	2	2	2	2	1	1	2	2	2	1	2	2	2	3	2	1	2	1	2	2	2	2	2	5	2	1	5	2	2	2	2	2	2	2
2q36.3	2	5	5	2	2	2	2	2	2	2	2	2	2	3	2	2	2	2	2	1	1	2	2	2	1	2	2	2	3	2	1	2	1	2	2	2	2	2	5	2	1	5	2	2	2	2	2	2	2
2q37.1	2	5	5	2	2	2	2	2	2	2	2	2	2	3	2	2	2	2	2	1	1	2	2	2	1	2	2	2	3	2	1	2	1	2	2	2	2	2	5	2	2	5	2	2	2	2	2	2	2
2q37.2	2	5	5	2	2	2	2	2	2	2	2	2	2	3	2	2	2	2	2	1	1	2	2	2	1	2	2	2	3	2	1	2	1	2	2	2	2	2	5	2	2	5	2	2	2	2	2	2	2
2q37.3	2	5	5	2	2	2	2	2	2	2	2	2	2	3	2	2	2	2	2	1	1	2	2	2	1	2	2	2	3	2	1	2	1	2	2	2	2	2	5	2	2	5	2	2	2	2	2	2	2
3p26.3	1	2	2	2	1	1	1	1	1	1	1	1	1	2	1	1	1	1	1	1	1	1	1	1	1	1	1	1	1	1	1	2	1	1	1	1	1	1	1	1	1	2	1	1	1	2	1	1	1
3p26.2	1	2	2	2	1	1	1	1	1	1	1	1	1	2	1	1	1	1	1	1	1	1	1	1	1	1	1	1	1	1	1	2	1	1	1	2	1	1	1	1	1	2	1	1	1	2	1	1	1
3p26.1	1	2	2	2	1	1	1	1	1	1	1	1	1	2	1	1	1	1	1	1	1	1	1	1	1	1	1	1	1	1	1	2	1	1	1	1	1	1	1	1	1	2	1	1	1	2	1	1	1
3p25.3	1	2	2	1	1	1	1	1	1	1	1	1	1	2	1	1	1	1	1	1	1	1	1	1	1	1	1	1	1	1	1	2	1	1	1	1	1	1	1	1	1	2	1	1	1	2	1	1	1
3p25.2	1	2	2	1	1	1	1	1	1	1	1	1	1	2	1	1	1	1	1	1	1	1	1	1	1	1	1	1	1	1	1	2	1	1	1	1	1	1	1	1	1	2	1	1	1	2	1	1	1
3p25.1	1	2	2	1	1	1	1	1	1	1	1	1	1	2	1	1	1	1	1	1	1	1	1	1	1	1	1	1	1	1	1	2	1	1	1	1	1	1	1	1	1	2	1	1	1	2	1	1	1
3p24.3	1	2	2	1	1	1	1	1	1	1	1	1	1	2	1	1	1	1	1	1	1	1	1	1	1	1	1	1	1	1	1	2	1	1	1	1	1	1	1	1	1	2	1	1	1	2	1	1	1
3p24.2	1	2	2	1	1	1	1	1	1	1	1	1	1	2	1	1	1	1	1	1	1	1	1	1	1	1	1	1	1	1	1	2	1	1	1	1	1	1	1	1	1	2	1	1	1	2	1	1	1
3p24.1	1	2	2	1	1	1	1	1	1	1	1	1	1	2	1	1	1	1	1	1	1	1	1	1	1	1	1	1	1	1	1	2	1	1	1	1	1	1	1	1	1	2	1	1	1	2	1	1	1
3p23	1	2	2	1	1	1	1	1	1	1	1	1	1	2	1	1	1	1	1	1	1	1	1	1	1	1	1	1	1	1	1	2	1	1	1	1	1	1	1	1	1	2	1	1	1	2	1	1	1
3p22.3	1	2	2	1	1	1	1	1	1	1	1	1	1	2	1	1	1	1	1	1	1	1	1	1	1	1	1	1	1	1	1	2	1	1	1	1	1	1	1	1	1	2	1	1	1	2	1	1	1
3p22.2	1	2	2	1	1	1	1	1	1	1	1	1	1	2	1	1	1	1	1	1	1	1	1	1	1	1	1	1	1	1	1	2	1	1	1	1	1	1	1	1	1	2	1	1	1	2	1	1	1
3p22.1	1	2	2	1	1	1	1	1	1	1	1	1	1	2	1	1	1	1	1	1	1	1	1	1	1	1	1	1	1	1	1	2	1	1	1	1	1	1	1	1	1	2	1	1	1	2	1	1	1
3p21.33	1	2	2	1	1	1	1	1	1	1	1	1	1	2	1	1	1	1	1	1	1	1	1	1	1	1	1	1	1	1	1	2	1	1	1	1	1	1	1	1	1	2	1	1	1	2	1	1	1
3p21.32	1	2	2	1	1	1	1	1	1	1	1	1	1	2	1	1	1	1	1	1	1	1	1	1	1	1	1	1	1	1	1	2	1	1	1	1	1	1	1	1	1	2	1	1	1	2	1	1	1
3p21.31	1	2	2	1	1	1	1	1	1	1	1	1	1	2	1	1	1	1	1	1	1	1	1	1	1	1	1	1	1	1	1	2	1	1	1	1	1	1	1	1	1	2	1	1	1	2	1	1	1
3p21.2	1	2	2	1	1	1	1	1	1	1	1	1	1	2	1	1	1	1	1	1	1	1	1	1	1	1	1	1	1	1	1	2	1	1	1	1	1	1	1	1	1	2	1	1	1	2	1	1	1
3p21.1	1	2	2	1	1	1	1	1	1	1	1	1	1	2	1	1	1	1	1	1	1	1	1	1	1	1	1	1	1	1	1	2	1	1	1	1	1	1	1	1	1	2	2	1	1	2	1	1	1
3p14.3	1	2	2	1	1	1	1	1	1	1	1	1	1	2	1	1	1	1	1	1	1	1	2	1	1	1	1	1	1	1	1	2	1	1	1	1	1	1	1	1	1	2	2	1	1	2	1	1	1
3p14.2	1	2	2	1	1	1	1	1	1	1	1	1	1	2	1	1	1	1	1	1	1	1	2	1	1	1	1	1	1	1	1	2	1	1	1	1	1	1	1	1	1	2	2	1	1	2	1	1	1
3p14.1	1	2	2	1	1	1	1	1	1	1	2	1	1	2	1	1	1	1	1	1	1	1	2	1	1	1	1	1	1	1	1	2	1	1	1	1	1	1	1	1	1	2	2	1	1	2	2	1	1
3p13	1	2	2	2	1	2	1	1	1	1	2	1	1	2	1	1	1	2	1	1	1	1	2	1	1	1	1	1	1	1	1	2	1	1	1	1	1	1	1	1	1	2	2	1	1	2	2	2	1
3p12.3	1	2	5	2	1	2	1	1	1	1	2	1	1	2	1	1	1	2	1	1	1	1	2	2	1	1	1	1	1	1	1	2	1	1	1	1	2	1	1	2	1	2	2	1	1	2	2	2	1
3p12.2	1	2	5	2	1	2	2	1	1	1	2	1	1	2	1	1	1	2	1	1	1	1	2	2	1	1	1	1	1	2	1	2	1	2	1	1	2	1	1	2	1	2	2	1	1	2	2	2	1
3p12.1	1	2	5	2	1	2	2	1	1	1	2	1	1	2	1	1	1	2	1	1	1	1	2	2	1	1	1	1	1	2	1	2	1	2	1	1	2	1	1	2	1	2	2	2	1	2	2	2	1
3p11.2	1	2	5	2	2	2	2	1	1	1	2	1	1	2	1	1	1	2	1	1	1	1	2	2	1	1	1	1	1	2	1	2	1	2	1	1	2	1	1	2	2	2	2	2	1	2	2	2	1
3p11.1	1	2	5	2	2	2	2	1	1	1	2	2	1	2	1	1	1	2	1	1	1	1	2	2	1	1	1	1	1	2	1	2	1	2	1	1	2	1	1	2	2	2	2	2	1	2	2	2	1
3q11.1	1	2	5	2	2	2	2	1	1	1	2	2	1	2	2	1	2	2	1	1	1	1	2	2	1	1	1	1	1	2	1	2	2	2	1	1	2	1	2	2	2	2	2	2	1	2	2	2	1
3q11.2	2	2	5	2	2	2	2	1	1	1	2	2	1	2	2	2	2	2	1	1	1	1	2	2	1	2	1	1	1	2	1	2	2	2	1	1	2	1	2	2	2	2	2	2	1	2	2	2	1
3q12.1	2	2	5	2	2	2	2	1	1	1	2	2	1	2	2	2	2	2	1	1	1	1	2	2	1	2	1	1	1	2	1	2	2	2	1	1	2	2	2	2	2	2	2	2	1	2	2	2	1
3q12.2	2	2	5	2	2	2	2	1	1	1	2	2	1	2	2	2	2	2	1	1	1	1	2	2	1	2	1	1	1	2	1	2	2	2	1	1	2	2	2	2	2	2	2	2	1	2	2	2	1
3q12.3	2	2	5	2	2	2	2	1	1	1	2	2	1	2	2	2	2	2	1	1	1	1	2	2	1	2	1	1	1	2	1	2	2	2	1	1	2	2	2	2	2	2	2	2	1	2	2	2	1
3q13.11	2	2	5	2	2	2	2	1	1	1	2	2	1	2	2	2	2	2	1	1	1	1	2	2	1	2	1	1	1	2	1	2	2	2	1	1	2	2	2	2	2	2	2	2	1	2	2	2	1
3q13.12	2	2	5	2	2	2	2	1	1	1	2	2	1	2	2	2	2	2	1	1	1	1	2	2	1	2	1	1	1	2	1	2	2	2	1	1	2	2	2	2	2	2	2	2	1	2	2	2	1
3q13.13	2	2	5	2	2	2	2	1	1	1	2	2	1	2	2	2	2	2	1	1	1	1	2	2	2	2	1	1	1	2	1	2	2	2	1	1	2	2	2	2	2	2	2	2	1	2	2	2	1
3q13.2	2	2	5	2	2	2	2	1	1	1	2	2	1	2	2	2	2	2	1	1	1	1	2	2	2	2	1	1	1	2	1	2	2	2	1	2	2	2	2	2	2	2	2	2	1	2	2	2	1
3q13.31	2	2	5	2	2	2	2	1	1	1	2	2	1	2	2	2	2	2	1	1	1	1	2	2	2	2	1	1	1	2	1	2	2	2	1	2	2	2	2	2	2	2	2	2	1	2	2	2	2
3q13.32	2	2	5	2	2	2	2	2	1	1	2	2	1	2	2	2	2	2	1	1	1	1	2	2	2	2	1	1	1	2	1	2	2	2	1	2	2	2	2	2	2	2	2	2	1	2	2	2	2
3q13.33	2	2	5	2	2	2	2	2	1	1	2	2	1	2	2	2	2	2	1	1	1	1	2	2	2	2	1	1	1	2	1	2	2	2	1	2	2	2	2	2	2	2	2	2	1	2	2	2	2
3q21.1	2	2	5	2	2	2	2	2	1	1	2	2	1	2	2	2	2	2	1	1	1	1	2	2	2	2	1	1	1	2	1	2	2	2	1	2	2	2	2	2	2	2	2	2	1	2	2	2	2
3q21.2	2	2	5	2	2	2	2	2	1	1	2	2	1	2	2	2	2	2	1	1	1	1	2	2	2	2	1	1	1	2	1	2	2	2	1	2	2	2	2	2	2	2	2	2	1	2	2	2	2
3q21.3	2	2	5	2	2	2	2	2	1	1	2	2	1	2	2	2	2	2	1	1	1	1	2	2	2	2	1	1	1	2	1	2	2	2	1	2	2	2	2	2	2	2	2	2	1	2	2	2	2
3q22.1	2	2	5	2	2	2	2	2	1	1	2	2	1	2	2	2	2	2	1	1	1	1	2	2	2	2	1	1	1	2	2	2	2	2	1	2	2	2	2	2	2	2	2	2	1	2	2	2	2
3q22.2	2	2	5	2	2	2	2	2	1	1	2	2	1	2	2	2	2	2	1	1	1	2	2	2	2	2	1	1	1	2	2	2	2	2	1	2	2	2	2	2	2	2	2	2	1	2	2	2	2
3q22.3	2	2	5	2	2	2	2	2	1	1	2	2	2	2	2	2	2	2	1	1	1	2	2	2	2	2	1	1	1	2	2	2	2	2	1	2	2	2	2	2	2	2	2	2	1	2	2	2	2
3q23	2	2	5	2	2	2	2	2	1	1	2	2	2	2	2	2	2	2	1	1	1	2	2	2	2	2	2	1	1	2	2	2	2	2	1	2	2	2	2	2	2	2	2	2	1	2	2	2	2
3q24	2	2	5	2	2	2	2	2	1	1	2	2	2	2	2	2	2	2	1	1	1	2	2	2	2	2	2	1	1	2	2	2	2	2	1	2	2	2	2	2	2	2	2	2	1	2	2	2	2
3q25.1	2	2	5	2	2	2	2	2	1	1	2	2	2	2	2	2	2	2	1	1	1	2	2	2	2	5	2	1	1	2	2	2	2	2	1	2	2	2	2	2	2	2	2	2	1	2	2	2	2
3q25.2	2	2	5	2	2	2	2	2	1	1	2	2	2	2	2	2	2	2	1	1	1	2	2	2	2	5	2	1	1	2	2	2	2	2	1	2	2	2	2	2	2	2	2	2	1	2	2	2	2
3q25.31	2	2	5	2	2	2	2	2	1	1	2	2	2	2	2	2	2	2	1	1	1	2	2	2	2	5	2	1	1	2	2	2	2	2	1	2	2	2	2	2	2	2	2	2	1	2	2	2	2
3q25.32	2	2	5	2	2	2	2	2	1	1	2	2	2	2	2	2	2	2	1	1	3	2	2	2	2	5	2	1	1	2	2	2	2	2	1	2	2	2	2	2	2	2	2	2	1	2	2	2	2
3q25.33	2	2	5	2	2	2	2	2	1	1	2	2	2	2	2	2	2	2	1	1	3	2	2	2	2	5	2	1	1	2	2	2	2	2	1	2	2	2	2	2	2	2	2	2	1	2	2	2	2
3q26.1	2	2	5	2	2	2	2	2	1	1	2	2	2	2	2	2	2	2	1	1	3	2	2	2	2	5	2	1	1	2	2	2	2	2	1	2	2	2	2	2	2	2	2	2	1	2	2	2	2
3q26.2	2	2	5	2	2	2	2	2	1	1	2	2	2	2	2	2	2	2	1	1	3	2	2	2	2	5	2	1	1	2	2	2	2	2	1	2	2	2	2	2	2	2	2	2	1	2	2	2	2
3q26.31	2	2	5	2	2	2	2	2	1	1	2	2	2	2	2	2	2	2	1	1	3	2	2	2	2	5	2	1	1	2	2	2	2	2	1	2	2	2	2	2	2	2	2	2	1	2	2	2	2
3q26.32	2	2	5	2	2	2	2	2	1	1	2	2	2	2	2	2	2	2	1	1	3	2	2	2	2	5	2	1	1	2	2	2	2	2	1	2	2	2	2	2	2	2	2	2	1	2	2	2	2
3q26.33	2	2	5	2	2	2	2	2	1	1	2	2	2	2	2	2	2	2	1	1	3	2	2	2	2	5	2	1	1	2	2	2	2	2	1	2	2	2	2	2	2	2	2	2	1	2	2	2	2
3q27.1	2	2	5	2	2	2	2	2	1	1	2	2	2	2	2	2	2	2	1	1	3	2	2	2	2	5	2	1	1	2	2	2	2	2	1	2	2	2	2	2	2	2	2	2	1	2	2	2	2
3q27.2	2	2	5	2	2	2	2	2	1	1	2	2	2	2	2	2	2	2	1	1	3	2	2	2	2	5	2	1	1	2	2	2	2	2	1	2	2	2	2	2	2	2	2	2	1	2	2	2	2
3q27.3	2	2	5	2	2	2	2	2	1	1	2	2	2	2	2	2	2	2	1	1	3	2	2	2	2	5	2	1	1	2	2	2	2	2	1	2	2	2	2	2	2	2	2	2	1	2	2	2	2
3q28	2	2	5	2	2	2	2	2	1	1	2	2	2	2	2	2	2	2	1	1	3	2	2	2	2	5	2	1	1	2	2	2	2	2	1	2	2	2	2	2	2	2	2	2	1	2	2	2	2
3q29	2	2	5	2	2	2	2	2	1	1	2	2	2	2	2	2	2	2	1	1	3	2	2	2	2	5	2	1	1	2	2	2	2	2	1	2	2	2	2	2	2	2	2	2	1	2	2	2	2
4p16.3	2	5	5	2	2	2	2	2	2	2	2	2	2	2	2	2	2	2	2	1	3	2	2	1	2	1	3	2	2	2	2	2	2	2	2	2	2	2	2	2	2	2	2	2	2	2	2	2	2
4p16.2	2	5	5	2	2	2	2	2	2	2	2	2	2	2	2	2	2	2	2	1	3	2	2	1	2	1	3	2	2	2	2	2	2	2	2	2	2	2	2	2	2	2	2	2	2	2	2	2	2
4p16.1	2	5	5	2	2	2	2	2	2	2	2	2	2	2	2	2	2	2	2	1	3	2	2	1	2	1	3	2	2	2	2	2	2	2	2	2	2	2	2	2	2	2	2	2	2	2	2	2	2
4p15.33	2	5	5	2	2	2	2	2	2	2	2	2	2	2	2	2	2	2	2	1	3	2	2	1	2	1	3	2	2	2	2	2	2	2	2	2	2	2	2	2	2	2	2	2	2	2	2	2	2
4p15.32	2	5	5	2	2	2	2	2	2	2	2	2	2	2	2	2	2	2	2	1	3	2	2	1	2	1	3	2	2	2	2	2	2	2	2	2	2	2	2	2	2	2	2	2	2	2	2	2	2
4p15.31	2	5	5	2	2	2	2	2	2	2	2	2	2	2	2	2	2	2	2	1	3	2	2	1	2	1	3	2	2	2	2	2	2	2	2	2	2	2	2	2	2	2	2	2	2	2	2	2	2
4p15.2	2	5	5	2	2	2	2	2	2	2	2	2	2	2	2	2	2	2	2	1	3	2	2	1	2	1	3	2	2	2	2	2	2	2	2	2	2	2	2	2	2	2	2	2	2	2	2	2	2
4p15.1	2	5	5	2	2	2	2	2	2	2	2	2	2	2	2	2	2	2	2	1	3	2	2	1	2	1	3	2	2	2	2	2	2	2	2	2	2	2	2	2	2	2	2	2	2	2	2	2	2
4p14	2	5	5	2	2	2	2	2	2	2	2	2	2	2	2	2	2	2	2	1	3	2	2	1	2	1	3	2	2	2	2	2	2	2	2	2	2	2	2	2	2	2	2	2	2	2	2	2	2
4p13	2	5	5	2	2	2	2	2	2	2	2	2	2	2	2	2	2	2	2	1	3	2	2	1	2	1	3	2	2	2	2	2	2	2	2	2	2	2	2	2	2	2	2	2	2	2	2	2	2
4p12	2	5	5	2	2	2	2	2	2	2	2	2	2	2	2	2	2	2	2	1	3	2	2	1	2	1	3	2	2	2	2	2	2	2	2	2	2	2	2	2	2	2	2	2	2	2	2	2	2
4p11	2	5	5	2	2	2	2	2	2	2	2	2	2	2	2	2	2	2	2	1	3	2	2	1	2	1	3	2	2	2	2	2	2	2	2	2	2	2	2	2	2	2	2	2	2	2	2	2	2
4q11	2	2	5	2	2	2	2	2	2	2	2	2	2	2	2	2	2	2	2	1	1	2	2	1	2	1	2	2	2	2	2	2	2	2	2	2	2	2	2	2	2	2	2	2	2	2	2	2	2
4q12	2	5	5	2	2	2	2	2	2	2	2	2	2	2	2	2	2	2	2	1	1	2	2	1	2	1	3	2	2	2	2	2	2	2	2	2	2	2	2	2	2	2	2	2	2	2	2	2	2
4q13.1	2	5	5	2	2	2	2	2	2	2	2	2	2	2	2	2	2	2	2	1	1	2	2	1	2	1	3	2	2	2	2	2	2	2	2	2	2	2	2	2	2	2	2	2	2	2	2	2	2
4q13.2	2	5	5	2	2	2	2	2	2	2	2	2	2	2	2	2	2	2	2	1	1	2	2	1	2	1	3	2	2	2	2	2	2	2	2	2	2	2	2	2	2	2	2	2	2	2	2	2	2
4q13.3	2	5	5	2	2	2	2	2	2	2	2	2	2	2	2	2	2	2	2	1	1	2	2	1	2	1	3	2	2	2	2	2	2	2	2	2	2	2	2	2	2	2	2	2	2	2	2	2	2
4q21.1	2	5	5	2	2	2	2	2	2	2	2	2	2	2	2	2	2	2	2	1	1	2	2	1	2	1	3	2	2	2	2	2	2	2	2	2	2	2	2	2	2	2	2	2	2	2	2	2	2
4q21.21	2	5	5	2	2	2	2	2	2	2	2	2	2	2	2	2	2	2	2	1	1	2	2	1	2	1	3	2	2	2	2	2	2	2	2	2	2	2	2	2	2	2	2	2	2	2	2	2	2
4q21.22	2	5	5	2	2	2	2	2	2	2	2	2	2	2	2	2	2	2	2	1	1	2	2	1	2	1	3	2	2	2	2	2	2	2	2	2	2	2	2	2	2	2	2	2	2	2	2	2	2
4q21.23	2	5	5	2	2	2	2	2	2	2	2	2	2	2	2	2	2	2	2	1	1	2	2	1	2	1	3	2	2	2	2	2	2	2	2	2	2	2	2	2	2	2	2	2	2	2	2	2	2
4q21.3	2	5	5	2	2	2	2	2	2	2	2	2	2	2	2	2	2	2	2	1	1	2	2	1	2	1	3	2	2	2	2	2	2	2	2	2	2	2	2	2	2	2	2	2	2	2	2	2	2
4q22.1	2	5	5	2	2	2	2	2	2	2	2	2	2	2	2	2	2	2	2	1	1	2	2	1	2	1	3	2	2	2	2	2	2	2	2	2	2	2	2	2	2	2	2	2	2	2	2	2	2
4q22.2	2	5	5	2	2	2	2	2	2	2	2	2	2	2	2	2	2	2	2	1	1	2	2	1	2	1	3	2	2	2	2	2	2	2	2	2	2	2	2	2	2	2	2	2	2	2	2	2	2
4q22.3	2	5	5	2	2	2	2	2	2	2	2	2	2	2	2	2	2	2	2	1	1	2	2	1	2	1	3	2	2	2	2	2	2	2	2	2	2	2	2	2	2	2	2	2	2	2	2	2	2
4q23	2	5	3	2	2	2	2	2	2	2	2	2	2	2	2	2	2	2	2	1	1	2	2	1	2	1	3	2	2	2	2	2	2	2	2	2	2	2	2	2	2	2	2	2	2	2	2	2	2
4q24	2	5	3	2	2	2	2	2	2	2	2	2	2	2	2	2	2	2	2	1	1	2	2	1	2	1	3	2	2	2	2	2	2	2	2	2	2	2	2	2	2	2	2	2	2	2	2	2	2
4q25	2	5	3	2	2	2	2	2	2	2	2	2	2	2	2	2	2	2	2	1	1	2	2	1	2	1	3	2	2	2	2	2	2	2	2	2	2	2	2	2	2	2	2	2	2	2	2	2	2
4q26	2	5	3	2	2	2	2	2	2	2	2	2	2	2	2	2	2	2	2	1	1	2	2	1	2	1	3	2	2	2	2	2	2	2	2	2	2	2	2	2	2	2	2	2	2	2	2	2	2
4q27	2	5	3	2	2	2	2	2	2	2	2	2	2	2	2	2	2	2	2	1	1	2	2	1	2	1	3	2	2	2	2	2	2	2	2	2	2	2	2	2	2	2	2	2	2	2	2	2	2
4q28.1	2	5	3	2	2	2	2	2	2	2	2	2	2	2	2	2	2	2	2	1	1	2	2	1	2	1	3	2	2	2	2	2	2	2	2	2	2	2	2	2	2	2	2	2	2	2	2	2	2
4q28.2	2	5	3	2	2	2	2	2	2	2	2	2	2	2	2	2	2	2	2	1	1	2	2	1	2	1	3	2	2	2	2	2	2	2	2	2	2	2	2	2	2	2	2	2	2	2	2	2	2
4q28.3	2	5	3	2	2	2	2	2	2	2	2	2	2	2	2	2	2	2	2	1	1	2	2	1	2	2	3	2	2	2	2	2	2	2	2	2	2	2	2	2	2	2	2	2	2	2	2	2	2
4q31.1	2	5	3	2	2	2	2	2	2	2	2	2	2	2	2	2	2	2	2	1	1	2	2	1	2	2	3	2	2	2	2	2	2	2	2	2	2	2	2	2	2	2	2	2	2	2	2	2	2
4q31.21	2	5	3	2	2	2	2	2	2	2	2	2	2	2	2	2	2	2	2	1	1	2	2	1	2	2	3	2	2	2	2	2	2	2	2	2	2	2	2	2	2	2	2	2	2	2	2	2	2
4q31.22	2	5	3	2	2	2	2	2	2	2	2	2	2	2	2	2	2	2	2	1	1	2	2	1	2	2	3	2	2	2	2	2	2	2	2	2	2	2	2	2	2	2	2	2	2	2	2	2	2
4q31.23	2	5	3	2	2	2	2	2	2	2	2	2	2	2	2	2	2	2	2	1	1	2	2	1	2	2	3	2	2	2	2	2	2	2	2	2	2	2	2	2	2	2	2	2	2	2	2	2	2
4q31.3	2	5	3	2	2	2	2	2	2	2	2	2	2	2	2	2	2	2	2	1	1	2	2	1	2	2	3	2	2	2	2	2	2	2	2	2	2	2	2	2	2	2	2	2	2	2	2	2	2
4q32.1	2	5	3	2	2	2	2	2	2	2	2	2	2	2	2	2	2	2	2	1	1	2	2	1	2	2	3	2	2	2	2	2	2	2	2	2	2	2	2	2	2	2	2	2	2	2	2	2	2
4q32.2	2	2	3	2	2	2	2	2	2	2	2	2	2	2	2	2	2	2	2	1	1	2	2	1	2	2	3	2	2	2	2	2	2	2	2	2	2	2	2	2	2	2	2	2	2	2	2	2	2
4q32.3	2	2	3	2	2	2	2	2	2	2	2	2	2	2	2	2	2	2	2	1	1	2	2	1	2	2	3	2	2	2	2	2	2	2	2	2	2	2	2	2	2	2	2	2	2	2	2	2	2
4q33	2	5	3	2	2	2	2	2	2	2	2	2	2	2	2	2	2	2	2	1	1	2	2	1	2	2	3	2	2	2	2	2	2	2	2	2	2	2	2	2	2	2	2	2	2	2	2	2	2
4q34.1	2	5	3	2	2	2	2	2	2	2	2	2	2	2	2	2	2	2	2	1	1	2	2	1	2	2	3	2	2	2	2	2	2	2	2	2	2	2	2	2	2	2	2	2	2	2	2	2	2
4q34.2	2	5	5	2	2	2	2	2	2	2	2	2	2	2	2	2	2	2	2	1	1	2	2	1	2	2	3	2	2	2	2	2	2	2	2	2	2	2	2	2	2	2	2	2	1	2	2	2	2
4q34.3	2	5	5	2	2	2	2	2	2	2	2	2	2	2	2	2	2	2	2	1	1	2	2	1	2	2	3	2	2	2	2	2	2	2	2	2	2	2	2	2	2	2	2	2	2	2	2	2	2
4q35.1	2	5	5	2	2	2	2	2	2	2	2	2	2	2	2	2	2	2	2	1	1	2	2	1	2	2	3	2	2	2	2	2	2	2	2	2	2	2	2	2	2	2	2	2	2	2	2	2	2
4q35.2	2	5	5	2	2	2	2	2	2	2	2	2	2	2	2	2	2	2	2	1	1	2	2	1	2	2	3	2	2	2	2	2	2	2	2	2	2	2	2	2	2	2	2	2	2	2	2	2	2
5p15.33	2	5	5	2	2	2	2	2	2	3	2	2	2	5	2	2	2	2	5	3	2	2	2	2	2	2	2	2	2	2	5	2	2	2	3	3	2	2	2	2	2	5	2	2	2	2	2	2	2
5p15.32	2	5	5	2	2	2	2	2	2	3	2	2	2	5	2	2	2	2	5	3	2	2	2	2	2	2	2	2	2	2	5	2	2	2	3	3	2	2	2	2	2	5	2	2	2	2	2	2	2
5p15.31	2	5	5	2	2	2	2	2	2	3	2	2	2	5	2	2	2	2	5	3	2	2	2	2	2	2	2	2	2	2	5	2	2	2	3	3	2	2	2	2	2	5	2	2	2	2	2	2	2
5p15.2	2	5	5	2	2	2	2	2	2	3	2	2	2	5	2	2	2	2	5	3	2	2	2	2	2	2	2	2	2	2	5	2	2	2	3	3	2	2	2	2	2	5	2	2	2	2	2	2	2
5p15.1	2	5	5	2	2	2	2	2	2	3	2	2	2	5	2	2	2	2	5	3	2	2	2	2	2	2	2	2	2	2	5	2	2	2	3	3	2	2	2	2	2	5	2	2	2	2	2	2	2
5p14.3	2	5	5	2	2	2	2	2	2	3	2	2	2	5	2	2	2	2	5	3	2	2	2	2	2	2	2	2	2	2	5	2	2	2	3	3	2	2	2	2	2	5	2	2	2	2	2	2	2
5p14.2	2	5	5	2	2	2	2	2	2	3	2	2	2	5	2	2	2	2	5	3	2	2	2	2	2	2	2	2	2	2	5	2	2	2	3	3	2	2	2	2	2	5	2	2	2	2	2	2	2
5p14.1	2	5	5	2	2	2	2	2	2	3	2	2	2	5	2	2	2	2	5	3	2	2	2	2	2	2	2	2	2	2	5	2	2	2	3	3	2	2	2	2	2	5	2	2	2	2	2	2	2
5p13.3	2	5	5	2	2	2	2	2	2	3	2	2	2	5	2	2	2	2	5	3	2	2	2	2	2	2	2	2	2	2	5	2	2	2	3	3	2	2	2	2	2	5	2	2	2	2	2	2	2
5p13.2	2	5	5	2	2	2	2	2	2	3	2	2	2	5	2	2	2	2	5	3	2	2	2	2	2	2	2	2	2	2	5	2	2	2	3	3	2	2	2	2	2	5	2	2	2	2	2	2	2
5p13.1	2	5	5	2	2	2	2	2	2	3	2	2	2	5	2	2	2	2	5	3	2	2	2	2	2	2	2	2	2	2	5	2	2	2	3	3	2	2	2	2	2	5	2	2	2	2	2	2	2
5p12	2	5	5	2	2	2	2	2	2	3	2	2	2	5	2	2	2	2	5	3	2	2	2	2	2	2	2	2	2	2	5	2	2	2	3	3	2	2	2	2	2	5	2	2	2	2	2	2	2
5p11	2	5	5	2	2	2	2	2	2	3	2	2	2	5	2	2	2	2	5	3	2	2	2	2	2	2	2	2	2	2	5	2	2	2	3	3	2	2	2	2	2	5	2	2	2	2	2	2	2
5q11.1	2	5	5	2	2	2	2	2	2	3	2	2	2	5	2	2	2	2	5	3	2	2	2	2	2	2	2	2	2	2	5	2	2	2	3	3	2	2	2	2	2	5	2	2	2	2	2	2	2
5q11.2	2	5	5	2	2	2	2	2	2	3	2	2	2	5	2	2	2	2	5	3	2	2	2	2	2	2	2	2	2	2	5	2	2	2	3	3	2	2	2	2	2	5	2	2	2	2	2	2	2
5q12.1	2	5	5	2	2	2	2	2	2	3	2	2	2	5	2	2	2	2	5	3	2	2	2	2	2	2	2	2	2	2	5	2	2	2	3	3	2	2	2	2	2	5	2	2	2	2	2	2	2
5q12.2	2	5	5	2	2	2	2	2	2	3	2	2	2	5	2	2	2	2	5	3	2	2	2	2	2	2	2	2	2	2	5	2	2	2	3	3	2	2	2	2	2	5	2	2	2	2	2	2	2
5q12.3	2	5	5	2	2	2	2	2	2	3	2	2	2	5	2	2	2	2	5	3	2	2	2	2	2	2	2	2	2	2	5	2	2	2	3	3	2	2	2	2	2	5	2	2	2	2	2	2	2
5q13.1	2	5	5	2	2	2	2	2	2	3	2	2	2	5	2	2	2	2	5	3	2	2	2	2	2	2	2	2	2	2	5	2	2	2	3	3	2	2	2	2	2	5	2	2	2	2	2	2	2
5q13.2	2	5	5	2	2	2	2	2	2	3	2	2	2	5	2	2	2	2	5	3	2	2	2	2	2	2	2	2	2	2	1	2	2	2	3	3	2	2	2	2	2	5	2	2	2	2	2	2	2
5q13.3	2	5	5	2	2	2	2	2	2	3	5	2	2	5	2	2	2	2	5	3	2	2	2	2	2	2	2	2	2	2	1	2	2	2	3	3	2	2	2	2	2	5	2	2	2	2	2	2	2
5q14.1	2	5	5	2	2	2	2	2	2	3	5	2	2	5	2	2	2	2	5	3	2	2	2	2	2	2	2	2	2	2	1	2	2	2	3	3	2	2	2	2	2	5	2	2	2	2	2	2	2
5q14.2	2	5	5	2	2	2	2	2	2	3	5	2	2	5	2	2	2	2	5	3	2	2	2	2	2	2	2	2	2	2	1	2	2	2	3	3	2	2	2	2	2	5	2	3	2	2	2	2	2
5q14.3	2	5	5	2	2	2	2	2	2	3	5	2	2	5	2	2	2	2	5	3	2	2	2	2	2	2	3	2	2	2	1	2	2	2	3	3	2	2	2	2	2	5	2	3	2	2	2	2	2
5q15	2	5	6	2	2	2	2	2	2	3	5	5	2	5	2	2	2	2	5	3	2	2	3	2	2	2	3	2	3	2	1	2	2	2	3	3	2	2	2	2	2	5	2	3	2	2	2	2	2
5q21.1	2	5	6	2	2	2	2	2	2	3	5	5	5	5	2	2	2	2	5	3	2	2	3	2	2	2	3	2	3	2	1	2	2	5	3	3	2	3	2	3	5	5	2	3	2	2	2	2	2
5q21.2	2	5	6	2	2	2	2	2	2	3	5	5	5	5	2	2	2	2	5	3	2	2	3	2	2	2	3	2	3	2	1	2	2	5	3	3	2	3	2	3	5	5	2	3	2	2	2	2	2
5q21.3	2	5	6	2	2	2	2	2	2	3	5	5	5	5	2	2	2	2	5	3	2	2	3	2	2	2	3	2	3	2	2	2	2	5	3	3	2	3	2	3	5	5	2	3	2	2	2	2	2
5q22.1	2	5	6	2	2	2	2	2	2	3	5	5	5	5	2	2	2	2	5	3	2	2	3	2	2	2	3	2	3	2	2	2	2	5	3	3	2	3	2	3	5	5	2	3	2	2	2	2	2
5q22.2	2	5	6	2	2	2	2	2	2	3	5	5	5	5	2	2	2	2	5	3	2	2	3	2	2	2	3	2	3	2	2	2	2	5	3	3	2	3	2	3	5	5	2	3	2	2	3	2	2
5q22.3	2	5	6	2	2	2	2	2	2	3	5	5	5	5	2	2	2	2	5	3	2	2	3	2	2	2	3	2	3	2	5	2	2	5	3	3	2	3	2	3	5	5	2	3	2	2	3	2	2
5q23.1	2	5	6	2	2	2	2	2	2	3	5	5	5	5	2	2	2	2	5	3	2	2	3	2	2	2	3	2	3	2	5	2	5	5	3	3	2	3	2	3	5	5	2	3	2	2	3	2	2
5q23.2	2	5	6	2	2	2	2	2	2	3	5	5	5	5	2	5	2	2	5	3	2	2	3	2	2	2	3	2	3	2	5	2	5	5	3	3	2	3	2	3	5	5	2	3	2	2	3	2	2
5q23.3	3	5	6	2	2	2	2	2	2	3	5	5	5	5	2	5	5	2	5	3	2	2	3	2	2	2	3	2	3	2	5	2	5	5	3	3	2	3	2	3	5	5	2	3	2	2	3	2	2
5q31.1	3	5	6	2	2	2	2	2	2	3	5	5	5	5	2	5	5	2	5	3	2	2	3	2	2	2	3	2	3	2	5	2	5	5	3	3	2	3	2	3	5	5	2	3	2	2	3	2	2
5q31.2	3	5	6	2	2	2	2	2	2	3	5	5	5	5	3	5	5	2	5	3	2	2	3	2	2	2	3	5	3	2	5	2	5	5	3	3	2	3	2	3	5	5	2	3	2	2	3	2	2
5q31.3	3	5	6	2	2	2	2	2	2	3	5	5	5	5	3	5	5	2	5	3	2	2	3	2	2	2	3	5	3	2	5	2	5	5	3	3	2	3	2	3	5	5	2	3	2	2	3	2	2
5q32	3	5	6	2	2	2	2	2	2	3	5	5	5	5	3	5	5	5	5	3	2	2	3	2	2	2	3	5	3	2	5	2	5	5	3	3	2	3	2	3	5	5	3	3	2	2	3	2	2
5q33.1	3	5	6	2	2	2	2	2	2	3	5	5	5	5	3	5	5	2	5	3	2	2	3	2	2	2	3	5	3	2	5	2	5	5	3	3	2	3	2	3	5	5	3	3	2	2	3	2	2
5q33.2	3	5	6	2	2	2	2	2	2	3	5	5	5	5	3	5	5	5	5	3	2	2	3	2	2	2	3	5	3	2	5	4	5	5	3	3	2	3	2	3	5	5	3	3	2	2	3	3	2
5q33.3	3	5	6	2	2	2	2	2	2	3	5	5	5	5	3	5	2	5	5	3	3	2	3	2	2	2	3	5	3	2	5	4	5	5	3	3	2	3	2	3	5	5	3	3	2	2	3	3	2
5q34	3	5	6	2	2	2	2	2	2	3	5	5	5	5	3	5	5	5	5	3	3	2	3	2	2	2	3	5	3	2	5	4	5	5	3	3	2	3	2	3	5	5	3	3	2	2	3	3	2
5q35.1	3	5	6	2	2	2	2	2	2	3	5	5	5	5	3	5	5	5	5	3	3	2	3	2	2	2	3	5	3	2	5	4	5	5	3	3	2	3	2	3	5	5	3	3	2	2	3	3	2
5q35.2	3	5	6	2	2	2	2	2	2	3	5	5	5	5	3	5	5	5	5	3	3	2	3	2	2	2	3	5	3	2	5	4	5	5	3	3	2	3	2	3	5	5	3	3	2	2	3	3	2
5q35.3	3	5	6	2	2	2	2	2	2	3	5	5	5	5	3	5	5	5	5	3	3	2	3	2	2	2	3	5	3	2	5	4	5	5	3	3	2	3	2	3	5	5	3	3	2	2	3	3	2
6p25.3	2	5	5	2	2	2	2	2	2	2	2	2	2	2	2	2	2	2	2	1	2	1	2	2	2	1	1	2	1	2	2	2	2	2	2	2	2	2	2	2	2	2	2	2	2	2	2	2	2
6p25.2	2	5	5	2	2	2	2	2	2	2	2	2	2	2	2	2	2	2	2	1	2	1	2	2	2	1	1	2	1	2	2	2	2	2	2	2	2	2	2	2	2	2	2	2	2	2	2	2	2
6p25.1	2	5	5	2	2	2	2	2	2	2	2	2	2	2	2	2	2	2	2	1	2	1	2	2	2	1	1	2	1	2	2	2	2	2	2	2	2	2	2	2	2	2	2	2	2	2	2	2	2
6p24.3	2	5	5	2	2	2	2	2	2	2	2	2	2	2	2	2	2	2	2	1	2	1	2	2	2	1	1	2	1	2	2	2	2	2	2	2	2	2	2	2	2	2	2	2	2	2	2	2	2
6p24.2	2	5	5	2	2	2	2	2	2	2	2	2	2	2	2	2	2	2	2	1	2	1	2	2	2	1	1	2	1	2	2	2	2	2	2	2	2	2	2	2	2	2	2	2	2	2	2	2	2
6p24.1	2	5	5	2	2	2	2	2	2	2	2	2	2	2	2	2	2	2	2	1	2	1	2	2	2	1	1	2	1	2	2	2	2	2	2	2	2	2	2	2	2	2	2	2	2	2	2	2	2
6p23	2	5	5	2	2	2	2	2	2	2	2	2	2	2	2	2	2	2	2	1	2	1	2	2	2	1	1	2	1	2	2	2	2	2	2	2	2	2	2	2	2	2	2	2	2	2	2	2	2
6p22.3	2	5	5	2	2	2	2	2	2	2	2	2	2	2	2	2	2	2	2	1	2	1	2	2	2	1	1	2	1	2	2	2	2	2	2	2	2	2	2	2	2	2	2	2	2	2	2	2	2
6p22.2	2	5	5	2	2	2	2	2	2	2	2	2	2	2	2	2	2	2	2	1	2	1	2	2	2	1	1	2	1	2	2	2	2	2	2	2	2	2	2	2	2	2	2	2	2	2	2	2	2
6p22.1	2	5	5	2	2	2	2	2	2	2	2	2	2	2	2	2	2	2	2	1	2	1	2	2	2	1	1	2	1	2	2	2	2	2	2	2	2	2	2	2	2	2	2	2	2	2	2	2	2
6p21.33	2	5	5	2	2	2	2	2	2	2	2	2	2	2	2	2	2	2	2	1	2	1	2	2	2	1	1	2	1	2	2	2	2	2	2	2	2	2	2	2	2	2	2	2	2	2	2	2	2
6p21.32	2	5	5	2	2	2	2	2	2	2	2	2	2	2	2	2	2	2	2	1	2	1	2	2	2	1	1	2	1	2	2	2	2	2	2	2	2	2	2	2	2	2	2	2	2	2	2	2	2
6p21.31	2	5	5	2	2	2	2	2	2	2	2	2	2	2	2	2	2	2	2	1	2	1	2	2	2	1	1	2	1	2	2	2	2	2	2	2	2	2	2	2	2	2	2	2	2	2	2	2	2
6p21.2	2	5	5	2	2	2	2	2	2	2	2	2	2	2	2	2	2	2	2	1	2	1	2	2	2	1	1	2	1	2	2	2	2	2	2	2	2	2	2	2	2	2	2	2	2	2	2	2	2
6p21.1	2	5	5	2	2	2	2	2	2	2	2	2	2	2	2	2	2	2	2	1	2	1	2	2	2	1	1	2	1	2	2	2	2	2	2	2	2	2	2	2	2	2	2	2	2	2	2	2	2
6p12.3	2	5	5	2	2	2	2	2	2	2	2	2	2	2	2	2	2	2	2	1	2	1	2	2	2	1	1	2	1	2	2	2	2	2	2	2	2	2	2	2	2	2	2	2	2	2	2	2	2
6p12.2	2	5	5	2	2	2	2	2	2	2	2	2	2	2	2	2	2	2	2	1	2	1	2	2	2	1	1	2	1	2	2	2	2	2	2	2	2	2	2	2	2	2	2	2	2	2	2	2	2
6p12.1	2	5	5	2	2	2	2	2	2	2	2	2	2	2	2	2	2	2	2	1	2	1	2	2	2	1	1	2	1	2	2	2	2	2	2	2	2	2	2	2	2	2	2	2	2	2	2	2	2
6p11.2	2	5	5	2	2	2	2	2	2	2	2	2	2	2	2	2	2	2	2	1	2	1	2	2	2	1	1	2	1	2	2	2	2	2	2	2	2	2	2	2	2	2	2	2	2	2	2	2	2
6p11.1	2	5	5	2	2	2	2	2	2	2	2	2	2	2	2	2	2	2	2	1	2	1	2	2	2	1	1	2	1	2	2	2	2	2	2	2	2	2	2	2	2	2	2	2	2	2	2	2	2
6q11.1	2	5	5	2	2	2	2	2	2	2	2	2	2	2	2	2	2	2	2	1	2	1	2	2	2	1	1	2	1	2	2	2	2	2	2	2	2	2	2	2	2	2	2	2	2	2	2	2	2
6q11.2	2	5	5	2	2	2	2	2	2	2	2	2	2	2	2	2	2	2	2	1	2	1	2	2	2	1	1	2	1	2	2	2	2	2	2	2	2	2	2	2	2	2	2	2	1	2	2	2	2
6q12	2	5	5	2	2	2	2	2	2	2	2	2	2	2	2	2	2	2	2	1	2	1	2	2	2	1	1	2	1	2	2	2	2	2	2	2	2	2	2	2	2	2	2	2	2	2	2	2	2
6q13	2	5	5	2	2	2	2	2	2	2	2	2	2	2	2	2	2	2	2	1	2	1	2	2	2	1	1	2	1	2	2	2	2	2	2	1	2	2	2	2	2	2	2	2	2	2	2	2	2
6q14.1	2	5	5	2	2	2	2	2	2	2	2	2	2	2	2	2	2	2	2	1	2	1	2	2	2	1	1	2	1	2	2	2	2	2	2	1	2	2	2	2	2	2	2	2	2	2	2	2	2
6q14.2	2	5	5	2	2	2	2	2	2	2	2	2	2	2	2	2	2	2	2	1	2	1	1	2	2	1	1	1	1	2	2	2	2	2	2	1	2	2	2	2	2	2	2	2	2	2	2	2	2
6q14.3	2	5	5	2	2	2	2	2	2	2	2	2	2	2	2	2	2	2	2	1	2	1	1	2	2	1	1	1	1	2	2	2	2	2	2	1	2	2	2	2	2	2	2	2	2	2	2	2	2
6q15	2	5	5	2	2	2	2	2	2	2	2	2	2	2	2	2	2	2	2	1	2	1	1	2	2	1	1	1	1	2	2	2	2	2	2	1	2	2	2	2	2	2	2	2	2	2	2	2	2
6q16.1	2	5	5	2	2	2	2	2	2	2	2	2	2	2	2	2	2	2	2	1	2	1	1	2	2	1	1	1	1	2	2	2	2	2	2	1	2	2	2	2	2	2	2	2	2	2	2	2	2
6q16.2	2	5	5	2	2	2	2	1	2	2	2	2	2	2	2	2	2	2	2	1	2	1	1	2	2	1	1	1	1	2	2	2	2	2	2	1	2	2	2	2	2	2	2	2	2	2	2	2	2
6q16.3	2	5	5	2	2	2	2	1	2	2	2	2	2	2	2	2	2	2	2	1	2	1	1	2	2	1	1	1	1	2	2	2	2	2	2	1	2	2	2	2	2	2	2	2	2	2	2	2	2
6q21	2	5	5	2	2	2	2	1	2	2	2	2	2	2	2	2	2	2	2	1	2	1	1	2	2	1	1	1	1	2	2	2	2	2	2	1	2	2	2	2	2	2	2	2	2	2	2	2	2
6q22.1	2	5	5	2	1	2	2	1	2	2	2	2	2	2	2	2	2	2	2	1	2	1	1	2	2	1	1	1	1	2	2	2	2	2	2	1	2	2	2	2	2	2	2	2	2	2	2	2	2
6q22.2	2	5	5	2	1	2	2	1	2	2	2	2	2	2	2	2	2	2	2	1	2	1	1	2	2	1	1	1	1	2	2	2	2	2	2	1	2	2	2	2	2	2	2	2	2	2	2	2	2
6q22.31	2	5	5	2	1	2	2	1	2	2	2	2	2	2	2	2	2	2	2	1	2	1	1	2	2	1	1	1	1	2	2	2	2	2	2	1	2	2	2	2	2	2	2	2	2	2	2	2	2
6q22.32	2	5	5	2	1	2	2	1	2	2	2	2	2	2	2	2	2	2	2	1	2	1	1	2	2	1	1	1	1	2	2	2	2	2	2	1	2	2	2	2	2	2	2	2	2	2	2	2	2
6q22.33	2	5	5	2	1	2	2	1	2	2	2	2	2	2	2	2	2	2	2	1	2	1	1	2	2	1	1	1	1	2	2	2	2	2	2	1	2	2	2	2	2	2	2	2	2	2	2	2	2
6q23.1	2	5	5	2	1	2	2	1	2	2	2	2	2	2	2	2	2	2	2	1	2	1	1	2	2	1	1	1	1	2	2	2	2	2	2	1	2	2	2	2	2	2	2	2	2	2	2	2	2
6q23.2	2	5	5	2	1	2	2	1	2	2	2	2	2	2	2	2	2	2	2	1	2	1	1	2	2	1	1	1	1	2	2	2	2	2	2	1	2	2	2	2	2	2	2	2	2	2	2	2	2
6q23.3	2	5	5	2	1	2	2	1	2	2	2	2	2	2	2	2	2	2	2	1	2	1	1	2	2	1	1	1	1	2	2	2	2	2	2	1	2	2	2	2	2	2	2	2	2	2	1	2	2
6q24.1	2	5	5	2	1	2	2	1	2	2	2	2	2	2	2	2	2	2	2	1	2	1	1	2	2	1	1	1	1	2	2	2	2	2	2	1	2	2	2	2	2	2	2	2	2	2	1	2	2
6q24.2	2	5	5	2	1	2	2	1	2	2	2	2	2	2	2	2	2	2	2	1	2	1	1	2	2	1	1	1	1	2	2	2	2	2	2	1	2	2	2	2	2	2	2	2	2	2	1	2	2
6q24.3	2	5	5	2	1	2	2	1	2	2	2	2	2	2	2	2	2	2	2	1	2	1	1	2	2	1	1	1	1	2	2	2	2	2	2	1	2	2	2	2	2	2	2	2	2	2	1	2	2
6q25.1	2	5	5	2	1	2	2	1	2	2	2	2	2	2	2	2	2	2	2	1	2	1	1	2	2	1	1	1	1	2	2	2	2	2	2	1	2	2	2	2	2	2	2	2	2	2	1	2	2
6q25.2	2	5	5	2	1	2	2	1	2	2	2	2	2	2	2	2	2	2	2	1	2	1	1	2	2	1	1	1	1	2	2	2	2	2	2	1	2	2	2	2	2	2	2	2	2	2	1	2	2
6q25.3	2	5	5	2	1	2	2	1	2	2	2	2	2	2	2	2	2	2	2	1	2	1	1	2	2	1	1	1	1	2	2	2	2	2	2	1	2	2	2	2	2	2	2	2	2	2	1	2	2
6q26	2	5	5	2	1	2	2	1	2	2	2	2	2	2	2	2	2	2	2	1	2	1	1	2	2	1	1	1	1	2	2	2	2	2	2	1	2	2	2	2	2	2	2	2	2	2	1	2	2
6q27	2	5	5	2	1	2	2	1	2	2	2	2	2	2	2	2	2	2	2	1	2	1	1	2	2	1	1	1	1	2	2	2	2	2	2	1	2	2	2	2	2	2	2	2	2	2	1	2	2
7p22.3	2	5	5	3	5	2	1	2	5	2	2	2	2	5	2	3	2	2	5	2	3	2	2	2	2	2	2	5	2	2	2	2	2	5	2	2	2	2	5	2	2	5	2	2	2	5	2	2	2
7p22.2	2	5	5	3	5	2	2	2	5	2	2	2	2	5	2	3	2	2	5	2	3	2	2	2	2	2	2	5	2	2	2	2	2	5	2	2	2	2	5	2	2	5	2	2	2	5	2	2	2
7p22.1	2	5	5	3	5	2	2	2	5	2	2	2	2	5	2	3	2	2	5	2	3	2	2	2	2	2	2	5	2	2	2	2	2	5	2	2	2	2	5	2	2	5	2	2	2	4	2	2	2
7p21.3	2	5	5	3	5	2	2	2	5	2	2	2	2	5	2	3	2	2	5	2	3	2	2	2	2	2	2	5	2	2	2	2	2	5	2	2	2	2	5	2	2	5	2	2	2	5	2	2	2
7p21.2	2	5	5	3	5	2	2	2	5	2	2	2	2	5	2	3	2	2	5	2	3	2	2	2	2	2	2	5	2	2	2	2	2	5	2	2	2	2	5	2	2	5	2	2	2	5	2	2	2
7p21.1	2	5	5	3	5	2	2	2	5	2	2	2	2	5	2	3	2	2	5	2	3	2	2	2	2	2	2	5	2	2	2	2	2	5	2	2	2	2	5	2	2	5	2	2	2	5	2	2	2
7p15.3	2	5	5	3	5	2	2	2	5	2	2	2	2	5	2	3	2	2	5	2	3	2	2	2	2	2	2	5	2	2	2	2	2	5	2	2	2	2	5	2	2	5	2	2	2	5	2	2	2
7p15.2	2	5	5	3	5	2	2	2	5	2	2	2	2	5	2	3	2	2	5	2	3	2	2	2	2	2	2	5	2	2	2	2	2	5	2	2	2	2	5	2	2	5	2	2	2	5	2	2	2
7p15.1	2	5	5	3	5	2	2	2	5	2	2	2	2	5	2	3	2	2	5	2	3	2	2	2	2	2	2	5	2	2	2	2	2	5	2	2	2	2	5	2	2	5	2	2	2	5	2	2	2
7p14.3	2	5	5	3	5	2	2	2	5	2	2	2	2	5	2	3	2	2	5	2	3	2	2	2	2	2	2	5	2	2	2	2	2	5	2	2	2	2	5	2	2	5	2	2	2	5	2	2	2
7p14.2	2	5	5	3	5	2	2	2	5	2	2	2	2	5	2	3	2	2	5	2	3	2	2	2	2	2	2	5	2	2	2	2	2	5	2	2	2	2	5	2	2	5	2	2	2	5	2	2	2
7p14.1	2	5	5	3	5	2	2	2	5	2	2	2	2	5	2	3	2	2	5	2	3	2	2	2	2	2	2	5	2	2	2	2	2	5	2	2	2	2	5	2	2	5	2	2	2	5	2	2	2
7p13	2	5	5	3	5	2	2	2	5	2	2	2	2	5	2	3	2	2	5	2	3	2	2	2	2	2	2	5	2	2	2	2	2	5	2	2	2	2	5	2	2	5	2	2	2	5	2	2	2
7p12.3	2	5	5	3	5	2	2	2	5	2	2	2	2	5	2	3	2	2	5	2	3	2	2	2	2	2	2	5	2	2	2	2	2	5	2	2	2	2	5	2	2	5	2	2	2	5	2	2	2
7p12.2	2	5	5	3	5	2	2	2	5	2	2	2	2	5	2	3	2	2	5	2	3	2	2	2	2	2	2	5	2	2	2	2	2	5	2	2	2	2	5	2	2	5	2	2	2	5	2	2	2
7p12.1	2	5	5	3	5	2	2	2	5	2	2	2	2	5	2	3	2	2	5	2	3	2	2	2	2	2	2	5	2	2	2	2	2	5	2	2	2	2	5	2	2	5	2	2	2	5	2	2	2
7p11.2	2	5	5	3	5	2	2	2	5	2	2	2	2	5	2	3	2	2	5	2	3	2	2	2	2	2	2	5	2	2	2	2	2	5	2	2	2	2	5	2	2	5	2	2	2	4	2	2	2
7p11.1	2	5	5	3	5	2	2	2	5	2	2	2	2	5	2	3	2	2	5	2	3	2	2	2	2	2	2	5	2	2	2	2	2	5	2	2	2	2	5	2	2	5	2	2	2	4	2	2	3
7q11.1	2	5	5	3	5	2	2	2	5	2	2	2	2	5	2	3	2	2	5	2	3	2	2	2	2	2	2	5	2	2	2	2	2	5	2	2	2	2	5	2	2	5	2	2	2	4	2	2	3
7q11.21	2	5	5	3	5	2	2	2	5	2	2	2	2	5	2	3	2	2	5	2	3	2	2	2	2	2	2	5	2	2	2	2	2	5	2	2	2	2	5	2	2	5	2	2	2	4	2	2	2
7q11.22	2	5	5	3	5	2	2	2	5	2	2	2	2	5	2	3	2	2	5	2	3	2	2	2	2	2	2	5	2	2	2	2	2	5	2	2	2	2	5	2	2	5	2	2	2	4	2	2	2
7q11.23	2	5	5	3	5	2	2	2	5	2	2	2	2	5	2	3	2	2	5	2	3	2	2	2	2	2	2	5	2	2	2	2	2	5	2	2	2	2	5	2	2	5	2	2	2	4	2	2	2
7q21.11	2	5	5	3	5	2	2	2	5	2	2	2	2	5	2	3	2	2	5	2	3	2	2	2	2	2	2	5	2	2	2	2	2	5	2	2	2	2	5	2	2	5	2	2	2	5	2	2	2
7q21.12	2	5	5	3	5	5	2	2	5	2	2	2	2	5	2	3	2	2	5	2	3	2	2	2	2	2	2	5	2	3	2	2	2	5	2	2	2	2	5	2	2	5	2	2	2	5	2	2	2
7q21.13	2	5	5	3	5	2	2	2	5	2	2	2	2	5	2	3	2	2	5	2	3	2	2	2	2	2	2	5	2	3	2	2	2	5	2	2	2	2	5	2	2	5	2	2	2	5	2	2	2
7q21.2	2	5	5	3	5	2	2	2	5	2	2	2	2	5	2	3	2	2	5	2	3	2	2	2	2	2	2	5	2	3	2	2	2	5	2	2	2	2	5	2	2	5	2	2	2	5	2	2	2
7q21.3	2	5	5	3	5	5	2	2	5	2	2	2	2	5	2	3	2	2	5	2	3	2	2	2	2	2	2	2	2	3	2	2	2	5	2	2	2	2	5	2	2	5	2	2	2	5	2	2	2
7q22.1	2	5	5	3	5	5	2	2	5	2	2	2	2	5	2	3	2	2	5	2	3	2	2	2	2	2	2	2	2	3	2	2	2	5	2	2	2	2	5	2	2	5	2	2	2	4	2	2	2
7q22.2	2	5	5	3	5	5	2	2	5	2	2	2	2	5	2	3	2	2	5	2	3	2	2	2	2	2	2	2	2	3	2	2	2	5	2	2	2	2	5	2	2	5	2	2	2	5	2	2	2
7q22.3	2	5	5	3	5	5	2	2	5	2	2	2	2	5	2	3	2	2	5	2	3	2	2	2	2	2	2	2	2	3	2	2	2	5	2	2	2	2	5	2	2	5	2	2	2	5	2	2	2
7q31.1	2	5	5	3	5	5	2	2	5	2	2	2	2	5	2	3	2	2	5	2	3	2	2	2	2	2	2	2	2	3	2	2	2	5	2	2	2	2	5	2	2	5	2	2	2	5	1	2	2
7q31.2	2	5	5	3	5	5	2	2	5	2	2	2	2	5	2	3	2	2	5	2	3	2	2	2	2	2	2	2	2	3	2	2	2	5	2	2	2	2	5	2	2	5	2	2	2	5	1	2	2
7q31.31	2	5	5	3	5	5	2	2	5	2	2	2	2	5	2	3	2	2	5	2	3	2	2	2	2	2	2	2	2	3	2	2	2	5	2	2	2	2	5	2	2	5	2	2	2	5	1	2	2
7q31.32	2	5	5	3	5	5	2	2	5	2	2	2	2	5	2	3	2	2	5	2	3	2	2	2	2	2	2	2	2	3	2	2	2	5	2	2	2	2	5	2	2	5	2	2	2	5	1	2	2
7q31.33	2	5	5	3	5	5	2	2	5	2	2	2	2	5	2	3	2	2	5	2	3	2	2	2	2	2	2	2	2	3	2	2	2	5	2	2	2	2	5	2	2	5	2	2	2	5	1	2	2
7q32.1	2	5	5	3	5	5	2	2	5	2	2	2	2	5	2	3	2	2	5	2	3	2	2	2	2	2	2	2	2	3	2	2	2	5	2	2	2	2	5	2	2	5	2	2	2	5	1	2	2
7q32.2	2	5	5	3	5	5	2	2	5	2	2	2	2	5	2	3	2	2	5	2	3	2	2	2	2	2	2	2	2	3	2	2	2	5	2	2	2	2	5	2	2	5	2	2	2	5	1	2	2
7q32.3	2	5	5	3	5	5	2	2	5	2	2	2	2	5	2	3	2	2	5	2	3	2	2	2	2	2	2	2	2	3	2	2	2	5	2	2	2	2	5	2	2	5	2	2	2	5	1	2	2
7q33	2	5	5	3	5	5	2	2	5	2	2	2	2	5	2	3	2	2	5	2	3	2	2	2	2	2	2	2	2	3	2	2	2	5	2	2	2	2	5	2	2	5	2	2	2	5	1	2	2
7q34	2	5	5	3	5	5	2	2	5	2	2	2	2	5	2	3	2	2	5	2	3	2	2	2	2	2	2	2	2	3	2	2	2	5	2	2	2	2	5	2	2	5	2	2	2	4	2	2	2
7q35	2	5	5	3	5	5	2	2	5	2	2	2	2	5	2	3	2	2	5	2	3	2	2	2	2	2	2	2	2	3	2	2	2	5	2	2	2	2	5	2	2	5	2	2	2	5	2	2	2
7q36.1	2	5	5	3	5	5	2	2	5	2	2	2	2	5	2	3	2	2	5	2	3	2	2	2	2	2	2	2	2	3	2	2	2	5	2	2	2	2	5	2	2	5	2	2	2	5	2	2	2
7q36.2	2	5	5	3	5	5	2	2	5	2	2	2	2	5	2	3	2	2	5	2	3	2	2	2	2	2	2	2	2	3	2	2	2	5	2	2	2	2	5	2	2	5	2	2	2	5	2	2	2
7q36.3	2	5	5	3	5	5	2	2	5	2	2	2	2	5	2	3	2	2	5	2	3	2	2	2	2	2	2	2	2	3	2	2	2	5	2	2	2	2	5	2	2	5	2	2	2	5	2	2	2
8p23.3	2	5	5	2	2	2	2	2	2	2	2	2	1	3	2	2	2	2	2	2	2	2	1	2	2	2	1	2	1	2	1	2	2	2	2	3	1	2	2	2	2	2	2	2	2	1	2	2	2
8p23.2	2	5	5	2	2	2	2	2	2	2	2	2	1	3	2	2	2	2	2	2	2	2	1	2	2	2	1	2	1	2	1	2	2	2	2	3	1	2	2	2	2	2	2	2	2	1	2	2	2
8p23.1	2	5	5	2	2	2	2	2	2	2	2	2	1	3	2	2	2	2	2	2	2	2	1	2	2	2	1	2	1	2	1	2	2	2	2	3	1	2	2	2	2	2	2	2	1	1	2	2	2
8p22	2	5	5	2	2	2	2	2	2	2	2	2	1	3	2	2	2	2	2	2	2	2	1	2	2	2	1	2	1	2	1	2	2	2	2	3	1	2	2	2	2	2	2	2	1	1	2	2	2
8p21.3	2	5	5	2	2	2	2	2	2	2	2	2	1	3	2	2	2	1	2	2	2	2	1	2	2	2	1	2	1	2	1	2	2	2	2	3	1	2	2	2	2	2	2	2	1	1	2	2	2
8p21.2	2	5	5	2	2	2	2	2	2	2	2	2	1	3	2	2	2	1	2	2	2	2	1	2	2	2	1	2	1	2	1	2	2	2	2	3	1	2	2	2	2	2	2	2	1	1	2	2	2
8p21.1	2	5	5	2	2	2	2	2	2	2	2	2	1	3	2	2	2	1	2	2	2	2	1	2	2	2	1	2	1	2	1	2	2	2	2	3	1	2	2	2	2	2	2	2	1	1	2	2	2
8p12	2	5	5	2	2	2	2	2	2	2	2	2	1	3	2	2	2	1	2	2	2	2	1	2	2	2	1	2	1	2	1	2	2	2	2	3	1	2	2	2	2	2	2	2	1	1	2	2	2
8p11.23	2	5	5	2	2	2	2	2	2	2	2	2	1	3	2	2	2	2	2	2	2	2	1	2	2	2	1	2	2	2	1	2	2	2	2	3	1	2	2	2	2	2	2	2	1	1	2	2	2
8p11.22	2	5	5	2	2	2	2	2	2	2	2	2	1	3	2	2	2	2	2	2	2	2	2	2	2	2	1	2	2	2	2	2	2	2	2	3	1	2	2	2	2	2	2	2	1	1	2	2	2
8p11.21	2	5	5	2	2	2	2	2	2	2	2	2	1	3	2	2	2	2	2	2	2	2	2	2	2	2	1	2	2	2	1	2	2	2	2	3	1	2	2	2	2	2	2	2	1	1	2	2	2
8p11.1	2	5	5	2	2	2	2	2	2	2	2	2	2	3	2	2	2	2	2	2	2	2	2	2	2	2	1	2	2	2	1	2	2	2	2	3	1	2	2	2	2	2	2	2	2	1	2	2	2
8q11.1	2	5	5	2	2	2	2	2	2	2	2	2	2	3	2	2	2	2	2	2	2	2	2	2	2	2	1	2	2	2	1	2	2	2	2	3	1	2	2	2	2	2	2	2	2	1	2	2	2
8q11.21	2	5	5	2	2	2	2	2	2	2	2	2	2	3	2	2	2	2	2	2	2	2	2	2	2	2	1	2	2	2	3	2	2	2	2	3	1	2	2	2	2	2	2	2	2	1	2	2	2
8q11.22	2	5	5	2	2	2	2	2	2	2	2	2	2	3	2	2	2	2	2	2	2	2	2	2	2	2	1	2	2	2	3	2	2	2	2	3	1	2	2	2	2	2	2	2	2	1	2	2	2
8q11.23	2	5	5	2	2	2	2	2	2	2	2	2	2	3	2	2	2	2	2	2	2	2	2	2	2	2	1	2	2	2	3	2	2	2	2	3	1	2	2	2	2	2	2	2	2	1	2	2	2
8q12.1	2	5	5	2	2	2	2	2	2	2	2	2	2	3	2	2	2	2	2	2	2	2	2	2	2	2	1	2	2	2	3	2	2	2	2	3	1	2	2	2	2	2	2	2	2	1	2	2	2
8q12.2	2	5	5	2	2	2	2	2	2	2	2	2	2	3	2	2	2	2	2	2	2	2	2	2	2	2	1	2	2	2	3	2	2	2	2	3	1	2	2	2	2	2	2	2	2	1	2	2	2
8q12.3	2	5	5	2	2	2	2	2	2	2	2	2	2	3	2	2	2	2	2	2	2	2	2	2	2	2	1	2	2	2	3	2	2	2	2	3	1	2	2	2	2	2	2	2	2	1	2	2	2
8q13.1	2	5	5	2	2	2	2	2	2	2	2	2	2	3	2	2	2	2	2	2	2	2	2	2	2	2	1	2	2	2	3	2	2	2	2	3	1	2	2	2	2	2	2	2	2	1	2	2	2
8q13.2	2	5	5	2	2	2	2	2	2	2	2	2	2	3	2	2	2	2	2	2	2	2	2	2	2	2	1	2	2	2	3	2	2	2	2	3	1	2	2	2	2	2	2	2	2	1	2	2	2
8q13.3	2	5	5	2	2	2	2	2	2	2	2	2	2	3	2	2	2	2	2	2	2	2	2	2	2	2	1	2	2	2	3	2	2	2	2	3	1	2	2	2	2	2	2	2	2	1	2	2	2
8q21.11	2	5	5	2	2	2	2	2	2	2	2	2	2	3	2	2	2	2	2	2	2	2	2	2	2	2	1	2	2	2	3	2	2	2	2	3	1	2	2	2	2	2	2	2	2	1	2	2	2
8q21.12	2	5	5	2	2	2	2	2	2	2	2	2	2	3	2	2	2	2	2	2	2	2	2	2	2	2	1	2	2	2	3	2	2	2	2	3	1	2	2	2	2	2	2	2	2	1	2	2	2
8q21.13	2	5	5	2	2	2	2	2	2	2	2	2	2	3	2	2	2	2	2	2	2	2	2	2	2	2	1	2	2	2	3	2	2	2	2	3	1	2	2	2	2	2	2	2	2	1	2	2	2
8q21.2	2	5	5	2	2	2	2	2	2	2	2	2	2	3	2	2	2	2	2	2	2	2	2	2	2	2	1	2	2	2	3	2	2	2	2	3	1	2	2	2	2	2	2	2	2	1	2	2	2
8q21.3	2	5	5	2	2	2	2	2	2	3	2	2	2	3	2	2	2	2	2	2	2	2	2	2	2	2	1	2	2	2	3	2	2	2	2	3	1	2	2	2	2	2	2	2	2	1	2	2	2
8q22.1	2	5	5	2	2	2	2	2	2	3	2	2	2	3	2	2	2	2	2	2	2	2	2	2	2	2	1	2	2	2	3	2	2	2	2	3	1	2	2	2	2	2	2	2	2	1	2	2	2
8q22.2	2	5	5	2	2	2	2	2	2	3	2	2	2	3	2	2	2	2	2	2	2	2	2	2	2	2	1	2	2	2	3	2	2	2	2	3	1	2	2	2	2	2	2	2	2	1	2	2	2
8q22.3	2	5	5	2	2	2	2	2	2	3	2	2	2	3	2	2	2	2	2	2	2	2	2	2	2	2	1	2	2	2	3	2	2	2	2	3	1	2	2	2	2	2	2	2	2	1	2	2	2
8q23.1	2	5	5	2	2	2	2	2	2	3	2	2	2	3	2	2	2	2	2	2	2	2	2	2	2	2	1	2	2	2	3	2	2	2	2	3	1	2	2	2	2	2	2	2	2	1	2	2	2
8q23.2	2	5	5	2	2	2	2	2	2	3	2	2	2	3	2	2	2	2	2	2	2	2	2	2	2	2	1	2	2	2	3	2	2	2	2	3	1	2	2	2	2	2	2	2	2	1	2	2	2
8q23.3	2	5	5	2	2	2	2	2	2	3	2	2	2	3	2	2	2	2	2	2	2	2	2	2	2	2	1	2	2	2	3	2	2	2	2	3	1	2	2	2	2	2	2	2	2	1	2	2	2
8q24.11	2	5	5	2	2	2	2	2	2	3	2	2	2	3	2	2	2	2	2	2	2	2	2	2	2	2	1	2	2	2	3	2	2	2	2	3	1	2	2	2	2	2	2	2	2	1	2	2	2
8q24.12	2	5	5	2	2	2	2	2	2	3	2	2	2	3	2	2	2	2	2	2	2	2	2	2	2	2	1	2	2	2	3	2	2	2	2	3	1	2	2	2	2	2	2	2	2	1	2	2	2
8q24.13	2	5	5	2	2	2	2	2	2	3	2	2	2	3	2	2	2	2	2	2	2	2	2	2	2	2	1	2	2	2	3	2	2	2	2	3	1	2	2	2	2	2	2	2	2	1	2	2	2
8q24.21	2	5	5	2	2	2	2	2	2	3	2	2	2	3	2	2	2	2	2	2	2	2	2	2	2	2	1	2	2	2	3	2	2	2	2	3	1	2	2	2	2	2	2	2	2	1	2	2	2
8q24.22	2	5	5	2	2	2	2	2	2	3	2	2	2	3	2	2	2	2	2	2	2	2	2	2	2	2	1	2	2	2	3	2	2	2	2	3	2	2	2	2	2	2	2	2	2	1	2	2	2
8q24.23	2	5	5	2	2	2	2	2	2	3	2	2	2	3	2	2	2	2	2	2	2	2	2	2	2	2	1	2	2	2	3	2	2	2	2	3	2	2	2	2	2	2	2	2	2	1	2	2	2
8q24.3	2	5	5	2	2	2	2	2	2	3	2	2	2	3	2	2	2	2	2	2	2	2	2	2	2	2	1	2	2	2	3	2	2	2	2	3	2	2	2	2	2	2	2	2	2	1	2	2	2
9p24.3	2	5	2	2	2	2	2	2	2	2	2	2	1	2	2	2	2	2	2	1	2	2	1	1	1	2	2	1	2	2	1	2	2	2	2	2	2	2	2	2	1	5	2	2	2	2	2	2	2
9p24.2	2	5	2	2	2	2	2	2	2	2	2	2	1	2	2	2	2	2	2	1	2	2	1	1	1	2	2	1	2	2	1	2	2	2	2	2	2	2	2	2	1	5	2	2	2	2	2	2	2
9p24.1	2	5	2	2	2	2	2	2	2	2	2	2	1	2	2	2	2	2	2	1	2	2	1	1	1	2	2	1	2	2	1	2	2	2	2	2	2	2	2	2	1	5	2	2	2	2	2	2	2
9p23	2	5	2	2	2	2	2	2	2	2	2	2	1	2	2	2	2	2	2	1	2	2	1	1	1	2	2	1	2	2	1	2	2	2	2	2	2	2	2	2	1	5	2	2	2	2	2	2	2
9p22.3	2	5	2	2	2	2	2	2	2	2	2	2	1	2	2	2	2	2	2	1	2	2	1	1	1	2	2	1	2	2	1	2	2	2	2	2	2	2	2	2	1	5	2	2	2	2	2	2	2
9p22.2	2	5	2	2	2	2	2	2	2	2	2	2	1	2	2	2	2	2	2	1	2	2	1	1	1	2	2	1	2	2	1	2	2	2	2	2	2	2	2	2	1	5	2	2	2	2	2	2	2
9p22.1	2	5	2	2	2	2	2	2	2	2	2	2	1	2	2	2	2	2	2	1	2	2	1	1	1	2	2	1	2	2	1	2	2	2	2	2	2	2	2	2	1	5	2	2	2	2	2	2	2
9p21.3	2	5	2	2	2	2	2	2	2	2	2	2	1	2	2	2	2	2	2	1	2	2	1	1	1	2	2	1	2	2	1	2	2	2	2	2	2	2	2	2	1	5	2	2	2	2	2	2	2
9p21.2	2	5	2	2	2	2	2	2	2	2	2	2	1	2	2	2	2	2	2	1	2	2	1	1	1	2	2	1	2	2	1	2	2	2	2	2	2	2	2	2	1	5	2	2	2	2	2	2	2
9p21.1	2	5	2	2	2	2	2	2	2	2	2	2	1	2	2	2	2	2	2	1	2	2	1	1	1	2	2	1	2	2	1	2	2	2	2	2	2	2	2	2	1	5	2	2	2	2	2	2	2
9p13.3	2	5	2	2	2	2	2	2	2	2	2	2	1	2	2	2	2	2	2	1	2	2	1	1	1	2	2	1	2	2	1	2	2	2	2	2	2	2	2	2	1	5	2	2	2	2	2	2	2
9p13.2	2	5	2	2	2	2	2	2	2	2	2	2	1	2	2	2	2	2	2	1	2	2	1	1	1	2	2	1	2	2	1	2	2	2	2	2	2	2	2	2	1	5	2	2	2	2	2	2	2
9p13.1	2	5	2	2	2	2	2	2	2	2	2	2	1	2	2	2	2	2	2	1	2	2	1	1	1	2	2	1	2	2	1	2	2	2	2	2	2	2	2	2	1	5	2	2	2	2	2	2	2
9p12	2	5	2	2	2	2	2	2	2	2	2	2	1	2	2	2	2	2	2	1	2	2	1	1	1	2	2	1	2	2	1	2	2	2	2	2	2	2	2	2	1	5	2	2	2	2	2	2	2
9p11.2	2	5	2	2	2	2	2	2	2	2	2	2	1	2	2	2	2	2	2	1	2	2	1	1	1	2	2	1	2	2	1	2	2	2	2	2	2	2	2	2	1	5	2	2	2	2	2	2	2
9p11.1	2	5	2	2	2	2	2	2	2	2	2	2	1	2	2	2	2	2	2	1	2	2	1	1	1	2	2	1	2	2	1	2	2	2	2	2	2	2	2	2	1	5	2	2	2	2	2	2	2
9q11	2	5	2	2	2	2	2	2	2	2	2	2	1	2	2	2	2	2	2	1	2	2	1	1	1	2	2	1	2	2	1	2	2	2	2	2	2	2	2	2	1	5	2	2	2	2	2	2	2
9q12	2	5	2	2	2	2	2	2	2	2	2	2	1	2	2	2	2	2	2	1	2	2	1	1	1	2	2	1	2	2	1	2	2	2	2	2	2	2	2	2	1	5	2	2	2	2	2	2	2
9q13	2	5	2	2	2	2	2	2	2	2	2	2	1	2	2	2	2	2	2	1	2	2	1	1	1	2	2	1	2	2	1	2	2	2	2	2	2	2	2	2	1	5	2	2	2	2	2	2	2
9q21.11	2	5	2	2	2	2	2	2	2	2	2	2	1	2	2	2	2	2	2	1	1	2	1	1	1	2	2	1	2	2	1	2	2	2	2	2	2	2	2	2	1	5	2	2	2	2	2	2	2
9q21.12	2	5	2	2	2	2	2	2	2	2	2	2	1	2	2	2	2	2	2	1	1	2	1	1	1	2	2	1	2	2	1	2	2	2	2	2	2	2	2	2	1	5	2	2	2	2	2	2	2
9q21.13	2	5	2	2	2	2	2	2	2	2	2	2	1	2	2	2	2	2	2	1	1	2	1	1	1	2	2	1	2	2	1	2	2	2	2	2	2	2	2	2	1	5	2	2	2	2	2	2	2
9q21.2	2	5	2	2	2	2	2	2	2	2	2	2	1	2	2	2	2	2	2	1	1	2	1	1	1	2	2	1	2	2	1	2	2	2	2	2	2	2	2	2	1	5	2	2	2	2	2	2	2
9q21.31	2	5	2	2	2	2	2	2	2	2	2	2	1	2	2	2	2	2	2	1	1	2	1	1	1	2	2	1	2	2	1	2	2	2	2	2	2	2	2	2	1	5	2	2	2	2	2	2	2
9q21.32	2	5	2	2	2	2	2	2	2	2	2	2	1	2	2	2	2	2	2	1	1	2	1	1	1	2	2	1	2	2	1	2	2	2	2	2	2	2	2	2	1	5	2	2	2	2	2	2	2
9q21.33	2	5	2	2	2	2	2	2	2	2	2	2	1	2	2	2	2	2	2	1	1	2	1	1	1	2	2	1	2	2	1	2	2	2	2	2	2	2	2	2	1	5	2	2	2	2	2	2	2
9q22.1	2	5	2	2	2	2	2	2	2	2	2	2	1	2	2	2	2	2	2	1	2	2	1	1	1	2	2	1	2	2	1	2	2	2	2	2	2	2	2	2	1	5	2	2	2	2	2	2	1
9q22.2	2	5	2	2	2	2	2	2	2	2	2	2	1	2	2	2	2	2	2	1	1	2	1	1	1	2	2	1	2	2	1	2	2	2	2	2	2	2	2	2	1	5	2	2	2	2	2	2	1
9q22.31	2	5	2	2	2	2	2	2	2	2	2	2	1	2	2	2	2	2	2	1	1	2	1	1	1	2	2	1	2	2	1	2	2	2	2	2	2	2	2	2	1	5	2	2	2	2	2	2	1
9q22.32	2	5	2	2	2	2	2	2	2	2	2	2	1	2	2	2	2	2	2	1	1	2	1	1	1	2	2	1	2	2	1	2	2	2	2	2	2	2	2	2	1	5	2	2	2	2	2	2	1
9q22.33	2	5	2	2	2	2	2	2	2	2	2	2	1	2	2	2	2	2	2	1	1	2	1	1	1	2	2	1	2	2	1	2	2	2	2	2	2	2	2	2	1	5	2	2	2	2	2	2	1
9q31.1	2	5	2	2	2	2	2	2	2	2	2	2	1	2	2	2	2	2	2	1	1	2	1	1	1	2	2	1	2	2	1	2	2	2	2	2	2	2	2	2	1	5	2	2	2	2	2	2	2
9q31.2	2	5	2	2	2	2	2	2	2	2	2	2	1	2	2	2	2	2	2	1	1	2	1	1	1	2	2	1	2	2	1	2	2	2	2	2	2	2	2	2	1	5	2	2	2	2	2	2	2
9q31.3	2	5	2	2	2	2	2	2	2	2	2	2	1	2	2	2	2	2	2	1	1	2	1	1	1	2	2	1	2	2	1	2	2	2	2	2	2	2	2	2	1	5	2	2	2	2	2	2	2
9q32	2	5	2	2	2	2	2	2	2	2	2	2	1	2	2	2	2	2	2	1	1	2	1	1	1	2	2	1	2	2	1	2	2	2	2	2	2	2	2	2	1	5	2	2	2	2	2	2	2
9q33.1	2	5	2	2	2	2	2	2	2	2	2	2	1	2	2	2	2	2	2	1	1	2	1	1	1	2	2	1	2	2	1	2	2	2	2	2	2	2	2	2	1	5	2	2	2	2	2	2	2
9q33.2	2	5	2	2	2	2	2	2	2	2	2	2	1	2	2	2	2	2	2	1	1	2	1	1	1	2	2	1	2	2	1	2	2	2	2	2	2	2	2	2	1	5	2	2	2	2	2	2	2
9q33.3	2	5	2	2	2	2	2	2	2	2	2	2	1	2	2	2	2	2	2	1	1	2	1	1	1	2	2	1	2	2	1	2	2	2	2	2	2	2	2	2	1	5	2	2	2	2	2	2	1
9q34.11	2	5	2	2	2	2	2	2	2	2	2	2	1	2	2	2	2	2	2	1	1	2	1	1	1	2	2	1	2	2	1	2	2	2	2	2	2	2	2	2	1	5	2	2	2	2	2	2	1
9q34.12	2	5	2	2	2	2	2	2	2	2	2	2	1	2	2	2	2	2	2	1	1	2	1	1	1	2	2	1	2	2	1	2	2	2	2	2	2	2	2	2	1	5	2	2	2	2	2	2	1
9q34.13	2	5	2	2	2	2	2	2	2	2	2	2	1	2	2	2	2	2	2	1	1	2	1	1	1	2	2	1	2	2	1	2	2	2	2	2	2	2	2	2	1	5	2	2	2	2	2	2	1
9q34.2	2	5	2	2	2	2	2	2	2	2	2	2	1	2	2	2	2	2	2	1	1	2	1	1	1	2	2	1	2	2	1	2	2	2	2	2	2	2	2	2	1	5	2	2	2	2	2	2	1
9q34.3	2	5	2	2	2	2	2	2	2	2	2	2	1	2	2	2	2	2	2	1	1	2	1	1	1	2	2	1	2	2	1	2	2	2	2	2	2	2	2	2	1	5	2	2	2	2	2	2	1
10p15.3	2	5	5	2	1	2	2	2	2	2	2	2	2	3	2	2	2	2	2	1	2	2	2	2	2	2	2	2	2	2	2	2	2	2	2	2	2	2	2	2	2	2	2	2	2	2	2	2	2
10p15.2	2	5	5	2	1	2	2	2	2	2	2	2	2	3	2	2	2	2	2	1	2	2	2	2	2	2	2	2	2	2	2	2	2	2	2	2	2	2	2	2	2	2	2	2	2	2	2	2	2
10p15.1	2	5	5	2	1	2	2	2	2	2	2	2	2	3	2	2	2	2	2	1	2	2	2	2	2	2	2	2	2	2	2	2	2	2	2	2	2	2	2	2	2	2	2	2	2	2	2	2	2
10p14	2	5	5	2	1	2	2	2	2	2	2	2	2	3	2	2	2	2	2	1	2	2	2	2	2	2	2	2	2	2	2	2	2	2	2	2	2	2	2	2	2	2	2	2	2	2	2	2	2
10p13	2	5	5	2	1	2	2	2	2	2	2	2	2	3	2	2	2	2	2	1	2	2	2	2	2	2	2	2	2	2	2	2	2	2	2	2	2	2	2	2	2	2	2	2	2	2	2	2	2
10p12.33	2	5	5	2	1	2	2	2	2	2	2	2	2	3	2	2	2	2	2	1	2	2	2	2	2	2	2	2	2	2	2	2	2	2	2	2	2	2	2	2	2	2	2	2	2	2	2	2	2
10p12.32	2	5	5	2	1	2	2	2	2	2	2	2	2	3	2	2	2	2	2	1	2	2	2	2	2	2	2	2	2	2	2	2	2	2	2	2	2	2	2	2	2	2	2	2	2	2	2	2	2
10p12.31	2	5	5	2	1	2	2	2	2	2	2	2	2	3	2	2	2	2	2	1	2	2	2	2	2	2	2	2	2	2	2	2	2	2	2	2	2	2	2	2	2	2	2	2	2	2	2	2	2
10p12.2	2	5	5	2	1	2	2	2	2	2	2	2	2	3	2	2	2	2	2	1	2	2	2	2	2	2	2	2	2	2	2	2	2	2	2	2	2	2	2	2	2	2	2	2	2	2	2	2	2
10p12.1	2	5	5	2	1	2	2	2	2	2	2	2	2	3	2	2	2	2	2	1	2	2	2	2	2	2	2	2	2	2	2	2	2	2	2	2	2	2	2	2	2	2	2	2	2	2	2	2	2
10p11.23	2	5	5	2	1	2	2	2	2	2	2	2	2	3	2	2	2	2	2	1	2	2	2	2	2	2	2	2	2	2	2	2	2	2	2	2	2	2	2	2	2	2	2	2	2	2	2	2	2
10p11.22	2	5	5	2	1	2	2	2	2	2	2	2	2	3	2	2	2	2	2	1	2	2	2	2	2	2	2	2	2	2	2	2	2	2	2	2	2	2	2	2	2	2	2	2	2	2	2	2	2
10p11.21	2	5	5	2	1	2	2	2	2	2	2	2	2	3	2	2	2	2	2	1	2	2	2	2	2	2	2	2	2	2	2	2	2	2	2	2	2	2	2	2	2	2	2	2	2	2	2	2	2
10p11.1	2	5	5	2	1	2	2	2	2	2	2	2	2	3	2	2	2	2	2	1	2	2	2	2	2	2	2	2	2	2	2	2	2	2	2	2	2	2	2	2	2	2	2	2	2	2	2	2	2
10q11.1	2	5	5	2	1	2	2	2	2	2	2	2	2	3	2	2	2	2	2	1	2	2	2	2	2	2	2	2	2	2	2	2	2	2	2	2	2	2	2	2	2	2	2	2	2	2	2	2	2
10q11.21	2	5	5	2	1	2	2	2	2	2	2	2	2	3	2	2	2	2	2	1	2	2	2	2	2	2	2	2	2	2	2	2	2	2	2	2	2	2	2	2	2	2	2	2	2	2	2	2	2
10q11.22	2	5	5	2	1	2	2	2	2	2	2	2	2	3	2	2	2	2	2	1	2	1	2	2	2	2	2	2	2	2	2	2	2	2	2	2	2	2	2	2	2	2	2	2	2	2	2	2	2
10q11.23	2	5	5	2	1	2	2	2	2	2	2	2	2	3	2	2	2	2	2	1	2	1	2	2	2	2	2	2	2	2	2	2	2	2	2	2	2	2	2	2	2	2	2	2	2	2	2	2	2
10q21.1	2	5	5	2	1	2	2	2	2	2	2	2	2	3	2	2	2	2	2	1	2	1	2	2	2	2	2	2	2	2	2	2	2	2	2	2	2	2	2	2	2	2	2	2	2	2	2	2	2
10q21.2	2	5	5	2	1	2	2	2	2	2	2	2	2	3	2	2	2	2	2	1	2	1	2	2	2	2	2	2	2	2	2	2	2	2	2	2	2	2	2	2	2	2	2	2	2	2	2	2	2
10q21.3	2	5	5	2	1	2	2	2	2	2	2	2	2	3	2	2	2	2	2	1	2	1	2	2	2	2	2	2	2	2	2	2	2	2	2	2	2	2	2	2	2	2	2	2	2	2	2	2	2
10q22.1	2	5	5	2	1	2	2	2	2	2	2	2	2	3	2	2	2	2	2	1	2	1	2	2	2	2	2	2	2	2	2	2	2	2	2	2	2	2	2	2	2	2	2	2	1	2	2	2	2
10q22.2	2	5	5	2	1	2	2	2	2	2	2	2	2	3	2	2	2	2	2	1	2	1	2	2	2	2	2	2	2	2	2	2	2	2	2	2	2	2	2	2	2	2	2	2	1	2	2	2	2
10q22.3	2	5	5	2	1	2	2	2	2	2	2	2	2	3	2	2	2	2	2	1	2	1	2	2	2	2	2	2	2	2	2	2	2	2	2	2	2	2	2	2	2	2	2	2	1	2	2	2	2
10q23.1	2	5	5	2	1	2	2	2	2	2	2	2	2	3	2	2	2	2	2	1	2	1	2	2	2	2	2	2	2	2	2	2	2	2	2	2	2	2	2	2	2	2	2	2	1	2	2	2	2
10q23.2	2	5	5	2	1	2	2	2	2	2	2	2	2	3	2	2	2	2	2	1	2	1	2	2	2	2	2	2	2	2	2	2	2	2	2	2	2	2	2	2	2	2	2	2	1	2	2	2	2
10q23.31	2	5	5	2	1	2	2	2	2	2	2	2	2	3	2	2	2	2	2	1	2	1	2	2	2	2	2	2	2	2	2	2	2	2	2	2	2	2	2	2	2	2	2	2	1	2	2	2	2
10q23.32	2	5	5	2	1	2	2	2	2	2	2	2	2	3	2	2	2	2	2	1	2	1	2	2	2	2	2	2	2	2	2	2	2	2	2	2	2	2	2	2	2	2	2	2	1	2	2	2	2
10q23.33	2	5	5	2	1	2	2	2	2	2	2	2	2	3	2	2	2	2	2	1	2	1	2	2	2	2	2	2	2	2	2	2	2	2	2	2	2	2	2	2	2	2	2	2	1	2	2	2	2
10q24.1	2	5	5	2	1	2	2	2	2	2	2	2	2	3	2	2	2	2	2	1	2	1	2	2	2	2	2	2	2	2	2	2	2	2	2	2	2	2	2	2	2	2	2	2	1	2	2	2	2
10q24.2	2	5	5	2	1	2	2	2	2	2	2	2	2	3	2	2	2	2	2	1	2	1	2	2	2	2	2	2	2	2	2	2	2	2	2	2	2	2	2	2	2	2	2	2	1	2	2	2	2
10q24.31	2	5	5	2	1	2	2	2	2	2	2	2	2	3	2	2	2	2	2	1	2	1	2	2	2	2	2	2	2	2	2	2	2	2	2	2	2	2	2	2	2	2	2	2	1	2	2	2	2
10q24.32	2	5	5	2	1	2	2	2	2	2	2	2	2	3	2	2	2	2	2	1	2	1	2	2	2	2	2	2	2	2	2	2	2	2	2	2	2	2	2	2	2	2	2	2	1	2	2	2	2
10q24.33	2	5	5	2	1	2	2	2	2	2	2	2	2	3	2	2	2	2	2	1	2	1	2	2	2	2	2	2	2	2	2	2	2	2	2	2	2	2	2	2	2	2	2	2	1	2	2	2	2
10q25.1	2	5	5	2	1	2	2	2	2	2	2	2	2	3	2	2	2	2	2	1	2	1	2	2	2	2	2	2	2	2	2	2	2	2	2	2	2	2	2	2	2	2	2	2	1	2	2	2	2
10q25.2	2	5	5	2	1	2	2	2	2	2	2	2	2	3	2	2	2	2	2	1	2	1	2	2	2	2	2	2	2	2	2	2	2	2	2	2	2	2	2	2	2	2	2	2	1	2	2	2	1
10q25.3	2	5	5	2	1	2	2	2	2	2	2	2	2	3	2	2	2	2	2	1	2	1	2	2	2	2	2	2	2	2	2	2	2	2	2	2	2	2	2	2	2	2	2	2	2	2	2	2	2
10q26.11	2	5	5	2	1	2	2	2	2	2	2	2	2	3	2	2	2	2	2	1	2	1	2	2	2	2	2	2	2	2	2	2	2	2	2	2	2	2	2	2	2	2	2	2	2	2	2	2	2
10q26.12	2	5	5	2	1	2	2	2	2	2	2	2	2	3	2	2	2	2	2	1	2	1	2	2	2	2	2	2	2	2	2	2	2	2	2	2	2	2	2	2	2	2	2	2	2	2	2	2	2
10q26.13	2	5	5	2	1	2	2	2	2	2	2	2	2	3	2	2	2	2	2	1	2	1	2	2	2	2	2	2	2	2	2	2	2	2	2	2	2	2	2	2	2	2	2	2	2	2	2	2	2
10q26.2	2	5	5	2	1	2	2	2	2	2	2	2	2	3	2	2	2	2	2	1	2	1	2	2	2	2	2	2	2	2	2	2	2	2	2	2	2	2	2	2	2	2	2	2	2	2	2	2	2
10q26.3	2	5	5	2	1	2	2	2	2	2	2	2	2	3	2	2	2	2	2	1	2	1	2	2	2	2	2	2	2	2	2	2	2	2	2	2	2	2	2	2	2	2	2	2	2	2	2	2	1
11p15.5	2	5	5	2	2	2	2	2	2	2	2	2	2	3	2	2	2	2	2	2	2	3	2	2	2	2	1	1	2	2	2	2	2	2	2	2	2	2	2	2	2	2	2	2	2	2	2	2	1
11p15.4	2	5	5	2	2	2	2	2	2	2	2	2	2	3	2	2	2	2	2	2	2	2	2	2	2	2	1	1	2	2	2	2	2	2	2	2	2	2	2	2	2	2	2	2	2	2	2	2	1
11p15.3	2	5	5	2	2	2	2	2	2	2	2	2	2	3	2	2	2	2	2	2	2	2	2	2	2	2	1	1	2	2	2	2	2	2	2	2	2	2	2	2	2	2	2	2	2	2	2	2	2
11p15.2	2	5	5	2	2	2	2	2	2	2	2	2	2	3	2	2	2	2	2	2	2	2	2	2	2	2	1	1	2	2	2	2	2	2	2	2	2	2	2	2	2	2	2	2	2	2	2	2	2
11p15.1	2	5	5	2	2	2	2	2	2	2	2	2	2	3	2	2	2	2	2	2	2	2	2	2	2	2	1	1	2	2	2	2	2	2	2	2	2	2	2	2	2	2	2	2	2	2	2	2	2
11p14.3	2	5	5	2	2	2	2	2	2	2	2	2	2	3	2	2	2	2	2	2	2	2	2	2	2	2	1	1	2	2	2	2	2	2	2	2	2	2	2	2	2	2	2	2	2	2	2	2	2
11p14.2	2	5	5	2	2	2	2	2	2	2	2	2	2	3	2	2	2	2	2	2	2	2	2	2	2	2	1	1	2	2	2	2	2	2	2	2	2	2	2	2	2	2	2	2	2	2	2	2	2
11p14.1	2	5	5	2	2	2	2	2	2	2	2	2	2	3	2	2	2	2	2	2	2	2	2	2	2	2	1	1	2	2	2	2	2	2	2	2	2	2	2	2	2	2	2	2	2	2	2	2	2
11p13	2	5	5	2	2	2	2	2	2	2	2	2	2	3	2	2	2	2	2	2	2	2	2	2	2	2	1	1	2	2	2	2	2	2	2	2	2	2	2	2	2	2	2	2	2	2	2	2	1
11p12	2	5	5	2	2	2	2	2	2	2	2	2	2	3	2	2	2	2	2	2	2	2	2	2	2	2	1	1	2	2	2	2	2	2	2	2	2	2	2	2	2	2	2	2	2	2	2	2	1
11p11.2	2	5	5	2	2	2	2	2	2	2	2	2	2	3	2	2	2	2	2	2	2	2	2	2	2	2	1	1	2	2	2	2	2	2	2	2	2	2	2	2	2	2	2	2	2	2	2	2	1
11p11.12	2	5	5	2	2	2	2	2	2	2	2	2	2	3	2	2	2	2	2	2	2	2	2	2	2	2	1	1	2	2	2	2	2	2	2	2	2	2	2	2	2	2	2	2	2	2	2	2	1
11p11.11	2	5	5	2	2	2	2	2	2	2	2	2	2	3	2	2	2	2	2	2	2	2	2	NA	2	2	1	1	2	2	2	2	2	2	2	2	2	2	2	2	2	2	2	2	2	2	2	2	2
11q11	2	5	5	2	2	2	2	2	2	2	2	2	2	3	2	2	2	2	2	2	2	2	2	1	2	2	1	1	2	2	2	2	2	2	2	2	2	2	2	2	2	2	2	2	2	2	2	2	2
11q12.1	2	5	5	2	2	2	2	2	2	2	2	2	2	3	2	2	2	2	2	2	2	2	2	1	2	2	1	1	2	2	2	2	2	2	2	2	2	2	2	2	2	2	2	2	2	2	2	2	2
11q12.2	2	5	5	2	2	2	2	2	2	2	2	2	2	3	2	2	2	2	2	2	2	2	2	1	2	2	1	1	2	2	2	2	2	2	2	2	2	2	2	2	2	2	2	2	2	2	2	2	2
11q12.3	2	5	5	2	2	2	2	2	2	2	2	2	2	3	2	2	2	2	2	2	2	2	2	1	2	2	1	1	2	2	2	2	2	2	2	2	2	2	2	2	2	2	2	2	2	2	2	2	2
11q13.1	2	5	5	2	2	2	2	2	2	2	2	2	2	3	2	2	2	2	2	2	2	2	2	2	2	2	1	1	2	2	2	2	2	2	2	2	2	2	2	2	2	2	2	2	2	2	2	2	2
11q13.2	2	5	5	2	2	2	2	2	2	2	2	2	2	3	2	2	2	2	2	2	2	2	2	2	2	2	1	1	2	2	2	2	2	2	2	2	2	2	2	2	2	2	2	2	2	2	2	2	2
11q13.3	2	5	5	2	2	2	2	2	2	2	2	2	2	3	2	2	2	2	2	2	2	2	2	2	2	2	1	1	2	2	2	2	2	2	2	2	2	2	2	2	2	2	2	2	2	2	2	2	2
11q13.4	2	5	5	2	2	2	2	2	2	2	2	2	2	3	2	2	2	2	2	2	2	2	2	3	2	2	1	1	2	2	2	2	2	2	2	2	2	2	2	2	2	2	2	2	2	2	2	2	2
11q13.5	2	5	5	2	2	2	2	2	2	2	2	2	2	3	2	2	2	2	2	2	2	2	2	3	2	2	1	1	2	2	2	2	2	2	2	2	2	2	2	2	2	2	2	2	2	2	2	2	2
11q14.1	2	5	5	2	2	2	2	2	2	2	2	2	2	3	2	2	2	2	2	2	2	2	2	NA	2	2	1	1	2	2	2	2	2	2	2	2	2	2	2	2	2	2	2	2	2	2	2	2	2
11q14.2	2	5	5	2	2	2	2	2	2	2	2	2	2	3	2	2	2	2	2	2	2	2	2	2	2	2	1	1	2	2	2	2	2	2	2	2	2	2	2	2	2	2	2	2	2	2	2	2	1
11q14.3	2	5	5	2	2	2	2	2	2	2	2	2	2	3	2	2	2	2	2	2	2	2	2	1	2	2	1	1	2	2	2	2	2	2	2	2	2	2	2	2	2	2	2	2	2	2	2	2	1
11q21	2	5	5	2	2	2	2	2	2	2	2	2	2	3	2	2	2	2	2	2	2	2	2	1	2	2	1	1	2	2	2	2	2	2	2	2	2	2	2	2	2	2	2	2	2	2	2	2	1
11q22.1	2	5	5	2	2	2	2	2	2	2	2	2	2	3	2	2	2	2	2	2	2	2	2	1	2	2	1	1	2	2	2	2	2	2	2	2	2	2	2	2	2	2	2	2	2	2	2	2	1
11q22.2	2	5	5	2	2	2	2	2	2	2	2	2	2	3	2	2	2	2	2	2	2	2	2	2	2	2	1	1	2	2	2	2	2	2	2	2	2	2	2	2	2	2	2	2	2	2	2	2	1
11q22.3	2	5	5	2	2	2	2	2	2	2	2	2	2	3	2	2	2	2	2	2	2	2	2	1	2	2	1	1	2	2	2	2	2	2	2	2	2	2	2	2	2	2	2	2	2	2	2	2	1
11q23.1	2	5	5	2	2	2	2	2	2	2	2	2	2	3	2	2	2	2	2	2	2	2	2	1	2	2	1	1	2	2	2	2	2	2	2	2	2	2	2	2	2	2	2	2	2	2	2	2	1
11q23.2	2	5	5	2	2	2	2	2	2	2	2	2	2	3	2	2	2	2	2	2	2	2	2	2	2	2	1	1	2	2	2	2	2	2	2	2	2	2	2	2	2	2	2	2	2	2	2	2	1
11q23.3	2	5	5	2	2	2	2	2	2	2	2	2	2	3	2	2	2	2	2	2	2	2	2	1	2	2	1	1	2	2	2	2	2	2	2	2	2	2	2	2	2	2	2	2	2	2	2	2	1
11q24.1	2	5	5	2	2	2	2	2	2	2	2	2	2	3	2	2	2	2	2	2	2	2	2	2	2	2	1	1	2	2	2	2	2	2	2	2	2	2	2	2	2	2	2	2	2	2	2	2	1
11q24.2	2	5	5	2	2	2	2	2	2	2	2	2	2	3	2	2	2	2	2	2	2	2	2	1	2	2	1	1	2	2	2	2	2	2	2	2	2	2	2	2	2	2	2	2	2	2	2	2	1
11q24.3	2	5	5	2	2	2	2	2	2	2	2	2	2	3	2	2	2	2	2	2	2	2	2	2	2	2	1	1	2	2	2	2	2	2	2	2	2	2	2	2	2	2	2	2	2	2	2	2	1
11q25	2	5	5	2	2	2	2	2	2	2	2	2	2	3	2	2	2	2	2	2	2	2	2	2	2	2	1	1	2	2	2	2	2	2	2	2	2	2	2	2	2	2	2	2	2	2	2	2	1
12p13.33	2	5	5	2	2	2	2	2	2	2	2	2	2	5	2	2	2	2	2	2	2	2	3	2	2	2	2	2	2	2	2	2	2	2	2	3	2	2	2	2	2	2	2	2	2	2	2	2	2
12p13.32	2	5	5	2	2	2	2	2	2	2	2	2	2	5	2	2	2	2	2	2	2	2	3	2	2	2	2	2	2	2	2	2	2	2	2	3	2	2	2	2	2	2	2	2	2	2	2	2	2
12p13.31	2	5	5	2	2	2	2	2	2	2	2	2	2	5	2	2	2	2	2	2	2	2	3	2	2	2	2	2	2	2	2	2	2	2	2	3	2	2	2	2	2	2	2	2	2	2	2	2	2
12p13.2	2	5	5	2	2	2	2	2	2	2	2	2	2	5	2	2	2	2	2	2	2	2	3	2	2	2	2	2	2	2	2	2	2	2	2	3	2	2	2	2	2	2	2	2	2	2	2	2	2
12p13.1	2	5	5	2	2	2	2	2	2	2	2	2	2	5	2	2	2	2	2	2	2	2	3	2	2	2	2	2	2	2	2	2	2	2	2	3	2	2	2	2	2	2	2	2	2	2	2	2	2
12p12.3	2	5	5	2	2	2	2	2	2	2	2	2	2	5	2	2	2	2	2	2	2	2	3	2	2	2	2	2	2	2	2	2	2	2	2	3	2	2	2	2	2	2	2	2	2	2	2	2	2
12p12.2	2	5	5	2	2	2	2	2	2	2	2	2	2	5	2	2	2	2	2	2	2	2	3	2	2	2	2	2	2	2	2	2	2	2	2	3	2	2	2	2	2	2	2	2	2	2	2	2	2
12p12.1	2	5	5	2	2	2	2	2	2	2	2	2	2	5	2	2	2	2	2	2	2	2	3	2	2	2	2	2	2	2	2	2	2	2	2	3	2	2	2	2	2	2	2	2	2	2	2	2	2
12p11.23	2	5	5	2	2	2	2	2	2	2	2	2	2	5	2	2	2	2	2	2	2	2	3	2	2	2	2	2	2	2	2	2	2	2	2	3	2	2	2	2	2	2	2	2	2	2	2	2	2
12p11.22	2	5	5	2	2	2	2	2	2	2	2	2	2	5	2	2	2	2	2	2	2	2	3	2	2	2	2	2	2	2	2	2	2	2	2	3	2	2	2	2	2	2	2	2	2	2	2	2	2
12p11.21	2	5	5	2	2	2	2	2	2	2	2	2	2	5	2	2	2	2	2	2	2	2	3	2	2	2	2	2	2	2	2	2	2	2	2	3	2	2	2	2	2	2	2	2	2	2	2	2	2
12p11.1	2	5	5	2	2	2	2	2	2	2	2	2	2	5	2	2	2	2	2	2	2	2	3	2	2	2	2	2	2	2	2	2	2	2	2	3	2	2	2	2	2	2	2	2	2	2	2	2	2
12q11	2	5	5	2	2	2	2	2	2	2	2	2	2	5	2	2	2	2	2	2	2	2	3	2	2	2	2	2	2	2	2	2	2	2	2	3	2	2	2	2	2	2	2	2	2	2	2	2	2
12q12	2	5	5	2	2	2	2	2	2	2	2	2	2	5	2	2	2	2	2	2	2	2	3	2	2	2	2	2	2	2	2	2	2	2	2	3	2	2	2	2	2	2	2	2	2	2	2	2	2
12q13.11	2	5	5	2	2	2	2	2	2	2	2	2	2	5	2	2	2	2	2	2	2	2	3	2	2	2	2	2	2	2	2	2	2	2	2	3	2	2	2	2	2	2	2	2	2	2	2	2	2
12q13.12	2	5	5	2	2	2	2	2	2	2	2	2	2	5	2	2	2	2	2	2	2	2	3	2	2	2	2	2	2	2	2	2	2	2	2	3	2	2	2	2	2	2	2	2	2	2	2	2	2
12q13.13	2	5	5	2	2	2	2	2	2	2	2	2	2	5	2	2	2	2	2	2	2	2	3	2	2	2	2	2	2	2	2	2	2	2	2	3	2	2	2	2	2	2	2	2	2	2	2	2	2
12q13.2	2	5	5	2	2	2	2	2	2	2	2	2	2	5	2	2	2	2	2	2	2	2	3	2	2	2	2	2	2	2	2	2	2	2	2	3	2	2	2	2	2	2	2	2	2	2	2	2	2
12q13.3	2	5	5	2	2	2	2	2	2	2	2	2	2	5	2	2	2	2	2	2	2	2	3	2	2	2	2	2	2	2	2	2	2	2	2	3	2	2	2	2	2	2	2	2	2	2	2	2	2
12q14.1	2	5	5	2	2	2	2	2	2	2	2	2	2	5	2	2	2	2	2	2	2	2	3	2	2	2	2	2	2	2	2	2	2	2	2	3	2	2	2	2	2	2	2	2	2	2	2	2	2
12q14.2	2	5	5	2	2	2	2	2	2	2	2	2	2	5	2	2	2	2	2	2	2	2	3	2	2	2	2	2	2	2	2	2	2	2	2	3	2	2	2	2	2	2	2	2	2	2	2	2	2
12q14.3	2	5	5	2	2	2	2	2	2	2	2	2	2	5	2	2	2	2	2	2	2	2	3	2	2	2	2	2	2	2	2	2	2	2	2	3	2	2	2	2	2	2	2	2	2	2	2	2	2
12q15	2	5	5	2	2	2	2	2	2	2	2	2	2	5	2	2	2	2	2	2	2	2	3	2	2	2	2	2	2	2	2	2	2	2	2	3	2	2	2	2	2	2	2	2	2	2	2	2	2
12q21.1	2	5	5	2	2	2	2	2	2	2	2	2	2	5	2	2	2	2	2	2	2	2	3	2	2	2	2	2	2	2	2	2	2	2	2	3	2	2	2	2	2	2	2	2	2	2	2	2	2
12q21.2	2	5	5	2	2	2	2	2	2	2	2	2	2	5	2	2	2	2	2	2	2	2	3	2	2	2	2	2	2	2	2	2	2	2	2	3	2	2	2	2	2	2	2	2	2	2	2	2	2
12q21.31	2	5	5	2	2	2	2	2	2	2	2	2	2	5	2	2	2	2	2	2	2	2	3	2	2	2	2	2	2	2	2	2	2	2	2	3	2	2	2	2	2	2	2	2	2	2	2	2	2
12q21.32	2	5	5	2	2	2	2	2	2	2	2	2	2	5	2	2	2	2	2	2	2	2	3	2	2	2	2	2	2	2	2	2	2	2	2	3	2	2	2	2	2	2	2	2	2	2	2	2	2
12q21.33	2	5	5	2	2	2	2	2	2	2	2	2	2	5	2	2	2	2	2	2	2	2	3	2	2	2	2	2	2	2	2	2	2	2	2	3	2	2	2	2	2	2	2	2	2	2	2	2	2
12q22	2	5	5	2	2	2	2	2	2	2	2	2	2	5	2	2	2	2	2	2	2	2	3	2	2	2	2	2	2	2	2	2	2	2	2	3	2	2	2	2	2	2	2	2	2	2	2	2	2
12q23.1	2	5	5	2	2	2	2	2	2	2	2	2	2	5	2	2	2	2	2	2	2	2	3	2	2	2	2	2	2	2	2	2	2	2	2	3	2	2	2	2	2	2	2	2	2	2	2	2	2
12q23.2	2	5	5	2	2	2	2	2	2	2	2	2	2	5	2	2	2	2	2	2	2	2	3	2	2	2	2	2	2	2	2	2	2	2	2	3	2	2	2	2	2	2	2	2	2	2	2	2	2
12q23.3	2	5	5	2	2	2	2	2	2	2	2	2	2	5	2	2	2	2	2	2	2	2	3	2	2	2	2	2	2	2	2	2	2	2	2	3	2	2	2	2	2	2	2	2	2	2	2	2	2
12q24.11	2	5	5	2	2	2	2	2	2	2	2	2	2	5	2	2	2	2	2	2	2	2	3	2	2	2	2	2	2	2	2	2	2	2	2	3	2	2	2	2	2	2	2	2	2	2	2	2	2
12q24.12	2	5	5	2	2	2	2	2	2	2	2	2	2	5	2	2	2	2	2	2	2	2	3	2	2	2	2	2	2	2	2	2	2	2	2	3	2	2	2	2	2	2	2	2	2	2	2	2	2
12q24.13	2	5	5	2	2	2	2	2	2	2	2	2	2	5	2	2	2	2	2	2	2	2	3	2	2	2	2	2	2	2	2	2	2	2	2	3	2	2	2	2	2	2	2	2	2	2	2	2	2
12q24.21	2	5	5	2	2	2	2	2	2	2	2	2	2	5	2	2	2	2	2	2	2	2	3	2	2	2	2	2	2	2	2	2	2	2	2	3	2	2	2	2	2	2	2	2	2	2	2	2	2
12q24.22	2	5	5	2	2	2	2	2	2	2	2	2	2	5	2	2	2	2	2	2	2	2	3	2	2	2	2	2	2	2	2	2	2	2	2	3	2	2	2	2	2	2	2	2	2	2	2	2	2
12q24.23	2	5	5	2	2	2	2	2	2	2	2	2	2	5	2	2	2	2	2	2	2	2	3	2	2	2	2	2	2	2	2	2	2	2	2	3	2	2	2	2	2	2	2	2	2	2	2	2	2
12q24.31	2	5	5	2	2	2	2	2	2	2	2	2	2	5	2	2	2	2	2	2	2	2	3	2	2	2	2	2	2	2	2	2	2	2	2	3	2	2	2	2	2	2	2	2	2	2	2	2	2
12q24.32	2	5	5	2	2	2	2	2	2	2	2	2	2	5	2	2	2	2	2	2	2	2	3	2	2	2	2	2	2	2	2	2	2	2	2	3	2	2	2	2	2	2	2	2	2	2	2	2	2
12q24.33	2	5	5	2	2	2	2	2	2	2	2	2	2	5	2	2	2	2	2	2	2	2	3	2	2	2	2	2	2	2	2	2	2	2	2	3	2	2	2	2	2	2	2	2	2	2	2	2	2
13p13	NANA	NANA	NANA	NANA	NANA	NANA	NANA	NANA	NANA	NANA	NANA	NANA	NANA	NANA	NANA	NANA	NANA	NANA	NANA	NANA	NANA	NANA	NANA	NANA	NANA	NANA	NANA	NANA	NANA	NANA	NANA	NANA	NANA	NANA	NANA	NANA	NANA	NANA	NANA	NANA	NANA	NANA	NANA	NANA	NANA	NANA	NANA	NANA	NANA
13p12	NANA	NANA	NANA	NANA	NANA	NANA	NANA	NANA	NANA	NANA	NANA	NANA	NANA	NANA	NANA	NANA	NANA	NANA	NANA	NANA	NANA	NANA	NANA	NANA	NANA	NANA	NANA	NANA	NANA	NANA	NANA	NANA	NANA	NANA	NANA	NANA	NANA	NANA	NANA	NANA	NANA	NANA	NANA	NANA	NANA	NANA	NANA	NANA	NANA
13p11.2	NANA	NANA	NANA	NANA	NANA	NANA	NANA	NANA	NANA	NANA	NANA	NANA	NANA	NANA	NANA	NANA	NANA	NANA	NANA	NANA	NANA	NANA	NANA	NANA	NANA	NANA	NANA	NANA	NANA	NANA	NANA	NANA	NANA	NANA	NANA	NANA	NANA	NANA	NANA	NANA	NANA	NANA	NANA	NANA	NANA	NANA	NANA	NANA	NANA
13p11.1	NANA	NANA	NANA	NANA	NANA	NANA	NANA	NANA	NANA	NANA	NANA	NANA	NANA	NANA	NANA	NANA	NANA	NANA	NANA	NANA	NANA	NANA	NANA	NANA	NANA	NANA	NANA	NANA	NANA	NANA	NANA	NANA	NANA	NANA	NANA	NANA	NANA	NANA	NANA	NANA	NANA	NANA	NANA	NANA	NANA	NANA	NANA	NANA	NANA
13q11	2	5	5	2	2	2	2	2	2	2	2	2	2	3	2	2	2	2	2	2	2	2	2	2	2	2	2	2	2	2	2	2	2	2	2	2	2	2	2	3	2	5	2	2	2	2	2	2	2
13q12.11	2	5	5	2	2	2	2	2	2	2	2	2	2	3	2	2	2	2	2	2	2	2	2	2	2	2	2	2	2	2	2	2	2	2	2	2	2	2	2	3	2	5	2	2	2	2	2	2	2
13q12.12	2	5	5	2	2	2	2	2	2	2	2	2	2	3	2	2	2	2	2	2	2	2	2	2	2	2	2	2	2	2	2	2	2	2	2	2	2	2	2	3	2	5	2	2	2	2	2	2	2
13q12.13	2	5	5	2	2	2	2	2	2	2	2	2	2	3	2	2	2	2	2	2	2	2	2	2	2	2	2	2	2	2	2	2	2	2	2	2	2	2	2	3	2	5	2	2	2	2	2	2	2
13q12.2	2	5	5	2	2	2	2	2	2	2	2	2	2	3	2	2	2	2	2	2	2	2	2	2	2	2	2	2	2	2	2	2	2	2	2	2	2	2	2	3	2	5	2	2	2	2	2	2	2
13q12.3	2	5	5	2	2	2	2	2	2	2	2	2	2	3	2	2	2	2	2	2	2	2	2	2	2	2	2	2	2	2	2	2	2	2	2	2	2	2	2	3	2	5	2	2	2	2	2	2	2
13q13.1	2	5	5	2	2	2	2	2	2	2	2	2	2	3	2	2	2	2	2	2	2	2	2	2	2	2	2	2	2	2	2	2	2	2	2	2	2	2	2	3	2	5	2	2	2	2	2	2	2
13q13.2	2	5	5	2	2	2	2	2	2	2	2	2	2	3	2	2	2	2	2	2	2	2	2	2	2	2	2	2	2	2	2	2	2	2	2	2	2	2	2	3	2	5	2	2	2	2	2	2	2
13q13.3	2	5	5	2	2	2	2	2	2	2	2	2	2	3	2	2	2	2	2	2	2	2	2	2	2	2	2	2	2	2	2	2	2	2	2	2	2	2	2	3	2	5	2	2	2	2	2	2	2
13q14.11	2	5	5	2	2	2	2	2	2	2	2	2	2	3	2	2	2	2	2	2	2	2	2	2	2	2	2	2	2	2	2	2	2	2	2	2	2	2	2	3	2	5	2	2	2	2	2	2	2
13q14.12	2	5	5	2	2	2	2	2	2	2	2	2	2	3	2	2	2	2	2	2	2	2	2	2	2	2	2	2	2	2	2	2	2	2	2	2	2	2	2	3	2	5	2	2	2	2	2	2	2
13q14.13	2	5	5	2	2	2	2	2	2	2	2	2	2	3	2	2	2	2	2	2	2	2	2	2	2	2	2	2	2	2	2	2	2	2	2	2	2	2	2	3	2	5	2	2	2	2	2	2	2
13q14.2	2	5	5	2	2	2	2	2	2	2	2	2	2	3	2	2	2	2	2	2	2	2	2	2	2	2	2	2	2	2	2	2	2	2	2	2	2	2	2	3	2	5	2	2	2	2	2	2	2
13q14.3	2	5	5	2	2	2	2	2	2	2	2	2	2	3	2	2	2	2	2	2	2	2	2	2	2	2	2	2	2	2	2	2	2	2	2	2	2	2	2	3	2	5	2	2	2	2	2	2	2
13q21.1	2	5	5	2	2	2	2	2	2	2	2	2	2	3	2	2	2	2	2	2	2	2	2	2	2	2	2	2	2	2	2	2	2	2	2	2	2	2	2	3	2	5	2	2	2	2	2	2	2
13q21.2	2	5	5	2	2	2	2	2	2	2	2	2	2	3	2	2	2	2	2	2	2	2	2	2	2	2	2	2	2	2	2	2	2	2	2	2	2	2	2	3	2	5	2	2	2	2	2	2	2
13q21.31	2	5	5	2	2	2	2	2	2	2	2	2	2	3	2	2	2	2	2	2	2	2	2	2	2	2	2	2	2	2	2	2	2	2	2	2	2	2	2	3	2	5	2	2	2	2	2	2	2
13q21.32	2	5	5	2	2	2	2	2	2	2	2	2	2	3	2	2	2	2	2	2	2	2	2	2	2	2	2	5	2	2	2	2	2	2	2	2	2	2	2	3	2	5	2	2	2	2	2	2	2
13q21.33	2	5	5	2	2	2	2	2	2	2	2	2	2	3	2	2	2	2	2	2	2	2	2	2	2	2	2	5	2	2	2	2	2	2	2	2	2	2	2	3	2	5	2	2	2	2	2	2	2
13q22.1	2	5	5	2	2	2	2	2	2	2	2	2	2	3	2	2	2	2	2	2	2	2	2	2	2	2	2	5	2	2	2	2	2	2	2	2	2	2	2	3	2	5	2	2	2	2	2	2	2
13q22.2	2	5	5	2	2	2	2	2	2	2	2	2	2	3	2	2	2	2	2	2	2	2	2	2	2	2	2	5	2	2	2	2	2	2	2	2	2	2	2	3	2	5	2	2	2	2	2	2	2
13q22.3	2	5	5	2	2	2	2	2	2	2	2	2	2	3	2	2	2	2	2	2	2	2	2	2	2	2	2	5	2	2	2	2	2	2	2	2	2	2	2	3	2	5	2	2	2	2	2	2	2
13q31.1	2	5	5	2	2	2	2	2	2	2	2	2	2	3	2	2	2	2	2	2	2	2	2	2	2	2	2	5	2	2	2	2	2	2	2	2	2	2	2	3	2	5	2	2	2	2	2	2	2
13q31.2	2	5	5	2	2	2	2	2	2	2	2	2	2	3	2	2	2	2	2	2	2	2	2	2	2	2	2	5	3	2	2	2	2	2	2	2	2	2	2	3	2	5	2	2	2	2	2	2	2
13q31.3	2	5	5	2	2	2	2	2	2	2	2	2	2	3	2	2	2	2	2	2	2	2	2	2	2	2	2	5	3	2	2	2	2	2	2	2	2	2	2	3	2	5	2	2	2	2	2	2	2
13q32.1	2	5	5	2	2	2	2	2	2	2	2	2	2	3	2	2	2	2	2	2	2	2	2	2	2	2	2	5	3	2	2	2	2	2	2	2	2	2	2	3	2	5	2	2	2	2	2	2	2
13q32.2	2	5	5	2	2	2	2	2	2	2	2	2	2	3	2	2	2	2	2	2	2	2	2	2	2	2	2	5	3	2	2	2	2	2	2	2	2	2	2	3	2	5	2	2	2	2	2	2	2
13q32.3	2	5	5	2	2	2	2	2	2	2	2	2	2	3	2	2	2	2	2	2	2	2	2	2	2	2	2	5	3	2	2	2	2	2	2	2	2	2	2	3	2	5	2	2	2	2	2	2	2
13q33.1	2	5	5	2	2	2	2	2	2	2	2	2	2	3	2	2	2	2	2	2	2	2	2	2	2	2	2	5	3	2	2	2	2	2	2	2	2	2	2	3	2	5	2	2	2	2	2	2	2
13q33.2	2	5	5	2	2	2	2	2	2	2	2	2	2	3	2	2	2	2	2	2	2	2	2	2	2	2	2	5	3	2	2	2	2	2	2	2	2	2	2	3	2	5	2	2	2	2	2	2	2
13q33.3	2	5	5	2	2	2	2	2	2	2	2	2	2	3	2	2	2	2	2	2	2	2	2	2	2	2	2	5	3	2	2	2	2	2	2	2	2	2	2	3	2	5	2	2	2	2	2	2	2
13q34	2	5	5	2	2	2	2	2	2	2	2	2	2	3	2	2	2	2	2	2	2	2	2	2	2	2	2	5	3	2	2	2	2	2	2	2	2	2	2	3	2	5	2	2	2	2	2	2	2
14p13	NANA	NANA	NANA	NANA	NANA	NANA	NANA	NANA	NANA	NANA	NANA	NANA	NANA	NANA	NANA	NANA	NANA	NANA	NANA	NANA	NANA	NANA	NANA	NANA	NANA	NANA	NANA	NANA	NANA	NANA	NANA	NANA	NANA	NANA	NANA	NANA	NANA	NANA	NANA	NANA	NANA	NANA	NANA	NANA	NANA	NANA	NANA	NANA	NANA
14p12	NANA	NANA	NANA	NANA	NANA	NANA	NANA	NANA	NANA	NANA	NANA	NANA	NANA	NANA	NANA	NANA	NANA	NANA	NANA	NANA	NANA	NANA	NANA	NANA	NANA	NANA	NANA	NANA	NANA	NANA	NANA	NANA	NANA	NANA	NANA	NANA	NANA	NANA	NANA	NANA	NANA	NANA	NANA	NANA	NANA	NANA	NANA	NANA	NANA
14p11.2	NANA	NANA	NANA	NANA	NANA	NANA	NANA	NANA	NANA	NANA	NANA	NANA	NANA	NANA	NANA	NANA	NANA	NANA	NANA	NANA	NANA	NANA	NANA	NANA	NANA	NANA	NANA	NANA	NANA	NANA	NANA	NANA	NANA	NANA	NANA	NANA	NANA	NANA	NANA	NANA	NANA	NANA	NANA	NANA	NANA	NANA	NANA	NANA	NANA
14p11.1	NANA	NANA	NANA	NANA	NANA	NANA	NANA	NANA	NANA	NANA	NANA	NANA	NANA	NANA	NANA	NANA	NANA	NANA	NANA	NANA	NANA	NANA	NANA	NANA	NANA	NANA	NANA	NANA	NANA	NANA	NANA	NANA	NANA	NANA	NANA	NANA	NANA	NANA	NANA	NANA	NANA	NANA	NANA	NANA	NANA	NANA	NANA	NANA	NANA
14q11.1	2	2	3	2	2	2	2	2	2	1	2	2	2	2	2	2	2	2	2	1	2	2	2	1	2	2	1	1	1	2	1	2	2	2	2	2	2	2	2	2	2	2	2	2	2	2	1	2	2
14q11.2	2	2	3	2	2	2	2	2	2	1	2	2	2	2	2	2	2	2	2	1	2	2	1	1	2	2	1	1	1	2	1	2	2	2	2	2	2	2	2	2	2	2	2	2	2	2	1	2	2
14q12	2	2	3	2	2	2	2	2	2	1	2	2	2	2	2	2	2	2	2	1	2	2	1	1	2	2	1	1	1	2	1	2	2	2	2	2	2	2	2	2	2	2	2	2	2	2	1	2	2
14q13.1	2	2	3	2	2	2	2	2	2	1	2	2	2	2	2	2	2	2	2	1	2	2	1	1	2	2	1	1	1	2	1	2	2	2	2	2	2	2	2	2	2	2	2	2	2	2	2	2	2
14q13.2	2	2	3	2	2	2	2	2	2	1	2	2	2	2	2	2	2	2	2	1	2	2	1	1	2	2	1	1	1	2	1	2	2	2	2	2	2	2	2	2	2	2	2	2	2	2	1	2	2
14q13.3	2	2	3	2	2	2	2	2	2	1	2	2	2	2	2	2	2	2	2	1	2	2	1	1	2	2	1	1	1	2	1	2	2	2	2	2	2	2	2	2	2	2	2	2	2	2	1	2	2
14q21.1	2	2	3	2	2	2	2	2	2	1	2	2	2	2	2	2	2	2	2	1	2	2	1	1	2	2	1	1	1	2	1	2	2	2	2	2	2	2	2	2	2	2	2	2	2	2	1	2	2
14q21.2	2	2	3	2	2	2	2	2	2	1	2	2	2	2	2	2	2	2	2	1	2	2	1	1	2	2	1	1	1	2	1	2	2	2	2	2	2	2	2	2	2	2	2	2	2	2	1	2	2
14q21.3	2	2	3	2	2	2	2	2	2	1	2	2	2	2	2	2	2	2	2	1	2	2	1	1	2	2	1	1	1	2	1	2	2	2	2	2	2	2	2	2	2	2	2	2	2	2	1	2	2
14q22.1	2	2	3	2	2	2	2	2	2	1	2	2	2	2	2	2	2	2	2	1	2	2	1	1	2	2	1	1	1	2	1	2	2	2	2	2	2	2	2	2	2	2	2	2	2	2	1	2	2
14q22.2	2	2	3	2	2	2	2	2	2	1	2	2	2	2	2	2	2	2	2	1	2	2	1	1	2	2	1	1	1	2	1	2	2	2	2	2	2	2	2	2	2	2	2	2	2	2	1	2	2
14q22.3	2	2	3	2	2	2	2	2	2	1	2	2	2	2	2	2	2	2	2	1	2	2	1	1	2	2	1	1	1	2	1	2	2	2	2	2	2	2	2	2	2	2	2	2	2	2	1	2	1
14q23.1	2	2	3	2	2	2	2	2	2	1	2	2	2	2	2	2	2	2	2	1	2	2	1	1	2	2	1	1	1	2	1	2	2	2	2	2	2	2	2	2	2	2	2	2	2	2	1	2	1
14q23.2	2	2	3	2	2	2	2	2	2	1	2	2	2	2	2	2	2	2	2	1	2	2	1	1	2	1	1	1	1	2	1	2	2	2	2	2	2	2	2	2	2	2	2	2	2	2	1	2	1
14q23.3	2	2	3	2	2	2	2	2	2	1	2	2	2	2	2	2	2	2	2	1	2	2	1	1	2	1	1	1	1	2	1	2	2	2	2	2	2	2	2	2	2	2	2	2	2	2	1	2	1
14q24.1	2	2	3	2	2	2	2	2	2	1	2	2	2	2	2	2	2	2	2	1	2	2	1	1	2	1	1	1	1	2	1	2	2	2	2	2	2	2	2	2	2	2	2	2	2	2	1	2	1
14q24.2	2	2	3	2	2	2	2	2	2	1	2	2	2	2	2	2	2	2	2	1	2	2	1	1	2	1	1	1	1	2	1	2	2	2	2	2	2	2	2	2	2	2	2	2	2	2	1	2	1
14q24.3	2	2	3	2	2	2	2	2	2	1	2	2	2	2	2	2	2	2	2	1	2	2	1	1	2	1	1	1	1	2	1	2	2	2	2	2	2	2	2	2	2	2	2	2	2	2	1	2	1
14q31.1	2	2	3	2	2	2	2	2	2	1	2	2	2	2	2	2	2	2	2	1	2	2	1	1	2	1	1	1	1	2	1	2	2	2	2	2	2	2	2	2	2	2	2	2	2	2	1	2	1
14q31.2	2	2	3	2	2	2	2	2	2	1	2	2	2	2	2	2	2	2	2	1	2	2	1	1	2	1	1	1	1	2	1	2	2	2	2	2	2	2	2	2	2	2	2	2	2	2	1	2	1
14q31.3	2	2	3	2	2	2	2	2	2	1	2	2	2	2	2	2	2	2	2	1	2	2	1	1	2	1	1	1	1	2	1	2	2	2	2	2	2	2	2	2	2	2	2	2	2	2	1	2	1
14q32.11	2	2	3	2	2	2	2	2	2	1	2	2	2	2	2	2	2	2	2	1	2	2	1	1	2	1	1	1	1	2	1	2	2	2	2	2	2	2	2	2	2	2	2	2	2	2	1	2	1
14q32.12	2	2	3	2	2	2	2	2	2	1	2	2	2	2	2	2	2	2	2	1	2	2	1	1	2	1	1	1	1	2	1	2	2	2	2	2	2	2	2	2	2	2	2	2	2	2	1	2	1
14q32.13	2	2	3	2	2	2	2	2	2	1	2	2	2	2	2	2	2	2	2	1	2	2	1	1	2	1	1	1	1	2	1	2	2	2	2	2	2	2	2	2	2	2	2	2	2	2	1	2	1
14q32.2	2	2	3	2	2	2	2	2	2	1	2	2	2	2	2	2	2	2	2	1	2	2	1	1	2	1	1	1	1	2	1	2	2	2	2	2	2	2	2	2	2	2	2	2	2	2	1	2	1
14q32.31	2	2	3	2	2	2	2	2	2	1	2	2	2	2	2	2	2	2	2	1	2	2	1	1	2	1	1	1	1	2	1	2	2	2	2	2	2	2	2	2	2	2	2	2	2	2	1	2	2
14q32.32	2	2	3	2	2	2	2	2	2	1	2	2	2	2	2	2	2	2	2	1	2	2	1	1	2	1	1	1	1	2	1	2	2	2	2	2	2	2	2	2	2	2	2	2	2	2	1	2	2
14q32.33	2	2	3	2	2	2	2	2	2	1	2	2	2	2	2	2	2	2	2	1	2	2	1	1	2	1	1	1	1	2	1	2	2	2	2	2	2	2	2	2	2	2	2	2	2	2	1	2	2
15p13	NANA	NANA	NANA	NANA	NANA	NANA	NANA	NANA	NANA	NANA	NANA	NANA	NANA	NANA	NANA	NANA	NANA	NANA	NANA	NANA	NANA	NANA	NANA	NANA	NANA	NANA	NANA	NANA	NANA	NANA	NANA	NANA	NANA	NANA	NANA	NANA	NANA	NANA	NANA	NANA	NANA	NANA	NANA	NANA	NANA	NANA	NANA	NANA	NANA
15p12	NANA	NANA	NANA	NANA	NANA	NANA	NANA	NANA	NANA	NANA	NANA	NANA	NANA	NANA	NANA	NANA	NANA	NANA	NANA	NANA	NANA	NANA	NANA	NANA	NANA	NANA	NANA	NANA	NANA	NANA	NANA	NANA	NANA	NANA	NANA	NANA	NANA	NANA	NANA	NANA	NANA	NANA	NANA	NANA	NANA	NANA	NANA	NANA	NANA
15p11.2	NANA	NANA	NANA	NANA	NANA	NANA	NANA	NANA	NANA	NANA	NANA	NANA	NANA	NANA	NANA	NANA	NANA	NANA	NANA	NANA	NANA	NANA	NANA	NANA	NANA	NANA	NANA	NANA	NANA	NANA	NANA	NANA	NANA	NANA	NANA	NANA	NANA	NANA	NANA	NANA	NANA	NANA	NANA	NANA	NANA	NANA	NANA	NANA	NANA
15p11.1	NANA	NANA	NANA	NANA	NANA	NANA	NANA	NANA	NANA	NANA	NANA	NANA	NANA	NANA	NANA	NANA	NANA	NANA	NANA	NANA	NANA	NANA	NANA	NANA	NANA	NANA	NANA	NANA	NANA	NANA	NANA	NANA	NANA	NANA	NANA	NANA	NANA	NANA	NANA	NANA	NANA	NANA	NANA	NANA	NANA	NANA	NANA	NANA	NANA
15q11.1	2	5	5	2	2	2	2	2	2	2	2	2	2	3	2	2	2	2	2	1	2	2	2	2	2	2	2	2	2	2	2	2	2	2	2	2	2	2	2	2	1	2	2	2	2	2	2	2	2
15q11.2	2	5	5	2	2	2	2	2	2	2	2	2	2	3	2	2	2	2	2	1	2	2	2	2	2	2	2	2	2	2	2	2	2	2	2	2	2	2	2	2	1	2	2	2	2	2	2	2	2
15q12	2	5	5	2	2	2	2	2	2	2	2	2	2	3	2	2	2	2	2	1	2	2	2	2	2	2	2	2	2	2	2	2	2	2	2	2	2	2	2	2	1	2	2	2	2	2	2	2	2
15q13.1	2	5	5	2	2	2	2	2	2	2	2	2	2	3	2	2	2	2	2	1	2	2	2	2	2	2	2	2	2	2	2	2	2	2	2	2	2	2	2	2	1	2	2	2	2	2	2	2	2
15q13.2	2	5	5	2	2	2	2	2	2	2	2	2	2	3	2	2	2	2	2	1	2	2	2	2	2	2	2	2	2	2	2	2	2	2	2	2	2	2	2	2	1	2	2	2	2	2	2	2	2
15q13.3	2	5	5	2	2	2	2	2	2	2	2	2	2	3	2	2	2	2	2	1	2	2	2	2	2	2	2	2	2	2	2	2	2	2	2	2	2	2	2	2	1	2	2	2	2	2	2	2	2
15q14	2	5	5	2	2	2	2	2	2	2	2	2	2	3	2	2	2	2	2	1	2	2	2	2	2	2	2	2	2	2	2	2	2	2	2	2	2	2	2	2	1	2	2	2	2	2	2	2	2
15q15.1	2	5	5	2	2	2	2	2	2	2	2	2	2	3	2	2	2	2	2	1	2	2	2	2	2	2	2	2	2	2	2	2	2	2	2	2	2	2	2	2	1	2	2	2	2	2	2	2	2
15q15.2	2	5	5	2	2	2	2	2	2	2	2	2	2	3	2	2	2	2	2	1	2	2	2	2	2	2	2	2	2	2	2	2	2	2	2	2	2	2	2	2	1	2	2	2	2	2	2	2	2
15q15.3	2	5	5	2	2	2	2	2	2	2	2	2	2	3	2	2	2	2	2	1	2	2	2	2	2	2	2	2	2	2	2	2	2	2	2	2	2	2	2	2	1	2	2	2	2	2	2	2	2
15q21.1	2	5	5	2	2	2	2	2	2	2	2	2	2	3	2	2	2	2	2	1	2	2	2	2	2	2	2	2	2	2	2	2	2	2	2	2	2	2	2	2	1	2	2	2	2	2	2	2	2
15q21.2	2	5	5	2	2	2	2	2	2	2	2	2	2	3	2	2	2	2	2	1	2	2	2	2	2	2	2	2	2	2	2	2	2	2	2	2	2	2	2	2	1	2	2	2	2	2	2	2	2
15q21.3	2	5	5	2	2	2	2	2	2	2	2	2	2	3	2	2	2	2	2	1	2	2	2	2	2	2	2	2	2	2	2	2	2	2	2	2	2	2	2	2	1	2	2	2	2	2	2	2	2
15q22.1	2	5	5	2	2	2	2	2	2	2	2	2	2	3	2	2	2	2	2	1	2	2	2	2	2	2	2	2	2	2	2	2	2	2	2	2	2	2	2	2	1	2	2	2	2	2	2	2	2
15q22.2	2	5	5	2	2	2	2	2	2	2	2	2	2	3	2	2	2	2	2	1	2	2	2	2	2	2	2	2	2	2	2	2	2	2	2	2	2	2	2	2	1	2	2	2	2	2	2	2	2
15q22.31	2	5	5	2	2	2	2	2	2	2	2	2	2	3	2	2	2	2	2	1	2	2	2	2	2	2	2	2	2	2	2	2	2	2	2	2	2	2	2	2	1	2	2	2	2	2	2	2	2
15q22.32	2	5	5	2	2	2	2	2	2	2	2	2	2	3	2	2	2	2	2	1	2	2	2	2	2	2	2	2	2	2	2	2	2	2	2	2	2	2	2	2	1	2	2	2	2	2	2	2	2
15q22.33	2	5	5	2	2	2	2	2	2	2	2	2	2	3	2	2	2	2	2	1	2	2	2	2	2	2	2	2	2	2	2	2	2	2	2	2	2	2	2	2	1	2	2	2	2	2	2	2	2
15q23	2	5	5	2	2	2	2	2	2	2	2	2	2	3	2	2	2	2	2	1	2	2	2	2	2	2	2	2	2	2	2	2	2	2	2	2	2	2	2	2	1	2	2	2	2	2	2	2	2
15q24.1	2	5	5	2	2	2	2	2	2	2	2	2	2	3	2	2	2	2	2	1	2	2	2	2	2	2	2	2	2	2	2	2	2	2	2	2	2	2	2	2	1	2	2	2	2	2	2	2	2
15q24.2	2	5	5	2	2	2	2	2	2	2	2	2	2	3	2	2	2	2	2	1	2	2	2	2	2	2	2	2	2	2	2	2	2	2	2	2	2	2	2	2	1	2	2	2	2	2	2	2	2
15q24.3	2	5	5	2	2	2	2	2	2	2	2	2	2	3	2	2	2	2	2	1	2	2	2	2	2	2	2	2	2	2	2	2	2	2	2	2	2	2	2	2	1	2	2	2	2	2	2	2	2
15q25.1	2	5	5	2	2	2	2	2	2	2	2	2	2	3	2	2	2	2	2	1	2	2	2	2	2	2	2	2	2	2	2	2	2	2	2	2	2	2	2	2	1	2	2	2	2	2	2	2	2
15q25.2	2	5	5	2	2	2	2	2	2	2	2	2	2	3	2	2	2	2	2	1	2	2	2	2	2	2	2	2	2	2	2	2	2	2	2	2	2	2	2	2	1	2	2	2	2	2	2	2	2
15q25.3	2	5	5	2	2	2	2	2	2	2	2	2	2	3	2	2	2	2	2	1	2	2	2	2	2	2	2	2	2	2	2	2	2	2	2	2	2	2	2	2	1	2	2	2	2	2	2	2	2
15q26.1	2	5	5	2	2	2	2	2	2	2	2	2	2	3	2	2	2	2	2	1	2	2	2	2	2	2	2	2	2	2	2	2	2	2	2	2	2	2	2	2	1	2	2	2	2	2	2	2	2
15q26.2	2	5	5	2	2	2	2	2	2	2	2	2	2	3	2	2	2	2	2	1	2	2	2	2	2	2	2	2	2	2	2	2	2	2	2	2	2	2	2	2	1	2	2	2	2	2	2	2	2
15q26.3	2	5	5	2	2	2	2	2	2	2	2	2	2	3	2	2	2	2	2	1	2	2	2	2	2	2	2	2	2	2	2	2	2	2	2	2	2	2	2	2	1	2	2	2	2	2	2	2	2
16p13.3	2	5	5	2	2	2	2	2	2	2	2	2	2	5	2	2	2	2	2	2	3	2	2	2	2	2	2	2	2	2	2	2	2	2	2	2	2	2	2	2	2	5	2	2	2	2	2	2	2
16p13.2	2	5	5	2	2	2	2	2	2	2	2	2	2	5	2	2	2	2	2	2	3	2	2	2	2	2	2	2	2	2	2	2	2	2	2	2	2	2	2	2	2	5	2	2	2	2	2	2	2
16p13.13	2	5	5	2	2	2	2	2	2	2	2	2	2	5	2	2	2	2	2	2	3	2	2	2	2	2	2	2	2	2	2	2	2	2	2	2	2	2	2	2	2	5	2	2	2	2	2	2	2
16p13.12	2	5	5	2	2	2	2	2	2	2	2	2	2	5	2	2	2	2	2	2	3	2	2	2	2	2	2	2	2	2	2	2	2	2	2	2	2	2	2	2	2	5	2	2	2	2	2	2	2
16p13.11	2	5	5	2	2	2	2	2	2	2	2	2	2	5	2	2	2	2	2	2	3	2	2	2	2	2	2	2	2	2	2	2	2	2	2	2	2	2	2	2	2	5	2	2	2	2	2	2	2
16p12.3	2	5	5	2	2	2	2	2	2	2	2	2	2	5	2	2	2	2	2	2	3	2	2	2	2	2	2	2	2	2	2	2	2	2	2	2	2	2	2	2	2	5	2	2	2	2	2	2	2
16p12.2	2	5	5	2	2	2	2	2	2	2	2	2	2	5	2	2	2	2	2	2	3	2	2	2	2	2	2	2	2	2	2	2	2	2	2	2	2	2	2	2	2	5	2	2	2	2	2	2	2
16p12.1	2	5	5	2	2	2	2	2	2	2	2	2	2	5	2	2	2	2	2	2	3	2	2	2	2	2	2	2	2	2	2	2	2	2	2	2	2	2	2	2	2	5	2	2	2	2	2	2	2
16p11.2	2	5	5	2	2	2	2	2	2	2	2	2	2	5	2	2	2	2	2	2	3	2	2	2	2	2	2	2	2	2	2	2	2	2	2	2	2	2	2	2	2	5	2	2	2	2	2	2	2
16p11.1	2	5	5	2	2	2	2	2	2	2	2	2	2	5	2	2	2	2	2	2	2	2	2	2	2	2	2	2	2	2	2	2	2	2	2	2	2	2	2	2	2	5	2	2	2	2	2	2	2
16q11.1	2	5	5	2	2	2	2	2	2	2	2	2	2	5	2	2	2	2	2	2	2	2	NA	2	2	2	2	2	2	2	2	2	2	2	2	2	2	2	2	2	2	5	2	2	2	2	2	2	2
16q11.2	2	5	5	2	2	2	2	2	2	2	2	2	2	5	2	2	2	2	2	2	2	2	3	2	2	2	2	2	2	2	2	2	2	2	2	2	2	2	2	2	2	5	2	2	2	2	2	2	2
16q12.1	2	5	5	2	2	2	2	2	2	2	2	2	2	5	2	2	2	2	2	1	2	2	3	2	2	2	2	2	2	2	2	2	2	2	2	2	2	2	2	2	2	5	2	2	2	2	2	2	1
16q12.2	2	5	5	2	2	2	2	2	2	2	2	2	2	5	2	2	2	2	2	1	2	2	3	2	2	2	2	2	2	2	2	2	2	2	2	2	2	2	2	2	2	5	2	2	2	2	2	2	1
16q13	2	5	5	2	2	2	2	2	2	2	2	2	2	5	2	2	2	2	2	1	2	2	3	2	2	2	2	2	2	2	2	2	2	2	2	2	2	2	2	2	2	5	2	2	2	2	2	2	1
16q21	2	5	5	2	2	2	2	2	2	2	2	2	2	5	2	2	2	2	2	1	2	2	3	2	2	2	2	2	2	2	2	2	2	2	2	2	2	2	2	2	2	5	2	2	2	2	2	2	1
16q22.1	2	5	5	2	2	2	2	2	2	2	2	2	2	5	2	2	2	2	2	1	2	2	3	2	2	2	2	2	2	2	2	2	2	2	2	2	2	2	2	2	2	5	2	2	2	2	2	2	1
16q22.2	2	5	5	2	2	2	2	2	2	2	2	2	2	5	2	2	2	2	2	1	2	2	3	2	2	2	2	2	2	2	2	2	2	2	2	2	2	2	2	2	2	5	2	2	2	2	2	2	1
16q22.3	2	5	5	2	2	2	2	2	2	2	2	2	2	5	2	2	2	2	2	1	2	2	3	2	2	2	2	2	2	2	2	2	2	2	2	2	2	2	2	2	2	5	2	2	2	2	2	2	1
16q23.1	2	5	5	2	2	2	2	2	2	2	2	2	2	5	2	2	2	2	2	1	2	2	3	2	2	2	2	2	2	2	2	2	2	2	2	2	2	2	2	2	2	5	2	2	2	2	2	2	1
16q23.2	2	5	5	2	2	2	2	2	2	2	2	2	2	5	2	2	2	2	2	1	2	2	3	2	2	2	2	2	2	2	2	2	2	2	2	2	2	2	2	2	2	5	2	2	2	2	2	2	1
16q23.3	2	5	5	2	2	2	2	2	2	2	2	2	2	5	2	2	2	2	2	1	2	2	3	2	2	2	2	2	2	2	2	2	2	2	2	2	2	2	2	2	2	5	2	2	2	2	2	2	1
16q24.1	2	5	5	2	2	2	2	2	2	2	2	2	2	5	2	2	2	2	2	1	2	2	3	2	2	2	2	2	2	2	2	2	2	2	2	2	2	2	2	2	2	5	2	2	2	2	2	2	1
16q24.2	2	5	5	2	2	2	2	2	2	2	2	2	2	5	2	2	2	2	2	1	2	2	3	2	2	2	2	2	2	2	2	2	2	2	2	2	2	2	2	2	2	5	2	2	2	2	2	2	1
16q24.3	2	5	5	2	2	2	2	2	2	2	2	2	2	5	2	2	2	2	2	1	2	2	3	2	2	2	2	2	2	2	2	2	2	2	2	2	2	2	2	2	2	5	2	2	2	2	2	2	1
17p13.3	2	5	5	2	2	2	2	2	2	2	2	2	1	3	2	2	2	2	2	1	2	2	2	2	2	2	2	2	2	2	2	2	2	2	2	2	2	2	2	2	2	2	2	2	2	2	2	2	2
17p13.2	2	5	5	2	2	2	2	2	2	2	2	2	1	3	2	2	2	2	2	1	2	2	2	2	2	2	2	2	2	2	2	2	2	2	2	2	2	2	2	2	2	2	2	2	2	2	2	2	2
17p13.1	2	5	5	2	2	2	2	2	2	2	2	2	1	3	2	2	2	2	2	1	2	2	2	2	2	2	2	2	2	2	2	2	2	2	2	2	2	2	2	2	2	2	2	2	2	2	2	2	2
17p12	2	5	5	2	2	2	2	2	2	2	2	2	1	3	2	2	2	2	2	1	2	2	2	2	2	2	2	2	2	2	2	2	2	2	2	2	2	2	2	2	2	2	2	2	2	2	2	2	2
17p11.2	2	5	5	2	2	2	2	2	2	2	2	2	2	3	2	2	2	2	2	1	2	2	2	2	2	2	2	2	2	2	2	2	2	2	2	2	2	2	2	2	2	2	2	2	2	2	2	2	2
17p11.1	2	5	5	2	2	2	2	2	2	2	2	2	2	3	2	2	2	2	2	1	2	2	2	2	2	2	2	2	2	2	2	2	2	2	2	2	2	2	2	2	2	2	2	2	2	2	2	2	2
17q11.1	2	5	5	2	2	2	2	2	2	2	2	2	2	3	2	2	2	2	2	1	2	2	2	2	2	2	2	2	2	2	2	2	2	2	2	2	2	2	2	2	2	2	2	2	2	2	2	2	2
17q11.2	2	5	3	2	2	2	2	2	2	2	2	2	2	3	2	2	2	2	2	1	2	2	2	2	2	2	2	2	2	2	2	2	2	2	2	2	2	2	2	2	2	2	2	2	2	2	2	2	2
17q12	2	5	3	2	2	2	2	2	2	2	2	2	2	3	2	2	2	2	2	1	2	2	2	2	2	2	2	2	2	2	2	2	2	2	2	2	2	2	2	2	2	2	2	2	2	2	2	2	2
17q21.1	2	5	3	2	2	2	2	2	2	2	2	2	2	3	2	2	2	2	2	1	2	2	2	2	2	2	2	2	2	2	2	2	2	2	2	2	2	2	2	2	2	2	2	2	2	2	2	2	2
17q21.2	2	5	3	2	2	2	2	2	2	2	2	2	2	3	2	2	2	2	2	1	2	2	2	2	2	2	2	2	2	2	2	2	2	2	2	2	2	2	2	2	2	2	2	2	2	2	2	2	2
17q21.31	2	5	3	2	2	2	2	2	2	2	2	2	2	3	2	2	2	2	2	1	2	2	2	2	2	2	2	2	2	2	2	2	2	2	2	2	2	2	2	2	2	2	2	2	2	2	2	2	2
17q21.32	2	5	3	2	2	2	2	2	2	2	2	2	2	3	2	2	2	2	2	1	2	2	2	2	2	2	2	2	2	2	2	2	2	2	2	2	2	2	2	2	2	2	2	2	2	2	2	2	2
17q21.33	2	5	3	2	2	2	2	2	2	2	2	2	2	3	2	2	2	2	2	1	2	2	2	2	2	2	2	2	2	2	2	2	2	2	2	2	2	2	2	2	2	2	2	2	2	2	2	2	2
17q22	2	5	3	2	2	2	2	2	2	2	2	2	2	3	2	2	2	2	2	1	2	2	2	2	2	2	2	2	2	2	2	2	2	2	2	2	2	2	2	2	2	2	2	2	2	2	2	2	2
17q23.1	2	5	3	2	2	2	2	2	2	2	2	2	2	3	2	2	2	2	2	1	2	2	2	3	2	2	2	2	2	2	2	2	2	2	2	2	2	2	2	2	2	2	2	2	2	2	2	2	2
17q23.2	2	5	3	2	2	2	2	2	2	2	2	2	2	3	2	2	2	2	2	1	2	2	2	2	2	2	2	2	2	2	2	2	2	2	2	2	2	2	2	2	2	2	2	2	2	2	2	2	2
17q23.3	2	5	3	2	2	2	2	2	2	2	2	2	2	3	2	2	2	2	2	1	2	2	2	2	2	2	2	2	2	2	2	2	2	2	2	2	2	2	2	2	2	2	2	2	2	2	2	2	2
17q24.1	2	5	3	2	2	2	2	2	2	2	2	2	2	3	2	2	2	2	2	1	2	2	2	2	2	2	2	2	2	2	2	2	2	2	2	2	2	2	2	2	2	2	2	2	2	2	2	2	2
17q24.2	2	5	3	2	2	2	2	2	2	2	2	2	2	3	2	2	2	2	2	1	2	2	2	2	2	2	2	2	2	2	2	2	2	2	2	2	2	2	2	2	2	2	2	2	2	2	2	2	2
17q24.3	2	5	3	2	2	2	2	2	2	2	2	2	2	3	2	2	2	2	2	1	2	2	2	2	2	2	2	2	2	2	2	2	2	2	2	2	2	2	2	2	2	2	2	2	2	2	2	2	2
17q25.1	2	5	3	2	2	2	2	2	2	2	2	2	2	3	2	2	2	2	2	1	2	2	2	2	2	2	2	2	2	2	2	2	2	2	2	2	2	2	2	2	2	2	2	2	2	2	2	2	2
17q25.2	2	5	3	2	2	2	2	2	2	2	2	2	2	3	2	2	2	2	2	1	2	2	2	2	2	2	2	2	2	2	2	2	2	2	2	2	2	2	2	2	2	2	2	2	2	2	2	2	2
17q25.3	2	5	3	2	2	2	2	2	2	2	2	2	2	3	2	2	2	2	2	1	2	2	2	2	2	2	2	2	2	2	2	2	2	2	2	2	2	2	2	2	2	2	2	2	2	2	2	2	2
18p11.32	2	2	2	2	2	2	2	2	2	2	2	2	2	5	2	2	2	2	2	1	2	2	2	2	2	2	1	2	1	2	2	2	2	2	2	2	2	2	2	3	2	2	2	2	2	2	2	2	2
18p11.31	2	2	2	2	2	2	2	2	2	2	2	2	2	5	2	2	2	2	2	1	2	2	2	2	2	2	1	2	1	2	2	2	2	2	2	2	2	2	2	3	2	2	2	2	2	2	2	2	2
18p11.23	2	2	2	2	2	2	2	2	2	2	2	2	2	5	2	2	2	2	2	1	2	2	2	2	2	2	1	2	1	2	2	2	2	2	2	2	2	2	2	3	2	2	2	2	2	2	2	2	2
18p11.22	2	2	2	2	2	2	2	2	2	2	2	2	2	5	2	2	2	2	2	1	2	2	2	2	2	2	1	2	1	2	2	2	2	2	2	2	2	2	2	3	2	2	2	2	2	2	2	2	2
18p11.21	2	2	2	2	2	2	2	2	2	2	2	2	2	5	2	2	2	2	2	1	2	2	2	2	2	2	1	2	1	2	2	2	2	2	2	2	2	2	2	3	2	2	2	2	2	2	2	2	2
18p11.1	2	2	2	2	2	2	2	2	2	1	2	2	2	5	2	2	2	2	2	1	2	2	2	2	2	2	1	2	1	2	2	2	2	2	2	2	2	2	2	3	2	2	2	2	2	2	2	2	2
18q11.1	2	2	2	2	2	2	2	2	2	1	2	2	2	5	2	2	2	2	2	1	2	2	2	2	2	2	1	2	1	2	2	2	2	2	2	2	2	2	2	3	2	2	2	2	2	2	2	2	2
18q11.2	2	2	2	2	2	2	2	2	2	1	2	2	2	5	2	2	2	2	2	1	2	2	2	2	2	2	1	2	1	2	2	2	2	2	2	2	2	2	2	3	2	2	2	2	2	2	2	2	2
18q12.1	2	2	2	2	2	2	2	2	2	1	2	2	2	5	2	2	2	2	2	1	2	2	2	2	2	2	1	2	1	2	2	2	2	2	2	2	2	2	2	3	2	2	2	2	2	2	2	2	2
18q12.2	2	2	2	2	2	2	2	2	2	1	2	2	2	5	2	2	2	2	2	1	2	2	2	2	2	2	1	2	1	2	2	2	2	2	2	2	2	2	2	3	2	2	2	2	2	2	2	2	2
18q12.3	2	2	2	2	2	2	2	2	2	1	2	2	2	5	2	2	2	2	2	1	2	2	2	2	2	2	1	2	1	2	2	2	2	2	2	2	2	2	2	3	2	2	2	2	2	2	2	2	2
18q21.1	2	2	2	2	2	2	2	2	2	1	2	2	2	5	2	2	2	2	2	1	2	2	2	2	2	2	1	2	1	2	2	2	2	2	2	2	2	2	2	3	2	2	2	2	2	2	2	2	2
18q21.2	2	2	2	2	2	2	2	2	2	1	2	2	2	5	2	2	2	2	2	1	2	2	2	2	2	2	1	2	1	2	2	2	2	2	2	2	2	2	2	3	2	2	2	2	2	2	2	2	2
18q21.31	2	2	2	2	2	2	2	2	2	1	2	2	2	5	2	2	2	2	2	1	2	2	2	2	2	2	1	2	1	2	2	2	2	2	2	2	2	2	2	3	2	2	2	2	2	2	2	2	2
18q21.32	2	2	2	2	2	2	2	2	2	1	2	2	2	5	2	2	2	2	2	1	2	2	2	2	2	2	1	2	1	2	2	2	2	2	2	2	2	2	2	3	2	2	2	2	2	2	2	2	2
18q21.33	2	2	2	2	2	2	2	2	2	1	2	2	2	5	2	2	2	2	2	1	2	2	2	2	2	2	1	2	1	2	2	2	2	2	2	2	2	2	2	3	2	2	2	2	2	2	2	2	2
18q22.1	2	2	2	2	2	2	2	2	2	1	2	2	2	5	2	2	2	2	2	1	2	2	2	2	2	2	1	2	1	2	2	2	2	2	2	2	2	2	2	3	2	2	2	2	2	2	2	2	2
18q22.2	2	2	2	2	2	2	2	2	2	1	2	2	2	5	2	2	2	2	2	1	2	2	2	2	2	2	1	2	1	2	2	2	2	2	2	2	2	2	2	3	2	2	2	2	2	2	2	2	2
18q22.3	2	2	2	2	2	2	2	2	2	1	2	2	2	5	2	2	2	2	2	1	2	2	2	2	2	2	1	2	1	2	2	2	2	2	2	2	2	2	2	3	2	2	2	2	2	2	2	2	2
18q23	2	2	2	2	2	2	2	2	2	1	2	2	2	5	2	2	2	2	2	1	2	2	2	2	2	2	1	2	1	2	2	2	2	2	2	2	2	2	2	3	2	2	2	2	2	2	2	2	2
19p13.3	2	5	5	2	2	2	2	2	2	2	2	2	2	5	2	2	2	2	2	2	2	2	2	2	2	2	2	2	2	2	2	2	2	2	2	2	2	2	2	2	2	2	2	2	2	2	2	2	2
19p13.2	2	5	5	2	2	2	2	2	2	2	2	2	2	5	2	2	2	2	2	2	2	2	2	2	2	2	2	2	2	2	2	2	2	2	2	2	2	2	2	2	2	2	2	2	2	2	2	2	2
19p13.13	2	5	5	2	2	2	2	2	2	2	2	2	2	5	2	2	2	2	2	2	2	2	2	2	2	2	2	2	2	2	2	2	2	2	2	2	2	2	2	2	2	2	2	2	2	2	2	2	2
19p13.12	2	5	5	2	2	2	2	2	2	2	2	2	2	5	2	2	2	2	2	2	2	2	2	2	2	2	2	2	2	2	2	2	2	2	2	2	2	2	2	2	2	2	2	2	2	2	2	2	2
19p13.11	2	5	5	2	2	2	2	2	2	2	2	2	2	5	2	2	2	2	2	2	2	2	2	2	2	2	2	2	2	2	2	2	2	2	2	2	2	2	2	2	2	2	2	2	2	2	2	2	2
19p12	2	5	5	2	2	2	2	2	2	2	2	2	2	5	2	2	2	2	2	2	2	2	2	2	2	2	2	2	2	2	2	2	2	2	2	2	2	2	2	2	2	2	2	2	2	2	2	2	2
19p11	2	5	5	2	2	2	2	2	2	2	2	2	2	5	2	2	2	2	2	2	2	2	2	2	2	2	2	2	2	2	2	2	2	2	2	2	2	2	2	2	2	2	2	2	2	2	2	2	2
19q11	2	5	5	2	2	2	2	2	2	2	2	2	2	5	2	2	2	2	2	2	2	2	2	2	2	2	2	2	2	2	2	2	2	2	2	2	2	2	2	2	2	2	2	2	2	2	2	2	2
19q12	2	5	5	2	2	2	2	2	2	2	2	2	2	5	2	2	2	2	2	2	2	2	2	2	2	2	2	2	2	2	2	2	2	2	2	2	2	2	2	2	2	2	2	2	2	2	2	2	2
19q13.11	2	5	5	2	2	2	2	2	2	2	2	2	2	5	2	2	2	2	2	2	2	2	2	2	2	2	2	2	2	2	2	2	2	2	2	2	2	2	2	2	2	2	2	2	2	2	2	2	2
19q13.12	2	5	5	2	2	2	2	2	2	2	2	2	2	5	2	2	2	2	2	2	2	2	2	2	2	2	2	2	2	2	2	2	2	2	2	2	2	2	2	2	2	2	2	2	2	2	2	2	2
19q13.13	2	5	5	2	2	2	2	2	2	2	2	2	2	5	2	2	2	2	2	2	2	2	2	2	2	2	2	2	2	2	2	2	2	2	2	2	2	2	2	2	2	2	2	2	2	2	2	2	2
19q13.2	2	5	5	2	2	2	2	2	2	2	2	2	2	5	2	2	2	2	2	2	2	2	2	2	2	2	2	2	2	2	2	2	2	2	2	2	2	2	2	2	2	2	2	2	2	2	2	2	2
19q13.31	2	5	5	2	2	2	2	2	2	2	2	2	2	5	2	2	2	2	2	2	2	2	2	2	2	2	2	2	2	2	2	2	2	2	2	2	2	2	2	2	2	2	2	2	2	2	2	2	2
19q13.32	2	5	5	2	2	2	2	2	2	2	2	2	2	5	2	2	2	2	2	2	2	2	2	2	2	2	2	2	2	2	2	2	2	2	2	2	2	2	2	2	2	2	2	2	2	2	2	2	2
19q13.33	2	5	5	2	2	2	2	2	2	2	2	2	2	5	2	2	2	2	2	2	2	2	2	2	2	2	2	2	2	2	2	2	2	2	2	2	2	2	2	2	2	2	2	2	2	2	2	2	2
19q13.41	2	5	5	2	2	2	2	2	2	2	2	2	2	5	2	2	2	2	2	2	2	2	2	2	2	2	2	2	2	2	2	2	2	2	2	2	2	2	2	2	2	2	2	2	2	2	2	2	2
19q13.42	2	5	5	2	2	2	2	2	2	2	2	2	2	5	2	2	2	2	2	2	2	2	2	2	2	2	2	2	2	2	2	2	2	2	2	2	2	2	2	2	2	2	2	2	2	2	2	2	2
19q13.43	2	5	5	2	2	2	2	2	2	2	2	2	2	5	2	2	2	2	2	2	2	2	2	2	2	2	2	2	2	2	2	2	2	2	2	2	2	2	2	2	2	2	2	2	2	2	2	2	2
20p13	2	5	5	2	2	2	2	2	2	2	2	2	2	5	2	2	2	2	2	1	2	2	3	5	2	2	2	2	2	2	5	2	2	2	2	2	2	2	2	2	2	2	2	2	2	2	2	2	1
20p12.3	2	5	5	2	2	2	2	2	2	2	2	2	2	5	2	2	2	2	2	1	2	2	3	5	2	2	2	2	2	2	5	2	2	2	2	2	2	2	2	2	2	2	2	2	2	2	2	2	1
20p12.2	2	5	5	2	2	2	2	2	2	2	2	2	2	5	2	2	2	2	2	1	2	2	3	5	2	2	2	2	2	2	5	2	2	2	2	2	2	2	2	2	2	2	2	2	2	2	2	2	1
20p12.1	2	5	5	2	2	2	2	2	2	2	2	2	2	5	2	2	2	2	2	1	2	2	3	5	2	2	2	2	2	2	5	2	2	2	2	2	2	2	2	2	2	2	2	2	2	2	2	2	1
20p11.23	2	5	5	2	2	2	2	2	2	2	2	2	2	5	2	2	2	2	2	1	2	2	3	5	2	2	2	2	2	2	5	2	2	2	2	2	2	2	2	2	2	2	2	2	2	2	2	2	1
20p11.22	2	5	5	2	2	2	2	2	2	2	2	2	2	5	2	2	2	2	2	1	2	2	3	5	2	2	2	2	2	2	5	2	2	2	2	2	2	2	2	2	2	2	2	2	2	2	2	2	1
20p11.21	2	5	5	2	2	2	2	2	2	2	2	2	2	5	2	2	2	2	2	1	2	2	3	5	2	2	2	2	2	2	5	2	2	2	2	2	2	2	2	2	2	2	2	2	2	2	2	2	1
20p11.1	2	5	5	2	2	2	2	2	2	2	2	2	2	5	2	2	2	2	2	1	2	2	3	5	2	2	2	2	2	2	5	2	2	2	2	2	2	2	2	2	2	2	2	2	2	2	2	2	1
20q11.1	2	5	5	2	2	2	2	2	2	2	2	2	2	5	2	2	2	2	2	1	2	2	3	5	2	2	2	2	2	2	5	2	2	2	2	2	2	2	2	2	2	2	2	2	2	2	2	2	NA
20q11.21	2	5	5	2	2	2	2	2	2	2	2	2	2	5	2	2	2	2	2	1	2	2	3	5	2	2	2	2	2	2	5	2	2	2	2	2	2	2	2	2	2	2	2	2	2	2	2	2	3
20q11.22	2	5	5	2	2	2	2	2	2	2	2	2	2	5	2	2	2	2	2	1	2	2	3	5	2	2	2	2	2	2	5	2	2	2	2	2	2	2	2	2	2	2	2	2	2	2	2	2	3
20q11.23	2	5	5	2	2	2	2	2	2	2	2	2	2	5	2	2	2	2	2	1	2	2	3	5	2	2	2	2	2	2	5	2	2	2	2	2	2	2	2	2	2	2	2	2	2	2	2	2	3
20q12	2	5	5	2	2	2	2	2	2	2	2	2	2	5	2	2	2	2	2	1	2	2	3	5	2	2	2	2	2	2	5	2	2	2	2	2	2	2	2	2	2	2	2	2	2	2	2	2	3
20q13.11	2	5	5	2	2	2	2	2	2	2	2	2	2	5	2	2	2	2	2	1	2	2	3	5	2	2	2	2	2	2	5	2	2	2	2	2	2	2	2	2	2	2	2	2	2	2	2	2	3
20q13.12	2	5	5	2	2	2	2	2	2	2	2	2	2	5	2	2	2	2	2	1	2	2	3	5	2	2	2	2	2	2	5	2	2	2	2	2	2	2	2	2	2	2	2	2	2	2	2	2	3
20q13.13	2	5	5	2	2	2	2	2	2	2	2	2	2	5	2	2	2	2	2	1	2	2	3	5	2	2	2	2	2	2	5	2	2	2	2	2	2	2	2	2	2	2	2	2	2	2	2	2	3
20q13.2	2	5	5	2	2	2	2	2	2	2	2	2	2	5	2	2	2	2	2	1	2	2	3	5	2	2	2	2	2	2	5	2	2	2	2	2	2	2	2	2	2	2	2	2	2	2	2	2	3
20q13.31	2	5	5	2	2	2	2	2	2	2	2	2	2	5	2	2	2	2	2	1	2	2	3	5	2	2	2	2	2	2	5	2	2	2	2	2	2	2	2	2	2	2	2	2	2	2	2	2	3
20q13.32	2	5	5	2	2	2	2	2	2	2	2	2	2	5	2	2	2	2	2	1	2	2	3	5	2	2	2	2	2	2	5	2	2	2	2	2	2	2	2	2	2	2	2	2	2	2	2	2	3
20q13.33	2	5	5	2	2	2	2	2	2	2	2	2	2	5	2	2	2	2	2	1	2	2	3	5	2	2	2	2	2	2	5	2	2	2	2	2	2	2	2	2	2	2	2	2	2	2	2	2	3
21p13	NANA	NANA	NANA	NANA	NANA	NANA	NANA	NANA	NANA	NANA	NANA	NANA	NANA	NANA	NANA	NANA	NANA	NANA	NANA	NANA	NANA	NANA	NANA	NANA	NANA	NANA	NANA	NANA	NANA	NANA	NANA	NANA	NANA	NANA	NANA	NANA	NANA	NANA	NANA	NANA	NANA	NANA	NANA	NANA	NANA	NANA	NANA	NANA	NANA
21p12	NANA	NANA	NANA	NANA	NANA	NANA	NANA	NANA	NANA	NANA	NANA	NANA	NANA	NANA	NANA	NANA	NANA	NANA	NANA	NANA	NANA	NANA	NANA	NANA	NANA	NANA	NANA	NANA	NANA	NANA	NANA	NANA	NANA	NANA	NANA	NANA	NANA	NANA	NANA	NANA	NANA	NANA	NANA	NANA	NANA	NANA	NANA	NANA	NANA
21p11.2	2	4	5	2	2	2	2	2	2	2	2	2	3	4	2	2	2	2	2	2	2	2	2	2	2	2	2	1	1	2	2	2	2	1	2	2	2	2	1	2	2	3	2	2	2	2	2	2	2
21p11.1	2	4	5	2	2	2	2	2	2	2	2	2	3	4	2	2	2	2	2	2	2	2	2	2	2	2	2	2	1	2	2	2	2	1	2	2	2	2	1	2	2	3	2	2	2	2	2	2	2
21q11.1	2	4	5	2	2	2	2	2	2	2	2	2	3	4	2	2	2	2	2	2	2	2	2	2	2	2	2	2	1	2	2	2	2	1	2	2	2	2	1	2	2	3	2	2	2	2	2	2	2
21q11.2	2	5	5	2	2	2	2	2	2	2	2	2	5	3	2	2	2	2	2	2	2	2	2	2	2	2	1	2	1	2	2	2	2	1	2	2	2	2	1	2	2	2	2	2	2	2	2	2	2
21q21.1	2	5	5	2	2	2	2	2	2	2	2	2	5	3	2	2	2	2	2	2	2	2	2	2	2	2	1	2	1	2	2	2	2	1	2	2	2	2	1	2	2	2	2	2	2	2	2	2	2
21q21.2	2	5	5	2	2	2	2	2	2	2	2	2	5	3	2	2	2	2	2	2	2	2	2	2	2	2	1	2	1	2	2	2	2	1	2	2	2	2	1	2	2	2	2	2	2	2	2	2	2
21q21.3	2	5	5	2	2	2	2	2	2	2	2	2	5	3	2	2	2	2	2	2	2	2	2	2	2	2	1	2	1	2	2	2	2	1	2	2	2	2	1	2	2	2	2	2	2	2	2	2	2
21q22.11	2	5	5	2	2	2	2	2	2	2	2	2	5	3	2	2	2	2	2	2	2	2	2	2	2	2	1	2	1	2	2	2	2	1	2	2	2	2	1	2	2	2	2	2	2	2	2	2	2
21q22.12	2	5	5	2	2	2	2	2	2	2	2	2	5	3	2	2	2	2	2	2	2	2	2	2	2	2	1	2	1	2	2	2	2	1	2	2	2	2	1	2	2	2	2	2	2	2	2	2	2
21q22.13	2	5	5	2	2	2	2	2	2	2	2	2	5	3	2	2	2	2	2	2	2	2	2	2	2	2	1	2	1	2	2	2	2	1	2	2	2	2	1	2	2	2	2	2	2	2	2	2	2
21q22.2	2	5	5	2	2	2	2	2	2	2	2	2	5	3	2	2	2	2	2	2	2	2	2	2	2	2	1	2	1	2	2	2	2	1	2	2	2	2	1	2	2	2	2	2	2	2	2	2	2
21q22.3	2	5	5	2	2	2	2	2	2	2	2	2	5	3	2	2	2	2	2	2	2	2	2	2	2	2	1	2	1	2	2	2	2	1	2	2	2	2	1	2	2	2	2	2	2	2	2	2	2
22p13	NANA	NANA	NANA	NANA	NANA	NANA	NANA	NANA	NANA	NANA	NANA	NANA	NANA	NANA	NANA	NANA	NANA	NANA	NANA	NANA	NANA	NANA	NANA	NANA	NANA	NANA	NANA	NANA	NANA	NANA	NANA	NANA	NANA	NANA	NANA	NANA	NANA	NANA	NANA	NANA	NANA	NANA	NANA	NANA	NANA	NANA	NANA	NANA	NANA
22p12	NANA	NANA	NANA	NANA	NANA	NANA	NANA	NANA	NANA	NANA	NANA	NANA	NANA	NANA	NANA	NANA	NANA	NANA	NANA	NANA	NANA	NANA	NANA	NANA	NANA	NANA	NANA	NANA	NANA	NANA	NANA	NANA	NANA	NANA	NANA	NANA	NANA	NANA	NANA	NANA	NANA	NANA	NANA	NANA	NANA	NANA	NANA	NANA	NANA
22p11.2	NANA	NANA	NANA	NANA	NANA	NANA	NANA	NANA	NANA	NANA	NANA	NANA	NANA	NANA	NANA	NANA	NANA	NANA	NANA	NANA	NANA	NANA	NANA	NANA	NANA	NANA	NANA	NANA	NANA	NANA	NANA	NANA	NANA	NANA	NANA	NANA	NANA	NANA	NANA	NANA	NANA	NANA	NANA	NANA	NANA	NANA	NANA	NANA	NANA
22p11.1	NANA	NANA	NANA	NANA	NANA	NANA	NANA	NANA	NANA	NANA	NANA	NANA	NANA	NANA	NANA	NANA	NANA	NANA	NANA	NANA	NANA	NANA	NANA	NANA	NANA	NANA	NANA	NANA	NANA	NANA	NANA	NANA	NANA	NANA	NANA	NANA	NANA	NANA	NANA	NANA	NANA	NANA	NANA	NANA	NANA	NANA	NANA	NANA	NANA
22q11.1	2	2	5	2	2	2	2	2	2	2	2	2	2	3	2	2	2	2	2	1	2	2	2	2	2	2	2	2	2	2	2	2	2	2	2	2	2	2	2	2	2	2	2	2	2	2	2	2	2
22q11.21	2	2	5	2	2	2	2	2	2	2	2	2	2	3	2	2	2	2	2	1	2	2	2	2	2	2	2	2	2	2	2	2	2	2	2	2	2	2	2	2	2	2	2	2	2	2	2	2	2
22q11.22	2	2	5	2	2	2	2	2	2	2	2	2	2	3	2	2	2	2	2	1	2	2	2	2	2	2	2	2	2	2	2	2	2	2	2	2	2	2	2	2	2	2	2	2	2	2	2	2	2
22q11.23	2	2	5	2	2	2	2	2	2	2	2	2	2	3	2	2	2	2	2	1	2	2	2	2	2	2	2	2	2	2	2	2	2	2	2	2	2	2	2	2	2	2	2	2	2	2	2	2	2
22q12.1	2	2	5	2	2	2	2	2	2	2	2	2	2	3	2	2	2	2	2	1	2	2	2	2	2	2	2	2	2	2	2	2	2	2	2	2	2	2	2	2	2	2	2	2	2	2	2	2	2
22q12.2	2	2	5	2	2	2	2	2	2	2	2	2	2	3	2	2	2	2	2	1	2	2	2	2	2	2	2	2	2	2	2	2	2	2	2	2	2	2	2	2	2	2	2	2	2	2	2	2	2
22q12.3	2	2	5	2	2	2	2	2	2	2	2	2	2	3	2	2	2	2	2	1	2	2	2	2	2	2	2	2	2	2	2	2	2	2	2	2	2	2	2	2	2	2	2	2	2	2	2	2	2
22q13.1	2	2	5	2	2	2	2	2	2	2	2	2	2	3	2	2	2	2	2	1	2	2	2	2	2	2	2	2	2	2	2	2	2	2	2	2	2	2	2	2	2	2	2	2	2	2	2	2	2
22q13.2	2	2	5	2	2	2	2	2	2	2	2	2	2	3	2	2	2	2	2	1	2	2	2	2	2	2	2	2	2	2	2	2	2	2	2	2	2	2	2	2	2	2	2	2	2	2	2	2	2
22q13.31	2	2	5	2	2	2	2	2	2	2	2	2	2	3	2	2	2	2	2	1	2	2	2	2	2	2	2	2	2	2	2	2	2	2	2	2	2	2	2	2	2	2	2	2	2	2	2	2	2
22q13.32	2	2	5	2	2	2	2	2	2	2	2	2	2	3	2	2	2	2	2	1	2	2	2	2	2	2	2	2	2	2	2	2	2	2	2	2	2	2	2	2	2	2	2	2	2	2	2	2	2
22q13.33	2	2	5	2	2	2	2	2	2	2	2	2	2	3	2	2	2	2	2	1	2	2	2	2	2	2	2	2	2	2	2	2	2	2	2	2	2	2	2	2	2	2	2	2	2	2	2	2	2
[truncated: 79 more columns]
