# Supplementary material for: Genomic and epigenomic integrative subtypes of renal cell carcinoma in a Japanese cohort
Source: Nat Commun. 2023 Dec 16;14:8383. doi: 10.1038/s41467-023-44159-1 (PMC10725467; doi:10.1038/s41467-023-44159-1)
Supplement: Supplementary file 6 — Source Data [file 41467_2023_44159_MOESM6_ESM.zip › Source_Data/Supplementary Figure1b.txt]

cytoband	Gain(n=94)	loss(n=94)	Gain	Loss
1p36.33	7	12	0.074468085	0.127659574
1p36.32	7	12	0.074468085	0.127659574
1p36.31	6	14	0.063829787	0.14893617
1p36.23	7	13	0.074468085	0.138297872
1p36.22	7	13	0.074468085	0.138297872
1p36.21	8	14	0.085106383	0.14893617
1p36.13	7	16	0.074468085	0.170212766
1p36.12	6	16	0.063829787	0.170212766
1p36.11	6	17	0.063829787	0.180851064
1p35.3	6	17	0.063829787	0.180851064
1p35.2	6	14	0.063829787	0.14893617
1p35.1	6	14	0.063829787	0.14893617
1p34.3	7	13	0.074468085	0.138297872
1p34.2	7	12	0.074468085	0.127659574
1p34.1	7	11	0.074468085	0.117021277
1p33	7	11	0.074468085	0.117021277
1p32.3	7	11	0.074468085	0.117021277
1p32.2	7	11	0.074468085	0.117021277
1p32.1	7	11	0.074468085	0.117021277
1p31.3	7	11	0.074468085	0.117021277
1p31.2	8	12	0.085106383	0.127659574
1p31.1	8	10	0.085106383	0.106382979
1p22.3	8	10	0.085106383	0.106382979
1p22.2	9	10	0.095744681	0.106382979
1p22.1	9	10	0.095744681	0.106382979
1p21.3	9	10	0.095744681	0.106382979
1p21.2	9	10	0.095744681	0.106382979
1p21.1	9	10	0.095744681	0.106382979
1p13.3	9	10	0.095744681	0.106382979
1p13.2	9	9	0.095744681	0.095744681
1p13.1	9	9	0.095744681	0.095744681
1p12	9	7	0.095744681	0.074468085
1p11.2	9	5	0.095744681	0.053191489
1p11.1	9	4	0.095744681	0.042553191
1q11	9	4	0.095744681	0.042553191
1q12	9	4	0.095744681	0.042553191
1q21.1	14	2	0.14893617	0.021276596
1q21.2	17	2	0.180851064	0.021276596
1q21.3	20	2	0.212765957	0.021276596
1q22	20	2	0.212765957	0.021276596
1q23.1	18	2	0.191489362	0.021276596
1q23.2	17	2	0.180851064	0.021276596
1q23.3	17	2	0.180851064	0.021276596
1q24.1	17	2	0.180851064	0.021276596
1q24.2	18	3	0.191489362	0.031914894
1q24.3	18	3	0.191489362	0.031914894
1q25.1	18	3	0.191489362	0.031914894
1q25.2	18	4	0.191489362	0.042553191
1q25.3	19	2	0.20212766	0.021276596
1q31.1	19	2	0.20212766	0.021276596
1q31.2	19	3	0.20212766	0.031914894
1q31.3	19	2	0.20212766	0.021276596
1q32.1	19	2	0.20212766	0.021276596
1q32.2	20	2	0.212765957	0.021276596
1q32.3	20	2	0.212765957	0.021276596
1q41	20	3	0.212765957	0.031914894
1q42.11	19	4	0.20212766	0.042553191
1q42.12	19	4	0.20212766	0.042553191
1q42.13	19	4	0.20212766	0.042553191
1q42.2	19	5	0.20212766	0.053191489
1q42.3	19	5	0.20212766	0.053191489
1q43	19	5	0.20212766	0.053191489
1q44	19	5	0.20212766	0.053191489
2p25.3	13	3	0.138297872	0.031914894
2p25.2	13	3	0.138297872	0.031914894
2p25.1	13	3	0.138297872	0.031914894
2p24.3	13	3	0.138297872	0.031914894
2p24.2	13	3	0.138297872	0.031914894
2p24.1	13	3	0.138297872	0.031914894
2p23.3	13	3	0.138297872	0.031914894
2p23.2	13	3	0.138297872	0.031914894
2p23.1	13	3	0.138297872	0.031914894
2p22.3	13	3	0.138297872	0.031914894
2p22.2	13	3	0.138297872	0.031914894
2p22.1	13	3	0.138297872	0.031914894
2p21	13	3	0.138297872	0.031914894
2p16.3	14	2	0.14893617	0.021276596
2p16.2	14	2	0.14893617	0.021276596
2p16.1	14	2	0.14893617	0.021276596
2p15	14	2	0.14893617	0.021276596
2p14	14	2	0.14893617	0.021276596
2p13.3	14	2	0.14893617	0.021276596
2p13.2	14	2	0.14893617	0.021276596
2p13.1	14	2	0.14893617	0.021276596
2p12	14	2	0.14893617	0.021276596
2p11.2	14	2	0.14893617	0.021276596
2p11.1	14	2	0.14893617	0.021276596
2q11.1	14	2	0.14893617	0.021276596
2q11.2	15	2	0.159574468	0.021276596
2q12.1	15	2	0.159574468	0.021276596
2q12.2	15	2	0.159574468	0.021276596
2q12.3	15	2	0.159574468	0.021276596
2q13	15	2	0.159574468	0.021276596
2q14.1	15	2	0.159574468	0.021276596
2q14.2	15	2	0.159574468	0.021276596
2q14.3	15	2	0.159574468	0.021276596
2q21.1	15	2	0.159574468	0.021276596
2q21.2	15	2	0.159574468	0.021276596
2q21.3	15	2	0.159574468	0.021276596
2q22.1	16	2	0.170212766	0.021276596
2q22.2	16	3	0.170212766	0.031914894
2q22.3	16	3	0.170212766	0.031914894
2q23.1	16	3	0.170212766	0.031914894
2q23.2	16	4	0.170212766	0.042553191
2q23.3	16	4	0.170212766	0.042553191
2q24.1	15	2	0.159574468	0.021276596
2q24.2	15	2	0.159574468	0.021276596
2q24.3	18	2	0.191489362	0.021276596
2q31.1	18	2	0.191489362	0.021276596
2q31.2	18	3	0.191489362	0.031914894
2q31.3	18	4	0.191489362	0.042553191
2q32.1	16	3	0.170212766	0.031914894
2q32.2	16	3	0.170212766	0.031914894
2q32.3	16	3	0.170212766	0.031914894
2q33.1	16	4	0.170212766	0.042553191
2q33.2	16	5	0.170212766	0.053191489
2q33.3	16	6	0.170212766	0.063829787
2q34	15	9	0.159574468	0.095744681
2q35	14	10	0.14893617	0.106382979
2q36.1	14	11	0.14893617	0.117021277
2q36.2	14	11	0.14893617	0.117021277
2q36.3	15	11	0.159574468	0.117021277
2q37.1	15	10	0.159574468	0.106382979
2q37.2	14	10	0.14893617	0.106382979
2q37.3	14	10	0.14893617	0.106382979
3p26.3	0	84	0	0.893617021
3p26.2	0	83	0	0.882978723
3p26.1	0	84	0	0.893617021
3p25.3	0	85	0	0.904255319
3p25.2	0	85	0	0.904255319
3p25.1	0	85	0	0.904255319
3p24.3	0	85	0	0.904255319
3p24.2	0	85	0	0.904255319
3p24.1	0	85	0	0.904255319
3p23	0	85	0	0.904255319
3p22.3	0	85	0	0.904255319
3p22.2	0	85	0	0.904255319
3p22.1	0	85	0	0.904255319
3p21.33	0	85	0	0.904255319
3p21.32	0	85	0	0.904255319
3p21.31	0	85	0	0.904255319
3p21.2	0	85	0	0.904255319
3p21.1	0	84	0	0.893617021
3p14.3	0	82	0	0.872340426
3p14.2	0	81	0	0.861702128
3p14.1	1	78	0.010638298	0.829787234
3p13	0	75	0	0.79787234
3p12.3	1	71	0.010638298	0.755319149
3p12.2	3	64	0.031914894	0.680851064
3p12.1	4	58	0.042553191	0.617021277
3p11.2	4	51	0.042553191	0.542553191
3p11.1	4	50	0.042553191	0.531914894
3q11.1	5	42	0.053191489	0.446808511
3q11.2	6	36	0.063829787	0.382978723
3q12.1	6	35	0.063829787	0.372340426
3q12.2	6	35	0.063829787	0.372340426
3q12.3	6	34	0.063829787	0.361702128
3q13.11	7	33	0.074468085	0.35106383
3q13.12	7	33	0.074468085	0.35106383
3q13.13	6	33	0.063829787	0.35106383
3q13.2	6	31	0.063829787	0.329787234
3q13.31	6	30	0.063829787	0.319148936
3q13.32	6	28	0.063829787	0.29787234
3q13.33	7	26	0.074468085	0.276595745
3q21.1	7	24	0.074468085	0.255319149
3q21.2	7	24	0.074468085	0.255319149
3q21.3	7	23	0.074468085	0.244680851
3q22.1	7	21	0.074468085	0.223404255
3q22.2	7	21	0.074468085	0.223404255
3q22.3	7	20	0.074468085	0.212765957
3q23	8	17	0.085106383	0.180851064
3q24	8	16	0.085106383	0.170212766
3q25.1	9	15	0.095744681	0.159574468
3q25.2	9	16	0.095744681	0.170212766
3q25.31	9	15	0.095744681	0.159574468
3q25.32	10	14	0.106382979	0.14893617
3q25.33	10	14	0.106382979	0.14893617
3q26.1	10	14	0.106382979	0.14893617
3q26.2	10	14	0.106382979	0.14893617
3q26.31	10	14	0.106382979	0.14893617
3q26.32	10	14	0.106382979	0.14893617
3q26.33	10	14	0.106382979	0.14893617
3q27.1	10	14	0.106382979	0.14893617
3q27.2	10	15	0.106382979	0.159574468
3q27.3	10	14	0.106382979	0.14893617
3q28	10	14	0.106382979	0.14893617
3q29	10	14	0.106382979	0.14893617
4p16.3	8	11	0.085106383	0.117021277
4p16.2	8	11	0.085106383	0.117021277
4p16.1	8	11	0.085106383	0.117021277
4p15.33	8	11	0.085106383	0.117021277
4p15.32	8	11	0.085106383	0.117021277
4p15.31	8	11	0.085106383	0.117021277
4p15.2	8	11	0.085106383	0.117021277
4p15.1	8	11	0.085106383	0.117021277
4p14	8	10	0.085106383	0.106382979
4p13	8	10	0.085106383	0.106382979
4p12	8	11	0.085106383	0.117021277
4p11	8	11	0.085106383	0.117021277
4q11	5	13	0.053191489	0.138297872
4q12	6	13	0.063829787	0.138297872
4q13.1	6	13	0.063829787	0.138297872
4q13.2	5	13	0.053191489	0.138297872
4q13.3	5	14	0.053191489	0.14893617
4q21.1	4	15	0.042553191	0.159574468
4q21.21	4	15	0.042553191	0.159574468
4q21.22	4	15	0.042553191	0.159574468
4q21.23	4	15	0.042553191	0.159574468
4q21.3	4	14	0.042553191	0.14893617
4q22.1	4	14	0.042553191	0.14893617
4q22.2	4	14	0.042553191	0.14893617
4q22.3	4	14	0.042553191	0.14893617
4q23	4	14	0.042553191	0.14893617
4q24	4	14	0.042553191	0.14893617
4q25	4	14	0.042553191	0.14893617
4q26	4	14	0.042553191	0.14893617
4q27	4	14	0.042553191	0.14893617
4q28.1	4	14	0.042553191	0.14893617
4q28.2	5	13	0.053191489	0.138297872
4q28.3	5	12	0.053191489	0.127659574
4q31.1	5	12	0.053191489	0.127659574
4q31.21	5	12	0.053191489	0.127659574
4q31.22	5	12	0.053191489	0.127659574
4q31.23	5	12	0.053191489	0.127659574
4q31.3	5	12	0.053191489	0.127659574
4q32.1	5	12	0.053191489	0.127659574
4q32.2	4	13	0.042553191	0.138297872
4q32.3	4	13	0.042553191	0.138297872
4q33	5	12	0.053191489	0.127659574
4q34.1	5	12	0.053191489	0.127659574
4q34.2	5	13	0.053191489	0.138297872
4q34.3	5	12	0.053191489	0.127659574
4q35.1	5	12	0.053191489	0.127659574
4q35.2	6	12	0.063829787	0.127659574
5p15.33	25	4	0.265957447	0.042553191
5p15.32	25	4	0.265957447	0.042553191
5p15.31	25	2	0.265957447	0.021276596
5p15.2	25	2	0.265957447	0.021276596
5p15.1	25	2	0.265957447	0.021276596
5p14.3	25	2	0.265957447	0.021276596
5p14.2	25	2	0.265957447	0.021276596
5p14.1	25	2	0.265957447	0.021276596
5p13.3	24	2	0.255319149	0.021276596
5p13.2	24	2	0.255319149	0.021276596
5p13.1	24	2	0.255319149	0.021276596
5p12	24	2	0.255319149	0.021276596
5p11	23	3	0.244680851	0.031914894
5q11.1	22	4	0.234042553	0.042553191
5q11.2	22	5	0.234042553	0.053191489
5q12.1	22	5	0.234042553	0.053191489
5q12.2	22	5	0.234042553	0.053191489
5q12.3	22	5	0.234042553	0.053191489
5q13.1	22	5	0.234042553	0.053191489
5q13.2	21	6	0.223404255	0.063829787
5q13.3	22	6	0.234042553	0.063829787
5q14.1	22	6	0.234042553	0.063829787
5q14.2	23	6	0.244680851	0.063829787
5q14.3	24	6	0.255319149	0.063829787
5q15	28	6	0.29787234	0.063829787
5q21.1	35	5	0.372340426	0.053191489
5q21.2	36	5	0.382978723	0.053191489
5q21.3	37	3	0.393617021	0.031914894
5q22.1	39	3	0.414893617	0.031914894
5q22.2	40	3	0.425531915	0.031914894
5q22.3	41	3	0.436170213	0.031914894
5q23.1	42	3	0.446808511	0.031914894
5q23.2	44	2	0.468085106	0.021276596
5q23.3	51	2	0.542553191	0.021276596
5q31.1	51	2	0.542553191	0.021276596
5q31.2	53	0	0.563829787	0
5q31.3	53	0	0.563829787	0
5q32	55	0	0.585106383	0
5q33.1	55	0	0.585106383	0
5q33.2	58	0	0.617021277	0
5q33.3	58	0	0.617021277	0
5q34	59	0	0.627659574	0
5q35.1	60	0	0.638297872	0
5q35.2	60	0	0.638297872	0
5q35.3	60	0	0.638297872	0
6p25.3	7	10	0.074468085	0.106382979
6p25.2	7	10	0.074468085	0.106382979
6p25.1	7	10	0.074468085	0.106382979
6p24.3	7	10	0.074468085	0.106382979
6p24.2	7	10	0.074468085	0.106382979
6p24.1	7	10	0.074468085	0.106382979
6p23	7	10	0.074468085	0.106382979
6p22.3	7	10	0.074468085	0.106382979
6p22.2	7	10	0.074468085	0.106382979
6p22.1	7	10	0.074468085	0.106382979
6p21.33	7	10	0.074468085	0.106382979
6p21.32	7	10	0.074468085	0.106382979
6p21.31	7	10	0.074468085	0.106382979
6p21.2	7	10	0.074468085	0.106382979
6p21.1	7	10	0.074468085	0.106382979
6p12.3	7	10	0.074468085	0.106382979
6p12.2	6	11	0.063829787	0.117021277
6p12.1	6	11	0.063829787	0.117021277
6p11.2	6	11	0.063829787	0.117021277
6p11.1	6	11	0.063829787	0.117021277
6q11.1	6	11	0.063829787	0.117021277
6q11.2	6	12	0.063829787	0.127659574
6q12	6	12	0.063829787	0.127659574
6q13	5	14	0.053191489	0.14893617
6q14.1	6	15	0.063829787	0.159574468
6q14.2	5	18	0.053191489	0.191489362
6q14.3	6	17	0.063829787	0.180851064
6q15	6	17	0.063829787	0.180851064
6q16.1	6	18	0.063829787	0.191489362
6q16.2	6	19	0.063829787	0.20212766
6q16.3	6	19	0.063829787	0.20212766
6q21	6	21	0.063829787	0.223404255
6q22.1	7	22	0.074468085	0.234042553
6q22.2	6	21	0.063829787	0.223404255
6q22.31	6	23	0.063829787	0.244680851
6q22.32	6	24	0.063829787	0.255319149
6q22.33	6	24	0.063829787	0.255319149
6q23.1	6	26	0.063829787	0.276595745
6q23.2	6	26	0.063829787	0.276595745
6q23.3	6	28	0.063829787	0.29787234
6q24.1	6	28	0.063829787	0.29787234
6q24.2	6	28	0.063829787	0.29787234
6q24.3	6	28	0.063829787	0.29787234
6q25.1	5	29	0.053191489	0.308510638
6q25.2	5	29	0.053191489	0.308510638
6q25.3	5	29	0.053191489	0.308510638
6q26	5	29	0.053191489	0.308510638
6q27	5	29	0.053191489	0.308510638
7p22.3	33	2	0.35106383	0.021276596
7p22.2	33	1	0.35106383	0.010638298
7p22.1	33	1	0.35106383	0.010638298
7p21.3	33	1	0.35106383	0.010638298
7p21.2	33	1	0.35106383	0.010638298
7p21.1	33	1	0.35106383	0.010638298
7p15.3	34	1	0.361702128	0.010638298
7p15.2	33	1	0.35106383	0.010638298
7p15.1	33	1	0.35106383	0.010638298
7p14.3	33	1	0.35106383	0.010638298
7p14.2	33	1	0.35106383	0.010638298
7p14.1	32	1	0.340425532	0.010638298
7p13	32	1	0.340425532	0.010638298
7p12.3	32	2	0.340425532	0.021276596
7p12.2	31	2	0.329787234	0.021276596
7p12.1	31	1	0.329787234	0.010638298
7p11.2	31	1	0.329787234	0.010638298
7p11.1	33	1	0.35106383	0.010638298
7q11.1	33	1	0.35106383	0.010638298
7q11.21	34	0	0.361702128	0
7q11.22	34	0	0.361702128	0
7q11.23	34	0	0.361702128	0
7q21.11	34	0	0.361702128	0
7q21.12	36	0	0.382978723	0
7q21.13	35	0	0.372340426	0
7q21.2	35	0	0.372340426	0
7q21.3	35	0	0.372340426	0
7q22.1	35	0	0.372340426	0
7q22.2	35	0	0.372340426	0
7q22.3	35	0	0.372340426	0
7q31.1	35	2	0.372340426	0.021276596
7q31.2	34	3	0.361702128	0.031914894
7q31.31	33	3	0.35106383	0.031914894
7q31.32	32	4	0.340425532	0.042553191
7q31.33	32	4	0.340425532	0.042553191
7q32.1	32	5	0.340425532	0.053191489
7q32.2	33	3	0.35106383	0.031914894
7q32.3	33	3	0.35106383	0.031914894
7q33	33	3	0.35106383	0.031914894
7q34	33	2	0.35106383	0.021276596
7q35	32	3	0.340425532	0.031914894
7q36.1	32	3	0.340425532	0.031914894
7q36.2	33	2	0.35106383	0.021276596
7q36.3	33	2	0.35106383	0.021276596
8p23.3	6	29	0.063829787	0.308510638
8p23.2	6	29	0.063829787	0.308510638
8p23.1	6	30	0.063829787	0.319148936
8p22	6	30	0.063829787	0.319148936
8p21.3	6	31	0.063829787	0.329787234
8p21.2	6	31	0.063829787	0.329787234
8p21.1	6	31	0.063829787	0.329787234
8p12	6	28	0.063829787	0.29787234
8p11.23	7	24	0.074468085	0.255319149
8p11.22	7	22	0.074468085	0.234042553
8p11.21	7	22	0.074468085	0.234042553
8p11.1	7	17	0.074468085	0.180851064
8q11.1	10	14	0.106382979	0.14893617
8q11.21	12	12	0.127659574	0.127659574
8q11.22	13	12	0.138297872	0.127659574
8q11.23	13	12	0.138297872	0.127659574
8q12.1	12	10	0.127659574	0.106382979
8q12.2	13	10	0.138297872	0.106382979
8q12.3	13	10	0.138297872	0.106382979
8q13.1	13	10	0.138297872	0.106382979
8q13.2	12	10	0.127659574	0.106382979
8q13.3	12	10	0.127659574	0.106382979
8q21.11	13	10	0.138297872	0.106382979
8q21.12	13	10	0.138297872	0.106382979
8q21.13	15	9	0.159574468	0.095744681
8q21.2	15	9	0.159574468	0.095744681
8q21.3	16	8	0.170212766	0.085106383
8q22.1	16	8	0.170212766	0.085106383
8q22.2	16	8	0.170212766	0.085106383
8q22.3	16	8	0.170212766	0.085106383
8q23.1	16	8	0.170212766	0.085106383
8q23.2	16	8	0.170212766	0.085106383
8q23.3	16	8	0.170212766	0.085106383
8q24.11	16	9	0.170212766	0.095744681
8q24.12	16	8	0.170212766	0.085106383
8q24.13	16	9	0.170212766	0.095744681
8q24.21	16	8	0.170212766	0.085106383
8q24.22	16	7	0.170212766	0.074468085
8q24.23	16	8	0.170212766	0.085106383
8q24.3	16	8	0.170212766	0.085106383
9p24.3	4	22	0.042553191	0.234042553
9p24.2	4	22	0.042553191	0.234042553
9p24.1	4	23	0.042553191	0.244680851
9p23	4	23	0.042553191	0.244680851
9p22.3	4	23	0.042553191	0.244680851
9p22.2	4	23	0.042553191	0.244680851
9p22.1	4	23	0.042553191	0.244680851
9p21.3	4	23	0.042553191	0.244680851
9p21.2	4	23	0.042553191	0.244680851
9p21.1	4	23	0.042553191	0.244680851
9p13.3	4	23	0.042553191	0.244680851
9p13.2	4	23	0.042553191	0.244680851
9p13.1	4	23	0.042553191	0.244680851
9p12	4	25	0.042553191	0.265957447
9p11.2	4	25	0.042553191	0.265957447
9p11.1	4	24	0.042553191	0.255319149
9q11	4	24	0.042553191	0.255319149
9q12	4	24	0.042553191	0.255319149
9q13	4	28	0.042553191	0.29787234
9q21.11	4	29	0.042553191	0.308510638
9q21.12	4	30	0.042553191	0.319148936
9q21.13	4	30	0.042553191	0.319148936
9q21.2	4	30	0.042553191	0.319148936
9q21.31	4	30	0.042553191	0.319148936
9q21.32	4	30	0.042553191	0.319148936
9q21.33	4	30	0.042553191	0.319148936
9q22.1	4	30	0.042553191	0.319148936
9q22.2	4	31	0.042553191	0.329787234
9q22.31	4	31	0.042553191	0.329787234
9q22.32	4	31	0.042553191	0.329787234
9q22.33	4	30	0.042553191	0.319148936
9q31.1	4	30	0.042553191	0.319148936
9q31.2	4	30	0.042553191	0.319148936
9q31.3	4	30	0.042553191	0.319148936
9q32	4	30	0.042553191	0.319148936
9q33.1	4	30	0.042553191	0.319148936
9q33.2	4	30	0.042553191	0.319148936
9q33.3	4	31	0.042553191	0.329787234
9q34.11	4	31	0.042553191	0.329787234
9q34.12	4	31	0.042553191	0.329787234
9q34.13	4	31	0.042553191	0.329787234
9q34.2	4	31	0.042553191	0.329787234
9q34.3	4	31	0.042553191	0.329787234
10p15.3	6	6	0.063829787	0.063829787
10p15.2	6	6	0.063829787	0.063829787
10p15.1	6	6	0.063829787	0.063829787
10p14	6	6	0.063829787	0.063829787
10p13	6	6	0.063829787	0.063829787
10p12.33	6	6	0.063829787	0.063829787
10p12.32	6	6	0.063829787	0.063829787
10p12.31	6	6	0.063829787	0.063829787
10p12.2	6	6	0.063829787	0.063829787
10p12.1	6	6	0.063829787	0.063829787
10p11.23	6	6	0.063829787	0.063829787
10p11.22	6	6	0.063829787	0.063829787
10p11.21	6	6	0.063829787	0.063829787
10p11.1	6	6	0.063829787	0.063829787
10q11.1	6	6	0.063829787	0.063829787
10q11.21	5	7	0.053191489	0.074468085
10q11.22	5	8	0.053191489	0.085106383
10q11.23	5	8	0.053191489	0.085106383
10q21.1	5	8	0.053191489	0.085106383
10q21.2	5	7	0.053191489	0.074468085
10q21.3	5	7	0.053191489	0.074468085
10q22.1	5	8	0.053191489	0.085106383
10q22.2	5	8	0.053191489	0.085106383
10q22.3	5	10	0.053191489	0.106382979
10q23.1	5	11	0.053191489	0.117021277
10q23.2	5	12	0.053191489	0.127659574
10q23.31	5	12	0.053191489	0.127659574
10q23.32	5	11	0.053191489	0.117021277
10q23.33	5	12	0.053191489	0.127659574
10q24.1	5	12	0.053191489	0.127659574
10q24.2	5	12	0.053191489	0.127659574
10q24.31	5	12	0.053191489	0.127659574
10q24.32	5	12	0.053191489	0.127659574
10q24.33	5	12	0.053191489	0.127659574
10q25.1	5	12	0.053191489	0.127659574
10q25.2	5	13	0.053191489	0.138297872
10q25.3	5	11	0.053191489	0.117021277
10q26.11	5	11	0.053191489	0.117021277
10q26.12	5	11	0.053191489	0.117021277
10q26.13	5	11	0.053191489	0.117021277
10q26.2	5	11	0.053191489	0.117021277
10q26.3	5	12	0.053191489	0.127659574
11p15.5	8	6	0.085106383	0.063829787
11p15.4	7	6	0.074468085	0.063829787
11p15.3	7	5	0.074468085	0.053191489
11p15.2	7	5	0.074468085	0.053191489
11p15.1	7	5	0.074468085	0.053191489
11p14.3	7	5	0.074468085	0.053191489
11p14.2	7	5	0.074468085	0.053191489
11p14.1	7	5	0.074468085	0.053191489
11p13	7	6	0.074468085	0.063829787
11p12	7	5	0.074468085	0.053191489
11p11.2	7	5	0.074468085	0.053191489
11p11.12	7	5	0.074468085	0.053191489
11p11.11	6	5	0.063829787	0.053191489
11q11	6	6	0.063829787	0.063829787
11q12.1	6	6	0.063829787	0.063829787
11q12.2	6	6	0.063829787	0.063829787
11q12.3	6	6	0.063829787	0.063829787
11q13.1	6	5	0.063829787	0.053191489
11q13.2	6	5	0.063829787	0.053191489
11q13.3	6	5	0.063829787	0.053191489
11q13.4	7	6	0.074468085	0.063829787
11q13.5	7	6	0.074468085	0.063829787
11q14.1	6	8	0.063829787	0.085106383
11q14.2	6	9	0.063829787	0.095744681
11q14.3	7	10	0.074468085	0.106382979
11q21	7	10	0.074468085	0.106382979
11q22.1	6	10	0.063829787	0.106382979
11q22.2	6	9	0.063829787	0.095744681
11q22.3	6	12	0.063829787	0.127659574
11q23.1	6	12	0.063829787	0.127659574
11q23.2	6	12	0.063829787	0.127659574
11q23.3	6	11	0.063829787	0.117021277
11q24.1	6	10	0.063829787	0.106382979
11q24.2	6	11	0.063829787	0.117021277
11q24.3	6	10	0.063829787	0.106382979
11q25	6	10	0.063829787	0.106382979
12p13.33	22	2	0.234042553	0.021276596
12p13.32	22	2	0.234042553	0.021276596
12p13.31	22	2	0.234042553	0.021276596
12p13.2	22	2	0.234042553	0.021276596
12p13.1	22	2	0.234042553	0.021276596
12p12.3	22	2	0.234042553	0.021276596
12p12.2	22	2	0.234042553	0.021276596
12p12.1	22	1	0.234042553	0.010638298
12p11.23	22	1	0.234042553	0.010638298
12p11.22	22	1	0.234042553	0.010638298
12p11.21	22	1	0.234042553	0.010638298
12p11.1	22	1	0.234042553	0.010638298
12q11	23	1	0.244680851	0.010638298
12q12	23	1	0.244680851	0.010638298
12q13.11	23	1	0.244680851	0.010638298
12q13.12	23	2	0.244680851	0.021276596
12q13.13	23	1	0.244680851	0.010638298
12q13.2	23	1	0.244680851	0.010638298
12q13.3	23	1	0.244680851	0.010638298
12q14.1	23	1	0.244680851	0.010638298
12q14.2	23	1	0.244680851	0.010638298
12q14.3	23	1	0.244680851	0.010638298
12q15	23	1	0.244680851	0.010638298
12q21.1	23	1	0.244680851	0.010638298
12q21.2	23	1	0.244680851	0.010638298
12q21.31	23	1	0.244680851	0.010638298
12q21.32	23	1	0.244680851	0.010638298
12q21.33	23	1	0.244680851	0.010638298
12q22	23	1	0.244680851	0.010638298
12q23.1	23	1	0.244680851	0.010638298
12q23.2	23	1	0.244680851	0.010638298
12q23.3	23	1	0.244680851	0.010638298
12q24.11	23	1	0.244680851	0.010638298
12q24.12	23	1	0.244680851	0.010638298
12q24.13	23	1	0.244680851	0.010638298
12q24.21	23	1	0.244680851	0.010638298
12q24.22	23	1	0.244680851	0.010638298
12q24.23	23	1	0.244680851	0.010638298
12q24.31	23	1	0.244680851	0.010638298
12q24.32	23	1	0.244680851	0.010638298
12q24.33	23	1	0.244680851	0.010638298
13p13	0	0	0	0
13p12	0	0	0	0
13p11.2	0	0	0	0
13p11.1	0	0	0	0
13q11	9	11	0.095744681	0.117021277
13q12.11	9	11	0.095744681	0.117021277
13q12.12	9	11	0.095744681	0.117021277
13q12.13	9	11	0.095744681	0.117021277
13q12.2	9	11	0.095744681	0.117021277
13q12.3	9	11	0.095744681	0.117021277
13q13.1	9	11	0.095744681	0.117021277
13q13.2	9	11	0.095744681	0.117021277
13q13.3	9	11	0.095744681	0.117021277
13q14.11	9	12	0.095744681	0.127659574
13q14.12	9	12	0.095744681	0.127659574
13q14.13	9	12	0.095744681	0.127659574
13q14.2	9	12	0.095744681	0.127659574
13q14.3	9	12	0.095744681	0.127659574
13q21.1	9	12	0.095744681	0.127659574
13q21.2	9	12	0.095744681	0.127659574
13q21.31	9	12	0.095744681	0.127659574
13q21.32	10	11	0.106382979	0.117021277
13q21.33	10	11	0.106382979	0.117021277
13q22.1	10	11	0.106382979	0.117021277
13q22.2	10	11	0.106382979	0.117021277
13q22.3	10	11	0.106382979	0.117021277
13q31.1	11	11	0.117021277	0.117021277
13q31.2	12	11	0.127659574	0.117021277
13q31.3	12	11	0.127659574	0.117021277
13q32.1	12	11	0.127659574	0.117021277
13q32.2	12	11	0.127659574	0.117021277
13q32.3	12	11	0.127659574	0.117021277
13q33.1	12	11	0.127659574	0.117021277
13q33.2	12	10	0.127659574	0.106382979
13q33.3	12	11	0.127659574	0.117021277
13q34	12	11	0.127659574	0.117021277
14p13	0	0	0	0
14p12	0	0	0	0
14p11.2	0	0	0	0
14p11.1	0	0	0	0
14q11.1	5	27	0.053191489	0.287234043
14q11.2	5	28	0.053191489	0.29787234
14q12	5	30	0.053191489	0.319148936
14q13.1	5	30	0.053191489	0.319148936
14q13.2	5	30	0.053191489	0.319148936
14q13.3	5	30	0.053191489	0.319148936
14q21.1	5	31	0.053191489	0.329787234
14q21.2	5	32	0.053191489	0.340425532
14q21.3	5	33	0.053191489	0.35106383
14q22.1	5	33	0.053191489	0.35106383
14q22.2	5	33	0.053191489	0.35106383
14q22.3	5	34	0.053191489	0.361702128
14q23.1	4	36	0.042553191	0.382978723
14q23.2	4	37	0.042553191	0.393617021
14q23.3	4	37	0.042553191	0.393617021
14q24.1	4	37	0.042553191	0.393617021
14q24.2	4	37	0.042553191	0.393617021
14q24.3	4	37	0.042553191	0.393617021
14q31.1	4	37	0.042553191	0.393617021
14q31.2	4	37	0.042553191	0.393617021
14q31.3	4	36	0.042553191	0.382978723
14q32.11	4	36	0.042553191	0.382978723
14q32.12	4	36	0.042553191	0.382978723
14q32.13	4	36	0.042553191	0.382978723
14q32.2	4	36	0.042553191	0.382978723
14q32.31	4	35	0.042553191	0.372340426
14q32.32	4	35	0.042553191	0.372340426
14q32.33	4	35	0.042553191	0.372340426
15p13	0	0	0	0
15p12	0	0	0	0
15p11.2	0	0	0	0
15p11.1	0	0	0	0
15q11.1	7	4	0.074468085	0.042553191
15q11.2	7	4	0.074468085	0.042553191
15q12	6	5	0.063829787	0.053191489
15q13.1	6	5	0.063829787	0.053191489
15q13.2	6	5	0.063829787	0.053191489
15q13.3	6	5	0.063829787	0.053191489
15q14	6	6	0.063829787	0.063829787
15q15.1	7	5	0.074468085	0.053191489
15q15.2	7	5	0.074468085	0.053191489
15q15.3	7	5	0.074468085	0.053191489
15q21.1	8	5	0.085106383	0.053191489
15q21.2	8	4	0.085106383	0.042553191
15q21.3	8	4	0.085106383	0.042553191
15q22.1	8	5	0.085106383	0.053191489
15q22.2	8	5	0.085106383	0.053191489
15q22.31	8	4	0.085106383	0.042553191
15q22.32	8	4	0.085106383	0.042553191
15q22.33	8	4	0.085106383	0.042553191
15q23	8	4	0.085106383	0.042553191
15q24.1	8	4	0.085106383	0.042553191
15q24.2	8	4	0.085106383	0.042553191
15q24.3	8	4	0.085106383	0.042553191
15q25.1	8	4	0.085106383	0.042553191
15q25.2	8	4	0.085106383	0.042553191
15q25.3	8	4	0.085106383	0.042553191
15q26.1	8	4	0.085106383	0.042553191
15q26.2	8	4	0.085106383	0.042553191
15q26.3	8	4	0.085106383	0.042553191
16p13.3	16	2	0.170212766	0.021276596
16p13.2	16	2	0.170212766	0.021276596
16p13.13	16	2	0.170212766	0.021276596
16p13.12	16	2	0.170212766	0.021276596
16p13.11	16	2	0.170212766	0.021276596
16p12.3	16	2	0.170212766	0.021276596
16p12.2	16	2	0.170212766	0.021276596
16p12.1	16	2	0.170212766	0.021276596
16p11.2	16	2	0.170212766	0.021276596
16p11.1	12	3	0.127659574	0.031914894
16q11.1	11	3	0.117021277	0.031914894
16q11.2	12	3	0.127659574	0.031914894
16q12.1	12	5	0.127659574	0.053191489
16q12.2	14	5	0.14893617	0.053191489
16q13	14	5	0.14893617	0.053191489
16q21	14	4	0.14893617	0.042553191
16q22.1	14	5	0.14893617	0.053191489
16q22.2	14	5	0.14893617	0.053191489
16q22.3	14	5	0.14893617	0.053191489
16q23.1	14	5	0.14893617	0.053191489
16q23.2	14	5	0.14893617	0.053191489
16q23.3	13	6	0.138297872	0.063829787
16q24.1	14	5	0.14893617	0.053191489
16q24.2	14	5	0.14893617	0.053191489
16q24.3	14	5	0.14893617	0.053191489
17p13.3	7	13	0.074468085	0.138297872
17p13.2	7	14	0.074468085	0.14893617
17p13.1	7	15	0.074468085	0.159574468
17p12	7	14	0.074468085	0.14893617
17p11.2	7	13	0.074468085	0.138297872
17p11.1	7	10	0.074468085	0.106382979
17q11.1	7	8	0.074468085	0.085106383
17q11.2	8	5	0.085106383	0.053191489
17q12	11	5	0.117021277	0.053191489
17q21.1	10	5	0.106382979	0.053191489
17q21.2	9	6	0.095744681	0.063829787
17q21.31	9	6	0.095744681	0.063829787
17q21.32	9	5	0.095744681	0.053191489
17q21.33	9	4	0.095744681	0.042553191
17q22	9	4	0.095744681	0.042553191
17q23.1	11	4	0.117021277	0.042553191
17q23.2	10	4	0.106382979	0.042553191
17q23.3	11	4	0.117021277	0.042553191
17q24.1	11	4	0.117021277	0.042553191
17q24.2	11	4	0.117021277	0.042553191
17q24.3	10	4	0.106382979	0.042553191
17q25.1	11	4	0.117021277	0.042553191
17q25.2	10	4	0.106382979	0.042553191
17q25.3	10	4	0.106382979	0.042553191
18p11.32	5	16	0.053191489	0.170212766
18p11.31	5	15	0.053191489	0.159574468
18p11.23	5	15	0.053191489	0.159574468
18p11.22	5	15	0.053191489	0.159574468
18p11.21	5	15	0.053191489	0.159574468
18p11.1	4	17	0.042553191	0.180851064
18q11.1	4	18	0.042553191	0.191489362
18q11.2	4	19	0.042553191	0.20212766
18q12.1	4	20	0.042553191	0.212765957
18q12.2	4	21	0.042553191	0.223404255
18q12.3	4	21	0.042553191	0.223404255
18q21.1	4	21	0.042553191	0.223404255
18q21.2	4	21	0.042553191	0.223404255
18q21.31	4	21	0.042553191	0.223404255
18q21.32	4	21	0.042553191	0.223404255
18q21.33	4	21	0.042553191	0.223404255
18q22.1	4	21	0.042553191	0.223404255
18q22.2	4	21	0.042553191	0.223404255
18q22.3	4	21	0.042553191	0.223404255
18q23	4	21	0.042553191	0.223404255
19p13.3	7	3	0.074468085	0.031914894
19p13.2	7	3	0.074468085	0.031914894
19p13.13	7	3	0.074468085	0.031914894
19p13.12	7	3	0.074468085	0.031914894
19p13.11	7	3	0.074468085	0.031914894
19p12	7	2	0.074468085	0.021276596
19p11	7	1	0.074468085	0.010638298
19q11	7	1	0.074468085	0.010638298
19q12	7	1	0.074468085	0.010638298
19q13.11	7	1	0.074468085	0.010638298
19q13.12	7	1	0.074468085	0.010638298
19q13.13	7	1	0.074468085	0.010638298
19q13.2	7	1	0.074468085	0.010638298
19q13.31	7	1	0.074468085	0.010638298
19q13.32	7	2	0.074468085	0.021276596
19q13.33	7	2	0.074468085	0.021276596
19q13.41	7	2	0.074468085	0.021276596
19q13.42	7	2	0.074468085	0.021276596
19q13.43	7	2	0.074468085	0.021276596
20p13	16	6	0.170212766	0.063829787
20p12.3	16	6	0.170212766	0.063829787
20p12.2	16	6	0.170212766	0.063829787
20p12.1	16	5	0.170212766	0.053191489
20p11.23	16	5	0.170212766	0.053191489
20p11.22	16	5	0.170212766	0.053191489
20p11.21	16	5	0.170212766	0.053191489
20p11.1	15	5	0.159574468	0.053191489
20q11.1	15	4	0.159574468	0.042553191
20q11.21	19	1	0.20212766	0.010638298
20q11.22	19	1	0.20212766	0.010638298
20q11.23	19	1	0.20212766	0.010638298
20q12	19	1	0.20212766	0.010638298
20q13.11	19	1	0.20212766	0.010638298
20q13.12	20	1	0.212765957	0.010638298
20q13.13	20	1	0.212765957	0.010638298
20q13.2	21	1	0.223404255	0.010638298
20q13.31	21	1	0.223404255	0.010638298
20q13.32	21	1	0.223404255	0.010638298
20q13.33	21	1	0.223404255	0.010638298
21p13	0	0	0	0
21p12	0	0	0	0
21p11.2	7	13	0.074468085	0.138297872
21p11.1	7	10	0.074468085	0.106382979
21q11.1	7	10	0.074468085	0.106382979
21q11.2	8	8	0.085106383	0.085106383
21q21.1	9	8	0.095744681	0.085106383
21q21.2	9	9	0.095744681	0.095744681
21q21.3	9	9	0.095744681	0.095744681
21q22.11	9	9	0.095744681	0.095744681
21q22.12	9	8	0.095744681	0.085106383
21q22.13	9	8	0.095744681	0.085106383
21q22.2	9	8	0.095744681	0.085106383
21q22.3	9	8	0.095744681	0.085106383
22p13	0	0	0	0
22p12	0	0	0	0
22p11.2	0	0	0	0
22p11.1	0	0	0	0
22q11.1	8	6	0.085106383	0.063829787
22q11.21	8	5	0.085106383	0.053191489
22q11.22	9	5	0.095744681	0.053191489
22q11.23	9	4	0.095744681	0.042553191
22q12.1	9	6	0.095744681	0.063829787
22q12.2	9	4	0.095744681	0.042553191
22q12.3	9	4	0.095744681	0.042553191
22q13.1	9	4	0.095744681	0.042553191
22q13.2	9	4	0.095744681	0.042553191
22q13.31	9	5	0.095744681	0.053191489
22q13.32	9	5	0.095744681	0.053191489
22q13.33	9	5	0.095744681	0.053191489
