# Supplementary material for: Genomic and epigenomic integrative subtypes of renal cell carcinoma in a Japanese cohort
Source: Nat Commun. 2023 Dec 16;14:8383. doi: 10.1038/s41467-023-44159-1 (PMC10725467; doi:10.1038/s41467-023-44159-1)
Supplement: Supplementary file 6 — Source Data [file 41467_2023_44159_MOESM6_ESM.zip › Source_Data/Supplementary Figure11a.txt]

TFBS_chr	TFBS_start	TFBS_end	TFBS_name	TFBS_score	TFBS_strand	peak_chr	peak_start	peak_end	peak_id	feature	feat_start	feat_end	feat_strand	feat_anchor	distance	relative_location	gene_biotype	gene_id	gene_name	name	ChRCC_score	ccRCC_score	ChRCC_bound	ccRCC_bound	ChRCC_ccRCC_log2fc
GL000192.1	232262	232269	FOXI1_MA0042.2	9.07075	+	GL000192.1	231879	232439	ChRCC,ccRCC	NA	NA	NA	NA	NA	NA	NA	NA	NA	NA	NA	0.0283	0.04181	0	0	-0.41992
GL000192.1	257103	257110	FOXI1_MA0042.2	9.07075	+	GL000192.1	256053	257461	ChRCC,ccRCC	NA	NA	NA	NA	NA	NA	NA	NA	NA	NA	NA	0.30508	0.02763	1	0	3.01018
GL000192.1	262374	262381	FOXI1_MA0042.2	9.07075	+	GL000192.1	262200	262410	ChRCC	NA	NA	NA	NA	NA	NA	NA	NA	NA	NA	NA	0.02263	0.01084	0	0	0.60726
GL000192.1	308927	308934	FOXI1_MA0042.2	9.07075	-	GL000192.1	308692	309075	ChRCC	NA	NA	NA	NA	NA	NA	NA	NA	NA	NA	NA	0.03127	0.01221	0	0	0.84605
GL000192.1	363076	363083	FOXI1_MA0042.2	9.07075	+	GL000192.1	362923	363286	ccRCC	NA	NA	NA	NA	NA	NA	NA	NA	NA	NA	NA	0.01078	0.01771	0	0	-0.38785
GL000192.1	475256	475263	FOXI1_MA0042.2	9.07075	+	GL000192.1	474927	475895	ccRCC	NA	NA	NA	NA	NA	NA	NA	NA	NA	NA	NA	0.01105	0.01731	0	0	-0.35085
GL000192.1	494835	494842	FOXI1_MA0042.2	9.07075	+	GL000192.1	494734	495033	ccRCC	NA	NA	NA	NA	NA	NA	NA	NA	NA	NA	NA	0.0116	0.03198	0	0	-0.907
GL000193.1	15756	15763	FOXI1_MA0042.2	9.07075	-	GL000193.1	15693	15930	ChRCC	NA	NA	NA	NA	NA	NA	NA	NA	NA	NA	NA	0.05496	0.04266	0	0	0.29434
GL000193.1	124144	124151	FOXI1_MA0042.2	9.07075	-	GL000193.1	123999	124790	ChRCC,ccRCC	NA	NA	NA	NA	NA	NA	NA	NA	NA	NA	NA	0.0245	0.04344	0	0	-0.60728
GL000193.1	155677	155684	FOXI1_MA0042.2	9.07075	-	GL000193.1	155675	155936	ChRCC	NA	NA	NA	NA	NA	NA	NA	NA	NA	NA	NA	0.0131	0.01433	0	0	-0.06987
GL000193.1	158120	158127	FOXI1_MA0042.2	9.07075	+	GL000193.1	157883	158247	ccRCC	NA	NA	NA	NA	NA	NA	NA	NA	NA	NA	NA	0.01565	0.02343	0	0	-0.36131
GL000193.1	172120	172127	FOXI1_MA0042.2	9.07075	-	GL000193.1	171754	172164	ChRCC,ccRCC	NA	NA	NA	NA	NA	NA	NA	NA	NA	NA	NA	0.01233	0.01163	0	0	0.04267
GL000194.1	8616	8623	FOXI1_MA0042.2	9.07075	-	GL000194.1	7999	8708	ChRCC,ccRCC	NA	NA	NA	NA	NA	NA	NA	NA	NA	NA	NA	0.02917	0.01985	0	0	0.37353
GL000194.1	14399	14406	FOXI1_MA0042.2	9.07075	-	GL000194.1	14295	14605	ChRCC	NA	NA	NA	NA	NA	NA	NA	NA	NA	NA	NA	0.02911	0.04853	0	0	-0.5617
GL000194.1	14567	14574	FOXI1_MA0042.2	9.07075	-	GL000194.1	14295	14605	ChRCC	NA	NA	NA	NA	NA	NA	NA	NA	NA	NA	NA	0.02407	0.02519	0	0	-0.04449
GL000194.1	33272	33279	FOXI1_MA0042.2	9.07075	+	GL000194.1	32897	33313	ccRCC	NA	NA	NA	NA	NA	NA	NA	NA	NA	NA	NA	0.01571	0.02305	0	0	-0.34245
GL000194.1	110884	110891	FOXI1_MA0042.2	9.07075	+	GL000194.1	110825	111208	ccRCC	NA	NA	NA	NA	NA	NA	NA	NA	NA	NA	NA	0.0248	0.04695	0	0	-0.68442
GL000194.1	148089	148096	FOXI1_MA0042.2	9.07075	-	GL000194.1	147999	148252	ccRCC	NA	NA	NA	NA	NA	NA	NA	NA	NA	NA	NA	0.01831	0.02751	0	0	-0.38592
GL000195.1	31240	31247	FOXI1_MA0042.2	9.07075	-	GL000195.1	30216	33454	ChRCC,ccRCC	NA	NA	NA	NA	NA	NA	NA	NA	NA	NA	NA	5.96955	8.33003	1	1	-0.4799
GL000195.1	77385	77392	FOXI1_MA0042.2	9.07075	-	GL000195.1	76794	77798	ChRCC,ccRCC	NA	NA	NA	NA	NA	NA	NA	NA	NA	NA	NA	0.15158	0.10195	1	0	0.5228
GL000195.1	80871	80878	FOXI1_MA0042.2	9.07075	+	GL000195.1	79499	81191	ChRCC,ccRCC	NA	NA	NA	NA	NA	NA	NA	NA	NA	NA	NA	0.15357	0.17942	1	1	-0.20967
GL000195.1	80990	80997	FOXI1_MA0042.2	9.07075	+	GL000195.1	79499	81191	ChRCC,ccRCC	NA	NA	NA	NA	NA	NA	NA	NA	NA	NA	NA	0.07878	0.18349	0	1	-1.10932
GL000195.1	87303	87310	FOXI1_MA0042.2	9.07075	+	GL000195.1	85917	87329	ChRCC,ccRCC	NA	NA	NA	NA	NA	NA	NA	NA	NA	NA	NA	0.05845	0.07471	0	0	-0.3008
GL000195.1	92739	92746	FOXI1_MA0042.2	9.07075	+	GL000195.1	90880	94163	ChRCC,ccRCC	NA	NA	NA	NA	NA	NA	NA	NA	NA	NA	NA	0.23958	0.09663	1	0	1.21396
GL000195.1	100554	100561	FOXI1_MA0042.2	9.07075	+	GL000195.1	99967	100648	ChRCC,ccRCC	NA	NA	NA	NA	NA	NA	NA	NA	NA	NA	NA	0.10499	0.09093	1	0	0.18525
GL000195.1	132628	132635	FOXI1_MA0042.2	9.07075	-	GL000195.1	130549	133842	ChRCC,ccRCC	NA	NA	NA	NA	NA	NA	NA	NA	NA	NA	NA	0.01691	0.0244	0	0	-0.33561
GL000196.1	1578	1585	FOXI1_MA0042.2	9.07075	-	GL000196.1	1472	2309	ChRCC,ccRCC	NA	NA	NA	NA	NA	NA	NA	NA	NA	NA	NA	0.02816	0.03367	0	0	-0.18685
GL000198.1	86197	86204	FOXI1_MA0042.2	9.07075	+	GL000198.1	85573	86358	ChRCC,ccRCC	NA	NA	NA	NA	NA	NA	NA	NA	NA	NA	NA	0.01728	0.02955	0	0	-0.50952
GL000198.1	88369	88376	FOXI1_MA0042.2	9.07075	-	GL000198.1	88144	88418	ccRCC	NA	NA	NA	NA	NA	NA	NA	NA	NA	NA	NA	0.0166	0.02927	0	0	-0.53396
GL000199.1	55217	55224	FOXI1_MA0042.2	9.07075	+	GL000199.1	54581	56324	ChRCC,ccRCC	NA	NA	NA	NA	NA	NA	NA	NA	NA	NA	NA	0.32157	0.47095	1	1	-0.5343
GL000199.1	140946	140953	FOXI1_MA0042.2	9.07075	+	GL000199.1	140296	141711	ChRCC,ccRCC	NA	NA	NA	NA	NA	NA	NA	NA	NA	NA	NA	0.01976	0.02598	0	0	-0.26037
GL000200.1	81571	81578	FOXI1_MA0042.2	9.07075	+	GL000200.1	81414	81960	ccRCC	NA	NA	NA	NA	NA	NA	NA	NA	NA	NA	NA	0.01691	0.07593	0	0	-1.61533
GL000200.1	87995	88002	FOXI1_MA0042.2	9.07075	+	GL000200.1	87771	88167	ccRCC	NA	NA	NA	NA	NA	NA	NA	NA	NA	NA	NA	0.00724	0.01774	0	0	-0.63668
GL000202.1	37240	37247	FOXI1_MA0042.2	9.07075	+	GL000202.1	36901	37560	ChRCC	NA	NA	NA	NA	NA	NA	NA	NA	NA	NA	NA	0.05277	0.01305	0	0	1.38165
GL000205.1	19913	19920	FOXI1_MA0042.2	9.07075	-	GL000205.1	19487	20575	ChRCC,ccRCC	NA	NA	NA	NA	NA	NA	NA	NA	NA	NA	NA	0.04364	0.0574	0	0	-0.32043
GL000205.1	69632	69639	FOXI1_MA0042.2	9.07075	+	GL000205.1	69479	69938	ccRCC	NA	NA	NA	NA	NA	NA	NA	NA	NA	NA	NA	0.03677	0.05674	0	0	-0.49786
GL000205.1	106533	106540	FOXI1_MA0042.2	9.07075	+	GL000205.1	102910	106777	ChRCC,ccRCC	NA	NA	NA	NA	NA	NA	NA	NA	NA	NA	NA	0.02141	0.05651	0	0	-1.043
GL000205.1	129537	129544	FOXI1_MA0042.2	9.07075	-	GL000205.1	129398	129599	ccRCC	NA	NA	NA	NA	NA	NA	NA	NA	NA	NA	NA	0.01787	0.03613	0	0	-0.69401
GL000205.1	130375	130382	FOXI1_MA0042.2	9.07075	+	GL000205.1	129940	133585	ChRCC,ccRCC	NA	NA	NA	NA	NA	NA	NA	NA	NA	NA	NA	0.04647	0.07054	0	0	-0.49966
GL000208.1	673	680	FOXI1_MA0042.2	9.07075	-	GL000208.1	9	692	ChRCC,ccRCC	NA	NA	NA	NA	NA	NA	NA	NA	NA	NA	NA	0.01341	0.02015	0	0	-0.34318
GL000208.1	35439	35446	FOXI1_MA0042.2	9.07075	-	GL000208.1	35118	35897	ChRCC,ccRCC	NA	NA	NA	NA	NA	NA	NA	NA	NA	NA	NA	0.02035	0.02806	0	0	-0.3111
GL000208.1	62997	63004	FOXI1_MA0042.2	9.07075	-	GL000208.1	62755	63527	ccRCC	NA	NA	NA	NA	NA	NA	NA	NA	NA	NA	NA	0.02068	0.03257	0	0	-0.45138
GL000208.1	65745	65752	FOXI1_MA0042.2	9.07075	+	GL000208.1	65312	66209	ccRCC	NA	NA	NA	NA	NA	NA	NA	NA	NA	NA	NA	0.01643	0.03605	0	0	-0.76365
GL000210.1	2558	2565	FOXI1_MA0042.2	9.07075	-	GL000210.1	1511	3446	ChRCC	NA	NA	NA	NA	NA	NA	NA	NA	NA	NA	NA	0.2471	0.00961	1	0	3.60301
GL000210.1	16326	16333	FOXI1_MA0042.2	9.07075	+	GL000210.1	14997	16544	ccRCC	NA	NA	NA	NA	NA	NA	NA	NA	NA	NA	NA	0.02056	0.02639	0	0	-0.23975
GL000211.1	11782	11789	FOXI1_MA0042.2	9.07075	+	GL000211.1	11308	11969	ccRCC	NA	NA	NA	NA	NA	NA	NA	NA	NA	NA	NA	0.01005	0.02247	0	0	-0.65202
GL000211.1	80857	80864	FOXI1_MA0042.2	9.07075	+	GL000211.1	80713	81874	ccRCC	NA	NA	NA	NA	NA	NA	NA	NA	NA	NA	NA	0.01856	0.02839	0	0	-0.40598
GL000211.1	81136	81143	FOXI1_MA0042.2	9.07075	-	GL000211.1	80713	81874	ccRCC	NA	NA	NA	NA	NA	NA	NA	NA	NA	NA	NA	0.01584	0.027	0	0	-0.49099
GL000212.1	141577	141584	FOXI1_MA0042.2	9.07075	+	GL000212.1	141065	142006	ChRCC,ccRCC	NA	NA	NA	NA	NA	NA	NA	NA	NA	NA	NA	0.0757	0.08161	0	0	-0.09441
GL000213.1	80440	80447	FOXI1_MA0042.2	9.07075	-	GL000213.1	80166	80747	ChRCC	NA	NA	NA	NA	NA	NA	NA	NA	NA	NA	NA	0.02278	0.00975	0	0	0.6851
GL000213.1	105769	105776	FOXI1_MA0042.2	9.07075	+	GL000213.1	104682	106198	ChRCC	NA	NA	NA	NA	NA	NA	NA	NA	NA	NA	NA	0.0139	0.0187	0	0	-0.24804
GL000214.1	45174	45181	FOXI1_MA0042.2	9.07075	-	GL000214.1	45007	45584	ChRCC,ccRCC	NA	NA	NA	NA	NA	NA	NA	NA	NA	NA	NA	0.06197	0.08164	0	0	-0.34147
GL000214.1	57768	57775	FOXI1_MA0042.2	9.07075	+	GL000214.1	57278	57925	ChRCC,ccRCC	NA	NA	NA	NA	NA	NA	NA	NA	NA	NA	NA	0.03588	0.04494	0	0	-0.25153
GL000214.1	59001	59008	FOXI1_MA0042.2	9.07075	-	GL000214.1	58803	59746	ChRCC,ccRCC	NA	NA	NA	NA	NA	NA	NA	NA	NA	NA	NA	0.10057	0.06591	0	0	0.53273
GL000214.1	59254	59261	FOXI1_MA0042.2	9.07075	-	GL000214.1	58803	59746	ChRCC,ccRCC	NA	NA	NA	NA	NA	NA	NA	NA	NA	NA	NA	0.47061	0.27386	1	1	0.75619
GL000214.1	71152	71159	FOXI1_MA0042.2	9.07075	+	GL000214.1	71037	72044	ChRCC,ccRCC	NA	NA	NA	NA	NA	NA	NA	NA	NA	NA	NA	0.04475	0.04798	0	0	-0.08029
GL000214.1	71829	71836	FOXI1_MA0042.2	9.07075	-	GL000214.1	71037	72044	ChRCC,ccRCC	NA	NA	NA	NA	NA	NA	NA	NA	NA	NA	NA	0.09099	0.03969	0	0	0.99891
GL000215.1	13355	13362	FOXI1_MA0042.2	9.07075	+	GL000215.1	13173	13446	ChRCC	NA	NA	NA	NA	NA	NA	NA	NA	NA	NA	NA	0.03254	0.00607	0	0	1.31652
GL000216.1	101674	101681	FOXI1_MA0042.2	9.07075	+	GL000216.1	101483	101711	ccRCC	NA	NA	NA	NA	NA	NA	NA	NA	NA	NA	NA	0.03281	0.03728	0	0	-0.1381
GL000216.1	163293	163300	FOXI1_MA0042.2	9.07075	-	GL000216.1	163105	163810	ChRCC,ccRCC	NA	NA	NA	NA	NA	NA	NA	NA	NA	NA	NA	0.0564	0.09765	0	0	-0.68333
GL000217.1	112431	112438	FOXI1_MA0042.2	9.07075	+	GL000217.1	110891	113321	ChRCC,ccRCC	NA	NA	NA	NA	NA	NA	NA	NA	NA	NA	NA	0.15498	0.01009	1	0	2.93606
GL000217.1	128519	128526	FOXI1_MA0042.2	9.07075	-	GL000217.1	128393	128681	ChRCC	NA	NA	NA	NA	NA	NA	NA	NA	NA	NA	NA	0.01635	0.01297	0	0	0.18533
GL000217.1	128583	128590	FOXI1_MA0042.2	9.07075	-	GL000217.1	128393	128681	ChRCC	NA	NA	NA	NA	NA	NA	NA	NA	NA	NA	NA	0.01648	0.01205	0	0	0.24686
GL000218.1	18428	18435	FOXI1_MA0042.2	9.07075	+	GL000218.1	18237	18867	ChRCC,ccRCC	NA	NA	NA	NA	NA	NA	NA	NA	NA	NA	NA	0.05076	0.07527	0	0	-0.47767
GL000218.1	93266	93273	FOXI1_MA0042.2	9.07075	+	GL000218.1	93157	93600	ccRCC	NA	NA	NA	NA	NA	NA	NA	NA	NA	NA	NA	0.02572	0.04131	0	0	-0.5026
GL000218.1	113536	113543	FOXI1_MA0042.2	9.07075	+	GL000218.1	113405	113673	ChRCC	NA	NA	NA	NA	NA	NA	NA	NA	NA	NA	NA	0.06245	0.055	0	0	0.15279
GL000218.1	130389	130396	FOXI1_MA0042.2	9.07075	-	GL000218.1	130290	131053	ccRCC	NA	NA	NA	NA	NA	NA	NA	NA	NA	NA	NA	0.01337	0.02269	0	0	-0.45622
GL000218.1	156060	156067	FOXI1_MA0042.2	9.07075	-	GL000218.1	155889	156423	ccRCC	NA	NA	NA	NA	NA	NA	NA	NA	NA	NA	NA	0.01934	0.04235	0	0	-0.80041
GL000219.1	99577	99584	FOXI1_MA0042.2	9.07075	+	GL000219.1	99021	100526	ChRCC,ccRCC	NA	NA	NA	NA	NA	NA	NA	NA	NA	NA	NA	1.86438	1.79979	1	1	0.05054
GL000219.1	100370	100377	FOXI1_MA0042.2	9.07075	+	GL000219.1	99021	100526	ChRCC,ccRCC	NA	NA	NA	NA	NA	NA	NA	NA	NA	NA	NA	0.07724	0.0871	0	0	-0.1517
GL000219.1	105835	105842	FOXI1_MA0042.2	9.07075	-	GL000219.1	105606	106121	ccRCC	NA	NA	NA	NA	NA	NA	NA	NA	NA	NA	NA	0.01355	0.02055	0	0	-0.35317
GL000219.1	126236	126243	FOXI1_MA0042.2	9.07075	+	GL000219.1	126001	126361	ccRCC	NA	NA	NA	NA	NA	NA	NA	NA	NA	NA	NA	0.0137	0.02184	0	0	-0.40123
GL000219.1	136895	136902	FOXI1_MA0042.2	9.07075	+	GL000219.1	136699	136947	ccRCC	NA	NA	NA	NA	NA	NA	NA	NA	NA	NA	NA	0.01429	0.02323	0	0	-0.42669
GL000220.1	1732	1739	FOXI1_MA0042.2	9.07075	-	GL000220.1	1655	2110	ChRCC,ccRCC	NA	NA	NA	NA	NA	NA	NA	NA	NA	NA	NA	0.04293	0.05869	0	0	-0.36575
GL000220.1	2076	2083	FOXI1_MA0042.2	9.07075	-	GL000220.1	1655	2110	ChRCC,ccRCC	NA	NA	NA	NA	NA	NA	NA	NA	NA	NA	NA	0.05161	0.09216	0	0	-0.71425
GL000220.1	16743	16750	FOXI1_MA0042.2	9.07075	+	GL000220.1	16460	17702	ChRCC,ccRCC	NA	NA	NA	NA	NA	NA	NA	NA	NA	NA	NA	0.06867	0.07429	0	0	-0.09753
GL000220.1	31774	31781	FOXI1_MA0042.2	9.07075	+	GL000220.1	30415	32868	ChRCC,ccRCC	NA	NA	NA	NA	NA	NA	NA	NA	NA	NA	NA	0.05635	0.05376	0	0	0.05599
GL000220.1	31902	31909	FOXI1_MA0042.2	9.07075	-	GL000220.1	30415	32868	ChRCC,ccRCC	NA	NA	NA	NA	NA	NA	NA	NA	NA	NA	NA	0.12314	0.0619	1	0	0.87358
GL000220.1	61650	61657	FOXI1_MA0042.2	9.07075	-	GL000220.1	61339	62208	ChRCC,ccRCC	NA	NA	NA	NA	NA	NA	NA	NA	NA	NA	NA	0.07932	0.09979	0	0	-0.2927
GL000220.1	83179	83186	FOXI1_MA0042.2	9.07075	+	GL000220.1	82895	83556	ChRCC,ccRCC	NA	NA	NA	NA	NA	NA	NA	NA	NA	NA	NA	0.05829	0.08626	0	0	-0.48512
GL000220.1	94717	94724	FOXI1_MA0042.2	9.07075	-	GL000220.1	94501	94864	ChRCC	NA	NA	NA	NA	NA	NA	NA	NA	NA	NA	NA	0.38425	0.2748	1	1	0.4668
GL000221.1	18261	18268	FOXI1_MA0042.2	9.07075	-	GL000221.1	18193	18393	ccRCC	NA	NA	NA	NA	NA	NA	NA	NA	NA	NA	NA	0.02751	0.04563	0	0	-0.54821
GL000221.1	19374	19381	FOXI1_MA0042.2	9.07075	-	GL000221.1	19132	19408	ccRCC	NA	NA	NA	NA	NA	NA	NA	NA	NA	NA	NA	0.03451	0.02143	0	0	0.48022
GL000221.1	22909	22916	FOXI1_MA0042.2	9.07075	+	GL000221.1	22571	23366	ChRCC	NA	NA	NA	NA	NA	NA	NA	NA	NA	NA	NA	0.08753	0.03842	0	0	0.98557
GL000221.1	23161	23168	FOXI1_MA0042.2	9.07075	+	GL000221.1	22571	23366	ChRCC	NA	NA	NA	NA	NA	NA	NA	NA	NA	NA	NA	0.06178	0.03332	0	0	0.70694
GL000221.1	24394	24401	FOXI1_MA0042.2	9.07075	-	GL000221.1	24177	24825	ccRCC	NA	NA	NA	NA	NA	NA	NA	NA	NA	NA	NA	0.02985	0.02532	0	0	0.1666
GL000221.1	26632	26639	FOXI1_MA0042.2	9.07075	+	GL000221.1	25893	26870	ChRCC,ccRCC	NA	NA	NA	NA	NA	NA	NA	NA	NA	NA	NA	0.06408	0.04536	0	0	0.40942
GL000221.1	65690	65697	FOXI1_MA0042.2	9.07075	+	GL000221.1	65342	65836	ccRCC	NA	NA	NA	NA	NA	NA	NA	NA	NA	NA	NA	0.02598	0.03198	0	0	-0.21324
GL000221.1	96084	96091	FOXI1_MA0042.2	9.07075	+	GL000221.1	95940	96217	ChRCC	NA	NA	NA	NA	NA	NA	NA	NA	NA	NA	NA	0.07368	0.053	0	0	0.4002
GL000221.1	138642	138649	FOXI1_MA0042.2	9.07075	-	GL000221.1	138297	138887	ChRCC,ccRCC	NA	NA	NA	NA	NA	NA	NA	NA	NA	NA	NA	0.03099	0.03943	0	0	-0.26034
GL000222.1	110381	110388	FOXI1_MA0042.2	9.07075	+	GL000222.1	110029	110859	ChRCC,ccRCC	NA	NA	NA	NA	NA	NA	NA	NA	NA	NA	NA	0.14277	0.04585	1	0	1.42464
GL000222.1	148634	148641	FOXI1_MA0042.2	9.07075	+	GL000222.1	148564	149294	ChRCC,ccRCC	NA	NA	NA	NA	NA	NA	NA	NA	NA	NA	NA	0.01471	0.01357	0	0	0.06369
GL000224.1	47578	47585	FOXI1_MA0042.2	9.07075	+	GL000224.1	46899	47886	ChRCC,ccRCC	NA	NA	NA	NA	NA	NA	NA	NA	NA	NA	NA	0.01173	0.01663	0	0	-0.27411
GL000224.1	47722	47729	FOXI1_MA0042.2	9.07075	+	GL000224.1	46899	47886	ChRCC,ccRCC	NA	NA	NA	NA	NA	NA	NA	NA	NA	NA	NA	0.01064	0.02545	0	0	-0.73405
GL000224.1	84074	84081	FOXI1_MA0042.2	9.07075	+	GL000224.1	82841	84085	ChRCC,ccRCC	NA	NA	NA	NA	NA	NA	NA	NA	NA	NA	NA	0.01163	0.01758	0	0	-0.32789
GL000224.1	104418	104425	FOXI1_MA0042.2	9.07075	-	GL000224.1	103752	104582	ChRCC,ccRCC	NA	NA	NA	NA	NA	NA	NA	NA	NA	NA	NA	0.03122	0.03874	0	0	-0.23298
GL000225.1	108629	108636	FOXI1_MA0042.2	9.07075	+	GL000225.1	108134	108815	ChRCC,ccRCC	NA	NA	NA	NA	NA	NA	NA	NA	NA	NA	NA	0.06064	0.11991	0	1	-0.86352
GL000225.1	203666	203673	FOXI1_MA0042.2	9.07075	-	GL000225.1	203369	203712	ccRCC	NA	NA	NA	NA	NA	NA	NA	NA	NA	NA	NA	0.01497	0.01263	0	0	0.13255
GL000227.1	2590	2597	FOXI1_MA0042.2	9.07075	-	GL000227.1	2081	3236	ChRCC,ccRCC	NA	NA	NA	NA	NA	NA	NA	NA	NA	NA	NA	0.029	0.01526	0	0	0.59443
GL000227.1	2814	2821	FOXI1_MA0042.2	9.07075	+	GL000227.1	2081	3236	ChRCC,ccRCC	NA	NA	NA	NA	NA	NA	NA	NA	NA	NA	NA	0.01535	0.04635	0	0	-1.10202
GL000227.1	3856	3863	FOXI1_MA0042.2	9.07075	-	GL000227.1	3541	4033	ccRCC	NA	NA	NA	NA	NA	NA	NA	NA	NA	NA	NA	0.00798	0.01505	0	0	-0.44305
GL000227.1	11377	11384	FOXI1_MA0042.2	9.07075	-	GL000227.1	11359	11867	ChRCC,ccRCC	NA	NA	NA	NA	NA	NA	NA	NA	NA	NA	NA	0.01779	0.00489	0	0	0.83039
GL000227.1	22641	22648	FOXI1_MA0042.2	9.07075	+	GL000227.1	22023	22770	ChRCC	NA	NA	NA	NA	NA	NA	NA	NA	NA	NA	NA	0.01544	0.01517	0	0	0.01443
GL000227.1	112599	112606	FOXI1_MA0042.2	9.07075	-	GL000227.1	112549	112989	ccRCC	NA	NA	NA	NA	NA	NA	NA	NA	NA	NA	NA	0.01064	0.00939	0	0	0.08312
GL000228.1	52889	52896	FOXI1_MA0042.2	9.07075	+	GL000228.1	52557	53399	ChRCC,ccRCC	NA	NA	NA	NA	NA	NA	NA	NA	NA	NA	NA	0.12404	0.05943	1	0	0.93244
GL000234.1	2651	2658	FOXI1_MA0042.2	9.07075	-	GL000234.1	2052	3392	ChRCC,ccRCC	NA	NA	NA	NA	NA	NA	NA	NA	NA	NA	NA	0.01513	0.02331	0	0	-0.38408
GL000234.1	33422	33429	FOXI1_MA0042.2	9.07075	-	GL000234.1	33231	33803	ccRCC	NA	NA	NA	NA	NA	NA	NA	NA	NA	NA	NA	0.02067	0.03478	0	0	-0.52212
GL000239.1	30834	30841	FOXI1_MA0042.2	9.07075	-	GL000239.1	29320	31530	ChRCC,ccRCC	NA	NA	NA	NA	NA	NA	NA	NA	NA	NA	NA	0.0821	0.11925	0	1	-0.48141
GL000239.1	31058	31065	FOXI1_MA0042.2	9.07075	-	GL000239.1	29320	31530	ChRCC,ccRCC	NA	NA	NA	NA	NA	NA	NA	NA	NA	NA	NA	0.06044	0.07552	0	0	-0.2739
GL000239.1	31327	31334	FOXI1_MA0042.2	9.07075	-	GL000239.1	29320	31530	ChRCC,ccRCC	NA	NA	NA	NA	NA	NA	NA	NA	NA	NA	NA	0.04057	0.05542	0	0	-0.36084
GL000240.1	25600	25607	FOXI1_MA0042.2	9.07075	+	GL000240.1	25479	25777	ccRCC	NA	NA	NA	NA	NA	NA	NA	NA	NA	NA	NA	0.01424	0.03481	0	0	-0.84267
GL000241.1	36880	36887	FOXI1_MA0042.2	9.07075	+	GL000241.1	36208	37809	ChRCC,ccRCC	NA	NA	NA	NA	NA	NA	NA	NA	NA	NA	NA	0.06721	0.10881	0	1	-0.61095
GL000241.1	37665	37672	FOXI1_MA0042.2	9.07075	+	GL000241.1	36208	37809	ChRCC,ccRCC	NA	NA	NA	NA	NA	NA	NA	NA	NA	NA	NA	0.01481	0.02429	0	0	-0.44124
GL000244.1	18455	18462	FOXI1_MA0042.2	9.07075	-	GL000244.1	18280	18515	ChRCC	NA	NA	NA	NA	NA	NA	NA	NA	NA	NA	NA	0.0137	0.03239	0	0	-0.79592
GL000244.1	31806	31813	FOXI1_MA0042.2	9.07075	+	GL000244.1	31736	32119	ChRCC	NA	NA	NA	NA	NA	NA	NA	NA	NA	NA	NA	0.02079	0.01114	0	0	0.50867
GL000245.1	5753	5760	FOXI1_MA0042.2	9.07075	+	GL000245.1	5314	5996	ChRCC,ccRCC	NA	NA	NA	NA	NA	NA	NA	NA	NA	NA	NA	0.06522	0.05736	0	0	0.15554
GL000249.1	26090	26097	FOXI1_MA0042.2	9.07075	+	GL000249.1	25636	26271	ChRCC	NA	NA	NA	NA	NA	NA	NA	NA	NA	NA	NA	0.0395	0.01011	0	0	1.23163
GL000249.1	38349	38356	FOXI1_MA0042.2	9.07075	+	GL000249.1	37620	38491	ChRCC	NA	NA	NA	NA	NA	NA	NA	NA	NA	NA	NA	0.03308	0.00641	0	0	1.30666
chr1	42067	42074	FOXI1_MA0042.2	9.07075	+	chr1	41958	42371	ChRCC	gene	34553	36081	-	start	6083	Upstream	NA	ENSG00000237613.2	FAM138A	any_promoter	0.03886	0.02079	0	0	0.6382
chr1	57107	57114	FOXI1_MA0042.2	9.07075	+	chr1	56796	57212	ccRCC	gene	62947	63887	+	start	5943	Upstream	NA	ENSG00000240361.1	OR4G11P	any_promoter	0.01636	0.01644	0	0	-0.00411
chr1	89239	89246	FOXI1_MA0042.2	9.07075	-	chr1	89023	89258	ChRCC	gene	89294	133566	-	end	154	Downstream	NA	ENSG00000238009.2	RP11-34P13.7	distal_enhancer	0.01295	0.00852	0	0	0.28597
chr1	235800	235807	FOXI1_MA0042.2	9.07075	-	chr1	235211	235905	ChRCC,ccRCC	gene	228291	228775	-	start	6783	Upstream	NA	ENSG00000241670.2	AP006222.1	any_promoter	0.04574	0.03749	0	0	0.22374
chr1	253684	253691	FOXI1_MA0042.2	9.07075	+	chr1	253605	253893	ChRCC	gene	227614	267253	-	center	6316	PeakInsideFeature	NA	ENSG00000228463.4	AP006222.2	any_internal	0.02392	0.01673	0	0	0.3254
chr1	368322	368329	FOXI1_MA0042.2	9.07075	-	chr1	367951	368366	ChRCC	gene	367639	368634	+	start	519	PeakInsideFeature	NA	ENSG00000235249.1	OR4F29	any_promoter	0.01237	0.00953	0	0	0.18123
chr1	378923	378930	FOXI1_MA0042.2	9.07075	+	chr1	378578	379497	ChRCC,ccRCC	gene	379104	379467	-	start	430	FeatureInsidePeak	NA	ENSG00000269732.1	WBP1LP7	any_promoter	0.0158	0.01674	0	0	-0.04851
chr1	389237	389244	FOXI1_MA0042.2	9.07075	+	chr1	388922	389254	ChRCC,ccRCC	gene	379104	379467	-	start	9621	Upstream	NA	ENSG00000269732.1	WBP1LP7	any_promoter	0.02294	0.0156	0	0	0.34368
chr1	396757	396764	FOXI1_MA0042.2	9.07075	+	chr1	396247	396890	ccRCC	gene	317719	453948	+	center	10735	PeakInsideFeature	NA	ENSG00000237094.7	RP4-669L17.10	any_internal	0.007	0.01907	0	0	-0.71886
chr1	397803	397810	FOXI1_MA0042.2	9.07075	-	chr1	397383	398550	ChRCC,ccRCC	gene	317719	453948	+	center	12133	PeakInsideFeature	NA	ENSG00000237094.7	RP4-669L17.10	any_internal	0.02334	0.05489	0	0	-0.92655
chr1	398027	398034	FOXI1_MA0042.2	9.07075	+	chr1	397383	398550	ChRCC,ccRCC	gene	317719	453948	+	center	12133	PeakInsideFeature	NA	ENSG00000237094.7	RP4-669L17.10	any_internal	0.08031	0.02294	0	0	1.40968
chr1	447168	447175	FOXI1_MA0042.2	9.07075	-	chr1	447160	447518	ChRCC,ccRCC	gene	317719	453948	+	end	6609	PeakInsideFeature	NA	ENSG00000237094.7	RP4-669L17.10	any_internal	0.02573	0.01785	0	0	0.34117
chr1	447247	447254	FOXI1_MA0042.2	9.07075	-	chr1	447160	447518	ChRCC,ccRCC	gene	317719	453948	+	end	6609	PeakInsideFeature	NA	ENSG00000237094.7	RP4-669L17.10	any_internal	0.03937	0.02957	0	0	0.30747
chr1	447326	447333	FOXI1_MA0042.2	9.07075	-	chr1	447160	447518	ChRCC,ccRCC	gene	317719	453948	+	end	6609	PeakInsideFeature	NA	ENSG00000237094.7	RP4-669L17.10	any_internal	0.0292	0.02726	0	0	0.07013
chr1	447405	447412	FOXI1_MA0042.2	9.07075	-	chr1	447160	447518	ChRCC,ccRCC	gene	317719	453948	+	end	6609	PeakInsideFeature	NA	ENSG00000237094.7	RP4-669L17.10	any_internal	0.01442	0.02109	0	0	-0.32824
chr1	447484	447491	FOXI1_MA0042.2	9.07075	-	chr1	447160	447518	ChRCC,ccRCC	gene	317719	453948	+	end	6609	PeakInsideFeature	NA	ENSG00000237094.7	RP4-669L17.10	any_internal	0.01504	0.0237	0	0	-0.40491
chr1	592421	592428	FOXI1_MA0042.2	9.07075	-	chr1	591874	593078	ChRCC,ccRCC	gene	536815	659930	-	center	5896	PeakInsideFeature	NA	ENSG00000230021.3	RP5-857K21.4	any_internal	0.05645	0.0396	0	0	0.40984
chr1	592647	592654	FOXI1_MA0042.2	9.07075	+	chr1	591874	593078	ChRCC,ccRCC	gene	536815	659930	-	center	5896	PeakInsideFeature	NA	ENSG00000230021.3	RP5-857K21.4	any_internal	0.02917	0.05534	0	0	-0.71415
chr1	601159	601166	FOXI1_MA0042.2	9.07075	+	chr1	601075	601559	ChRCC,ccRCC	gene	610221	610645	+	start	8904	Upstream	NA	ENSG00000268663.1	WBP1LP6	any_promoter	0.02038	0.01621	0	0	0.20098
chr1	601213	601220	FOXI1_MA0042.2	9.07075	-	chr1	601075	601559	ChRCC,ccRCC	gene	610221	610645	+	start	8904	Upstream	NA	ENSG00000268663.1	WBP1LP6	any_promoter	0.0178	0.01034	0	0	0.4208
chr1	610762	610769	FOXI1_MA0042.2	9.07075	-	chr1	610136	611256	ChRCC,ccRCC	gene	610221	610645	+	start	475	FeatureInsidePeak	NA	ENSG00000268663.1	WBP1LP6	any_promoter	0.01847	0.02095	0	0	-0.11401
chr1	672817	672824	FOXI1_MA0042.2	9.07075	+	chr1	672180	674246	ChRCC,ccRCC	gene	661610	663527	-	start	9686	Upstream	NA	ENSG00000224956.5	RP11-206L10.1	any_promoter	0.03564	0.04295	0	0	-0.20721
chr1	737797	737804	FOXI1_MA0042.2	9.07075	-	chr1	737774	737997	ccRCC	gene	736258	745541	-	end	1627	PeakInsideFeature	NA	ENSG00000230092.3	RP11-206L10.8	any_internal	0.01571	0.02028	0	0	-0.22256
chr1	753295	753302	FOXI1_MA0042.2	9.07075	+	chr1	752250	753596	ChRCC,ccRCC	gene	745488	753092	-	start	169	OverlapStart	NA	ENSG00000240453.1	RP11-206L10.10	any_promoter	0.01338	0.05267	0	0	-1.36029
chr1	812327	812334	FOXI1_MA0042.2	9.07075	-	chr1	811275	813800	ChRCC,ccRCC	gene	803450	812283	-	start	254	OverlapStart	NA	ENSG00000230368.2	FAM41C	any_promoter	0.0585	0.02756	0	0	0.83861
chr1	826366	826373	FOXI1_MA0042.2	9.07075	+	chr1	825974	826456	ccRCC	gene	818042	819983	+	end	6232	Downstream	NA	ENSG00000269308.1	AL645608.2	distal_enhancer	0.01874	0.04878	0	0	-0.99078
chr1	1065706	1065713	FOXI1_MA0042.2	9.07075	-	chr1	1065460	1066208	ChRCC,ccRCC	gene	1072396	1079436	+	start	6562	Upstream	NA	ENSG00000223823.1	RP11-465B22.5	any_promoter	0.06364	0.1629	0	1	-1.2127
chr1	1128060	1128067	FOXI1_MA0042.2	9.07075	+	chr1	1127765	1128238	ChRCC,ccRCC	gene	1109263	1133315	+	end	5314	PeakInsideFeature	NA	ENSG00000162571.9	TTLL10	any_internal	0.02407	0.03134	0	0	-0.26701
chr1	1343099	1343106	FOXI1_MA0042.2	9.07075	-	chr1	1341853	1343497	ChRCC,ccRCC	gene	1337287	1342693	-	start	18	OverlapStart	NA	ENSG00000242485.1	MRPL20	any_promoter	0.05614	0.11414	0	1	-0.89151
chr1	1387814	1387821	FOXI1_MA0042.2	9.07075	+	chr1	1387484	1388160	ChRCC	gene	1385068	1405538	+	start	2754	PeakInsideFeature	NA	ENSG00000215915.5	ATAD3C	any_internal	0.09057	0.01387	0	0	2.00039
chr1	1446676	1446683	FOXI1_MA0042.2	9.07075	-	chr1	1446419	1448294	ChRCC,ccRCC	gene	1447530	1470067	+	start	174	OverlapStart	NA	ENSG00000197785.9	ATAD3A	any_promoter	0.05044	0.05859	0	0	-0.17783
chr1	1453577	1453584	FOXI1_MA0042.2	9.07075	+	chr1	1453223	1454070	ChRCC,ccRCC	gene	1447530	1470067	+	center	5152	PeakInsideFeature	NA	ENSG00000197785.9	ATAD3A	any_internal	0.02524	0.05029	0	0	-0.74705
chr1	1475588	1475595	FOXI1_MA0042.2	9.07075	+	chr1	1475070	1476859	ChRCC,ccRCC	gene	1470553	1475833	-	start	131	OverlapStart	NA	ENSG00000205090.4	TMEM240	any_promoter	0.054	0.04445	0	0	0.22665
chr1	1484147	1484154	FOXI1_MA0042.2	9.07075	+	chr1	1484111	1484957	ChRCC	gene	1470553	1475833	-	start	8701	Upstream	NA	ENSG00000205090.4	TMEM240	any_promoter	0.02313	0.02522	0	0	-0.0841
chr1	1545778	1545785	FOXI1_MA0042.2	9.07075	-	chr1	1545414	1545872	ccRCC	gene	1550794	1565990	+	start	5151	Upstream	NA	ENSG00000197530.8	MIB2	any_promoter	0.00987	0.02797	0	0	-0.8794
chr1	1694606	1694613	FOXI1_MA0042.2	9.07075	-	chr1	1694446	1694750	ChRCC	gene	1682670	1711896	-	center	2685	PeakInsideFeature	NA	ENSG00000008130.11	NADK	any_internal	0.06104	0.02067	0	0	1.1684
chr1	1739080	1739087	FOXI1_MA0042.2	9.07075	+	chr1	1737626	1739180	ChRCC	gene	1716728	1822495	-	end	21675	PeakInsideFeature	NA	ENSG00000078369.13	GNB1	any_internal	0.04224	0.0392	0	0	0.08371
chr1	1774272	1774279	FOXI1_MA0042.2	9.07075	+	chr1	1772748	1774426	ChRCC,ccRCC	gene	1716728	1822495	-	center	3976	PeakInsideFeature	NA	ENSG00000078369.13	GNB1	any_internal	0.02421	0.04503	0	0	-0.65991
chr1	1824195	1824202	FOXI1_MA0042.2	9.07075	-	chr1	1821397	1824295	ChRCC,ccRCC	gene	1822909	1824097	+	start	63	FeatureInsidePeak	NA	ENSG00000231050.1	RP1-140A9.1	any_promoter	0.0866	0.04957	0	0	0.68212
chr1	1920553	1920560	FOXI1_MA0042.2	9.07075	+	chr1	1920295	1921238	ccRCC	gene	1853395	1935276	-	start	14510	PeakInsideFeature	NA	ENSG00000142609.13	C1orf222	any_internal	0.01877	0.04638	0	0	-0.93093
chr1	1933495	1933502	FOXI1_MA0042.2	9.07075	+	chr1	1933205	1933623	ChRCC	gene	1853395	1935276	-	start	1862	PeakInsideFeature	NA	ENSG00000142609.13	C1orf222	any_internal	0.06541	0.01893	0	0	1.33233
chr1	1992994	1993001	FOXI1_MA0042.2	9.07075	-	chr1	1992910	1993328	ChRCC,ccRCC	gene	1981908	2116834	+	start	11211	PeakInsideFeature	NA	ENSG00000067606.11	PRKCZ	any_internal	0.01502	0.02328	0	0	-0.38877
chr1	2029602	2029609	FOXI1_MA0042.2	9.07075	-	chr1	2029333	2029985	ChRCC	gene	1981908	2116834	+	center	19712	PeakInsideFeature	NA	ENSG00000067606.11	PRKCZ	any_internal	0.07326	0.02272	0	0	1.30385
chr1	2121631	2121638	FOXI1_MA0042.2	9.07075	+	chr1	2120560	2122090	ChRCC,ccRCC	gene	2121236	2123179	+	start	89	OverlapStart	NA	ENSG00000269554.1	AL590822.2	any_promoter	0.15176	0.18774	1	1	-0.28704
chr1	2208052	2208059	FOXI1_MA0042.2	9.07075	+	chr1	2207054	2208195	ChRCC,ccRCC	gene	2160133	2241558	+	center	6779	PeakInsideFeature	NA	ENSG00000157933.9	SKI	any_internal	0.02741	0.06079	0	0	-0.89046
chr1	2243160	2243167	FOXI1_MA0042.2	9.07075	-	chr1	2242712	2243452	ChRCC,ccRCC	gene	2160133	2241558	+	end	1524	Downstream	NA	ENSG00000157933.9	SKI	distal_enhancer	0.07892	0.15839	0	1	-0.90849
chr1	2466764	2466771	FOXI1_MA0042.2	9.07075	-	chr1	2466264	2467156	ChRCC,ccRCC	gene	2460183	2461684	-	start	5026	Upstream	NA	ENSG00000197921.5	HES5	any_promoter	0.14563	0.02421	1	0	2.13172
chr1	3048825	3048832	FOXI1_MA0042.2	9.07075	-	chr1	3048797	3050796	ChRCC,ccRCC	gene	3049490	3050273	-	start	477	FeatureInsidePeak	NA	ENSG00000226286.1	RP1-163G9.2	any_promoter	0.02729	0.01621	0	0	0.48251
chr1	3073894	3073901	FOXI1_MA0042.2	9.07075	-	chr1	3073180	3073968	ChRCC	gene	2985731	3355185	+	start	87843	PeakInsideFeature	NA	ENSG00000142611.12	PRDM16	any_internal	0.07191	0.00787	0	0	2.09574
chr1	3087720	3087727	FOXI1_MA0042.2	9.07075	-	chr1	3086832	3088249	ChRCC,ccRCC	gene	2985731	3355185	+	center	82918	PeakInsideFeature	NA	ENSG00000142611.12	PRDM16	any_internal	0.46244	0.1256	1	1	1.78807
chr1	3250752	3250759	FOXI1_MA0042.2	9.07075	-	chr1	3250340	3250971	ChRCC	gene	2985731	3355185	+	center	80197	PeakInsideFeature	NA	ENSG00000142611.12	PRDM16	any_internal	0.32752	0.01476	1	0	3.68096
chr1	3254973	3254980	FOXI1_MA0042.2	9.07075	-	chr1	3254829	3255546	ChRCC,ccRCC	gene	2985731	3355185	+	center	84729	PeakInsideFeature	NA	ENSG00000142611.12	PRDM16	any_internal	0.32361	0.02148	1	0	3.3376
chr1	3297240	3297247	FOXI1_MA0042.2	9.07075	-	chr1	3296728	3297591	ChRCC,ccRCC	gene	2985731	3355185	+	end	58026	PeakInsideFeature	NA	ENSG00000142611.12	PRDM16	any_internal	0.67715	0.21324	1	1	1.6147
chr1	3356032	3356039	FOXI1_MA0042.2	9.07075	+	chr1	3355973	3356398	ccRCC	gene	2985731	3355185	+	end	1000	Downstream	NA	ENSG00000142611.12	PRDM16	distal_enhancer	0.01663	0.0284	0	0	-0.50146
chr1	3389057	3389064	FOXI1_MA0042.2	9.07075	+	chr1	3387413	3389333	ChRCC,ccRCC	gene	3370989	3397677	+	center	4040	PeakInsideFeature	NA	ENSG00000130762.10	ARHGEF16	any_internal	0.01517	0.05001	0	0	-1.19989
chr1	3540624	3540631	FOXI1_MA0042.2	9.07075	+	chr1	3540587	3542478	ChRCC,ccRCC	gene	3541565	3546691	+	start	33	OverlapStart	NA	ENSG00000158109.10	TPRG1L	any_promoter	0.03299	0.05522	0	0	-0.58262
chr1	3541348	3541355	FOXI1_MA0042.2	9.07075	+	chr1	3540587	3542478	ChRCC,ccRCC	gene	3541565	3546691	+	start	33	OverlapStart	NA	ENSG00000158109.10	TPRG1L	any_promoter	0.56933	0.74649	1	1	-0.38395
chr1	3572826	3572833	FOXI1_MA0042.2	9.07075	-	chr1	3572161	3572872	ChRCC,ccRCC	gene	3547330	3569325	-	start	3191	Upstream	NA	ENSG00000116213.11	WRAP73	any_promoter	0.02665	0.02519	0	0	0.05602
chr1	3693770	3693777	FOXI1_MA0042.2	9.07075	+	chr1	3693716	3693972	ChRCC	gene	3699378	3699673	+	start	5534	Upstream	NA	ENSG00000266075.1	RN7SL574P	any_promoter	0.04646	0.04226	0	0	0.10816
chr1	3700125	3700132	FOXI1_MA0042.2	9.07075	-	chr1	3700042	3700358	ChRCC	gene	3699378	3699673	+	start	822	Downstream	NA	ENSG00000266075.1	RN7SL574P	any_promoter	0.03682	0.02505	0	0	0.40095
chr1	3713638	3713645	FOXI1_MA0042.2	9.07075	+	chr1	3712411	3713671	ChRCC,ccRCC	gene	3696783	3713068	-	start	27	OverlapStart	NA	ENSG00000130764.5	LRRC47	any_promoter	0.04101	0.03195	0	0	0.27217
chr1	3726485	3726492	FOXI1_MA0042.2	9.07075	+	chr1	3726137	3726843	ChRCC	gene	3728644	3773778	-	end	2154	Downstream	NA	ENSG00000116198.8	CEP104	distal_enhancer	0.05192	0.03311	0	0	0.50578
chr1	3738281	3738288	FOXI1_MA0042.2	9.07075	-	chr1	3737374	3739182	ChRCC,ccRCC	gene	3728644	3773778	-	end	9634	PeakInsideFeature	NA	ENSG00000116198.8	CEP104	any_internal	0.19266	0.03783	1	0	2.04501
chr1	3745441	3745448	FOXI1_MA0042.2	9.07075	-	chr1	3744190	3745462	ccRCC	gene	3728644	3773778	-	center	6385	PeakInsideFeature	NA	ENSG00000116198.8	CEP104	any_internal	0.01066	0.02111	0	0	-0.55347
chr1	3754594	3754601	FOXI1_MA0042.2	9.07075	-	chr1	3754445	3754645	ChRCC	gene	3728644	3773778	-	center	3334	PeakInsideFeature	NA	ENSG00000116198.8	CEP104	any_internal	0.01407	0.01816	0	0	-0.21262
chr1	4039085	4039092	FOXI1_MA0042.2	9.07075	+	chr1	4038977	4039180	ccRCC	gene	4000672	4015322	+	end	23756	Downstream	NA	ENSG00000233304.1	RP13-614K11.1	distal_enhancer	0.0108	0.01672	0	0	-0.33715
chr1	4100478	4100485	FOXI1_MA0042.2	9.07075	+	chr1	4100203	4100670	ccRCC	NA	NA	NA	NA	NA	NA	NA	NA	NA	NA	NA	0.01197	0.02362	0	0	-0.57768
chr1	4144228	4144235	FOXI1_MA0042.2	9.07075	+	chr1	4143000	4144555	ChRCC,ccRCC	NA	NA	NA	NA	NA	NA	NA	NA	NA	NA	NA	0.01342	0.09247	0	0	-2.05258
chr1	4315192	4315199	FOXI1_MA0042.2	9.07075	+	chr1	4315177	4315476	ccRCC	NA	NA	NA	NA	NA	NA	NA	NA	NA	NA	NA	0.01081	0.02083	0	0	-0.53145
chr1	4328431	4328438	FOXI1_MA0042.2	9.07075	+	chr1	4327233	4328487	ChRCC,ccRCC	NA	NA	NA	NA	NA	NA	NA	NA	NA	NA	NA	0.01182	0.02269	0	0	-0.54834
chr1	4647687	4647694	FOXI1_MA0042.2	9.07075	+	chr1	4647542	4648077	ccRCC	gene	4631607	4643481	+	end	4328	Downstream	NA	ENSG00000232596.1	RP1-37J18.2	distal_enhancer	0.00682	0.0133	0	0	-0.4331
chr1	4716164	4716171	FOXI1_MA0042.2	9.07075	+	chr1	4715734	4716847	ChRCC,ccRCC	gene	4714791	4852594	+	start	1499	PeakInsideFeature	NA	ENSG00000196581.6	AJAP1	any_internal	0.00905	0.05632	0	0	-1.71345
chr1	4733533	4733540	FOXI1_MA0042.2	9.07075	+	chr1	4733515	4733981	ccRCC	gene	4714791	4852594	+	start	18957	PeakInsideFeature	NA	ENSG00000196581.6	AJAP1	any_internal	0.00724	0.02989	0	0	-1.13532
chr1	4771285	4771292	FOXI1_MA0042.2	9.07075	-	chr1	4771155	4771414	ChRCC	gene	4714791	4852594	+	center	12408	PeakInsideFeature	NA	ENSG00000196581.6	AJAP1	any_internal	0.0194	0.01887	0	0	0.02481
chr1	4954714	4954721	FOXI1_MA0042.2	9.07075	+	chr1	4954377	4954960	ChRCC	NA	NA	NA	NA	NA	NA	NA	NA	NA	NA	NA	0.03898	0.01633	0	0	0.85473
chr1	4991577	4991584	FOXI1_MA0042.2	9.07075	-	chr1	4991428	4991967	ccRCC	NA	NA	NA	NA	NA	NA	NA	NA	NA	NA	NA	0.00882	0.02833	0	0	-0.96448
chr1	5159902	5159909	FOXI1_MA0042.2	9.07075	+	chr1	5159711	5159965	ChRCC	gene	5146518	5150959	-	start	8879	Upstream	NA	ENSG00000231510.1	RP11-542C10.1	any_promoter	0.01798	0.0153	0	0	0.13659
chr1	5357416	5357423	FOXI1_MA0042.2	9.07075	+	chr1	5356991	5358295	ccRCC	NA	NA	NA	NA	NA	NA	NA	NA	NA	NA	NA	0.00713	0.04077	0	0	-1.47907
chr1	5573980	5573987	FOXI1_MA0042.2	9.07075	-	chr1	5573656	5575149	ChRCC,ccRCC	gene	5553037	5554734	+	end	19668	Downstream	NA	ENSG00000260972.1	RP1-58B11.1	distal_enhancer	0.07664	0.04689	0	0	0.59252
chr1	5706664	5706671	FOXI1_MA0042.2	9.07075	-	chr1	5706610	5707037	ccRCC	gene	5647427	5728355	-	center	18932	PeakInsideFeature	NA	ENSG00000236948.1	RP11-154H17.1	any_internal	0.01013	0.03025	0	0	-0.94276
chr1	6031281	6031288	FOXI1_MA0042.2	9.07075	-	chr1	6030575	6031871	ChRCC	gene	5922870	6052533	-	start	21310	PeakInsideFeature	NA	ENSG00000131697.13	NPHP4	any_internal	0.30294	0.01012	1	0	3.85075
chr1	6053469	6053476	FOXI1_MA0042.2	9.07075	-	chr1	6051574	6053657	ChRCC,ccRCC	gene	5922870	6052533	-	start	82	OverlapStart	NA	ENSG00000131697.13	NPHP4	any_promoter	0.03085	0.10137	0	0	-1.41025
chr1	6060762	6060769	FOXI1_MA0042.2	9.07075	-	chr1	6060744	6061032	ccRCC	gene	5922870	6052533	-	start	8355	Upstream	NA	ENSG00000131697.13	NPHP4	any_promoter	0.01079	0.0217	0	0	-0.57083
chr1	6067019	6067026	FOXI1_MA0042.2	9.07075	+	chr1	6067015	6067683	ccRCC	gene	6051525	6161253	+	start	15824	PeakInsideFeature	NA	ENSG00000069424.10	KCNAB2	any_internal	0.01084	0.02051	0	0	-0.51526
chr1	6074699	6074706	FOXI1_MA0042.2	9.07075	-	chr1	6074541	6075215	ccRCC	gene	6051525	6161253	+	start	23353	PeakInsideFeature	NA	ENSG00000069424.10	KCNAB2	any_internal	0.01575	0.03305	0	0	-0.70534
chr1	6380236	6380243	FOXI1_MA0042.2	9.07075	+	chr1	6380220	6380937	ccRCC	gene	6324328	6454451	-	center	8811	PeakInsideFeature	NA	ENSG00000097021.15	ACOT7	any_internal	0.0089	0.01763	0	0	-0.50999
chr1	6413824	6413831	FOXI1_MA0042.2	9.07075	-	chr1	6413551	6414730	ChRCC,ccRCC	gene	6324328	6454451	-	center	24751	PeakInsideFeature	NA	ENSG00000097021.15	ACOT7	any_internal	0.043	0.36242	0	1	-2.77417
chr1	6435370	6435377	FOXI1_MA0042.2	9.07075	-	chr1	6435189	6435576	ChRCC	gene	6324328	6454451	-	start	19069	PeakInsideFeature	NA	ENSG00000097021.15	ACOT7	any_internal	0.03719	0.01526	0	0	0.85902
chr1	6437839	6437846	FOXI1_MA0042.2	9.07075	+	chr1	6437605	6438015	ChRCC	gene	6324328	6454451	-	start	16641	PeakInsideFeature	NA	ENSG00000097021.15	ACOT7	any_internal	0.05945	0.01377	0	0	1.48252
chr1	6445746	6445753	FOXI1_MA0042.2	9.07075	-	chr1	6445036	6446291	ChRCC,ccRCC	gene	6453614	6454451	+	start	7951	Upstream	NA	ENSG00000271746.1	RP1-202O8.3	any_promoter	0.13132	0.04089	1	0	1.44357
chr1	6520737	6520744	FOXI1_MA0042.2	9.07075	-	chr1	6519874	6520881	ccRCC	gene	6484847	6521430	+	end	1053	PeakInsideFeature	NA	ENSG00000187017.10	ESPN	any_internal	0.01858	0.0819	0	0	-1.62855
chr1	6661313	6661320	FOXI1_MA0042.2	9.07075	-	chr1	6660655	6664458	ChRCC,ccRCC	gene	6650783	6674667	-	center	169	PeakInsideFeature	NA	ENSG00000162413.12	KLHL21	any_internal	0.6596	0.64226	1	1	0.03776
chr1	6712189	6712196	FOXI1_MA0042.2	9.07075	-	chr1	6711786	6712473	ChRCC,ccRCC	gene	6694227	6761984	-	center	15976	PeakInsideFeature	NA	ENSG00000007923.11	DNAJC11	any_internal	0.18418	0.0451	1	0	1.78623
chr1	6860959	6860966	FOXI1_MA0042.2	9.07075	+	chr1	6860772	6861573	ChRCC,ccRCC	gene	6845383	7829766	+	start	15789	PeakInsideFeature	NA	ENSG00000171735.14	CAMTA1	any_internal	0.15404	0.02772	1	0	2.07227
chr1	6867903	6867910	FOXI1_MA0042.2	9.07075	-	chr1	6867838	6868238	ChRCC,ccRCC	gene	6845383	7829766	+	start	22655	PeakInsideFeature	NA	ENSG00000171735.14	CAMTA1	any_internal	0.04255	0.01906	0	0	0.81882
chr1	6917657	6917664	FOXI1_MA0042.2	9.07075	-	chr1	6917243	6917767	ccRCC	gene	6845383	7829766	+	start	72122	PeakInsideFeature	NA	ENSG00000171735.14	CAMTA1	any_internal	0.02103	0.0319	0	0	-0.41385
chr1	6939472	6939479	FOXI1_MA0042.2	9.07075	+	chr1	6939432	6939835	ChRCC	gene	6845383	7829766	+	start	94250	PeakInsideFeature	NA	ENSG00000171735.14	CAMTA1	any_internal	0.04846	0.02348	0	0	0.77426
chr1	6960141	6960148	FOXI1_MA0042.2	9.07075	-	chr1	6959529	6960461	ChRCC	gene	6845383	7829766	+	start	114612	PeakInsideFeature	NA	ENSG00000171735.14	CAMTA1	any_internal	0.15133	0.01599	1	0	2.55824
chr1	6973188	6973195	FOXI1_MA0042.2	9.07075	+	chr1	6972061	6973456	ChRCC,ccRCC	gene	6845383	7829766	+	start	127375	PeakInsideFeature	NA	ENSG00000171735.14	CAMTA1	any_internal	0.01543	0.0141	0	0	0.07255
chr1	7020716	7020723	FOXI1_MA0042.2	9.07075	-	chr1	7020372	7020862	ChRCC,ccRCC	gene	6845383	7829766	+	start	175234	PeakInsideFeature	NA	ENSG00000171735.14	CAMTA1	any_internal	0.0785	0.02974	0	0	1.12234
chr1	7037880	7037887	FOXI1_MA0042.2	9.07075	+	chr1	7037817	7038094	ChRCC	gene	6845383	7829766	+	start	192572	PeakInsideFeature	NA	ENSG00000171735.14	CAMTA1	any_internal	0.01493	0.00963	0	0	0.32034
chr1	7148590	7148597	FOXI1_MA0042.2	9.07075	+	chr1	7148503	7148791	ccRCC	gene	6845383	7829766	+	center	188927	PeakInsideFeature	NA	ENSG00000171735.14	CAMTA1	any_internal	0.0106	0.02926	0	0	-0.87754
chr1	7211039	7211046	FOXI1_MA0042.2	9.07075	-	chr1	7210718	7211208	ccRCC	gene	6845383	7829766	+	center	126611	PeakInsideFeature	NA	ENSG00000171735.14	CAMTA1	any_internal	0.00835	0.01768	0	0	-0.55152
chr1	7211069	7211076	FOXI1_MA0042.2	9.07075	-	chr1	7210718	7211208	ccRCC	gene	6845383	7829766	+	center	126611	PeakInsideFeature	NA	ENSG00000171735.14	CAMTA1	any_internal	0.01057	0.01971	0	0	-0.49636
chr1	7268364	7268371	FOXI1_MA0042.2	9.07075	+	chr1	7267767	7268557	ChRCC,ccRCC	gene	6845383	7829766	+	center	69412	PeakInsideFeature	NA	ENSG00000171735.14	CAMTA1	any_internal	0.01239	0.01871	0	0	-0.33627
chr1	7392389	7392396	FOXI1_MA0042.2	9.07075	+	chr1	7392062	7392671	ChRCC	gene	6845383	7829766	+	center	54792	PeakInsideFeature	NA	ENSG00000171735.14	CAMTA1	any_internal	0.06545	0.01362	0	0	1.60787
chr1	7400213	7400220	FOXI1_MA0042.2	9.07075	+	chr1	7400009	7400389	ChRCC	gene	6845383	7829766	+	center	62625	PeakInsideFeature	NA	ENSG00000171735.14	CAMTA1	any_internal	0.02369	0.01274	0	0	0.53433
chr1	7427459	7427466	FOXI1_MA0042.2	9.07075	-	chr1	7426671	7427871	ChRCC,ccRCC	gene	7429002	7430331	+	start	1731	Upstream	NA	ENSG00000237402.1	CAMTA1-IT1	any_promoter	0.08583	0.02454	0	0	1.42858
chr1	7507269	7507276	FOXI1_MA0042.2	9.07075	+	chr1	7507150	7508165	ChRCC	gene	7501155	7501614	-	start	6043	Upstream	NA	ENSG00000225126.1	RP4-549F15.1	any_promoter	0.05023	0.03106	0	0	0.53451
chr1	7507360	7507367	FOXI1_MA0042.2	9.07075	+	chr1	7507150	7508165	ChRCC	gene	7501155	7501614	-	start	6043	Upstream	NA	ENSG00000225126.1	RP4-549F15.1	any_promoter	0.04853	0.02183	0	0	0.84527
chr1	7521123	7521130	FOXI1_MA0042.2	9.07075	+	chr1	7520968	7522068	ccRCC	gene	6845383	7829766	+	center	183944	PeakInsideFeature	NA	ENSG00000171735.14	CAMTA1	any_internal	0.01304	0.01894	0	0	-0.30871
chr1	7551357	7551364	FOXI1_MA0042.2	9.07075	-	chr1	7550860	7552515	ccRCC	gene	6845383	7829766	+	center	214113	PeakInsideFeature	NA	ENSG00000171735.14	CAMTA1	any_internal	0.01104	0.1009	0	0	-2.30854
chr1	7551889	7551896	FOXI1_MA0042.2	9.07075	-	chr1	7550860	7552515	ccRCC	gene	6845383	7829766	+	center	214113	PeakInsideFeature	NA	ENSG00000171735.14	CAMTA1	any_internal	0.00922	0.08345	0	0	-2.18599
chr1	7601934	7601941	FOXI1_MA0042.2	9.07075	-	chr1	7601856	7602056	ccRCC	gene	6845383	7829766	+	end	227810	PeakInsideFeature	NA	ENSG00000171735.14	CAMTA1	any_internal	0.00928	0.0416	0	0	-1.34564
chr1	7669383	7669390	FOXI1_MA0042.2	9.07075	-	chr1	7668944	7670666	ChRCC,ccRCC	gene	6845383	7829766	+	end	159961	PeakInsideFeature	NA	ENSG00000171735.14	CAMTA1	any_internal	0.08544	0.01594	0	0	1.81377
chr1	7703181	7703188	FOXI1_MA0042.2	9.07075	-	chr1	7702411	7703296	ChRCC,ccRCC	gene	6845383	7829766	+	end	126913	PeakInsideFeature	NA	ENSG00000171735.14	CAMTA1	any_internal	0.01156	0.05019	0	0	-1.41234
chr1	7729761	7729768	FOXI1_MA0042.2	9.07075	-	chr1	7729417	7730333	ChRCC,ccRCC	gene	6845383	7829766	+	end	99891	PeakInsideFeature	NA	ENSG00000171735.14	CAMTA1	any_internal	0.09927	0.19813	0	1	-0.91913
chr1	7741831	7741838	FOXI1_MA0042.2	9.07075	-	chr1	7741714	7742574	ChRCC	gene	6845383	7829766	+	end	87622	PeakInsideFeature	NA	ENSG00000171735.14	CAMTA1	any_internal	0.04673	0.02168	0	0	0.80796
chr1	7765153	7765160	FOXI1_MA0042.2	9.07075	-	chr1	7762503	7766086	ChRCC,ccRCC	gene	7760763	7761030	-	start	3264	Upstream	NA	ENSG00000269978.1	RP11-338N10.3	any_promoter	0.1104	0.10931	1	1	0.01294
chr1	7771128	7771135	FOXI1_MA0042.2	9.07075	+	chr1	7770824	7771284	ChRCC	gene	6845383	7829766	+	end	58712	PeakInsideFeature	NA	ENSG00000171735.14	CAMTA1	any_internal	0.05477	0.02045	0	0	1.04817
chr1	7806538	7806545	FOXI1_MA0042.2	9.07075	-	chr1	7805515	7806680	ChRCC,ccRCC	gene	6845383	7829766	+	end	23669	PeakInsideFeature	NA	ENSG00000171735.14	CAMTA1	any_internal	0.00883	0.01003	0	0	-0.082
chr1	7820483	7820490	FOXI1_MA0042.2	9.07075	+	chr1	7820350	7821012	ChRCC,ccRCC	gene	6845383	7829766	+	end	9085	PeakInsideFeature	NA	ENSG00000171735.14	CAMTA1	any_internal	0.01792	0.02349	0	0	-0.24869
chr1	7837871	7837878	FOXI1_MA0042.2	9.07075	-	chr1	7837549	7838064	ChRCC	gene	7844379	7905237	+	start	6573	Upstream	NA	ENSG00000049246.10	PER3	any_promoter	0.25907	0.02825	1	0	2.76119
chr1	7842009	7842016	FOXI1_MA0042.2	9.07075	-	chr1	7841965	7842678	ChRCC	gene	7844379	7905237	+	start	2058	Upstream	NA	ENSG00000049246.10	PER3	any_promoter	0.05134	0.02551	0	0	0.76078
chr1	7868357	7868364	FOXI1_MA0042.2	9.07075	+	chr1	7868080	7868574	ccRCC	gene	7844379	7905237	+	center	6481	PeakInsideFeature	NA	ENSG00000049246.10	PER3	any_internal	0.01096	0.02476	0	0	-0.68647
chr1	7888018	7888025	FOXI1_MA0042.2	9.07075	+	chr1	7887878	7888271	ChRCC	gene	7870301	7887402	-	start	672	Upstream	NA	ENSG00000236266.1	RP3-467L1.4	any_promoter	0.02428	0.01593	0	0	0.38111
chr1	7888217	7888224	FOXI1_MA0042.2	9.07075	-	chr1	7887878	7888271	ChRCC	gene	7870301	7887402	-	start	672	Upstream	NA	ENSG00000236266.1	RP3-467L1.4	any_promoter	0.01408	0.01337	0	0	0.04031
chr1	7925672	7925679	FOXI1_MA0042.2	9.07075	-	chr1	7925359	7925805	ccRCC	gene	7903142	7913572	-	start	12010	Upstream	NA	ENSG00000049247.9	UTS2	distal_enhancer	0.0098	0.01493	0	0	-0.30888
chr1	7991356	7991363	FOXI1_MA0042.2	9.07075	-	chr1	7989728	7991772	ccRCC	gene	7979906	8000926	-	center	334	PeakInsideFeature	NA	ENSG00000049249.4	TNFRSF9	any_internal	0.00868	0.02457	0	0	-0.83201
chr1	8003334	8003341	FOXI1_MA0042.2	9.07075	-	chr1	8002286	8003584	ChRCC,ccRCC	gene	8002431	8002786	+	start	504	FeatureInsidePeak	NA	ENSG00000270330.1	RP5-892F13.2	any_promoter	0.01028	0.05131	0	0	-1.51992
chr1	8009470	8009477	FOXI1_MA0042.2	9.07075	+	chr1	8008758	8009671	ccRCC	gene	8014350	8045565	+	start	5136	Upstream	NA	ENSG00000116288.8	PARK7	any_promoter	0.01236	0.06906	0	0	-1.74753
chr1	8027428	8027435	FOXI1_MA0042.2	9.07075	+	chr1	8027293	8027965	ChRCC	gene	8014350	8045565	+	center	2328	PeakInsideFeature	NA	ENSG00000116288.8	PARK7	any_internal	0.07543	0.02588	0	0	1.21348
chr1	8031299	8031306	FOXI1_MA0042.2	9.07075	+	chr1	8030937	8031552	ChRCC,ccRCC	gene	8014350	8045565	+	center	1287	PeakInsideFeature	NA	ENSG00000116288.8	PARK7	any_internal	0.08978	0.02139	0	0	1.6171
chr1	8043976	8043983	FOXI1_MA0042.2	9.07075	+	chr1	8043206	8044387	ChRCC,ccRCC	gene	8042940	8043043	-	start	753	Upstream	NA	ENSG00000200344.1	Y_RNA	any_promoter	0.01922	0.01452	0	0	0.23798
chr1	8071990	8071997	FOXI1_MA0042.2	9.07075	+	chr1	8071930	8072215	ChRCC	gene	8064463	8086368	-	center	3343	PeakInsideFeature	NA	ENSG00000116285.8	ERRFI1	any_internal	0.02829	0.0444	0	0	-0.48849
chr1	8073294	8073301	FOXI1_MA0042.2	9.07075	-	chr1	8072500	8076220	ChRCC,ccRCC	gene	8064463	8086368	-	center	1055	PeakInsideFeature	NA	ENSG00000116285.8	ERRFI1	any_internal	0.01664	0.17437	0	1	-2.71547
chr1	8075917	8075924	FOXI1_MA0042.2	9.07075	+	chr1	8072500	8076220	ChRCC,ccRCC	gene	8064463	8086368	-	center	1055	PeakInsideFeature	NA	ENSG00000116285.8	ERRFI1	any_internal	0.01054	0.06235	0	0	-1.73591
chr1	8087486	8087493	FOXI1_MA0042.2	9.07075	-	chr1	8085077	8088148	ChRCC,ccRCC	gene	8086797	8182762	+	start	185	OverlapStart	NA	ENSG00000238290.1	RP11-431K24.1	any_promoter	0.02693	0.29203	0	1	-2.9754
chr1	8121518	8121525	FOXI1_MA0042.2	9.07075	-	chr1	8120986	8121985	ChRCC,ccRCC	gene	8117304	8118523	-	start	2962	Upstream	NA	ENSG00000232848.1	CTA-215D11.4	any_promoter	0.0224	0.03965	0	0	-0.59077
chr1	8155322	8155329	FOXI1_MA0042.2	9.07075	+	chr1	8154356	8155469	ccRCC	gene	8086797	8182762	+	center	20133	PeakInsideFeature	NA	ENSG00000238290.1	RP11-431K24.1	any_internal	0.0091	0.11396	0	1	-2.59559
chr1	8156109	8156116	FOXI1_MA0042.2	9.07075	-	chr1	8155843	8158219	ChRCC,ccRCC	gene	8086797	8182762	+	center	22252	PeakInsideFeature	NA	ENSG00000238290.1	RP11-431K24.1	any_internal	0.01097	0.01823	0	0	-0.401
chr1	8181095	8181102	FOXI1_MA0042.2	9.07075	+	chr1	8180741	8183245	ChRCC,ccRCC	gene	8086797	8182762	+	end	769	OverlapEnd	NA	ENSG00000238290.1	RP11-431K24.1	any_internal	0.02762	0.05275	0	0	-0.7131
chr1	8212939	8212946	FOXI1_MA0042.2	9.07075	+	chr1	8212424	8213731	ccRCC	gene	8086797	8182762	+	end	30315	Downstream	NA	ENSG00000238290.1	RP11-431K24.1	distal_enhancer	0.01708	0.19237	0	1	-2.82646
chr1	8214835	8214842	FOXI1_MA0042.2	9.07075	+	chr1	8214780	8215099	ChRCC,ccRCC	gene	8086797	8182762	+	end	32177	Downstream	NA	ENSG00000238290.1	RP11-431K24.1	distal_enhancer	0.01934	0.05603	0	0	-1.12598
chr1	8230369	8230376	FOXI1_MA0042.2	9.07075	+	chr1	8229263	8230950	ChRCC,ccRCC	gene	8249883	8252830	+	start	19777	Upstream	NA	ENSG00000229305.1	RP11-431K24.2	distal_enhancer	0.15794	0.30227	1	1	-0.8882
chr1	8242602	8242609	FOXI1_MA0042.2	9.07075	-	chr1	8241945	8243547	ChRCC,ccRCC	gene	8249883	8252830	+	start	7137	Upstream	NA	ENSG00000229305.1	RP11-431K24.2	any_promoter	0.22771	0.07385	1	0	1.48478
chr1	8319337	8319344	FOXI1_MA0042.2	9.07075	-	chr1	8318669	8320301	ChRCC,ccRCC	gene	8335183	8335438	-	end	15698	Downstream	NA	ENSG00000265414.1	RN7SL729P	distal_enhancer	0.4079	0.36059	1	1	0.17259
chr1	8319796	8319803	FOXI1_MA0042.2	9.07075	-	chr1	8318669	8320301	ChRCC,ccRCC	gene	8335183	8335438	-	end	15698	Downstream	NA	ENSG00000265414.1	RN7SL729P	distal_enhancer	0.21348	0.17561	1	1	0.26567
chr1	8343705	8343712	FOXI1_MA0042.2	9.07075	-	chr1	8341858	8344202	ChRCC,ccRCC	gene	8335183	8335438	-	start	7592	Upstream	NA	ENSG00000265414.1	RN7SL729P	any_promoter	0.02666	0.025	0	0	0.06384
chr1	8455739	8455746	FOXI1_MA0042.2	9.07075	+	chr1	8455095	8458445	ChRCC,ccRCC	gene	8412456	8877702	-	end	44314	PeakInsideFeature	NA	ENSG00000142599.13	RERE	any_internal	0.06961	0.04834	0	0	0.43759
chr1	8457131	8457138	FOXI1_MA0042.2	9.07075	-	chr1	8455095	8458445	ChRCC,ccRCC	gene	8412456	8877702	-	end	44314	PeakInsideFeature	NA	ENSG00000142599.13	RERE	any_internal	0.27254	0.21093	1	1	0.35248
chr1	8469373	8469380	FOXI1_MA0042.2	9.07075	+	chr1	8467907	8470460	ChRCC,ccRCC	gene	8412456	8877702	-	end	56727	PeakInsideFeature	NA	ENSG00000142599.13	RERE	any_internal	0.30022	0.21178	1	1	0.48105
chr1	8484761	8484768	FOXI1_MA0042.2	9.07075	+	chr1	8482543	8485218	ChRCC,ccRCC	gene	8484704	8494898	+	start	824	OverlapStart	NA	ENSG00000232912.1	RP5-1115A15.1	any_promoter	0.31701	0.53278	1	1	-0.72809
chr1	8498943	8498950	FOXI1_MA0042.2	9.07075	-	chr1	8498606	8499874	ChRCC,ccRCC	gene	8412456	8877702	-	end	86784	PeakInsideFeature	NA	ENSG00000142599.13	RERE	any_internal	0.01323	0.02234	0	0	-0.44954
chr1	8536578	8536585	FOXI1_MA0042.2	9.07075	+	chr1	8536017	8536621	ccRCC	gene	8412456	8877702	-	center	108760	PeakInsideFeature	NA	ENSG00000142599.13	RERE	any_internal	0.00936	0.02912	0	0	-0.95519
chr1	8577916	8577923	FOXI1_MA0042.2	9.07075	+	chr1	8577731	8578486	ccRCC	gene	8571853	8571978	-	start	6130	Upstream	NA	ENSG00000221083.1	SNORA77	any_promoter	0.01473	0.03523	0	0	-0.82863
chr1	8605023	8605030	FOXI1_MA0042.2	9.07075	-	chr1	8604949	8605352	ccRCC	gene	8412456	8877702	-	center	39929	PeakInsideFeature	NA	ENSG00000142599.13	RERE	any_internal	0.01582	0.01595	0	0	-0.0068
chr1	8605149	8605156	FOXI1_MA0042.2	9.07075	-	chr1	8604949	8605352	ccRCC	gene	8412456	8877702	-	center	39929	PeakInsideFeature	NA	ENSG00000142599.13	RERE	any_internal	0.01731	0.01568	0	0	0.08346
chr1	8621369	8621376	FOXI1_MA0042.2	9.07075	+	chr1	8619886	8621769	ChRCC,ccRCC	gene	8412456	8877702	-	center	24252	PeakInsideFeature	NA	ENSG00000142599.13	RERE	any_internal	0.07211	0.10021	0	0	-0.4172
chr1	8656158	8656165	FOXI1_MA0042.2	9.07075	-	chr1	8655962	8656704	ChRCC	gene	8412456	8877702	-	center	11254	PeakInsideFeature	NA	ENSG00000142599.13	RERE	any_internal	0.14541	0.01418	1	0	2.60245
chr1	8684152	8684159	FOXI1_MA0042.2	9.07075	-	chr1	8683709	8684275	ccRCC	gene	8412456	8877702	-	center	38913	PeakInsideFeature	NA	ENSG00000142599.13	RERE	any_internal	0.01046	0.01159	0	0	-0.07179
chr1	8689482	8689489	FOXI1_MA0042.2	9.07075	+	chr1	8689230	8690413	ChRCC,ccRCC	gene	8412456	8877702	-	center	44742	PeakInsideFeature	NA	ENSG00000142599.13	RERE	any_internal	0.04096	0.04985	0	0	-0.2251
chr1	8721011	8721018	FOXI1_MA0042.2	9.07075	+	chr1	8720427	8722150	ChRCC,ccRCC	gene	8412456	8877702	-	center	76209	PeakInsideFeature	NA	ENSG00000142599.13	RERE	any_internal	0.033	0.02761	0	0	0.18543
chr1	8721533	8721540	FOXI1_MA0042.2	9.07075	-	chr1	8720427	8722150	ChRCC,ccRCC	gene	8412456	8877702	-	center	76209	PeakInsideFeature	NA	ENSG00000142599.13	RERE	any_internal	0.0444	0.04713	0	0	-0.06857
chr1	8728371	8728378	FOXI1_MA0042.2	9.07075	-	chr1	8728322	8728622	ChRCC,ccRCC	gene	8412456	8877702	-	center	83393	PeakInsideFeature	NA	ENSG00000142599.13	RERE	any_internal	0.07364	0.05099	0	0	0.44506
chr1	8728591	8728598	FOXI1_MA0042.2	9.07075	+	chr1	8728322	8728622	ChRCC,ccRCC	gene	8412456	8877702	-	center	83393	PeakInsideFeature	NA	ENSG00000142599.13	RERE	any_internal	0.02312	0.01323	0	0	0.48224
chr1	8730428	8730435	FOXI1_MA0042.2	9.07075	-	chr1	8730383	8731678	ChRCC,ccRCC	gene	8412456	8877702	-	center	85951	PeakInsideFeature	NA	ENSG00000142599.13	RERE	any_internal	0.03332	0.02513	0	0	0.28977
chr1	8740930	8740937	FOXI1_MA0042.2	9.07075	+	chr1	8740722	8741530	ChRCC,ccRCC	gene	8412456	8877702	-	center	96047	PeakInsideFeature	NA	ENSG00000142599.13	RERE	any_internal	0.07482	0.01573	0	0	1.65773
chr1	8762483	8762490	FOXI1_MA0042.2	9.07075	+	chr1	8762250	8762563	ChRCC	gene	8412456	8877702	-	start	115296	PeakInsideFeature	NA	ENSG00000142599.13	RERE	any_internal	0.14745	0.02934	1	0	1.95561
chr1	8778086	8778093	FOXI1_MA0042.2	9.07075	+	chr1	8777316	8778271	ChRCC	gene	8412456	8877702	-	start	99909	PeakInsideFeature	NA	ENSG00000142599.13	RERE	any_internal	0.09922	0.02323	0	0	1.66733
chr1	8800347	8800354	FOXI1_MA0042.2	9.07075	+	chr1	8800197	8800551	ChRCC,ccRCC	gene	8412456	8877702	-	start	77328	PeakInsideFeature	NA	ENSG00000142599.13	RERE	any_internal	0.03646	0.02904	0	0	0.24146
chr1	8802273	8802280	FOXI1_MA0042.2	9.07075	-	chr1	8802047	8802924	ChRCC,ccRCC	gene	8810488	8811146	+	start	8003	Upstream	NA	ENSG00000234619.1	RP4-633I8.1	any_promoter	0.0544	0.01652	0	0	1.2283
chr1	8836138	8836145	FOXI1_MA0042.2	9.07075	+	chr1	8835909	8836923	ChRCC,ccRCC	gene	8412456	8877702	-	start	41286	PeakInsideFeature	NA	ENSG00000142599.13	RERE	any_internal	0.01302	0.01726	0	0	-0.22849
chr1	8949842	8949849	FOXI1_MA0042.2	9.07075	+	chr1	8949236	8951035	ChRCC,ccRCC	gene	8953467	8954210	+	start	3332	Upstream	NA	ENSG00000238249.1	HMGN2P17	any_promoter	0.01749	0.09824	0	0	-1.91362
chr1	9043967	9043974	FOXI1_MA0042.2	9.07075	-	chr1	9043706	9043978	ccRCC	gene	9039636	9039933	-	start	3909	Upstream	NA	ENSG00000265141.1	RN7SL451P	any_promoter	0.02754	0.0359	0	0	-0.27872
chr1	9048178	9048185	FOXI1_MA0042.2	9.07075	+	chr1	9047792	9048611	ChRCC,ccRCC	gene	9039636	9039933	-	start	8268	Upstream	NA	ENSG00000265141.1	RN7SL451P	any_promoter	0.03259	0.12637	0	1	-1.64062
chr1	9104546	9104553	FOXI1_MA0042.2	9.07075	-	chr1	9104031	9105171	ccRCC	gene	9095165	9148537	-	end	9436	PeakInsideFeature	NA	ENSG00000142583.13	SLC2A5	any_internal	0.01835	0.22023	0	1	-2.94878
chr1	9182259	9182266	FOXI1_MA0042.2	9.07075	+	chr1	9181727	9182611	ChRCC,ccRCC	gene	9160363	9189229	-	start	7060	PeakInsideFeature	NA	ENSG00000180758.10	GPR157	any_internal	0.15512	0.02672	1	0	2.11872
chr1	9298864	9298871	FOXI1_MA0042.2	9.07075	-	chr1	9298386	9298990	ChRCC	gene	9294833	9331396	+	start	3855	PeakInsideFeature	NA	ENSG00000049239.8	H6PD	any_internal	0.31162	0.14894	1	1	1.00919
chr1	9309851	9309858	FOXI1_MA0042.2	9.07075	-	chr1	9309467	9311321	ChRCC,ccRCC	gene	9294833	9331396	+	center	2720	PeakInsideFeature	NA	ENSG00000049239.8	H6PD	any_internal	0.09264	0.05903	0	0	0.56098
chr1	9350939	9350946	FOXI1_MA0042.2	9.07075	+	chr1	9350015	9350978	ccRCC	gene	9352938	9429591	+	start	2442	Upstream	NA	ENSG00000171621.9	SPSB1	any_promoter	0.02778	0.08615	0	0	-1.30972
chr1	9405767	9405774	FOXI1_MA0042.2	9.07075	-	chr1	9405534	9406338	ChRCC	gene	9352938	9429591	+	center	14672	PeakInsideFeature	NA	ENSG00000171621.9	SPSB1	any_internal	0.05215	0.0511	0	0	0.02393
chr1	9498635	9498642	FOXI1_MA0042.2	9.07075	-	chr1	9498002	9499900	ChRCC,ccRCC	gene	9497727	9497837	-	start	1114	Upstream	NA	ENSG00000252956.1	RNA5SP40	any_promoter	0.11079	0.30603	1	1	-1.37523
chr1	9512972	9512979	FOXI1_MA0042.2	9.07075	+	chr1	9512446	9513178	ChRCC,ccRCC	gene	9497727	9497837	-	start	14975	Upstream	NA	ENSG00000252956.1	RNA5SP40	distal_enhancer	0.08461	0.04395	0	0	0.79144
chr1	9537405	9537412	FOXI1_MA0042.2	9.07075	-	chr1	9536530	9537433	ChRCC,ccRCC	gene	9561150	9563530	-	end	24169	Downstream	NA	ENSG00000235263.1	RP13-392I16.1	distal_enhancer	0.01465	0.03352	0	0	-0.77944
chr1	9598120	9598127	FOXI1_MA0042.2	9.07075	-	chr1	9597886	9598499	ChRCC	gene	9599540	9645237	+	start	1348	Upstream	NA	ENSG00000171612.6	SLC25A33	any_promoter	0.14579	0.02058	1	0	2.28699
chr1	9621608	9621615	FOXI1_MA0042.2	9.07075	+	chr1	9620958	9622284	ChRCC,ccRCC	gene	9599540	9645237	+	center	767	PeakInsideFeature	NA	ENSG00000171612.6	SLC25A33	any_internal	0.18302	0.13154	1	1	0.443
chr1	9733969	9733976	FOXI1_MA0042.2	9.07075	+	chr1	9733943	9734719	ChRCC	gene	9732483	9747613	-	end	1848	PeakInsideFeature	NA	ENSG00000231789.2	RP11-558F24.4	any_internal	0.01245	0.01227	0	0	0.0108
chr1	9750133	9750140	FOXI1_MA0042.2	9.07075	-	chr1	9748965	9750389	ChRCC,ccRCC	gene	9732483	9747613	-	start	2064	Upstream	NA	ENSG00000231789.2	RP11-558F24.4	any_promoter	0.0812	0.14564	0	1	-0.76021
chr1	9871414	9871421	FOXI1_MA0042.2	9.07075	+	chr1	9871331	9871679	ChRCC	gene	9789083	9884584	-	start	13079	PeakInsideFeature	NA	ENSG00000171603.12	CLSTN1	any_internal	0.052	0.01226	0	0	1.41114
chr1	9884605	9884612	FOXI1_MA0042.2	9.07075	+	chr1	9882704	9886089	ChRCC,ccRCC	gene	9789083	9884584	-	start	188	OverlapStart	NA	ENSG00000171603.12	CLSTN1	any_promoter	0.21949	0.37013	1	1	-0.72388
chr1	9903674	9903681	FOXI1_MA0042.2	9.07075	+	chr1	9902246	9903848	ccRCC	gene	9908375	9910212	+	start	5328	Upstream	NA	ENSG00000223989.1	RP11-84A14.5	any_promoter	0.01681	0.04161	0	0	-0.90323
chr1	9952748	9952755	FOXI1_MA0042.2	9.07075	-	chr1	9952434	9953951	ChRCC,ccRCC	gene	9908333	9970394	-	center	13829	PeakInsideFeature	NA	ENSG00000178585.10	CTNNBIP1	any_internal	0.22549	0.04759	1	0	2.00041
chr1	10094797	10094804	FOXI1_MA0042.2	9.07075	-	chr1	10094616	10095607	ChRCC,ccRCC	gene	10092889	10241297	+	start	2222	PeakInsideFeature	NA	ENSG00000130939.14	UBE4B	any_internal	0.09656	0.05336	0	0	0.73477
chr1	10106220	10106227	FOXI1_MA0042.2	9.07075	-	chr1	10105833	10107139	ChRCC,ccRCC	gene	10092889	10241297	+	start	13597	PeakInsideFeature	NA	ENSG00000130939.14	UBE4B	any_internal	0.16351	0.08875	1	0	0.80268
chr1	10118307	10118314	FOXI1_MA0042.2	9.07075	+	chr1	10116515	10118571	ChRCC,ccRCC	gene	10118728	10119706	+	start	1185	Upstream	NA	ENSG00000233623.2	PGAM1P11	any_promoter	0.00633	0.00832	0	0	-0.15114
chr1	10168474	10168481	FOXI1_MA0042.2	9.07075	-	chr1	10168190	10168783	ChRCC,ccRCC	gene	10092889	10241297	+	center	1393	PeakInsideFeature	NA	ENSG00000130939.14	UBE4B	any_internal	0.02419	0.04155	0	0	-0.56936
chr1	10169639	10169646	FOXI1_MA0042.2	9.07075	+	chr1	10169229	10169955	ChRCC,ccRCC	gene	10092889	10241297	+	center	2499	PeakInsideFeature	NA	ENSG00000130939.14	UBE4B	any_internal	0.05299	0.01366	0	0	1.35142
chr1	10215032	10215039	FOXI1_MA0042.2	9.07075	+	chr1	10214705	10216042	ChRCC	gene	10223325	10223432	+	start	7952	Upstream	NA	ENSG00000201746.1	RNU6-828P	any_promoter	0.10054	0.00829	0	0	2.48998
chr1	10215179	10215186	FOXI1_MA0042.2	9.07075	-	chr1	10214705	10216042	ChRCC	gene	10223325	10223432	+	start	7952	Upstream	NA	ENSG00000201746.1	RNU6-828P	any_promoter	0.23179	0.0214	1	0	2.87943
chr1	10229335	10229342	FOXI1_MA0042.2	9.07075	-	chr1	10228987	10230676	ChRCC,ccRCC	gene	10092889	10241297	+	end	11466	PeakInsideFeature	NA	ENSG00000130939.14	UBE4B	any_internal	0.04059	0.01373	0	0	1.04037
chr1	10323939	10323946	FOXI1_MA0042.2	9.07075	-	chr1	10323810	10324126	ChRCC,ccRCC	gene	10270862	10441661	+	center	32293	PeakInsideFeature	NA	ENSG00000054523.12	KIF1B	any_internal	0.038	0.06327	0	0	-0.59319
chr1	10328259	10328266	FOXI1_MA0042.2	9.07075	-	chr1	10328064	10328438	ChRCC	gene	10270862	10441661	+	center	28010	PeakInsideFeature	NA	ENSG00000054523.12	KIF1B	any_internal	0.05331	0.0103	0	0	1.5637
chr1	10352376	10352383	FOXI1_MA0042.2	9.07075	-	chr1	10352172	10352694	ChRCC	gene	10359023	10359130	+	start	6590	Upstream	NA	ENSG00000199562.1	RNU6-37P	any_promoter	0.06631	0.01455	0	0	1.5718
chr1	10352383	10352390	FOXI1_MA0042.2	9.07075	-	chr1	10352172	10352694	ChRCC	gene	10359023	10359130	+	start	6590	Upstream	NA	ENSG00000199562.1	RNU6-37P	any_promoter	0.07713	0.01792	0	0	1.58488
chr1	10370598	10370605	FOXI1_MA0042.2	9.07075	-	chr1	10370427	10371424	ChRCC,ccRCC	gene	10270862	10441661	+	center	14664	PeakInsideFeature	NA	ENSG00000054523.12	KIF1B	any_internal	0.18754	0.01594	1	0	2.85024
chr1	10384801	10384808	FOXI1_MA0042.2	9.07075	-	chr1	10384764	10385185	ChRCC,ccRCC	gene	10270862	10441661	+	center	28713	PeakInsideFeature	NA	ENSG00000054523.12	KIF1B	any_internal	0.02813	0.01928	0	0	0.36265
chr1	10394583	10394590	FOXI1_MA0042.2	9.07075	-	chr1	10394080	10395156	ChRCC	gene	10270862	10441661	+	center	38357	PeakInsideFeature	NA	ENSG00000054523.12	KIF1B	any_internal	0.04962	0.01765	0	0	1.06332
chr1	10421286	10421293	FOXI1_MA0042.2	9.07075	-	chr1	10420923	10421651	ChRCC	gene	10270862	10441661	+	end	20374	PeakInsideFeature	NA	ENSG00000054523.12	KIF1B	any_internal	0.02448	0.01343	0	0	0.526
chr1	10498849	10498856	FOXI1_MA0042.2	9.07075	+	chr1	10498711	10499128	ChRCC	gene	10489937	10490734	-	start	8185	Upstream	NA	ENSG00000271989.1	RP4-736L20.3	any_promoter	0.02935	0.01428	0	0	0.66024
chr1	10498870	10498877	FOXI1_MA0042.2	9.07075	+	chr1	10498711	10499128	ChRCC	gene	10489937	10490734	-	start	8185	Upstream	NA	ENSG00000271989.1	RP4-736L20.3	any_promoter	0.03582	0.01025	0	0	1.11476
chr1	10550007	10550014	FOXI1_MA0042.2	9.07075	-	chr1	10549280	10550052	ccRCC	gene	10532344	10690815	+	start	17322	PeakInsideFeature	NA	ENSG00000142655.8	PEX14	any_internal	0.01999	0.02949	0	0	-0.3784
chr1	10615759	10615766	FOXI1_MA0042.2	9.07075	-	chr1	10615526	10616719	ChRCC,ccRCC	gene	10532344	10690815	+	center	4543	PeakInsideFeature	NA	ENSG00000142655.8	PEX14	any_internal	0.1181	0.02331	1	0	1.89083
chr1	10632217	10632224	FOXI1_MA0042.2	9.07075	-	chr1	10632076	10632334	ChRCC	gene	10532344	10690815	+	center	20626	PeakInsideFeature	NA	ENSG00000142655.8	PEX14	any_internal	0.02261	0.01136	0	0	0.57349
chr1	10728343	10728350	FOXI1_MA0042.2	9.07075	+	chr1	10728189	10728965	ChRCC,ccRCC	gene	10696660	10856707	-	end	31917	PeakInsideFeature	NA	ENSG00000130940.10	CASZ1	any_internal	0.06688	0.04522	0	0	0.46531
chr1	10833336	10833343	FOXI1_MA0042.2	9.07075	+	chr1	10833302	10833576	ChRCC	gene	10696660	10856707	-	start	23268	PeakInsideFeature	NA	ENSG00000130940.10	CASZ1	any_internal	0.04813	0.01967	0	0	0.93176
chr1	10901017	10901024	FOXI1_MA0042.2	9.07075	+	chr1	10900777	10901559	ChRCC	gene	10696660	10856707	-	start	44461	Upstream	NA	ENSG00000130940.10	CASZ1	distal_enhancer	0.04076	0.01933	0	0	0.75779
chr1	10926896	10926903	FOXI1_MA0042.2	9.07075	-	chr1	10926231	10927714	ChRCC,ccRCC	gene	10955817	10956055	+	start	28845	Upstream	NA	ENSG00000225158.2	RP11-340B24.3	distal_enhancer	0.04284	0.02481	0	0	0.57919
chr1	10953444	10953451	FOXI1_MA0042.2	9.07075	-	chr1	10953296	10953889	ChRCC	gene	10955817	10956055	+	start	2225	Upstream	NA	ENSG00000225158.2	RP11-340B24.3	any_promoter	0.0312	0.00788	0	0	1.1321
chr1	11004830	11004837	FOXI1_MA0042.2	9.07075	-	chr1	11003944	11004922	ChRCC,ccRCC	gene	11006527	11042094	-	end	2094	Downstream	NA	ENSG00000175262.10	C1orf127	distal_enhancer	0.02551	0.04861	0	0	-0.69689
chr1	11021039	11021046	FOXI1_MA0042.2	9.07075	-	chr1	11020489	11021599	ChRCC,ccRCC	gene	11006527	11042094	-	center	3266	PeakInsideFeature	NA	ENSG00000175262.10	C1orf127	any_internal	0.05259	0.05412	0	0	-0.03394
chr1	11029718	11029725	FOXI1_MA0042.2	9.07075	+	chr1	11029332	11029907	ccRCC	gene	11006527	11042094	-	center	5309	PeakInsideFeature	NA	ENSG00000175262.10	C1orf127	any_internal	0.02262	0.02546	0	0	-0.11474
chr1	11097694	11097701	FOXI1_MA0042.2	9.07075	-	chr1	11097657	11098247	ChRCC,ccRCC	gene	11086579	11107290	-	center	1018	PeakInsideFeature	NA	ENSG00000009724.12	MASP2	any_internal	0.02632	0.03939	0	0	-0.4264
chr1	11194921	11194928	FOXI1_MA0042.2	9.07075	-	chr1	11194076	11195255	ChRCC,ccRCC	gene	11203954	11209594	+	start	9289	Upstream	NA	ENSG00000225602.1	MTOR-AS1	any_promoter	0.02471	0.02068	0	0	0.16929
chr1	11229298	11229305	FOXI1_MA0042.2	9.07075	-	chr1	11228048	11229705	ChRCC,ccRCC	gene	11229563	11229670	-	start	794	FeatureInsidePeak	NA	ENSG00000271794.1	snoU13	any_promoter	0.01089	0.01121	0	0	-0.0203
chr1	11297129	11297136	FOXI1_MA0042.2	9.07075	-	chr1	11296786	11297415	ChRCC,ccRCC	gene	11166591	11322564	-	start	25464	PeakInsideFeature	NA	ENSG00000198793.8	MTOR	any_internal	0.00934	0.01487	0	0	-0.33684
chr1	11313439	11313446	FOXI1_MA0042.2	9.07075	-	chr1	11312975	11313793	ChRCC	gene	11166591	11322564	-	start	9180	PeakInsideFeature	NA	ENSG00000198793.8	MTOR	any_internal	0.35412	0.00897	1	0	4.14635
chr1	11313461	11313468	FOXI1_MA0042.2	9.07075	-	chr1	11312975	11313793	ChRCC	gene	11166591	11322564	-	start	9180	PeakInsideFeature	NA	ENSG00000198793.8	MTOR	any_internal	0.42402	0.01521	1	0	4.01782
chr1	11316443	11316450	FOXI1_MA0042.2	9.07075	-	chr1	11316191	11316881	ChRCC	gene	11166591	11322564	-	start	6028	PeakInsideFeature	NA	ENSG00000198793.8	MTOR	any_internal	0.04895	0.0086	0	0	1.57962
chr1	11329957	11329964	FOXI1_MA0042.2	9.07075	-	chr1	11329801	11330205	ChRCC	gene	11333262	11356106	+	start	3259	Upstream	NA	ENSG00000120942.9	UBIAD1	any_promoter	0.05411	0.0203	0	0	1.04052
chr1	11588608	11588615	FOXI1_MA0042.2	9.07075	+	chr1	11588522	11589118	ccRCC	gene	11539222	11597641	+	end	8821	PeakInsideFeature	NA	ENSG00000204624.6	PTCHD2	any_internal	0.01157	0.02597	0	0	-0.69524
chr1	11626810	11626817	FOXI1_MA0042.2	9.07075	+	chr1	11626623	11626957	ccRCC	gene	11539222	11597641	+	end	29149	Downstream	NA	ENSG00000204624.6	PTCHD2	distal_enhancer	0.00936	0.01749	0	0	-0.47121
chr1	11792283	11792290	FOXI1_MA0042.2	9.07075	+	chr1	11791433	11792990	ChRCC,ccRCC	gene	11796140	11814859	+	start	3929	Upstream	NA	ENSG00000177674.11	AGTRAP	any_promoter	0.22537	0.0568	1	0	1.79132
chr1	11845041	11845048	FOXI1_MA0042.2	9.07075	-	chr1	11844780	11845693	ChRCC,ccRCC	gene	11837133	11839676	-	start	5560	Upstream	NA	ENSG00000177553.6	RP11-56N19.5	any_promoter	0.03268	0.15776	0	1	-1.93326
chr1	11896467	11896474	FOXI1_MA0042.2	9.07075	-	chr1	11896278	11896820	ccRCC	gene	11901073	11908136	+	start	4524	Upstream	NA	ENSG00000242349.1	NPPA-AS1	any_promoter	0.01175	0.07668	0	0	-1.9147
chr1	11933174	11933181	FOXI1_MA0042.2	9.07075	-	chr1	11933083	11933283	ccRCC	gene	11937826	11940463	+	start	4643	Upstream	NA	ENSG00000224904.1	RP5-934G17.6	any_promoter	0.01093	0.01436	0	0	-0.20371
chr1	11933183	11933190	FOXI1_MA0042.2	9.07075	-	chr1	11933083	11933283	ccRCC	gene	11937826	11940463	+	start	4643	Upstream	NA	ENSG00000224904.1	RP5-934G17.6	any_promoter	0.00915	0.00923	0	0	-0.00553
chr1	12040939	12040946	FOXI1_MA0042.2	9.07075	-	chr1	12039580	12041015	ChRCC,ccRCC	gene	12040237	12073571	+	start	60	OverlapStart	NA	ENSG00000116688.12	MFN2	any_promoter	0.09843	0.13963	0	1	-0.45854
chr1	12181911	12181918	FOXI1_MA0042.2	9.07075	+	chr1	12181435	12182017	ChRCC	gene	12123433	12204264	+	center	17878	PeakInsideFeature	NA	ENSG00000120949.10	TNFRSF8	any_internal	0.0333	0.01608	0	0	0.69613
chr1	12203883	12203890	FOXI1_MA0042.2	9.07075	-	chr1	12202375	12204429	ChRCC,ccRCC	gene	12123433	12204264	+	end	862	OverlapEnd	NA	ENSG00000120949.10	TNFRSF8	any_internal	0.1044	0.25008	1	1	-1.17307
chr1	12255067	12255074	FOXI1_MA0042.2	9.07075	-	chr1	12254636	12255083	ccRCC	gene	12227059	12269285	+	center	6687	PeakInsideFeature	NA	ENSG00000028137.12	TNFRSF1B	any_internal	0.01518	0.04009	0	0	-0.94646
chr1	12291308	12291315	FOXI1_MA0042.2	9.07075	+	chr1	12289579	12291545	ChRCC,ccRCC	gene	12290123	12572099	+	start	439	OverlapStart	NA	ENSG00000048707.9	VPS13D	any_promoter	0.35755	0.2417	1	1	0.5432
chr1	12302930	12302937	FOXI1_MA0042.2	9.07075	-	chr1	12302692	12303040	ChRCC	gene	12290123	12572099	+	start	12743	PeakInsideFeature	NA	ENSG00000048707.9	VPS13D	any_internal	0.06056	0.01238	0	0	1.58586
chr1	12394464	12394471	FOXI1_MA0042.2	9.07075	+	chr1	12394340	12394718	ChRCC	gene	12290123	12572099	+	center	36582	PeakInsideFeature	NA	ENSG00000048707.9	VPS13D	any_internal	0.0287	0.01897	0	0	0.39767
chr1	12400484	12400491	FOXI1_MA0042.2	9.07075	-	chr1	12399923	12401241	ChRCC,ccRCC	gene	12290123	12572099	+	center	30529	PeakInsideFeature	NA	ENSG00000048707.9	VPS13D	any_internal	0.04856	0.01452	0	0	1.20092
chr1	12441770	12441777	FOXI1_MA0042.2	9.07075	-	chr1	12440425	12441900	ChRCC,ccRCC	gene	12290123	12572099	+	center	10051	PeakInsideFeature	NA	ENSG00000048707.9	VPS13D	any_internal	0.03093	0.04522	0	0	-0.41717
chr1	12461134	12461141	FOXI1_MA0042.2	9.07075	-	chr1	12459957	12461409	ChRCC	gene	12290123	12572099	+	center	29572	PeakInsideFeature	NA	ENSG00000048707.9	VPS13D	any_internal	0.16162	0.01699	1	0	2.59534
chr1	12484987	12484994	FOXI1_MA0042.2	9.07075	+	chr1	12484305	12485139	ChRCC,ccRCC	gene	12290123	12572099	+	center	53611	PeakInsideFeature	NA	ENSG00000048707.9	VPS13D	any_internal	0.01127	0.02141	0	0	-0.52776
chr1	12518796	12518803	FOXI1_MA0042.2	9.07075	+	chr1	12518562	12518954	ccRCC	gene	12290123	12572099	+	end	53341	PeakInsideFeature	NA	ENSG00000048707.9	VPS13D	any_internal	0.03637	0.11167	0	1	-1.36001
chr1	12533481	12533488	FOXI1_MA0042.2	9.07075	+	chr1	12532909	12533701	ChRCC,ccRCC	gene	12290123	12572099	+	end	38794	PeakInsideFeature	NA	ENSG00000048707.9	VPS13D	any_internal	0.05139	0.12507	0	1	-1.11642
chr1	12571991	12571998	FOXI1_MA0042.2	9.07075	+	chr1	12570341	12572502	ChRCC,ccRCC	gene	12290123	12572099	+	end	678	OverlapEnd	NA	ENSG00000048707.9	VPS13D	any_internal	0.09603	0.04502	0	0	0.92564
chr1	12578928	12578935	FOXI1_MA0042.2	9.07075	+	chr1	12578897	12580170	ChRCC,ccRCC	gene	12587765	12588462	+	start	8232	Upstream	NA	ENSG00000229484.1	RP5-888M10.2	any_promoter	0.01073	0.01938	0	0	-0.47078
chr1	12610109	12610116	FOXI1_MA0042.2	9.07075	-	chr1	12608728	12610970	ChRCC,ccRCC	gene	12627938	12677737	-	end	18089	Downstream	NA	ENSG00000162496.4	DHRS3	distal_enhancer	0.36154	0.18417	1	1	0.93025
chr1	12617889	12617896	FOXI1_MA0042.2	9.07075	+	chr1	12617706	12617945	ChRCC	gene	12627938	12677737	-	end	10113	Downstream	NA	ENSG00000162496.4	DHRS3	distal_enhancer	0.03962	0.0172	0	0	0.82872
chr1	12655962	12655969	FOXI1_MA0042.2	9.07075	+	chr1	12654705	12656819	ChRCC,ccRCC	gene	12627938	12677737	-	center	2925	PeakInsideFeature	NA	ENSG00000162496.4	DHRS3	any_internal	0.6695	0.84592	1	1	-0.33227
chr1	12677687	12677694	FOXI1_MA0042.2	9.07075	-	chr1	12677567	12680954	ChRCC,ccRCC	gene	12678905	12679250	-	start	10	FeatureInsidePeak	NA	ENSG00000272482.1	RP11-474O21.5	any_promoter	0.34333	0.30852	1	1	0.14888
chr1	12678983	12678990	FOXI1_MA0042.2	9.07075	+	chr1	12677567	12680954	ChRCC,ccRCC	gene	12678905	12679250	-	start	10	FeatureInsidePeak	NA	ENSG00000272482.1	RP11-474O21.5	any_promoter	0.18305	0.19878	1	1	-0.11207
chr1	12696333	12696340	FOXI1_MA0042.2	9.07075	-	chr1	12696221	12698228	ChRCC,ccRCC	gene	12704565	12727097	+	start	7341	Upstream	NA	ENSG00000204518.2	AADACL4	any_promoter	0.04073	0.06526	0	0	-0.55383
chr1	12729759	12729766	FOXI1_MA0042.2	9.07075	+	chr1	12729399	12731534	ChRCC	gene	12704565	12727097	+	end	3369	Downstream	NA	ENSG00000204518.2	AADACL4	distal_enhancer	0.07543	0.00971	0	0	2.02552
chr1	12730507	12730514	FOXI1_MA0042.2	9.07075	+	chr1	12729399	12731534	ChRCC	gene	12704565	12727097	+	end	3369	Downstream	NA	ENSG00000204518.2	AADACL4	distal_enhancer	0.02276	0.01839	0	0	0.19571
chr1	12750431	12750438	FOXI1_MA0042.2	9.07075	-	chr1	12750295	12750614	ChRCC	gene	12752924	12753036	+	start	2470	Upstream	NA	ENSG00000226166.2	RP11-474O21.2	any_promoter	0.03065	0.0116	0	0	0.86238
chr1	12836318	12836325	FOXI1_MA0042.2	9.07075	+	chr1	12836118	12836362	ChRCC	gene	12834983	12838049	+	center	276	PeakInsideFeature	NA	ENSG00000116726.4	PRAMEF12	any_internal	0.01102	0.01399	0	0	-0.17734
chr1	12933684	12933691	FOXI1_MA0042.2	9.07075	-	chr1	12933627	12934379	ccRCC	gene	12939044	12946025	-	end	5041	Downstream	NA	ENSG00000243073.3	PRAMEF4	distal_enhancer	0.01092	0.02266	0	0	-0.6034
chr1	13197587	13197594	FOXI1_MA0042.2	9.07075	+	chr1	13197549	13197749	ChRCC	gene	13196269	13199067	+	center	19	PeakInsideFeature	NA	ENSG00000224199.1	WI2-2994D6.1	any_internal	0.01425	0.03686	0	0	-0.90436
chr1	13545403	13545410	FOXI1_MA0042.2	9.07075	+	chr1	13545340	13545573	ChRCC	gene	13516065	13526943	+	end	18513	Downstream	NA	ENSG00000204486.3	PRAMEF21	distal_enhancer	0.0324	0.01623	0	0	0.6592
chr1	13870512	13870519	FOXI1_MA0042.2	9.07075	-	chr1	13870321	13870787	ChRCC,ccRCC	gene	13881495	13882189	+	start	10941	Upstream	NA	ENSG00000215909.3	RP4-597A16.3	distal_enhancer	0.0332	0.023	0	0	0.3719
chr1	13911659	13911666	FOXI1_MA0042.2	9.07075	+	chr1	13910118	13912433	ChRCC,ccRCC	gene	13909959	13944452	+	start	1316	PeakInsideFeature	NA	ENSG00000162493.12	PDPN	any_internal	0.01579	0.03232	0	0	-0.6795
chr1	14027819	14027826	FOXI1_MA0042.2	9.07075	-	chr1	14026092	14028111	ChRCC,ccRCC	gene	14026692	14151574	+	start	409	OverlapStart	NA	ENSG00000116731.18	PRDM2	any_promoter	0.00566	0.01497	0	0	-0.61981
chr1	14054796	14054803	FOXI1_MA0042.2	9.07075	+	chr1	14054688	14054934	ChRCC	gene	14026692	14151574	+	start	28119	PeakInsideFeature	NA	ENSG00000116731.18	PRDM2	any_internal	0.02494	0.01858	0	0	0.27516
chr1	14056904	14056911	FOXI1_MA0042.2	9.07075	+	chr1	14056904	14058116	ChRCC,ccRCC	gene	14026692	14151574	+	start	30818	PeakInsideFeature	NA	ENSG00000116731.18	PRDM2	any_internal	0.01841	0.03994	0	0	-0.7785
chr1	14088118	14088125	FOXI1_MA0042.2	9.07075	-	chr1	14087495	14088345	ChRCC,ccRCC	gene	14026692	14151574	+	center	1213	PeakInsideFeature	NA	ENSG00000116731.18	PRDM2	any_internal	0.10735	0.01352	1	0	2.23949
chr1	14109912	14109919	FOXI1_MA0042.2	9.07075	+	chr1	14108598	14110056	ChRCC,ccRCC	gene	14026692	14151574	+	center	20194	PeakInsideFeature	NA	ENSG00000116731.18	PRDM2	any_internal	0.03172	0.02814	0	0	0.12418
chr1	14115597	14115604	FOXI1_MA0042.2	9.07075	-	chr1	14115371	14115604	ccRCC	gene	14026692	14151574	+	center	26354	PeakInsideFeature	NA	ENSG00000116731.18	PRDM2	any_internal	0.02782	0.02849	0	0	-0.02426
chr1	14133920	14133927	FOXI1_MA0042.2	9.07075	+	chr1	14133652	14134034	ChRCC,ccRCC	gene	14026692	14151574	+	end	17731	PeakInsideFeature	NA	ENSG00000116731.18	PRDM2	any_internal	0.06983	0.0244	0	0	1.17561
chr1	14135601	14135608	FOXI1_MA0042.2	9.07075	+	chr1	14135323	14136013	ccRCC	gene	14026692	14151574	+	end	15906	PeakInsideFeature	NA	ENSG00000116731.18	PRDM2	any_internal	0.01089	0.03561	0	0	-1.06688
chr1	14191549	14191556	FOXI1_MA0042.2	9.07075	+	chr1	14191310	14191671	ChRCC	gene	14026692	14151574	+	end	39916	Downstream	NA	ENSG00000116731.18	PRDM2	distal_enhancer	0.03257	0.01004	0	0	1.0264
chr1	14215383	14215390	FOXI1_MA0042.2	9.07075	+	chr1	14215292	14215530	ChRCC	NA	NA	NA	NA	NA	NA	NA	NA	NA	NA	NA	0.0178	0.00983	0	0	0.45459
chr1	14282878	14282885	FOXI1_MA0042.2	9.07075	-	chr1	14282821	14283589	ChRCC	NA	NA	NA	NA	NA	NA	NA	NA	NA	NA	NA	0.02929	0.01348	0	0	0.70327
chr1	14366654	14366661	FOXI1_MA0042.2	9.07075	-	chr1	14366258	14367100	ChRCC	NA	NA	NA	NA	NA	NA	NA	NA	NA	NA	NA	0.0697	0.01039	0	0	1.88223
chr1	14382298	14382305	FOXI1_MA0042.2	9.07075	-	chr1	14381813	14382928	ChRCC,ccRCC	NA	NA	NA	NA	NA	NA	NA	NA	NA	NA	NA	0.02431	0.06772	0	0	-1.14138
chr1	14463241	14463248	FOXI1_MA0042.2	9.07075	+	chr1	14462773	14463653	ChRCC	gene	14450727	14450830	-	start	12383	Upstream	NA	ENSG00000252151.1	RNU6-1265P	distal_enhancer	0.04102	0.01384	0	0	1.04596
chr1	14554329	14554336	FOXI1_MA0042.2	9.07075	+	chr1	14553483	14554426	ccRCC	gene	14548385	14549613	-	start	4341	Upstream	NA	ENSG00000231606.1	RP11-344F13.1	any_promoter	0.01598	0.0161	0	0	-0.00624
chr1	14617859	14617866	FOXI1_MA0042.2	9.07075	-	chr1	14617626	14618231	ChRCC	NA	NA	NA	NA	NA	NA	NA	NA	NA	NA	NA	0.14885	0.02066	1	0	2.31118
chr1	14650657	14650664	FOXI1_MA0042.2	9.07075	-	chr1	14650511	14650820	ChRCC	gene	14675449	14677518	-	end	24784	Downstream	NA	ENSG00000234593.1	RP4-704D23.1	distal_enhancer	0.02686	0.01337	0	0	0.62139
chr1	14687716	14687723	FOXI1_MA0042.2	9.07075	-	chr1	14687253	14688262	ChRCC,ccRCC	gene	14675449	14677518	-	start	10239	Upstream	NA	ENSG00000234593.1	RP4-704D23.1	distal_enhancer	0.10207	0.28999	0	1	-1.40705
chr1	14748767	14748774	FOXI1_MA0042.2	9.07075	-	chr1	14748648	14748939	ccRCC	NA	NA	NA	NA	NA	NA	NA	NA	NA	NA	NA	0.01288	0.01804	0	0	-0.27505
chr1	14753567	14753574	FOXI1_MA0042.2	9.07075	-	chr1	14753150	14753796	ChRCC,ccRCC	NA	NA	NA	NA	NA	NA	NA	NA	NA	NA	NA	0.08896	0.03373	0	0	1.14799
chr1	14774519	14774526	FOXI1_MA0042.2	9.07075	+	chr1	14774380	14775028	ChRCC,ccRCC	NA	NA	NA	NA	NA	NA	NA	NA	NA	NA	NA	0.03397	0.02279	0	0	0.4052
chr1	14866926	14866933	FOXI1_MA0042.2	9.07075	+	chr1	14866475	14867103	ChRCC,ccRCC	NA	NA	NA	NA	NA	NA	NA	NA	NA	NA	NA	0.10364	0.0346	1	0	1.31704
chr1	14876627	14876634	FOXI1_MA0042.2	9.07075	-	chr1	14876498	14877078	ChRCC	gene	14925199	15444539	+	start	48411	Upstream	NA	ENSG00000189337.11	KAZN	distal_enhancer	0.0872	0.03118	0	0	1.2059
chr1	14887769	14887776	FOXI1_MA0042.2	9.07075	+	chr1	14887437	14887863	ChRCC,ccRCC	gene	14925199	15444539	+	start	37549	Upstream	NA	ENSG00000189337.11	KAZN	distal_enhancer	0.0161	0.02511	0	0	-0.40517
chr1	14922583	14922590	FOXI1_MA0042.2	9.07075	-	chr1	14922488	14922691	ChRCC	gene	14925199	15444539	+	start	2610	Upstream	NA	ENSG00000189337.11	KAZN	any_promoter	0.07429	0.02109	0	0	1.39125
chr1	14937094	14937101	FOXI1_MA0042.2	9.07075	+	chr1	14936875	14937813	ccRCC	gene	14925199	15444539	+	start	12145	PeakInsideFeature	NA	ENSG00000189337.11	KAZN	any_internal	0.01294	0.02264	0	0	-0.47909
chr1	14981227	14981234	FOXI1_MA0042.2	9.07075	-	chr1	14979794	14981798	ccRCC	gene	14925199	15444539	+	start	55597	PeakInsideFeature	NA	ENSG00000189337.11	KAZN	any_internal	0.01682	0.23558	0	1	-3.11666
chr1	15014115	15014122	FOXI1_MA0042.2	9.07075	+	chr1	15013837	15014486	ccRCC	gene	14925199	15444539	+	start	88962	PeakInsideFeature	NA	ENSG00000189337.11	KAZN	any_internal	0.01115	0.03067	0	0	-0.89121
chr1	15026130	15026137	FOXI1_MA0042.2	9.07075	-	chr1	15025444	15027195	ChRCC,ccRCC	gene	15018624	15019109	-	start	7210	Upstream	NA	ENSG00000235829.1	TBCAP2	any_promoter	0.01557	0.26894	0	1	-3.36393
chr1	15050184	15050191	FOXI1_MA0042.2	9.07075	+	chr1	15049606	15050276	ccRCC	gene	14925199	15444539	+	start	124742	PeakInsideFeature	NA	ENSG00000189337.11	KAZN	any_internal	0.00895	0.03565	0	0	-1.19772
chr1	15120013	15120020	FOXI1_MA0042.2	9.07075	-	chr1	15119907	15121121	ChRCC,ccRCC	gene	14925199	15444539	+	center	64355	PeakInsideFeature	NA	ENSG00000189337.11	KAZN	any_internal	0.01647	0.02225	0	0	-0.26936
chr1	15131088	15131095	FOXI1_MA0042.2	9.07075	-	chr1	15130818	15131694	ChRCC,ccRCC	gene	14925199	15444539	+	center	53613	PeakInsideFeature	NA	ENSG00000189337.11	KAZN	any_internal	0.00866	0.02149	0	0	-0.70535
chr1	15131649	15131656	FOXI1_MA0042.2	9.07075	+	chr1	15130818	15131694	ChRCC,ccRCC	gene	14925199	15444539	+	center	53613	PeakInsideFeature	NA	ENSG00000189337.11	KAZN	any_internal	0.00528	0.02382	0	0	-1.06535
chr1	15169098	15169105	FOXI1_MA0042.2	9.07075	-	chr1	15168921	15169243	ChRCC	gene	14925199	15444539	+	center	15787	PeakInsideFeature	NA	ENSG00000189337.11	KAZN	any_internal	0.02203	0.00867	0	0	0.72794
chr1	15247883	15247890	FOXI1_MA0042.2	9.07075	-	chr1	15247227	15247922	ChRCC,ccRCC	gene	14925199	15444539	+	center	62705	PeakInsideFeature	NA	ENSG00000189337.11	KAZN	any_internal	0.04256	0.03446	0	0	0.2333
chr1	15252767	15252774	FOXI1_MA0042.2	9.07075	+	chr1	15252226	15253286	ChRCC	gene	14925199	15444539	+	center	67887	PeakInsideFeature	NA	ENSG00000189337.11	KAZN	any_internal	0.14693	0.02062	1	0	2.29561
chr1	15252805	15252812	FOXI1_MA0042.2	9.07075	-	chr1	15252226	15253286	ChRCC	gene	14925199	15444539	+	center	67887	PeakInsideFeature	NA	ENSG00000189337.11	KAZN	any_internal	0.15037	0.0224	1	0	2.24919
chr1	15256176	15256183	FOXI1_MA0042.2	9.07075	+	chr1	15255728	15258398	ChRCC,ccRCC	gene	14925199	15444539	+	center	72194	PeakInsideFeature	NA	ENSG00000189337.11	KAZN	any_internal	0.47687	0.48328	1	1	-0.01881
chr1	15276444	15276451	FOXI1_MA0042.2	9.07075	-	chr1	15276333	15277410	ChRCC,ccRCC	gene	14925199	15444539	+	center	92002	PeakInsideFeature	NA	ENSG00000189337.11	KAZN	any_internal	0.02077	0.06096	0	0	-1.16236
chr1	15279407	15279414	FOXI1_MA0042.2	9.07075	-	chr1	15279136	15279920	ChRCC,ccRCC	gene	14925199	15444539	+	center	94659	PeakInsideFeature	NA	ENSG00000189337.11	KAZN	any_internal	0.04448	0.12012	0	1	-1.23062
chr1	15280706	15280713	FOXI1_MA0042.2	9.07075	-	chr1	15280516	15281068	ccRCC	gene	14925199	15444539	+	center	95923	PeakInsideFeature	NA	ENSG00000189337.11	KAZN	any_internal	0.01954	0.09337	0	0	-1.75029
chr1	15306711	15306718	FOXI1_MA0042.2	9.07075	-	chr1	15306526	15307028	ChRCC	gene	14925199	15444539	+	center	121908	PeakInsideFeature	NA	ENSG00000189337.11	KAZN	any_internal	0.28399	0.01772	1	0	3.32977
chr1	15347013	15347020	FOXI1_MA0042.2	9.07075	-	chr1	15346506	15347129	ChRCC	gene	14925199	15444539	+	end	97722	PeakInsideFeature	NA	ENSG00000189337.11	KAZN	any_internal	0.0561	0.02586	0	0	0.8523
chr1	15449891	15449898	FOXI1_MA0042.2	9.07075	-	chr1	15449726	15450668	ChRCC	gene	15442447	15478960	-	end	7750	PeakInsideFeature	NA	ENSG00000175147.7	TMEM51-AS1	any_internal	0.08459	0.01852	0	0	1.67229
chr1	15483760	15483767	FOXI1_MA0042.2	9.07075	-	chr1	15483325	15484186	ChRCC	gene	15442447	15478960	-	start	4795	Upstream	NA	ENSG00000175147.7	TMEM51-AS1	any_promoter	0.28762	0.06962	1	0	1.88017
chr1	15492501	15492508	FOXI1_MA0042.2	9.07075	-	chr1	15492317	15493000	ChRCC	gene	15490839	15497813	-	center	1668	PeakInsideFeature	NA	ENSG00000204464.3	C1orf195	any_internal	0.07506	0.01673	0	0	1.61004
chr1	15525444	15525451	FOXI1_MA0042.2	9.07075	-	chr1	15525173	15525547	ChRCC	gene	15518323	15519341	-	start	6019	Upstream	NA	ENSG00000215720.4	RP1-21O18.3	any_promoter	0.32212	0.05598	1	0	2.30248
chr1	15527523	15527530	FOXI1_MA0042.2	9.07075	-	chr1	15526706	15527641	ChRCC,ccRCC	gene	15518323	15519341	-	start	7832	Upstream	NA	ENSG00000215720.4	RP1-21O18.3	any_promoter	0.26319	0.16061	1	1	0.67389
chr1	15528794	15528801	FOXI1_MA0042.2	9.07075	+	chr1	15528248	15529136	ChRCC,ccRCC	gene	15518323	15519341	-	start	9351	Upstream	NA	ENSG00000215720.4	RP1-21O18.3	any_promoter	0.1788	0.0815	1	0	1.03149
chr1	15545668	15545675	FOXI1_MA0042.2	9.07075	+	chr1	15544853	15546817	ChRCC,ccRCC	gene	15479027	15546976	+	end	1141	PeakInsideFeature	NA	ENSG00000171729.9	TMEM51	any_internal	0.0247	0.02812	0	0	-0.1296
chr1	15557286	15557293	FOXI1_MA0042.2	9.07075	+	chr1	15557171	15557547	ChRCC	gene	15479027	15546976	+	end	10383	Downstream	NA	ENSG00000171729.9	TMEM51	distal_enhancer	0.05593	0.02907	0	0	0.73033
chr1	15575614	15575621	FOXI1_MA0042.2	9.07075	+	chr1	15574903	15575931	ChRCC,ccRCC	gene	15573767	15726779	+	start	1650	PeakInsideFeature	NA	ENSG00000142621.15	FHAD1	any_internal	0.04597	0.05544	0	0	-0.2194
chr1	15624089	15624096	FOXI1_MA0042.2	9.07075	+	chr1	15623532	15624098	ccRCC	gene	15573767	15726779	+	center	26458	PeakInsideFeature	NA	ENSG00000142621.15	FHAD1	any_internal	0.01156	0.0169	0	0	-0.29831
chr1	15649890	15649897	FOXI1_MA0042.2	9.07075	-	chr1	15649489	15650905	ChRCC,ccRCC	gene	15573767	15726779	+	center	76	PeakInsideFeature	NA	ENSG00000142621.15	FHAD1	any_internal	0.01654	0.02293	0	0	-0.2944
chr1	15666646	15666653	FOXI1_MA0042.2	9.07075	-	chr1	15666068	15667364	ChRCC,ccRCC	gene	15660661	15661960	-	start	4756	Upstream	NA	ENSG00000236045.1	RP3-467K16.7	any_promoter	0.0438	0.03255	0	0	0.32689
chr1	15672229	15672236	FOXI1_MA0042.2	9.07075	+	chr1	15672074	15673119	ChRCC,ccRCC	gene	15653175	15670372	-	start	2224	Upstream	NA	ENSG00000233485.1	RP3-467K16.2	any_promoter	0.01251	0.02779	0	0	-0.70617
chr1	15678782	15678789	FOXI1_MA0042.2	9.07075	-	chr1	15678754	15679310	ChRCC,ccRCC	gene	15653175	15670372	-	start	8660	Upstream	NA	ENSG00000233485.1	RP3-467K16.2	any_promoter	0.01664	0.02418	0	0	-0.34047
chr1	15727620	15727627	FOXI1_MA0042.2	9.07075	+	chr1	15727123	15728096	ChRCC	gene	15736390	15756839	+	start	8781	Upstream	NA	ENSG00000142634.8	EFHD2	any_promoter	0.01932	0.01338	0	0	0.3068
chr1	15791134	15791141	FOXI1_MA0042.2	9.07075	+	chr1	15790680	15791698	ccRCC	gene	15792403	15817895	+	start	1214	Upstream	NA	ENSG00000215704.5	CELA2B	any_promoter	0.007	0.0243	0	0	-0.94542
chr1	15828009	15828016	FOXI1_MA0042.2	9.07075	+	chr1	15827962	15829004	ChRCC,ccRCC	gene	15817326	15853029	-	center	6694	PeakInsideFeature	NA	ENSG00000132906.13	CASP9	any_internal	0.01778	0.04263	0	0	-0.88229
chr1	15828327	15828334	FOXI1_MA0042.2	9.07075	+	chr1	15827962	15829004	ChRCC,ccRCC	gene	15817326	15853029	-	center	6694	PeakInsideFeature	NA	ENSG00000132906.13	CASP9	any_internal	0.04262	0.03623	0	0	0.1806
chr1	15852146	15852153	FOXI1_MA0042.2	9.07075	-	chr1	15850360	15852379	ChRCC,ccRCC	gene	15853307	15918874	+	start	1938	Upstream	NA	ENSG00000116138.8	DNAJC16	any_promoter	0.0938	0.13205	0	1	-0.44636
chr1	15852822	15852829	FOXI1_MA0042.2	9.07075	+	chr1	15852644	15853823	ChRCC,ccRCC	gene	15853307	15918874	+	start	74	OverlapStart	NA	ENSG00000116138.8	DNAJC16	any_promoter	0.13822	0.19954	1	1	-0.49473
chr1	15954635	15954642	FOXI1_MA0042.2	9.07075	+	chr1	15953906	15954843	ChRCC,ccRCC	gene	15943994	15995539	+	start	10380	PeakInsideFeature	NA	ENSG00000197312.7	DDI2	any_internal	0.11031	0.01665	1	0	2.10607
chr1	15983762	15983769	FOXI1_MA0042.2	9.07075	+	chr1	15983138	15984333	ChRCC,ccRCC	gene	15986363	15988217	+	start	2628	Upstream	NA	ENSG00000215695.1	RSC1A1	any_promoter	0.01798	0.02915	0	0	-0.46101
chr1	15994649	15994656	FOXI1_MA0042.2	9.07075	-	chr1	15994636	15995357	ccRCC	gene	15943994	15995539	+	end	543	PeakInsideFeature	NA	ENSG00000197312.7	DDI2	any_internal	0.00725	0.01884	0	0	-0.68886
chr1	15995047	15995054	FOXI1_MA0042.2	9.07075	-	chr1	15994636	15995357	ccRCC	gene	15943994	15995539	+	end	543	PeakInsideFeature	NA	ENSG00000197312.7	DDI2	any_internal	0.00918	0.03119	0	0	-1.03896
chr1	16011749	16011756	FOXI1_MA0042.2	9.07075	+	chr1	16009462	16011840	ChRCC,ccRCC	gene	16010826	16061264	+	start	175	OverlapStart	NA	ENSG00000116786.7	PLEKHM2	any_promoter	0.0839	0.06841	0	0	0.25506
chr1	16044987	16044994	FOXI1_MA0042.2	9.07075	+	chr1	16044101	16045268	ChRCC,ccRCC	gene	16010826	16061264	+	center	8639	PeakInsideFeature	NA	ENSG00000116786.7	PLEKHM2	any_internal	0.07542	0.09037	0	0	-0.22851
chr1	16067875	16067882	FOXI1_MA0042.2	9.07075	-	chr1	16067697	16068405	ChRCC,ccRCC	gene	16068916	16074477	+	start	865	Upstream	NA	ENSG00000162460.6	TMEM82	any_promoter	0.04159	0.05647	0	0	-0.35535
chr1	16126601	16126608	FOXI1_MA0042.2	9.07075	+	chr1	16125451	16127943	ChRCC,ccRCC	gene	16119290	16119780	+	end	6917	Downstream	NA	ENSG00000224321.1	RP11-169K16.6	distal_enhancer	0.07991	0.23409	0	1	-1.42397
chr1	16135626	16135633	FOXI1_MA0042.2	9.07075	+	chr1	16134854	16135702	ChRCC	gene	16133678	16134194	-	start	1084	Upstream	NA	ENSG00000233954.4	RP11-169K16.7	any_promoter	0.04035	0.01633	0	0	0.89322
chr1	16176079	16176086	FOXI1_MA0042.2	9.07075	-	chr1	16173350	16176811	ChRCC,ccRCC	gene	16160559	16174642	-	start	438	OverlapStart	NA	ENSG00000179743.2	RP11-169K16.9	any_promoter	0.2681	0.401	1	1	-0.56072
chr1	16242792	16242799	FOXI1_MA0042.2	9.07075	+	chr1	16242605	16244090	ChRCC,ccRCC	gene	16174358	16266955	+	center	22691	PeakInsideFeature	NA	ENSG00000065526.6	SPEN	any_internal	0.01093	0.02031	0	0	-0.50052
chr1	16242977	16242984	FOXI1_MA0042.2	9.07075	-	chr1	16242605	16244090	ChRCC,ccRCC	gene	16174358	16266955	+	center	22691	PeakInsideFeature	NA	ENSG00000065526.6	SPEN	any_internal	0.01359	0.04228	0	0	-1.09424
chr1	16266112	16266119	FOXI1_MA0042.2	9.07075	-	chr1	16265550	16266286	ChRCC,ccRCC	gene	16174358	16266955	+	end	1037	PeakInsideFeature	NA	ENSG00000065526.6	SPEN	any_internal	0.29167	0.149	1	1	0.91676
chr1	16335858	16335865	FOXI1_MA0042.2	9.07075	-	chr1	16335463	16335890	ChRCC,ccRCC	gene	16332654	16333166	-	start	2510	Upstream	NA	ENSG00000233078.1	RP11-5P18.5	any_promoter	0.08727	0.03509	0	0	1.08099
chr1	16382713	16382720	FOXI1_MA0042.2	9.07075	-	chr1	16381978	16383167	ChRCC,ccRCC	gene	16370271	16383803	+	end	1231	PeakInsideFeature	NA	ENSG00000184908.13	CLCNKB	any_internal	0.90179	0.63954	1	1	0.48821
chr1	16395125	16395132	FOXI1_MA0042.2	9.07075	-	chr1	16394683	16395539	ChRCC,ccRCC	gene	16384263	16400127	-	center	2916	PeakInsideFeature	NA	ENSG00000185519.8	FAM131C	any_internal	0.29726	0.31296	1	1	-0.07151
chr1	16395441	16395448	FOXI1_MA0042.2	9.07075	-	chr1	16394683	16395539	ChRCC,ccRCC	gene	16384263	16400127	-	center	2916	PeakInsideFeature	NA	ENSG00000185519.8	FAM131C	any_internal	0.14686	0.13491	1	1	0.11305
chr1	16400359	16400366	FOXI1_MA0042.2	9.07075	+	chr1	16399536	16400520	ChRCC,ccRCC	gene	16384263	16400127	-	start	99	OverlapStart	NA	ENSG00000185519.8	FAM131C	any_promoter	0.16106	0.09808	1	0	0.65421
chr1	16417928	16417935	FOXI1_MA0042.2	9.07075	+	chr1	16417680	16418175	ChRCC	gene	16384263	16400127	-	start	17800	Upstream	NA	ENSG00000185519.8	FAM131C	distal_enhancer	0.06934	0.02008	0	0	1.35086
chr1	16447635	16447642	FOXI1_MA0042.2	9.07075	+	chr1	16447469	16447893	ChRCC	gene	16450831	16482582	-	end	3150	Downstream	NA	ENSG00000142627.9	EPHA2	distal_enhancer	0.04635	0.01763	0	0	0.98522
chr1	16711921	16711928	FOXI1_MA0042.2	9.07075	+	chr1	16711597	16714341	ChRCC,ccRCC	gene	16713611	16763919	-	end	642	OverlapEnd	NA	ENSG00000187144.7	SPATA21	any_internal	0.34118	0.02227	1	0	3.37732
chr1	16767933	16767940	FOXI1_MA0042.2	9.07075	+	chr1	16766452	16768103	ChRCC,ccRCC	gene	16767166	16786573	+	start	111	OverlapStart	NA	ENSG00000157191.15	NECAP2	any_promoter	0.04516	0.11079	0	1	-1.10735
chr1	16832802	16832809	FOXI1_MA0042.2	9.07075	+	chr1	16832491	16833583	ChRCC,ccRCC	gene	16793930	16825752	-	start	7285	Upstream	NA	ENSG00000080947.10	CROCCP3	any_promoter	0.02461	0.03303	0	0	-0.30097
chr1	16867344	16867351	FOXI1_MA0042.2	9.07075	-	chr1	16866869	16867388	ChRCC,ccRCC	gene	16860380	16862144	-	start	4984	Upstream	NA	ENSG00000233421.3	U1	any_promoter	0.01668	0.03043	0	0	-0.57018
chr1	16907248	16907255	FOXI1_MA0042.2	9.07075	-	chr1	16907174	16908333	ChRCC,ccRCC	gene	16888813	16940057	-	center	6682	PeakInsideFeature	NA	ENSG00000219481.6	NBPF1	any_internal	0.01914	0.03648	0	0	-0.64384
chr1	16985476	16985483	FOXI1_MA0042.2	9.07075	+	chr1	16982903	16985752	ChRCC,ccRCC	gene	16972068	16976914	+	end	7413	Downstream	NA	ENSG00000186301.7	MST1P2	distal_enhancer	0.02606	0.02941	0	0	-0.12267
chr1	17001912	17001919	FOXI1_MA0042.2	9.07075	-	chr1	17001377	17002091	ChRCC,ccRCC	gene	17007749	17007823	+	start	6015	Upstream	NA	ENSG00000264742.1	AL021920.1	any_promoter	0.0241	0.04247	0	0	-0.59771
chr1	17011545	17011552	FOXI1_MA0042.2	9.07075	-	chr1	17011302	17011824	ChRCC,ccRCC	gene	17012115	17012550	-	start	987	Downstream	NA	ENSG00000236698.1	EIF1AXP1	any_promoter	0.02518	0.02683	0	0	-0.06316
chr1	17058836	17058843	FOXI1_MA0042.2	9.07075	+	chr1	17058722	17059400	ChRCC,ccRCC	gene	17066767	17299474	+	start	7706	Upstream	NA	ENSG00000058453.12	CROCC	any_promoter	0.04008	0.05033	0	0	-0.26063
chr1	17074971	17074978	FOXI1_MA0042.2	9.07075	-	chr1	17074247	17075701	ChRCC,ccRCC	gene	17076727	17077459	+	start	1753	Upstream	NA	ENSG00000227684.1	CROCCP4	any_promoter	0.06022	0.07534	0	0	-0.27533
chr1	17082017	17082024	FOXI1_MA0042.2	9.07075	+	chr1	17081939	17082359	ccRCC	gene	17081404	17096732	-	end	745	PeakInsideFeature	NA	ENSG00000186715.6	MST1L	any_internal	0.05586	0.09669	0	0	-0.68209
chr1	17193574	17193581	FOXI1_MA0042.2	9.07075	+	chr1	17193476	17194054	ChRCC,ccRCC	gene	17197439	17200587	+	start	3674	Upstream	NA	ENSG00000228549.2	U1	any_promoter	0.02107	0.02701	0	0	-0.24042
chr1	17208717	17208724	FOXI1_MA0042.2	9.07075	+	chr1	17208100	17208891	ChRCC,ccRCC	gene	17215589	17216097	+	start	7094	Upstream	NA	ENSG00000235241.1	RP11-108M9.5	any_promoter	0.01698	0.01383	0	0	0.16793
chr1	17232489	17232496	FOXI1_MA0042.2	9.07075	-	chr1	17230309	17232587	ChRCC,ccRCC	gene	17230833	17231271	-	start	177	FeatureInsidePeak	NA	ENSG00000272426.1	RP11-108M9.6	any_promoter	0.06365	0.08138	0	0	-0.30491
chr1	17459259	17459266	FOXI1_MA0042.2	9.07075	+	chr1	17458953	17460549	ccRCC	gene	17393255	17445948	-	start	13803	Upstream	NA	ENSG00000117115.8	PADI2	distal_enhancer	0.00697	0.01275	0	0	-0.38934
chr1	17646369	17646376	FOXI1_MA0042.2	9.07075	-	chr1	17645842	17646569	ChRCC	gene	17634689	17690499	+	start	11516	PeakInsideFeature	NA	ENSG00000159339.9	PADI4	any_internal	0.10181	0.01058	0	0	2.34965
chr1	17766931	17766938	FOXI1_MA0042.2	9.07075	+	chr1	17763866	17766956	ChRCC,ccRCC	gene	17733255	17766220	-	start	809	OverlapStart	NA	ENSG00000179051.9	RCC2	any_promoter	0.04292	0.05031	0	0	-0.18311
chr1	17824811	17824818	FOXI1_MA0042.2	9.07075	-	chr1	17824491	17825124	ccRCC	gene	17866329	18024369	+	start	41522	Upstream	NA	ENSG00000074964.12	ARHGEF10L	distal_enhancer	0.01531	0.16284	0	1	-2.69256
chr1	17839744	17839751	FOXI1_MA0042.2	9.07075	+	chr1	17839551	17840117	ChRCC,ccRCC	gene	17866329	18024369	+	start	26495	Upstream	NA	ENSG00000074964.12	ARHGEF10L	distal_enhancer	0.05087	0.02206	0	0	0.8904
chr1	17843580	17843587	FOXI1_MA0042.2	9.07075	-	chr1	17842436	17843956	ChRCC,ccRCC	gene	17866329	18024369	+	start	23133	Upstream	NA	ENSG00000074964.12	ARHGEF10L	distal_enhancer	0.31241	0.23413	1	1	0.39884
chr1	17871758	17871765	FOXI1_MA0042.2	9.07075	-	chr1	17871543	17872260	ccRCC	gene	17866329	18024369	+	start	5572	PeakInsideFeature	NA	ENSG00000074964.12	ARHGEF10L	any_internal	0.01475	0.03457	0	0	-0.8071
chr1	17891675	17891682	FOXI1_MA0042.2	9.07075	-	chr1	17890474	17891748	ChRCC,ccRCC	gene	17866329	18024369	+	start	24782	PeakInsideFeature	NA	ENSG00000074964.12	ARHGEF10L	any_internal	0.09807	0.12453	0	1	-0.31159
chr1	17908170	17908177	FOXI1_MA0042.2	9.07075	+	chr1	17906297	17908676	ChRCC,ccRCC	gene	17866329	18024369	+	center	37863	PeakInsideFeature	NA	ENSG00000074964.12	ARHGEF10L	any_internal	0.03284	0.06562	0	0	-0.79591
chr1	17985222	17985229	FOXI1_MA0042.2	9.07075	+	chr1	17985198	17985861	ccRCC	gene	17866329	18024369	+	end	38840	PeakInsideFeature	NA	ENSG00000074964.12	ARHGEF10L	any_internal	0.0094	0.01915	0	0	-0.5483
chr1	18134635	18134642	FOXI1_MA0042.2	9.07075	-	chr1	18134334	18134754	ccRCC	gene	18081807	18153558	+	center	16862	PeakInsideFeature	NA	ENSG00000117148.6	ACTL8	any_internal	0.00828	0.024	0	0	-0.83777
chr1	18418523	18418530	FOXI1_MA0042.2	9.07075	-	chr1	18418400	18418976	ccRCC	gene	18434239	18704977	+	start	15551	Upstream	NA	ENSG00000117154.7	IGSF21	distal_enhancer	0.00821	0.01398	0	0	-0.36736
chr1	18527453	18527460	FOXI1_MA0042.2	9.07075	+	chr1	18527168	18527820	ccRCC	gene	18434239	18704977	+	center	42114	PeakInsideFeature	NA	ENSG00000117154.7	IGSF21	any_internal	0.01773	0.06184	0	0	-1.32161
chr1	18527468	18527475	FOXI1_MA0042.2	9.07075	-	chr1	18527168	18527820	ccRCC	gene	18434239	18704977	+	center	42114	PeakInsideFeature	NA	ENSG00000117154.7	IGSF21	any_internal	0.01773	0.06184	0	0	-1.32161
chr1	18610575	18610582	FOXI1_MA0042.2	9.07075	-	chr1	18609844	18612226	ChRCC,ccRCC	gene	18434239	18704977	+	center	41427	PeakInsideFeature	NA	ENSG00000117154.7	IGSF21	any_internal	0.00839	0.02156	0	0	-0.72767
chr1	18611267	18611274	FOXI1_MA0042.2	9.07075	-	chr1	18609844	18612226	ChRCC,ccRCC	gene	18434239	18704977	+	center	41427	PeakInsideFeature	NA	ENSG00000117154.7	IGSF21	any_internal	0.01726	0.02906	0	0	-0.49327
chr1	18767218	18767225	FOXI1_MA0042.2	9.07075	+	chr1	18767168	18767571	ChRCC	gene	18807423	18812478	+	start	40054	Upstream	NA	ENSG00000179023.7	KLHDC7A	distal_enhancer	0.01579	0.0143	0	0	0.08043
chr1	18767376	18767383	FOXI1_MA0042.2	9.07075	-	chr1	18767168	18767571	ChRCC	gene	18807423	18812478	+	start	40054	Upstream	NA	ENSG00000179023.7	KLHDC7A	distal_enhancer	0.0218	0.01696	0	0	0.22521
chr1	18951411	18951418	FOXI1_MA0042.2	9.07075	-	chr1	18951291	18951506	ccRCC	gene	18957499	19075360	+	start	6101	Upstream	NA	ENSG00000009709.7	PAX7	any_promoter	0.01071	0.02509	0	0	-0.71549
chr1	19094232	19094239	FOXI1_MA0042.2	9.07075	+	chr1	19093718	19094475	ChRCC	gene	18957499	19075360	+	end	18736	Downstream	NA	ENSG00000009709.7	PAX7	distal_enhancer	0.12694	0.01251	1	0	2.51828
chr1	19211146	19211153	FOXI1_MA0042.2	9.07075	-	chr1	19210412	19211484	ChRCC,ccRCC	gene	19209695	19209769	-	start	1179	Upstream	NA	ENSG00000265606.1	MIR4695	any_promoter	0.01544	0.05824	0	0	-1.3661
chr1	19227596	19227603	FOXI1_MA0042.2	9.07075	+	chr1	19227587	19228232	ccRCC	gene	19223564	19223642	-	start	4267	Upstream	NA	ENSG00000221662.1	MIR1290	any_promoter	0.01955	0.06971	0	0	-1.38171
chr1	19229878	19229885	FOXI1_MA0042.2	9.07075	+	chr1	19228442	19230123	ChRCC,ccRCC	gene	19197925	19229275	-	start	7	OverlapStart	NA	ENSG00000159423.12	ALDH4A1	any_promoter	0.03934	0.03548	0	0	0.11348
chr1	19263043	19263050	FOXI1_MA0042.2	9.07075	-	chr1	19262935	19264325	ChRCC,ccRCC	gene	19230774	19283180	-	center	6653	PeakInsideFeature	NA	ENSG00000169991.6	IFFO2	any_internal	0.04355	0.03069	0	0	0.38235
chr1	19275358	19275365	FOXI1_MA0042.2	9.07075	-	chr1	19274872	19277553	ChRCC,ccRCC	gene	19230774	19283180	-	start	6968	PeakInsideFeature	NA	ENSG00000169991.6	IFFO2	any_internal	0.03383	0.40826	0	1	-3.20572
chr1	19337153	19337160	FOXI1_MA0042.2	9.07075	+	chr1	19336258	19338247	ChRCC,ccRCC	NA	NA	NA	NA	NA	NA	NA	NA	NA	NA	NA	0.10746	0.12194	1	1	-0.16547
chr1	19355354	19355361	FOXI1_MA0042.2	9.07075	+	chr1	19354212	19355386	ChRCC,ccRCC	gene	19398603	19402005	-	end	43804	Downstream	NA	ENSG00000272084.1	RP5-1126H10.2	distal_enhancer	0.01172	0.02144	0	0	-0.50106
chr1	19415347	19415354	FOXI1_MA0042.2	9.07075	-	chr1	19415198	19415509	ChRCC	gene	19410045	19410145	-	start	5208	Upstream	NA	ENSG00000266098.1	AL137127.1	any_promoter	0.02926	0.03202	0	0	-0.09411
chr1	19492421	19492428	FOXI1_MA0042.2	9.07075	-	chr1	19492136	19492886	ccRCC	gene	19400999	19536770	-	center	23627	PeakInsideFeature	NA	ENSG00000127481.10	UBR4	any_internal	0.00582	0.01255	0	0	-0.46927
chr1	19530030	19530037	FOXI1_MA0042.2	9.07075	+	chr1	19529686	19530323	ChRCC,ccRCC	gene	19536994	19567198	+	start	6990	Upstream	NA	ENSG00000230424.1	RP1-43E13.2	any_promoter	0.02194	0.12055	0	1	-1.97542
chr1	19556574	19556581	FOXI1_MA0042.2	9.07075	-	chr1	19555934	19556591	ChRCC	gene	19542157	19578046	-	center	3839	PeakInsideFeature	NA	ENSG00000127463.9	EMC1	any_internal	0.02055	0.0137	0	0	0.34462
chr1	19598868	19598875	FOXI1_MA0042.2	9.07075	+	chr1	19598577	19598910	ChRCC,ccRCC	gene	19592475	19600688	-	start	1945	PeakInsideFeature	NA	ENSG00000211454.9	AKR7L	any_internal	0.01859	0.02985	0	0	-0.45617
chr1	19712479	19712486	FOXI1_MA0042.2	9.07075	+	chr1	19711896	19712767	ChRCC,ccRCC	gene	19665266	19812066	-	center	26335	PeakInsideFeature	NA	ENSG00000077549.13	CAPZB	any_internal	0.01988	0.04125	0	0	-0.74585
chr1	19725000	19725007	FOXI1_MA0042.2	9.07075	-	chr1	19724605	19725446	ChRCC,ccRCC	gene	19665266	19812066	-	center	13641	PeakInsideFeature	NA	ENSG00000077549.13	CAPZB	any_internal	0.01736	0.04066	0	0	-0.84971
chr1	19752382	19752389	FOXI1_MA0042.2	9.07075	+	chr1	19752302	19752669	ChRCC,ccRCC	gene	19665266	19812066	-	center	13819	PeakInsideFeature	NA	ENSG00000077549.13	CAPZB	any_internal	0.04146	0.04888	0	0	-0.18854
chr1	19756905	19756912	FOXI1_MA0042.2	9.07075	-	chr1	19755953	19757422	ChRCC,ccRCC	gene	19665266	19812066	-	center	18021	PeakInsideFeature	NA	ENSG00000077549.13	CAPZB	any_internal	0.21686	0.08956	1	0	1.17461
chr1	19784432	19784439	FOXI1_MA0042.2	9.07075	+	chr1	19783826	19784564	ChRCC	gene	19665266	19812066	-	start	27871	PeakInsideFeature	NA	ENSG00000077549.13	CAPZB	any_internal	0.11288	0.0353	1	0	1.40658
chr1	19789943	19789950	FOXI1_MA0042.2	9.07075	+	chr1	19789410	19790250	ChRCC,ccRCC	gene	19665266	19812066	-	start	22236	PeakInsideFeature	NA	ENSG00000077549.13	CAPZB	any_internal	0.06837	0.14613	0	1	-0.97915
chr1	19821461	19821468	FOXI1_MA0042.2	9.07075	+	chr1	19821366	19822122	ChRCC,ccRCC	gene	19665266	19812066	-	start	9678	Upstream	NA	ENSG00000077549.13	CAPZB	any_promoter	0.01773	0.01509	0	0	0.13565
chr1	19828016	19828023	FOXI1_MA0042.2	9.07075	-	chr1	19827237	19828064	ChRCC	gene	19837086	19837227	+	start	9436	Upstream	NA	ENSG00000201609.1	RNU4-28P	any_promoter	0.03665	0.0114	0	0	1.06603
chr1	19838217	19838224	FOXI1_MA0042.2	9.07075	+	chr1	19837629	19838351	ChRCC,ccRCC	gene	19837086	19837227	+	start	904	Downstream	NA	ENSG00000201609.1	RNU4-28P	any_promoter	0.02361	0.02024	0	0	0.14477
chr1	19841138	19841145	FOXI1_MA0042.2	9.07075	+	chr1	19839813	19841681	ChRCC,ccRCC	gene	19837086	19837227	+	end	3520	Downstream	NA	ENSG00000201609.1	RNU4-28P	distal_enhancer	0.27066	0.01638	1	0	3.3305
chr1	19884705	19884712	FOXI1_MA0042.2	9.07075	-	chr1	19884383	19885158	ccRCC	gene	19858663	19858768	-	start	26002	Upstream	NA	ENSG00000239027.1	snoU13	distal_enhancer	0.00727	0.01076	0	0	-0.24379
chr1	19884809	19884816	FOXI1_MA0042.2	9.07075	+	chr1	19884383	19885158	ccRCC	gene	19858663	19858768	-	start	26002	Upstream	NA	ENSG00000239027.1	snoU13	distal_enhancer	0.00811	0.02142	0	0	-0.74184
chr1	19937219	19937226	FOXI1_MA0042.2	9.07075	-	chr1	19936439	19937425	ccRCC	gene	19923476	19956314	+	center	2963	PeakInsideFeature	NA	ENSG00000173436.9	MINOS1	any_internal	0.00858	0.0145	0	0	-0.36971
chr1	19950413	19950420	FOXI1_MA0042.2	9.07075	+	chr1	19949995	19950685	ChRCC,ccRCC	gene	19923472	19984549	+	center	3670	PeakInsideFeature	NA	ENSG00000270136.1	MINOS1-NBL1	any_internal	0.0122	0.03264	0	0	-0.89195
chr1	20092729	20092736	FOXI1_MA0042.2	9.07075	+	chr1	20091288	20092775	ChRCC,ccRCC	gene	20008705	20126438	-	center	24460	PeakInsideFeature	NA	ENSG00000162542.9	TMCO4	any_internal	0.01484	0.04759	0	0	-1.16
chr1	20110067	20110074	FOXI1_MA0042.2	9.07075	-	chr1	20109300	20110258	ChRCC	gene	20008705	20126438	-	start	16659	PeakInsideFeature	NA	ENSG00000162542.9	TMCO4	any_internal	0.07787	0.00907	0	0	2.10918
chr1	20124709	20124716	FOXI1_MA0042.2	9.07075	-	chr1	20124478	20128170	ChRCC,ccRCC	gene	20008705	20126438	-	start	114	OverlapStart	NA	ENSG00000162542.9	TMCO4	any_promoter	0.44527	0.03268	1	0	3.36448
chr1	20126836	20126843	FOXI1_MA0042.2	9.07075	+	chr1	20124478	20128170	ChRCC,ccRCC	gene	20008705	20126438	-	start	114	OverlapStart	NA	ENSG00000162542.9	TMCO4	any_promoter	0.07879	0.13213	0	1	-0.66861
chr1	20220621	20220628	FOXI1_MA0042.2	9.07075	+	chr1	20219964	20220668	ChRCC,ccRCC	gene	20209005	20239438	+	center	3905	PeakInsideFeature	NA	ENSG00000169914.5	OTUD3	any_internal	0.01589	0.01	0	0	0.34663
chr1	20506906	20506913	FOXI1_MA0042.2	9.07075	-	chr1	20506638	20507134	ChRCC	gene	20487745	20503917	-	start	2969	Upstream	NA	ENSG00000187980.6	PLA2G2C	any_promoter	0.06553	0.01238	0	0	1.68184
chr1	20510406	20510413	FOXI1_MA0042.2	9.07075	-	chr1	20510305	20510654	ccRCC	gene	20512577	20522541	+	start	2098	Upstream	NA	ENSG00000162543.5	UBXN10	any_promoter	0.02277	0.0559	0	0	-0.97194
chr1	20512590	20512597	FOXI1_MA0042.2	9.07075	-	chr1	20511738	20514102	ChRCC,ccRCC	gene	20510734	20512979	-	start	59	OverlapStart	NA	ENSG00000225986.1	RP3-340N1.5	any_promoter	0.36938	0.26408	1	1	0.46659
chr1	20513759	20513766	FOXI1_MA0042.2	9.07075	+	chr1	20511738	20514102	ChRCC,ccRCC	gene	20510734	20512979	-	start	59	OverlapStart	NA	ENSG00000225986.1	RP3-340N1.5	any_promoter	0.33494	0.16339	1	1	0.98539
chr1	20536168	20536175	FOXI1_MA0042.2	9.07075	-	chr1	20535910	20536383	ChRCC,ccRCC	gene	20512577	20522541	+	end	13605	Downstream	NA	ENSG00000162543.5	UBXN10	distal_enhancer	0.32929	0.11374	1	1	1.44282
chr1	20577674	20577681	FOXI1_MA0042.2	9.07075	+	chr1	20576613	20577953	ChRCC,ccRCC	gene	20569587	20571148	+	end	6135	Downstream	NA	ENSG00000228105.1	RP3-340N1.6	distal_enhancer	0.02707	0.05316	0	0	-0.74258
chr1	20619052	20619059	FOXI1_MA0042.2	9.07075	-	chr1	20617052	20619089	ChRCC,ccRCC	gene	20617411	20681387	+	start	659	OverlapStart	NA	ENSG00000158816.11	VWA5B1	any_promoter	0.01787	0.01704	0	0	0.04109
chr1	20674365	20674372	FOXI1_MA0042.2	9.07075	+	chr1	20674229	20674463	ChRCC	gene	20617411	20681387	+	end	7041	PeakInsideFeature	NA	ENSG00000158816.11	VWA5B1	any_internal	0.05085	0.01831	0	0	1.05988
chr1	20783077	20783084	FOXI1_MA0042.2	9.07075	+	chr1	20782505	20783305	ChRCC	gene	20687071	20757727	-	start	25178	Upstream	NA	ENSG00000236963.1	RP4-749H3.1	distal_enhancer	0.01693	0.00947	0	0	0.43573
chr1	20806782	20806789	FOXI1_MA0042.2	9.07075	-	chr1	20806767	20808470	ChRCC,ccRCC	gene	20808883	20812713	-	end	1265	Downstream	NA	ENSG00000162545.5	CAMK2N1	distal_enhancer	0.06276	0.10481	0	1	-0.646
chr1	20812885	20812892	FOXI1_MA0042.2	9.07075	-	chr1	20812021	20814083	ChRCC,ccRCC	gene	20808883	20812713	-	start	339	OverlapStart	NA	ENSG00000162545.5	CAMK2N1	any_promoter	0.55451	0.29846	1	1	0.86835
chr1	20847135	20847142	FOXI1_MA0042.2	9.07075	-	chr1	20846109	20847203	ChRCC	gene	20852481	20853244	+	start	5825	Upstream	NA	ENSG00000215520.3	RPS4XP4	any_promoter	0.039	0.00575	0	0	1.53944
chr1	20864623	20864630	FOXI1_MA0042.2	9.07075	-	chr1	20864571	20865140	ChRCC	gene	20852481	20853244	+	end	11611	Downstream	NA	ENSG00000215520.3	RPS4XP4	distal_enhancer	0.0376	0.02181	0	0	0.55717
chr1	20968019	20968026	FOXI1_MA0042.2	9.07075	+	chr1	20967637	20968681	ChRCC,ccRCC	gene	20959947	20978004	+	center	816	PeakInsideFeature	NA	ENSG00000158828.5	PINK1	any_internal	0.11669	0.01545	1	0	2.24203
chr1	20968031	20968038	FOXI1_MA0042.2	9.07075	-	chr1	20967637	20968681	ChRCC,ccRCC	gene	20959947	20978004	+	center	816	PeakInsideFeature	NA	ENSG00000158828.5	PINK1	any_internal	0.11669	0.01545	1	0	2.24203
chr1	21101148	21101155	FOXI1_MA0042.2	9.07075	+	chr1	21100988	21101809	ChRCC	gene	21069153	21113816	-	center	9914	PeakInsideFeature	NA	ENSG00000127483.13	HP1BP3	any_internal	0.07255	0.01039	0	0	1.93189
chr1	21101554	21101561	FOXI1_MA0042.2	9.07075	-	chr1	21100988	21101809	ChRCC	gene	21069153	21113816	-	center	9914	PeakInsideFeature	NA	ENSG00000127483.13	HP1BP3	any_internal	0.02227	0.01508	0	0	0.34325
chr1	21168168	21168175	FOXI1_MA0042.2	9.07075	-	chr1	21168076	21168509	ChRCC,ccRCC	gene	21167733	21167795	+	start	559	Downstream	NA	ENSG00000251914.1	RNU7-200P	any_promoter	0.02522	0.01501	0	0	0.46721
chr1	21190388	21190395	FOXI1_MA0042.2	9.07075	-	chr1	21189912	21190498	ChRCC	gene	21132962	21503377	-	end	57243	PeakInsideFeature	NA	ENSG00000075151.15	EIF4G3	any_internal	0.03567	0.00752	0	0	1.30192
chr1	21198161	21198168	FOXI1_MA0042.2	9.07075	+	chr1	21197772	21198646	ccRCC	gene	21132962	21503377	-	end	65247	PeakInsideFeature	NA	ENSG00000075151.15	EIF4G3	any_internal	0.01396	0.05645	0	0	-1.40963
chr1	21221285	21221292	FOXI1_MA0042.2	9.07075	+	chr1	21220924	21221354	ChRCC	gene	21132962	21503377	-	end	88177	PeakInsideFeature	NA	ENSG00000075151.15	EIF4G3	any_internal	0.01802	0.00443	0	0	0.8822
chr1	21230288	21230295	FOXI1_MA0042.2	9.07075	+	chr1	21230038	21230308	ccRCC	gene	21132962	21503377	-	center	87996	PeakInsideFeature	NA	ENSG00000075151.15	EIF4G3	any_internal	0.00781	0.01146	0	0	-0.24757
chr1	21310021	21310028	FOXI1_MA0042.2	9.07075	+	chr1	21309557	21310430	ChRCC	gene	21132962	21503377	-	center	8176	PeakInsideFeature	NA	ENSG00000075151.15	EIF4G3	any_internal	0.01683	0.00924	0	0	0.44645
chr1	21319083	21319090	FOXI1_MA0042.2	9.07075	-	chr1	21318943	21319503	ChRCC,ccRCC	gene	21314806	21314925	-	start	4298	Upstream	NA	ENSG00000221808.1	MIR1256	any_promoter	0.04925	0.02145	0	0	0.87887
chr1	21378440	21378447	FOXI1_MA0042.2	9.07075	-	chr1	21377741	21378858	ccRCC	gene	21132962	21503377	-	center	60130	PeakInsideFeature	NA	ENSG00000075151.15	EIF4G3	any_internal	0.01017	0.00987	0	0	0.01994
chr1	21391822	21391829	FOXI1_MA0042.2	9.07075	+	chr1	21391729	21392023	ChRCC	gene	21132962	21503377	-	center	73707	PeakInsideFeature	NA	ENSG00000075151.15	EIF4G3	any_internal	0.02135	0.00935	0	0	0.65114
chr1	21452995	21453002	FOXI1_MA0042.2	9.07075	+	chr1	21452847	21453164	ChRCC	gene	21132962	21503377	-	start	50372	PeakInsideFeature	NA	ENSG00000075151.15	EIF4G3	any_internal	0.04425	0.01699	0	0	0.9639
chr1	21578567	21578574	FOXI1_MA0042.2	9.07075	-	chr1	21578139	21579033	ChRCC,ccRCC	gene	21543739	21671997	-	center	29282	PeakInsideFeature	NA	ENSG00000117298.10	ECE1	any_internal	0.21737	0.02802	1	0	2.52823
chr1	21582174	21582181	FOXI1_MA0042.2	9.07075	+	chr1	21581485	21582256	ChRCC,ccRCC	gene	21543739	21671997	-	center	25998	PeakInsideFeature	NA	ENSG00000117298.10	ECE1	any_internal	0.02433	0.04377	0	0	-0.62268
chr1	21589355	21589362	FOXI1_MA0042.2	9.07075	-	chr1	21588058	21589803	ChRCC,ccRCC	gene	21592574	21593744	+	start	3644	Upstream	NA	ENSG00000236936.1	RP3-329E20.2	any_promoter	0.01667	0.14697	0	1	-2.48411
chr1	21603111	21603118	FOXI1_MA0042.2	9.07075	+	chr1	21602783	21604136	ChRCC	gene	21543739	21671997	-	center	4409	PeakInsideFeature	NA	ENSG00000117298.10	ECE1	any_internal	0.08277	0.02728	0	0	1.27739
chr1	21604760	21604767	FOXI1_MA0042.2	9.07075	-	chr1	21604756	21605141	ChRCC,ccRCC	gene	21543739	21671997	-	center	2920	PeakInsideFeature	NA	ENSG00000117298.10	ECE1	any_internal	0.0292	0.0287	0	0	0.01775
chr1	21642621	21642628	FOXI1_MA0042.2	9.07075	-	chr1	21642324	21642800	ChRCC	gene	21543739	21671997	-	start	29435	PeakInsideFeature	NA	ENSG00000117298.10	ECE1	any_internal	0.10133	0.01968	0	0	1.8492
chr1	21646275	21646282	FOXI1_MA0042.2	9.07075	-	chr1	21645998	21646452	ChRCC	gene	21543739	21671997	-	start	25772	PeakInsideFeature	NA	ENSG00000117298.10	ECE1	any_internal	0.1192	0.02934	1	0	1.67366
chr1	21646410	21646417	FOXI1_MA0042.2	9.07075	-	chr1	21645998	21646452	ChRCC	gene	21543739	21671997	-	start	25772	PeakInsideFeature	NA	ENSG00000117298.10	ECE1	any_internal	0.07822	0.02242	0	0	1.39835
chr1	21665356	21665363	FOXI1_MA0042.2	9.07075	-	chr1	21663994	21666112	ChRCC,ccRCC	gene	21543739	21671997	-	start	6944	PeakInsideFeature	NA	ENSG00000117298.10	ECE1	any_internal	0.48764	0.15631	1	1	1.57155
chr1	21711382	21711389	FOXI1_MA0042.2	9.07075	-	chr1	21710911	21711944	ChRCC,ccRCC	gene	21724479	21724855	+	start	13052	Upstream	NA	ENSG00000236216.4	PPP1R11P1	distal_enhancer	0.02811	0.19429	0	1	-2.37174
chr1	21826566	21826573	FOXI1_MA0042.2	9.07075	+	chr1	21826070	21826994	ChRCC,ccRCC	gene	21835857	21904905	+	start	9325	Upstream	NA	ENSG00000162551.9	ALPL	any_promoter	0.07306	0.02489	0	0	1.21221
chr1	21901770	21901777	FOXI1_MA0042.2	9.07075	+	chr1	21900376	21902138	ChRCC,ccRCC	gene	21835857	21904905	+	end	3648	PeakInsideFeature	NA	ENSG00000162551.9	ALPL	any_internal	0.02072	0.0551	0	0	-1.04325
chr1	21913864	21913871	FOXI1_MA0042.2	9.07075	+	chr1	21912820	21914279	ChRCC,ccRCC	gene	21912964	21917680	+	start	585	OverlapStart	NA	ENSG00000233431.1	RP11-63N8.3	any_promoter	0.08017	0.16679	0	1	-0.95827
chr1	22016455	22016462	FOXI1_MA0042.2	9.07075	-	chr1	22016118	22016502	ccRCC	gene	22004790	22110099	-	end	11520	PeakInsideFeature	NA	ENSG00000090686.11	USP48	any_internal	0.00873	0.01527	0	0	-0.40088
chr1	22018232	22018239	FOXI1_MA0042.2	9.07075	-	chr1	22017929	22018371	ChRCC	gene	22004790	22110099	-	end	13360	PeakInsideFeature	NA	ENSG00000090686.11	USP48	any_internal	0.01742	0.0107	0	0	0.3787
chr1	22091809	22091816	FOXI1_MA0042.2	9.07075	+	chr1	22090902	22091934	ChRCC,ccRCC	gene	22094761	22095068	+	start	3343	Upstream	NA	ENSG00000231978.2	RP11-132G19.3	any_promoter	0.04185	0.03701	0	0	0.1367
chr1	22102779	22102786	FOXI1_MA0042.2	9.07075	+	chr1	22101607	22102910	ChRCC,ccRCC	gene	22004790	22110099	-	start	7841	PeakInsideFeature	NA	ENSG00000090686.11	USP48	any_internal	0.0878	0.01629	0	0	1.83025
chr1	22234815	22234822	FOXI1_MA0042.2	9.07075	+	chr1	22234695	22234983	ChRCC	gene	22234590	22235073	+	start	249	PeakInsideFeature	NA	ENSG00000232037.2	RP11-26H16.1	any_promoter	0.04207	0.02952	0	0	0.38356
chr1	22240537	22240544	FOXI1_MA0042.2	9.07075	+	chr1	22239885	22242123	ChRCC,ccRCC	gene	22148737	22263790	-	start	22786	PeakInsideFeature	NA	ENSG00000142798.12	HSPG2	any_internal	0.09575	0.10373	0	1	-0.10336
chr1	22262523	22262530	FOXI1_MA0042.2	9.07075	+	chr1	22262397	22264506	ChRCC,ccRCC	gene	22148737	22263790	-	start	339	OverlapStart	NA	ENSG00000142798.12	HSPG2	any_promoter	0.13297	0.06368	1	0	0.94063
chr1	22273573	22273580	FOXI1_MA0042.2	9.07075	-	chr1	22273386	22273871	ccRCC	gene	22148737	22263790	-	start	9838	Upstream	NA	ENSG00000142798.12	HSPG2	any_promoter	0.01719	0.06178	0	0	-1.34716
chr1	22358148	22358155	FOXI1_MA0042.2	9.07075	+	chr1	22357645	22358719	ChRCC,ccRCC	gene	22350486	22351461	-	start	6721	Upstream	NA	ENSG00000228397.1	RP1-224A6.3	any_promoter	0.36949	0.0487	1	0	2.65814
chr1	22429360	22429367	FOXI1_MA0042.2	9.07075	-	chr1	22427940	22429872	ChRCC	gene	22427105	22427853	+	end	1053	Downstream	NA	ENSG00000271840.1	RP1-224A6.9	distal_enhancer	0.0727	0.0127	0	0	1.79089
chr1	22542849	22542856	FOXI1_MA0042.2	9.07075	-	chr1	22542799	22543361	ChRCC,ccRCC	gene	22592731	22592793	+	start	49651	Upstream	NA	ENSG00000266564.1	MIR4418	distal_enhancer	0.02658	0.03435	0	0	-0.26669
chr1	22586230	22586237	FOXI1_MA0042.2	9.07075	+	chr1	22586098	22586355	ccRCC	gene	22592731	22592793	+	start	6505	Upstream	NA	ENSG00000266564.1	MIR4418	any_promoter	0.01836	0.02835	0	0	-0.41411
chr1	22614557	22614564	FOXI1_MA0042.2	9.07075	+	chr1	22614429	22614782	ChRCC	gene	22592731	22592793	+	end	21812	Downstream	NA	ENSG00000266564.1	MIR4418	distal_enhancer	0.06948	0.01509	0	0	1.59988
chr1	22740833	22740840	FOXI1_MA0042.2	9.07075	-	chr1	22740687	22741447	ChRCC	gene	22778343	22857650	+	start	37276	Upstream	NA	ENSG00000184677.12	ZBTB40	distal_enhancer	0.13718	0.01872	1	0	2.29153
chr1	22778918	22778925	FOXI1_MA0042.2	9.07075	-	chr1	22777644	22779501	ChRCC,ccRCC	gene	22778343	22857650	+	start	229	OverlapStart	NA	ENSG00000184677.12	ZBTB40	any_promoter	0.19892	0.27074	1	1	-0.42332
chr1	22821208	22821215	FOXI1_MA0042.2	9.07075	-	chr1	22820681	22821317	ccRCC	gene	22778343	22857650	+	center	3003	PeakInsideFeature	NA	ENSG00000184677.12	ZBTB40	any_internal	0.01299	0.02305	0	0	-0.4933
chr1	22838946	22838953	FOXI1_MA0042.2	9.07075	-	chr1	22838750	22839335	ChRCC	gene	22843966	22846201	+	start	4924	Upstream	NA	ENSG00000237200.1	ZBTB40-IT1	any_promoter	0.25352	0.01832	1	0	3.14373
chr1	22845106	22845113	FOXI1_MA0042.2	9.07075	+	chr1	22844961	22845275	ChRCC	gene	22843966	22846201	+	center	35	PeakInsideFeature	NA	ENSG00000237200.1	ZBTB40-IT1	any_internal	0.02051	0.01271	0	0	0.40022
chr1	22854098	22854105	FOXI1_MA0042.2	9.07075	-	chr1	22854007	22854728	ChRCC,ccRCC	gene	22778343	22857650	+	end	3283	PeakInsideFeature	NA	ENSG00000184677.12	ZBTB40	any_internal	0.02308	0.01774	0	0	0.24057
chr1	22883971	22883978	FOXI1_MA0042.2	9.07075	+	chr1	22882925	22884242	ChRCC,ccRCC	gene	22890056	22930087	+	start	6473	Upstream	NA	ENSG00000070886.6	EPHA8	any_promoter	0.03658	0.01672	0	0	0.76478
chr1	23021842	23021849	FOXI1_MA0042.2	9.07075	+	chr1	23021696	23022027	ccRCC	gene	23037331	23241818	+	start	15470	Upstream	NA	ENSG00000133216.12	EPHB2	distal_enhancer	0.01447	0.01899	0	0	-0.22996
chr1	23048807	23048814	FOXI1_MA0042.2	9.07075	-	chr1	23048286	23049483	ChRCC	gene	23037331	23241818	+	start	11553	PeakInsideFeature	NA	ENSG00000133216.12	EPHB2	any_internal	0.01548	0.00814	0	0	0.45438
chr1	23076927	23076934	FOXI1_MA0042.2	9.07075	-	chr1	23076619	23078102	ChRCC,ccRCC	gene	23075309	23075404	-	start	1956	Upstream	NA	ENSG00000216157.2	AL611946.1	any_promoter	0.22001	0.31439	1	1	-0.49297
chr1	23188311	23188318	FOXI1_MA0042.2	9.07075	-	chr1	23188293	23188943	ChRCC,ccRCC	gene	23037331	23241818	+	center	49044	PeakInsideFeature	NA	ENSG00000133216.12	EPHB2	any_internal	0.00703	0.01137	0	0	-0.30085
chr1	23276524	23276531	FOXI1_MA0042.2	9.07075	+	chr1	23276191	23276869	ChRCC	gene	23279535	23291831	-	end	3005	Downstream	NA	ENSG00000215906.4	LACTBL1	distal_enhancer	0.09431	0.00763	0	0	2.45605
chr1	23354098	23354105	FOXI1_MA0042.2	9.07075	+	chr1	23353886	23354222	ChRCC	gene	23346639	23414551	-	end	7415	PeakInsideFeature	NA	ENSG00000240553.1	RP1-184J9.2	any_internal	0.11473	0.02093	1	0	1.95448
chr1	23371252	23371259	FOXI1_MA0042.2	9.07075	+	chr1	23371029	23371422	ChRCC	gene	23370797	23370865	+	start	428	Downstream	NA	ENSG00000263793.1	MIR3115	any_promoter	0.04833	0.00968	0	0	1.48997
chr1	23438716	23438723	FOXI1_MA0042.2	9.07075	+	chr1	23438373	23438945	ccRCC	gene	23410515	23504301	-	center	18749	PeakInsideFeature	NA	ENSG00000169641.9	LUZP1	any_internal	0.04203	0.0405	0	0	0.04169
chr1	23440886	23440893	FOXI1_MA0042.2	9.07075	+	chr1	23440512	23441247	ccRCC	gene	23410515	23504301	-	center	16529	PeakInsideFeature	NA	ENSG00000169641.9	LUZP1	any_internal	0.0483	0.03484	0	0	0.36658
chr1	23505603	23505610	FOXI1_MA0042.2	9.07075	+	chr1	23505467	23505971	ChRCC	gene	23410515	23504301	-	start	1418	Upstream	NA	ENSG00000169641.9	LUZP1	any_promoter	0.09056	0.02773	0	0	1.37516
chr1	23537510	23537517	FOXI1_MA0042.2	9.07075	-	chr1	23536615	23537727	ChRCC,ccRCC	gene	23516992	23521222	-	start	15949	Upstream	NA	ENSG00000179546.3	HTR1D	distal_enhancer	0.03087	0.01302	0	0	0.78446
chr1	23590342	23590349	FOXI1_MA0042.2	9.07075	+	chr1	23590278	23590754	ChRCC	gene	23607801	23613245	-	end	17285	Downstream	NA	ENSG00000261326.2	RP5-1057J7.6	distal_enhancer	0.02144	0.01887	0	0	0.1165
chr1	23600048	23600055	FOXI1_MA0042.2	9.07075	-	chr1	23599847	23600224	ccRCC	gene	23607801	23613245	-	end	7766	Downstream	NA	ENSG00000261326.2	RP5-1057J7.6	distal_enhancer	0.01275	0.0357	0	0	-0.95541
chr1	23602797	23602804	FOXI1_MA0042.2	9.07075	+	chr1	23602439	23602913	ChRCC	gene	23607801	23613245	-	end	5125	Downstream	NA	ENSG00000261326.2	RP5-1057J7.6	distal_enhancer	0.01318	0.00785	0	0	0.34802
chr1	23609623	23609630	FOXI1_MA0042.2	9.07075	+	chr1	23609166	23609868	ChRCC,ccRCC	gene	23607801	23613245	-	center	1006	PeakInsideFeature	NA	ENSG00000261326.2	RP5-1057J7.6	any_internal	0.0278	0.0588	0	0	-0.83597
chr1	23704096	23704103	FOXI1_MA0042.2	9.07075	+	chr1	23703354	23705585	ChRCC,ccRCC	gene	23685940	23695935	-	start	8534	Upstream	NA	ENSG00000125945.10	ZNF436	any_promoter	0.11869	0.153	1	1	-0.33704
chr1	23748039	23748046	FOXI1_MA0042.2	9.07075	+	chr1	23747937	23751960	ChRCC,ccRCC	gene	23707553	23751233	-	start	1285	OverlapStart	NA	ENSG00000204219.5	TCEA3	any_internal	0.04442	0.01628	0	0	1.00444
chr1	23783821	23783828	FOXI1_MA0042.2	9.07075	+	chr1	23783801	23784074	ccRCC	gene	23755055	23811061	-	center	879	PeakInsideFeature	NA	ENSG00000088280.14	ASAP3	any_internal	0.01079	0.01738	0	0	-0.37093
chr1	23785767	23785774	FOXI1_MA0042.2	9.07075	-	chr1	23785541	23786016	ccRCC	gene	23755055	23811061	-	center	2720	PeakInsideFeature	NA	ENSG00000088280.14	ASAP3	any_internal	0.01577	0.01768	0	0	-0.09702
chr1	23797746	23797753	FOXI1_MA0042.2	9.07075	+	chr1	23796757	23797825	ChRCC,ccRCC	gene	23755055	23811061	-	start	13770	PeakInsideFeature	NA	ENSG00000088280.14	ASAP3	any_internal	0.02296	0.0386	0	0	-0.53745
chr1	23805508	23805515	FOXI1_MA0042.2	9.07075	-	chr1	23805079	23805958	ChRCC,ccRCC	gene	23755055	23811061	-	start	5543	PeakInsideFeature	NA	ENSG00000088280.14	ASAP3	any_internal	0.3971	0.20443	1	1	0.91954
chr1	23824505	23824512	FOXI1_MA0042.2	9.07075	+	chr1	23823180	23824783	ChRCC,ccRCC	gene	23832921	23857712	-	end	8940	Downstream	NA	ENSG00000007968.6	E2F2	distal_enhancer	0.01334	0.03235	0	0	-0.81522
chr1	23902474	23902481	FOXI1_MA0042.2	9.07075	-	chr1	23902099	23904360	ChRCC,ccRCC	gene	23907984	23967058	+	start	4755	Upstream	NA	ENSG00000197880.4	MDS2	any_promoter	0.01762	0.03891	0	0	-0.7878
chr1	24017936	24017943	FOXI1_MA0042.2	9.07075	-	chr1	24017473	24019215	ChRCC,ccRCC	gene	24018268	24022915	+	start	76	OverlapStart	NA	ENSG00000142676.8	RPL11	any_promoter	0.03057	0.04381	0	0	-0.39322
chr1	24054087	24054094	FOXI1_MA0042.2	9.07075	+	chr1	24053743	24056082	ChRCC,ccRCC	gene	24063099	24063380	-	end	8187	Downstream	NA	ENSG00000244609.2	RN7SL532P	distal_enhancer	0.12602	0.02277	1	0	1.99872
chr1	24054240	24054247	FOXI1_MA0042.2	9.07075	-	chr1	24053743	24056082	ChRCC,ccRCC	gene	24063099	24063380	-	end	8187	Downstream	NA	ENSG00000244609.2	RN7SL532P	distal_enhancer	0.45434	0.02912	1	0	3.51351
chr1	24085338	24085345	FOXI1_MA0042.2	9.07075	-	chr1	24085224	24086048	ChRCC	gene	24069644	24088549	+	end	2913	PeakInsideFeature	NA	ENSG00000011007.8	TCEB3	any_internal	0.02716	0.01459	0	0	0.56399
chr1	24090061	24090068	FOXI1_MA0042.2	9.07075	+	chr1	24089354	24090623	ccRCC	gene	24086871	24104777	-	end	3117	PeakInsideFeature	NA	ENSG00000236810.1	RP5-886K2.3	any_internal	0.01736	0.03218	0	0	-0.59474
chr1	24127858	24127865	FOXI1_MA0042.2	9.07075	-	chr1	24125140	24128063	ChRCC,ccRCC	gene	24122088	24127271	-	start	670	OverlapStart	NA	ENSG00000117308.10	GALE	any_promoter	0.14331	0.14459	1	1	-0.01187
chr1	24137801	24137808	FOXI1_MA0042.2	9.07075	-	chr1	24136076	24137928	ChRCC,ccRCC	gene	24122088	24127271	-	start	9731	Upstream	NA	ENSG00000117308.10	GALE	any_promoter	0.01385	0.03534	0	0	-0.88089
chr1	24246673	24246680	FOXI1_MA0042.2	9.07075	+	chr1	24246229	24247201	ChRCC,ccRCC	gene	24255559	24255637	+	start	8844	Upstream	NA	ENSG00000264926.1	MIR378F	any_promoter	0.63796	0.20256	1	1	1.60038
chr1	24291789	24291796	FOXI1_MA0042.2	9.07075	+	chr1	24291705	24291919	ccRCC	gene	24197015	24285549	-	start	6263	Upstream	NA	ENSG00000188822.6	CNR2	any_promoter	0.01158	0.00933	0	0	0.14673
chr1	24343374	24343381	FOXI1_MA0042.2	9.07075	-	chr1	24343146	24343444	ChRCC	gene	24334370	24335009	-	start	8286	Upstream	NA	ENSG00000215905.4	RP11-4M23.7	any_promoter	0.01803	0.00703	0	0	0.66692
chr1	24402258	24402265	FOXI1_MA0042.2	9.07075	-	chr1	24401642	24402918	ChRCC,ccRCC	gene	24393263	24410055	+	center	621	PeakInsideFeature	NA	ENSG00000230703.1	RP11-293P20.4	any_internal	0.01981	0.01427	0	0	0.27909
chr1	24492214	24492221	FOXI1_MA0042.2	9.07075	+	chr1	24492077	24492440	ChRCC	gene	24480646	24514449	-	center	5289	PeakInsideFeature	NA	ENSG00000185436.7	IFNLR1	any_internal	0.0681	0.01515	0	0	1.57191
chr1	24500772	24500779	FOXI1_MA0042.2	9.07075	-	chr1	24500184	24500779	ccRCC	gene	24480646	24514449	-	center	2934	PeakInsideFeature	NA	ENSG00000185436.7	IFNLR1	any_internal	0.01358	0.01677	0	0	-0.17153
chr1	24518575	24518582	FOXI1_MA0042.2	9.07075	-	chr1	24518464	24518794	ChRCC,ccRCC	gene	24480646	24514449	-	start	4180	Upstream	NA	ENSG00000185436.7	IFNLR1	any_promoter	0.05456	0.06308	0	0	-0.17455
chr1	24543113	24543120	FOXI1_MA0042.2	9.07075	+	chr1	24542364	24543576	ChRCC,ccRCC	gene	24526729	24538183	+	end	4787	Downstream	NA	ENSG00000230023.2	RP11-10N16.2	distal_enhancer	0.02313	0.06157	0	0	-1.07316
chr1	24575899	24575906	FOXI1_MA0042.2	9.07075	+	chr1	24575453	24575988	ccRCC	gene	24554406	24554520	+	end	21200	Downstream	NA	ENSG00000221032.3	AL590683.1	distal_enhancer	0.01191	0.01838	0	0	-0.34957
chr1	24593636	24593643	FOXI1_MA0042.2	9.07075	-	chr1	24592596	24593798	ChRCC,ccRCC	gene	24606256	24606345	-	end	13059	Downstream	NA	ENSG00000266511.1	AL590683.2	distal_enhancer	0.02254	0.01969	0	0	0.12543
chr1	24621344	24621351	FOXI1_MA0042.2	9.07075	-	chr1	24620759	24621999	ChRCC,ccRCC	gene	24634045	24648391	-	end	12666	Downstream	NA	ENSG00000232298.2	RP11-10N16.3	distal_enhancer	0.04619	0.3219	0	1	-2.52699
chr1	24646062	24646069	FOXI1_MA0042.2	9.07075	+	chr1	24645698	24646272	ChRCC,ccRCC	gene	24645811	24690972	+	start	174	OverlapStart	NA	ENSG00000158055.11	GRHL3	any_promoter	0.09012	0.04426	0	0	0.8637
chr1	24704156	24704163	FOXI1_MA0042.2	9.07075	-	chr1	24704130	24704376	ChRCC	gene	24683488	24743424	-	center	9203	PeakInsideFeature	NA	ENSG00000001460.13	STPG1	any_internal	0.01001	0.00842	0	0	0.1098
chr1	24711428	24711435	FOXI1_MA0042.2	9.07075	-	chr1	24710505	24711968	ChRCC,ccRCC	gene	24683488	24743424	-	center	2220	PeakInsideFeature	NA	ENSG00000001460.13	STPG1	any_internal	0.02425	0.04334	0	0	-0.61466
chr1	24726832	24726839	FOXI1_MA0042.2	9.07075	-	chr1	24725705	24726986	ChRCC	gene	24683488	24743424	-	center	12889	PeakInsideFeature	NA	ENSG00000001460.13	STPG1	any_internal	0.02347	0.01287	0	0	0.51767
chr1	24782223	24782230	FOXI1_MA0042.2	9.07075	-	chr1	24782179	24782380	ChRCC	gene	24742283	24799466	+	center	11405	PeakInsideFeature	NA	ENSG00000001461.12	NIPAL3	any_internal	0.02888	0.00661	0	0	1.14868
chr1	24791870	24791877	FOXI1_MA0042.2	9.07075	-	chr1	24791370	24792488	ChRCC,ccRCC	gene	24742283	24799466	+	end	7537	PeakInsideFeature	NA	ENSG00000001461.12	NIPAL3	any_internal	0.0285	0.01935	0	0	0.37273
chr1	24808726	24808733	FOXI1_MA0042.2	9.07075	-	chr1	24807428	24808871	ChRCC,ccRCC	gene	24742283	24799466	+	end	8683	Downstream	NA	ENSG00000001461.12	NIPAL3	distal_enhancer	0.00976	0.02915	0	0	-0.92909
chr1	24867966	24867973	FOXI1_MA0042.2	9.07075	+	chr1	24867308	24868465	ChRCC,ccRCC	gene	24829386	24867530	+	end	356	OverlapEnd	NA	ENSG00000117602.7	RCAN3	any_internal	0.0148	0.02156	0	0	-0.32793
chr1	24885830	24885837	FOXI1_MA0042.2	9.07075	-	chr1	24885511	24886317	ChRCC,ccRCC	gene	24865291	24882515	-	start	3399	Upstream	NA	ENSG00000264443.1	RP4-594I10.3	any_promoter	0.02753	0.07269	0	0	-1.10536
chr1	24936452	24936459	FOXI1_MA0042.2	9.07075	-	chr1	24936439	24937477	ChRCC,ccRCC	gene	24882601	24935819	+	end	1139	Downstream	NA	ENSG00000184454.6	NCMAP	distal_enhancer	0.00925	0.01176	0	0	-0.16334
chr1	25024267	25024274	FOXI1_MA0042.2	9.07075	-	chr1	25023744	25024413	ChRCC	gene	24958206	24999758	+	end	24320	Downstream	NA	ENSG00000133226.12	SRRM1	distal_enhancer	0.02869	0.0135	0	0	0.68084
chr1	25024308	25024315	FOXI1_MA0042.2	9.07075	-	chr1	25023744	25024413	ChRCC	gene	24958206	24999758	+	end	24320	Downstream	NA	ENSG00000133226.12	SRRM1	distal_enhancer	0.01544	0.02051	0	0	-0.24719
chr1	25032152	25032159	FOXI1_MA0042.2	9.07075	-	chr1	25031013	25032589	ChRCC,ccRCC	gene	24958206	24999758	+	end	32043	Downstream	NA	ENSG00000133226.12	SRRM1	distal_enhancer	0.04324	0.10371	0	1	-1.07101
chr1	25092247	25092254	FOXI1_MA0042.2	9.07075	-	chr1	25091829	25092443	ChRCC,ccRCC	gene	25071847	25170815	+	start	20289	PeakInsideFeature	NA	ENSG00000169504.10	CLIC4	any_internal	0.01122	0.01355	0	0	-0.13975
chr1	25106016	25106023	FOXI1_MA0042.2	9.07075	+	chr1	25105655	25107501	ccRCC	gene	25104363	25104470	-	start	2108	Upstream	NA	ENSG00000238482.1	RNU6-1208P	any_promoter	0.00893	0.05515	0	0	-1.69679
chr1	25106858	25106865	FOXI1_MA0042.2	9.07075	+	chr1	25105655	25107501	ccRCC	gene	25104363	25104470	-	start	2108	Upstream	NA	ENSG00000238482.1	RNU6-1208P	any_promoter	0.0056	0.01787	0	0	-0.77379
chr1	25166245	25166252	FOXI1_MA0042.2	9.07075	+	chr1	25166027	25166685	ChRCC	gene	25071847	25170815	+	end	4459	PeakInsideFeature	NA	ENSG00000169504.10	CLIC4	any_internal	0.01715	0.01965	0	0	-0.11994
chr1	25183402	25183409	FOXI1_MA0042.2	9.07075	+	chr1	25183251	25184242	ccRCC	gene	25071847	25170815	+	end	12931	Downstream	NA	ENSG00000169504.10	CLIC4	distal_enhancer	0.00894	0.01759	0	0	-0.50522
chr1	25237839	25237846	FOXI1_MA0042.2	9.07075	-	chr1	25237291	25238222	ChRCC,ccRCC	gene	25226001	25291612	-	end	11755	PeakInsideFeature	NA	ENSG00000020633.14	RUNX3	any_internal	0.13152	0.1897	1	1	-0.49187
chr1	25318377	25318384	FOXI1_MA0042.2	9.07075	+	chr1	25318220	25319823	ChRCC,ccRCC	gene	25294913	25297356	-	start	21665	Upstream	NA	ENSG00000261025.1	RP11-84D1.2	distal_enhancer	0.01462	0.04516	0	0	-1.11162
chr1	25426940	25426947	FOXI1_MA0042.2	9.07075	+	chr1	25425500	25427175	ChRCC,ccRCC	gene	25370197	25439611	-	start	13274	PeakInsideFeature	NA	ENSG00000233755.1	RP4-799D16.1	any_internal	0.01002	0.01698	0	0	-0.40122
chr1	25428199	25428206	FOXI1_MA0042.2	9.07075	+	chr1	25427924	25428548	ChRCC,ccRCC	gene	25370197	25439611	-	start	11375	PeakInsideFeature	NA	ENSG00000233755.1	RP4-799D16.1	any_internal	0.09943	0.21403	0	1	-1.02243
chr1	25495199	25495206	FOXI1_MA0042.2	9.07075	-	chr1	25494001	25495557	ChRCC,ccRCC	gene	25534629	25535360	+	start	39850	Upstream	NA	ENSG00000231953.1	RP4-706G24.1	distal_enhancer	0.01453	0.04576	0	0	-1.13171
chr1	25495277	25495284	FOXI1_MA0042.2	9.07075	-	chr1	25494001	25495557	ChRCC,ccRCC	gene	25534629	25535360	+	start	39850	Upstream	NA	ENSG00000231953.1	RP4-706G24.1	distal_enhancer	0.01553	0.0455	0	0	-1.07117
chr1	25528976	25528983	FOXI1_MA0042.2	9.07075	-	chr1	25528661	25529167	ChRCC	gene	25534629	25535360	+	start	5715	Upstream	NA	ENSG00000231953.1	RP4-706G24.1	any_promoter	0.01788	0.02555	0	0	-0.33274
chr1	25612021	25612028	FOXI1_MA0042.2	9.07075	-	chr1	25611641	25612545	ChRCC	gene	25568727	25664704	-	center	4622	PeakInsideFeature	NA	ENSG00000117616.13	C1orf63	any_internal	0.03305	0.01716	0	0	0.63304
chr1	25674134	25674141	FOXI1_MA0042.2	9.07075	+	chr1	25674077	25674310	ccRCC	gene	25672764	25672868	-	start	1325	Upstream	NA	ENSG00000238889.1	snoU13	any_promoter	0.0086	0.01848	0	0	-0.5724
chr1	25686878	25686885	FOXI1_MA0042.2	9.07075	+	chr1	25686556	25687217	ChRCC	gene	25664407	25688852	+	end	1966	PeakInsideFeature	NA	ENSG00000183726.6	TMEM50A	any_internal	0.04288	0.01389	0	0	1.09317
chr1	25749908	25749915	FOXI1_MA0042.2	9.07075	-	chr1	25749738	25750006	ChRCC	gene	25757387	25826700	+	start	7515	Upstream	NA	ENSG00000204178.5	TMEM57	any_promoter	0.04661	0.02142	0	0	0.81628
chr1	25752236	25752243	FOXI1_MA0042.2	9.07075	+	chr1	25751876	25752485	ChRCC	gene	25757387	25826700	+	start	5207	Upstream	NA	ENSG00000204178.5	TMEM57	any_promoter	0.3828	0.02473	1	0	3.43728
chr1	25760415	25760422	FOXI1_MA0042.2	9.07075	+	chr1	25759912	25760590	ChRCC	gene	25688739	25756683	-	start	3568	Upstream	NA	ENSG00000188672.12	RHCE	any_promoter	0.29583	0.033	1	0	2.78273
chr1	25785707	25785714	FOXI1_MA0042.2	9.07075	+	chr1	25785200	25785720	ChRCC,ccRCC	gene	25757387	25826700	+	center	6583	PeakInsideFeature	NA	ENSG00000204178.5	TMEM57	any_internal	0.02363	0.01273	0	0	0.53247
chr1	25795307	25795314	FOXI1_MA0042.2	9.07075	-	chr1	25793474	25795412	ChRCC,ccRCC	gene	25757387	25826700	+	center	2400	PeakInsideFeature	NA	ENSG00000204178.5	TMEM57	any_internal	0.05908	0.01654	0	0	1.32599
chr1	25821647	25821654	FOXI1_MA0042.2	9.07075	-	chr1	25821164	25821836	ChRCC,ccRCC	gene	25757387	25826700	+	end	5200	PeakInsideFeature	NA	ENSG00000204178.5	TMEM57	any_internal	0.03809	0.02907	0	0	0.28843
chr1	25833544	25833551	FOXI1_MA0042.2	9.07075	+	chr1	25832464	25833877	ChRCC,ccRCC	gene	25757387	25826700	+	end	6470	Downstream	NA	ENSG00000204178.5	TMEM57	distal_enhancer	0.26742	0.14808	1	1	0.80485
chr1	25843879	25843886	FOXI1_MA0042.2	9.07075	+	chr1	25843676	25844901	ChRCC,ccRCC	gene	25757387	25826700	+	end	17588	Downstream	NA	ENSG00000204178.5	TMEM57	distal_enhancer	0.20109	0.02117	1	0	2.69505
chr1	25927707	25927714	FOXI1_MA0042.2	9.07075	+	chr1	25927384	25927737	ChRCC	gene	25907968	25916847	+	end	10713	Downstream	NA	ENSG00000225643.1	RP11-70P17.1	distal_enhancer	0.02597	0.02081	0	0	0.21261
chr1	25936486	25936493	FOXI1_MA0042.2	9.07075	+	chr1	25936383	25936959	ChRCC,ccRCC	gene	25943958	26112698	+	start	7287	Upstream	NA	ENSG00000117643.10	MAN1C1	any_promoter	0.04179	0.02054	0	0	0.73064
chr1	25994494	25994501	FOXI1_MA0042.2	9.07075	-	chr1	25994339	25994576	ccRCC	gene	25971034	25985602	-	start	8855	Upstream	NA	ENSG00000233478.1	RP1-187B23.1	any_promoter	0.01959	0.01888	0	0	0.03313
chr1	26038392	26038399	FOXI1_MA0042.2	9.07075	+	chr1	26037638	26038615	ccRCC	gene	25943958	26112698	+	center	9798	PeakInsideFeature	NA	ENSG00000117643.10	MAN1C1	any_internal	0.01993	0.04096	0	0	-0.73564
chr1	26042440	26042447	FOXI1_MA0042.2	9.07075	-	chr1	26042407	26043481	ChRCC	gene	25943958	26112698	+	center	14616	PeakInsideFeature	NA	ENSG00000117643.10	MAN1C1	any_internal	0.04198	0.02707	0	0	0.46957
chr1	26069863	26069870	FOXI1_MA0042.2	9.07075	-	chr1	26069649	26071480	ChRCC,ccRCC	gene	25943958	26112698	+	end	42134	PeakInsideFeature	NA	ENSG00000117643.10	MAN1C1	any_internal	0.33863	0.07807	1	0	1.96456
chr1	26100123	26100130	FOXI1_MA0042.2	9.07075	+	chr1	26099803	26100655	ChRCC,ccRCC	gene	25943958	26112698	+	end	12469	PeakInsideFeature	NA	ENSG00000117643.10	MAN1C1	any_internal	0.69415	0.30904	1	1	1.13799
chr1	26186634	26186641	FOXI1_MA0042.2	9.07075	-	chr1	26185204	26186845	ChRCC,ccRCC	gene	26186103	26189911	+	start	79	OverlapStart	NA	ENSG00000236528.1	RP1-125I3.2	any_promoter	0.0286	0.04858	0	0	-0.58105
chr1	26199667	26199674	FOXI1_MA0042.2	9.07075	-	chr1	26199647	26200240	ccRCC	gene	26187700	26197744	-	start	2199	Upstream	NA	ENSG00000182749.5	PAQR7	any_promoter	0.03752	0.0764	0	0	-0.84006
chr1	26216524	26216531	FOXI1_MA0042.2	9.07075	+	chr1	26215990	26217426	ChRCC,ccRCC	gene	26210671	26233482	-	center	5368	PeakInsideFeature	NA	ENSG00000117632.16	STMN1	any_internal	0.03308	0.03155	0	0	0.05017
chr1	26216970	26216977	FOXI1_MA0042.2	9.07075	-	chr1	26215990	26217426	ChRCC,ccRCC	gene	26210671	26233482	-	center	5368	PeakInsideFeature	NA	ENSG00000117632.16	STMN1	any_internal	0.09901	0.06261	0	0	0.57524
chr1	26250300	26250307	FOXI1_MA0042.2	9.07075	+	chr1	26248784	26250484	ChRCC,ccRCC	gene	26238239	26238313	+	end	11321	Downstream	NA	ENSG00000266763.1	AL033528.1	distal_enhancer	0.10633	0.03269	1	0	1.4111
chr1	26393893	26393900	FOXI1_MA0042.2	9.07075	+	chr1	26393615	26394430	ccRCC	gene	26377794	26394927	-	start	905	PeakInsideFeature	NA	ENSG00000158022.6	TRIM63	any_promoter	0.00585	0.01519	0	0	-0.61596
chr1	26448669	26448676	FOXI1_MA0042.2	9.07075	+	chr1	26448337	26448979	ChRCC,ccRCC	gene	26437663	26452034	+	end	3376	PeakInsideFeature	NA	ENSG00000175087.5	PDIK1L	any_internal	0.04473	0.02235	0	0	0.72902
chr1	26453664	26453671	FOXI1_MA0042.2	9.07075	-	chr1	26452847	26455414	ChRCC,ccRCC	gene	26437663	26452034	+	end	2096	Downstream	NA	ENSG00000175087.5	PDIK1L	distal_enhancer	0.00995	0.01571	0	0	-0.34051
chr1	26454232	26454239	FOXI1_MA0042.2	9.07075	-	chr1	26452847	26455414	ChRCC,ccRCC	gene	26437663	26452034	+	end	2096	Downstream	NA	ENSG00000175087.5	PDIK1L	distal_enhancer	0.04354	0.03251	0	0	0.32142
chr1	26542259	26542266	FOXI1_MA0042.2	9.07075	+	chr1	26542182	26542465	ChRCC	gene	26536231	26556331	+	center	3958	PeakInsideFeature	NA	ENSG00000236155.2	RP11-231P20.2	any_internal	0.02824	0.0182	0	0	0.41784
chr1	26594164	26594171	FOXI1_MA0042.2	9.07075	+	chr1	26594050	26594431	ChRCC	gene	26589531	26589889	-	start	4351	Upstream	NA	ENSG00000270733.1	RP11-231P20.5	any_promoter	0.039	0.01273	0	0	1.05371
chr1	26594184	26594191	FOXI1_MA0042.2	9.07075	-	chr1	26594050	26594431	ChRCC	gene	26589531	26589889	-	start	4351	Upstream	NA	ENSG00000270733.1	RP11-231P20.5	any_promoter	0.039	0.00921	0	0	1.2783
chr1	26595442	26595449	FOXI1_MA0042.2	9.07075	+	chr1	26594760	26595795	ChRCC	gene	26589531	26589889	-	start	5388	Upstream	NA	ENSG00000270733.1	RP11-231P20.5	any_promoter	0.10895	0.01707	1	0	2.06867
chr1	26634925	26634932	FOXI1_MA0042.2	9.07075	+	chr1	26634868	26635126	ccRCC	gene	26644447	26647014	+	start	9450	Upstream	NA	ENSG00000169442.4	CD52	any_promoter	0.02115	0.0772	0	0	-1.43664
chr1	26690318	26690325	FOXI1_MA0042.2	9.07075	-	chr1	26690273	26690652	ChRCC,ccRCC	gene	26648349	26680621	-	start	9841	Upstream	NA	ENSG00000176092.9	AIM1L	any_promoter	0.01566	0.03848	0	0	-0.87534
chr1	26864544	26864551	FOXI1_MA0042.2	9.07075	-	chr1	26864458	26864924	ChRCC,ccRCC	gene	26856251	26901521	+	start	8440	PeakInsideFeature	NA	ENSG00000117676.9	RPS6KA1	any_internal	0.11884	0.23087	1	1	-0.89397
chr1	27024644	27024651	FOXI1_MA0042.2	9.07075	+	chr1	27021717	27025022	ChRCC,ccRCC	gene	27022523	27108595	+	start	846	OverlapStart	NA	ENSG00000117713.13	ARID1A	any_promoter	0.34265	0.35017	1	1	-0.0303
chr1	27033023	27033030	FOXI1_MA0042.2	9.07075	-	chr1	27032484	27033834	ChRCC,ccRCC	gene	27022523	27108595	+	start	10636	PeakInsideFeature	NA	ENSG00000117713.13	ARID1A	any_internal	0.2188	0.16698	1	1	0.36741
chr1	27057437	27057444	FOXI1_MA0042.2	9.07075	+	chr1	27057416	27058047	ChRCC,ccRCC	gene	27022523	27108595	+	center	7828	PeakInsideFeature	NA	ENSG00000117713.13	ARID1A	any_internal	0.0192	0.01725	0	0	0.09408
chr1	27098361	27098368	FOXI1_MA0042.2	9.07075	+	chr1	27097811	27098721	ChRCC,ccRCC	gene	27022523	27108595	+	end	10329	PeakInsideFeature	NA	ENSG00000117713.13	ARID1A	any_internal	0.23123	0.25995	1	1	-0.16122
chr1	27102380	27102387	FOXI1_MA0042.2	9.07075	-	chr1	27101994	27102554	ChRCC	gene	27022523	27108595	+	end	6321	PeakInsideFeature	NA	ENSG00000117713.13	ARID1A	any_internal	0.04801	0.01758	0	0	1.02837
chr1	27107553	27107560	FOXI1_MA0042.2	9.07075	-	chr1	27106591	27108214	ChRCC,ccRCC	gene	27113962	27124889	+	start	6560	Upstream	NA	ENSG00000060642.6	PIGV	any_promoter	0.01928	0.01075	0	0	0.46484
chr1	27107849	27107856	FOXI1_MA0042.2	9.07075	+	chr1	27106591	27108214	ChRCC,ccRCC	gene	27113962	27124889	+	start	6560	Upstream	NA	ENSG00000060642.6	PIGV	any_promoter	0.18971	0.03235	1	0	2.19324
chr1	27126809	27126816	FOXI1_MA0042.2	9.07075	-	chr1	27125670	27127280	ChRCC,ccRCC	gene	27113962	27124889	+	end	1586	Downstream	NA	ENSG00000060642.6	PIGV	distal_enhancer	0.04132	0.16821	0	1	-1.76291
chr1	27131884	27131891	FOXI1_MA0042.2	9.07075	+	chr1	27131311	27132737	ccRCC	gene	27141312	27141601	+	start	9288	Upstream	NA	ENSG00000241188.2	RN7SL165P	any_promoter	0.01026	0.0303	0	0	-0.9359
chr1	27158422	27158429	FOXI1_MA0042.2	9.07075	-	chr1	27158303	27158582	ChRCC,ccRCC	gene	27153200	27184093	+	start	5242	PeakInsideFeature	NA	ENSG00000204160.7	ZDHHC18	any_internal	0.03891	0.07421	0	0	-0.76355
chr1	27330441	27330448	FOXI1_MA0042.2	9.07075	-	chr1	27330341	27330570	ChRCC	gene	27331510	27339327	-	end	1055	Downstream	NA	ENSG00000158246.7	FAM46B	distal_enhancer	0.05759	0.01738	0	0	1.25298
chr1	27463594	27463601	FOXI1_MA0042.2	9.07075	-	chr1	27462462	27465216	ChRCC,ccRCC	gene	27425305	27493472	-	center	4451	PeakInsideFeature	NA	ENSG00000090020.6	SLC9A1	any_internal	0.09441	0.13789	0	1	-0.4955
chr1	27506040	27506047	FOXI1_MA0042.2	9.07075	-	chr1	27505856	27506406	ChRCC	gene	27503241	27503768	+	end	2363	Downstream	NA	ENSG00000229985.2	RP11-40H20.5	distal_enhancer	0.05007	0.00944	0	0	1.54749
chr1	27621883	27621890	FOXI1_MA0042.2	9.07075	+	chr1	27621614	27621948	ChRCC	gene	27561006	27635110	+	end	13329	PeakInsideFeature	NA	ENSG00000142784.11	WDTC1	any_internal	0.04082	0.02079	0	0	0.69308
chr1	27644749	27644756	FOXI1_MA0042.2	9.07075	+	chr1	27644558	27644874	ChRCC	gene	27648650	27662891	+	start	3934	Upstream	NA	ENSG00000186501.10	TMEM222	any_promoter	0.03599	0.01195	0	0	1.01223
chr1	27703012	27703019	FOXI1_MA0042.2	9.07075	-	chr1	27702605	27703123	ccRCC	gene	27695602	27701315	-	start	1549	Upstream	NA	ENSG00000142748.8	FCN3	any_promoter	0.01816	0.04607	0	0	-0.9524
chr1	27729466	27729473	FOXI1_MA0042.2	9.07075	+	chr1	27728692	27730670	ChRCC,ccRCC	gene	27730729	27816669	-	end	1048	Downstream	NA	ENSG00000158195.6	WASF2	distal_enhancer	0.07484	0.10229	0	0	-0.39752
chr1	27802663	27802670	FOXI1_MA0042.2	9.07075	-	chr1	27802584	27803039	ccRCC	gene	27730729	27816669	-	start	13858	PeakInsideFeature	NA	ENSG00000158195.6	WASF2	any_internal	0.0205	0.02732	0	0	-0.27725
chr1	27816843	27816850	FOXI1_MA0042.2	9.07075	+	chr1	27814612	27817522	ChRCC,ccRCC	gene	27730729	27816669	-	start	602	OverlapStart	NA	ENSG00000158195.6	WASF2	any_promoter	1.02678	1.43029	1	1	-0.47359
chr1	27853771	27853778	FOXI1_MA0042.2	9.07075	+	chr1	27853581	27856037	ChRCC,ccRCC	gene	27852315	27857072	+	center	116	PeakInsideFeature	NA	ENSG00000237429.1	RP1-159A19.4	any_internal	0.51874	0.09086	1	0	2.37086
chr1	27863070	27863077	FOXI1_MA0042.2	9.07075	+	chr1	27862944	27864358	ChRCC,ccRCC	gene	27860545	27930942	-	end	3106	PeakInsideFeature	NA	ENSG00000126705.9	AHDC1	any_internal	0.01569	0.068	0	0	-1.54136
chr1	27901096	27901103	FOXI1_MA0042.2	9.07075	-	chr1	27900885	27902733	ChRCC,ccRCC	gene	27860545	27930942	-	center	6066	PeakInsideFeature	NA	ENSG00000126705.9	AHDC1	any_internal	0.17945	0.04912	1	0	1.65229
chr1	27935965	27935972	FOXI1_MA0042.2	9.07075	-	chr1	27935136	27936168	ChRCC,ccRCC	gene	27860545	27930942	-	start	4710	Upstream	NA	ENSG00000126705.9	AHDC1	any_promoter	0.03626	0.06229	0	0	-0.62563
chr1	27963217	27963224	FOXI1_MA0042.2	9.07075	+	chr1	27963215	27963827	ccRCC	gene	27938574	27961788	-	start	1733	Upstream	NA	ENSG00000000938.8	FGR	any_promoter	0.0371	0.11192	0	1	-1.34118
chr1	27999065	27999072	FOXI1_MA0042.2	9.07075	+	chr1	27998003	27999380	ChRCC,ccRCC	gene	27992571	27998729	-	start	38	OverlapStart	NA	ENSG00000126709.10	IFI6	any_promoter	0.11058	0.22606	1	1	-0.95939
chr1	28015721	28015728	FOXI1_MA0042.2	9.07075	+	chr1	28015715	28017019	ChRCC,ccRCC	gene	28013320	28013982	-	start	2385	Upstream	NA	ENSG00000226662.2	CHMP1AP1	any_promoter	0.02728	0.01079	0	0	0.79379
chr1	28016204	28016211	FOXI1_MA0042.2	9.07075	+	chr1	28015715	28017019	ChRCC,ccRCC	gene	28013320	28013982	-	start	2385	Upstream	NA	ENSG00000226662.2	CHMP1AP1	any_promoter	0.06058	0.0277	0	0	0.87561
chr1	28100342	28100349	FOXI1_MA0042.2	9.07075	-	chr1	28099150	28100773	ChRCC,ccRCC	gene	28099693	28150963	+	start	268	OverlapStart	NA	ENSG00000117758.9	STX12	any_promoter	0.08792	0.20326	0	1	-1.10966
chr1	28143733	28143740	FOXI1_MA0042.2	9.07075	-	chr1	28143527	28144247	ChRCC,ccRCC	gene	28146493	28146852	+	start	2606	Upstream	NA	ENSG00000270031.1	RP3-426I6.6	any_promoter	0.00924	0.06298	0	0	-1.83508
chr1	28148718	28148725	FOXI1_MA0042.2	9.07075	-	chr1	28148216	28149021	ChRCC,ccRCC	gene	28151048	28151154	+	start	2430	Upstream	NA	ENSG00000223062.1	RNU6-1245P	any_promoter	0.02256	0.12149	0	1	-1.95928
chr1	28201949	28201956	FOXI1_MA0042.2	9.07075	+	chr1	28201264	28202229	ChRCC,ccRCC	gene	28199054	28213196	+	start	2692	PeakInsideFeature	NA	ENSG00000130775.11	THEMIS2	any_internal	0.46257	0.3359	1	1	0.44829
chr1	28218329	28218336	FOXI1_MA0042.2	9.07075	+	chr1	28217884	28218472	ChRCC,ccRCC	gene	28218034	28241257	-	end	144	OverlapEnd	NA	ENSG00000117748.5	RPA2	any_internal	0.04205	0.19828	0	1	-1.96616
chr1	28233495	28233502	FOXI1_MA0042.2	9.07075	+	chr1	28233378	28233627	ChRCC	gene	28218034	28241257	-	center	3857	PeakInsideFeature	NA	ENSG00000117748.5	RPA2	any_internal	0.02651	0.01127	0	0	0.73451
chr1	28297439	28297446	FOXI1_MA0042.2	9.07075	+	chr1	28297018	28298945	ChRCC,ccRCC	gene	28296854	28415207	-	end	1127	PeakInsideFeature	NA	ENSG00000158161.11	EYA3	any_internal	0.028	0.01367	0	0	0.64627
chr1	28353317	28353324	FOXI1_MA0042.2	9.07075	+	chr1	28352849	28353454	ChRCC	gene	28296854	28415207	-	center	2879	PeakInsideFeature	NA	ENSG00000158161.11	EYA3	any_internal	0.02245	0.01006	0	0	0.65051
chr1	28362032	28362039	FOXI1_MA0042.2	9.07075	-	chr1	28362007	28362232	ccRCC	gene	28358396	28358691	-	start	3428	Upstream	NA	ENSG00000240750.2	RN7SL559P	any_promoter	0.01275	0.01173	0	0	0.06151
chr1	28382832	28382839	FOXI1_MA0042.2	9.07075	-	chr1	28382588	28383412	ChRCC,ccRCC	gene	28296854	28415207	-	center	26970	PeakInsideFeature	NA	ENSG00000158161.11	EYA3	any_internal	0.08819	0.08464	0	0	0.05221
chr1	28382979	28382986	FOXI1_MA0042.2	9.07075	+	chr1	28382588	28383412	ChRCC,ccRCC	gene	28296854	28415207	-	center	26970	PeakInsideFeature	NA	ENSG00000158161.11	EYA3	any_internal	0.10786	0.12875	1	1	-0.23234
chr1	28487591	28487598	FOXI1_MA0042.2	9.07075	-	chr1	28487143	28487874	ccRCC	gene	28473676	28520447	-	center	9553	PeakInsideFeature	NA	ENSG00000169403.7	PTAFR	any_internal	0.0125	0.08265	0	0	-1.96357
chr1	28488839	28488846	FOXI1_MA0042.2	9.07075	+	chr1	28488341	28489020	ChRCC,ccRCC	gene	28473676	28520447	-	center	8381	PeakInsideFeature	NA	ENSG00000169403.7	PTAFR	any_internal	0.03356	0.02441	0	0	0.32594
chr1	28499438	28499445	FOXI1_MA0042.2	9.07075	+	chr1	28498641	28499764	ChRCC,ccRCC	gene	28473676	28520447	-	center	2141	PeakInsideFeature	NA	ENSG00000169403.7	PTAFR	any_internal	0.13962	0.12551	1	1	0.14123
chr1	28526610	28526617	FOXI1_MA0042.2	9.07075	-	chr1	28525749	28526974	ccRCC	gene	28527069	28527419	+	start	708	Upstream	NA	ENSG00000269804.1	AL353354.2	any_promoter	0.01485	0.10525	0	1	-2.13963
chr1	28536453	28536460	FOXI1_MA0042.2	9.07075	+	chr1	28535094	28536641	ChRCC,ccRCC	gene	28527012	28527152	-	start	8715	Upstream	NA	ENSG00000215902.1	AL353354.1	any_promoter	0.06781	0.02529	0	0	1.10426
chr1	28632839	28632846	FOXI1_MA0042.2	9.07075	+	chr1	28632641	28633346	ccRCC	gene	28655512	28662476	+	start	22519	Upstream	NA	ENSG00000130772.9	MED18	distal_enhancer	0.00676	0.00449	0	0	0.18944
chr1	28784221	28784228	FOXI1_MA0042.2	9.07075	-	chr1	28784160	28785265	ChRCC,ccRCC	gene	28696113	28826881	+	center	23215	PeakInsideFeature	NA	ENSG00000204138.8	PHACTR4	any_internal	0.03002	0.01036	0	0	0.91969
chr1	28784985	28784992	FOXI1_MA0042.2	9.07075	+	chr1	28784160	28785265	ChRCC,ccRCC	gene	28696113	28826881	+	center	23215	PeakInsideFeature	NA	ENSG00000204138.8	PHACTR4	any_internal	0.0251	0.03301	0	0	-0.28098
chr1	28880308	28880315	FOXI1_MA0042.2	9.07075	+	chr1	28878781	28880594	ChRCC,ccRCC	gene	28879596	28905051	+	start	91	OverlapStart	NA	ENSG00000180098.5	TRNAU1AP	any_promoter	0.06433	0.11142	0	1	-0.69552
chr1	29002336	29002343	FOXI1_MA0042.2	9.07075	+	chr1	29001836	29002732	ChRCC	gene	28995243	29045865	+	start	7041	PeakInsideFeature	NA	ENSG00000162419.8	GMEB1	any_internal	0.2369	0.01565	1	0	3.1848
chr1	29087468	29087475	FOXI1_MA0042.2	9.07075	-	chr1	29086836	29087804	ChRCC	gene	29063132	29096287	+	center	7611	PeakInsideFeature	NA	ENSG00000198492.10	YTHDF2	any_internal	0.06069	0.023	0	0	1.06113
chr1	29253585	29253592	FOXI1_MA0042.2	9.07075	+	chr1	29253267	29255532	ChRCC,ccRCC	gene	29213602	29446553	+	start	40797	PeakInsideFeature	NA	ENSG00000159023.14	EPB41	any_internal	0.03137	0.14214	0	1	-1.83698
chr1	29270441	29270448	FOXI1_MA0042.2	9.07075	-	chr1	29270087	29270481	ccRCC	gene	29213602	29446553	+	start	56682	PeakInsideFeature	NA	ENSG00000159023.14	EPB41	any_internal	0.01006	0.01499	0	0	-0.29477
chr1	29282909	29282916	FOXI1_MA0042.2	9.07075	+	chr1	29282547	29283091	ChRCC,ccRCC	gene	29213602	29446553	+	center	47258	PeakInsideFeature	NA	ENSG00000159023.14	EPB41	any_internal	0.02713	0.01429	0	0	0.57944
chr1	29311940	29311947	FOXI1_MA0042.2	9.07075	+	chr1	29311725	29312197	ccRCC	gene	29312221	29312322	+	start	260	Upstream	NA	ENSG00000206704.1	Y_RNA	any_promoter	0.00615	0.01201	0	0	-0.40982
chr1	29380767	29380774	FOXI1_MA0042.2	9.07075	+	chr1	29380634	29382015	ChRCC	gene	29213602	29446553	+	center	51247	PeakInsideFeature	NA	ENSG00000159023.14	EPB41	any_internal	0.01019	0.00669	0	0	0.25151
chr1	29381655	29381662	FOXI1_MA0042.2	9.07075	-	chr1	29380634	29382015	ChRCC	gene	29213602	29446553	+	center	51247	PeakInsideFeature	NA	ENSG00000159023.14	EPB41	any_internal	0.13377	0.00686	1	0	2.9713
chr1	29432595	29432602	FOXI1_MA0042.2	9.07075	+	chr1	29432384	29433108	ChRCC	gene	29213602	29446553	+	end	13807	PeakInsideFeature	NA	ENSG00000159023.14	EPB41	any_internal	0.08366	0.01126	0	0	2.05486
chr1	29487517	29487524	FOXI1_MA0042.2	9.07075	+	chr1	29487354	29487619	ChRCC	gene	29474254	29508499	-	center	3890	PeakInsideFeature	NA	ENSG00000116350.11	SRSF4	any_internal	0.0462	0.05757	0	0	-0.25872
chr1	29487565	29487572	FOXI1_MA0042.2	9.07075	-	chr1	29487354	29487619	ChRCC	gene	29474254	29508499	-	center	3890	PeakInsideFeature	NA	ENSG00000116350.11	SRSF4	any_internal	0.03747	0.04173	0	0	-0.1199
chr1	29493078	29493085	FOXI1_MA0042.2	9.07075	-	chr1	29492065	29493462	ChRCC,ccRCC	gene	29474254	29508499	-	center	1387	PeakInsideFeature	NA	ENSG00000116350.11	SRSF4	any_internal	0.03684	0.23982	0	1	-2.37373
chr1	29545462	29545469	FOXI1_MA0042.2	9.07075	+	chr1	29545202	29545647	ChRCC	gene	29550444	29551328	+	start	5020	Upstream	NA	ENSG00000237934.1	RP11-467D18.2	any_promoter	0.01313	0.01047	0	0	0.16356
chr1	29632984	29632991	FOXI1_MA0042.2	9.07075	-	chr1	29632964	29633258	ccRCC	gene	29563027	29653325	+	end	20214	PeakInsideFeature	NA	ENSG00000060656.15	PTPRU	any_internal	0.01014	0.02542	0	0	-0.76556
chr1	29721114	29721121	FOXI1_MA0042.2	9.07075	-	chr1	29720918	29721669	ChRCC	gene	29758992	29759074	+	start	37699	Upstream	NA	ENSG00000266678.1	AL139151.1	distal_enhancer	0.02494	0.01424	0	0	0.49844
chr1	29721127	29721134	FOXI1_MA0042.2	9.07075	+	chr1	29720918	29721669	ChRCC	gene	29758992	29759074	+	start	37699	Upstream	NA	ENSG00000266678.1	AL139151.1	distal_enhancer	0.02494	0.01535	0	0	0.43797
chr1	29766445	29766452	FOXI1_MA0042.2	9.07075	+	chr1	29766179	29766453	ChRCC	gene	29758992	29759074	+	end	7242	Downstream	NA	ENSG00000266678.1	AL139151.1	distal_enhancer	0.01183	0.00749	0	0	0.29432
chr1	29862679	29862686	FOXI1_MA0042.2	9.07075	+	chr1	29862492	29862768	ChRCC	gene	29814704	29823405	-	start	39225	Upstream	NA	ENSG00000225011.4	RP11-810H18.1	distal_enhancer	0.01695	0.01572	0	0	0.06333
chr1	29876624	29876631	FOXI1_MA0042.2	9.07075	-	chr1	29875793	29877365	ChRCC,ccRCC	NA	NA	NA	NA	NA	NA	NA	NA	NA	NA	NA	0.03616	0.02321	0	0	0.45532
chr1	30043087	30043094	FOXI1_MA0042.2	9.07075	+	chr1	30042703	30043482	ChRCC,ccRCC	NA	NA	NA	NA	NA	NA	NA	NA	NA	NA	NA	0.03235	0.06875	0	0	-0.86914
chr1	30074605	30074612	FOXI1_MA0042.2	9.07075	-	chr1	30074387	30074872	ChRCC	gene	30117391	30117525	-	end	42762	Downstream	NA	ENSG00000221126.1	AC092265.1	distal_enhancer	0.07384	0.02665	0	0	1.15763
chr1	30205285	30205292	FOXI1_MA0042.2	9.07075	-	chr1	30205267	30205744	ccRCC	gene	30181697	30182394	-	start	23111	Upstream	NA	ENSG00000228176.1	RP4-656G21.1	distal_enhancer	0.00711	0.01204	0	0	-0.33602
chr1	30234623	30234630	FOXI1_MA0042.2	9.07075	-	chr1	30233939	30234843	ChRCC	NA	NA	NA	NA	NA	NA	NA	NA	NA	NA	NA	0.0579	0.02363	0	0	0.97844
chr1	30374781	30374788	FOXI1_MA0042.2	9.07075	-	chr1	30374399	30375063	ccRCC	gene	30377711	30378204	-	end	2980	Downstream	NA	ENSG00000270927.1	RP11-179G8.1	distal_enhancer	0.01598	0.02224	0	0	-0.29426
chr1	30383123	30383130	FOXI1_MA0042.2	9.07075	+	chr1	30382678	30383479	ChRCC	gene	30377711	30378204	-	start	4874	Upstream	NA	ENSG00000270927.1	RP11-179G8.1	any_promoter	0.02375	0.01311	0	0	0.51508
chr1	30383158	30383165	FOXI1_MA0042.2	9.07075	-	chr1	30382678	30383479	ChRCC	gene	30377711	30378204	-	start	4874	Upstream	NA	ENSG00000270927.1	RP11-179G8.1	any_promoter	0.02752	0.01048	0	0	0.82268
chr1	30479334	30479341	FOXI1_MA0042.2	9.07075	+	chr1	30478657	30479927	ChRCC	gene	30486798	30510459	-	end	7506	Downstream	NA	ENSG00000233399.2	RP11-111I12.1	distal_enhancer	0.29084	0.01527	1	0	3.48831
chr1	30485744	30485751	FOXI1_MA0042.2	9.07075	+	chr1	30485476	30486682	ccRCC	gene	30486798	30510459	-	end	719	Downstream	NA	ENSG00000233399.2	RP11-111I12.1	distal_enhancer	0.01473	0.02172	0	0	-0.33868
chr1	30579036	30579043	FOXI1_MA0042.2	9.07075	+	chr1	30578983	30579367	ChRCC,ccRCC	gene	30613109	30614454	+	start	33934	Upstream	NA	ENSG00000233372.1	RP5-893G23.1	distal_enhancer	0.01531	0.01948	0	0	-0.20722
chr1	30649522	30649529	FOXI1_MA0042.2	9.07075	+	chr1	30649382	30649664	ChRCC	gene	30613109	30614454	+	end	35069	Downstream	NA	ENSG00000233372.1	RP5-893G23.1	distal_enhancer	0.03379	0.0137	0	0	0.84103
chr1	30700787	30700794	FOXI1_MA0042.2	9.07075	+	chr1	30700665	30700916	ChRCC	gene	30699369	30699462	+	end	1328	Downstream	NA	ENSG00000231251.1	RP3-357I16.1	distal_enhancer	0.02632	0.02231	0	0	0.16086
chr1	30769519	30769526	FOXI1_MA0042.2	9.07075	-	chr1	30768632	30769680	ChRCC	NA	NA	NA	NA	NA	NA	NA	NA	NA	NA	NA	0.02712	0.00903	0	0	0.90549
chr1	30769548	30769555	FOXI1_MA0042.2	9.07075	-	chr1	30768632	30769680	ChRCC	NA	NA	NA	NA	NA	NA	NA	NA	NA	NA	NA	0.02712	0.00929	0	0	0.88749
chr1	30818475	30818482	FOXI1_MA0042.2	9.07075	+	chr1	30818451	30819377	ccRCC	NA	NA	NA	NA	NA	NA	NA	NA	NA	NA	NA	0.0074	0.01088	0	0	-0.24162
chr1	30846373	30846380	FOXI1_MA0042.2	9.07075	-	chr1	30846104	30846566	ccRCC	gene	30882406	30884485	-	end	36071	Downstream	NA	ENSG00000236335.1	RP4-591L5.1	distal_enhancer	0.00837	0.0163	0	0	-0.48064
chr1	30987020	30987027	FOXI1_MA0042.2	9.07075	-	chr1	30986396	30987231	ccRCC	NA	NA	NA	NA	NA	NA	NA	NA	NA	NA	NA	0.01589	0.03102	0	0	-0.631
chr1	31061168	31061175	FOXI1_MA0042.2	9.07075	+	chr1	31061140	31061812	ccRCC	NA	NA	NA	NA	NA	NA	NA	NA	NA	NA	NA	0.01082	0.01504	0	0	-0.24792
chr1	31137460	31137467	FOXI1_MA0042.2	9.07075	+	chr1	31137088	31137489	ccRCC	gene	31184123	31196434	-	end	46835	Downstream	NA	ENSG00000162510.5	MATN1	distal_enhancer	0.00908	0.01188	0	0	-0.18247
chr1	31148340	31148347	FOXI1_MA0042.2	9.07075	+	chr1	31148119	31149069	ccRCC	gene	31184123	31196434	-	end	35529	Downstream	NA	ENSG00000162510.5	MATN1	distal_enhancer	0.00594	0.01075	0	0	-0.34808
chr1	31219790	31219797	FOXI1_MA0042.2	9.07075	+	chr1	31218879	31219852	ChRCC,ccRCC	gene	31212002	31212079	-	start	7286	Upstream	NA	ENSG00000264773.1	MIR4420	any_promoter	0.013	0.02604	0	0	-0.61184
chr1	31236570	31236577	FOXI1_MA0042.2	9.07075	+	chr1	31236198	31236867	ChRCC,ccRCC	gene	31205315	31230667	-	start	5865	Upstream	NA	ENSG00000162511.7	LAPTM5	any_promoter	0.01799	0.06551	0	0	-1.37918
chr1	31247155	31247162	FOXI1_MA0042.2	9.07075	-	chr1	31246935	31247339	ChRCC	gene	31205315	31230667	-	start	16470	Upstream	NA	ENSG00000162511.7	LAPTM5	distal_enhancer	0.01449	0.01875	0	0	-0.21752
chr1	31280525	31280532	FOXI1_MA0042.2	9.07075	+	chr1	31280194	31280617	ChRCC,ccRCC	gene	31283224	31288400	-	end	2819	Downstream	NA	ENSG00000229607.1	RP5-1125N11.1	distal_enhancer	0.02663	0.04153	0	0	-0.4739
chr1	31325308	31325315	FOXI1_MA0042.2	9.07075	-	chr1	31324870	31325607	ChRCC,ccRCC	gene	31331004	31333101	+	start	5766	Upstream	NA	ENSG00000235143.1	RP1-65J11.5	any_promoter	0.03188	0.0359	0	0	-0.12733
chr1	31345622	31345629	FOXI1_MA0042.2	9.07075	-	chr1	31345407	31345965	ccRCC	gene	31342313	31381608	-	end	3373	PeakInsideFeature	NA	ENSG00000162512.11	SDC3	any_internal	0.01063	0.02749	0	0	-0.81185
chr1	31365958	31365965	FOXI1_MA0042.2	9.07075	+	chr1	31365379	31366174	ChRCC,ccRCC	gene	31342313	31381608	-	center	3816	PeakInsideFeature	NA	ENSG00000162512.11	SDC3	any_internal	0.0267	0.02307	0	0	0.14331
chr1	31371320	31371327	FOXI1_MA0042.2	9.07075	+	chr1	31371320	31372037	ccRCC	gene	31342313	31381608	-	center	9718	PeakInsideFeature	NA	ENSG00000162512.11	SDC3	any_internal	0.01832	0.03012	0	0	-0.47844
chr1	31374170	31374177	FOXI1_MA0042.2	9.07075	+	chr1	31374040	31374418	ChRCC	gene	31342313	31381608	-	start	7379	PeakInsideFeature	NA	ENSG00000162512.11	SDC3	any_internal	0.08776	0.06875	0	0	0.30607
chr1	31447808	31447815	FOXI1_MA0042.2	9.07075	+	chr1	31447494	31447926	ChRCC	gene	31441010	31441083	-	start	6627	Upstream	NA	ENSG00000200181.1	SNORD85	any_promoter	0.0174	0.02428	0	0	-0.30629
chr1	31449510	31449517	FOXI1_MA0042.2	9.07075	-	chr1	31448343	31450364	ChRCC,ccRCC	gene	31441010	31441083	-	start	8270	Upstream	NA	ENSG00000200181.1	SNORD85	any_promoter	0.03865	0.05291	0	0	-0.35984
chr1	31449829	31449836	FOXI1_MA0042.2	9.07075	+	chr1	31448343	31450364	ChRCC,ccRCC	gene	31441010	31441083	-	start	8270	Upstream	NA	ENSG00000200181.1	SNORD85	any_promoter	0.02101	0.03688	0	0	-0.57081
chr1	31474885	31474892	FOXI1_MA0042.2	9.07075	-	chr1	31474726	31474973	ChRCC	gene	31404352	31538838	-	center	3254	PeakInsideFeature	NA	ENSG00000134644.11	PUM1	any_internal	0.03315	0.01586	0	0	0.70278
chr1	31494340	31494347	FOXI1_MA0042.2	9.07075	-	chr1	31494036	31494534	ChRCC	gene	31404352	31538838	-	center	22690	PeakInsideFeature	NA	ENSG00000134644.11	PUM1	any_internal	0.02975	0.0145	0	0	0.66206
chr1	31503180	31503187	FOXI1_MA0042.2	9.07075	-	chr1	31503052	31503264	ChRCC	gene	31509580	31510087	+	start	6422	Upstream	NA	ENSG00000237329.2	RP11-201O14.1	any_promoter	0.02515	0.01591	0	0	0.41664
chr1	31522988	31522995	FOXI1_MA0042.2	9.07075	-	chr1	31522332	31523150	ccRCC	gene	31523718	31523881	+	start	977	Upstream	NA	ENSG00000232768.1	RP11-201O14.2	any_promoter	0.01192	0.01387	0	0	-0.1145
chr1	31537705	31537712	FOXI1_MA0042.2	9.07075	-	chr1	31537587	31539265	ChRCC,ccRCC	gene	31404352	31538838	-	start	412	OverlapStart	NA	ENSG00000134644.11	PUM1	any_promoter	0.05582	0.07957	0	0	-0.4349
chr1	31635805	31635812	FOXI1_MA0042.2	9.07075	+	chr1	31634744	31636066	ChRCC,ccRCC	gene	31652591	31712401	-	end	17186	Downstream	NA	ENSG00000084628.5	NKAIN1	distal_enhancer	0.06511	0.08976	0	0	-0.4016
chr1	31673101	31673108	FOXI1_MA0042.2	9.07075	+	chr1	31672930	31674096	ChRCC	gene	31652591	31712401	-	center	8983	PeakInsideFeature	NA	ENSG00000084628.5	NKAIN1	any_internal	0.02877	0.01234	0	0	0.75172
chr1	31673140	31673147	FOXI1_MA0042.2	9.07075	+	chr1	31672930	31674096	ChRCC	gene	31652591	31712401	-	center	8983	PeakInsideFeature	NA	ENSG00000084628.5	NKAIN1	any_internal	0.02682	0.01391	0	0	0.58914
chr1	31750082	31750089	FOXI1_MA0042.2	9.07075	-	chr1	31749856	31750230	ChRCC	gene	31732416	31769662	-	center	996	PeakInsideFeature	NA	ENSG00000060688.8	SNRNP40	any_internal	0.02999	0.00573	0	0	1.25873
chr1	31808018	31808025	FOXI1_MA0042.2	9.07075	-	chr1	31807875	31808392	ChRCC,ccRCC	gene	31805913	31819646	-	end	2220	PeakInsideFeature	NA	ENSG00000229044.1	RP11-266K22.2	any_internal	0.08579	0.0765	0	0	0.1445
chr1	31827222	31827229	FOXI1_MA0042.2	9.07075	+	chr1	31827104	31828027	ChRCC,ccRCC	gene	31805913	31819646	-	start	7919	Upstream	NA	ENSG00000229044.1	RP11-266K22.2	any_promoter	0.08178	0.04995	0	0	0.60066
chr1	31845370	31845377	FOXI1_MA0042.2	9.07075	-	chr1	31844083	31847020	ChRCC,ccRCC	gene	31838471	31849697	-	center	1467	PeakInsideFeature	NA	ENSG00000121769.3	FABP3	any_internal	0.14118	0.0863	1	0	0.64161
chr1	31853397	31853404	FOXI1_MA0042.2	9.07075	+	chr1	31853235	31853455	ccRCC	gene	31838471	31849697	-	start	3648	Upstream	NA	ENSG00000121769.3	FABP3	any_promoter	0.02894	0.02888	0	0	0.00213
chr1	31917109	31917116	FOXI1_MA0042.2	9.07075	+	chr1	31917058	31919097	ChRCC,ccRCC	gene	31882411	31907525	+	end	10552	Downstream	NA	ENSG00000168528.7	SERINC2	distal_enhancer	0.04072	0.04471	0	0	-0.10586
chr1	31918028	31918035	FOXI1_MA0042.2	9.07075	-	chr1	31917058	31919097	ChRCC,ccRCC	gene	31882411	31907525	+	end	10552	Downstream	NA	ENSG00000168528.7	SERINC2	distal_enhancer	0.05629	0.18279	0	1	-1.51647
chr1	31926806	31926813	FOXI1_MA0042.2	9.07075	-	chr1	31926514	31927233	ChRCC	gene	31882411	31907525	+	end	19348	Downstream	NA	ENSG00000168528.7	SERINC2	distal_enhancer	0.07483	0.01473	0	0	1.7115
chr1	31944648	31944655	FOXI1_MA0042.2	9.07075	-	chr1	31943389	31945769	ChRCC,ccRCC	gene	31960435	31961777	-	end	15856	Downstream	NA	ENSG00000215899.3	RP11-439L8.2	distal_enhancer	0.56821	0.04828	1	0	3.27355
chr1	31970905	31970912	FOXI1_MA0042.2	9.07075	-	chr1	31970632	31972129	ChRCC,ccRCC	gene	31971840	31974167	+	start	460	OverlapStart	NA	ENSG00000228682.2	RP11-439L8.3	any_promoter	0.04071	0.01346	0	0	1.05908
chr1	31972888	31972895	FOXI1_MA0042.2	9.07075	+	chr1	31972503	31972907	ChRCC	gene	31971840	31974167	+	start	865	PeakInsideFeature	NA	ENSG00000228682.2	RP11-439L8.3	any_promoter	0.02773	0.02505	0	0	0.10158
chr1	31977690	31977697	FOXI1_MA0042.2	9.07075	-	chr1	31976415	31977851	ChRCC,ccRCC	gene	31970418	31970525	-	start	6608	Upstream	NA	ENSG00000206981.1	RNU6-40P	any_promoter	0.18726	0.01121	1	0	3.11913
chr1	31996883	31996890	FOXI1_MA0042.2	9.07075	+	chr1	31996419	31998233	ChRCC,ccRCC	gene	31984035	31989846	+	end	7480	Downstream	NA	ENSG00000223907.1	RP11-439L8.4	distal_enhancer	0.2444	0.02001	1	0	3.0142
chr1	32036882	32036889	FOXI1_MA0042.2	9.07075	+	chr1	32036765	32037028	ChRCC	gene	32042115	32053288	+	start	5219	Upstream	NA	ENSG00000142910.11	TINAGL1	any_promoter	0.04458	0.01622	0	0	1.01165
chr1	32040095	32040102	FOXI1_MA0042.2	9.07075	+	chr1	32039238	32040274	ChRCC,ccRCC	gene	32042115	32053288	+	start	2359	Upstream	NA	ENSG00000142910.11	TINAGL1	any_promoter	0.04345	0.13839	0	1	-1.4446
chr1	32135401	32135408	FOXI1_MA0042.2	9.07075	+	chr1	32135170	32136359	ChRCC,ccRCC	gene	32117847	32169920	-	center	8119	PeakInsideFeature	NA	ENSG00000084636.13	COL16A1	any_internal	0.1551	0.04978	1	0	1.44012
chr1	32142264	32142271	FOXI1_MA0042.2	9.07075	-	chr1	32141789	32142627	ccRCC	gene	32117847	32169920	-	center	1675	PeakInsideFeature	NA	ENSG00000084636.13	COL16A1	any_internal	0.01144	0.01741	0	0	-0.33129
chr1	32210706	32210713	FOXI1_MA0042.2	9.07075	-	chr1	32210695	32212793	ChRCC,ccRCC	gene	32192717	32230494	-	center	139	PeakInsideFeature	NA	ENSG00000121753.8	BAI2	any_internal	0.01172	0.02816	0	0	-0.76752
chr1	32220545	32220552	FOXI1_MA0042.2	9.07075	+	chr1	32220500	32221307	ccRCC	gene	32192717	32230494	-	center	9298	PeakInsideFeature	NA	ENSG00000121753.8	BAI2	any_internal	0.01608	0.06556	0	0	-1.47609
chr1	32235138	32235145	FOXI1_MA0042.2	9.07075	+	chr1	32234992	32236048	ccRCC	gene	32192717	32230494	-	start	5026	Upstream	NA	ENSG00000121753.8	BAI2	any_promoter	0.0122	0.0447	0	0	-1.23912
chr1	32321205	32321212	FOXI1_MA0042.2	9.07075	-	chr1	32320373	32321451	ChRCC,ccRCC	gene	32307619	32321169	-	start	257	OverlapStart	NA	ENSG00000203620.2	RP11-84A19.2	any_promoter	0.09959	0.02248	0	0	1.70347
chr1	32326525	32326532	FOXI1_MA0042.2	9.07075	-	chr1	32326296	32326858	ChRCC	gene	32307619	32321169	-	start	5408	Upstream	NA	ENSG00000203620.2	RP11-84A19.2	any_promoter	0.03528	0.01258	0	0	0.95264
chr1	32420489	32420496	FOXI1_MA0042.2	9.07075	-	chr1	32420080	32421073	ChRCC,ccRCC	gene	32372021	32410457	-	start	10119	Upstream	NA	ENSG00000184007.13	PTP4A2	distal_enhancer	0.3532	0.20628	1	1	0.74334
chr1	32446370	32446377	FOXI1_MA0042.2	9.07075	+	chr1	32446262	32446513	ChRCC	gene	32479429	32526451	+	start	33042	Upstream	NA	ENSG00000121774.13	KHDRBS1	distal_enhancer	0.02053	0.01551	0	0	0.24437
chr1	32473259	32473266	FOXI1_MA0042.2	9.07075	+	chr1	32472564	32473422	ChRCC,ccRCC	gene	32479429	32526451	+	start	6436	Upstream	NA	ENSG00000121774.13	KHDRBS1	any_promoter	0.01768	0.01578	0	0	0.09649
chr1	32489126	32489133	FOXI1_MA0042.2	9.07075	-	chr1	32489009	32489234	ChRCC	gene	32479429	32526451	+	start	9692	PeakInsideFeature	NA	ENSG00000121774.13	KHDRBS1	any_internal	0.03925	0.0141	0	0	0.98206
chr1	32593869	32593876	FOXI1_MA0042.2	9.07075	-	chr1	32593299	32593971	ChRCC	gene	32573638	32642169	+	center	14268	PeakInsideFeature	NA	ENSG00000025800.9	KPNA6	any_internal	0.07462	0.01202	0	0	1.86414
chr1	32738795	32738802	FOXI1_MA0042.2	9.07075	-	chr1	32738422	32738923	ccRCC	gene	32716839	32751766	+	center	4370	PeakInsideFeature	NA	ENSG00000182866.12	LCK	any_internal	0.0154	0.03437	0	0	-0.76581
chr1	32787530	32787537	FOXI1_MA0042.2	9.07075	-	chr1	32787361	32788320	ChRCC,ccRCC	gene	32757686	32799236	+	center	9379	PeakInsideFeature	NA	ENSG00000116478.7	HDAC1	any_internal	0.01966	0.04914	0	0	-0.95637
chr1	32879725	32879732	FOXI1_MA0042.2	9.07075	+	chr1	32879178	32879936	ChRCC,ccRCC	gene	32887579	32887920	+	start	8022	Upstream	NA	ENSG00000270850.1	RP11-395N6.4	any_promoter	0.33432	0.29336	1	1	0.18177
chr1	32967783	32967790	FOXI1_MA0042.2	9.07075	-	chr1	32967468	32967957	ccRCC	gene	32930657	33066393	+	center	30813	PeakInsideFeature	NA	ENSG00000254553.1	RP1-27O5.3	any_internal	0.03041	0.048	0	0	-0.50369
chr1	32973679	32973686	FOXI1_MA0042.2	9.07075	-	chr1	32973648	32974030	ccRCC	gene	32930657	33066393	+	center	24686	PeakInsideFeature	NA	ENSG00000254553.1	RP1-27O5.3	any_internal	0.01172	0.01535	0	0	-0.20799
chr1	33185337	33185344	FOXI1_MA0042.2	9.07075	+	chr1	33185166	33185673	ccRCC	gene	33183334	33190838	-	center	1667	PeakInsideFeature	NA	ENSG00000224409.1	RP11-114B7.6	any_internal	0.01961	0.02509	0	0	-0.23278
chr1	33197042	33197049	FOXI1_MA0042.2	9.07075	-	chr1	33196942	33197464	ChRCC,ccRCC	gene	33183334	33190838	-	start	6365	Upstream	NA	ENSG00000224409.1	RP11-114B7.6	any_promoter	0.05564	0.02412	0	0	0.91093
chr1	33208854	33208861	FOXI1_MA0042.2	9.07075	-	chr1	33206815	33209799	ChRCC,ccRCC	gene	33207485	33240571	+	start	822	OverlapStart	NA	ENSG00000162522.6	KIAA1522	any_promoter	0.13583	0.06047	1	0	1.03166
chr1	33219182	33219189	FOXI1_MA0042.2	9.07075	+	chr1	33219118	33221086	ChRCC,ccRCC	gene	33207485	33240571	+	center	3926	PeakInsideFeature	NA	ENSG00000162522.6	KIAA1522	any_internal	0.09889	0.05973	0	0	0.63071
chr1	33232981	33232988	FOXI1_MA0042.2	9.07075	-	chr1	33232091	33233703	ChRCC,ccRCC	gene	33207485	33240571	+	end	7674	PeakInsideFeature	NA	ENSG00000162522.6	KIAA1522	any_internal	0.49319	0.03418	1	0	3.46039
chr1	33233216	33233223	FOXI1_MA0042.2	9.07075	-	chr1	33232091	33233703	ChRCC,ccRCC	gene	33207485	33240571	+	end	7674	PeakInsideFeature	NA	ENSG00000162522.6	KIAA1522	any_internal	0.0699	0.02982	0	0	0.97498
chr1	33238944	33238951	FOXI1_MA0042.2	9.07075	-	chr1	33238215	33239683	ChRCC,ccRCC	gene	33207485	33240571	+	end	1622	PeakInsideFeature	NA	ENSG00000162522.6	KIAA1522	any_internal	0.08271	0.05691	0	0	0.46059
chr1	33264572	33264579	FOXI1_MA0042.2	9.07075	+	chr1	33264262	33265376	ccRCC	gene	33240839	33283754	-	center	2523	PeakInsideFeature	NA	ENSG00000134684.6	YARS	any_internal	0.01805	0.09573	0	0	-1.85287
chr1	33342605	33342612	FOXI1_MA0042.2	9.07075	+	chr1	33342102	33342651	ChRCC,ccRCC	gene	33327868	33338083	-	start	4293	Upstream	NA	ENSG00000160097.11	FNDC5	any_promoter	0.02974	0.03143	0	0	-0.05768
chr1	33426742	33426749	FOXI1_MA0042.2	9.07075	+	chr1	33426048	33426977	ChRCC,ccRCC	gene	33402045	33430286	-	start	3774	PeakInsideFeature	NA	ENSG00000116514.12	RNF19B	any_internal	0.02824	0.14513	0	1	-1.97363
chr1	33447504	33447511	FOXI1_MA0042.2	9.07075	-	chr1	33446152	33447808	ChRCC,ccRCC	gene	33452552	33453834	+	start	5572	Upstream	NA	ENSG00000239670.1	RP4-803A2.2	any_promoter	0.03456	0.02858	0	0	0.19976
chr1	33447533	33447540	FOXI1_MA0042.2	9.07075	+	chr1	33446152	33447808	ChRCC,ccRCC	gene	33452552	33453834	+	start	5572	Upstream	NA	ENSG00000239670.1	RP4-803A2.2	any_promoter	0.02129	0.03312	0	0	-0.44226
chr1	33466382	33466389	FOXI1_MA0042.2	9.07075	-	chr1	33465999	33466514	ChRCC,ccRCC	gene	33452675	33498070	+	center	9116	PeakInsideFeature	NA	ENSG00000236065.2	RP1-117O3.2	any_internal	0.0238	0.09115	0	0	-1.53498
chr1	33478518	33478525	FOXI1_MA0042.2	9.07075	+	chr1	33478293	33478597	ChRCC	gene	33452675	33498070	+	center	3073	PeakInsideFeature	NA	ENSG00000236065.2	RP1-117O3.2	any_internal	0.02248	0.01598	0	0	0.30443
chr1	33490265	33490272	FOXI1_MA0042.2	9.07075	+	chr1	33490163	33490758	ccRCC	gene	33452675	33498070	+	end	7610	PeakInsideFeature	NA	ENSG00000236065.2	RP1-117O3.2	any_internal	0.05512	0.03575	0	0	0.49398
chr1	33492868	33492875	FOXI1_MA0042.2	9.07075	+	chr1	33491781	33493525	ChRCC,ccRCC	gene	33452675	33498070	+	end	5417	PeakInsideFeature	NA	ENSG00000236065.2	RP1-117O3.2	any_internal	0.4698	0.40531	1	1	0.20746
chr1	33615664	33615671	FOXI1_MA0042.2	9.07075	-	chr1	33615356	33616006	ChRCC	gene	33611002	33647660	-	end	4679	PeakInsideFeature	NA	ENSG00000116525.9	TRIM62	any_internal	0.21575	0.02027	1	0	2.83124
chr1	33699574	33699581	FOXI1_MA0042.2	9.07075	+	chr1	33699391	33700275	ccRCC	gene	33722145	33766320	+	start	22312	Upstream	NA	ENSG00000160094.10	ZNF362	distal_enhancer	0.00958	0.02297	0	0	-0.70452
chr1	33722587	33722594	FOXI1_MA0042.2	9.07075	+	chr1	33720914	33722753	ChRCC,ccRCC	gene	33722145	33766320	+	start	312	OverlapStart	NA	ENSG00000160094.10	ZNF362	any_promoter	0.10894	0.07745	1	0	0.43645
chr1	33724628	33724635	FOXI1_MA0042.2	9.07075	+	chr1	33724460	33724735	ccRCC	gene	33726812	33727281	+	start	2215	Upstream	NA	ENSG00000270115.1	RP11-415J8.7	any_promoter	0.01462	0.09588	0	0	-2.0317
chr1	33750024	33750031	FOXI1_MA0042.2	9.07075	-	chr1	33749689	33750120	ChRCC	gene	33722145	33766320	+	center	5672	PeakInsideFeature	NA	ENSG00000160094.10	ZNF362	any_internal	0.03873	0.01224	0	0	1.07525
chr1	33785521	33785528	FOXI1_MA0042.2	9.07075	-	chr1	33785423	33787618	ChRCC,ccRCC	gene	33772366	33786699	-	start	179	OverlapStart	NA	ENSG00000184389.8	A3GALT2	any_promoter	0.07659	0.01977	0	0	1.48864
chr1	33787513	33787520	FOXI1_MA0042.2	9.07075	+	chr1	33785423	33787618	ChRCC,ccRCC	gene	33772366	33786699	-	start	179	OverlapStart	NA	ENSG00000184389.8	A3GALT2	any_promoter	0.0623	0.0192	0	0	1.26026
chr1	33797759	33797766	FOXI1_MA0042.2	9.07075	-	chr1	33797146	33799148	ChRCC,ccRCC	gene	33797993	33798093	-	start	54	FeatureInsidePeak	NA	ENSG00000266239.1	MIR3605	any_promoter	0.04713	0.10779	0	1	-1.02242
chr1	33808045	33808052	FOXI1_MA0042.2	9.07075	+	chr1	33807475	33808578	ChRCC,ccRCC	gene	33802166	33802465	-	start	5561	Upstream	NA	ENSG00000222112.1	RN7SKP16	any_promoter	0.65688	0.50226	1	1	0.37945
chr1	33812187	33812194	FOXI1_MA0042.2	9.07075	+	chr1	33812120	33813490	ChRCC,ccRCC	gene	33815952	33828846	+	start	3147	Upstream	NA	ENSG00000233246.1	RP11-415J8.5	any_promoter	0.05949	0.27795	0	1	-2.02476
chr1	33830506	33830513	FOXI1_MA0042.2	9.07075	-	chr1	33829090	33830548	ChRCC,ccRCC	gene	33789223	33896653	-	center	13119	PeakInsideFeature	NA	ENSG00000134686.12	PHC2	any_internal	0.07434	0.04831	0	0	0.5199
chr1	33840235	33840242	FOXI1_MA0042.2	9.07075	+	chr1	33839996	33840322	ChRCC,ccRCC	gene	33789223	33896653	-	center	2779	PeakInsideFeature	NA	ENSG00000134686.12	PHC2	any_internal	0.04633	0.01806	0	0	0.96372
chr1	33862864	33862871	FOXI1_MA0042.2	9.07075	+	chr1	33862739	33862996	ChRCC	gene	33789223	33896653	-	center	19929	PeakInsideFeature	NA	ENSG00000134686.12	PHC2	any_internal	0.02243	0.01373	0	0	0.42469
chr1	33887378	33887385	FOXI1_MA0042.2	9.07075	+	chr1	33886770	33887605	ccRCC	gene	33789223	33896653	-	start	9466	PeakInsideFeature	NA	ENSG00000134686.12	PHC2	any_internal	0.00878	0.01814	0	0	-0.54331
chr1	33905431	33905438	FOXI1_MA0042.2	9.07075	-	chr1	33904886	33905679	ChRCC	gene	33789223	33896653	-	start	8629	Upstream	NA	ENSG00000134686.12	PHC2	any_promoter	0.00865	0.00917	0	0	-0.03642
chr1	34073118	34073125	FOXI1_MA0042.2	9.07075	+	chr1	34073065	34073478	ccRCC	gene	33979608	34631443	-	end	93663	PeakInsideFeature	NA	ENSG00000121904.13	CSMD2	any_internal	0.01358	0.02747	0	0	-0.63201
chr1	34125501	34125508	FOXI1_MA0042.2	9.07075	-	chr1	34125200	34126705	ChRCC,ccRCC	gene	33979608	34631443	-	end	146344	PeakInsideFeature	NA	ENSG00000121904.13	CSMD2	any_internal	0.05742	0.00928	0	0	1.72069
chr1	34126045	34126052	FOXI1_MA0042.2	9.07075	-	chr1	34125200	34126705	ChRCC,ccRCC	gene	33979608	34631443	-	end	146344	PeakInsideFeature	NA	ENSG00000121904.13	CSMD2	any_internal	0.08877	0.01537	0	0	1.89248
chr1	34363084	34363091	FOXI1_MA0042.2	9.07075	+	chr1	34363050	34363287	ChRCC	gene	33979608	34631443	-	center	57643	PeakInsideFeature	NA	ENSG00000121904.13	CSMD2	any_internal	0.01256	0.0119	0	0	0.03981
chr1	34452390	34452397	FOXI1_MA0042.2	9.07075	+	chr1	34450616	34452627	ccRCC	gene	33979608	34631443	-	center	146096	PeakInsideFeature	NA	ENSG00000121904.13	CSMD2	any_internal	0.01112	0.0317	0	0	-0.92777
chr1	34485934	34485941	FOXI1_MA0042.2	9.07075	-	chr1	34485639	34486073	ChRCC	gene	33979608	34631443	-	start	145587	PeakInsideFeature	NA	ENSG00000121904.13	CSMD2	any_internal	0.02639	0.01246	0	0	0.65706
chr1	34558463	34558470	FOXI1_MA0042.2	9.07075	+	chr1	34558253	34558643	ccRCC	gene	33979608	34631443	-	start	72995	PeakInsideFeature	NA	ENSG00000121904.13	CSMD2	any_internal	0.03893	0.06506	0	0	-0.60048
chr1	34872136	34872143	FOXI1_MA0042.2	9.07075	-	chr1	34871818	34873179	ChRCC,ccRCC	NA	NA	NA	NA	NA	NA	NA	NA	NA	NA	NA	0.05396	0.04278	0	0	0.26934
chr1	34907423	34907430	FOXI1_MA0042.2	9.07075	+	chr1	34907010	34907672	ccRCC	NA	NA	NA	NA	NA	NA	NA	NA	NA	NA	NA	0.01024	0.03452	0	0	-1.07539
chr1	35363209	35363216	FOXI1_MA0042.2	9.07075	-	chr1	35363082	35363309	ccRCC	gene	35331036	35395186	-	center	84	PeakInsideFeature	NA	ENSG00000116544.7	DLGAP3	any_internal	0.0077	0.01288	0	0	-0.34162
chr1	35459941	35459948	FOXI1_MA0042.2	9.07075	+	chr1	35459823	35460176	ccRCC	gene	35447135	35450954	-	start	9045	Upstream	NA	ENSG00000243749.1	ZMYM6NB	any_promoter	0.01338	0.02365	0	0	-0.49538
chr1	35544615	35544622	FOXI1_MA0042.2	9.07075	-	chr1	35544292	35545600	ChRCC,ccRCC	gene	35525386	35581460	+	center	8477	PeakInsideFeature	NA	ENSG00000197056.5	ZMYM1	any_internal	0.04167	0.03054	0	0	0.33751
chr1	35610452	35610459	FOXI1_MA0042.2	9.07075	-	chr1	35610383	35612445	ChRCC,ccRCC	gene	35587622	35588085	+	end	23329	Downstream	NA	ENSG00000228348.1	EFCAB14P1	distal_enhancer	0.10118	0.01532	0	0	2.0632
chr1	35626869	35626876	FOXI1_MA0042.2	9.07075	+	chr1	35626787	35627259	ChRCC	gene	35641978	35658749	-	end	14955	Downstream	NA	ENSG00000116560.6	SFPQ	distal_enhancer	0.05826	0.01501	0	0	1.38957
chr1	35645934	35645941	FOXI1_MA0042.2	9.07075	+	chr1	35645527	35645963	ChRCC,ccRCC	gene	35641978	35658749	-	end	3767	PeakInsideFeature	NA	ENSG00000116560.6	SFPQ	any_internal	0.01984	0.02657	0	0	-0.27913
chr1	35648118	35648125	FOXI1_MA0042.2	9.07075	-	chr1	35647453	35648263	ChRCC	gene	35641978	35658749	-	center	2505	PeakInsideFeature	NA	ENSG00000116560.6	SFPQ	any_internal	0.02823	0.0227	0	0	0.21514
chr1	35674304	35674311	FOXI1_MA0042.2	9.07075	+	chr1	35674166	35674954	ChRCC	gene	35661569	35661663	+	end	12897	Downstream	NA	ENSG00000201868.1	Y_RNA	distal_enhancer	0.01718	0.0226	0	0	-0.24824
chr1	35786936	35786943	FOXI1_MA0042.2	9.07075	-	chr1	35786806	35787011	ChRCC	gene	35734567	35887659	+	center	24205	PeakInsideFeature	NA	ENSG00000146463.7	ZMYM4	any_internal	0.03132	0.02436	0	0	0.25469
chr1	35790051	35790058	FOXI1_MA0042.2	9.07075	-	chr1	35789988	35790607	ChRCC,ccRCC	gene	35734567	35887659	+	center	20816	PeakInsideFeature	NA	ENSG00000146463.7	ZMYM4	any_internal	0.02389	0.00975	0	0	0.73083
chr1	35811460	35811467	FOXI1_MA0042.2	9.07075	-	chr1	35810689	35811909	ccRCC	gene	35816322	35817208	+	start	5023	Upstream	NA	ENSG00000229994.1	RPL5P4	any_promoter	0.01519	0.07614	0	0	-1.70827
chr1	35918208	35918215	FOXI1_MA0042.2	9.07075	+	chr1	35916553	35918231	ChRCC,ccRCC	gene	35899090	36023551	-	end	18302	PeakInsideFeature	NA	ENSG00000142687.13	KIAA0319L	any_internal	0.0231	0.02352	0	0	-0.01731
chr1	35922946	35922953	FOXI1_MA0042.2	9.07075	-	chr1	35922678	35923976	ccRCC	gene	35899090	36023551	-	end	24237	PeakInsideFeature	NA	ENSG00000142687.13	KIAA0319L	any_internal	0.01644	0.02292	0	0	-0.2991
chr1	35971397	35971404	FOXI1_MA0042.2	9.07075	+	chr1	35971359	35973204	ChRCC,ccRCC	gene	35975342	35977039	+	start	3061	Upstream	NA	ENSG00000236274.1	RP4-728D4.3	any_promoter	0.04837	0.02938	0	0	0.54835
chr1	35971821	35971828	FOXI1_MA0042.2	9.07075	-	chr1	35971359	35973204	ChRCC,ccRCC	gene	35975342	35977039	+	start	3061	Upstream	NA	ENSG00000236274.1	RP4-728D4.3	any_promoter	0.4626	0.17332	1	1	1.35818
chr1	36010400	36010407	FOXI1_MA0042.2	9.07075	+	chr1	36010278	36011316	ChRCC,ccRCC	gene	35899090	36023551	-	start	12754	PeakInsideFeature	NA	ENSG00000142687.13	KIAA0319L	any_internal	0.02161	0.0192	0	0	0.10839
chr1	36044231	36044238	FOXI1_MA0042.2	9.07075	+	chr1	36042642	36044351	ChRCC,ccRCC	gene	36035413	36043330	-	start	166	OverlapStart	NA	ENSG00000239636.1	RP4-728D4.2	any_promoter	0.01721	0.03665	0	0	-0.7422
chr1	36107307	36107314	FOXI1_MA0042.2	9.07075	-	chr1	36106500	36107881	ChRCC,ccRCC	gene	36067184	36107445	-	start	255	OverlapStart	NA	ENSG00000126067.7	PSMB2	any_promoter	0.31714	0.29112	1	1	0.11893
chr1	36115885	36115892	FOXI1_MA0042.2	9.07075	+	chr1	36115650	36116466	ChRCC	gene	36067184	36107445	-	start	8613	Upstream	NA	ENSG00000126067.7	PSMB2	any_promoter	0.14463	0.01	1	0	2.84954
chr1	36489263	36489270	FOXI1_MA0042.2	9.07075	-	chr1	36488476	36489701	ChRCC,ccRCC	gene	36457709	36479231	-	start	9857	Upstream	NA	ENSG00000271554.1	RP4-665N4.8	any_promoter	0.02811	0.02439	0	0	0.14158
chr1	36497112	36497119	FOXI1_MA0042.2	9.07075	-	chr1	36496811	36497690	ccRCC	gene	36396318	36538101	+	center	30041	PeakInsideFeature	NA	ENSG00000126070.14	AGO3	any_internal	0.00366	0.0102	0	0	-0.5121
chr1	36521505	36521512	FOXI1_MA0042.2	9.07075	-	chr1	36521257	36521575	ccRCC	gene	36396318	36538101	+	end	16685	PeakInsideFeature	NA	ENSG00000126070.14	AGO3	any_internal	0.01481	0.03315	0	0	-0.75885
chr1	36627558	36627565	FOXI1_MA0042.2	9.07075	-	chr1	36626447	36628227	ChRCC,ccRCC	gene	36621179	36646450	+	start	6158	PeakInsideFeature	NA	ENSG00000116871.11	MAP7D1	any_internal	0.05625	0.06602	0	0	-0.19385
chr1	36629269	36629276	FOXI1_MA0042.2	9.07075	+	chr1	36629116	36629412	ChRCC	gene	36621179	36646450	+	center	4550	PeakInsideFeature	NA	ENSG00000116871.11	MAP7D1	any_internal	0.041	0.01159	0	0	1.17852
chr1	36673103	36673110	FOXI1_MA0042.2	9.07075	+	chr1	36672943	36673317	ccRCC	gene	36657515	36657769	+	end	15361	Downstream	NA	ENSG00000264592.1	RN7SL131P	distal_enhancer	0.01496	0.07348	0	0	-1.6763
chr1	36673215	36673222	FOXI1_MA0042.2	9.07075	+	chr1	36672943	36673317	ccRCC	gene	36657515	36657769	+	end	15361	Downstream	NA	ENSG00000264592.1	RN7SL131P	distal_enhancer	0.00894	0.05064	0	0	-1.5953
chr1	36729825	36729832	FOXI1_MA0042.2	9.07075	-	chr1	36729624	36730028	ChRCC	gene	36690016	36770958	+	center	661	PeakInsideFeature	NA	ENSG00000054118.9	THRAP3	any_internal	0.03895	0.01315	0	0	1.02769
chr1	36729898	36729905	FOXI1_MA0042.2	9.07075	-	chr1	36729624	36730028	ChRCC	gene	36690016	36770958	+	center	661	PeakInsideFeature	NA	ENSG00000054118.9	THRAP3	any_internal	0.08077	0.03484	0	0	0.99071
chr1	36735466	36735473	FOXI1_MA0042.2	9.07075	-	chr1	36734416	36735511	ChRCC,ccRCC	gene	36690016	36770958	+	center	4476	PeakInsideFeature	NA	ENSG00000054118.9	THRAP3	any_internal	0.04518	0.05093	0	0	-0.13896
chr1	36738131	36738138	FOXI1_MA0042.2	9.07075	+	chr1	36737972	36738435	ChRCC	gene	36690016	36770958	+	center	7716	PeakInsideFeature	NA	ENSG00000054118.9	THRAP3	any_internal	0.0633	0.0172	0	0	1.3762
chr1	36762920	36762927	FOXI1_MA0042.2	9.07075	-	chr1	36762654	36763267	ChRCC	gene	36771987	36790484	+	start	9027	Upstream	NA	ENSG00000214193.5	SH3D21	any_promoter	0.04618	0.01496	0	0	1.11875
chr1	36825693	36825700	FOXI1_MA0042.2	9.07075	-	chr1	36824768	36825890	ChRCC,ccRCC	gene	36805224	36851497	-	center	3031	PeakInsideFeature	NA	ENSG00000196182.6	STK40	any_internal	0.15783	0.07047	1	0	1.04497
chr1	36850393	36850400	FOXI1_MA0042.2	9.07075	-	chr1	36850153	36853453	ChRCC,ccRCC	gene	36805224	36851497	-	start	306	OverlapStart	NA	ENSG00000196182.6	STK40	any_promoter	0.08909	0.0831	0	0	0.0884
chr1	36852729	36852736	FOXI1_MA0042.2	9.07075	-	chr1	36850153	36853453	ChRCC,ccRCC	gene	36805224	36851497	-	start	306	OverlapStart	NA	ENSG00000196182.6	STK40	any_promoter	0.07817	0.1905	0	1	-1.16998
chr1	36886813	36886820	FOXI1_MA0042.2	9.07075	-	chr1	36886060	36887174	ChRCC,ccRCC	gene	36884050	36884179	-	start	2438	Upstream	NA	ENSG00000201448.1	SNORA63	any_promoter	0.02618	0.05641	0	0	-0.84664
chr1	36952283	36952290	FOXI1_MA0042.2	9.07075	-	chr1	36951856	36953125	ChRCC,ccRCC	gene	36931643	36948879	-	start	3611	Upstream	NA	ENSG00000119535.13	CSF3R	any_promoter	0.0377	0.16759	0	1	-1.85998
chr1	36952738	36952745	FOXI1_MA0042.2	9.07075	-	chr1	36951856	36953125	ChRCC,ccRCC	gene	36931643	36948879	-	start	3611	Upstream	NA	ENSG00000119535.13	CSF3R	any_promoter	0.04148	0.2532	0	1	-2.31676
chr1	37129597	37129604	FOXI1_MA0042.2	9.07075	-	chr1	37129368	37130556	ccRCC	gene	37095935	37096458	+	end	33504	Downstream	NA	ENSG00000230214.1	FTLP18	distal_enhancer	0.01122	0.03299	0	0	-0.96373
chr1	37390262	37390269	FOXI1_MA0042.2	9.07075	-	chr1	37389879	37390276	ccRCC	gene	37261127	37499730	-	center	9649	PeakInsideFeature	NA	ENSG00000163873.5	GRIK3	any_internal	0.01679	0.02479	0	0	-0.35718
chr1	37732415	37732422	FOXI1_MA0042.2	9.07075	+	chr1	37732173	37732491	ChRCC	gene	37730277	37730387	-	start	1945	Upstream	NA	ENSG00000252368.1	RNA5SP43	any_promoter	0.01883	0.02547	0	0	-0.28402
chr1	37754484	37754491	FOXI1_MA0042.2	9.07075	-	chr1	37754407	37754876	ChRCC,ccRCC	gene	37728339	37790701	-	center	4879	PeakInsideFeature	NA	ENSG00000223944.1	RP5-1180C18.1	any_internal	0.02198	0.01755	0	0	0.20354
chr1	37754534	37754541	FOXI1_MA0042.2	9.07075	-	chr1	37754407	37754876	ChRCC,ccRCC	gene	37728339	37790701	-	center	4879	PeakInsideFeature	NA	ENSG00000223944.1	RP5-1180C18.1	any_internal	0.03372	0.0371	0	0	-0.10358
chr1	37774194	37774201	FOXI1_MA0042.2	9.07075	+	chr1	37773847	37774465	ccRCC	gene	37728339	37790701	-	center	14636	PeakInsideFeature	NA	ENSG00000223944.1	RP5-1180C18.1	any_internal	0.01341	0.01759	0	0	-0.22225
chr1	37897667	37897674	FOXI1_MA0042.2	9.07075	+	chr1	37897463	37897893	ChRCC	gene	37920479	37940012	-	end	22801	Downstream	NA	ENSG00000233621.1	RP11-422J8.1	distal_enhancer	0.06482	0.01908	0	0	1.31419
chr1	37930801	37930808	FOXI1_MA0042.2	9.07075	-	chr1	37930259	37932067	ChRCC,ccRCC	gene	37940152	37949980	+	start	8989	Upstream	NA	ENSG00000163874.8	ZC3H12A	any_promoter	0.11537	0.01361	1	0	2.32841
chr1	37983361	37983368	FOXI1_MA0042.2	9.07075	+	chr1	37983241	37983497	ChRCC	gene	37958175	37980375	-	start	2994	Upstream	NA	ENSG00000163875.11	MEAF6	any_promoter	0.09472	0.01773	0	0	1.85485
chr1	37999584	37999591	FOXI1_MA0042.2	9.07075	+	chr1	37999408	38000727	ChRCC,ccRCC	gene	38000049	38019903	-	end	18	OverlapEnd	NA	ENSG00000163877.9	SNIP1	any_internal	0.03914	0.02641	0	0	0.41591
chr1	38002768	38002775	FOXI1_MA0042.2	9.07075	-	chr1	38002594	38003485	ChRCC,ccRCC	gene	38010363	38010895	+	start	7324	Upstream	NA	ENSG00000232273.1	FTH1P1	any_promoter	0.0767	0.0177	0	0	1.58864
chr1	38073186	38073193	FOXI1_MA0042.2	9.07075	+	chr1	38072654	38073477	ChRCC	gene	38076950	38100595	-	end	3885	Downstream	NA	ENSG00000169218.9	RSPO1	distal_enhancer	0.02293	0.00696	0	0	0.89252
chr1	38204867	38204874	FOXI1_MA0042.2	9.07075	+	chr1	38204690	38205326	ChRCC,ccRCC	gene	38203626	38203726	-	start	1282	Upstream	NA	ENSG00000200421.1	Y_RNA	any_promoter	0.00632	0.00841	0	0	-0.15842
chr1	38316486	38316493	FOXI1_MA0042.2	9.07075	+	chr1	38316193	38317995	ccRCC	gene	38326368	38327252	+	start	9274	Upstream	NA	ENSG00000230955.1	RP11-109P14.10	any_promoter	0.0128	0.03209	0	0	-0.83814
chr1	38405768	38405775	FOXI1_MA0042.2	9.07075	+	chr1	38405610	38406921	ChRCC,ccRCC	gene	38326368	38412729	-	start	6464	PeakInsideFeature	NA	ENSG00000204084.8	INPP5B	any_internal	0.07963	0.01507	0	0	1.77095
chr1	38406176	38406183	FOXI1_MA0042.2	9.07075	+	chr1	38405610	38406921	ChRCC,ccRCC	gene	38326368	38412729	-	start	6464	PeakInsideFeature	NA	ENSG00000204084.8	INPP5B	any_internal	0.29733	0.02269	1	0	3.16815
chr1	38486011	38486018	FOXI1_MA0042.2	9.07075	-	chr1	38485889	38486848	ChRCC,ccRCC	gene	38474929	38490496	+	center	3656	PeakInsideFeature	NA	ENSG00000183520.7	UTP11L	any_internal	0.01793	0.01859	0	0	-0.0318
chr1	38496412	38496419	FOXI1_MA0042.2	9.07075	+	chr1	38495171	38496598	ChRCC,ccRCC	gene	38474929	38490496	+	end	5388	Downstream	NA	ENSG00000183520.7	UTP11L	distal_enhancer	0.02387	0.04961	0	0	-0.78567
chr1	38660569	38660576	FOXI1_MA0042.2	9.07075	-	chr1	38660157	38660648	ChRCC	gene	38674705	38680439	-	end	14303	Downstream	NA	ENSG00000237290.1	RP11-214L19.1	distal_enhancer	0.02557	0.00831	0	0	0.89771
chr1	38884512	38884519	FOXI1_MA0042.2	9.07075	+	chr1	38884300	38884537	ccRCC	gene	38862330	38862437	+	end	21981	Downstream	NA	ENSG00000200796.1	RNU6-753P	distal_enhancer	0.0072	0.01354	0	0	-0.41757
chr1	38910465	38910472	FOXI1_MA0042.2	9.07075	+	chr1	38909949	38910588	ccRCC	gene	38940867	38942156	+	start	30599	Upstream	NA	ENSG00000238063.1	RP11-329N22.1	distal_enhancer	0.00544	0.00957	0	0	-0.31166
chr1	39114558	39114565	FOXI1_MA0042.2	9.07075	-	chr1	39114266	39114628	ChRCC	NA	NA	NA	NA	NA	NA	NA	NA	NA	NA	NA	0.01166	0.0093	0	0	0.15374
chr1	39196907	39196914	FOXI1_MA0042.2	9.07075	+	chr1	39196719	39197061	ccRCC	gene	39174602	39176562	+	end	20328	Downstream	NA	ENSG00000215895.4	RP11-334L9.1	distal_enhancer	0.00615	0.02632	0	0	-1.09137
chr1	39228618	39228625	FOXI1_MA0042.2	9.07075	-	chr1	39228585	39229390	ChRCC,ccRCC	NA	NA	NA	NA	NA	NA	NA	NA	NA	NA	NA	0.00839	0.01962	0	0	-0.64093
chr1	39269578	39269585	FOXI1_MA0042.2	9.07075	+	chr1	39268675	39270070	ccRCC	gene	39303869	39325495	-	end	34497	Downstream	NA	ENSG00000116954.7	RRAGC	distal_enhancer	0.01159	0.02137	0	0	-0.50604
chr1	39295223	39295230	FOXI1_MA0042.2	9.07075	-	chr1	39294846	39295388	ChRCC	gene	39303869	39325495	-	end	8752	Downstream	NA	ENSG00000116954.7	RRAGC	distal_enhancer	0.0443	0.01299	0	0	1.18191
chr1	39427316	39427323	FOXI1_MA0042.2	9.07075	+	chr1	39427306	39428388	ccRCC	gene	39423946	39424597	-	start	3250	Upstream	NA	ENSG00000235549.1	RP11-781D11.1	any_promoter	0.01275	0.018	0	0	-0.28076
chr1	39434926	39434933	FOXI1_MA0042.2	9.07075	-	chr1	39434692	39435479	ChRCC	gene	39423946	39424597	-	start	10488	Upstream	NA	ENSG00000235549.1	RP11-781D11.1	distal_enhancer	0.10094	0.00847	0	0	2.48217
chr1	39452487	39452494	FOXI1_MA0042.2	9.07075	+	chr1	39452366	39452616	ChRCC	gene	39456894	39471731	+	start	4403	Upstream	NA	ENSG00000174574.11	AKIRIN1	any_promoter	0.09491	0.02383	0	0	1.58557
chr1	39462682	39462689	FOXI1_MA0042.2	9.07075	-	chr1	39462166	39463768	ChRCC,ccRCC	gene	39456894	39471731	+	center	1345	PeakInsideFeature	NA	ENSG00000174574.11	AKIRIN1	any_internal	0.02002	0.01945	0	0	0.02617
chr1	39463126	39463133	FOXI1_MA0042.2	9.07075	+	chr1	39462166	39463768	ChRCC,ccRCC	gene	39456894	39471731	+	center	1345	PeakInsideFeature	NA	ENSG00000174574.11	AKIRIN1	any_internal	0.05767	0.02054	0	0	1.10576
chr1	39463474	39463481	FOXI1_MA0042.2	9.07075	+	chr1	39462166	39463768	ChRCC,ccRCC	gene	39456894	39471731	+	center	1345	PeakInsideFeature	NA	ENSG00000174574.11	AKIRIN1	any_internal	0.01888	0.01214	0	0	0.35937
chr1	39466921	39466928	FOXI1_MA0042.2	9.07075	+	chr1	39466603	39466991	ccRCC	gene	39456894	39471731	+	center	2485	PeakInsideFeature	NA	ENSG00000174574.11	AKIRIN1	any_internal	0.01774	0.02526	0	0	-0.32831
chr1	39467482	39467489	FOXI1_MA0042.2	9.07075	+	chr1	39467216	39467604	ChRCC	gene	39456894	39471731	+	center	3098	PeakInsideFeature	NA	ENSG00000174574.11	AKIRIN1	any_internal	0.01386	0.01064	0	0	0.19436
chr1	39482354	39482361	FOXI1_MA0042.2	9.07075	+	chr1	39482144	39482675	ccRCC	gene	39491989	39500308	+	start	9580	Upstream	NA	ENSG00000168653.6	NDUFS5	any_promoter	0.01015	0.01929	0	0	-0.50441
chr1	39531456	39531463	FOXI1_MA0042.2	9.07075	+	chr1	39531393	39531607	ChRCC	gene	39546987	39952849	+	start	15487	Upstream	NA	ENSG00000127603.19	MACF1	distal_enhancer	0.01468	0.00928	0	0	0.33061
chr1	39572404	39572411	FOXI1_MA0042.2	9.07075	-	chr1	39570375	39572543	ChRCC,ccRCC	gene	39546987	39952849	+	start	24472	PeakInsideFeature	NA	ENSG00000127603.19	MACF1	any_internal	0.17728	0.24534	1	1	-0.44378
chr1	39577706	39577713	FOXI1_MA0042.2	9.07075	-	chr1	39577591	39577903	ChRCC	gene	39546987	39952849	+	start	30760	PeakInsideFeature	NA	ENSG00000127603.19	MACF1	any_internal	0.07962	0.02033	0	0	1.51187
chr1	39582669	39582676	FOXI1_MA0042.2	9.07075	-	chr1	39582450	39584394	ChRCC,ccRCC	gene	39546987	39952849	+	start	36435	PeakInsideFeature	NA	ENSG00000127603.19	MACF1	any_internal	0.1314	0.09414	1	0	0.43518
chr1	39624077	39624084	FOXI1_MA0042.2	9.07075	+	chr1	39623917	39626114	ChRCC,ccRCC	gene	39619835	39619968	-	start	5047	Upstream	NA	ENSG00000222378.1	RNA5SP44	any_promoter	0.39285	0.08983	1	0	1.99454
chr1	39644720	39644727	FOXI1_MA0042.2	9.07075	-	chr1	39643705	39645191	ChRCC,ccRCC	gene	39546987	39952849	+	start	97461	PeakInsideFeature	NA	ENSG00000127603.19	MACF1	any_internal	0.05442	0.19487	0	1	-1.64366
chr1	39651371	39651378	FOXI1_MA0042.2	9.07075	+	chr1	39650625	39652000	ChRCC,ccRCC	gene	39546987	39952849	+	center	98606	PeakInsideFeature	NA	ENSG00000127603.19	MACF1	any_internal	0.31505	0.09543	1	0	1.60894
chr1	39666034	39666041	FOXI1_MA0042.2	9.07075	-	chr1	39665897	39666206	ChRCC	gene	39672183	39672629	+	start	6132	Upstream	NA	ENSG00000270040.1	RP11-416A14.1	any_promoter	0.05858	0.03221	0	0	0.67872
chr1	39688693	39688700	FOXI1_MA0042.2	9.07075	+	chr1	39688642	39688842	ChRCC	gene	39546987	39952849	+	center	61176	PeakInsideFeature	NA	ENSG00000127603.19	MACF1	any_internal	0.02262	0.01683	0	0	0.26668
chr1	39735698	39735705	FOXI1_MA0042.2	9.07075	-	chr1	39733740	39735965	ChRCC,ccRCC	gene	39546987	39952849	+	center	15066	PeakInsideFeature	NA	ENSG00000127603.19	MACF1	any_internal	0.04851	0.0444	0	0	0.10202
chr1	39749717	39749724	FOXI1_MA0042.2	9.07075	-	chr1	39749472	39749971	ChRCC	gene	39546987	39952849	+	center	197	PeakInsideFeature	NA	ENSG00000127603.19	MACF1	any_internal	0.18146	0.01308	1	0	2.96318
chr1	39810336	39810343	FOXI1_MA0042.2	9.07075	-	chr1	39809641	39811185	ChRCC,ccRCC	gene	39546987	39952849	+	center	60495	PeakInsideFeature	NA	ENSG00000127603.19	MACF1	any_internal	0.0337	0.05449	0	0	-0.54405
chr1	39893006	39893013	FOXI1_MA0042.2	9.07075	-	chr1	39892715	39893442	ChRCC	gene	39546987	39952849	+	end	59771	PeakInsideFeature	NA	ENSG00000127603.19	MACF1	any_internal	0.02113	0.01378	0	0	0.36581
chr1	40111173	40111180	FOXI1_MA0042.2	9.07075	+	chr1	40110714	40111393	ChRCC,ccRCC	gene	40089824	40105617	-	start	5436	Upstream	NA	ENSG00000163909.6	HEYL	any_promoter	0.02106	0.01476	0	0	0.30825
chr1	40229726	40229733	FOXI1_MA0042.2	9.07075	+	chr1	40229387	40230649	ChRCC,ccRCC	gene	40157853	40229586	+	end	432	OverlapEnd	NA	ENSG00000084072.12	PPIE	any_internal	0.02405	0.02703	0	0	-0.11555
chr1	40265814	40265821	FOXI1_MA0042.2	9.07075	-	chr1	40264307	40265919	ChRCC,ccRCC	gene	40261514	40261668	-	start	3445	Upstream	NA	ENSG00000229213.1	RP1-118J21.24	any_promoter	0.01097	0.15081	0	1	-2.84236
chr1	40275001	40275008	FOXI1_MA0042.2	9.07075	-	chr1	40273856	40275460	ccRCC	gene	40261514	40261668	-	start	12990	Upstream	NA	ENSG00000229213.1	RP1-118J21.24	distal_enhancer	0.00941	0.21076	0	1	-3.39832
chr1	40283875	40283882	FOXI1_MA0042.2	9.07075	-	chr1	40283726	40284046	ccRCC	gene	40261514	40261668	-	start	22218	Upstream	NA	ENSG00000229213.1	RP1-118J21.24	distal_enhancer	0.01789	0.03164	0	0	-0.55078
chr1	40301027	40301034	FOXI1_MA0042.2	9.07075	-	chr1	40298914	40301087	ChRCC,ccRCC	gene	40306722	40349183	-	end	6722	Downstream	NA	ENSG00000043514.11	TRIT1	distal_enhancer	0.01897	0.03174	0	0	-0.50237
chr1	40312016	40312023	FOXI1_MA0042.2	9.07075	+	chr1	40310987	40312260	ChRCC,ccRCC	gene	40306722	40349183	-	end	4901	PeakInsideFeature	NA	ENSG00000043514.11	TRIT1	any_internal	0.03663	0.03881	0	0	-0.06367
chr1	40318075	40318082	FOXI1_MA0042.2	9.07075	+	chr1	40317761	40318938	ChRCC,ccRCC	gene	40306722	40349183	-	center	9603	PeakInsideFeature	NA	ENSG00000043514.11	TRIT1	any_internal	0.03292	0.01935	0	0	0.52327
chr1	40340730	40340737	FOXI1_MA0042.2	9.07075	-	chr1	40340337	40341351	ChRCC,ccRCC	gene	40306722	40349183	-	start	8339	PeakInsideFeature	NA	ENSG00000043514.11	TRIT1	any_internal	0.06676	0.01574	0	0	1.5161
chr1	40344024	40344031	FOXI1_MA0042.2	9.07075	-	chr1	40343913	40344151	ChRCC	gene	40306722	40349183	-	start	5151	PeakInsideFeature	NA	ENSG00000043514.11	TRIT1	any_internal	0.04589	0.01799	0	0	0.95614
chr1	40366428	40366435	FOXI1_MA0042.2	9.07075	-	chr1	40366377	40368418	ChRCC,ccRCC	gene	40361097	40367928	-	start	531	OverlapStart	NA	ENSG00000116990.9	MYCL	any_promoter	0.09144	0.0538	0	0	0.65514
chr1	40435009	40435016	FOXI1_MA0042.2	9.07075	+	chr1	40434682	40435143	ccRCC	gene	40420801	40435638	+	end	726	PeakInsideFeature	NA	ENSG00000168389.13	MFSD2A	any_internal	0.01121	0.02683	0	0	-0.75032
chr1	40454459	40454466	FOXI1_MA0042.2	9.07075	+	chr1	40454147	40454962	ChRCC	gene	40420801	40435638	+	end	18916	Downstream	NA	ENSG00000168389.13	MFSD2A	distal_enhancer	0.09823	0.01132	0	0	2.25624
chr1	40480113	40480120	FOXI1_MA0042.2	9.07075	-	chr1	40479938	40480377	ccRCC	gene	40505904	40538321	+	start	25747	Upstream	NA	ENSG00000131236.12	CAP1	distal_enhancer	0.00916	0.01486	0	0	-0.3487
chr1	40524419	40524426	FOXI1_MA0042.2	9.07075	+	chr1	40524203	40526500	ChRCC,ccRCC	gene	40505904	40538321	+	center	3239	PeakInsideFeature	NA	ENSG00000131236.12	CAP1	any_internal	0.00753	0.02353	0	0	-0.87387
chr1	40536493	40536500	FOXI1_MA0042.2	9.07075	-	chr1	40536203	40536656	ChRCC	gene	40505904	40538321	+	end	1892	PeakInsideFeature	NA	ENSG00000131236.12	CAP1	any_internal	0.05004	0.01465	0	0	1.22879
chr1	40545984	40545991	FOXI1_MA0042.2	9.07075	+	chr1	40545737	40546077	ccRCC	gene	40538378	40563375	-	center	4969	PeakInsideFeature	NA	ENSG00000131238.12	PPT1	any_internal	0.03691	0.07876	0	0	-0.8962
chr1	40610103	40610110	FOXI1_MA0042.2	9.07075	+	chr1	40609306	40610263	ChRCC,ccRCC	gene	40598435	40599120	+	end	10664	Downstream	NA	ENSG00000226745.2	RP11-115D7.3	distal_enhancer	0.01686	0.02659	0	0	-0.42313
chr1	40630916	40630923	FOXI1_MA0042.2	9.07075	-	chr1	40630797	40631007	ChRCC	gene	40627044	40706593	+	start	3858	PeakInsideFeature	NA	ENSG00000117000.8	RLF	any_internal	0.17897	0.05152	1	0	1.59282
chr1	40641923	40641930	FOXI1_MA0042.2	9.07075	+	chr1	40641677	40642414	ChRCC	gene	40643514	40643621	+	start	1469	Upstream	NA	ENSG00000207508.1	RNU6-1237P	any_promoter	0.07605	0.01212	0	0	1.88178
chr1	40764172	40764179	FOXI1_MA0042.2	9.07075	+	chr1	40764137	40764337	ccRCC	gene	40766158	40783488	-	end	1921	Downstream	NA	ENSG00000049089.9	COL9A2	distal_enhancer	0.00813	0.00957	0	0	-0.1012
chr1	40780741	40780748	FOXI1_MA0042.2	9.07075	+	chr1	40780658	40783074	ChRCC,ccRCC	gene	40766158	40783488	-	start	1622	PeakInsideFeature	NA	ENSG00000049089.9	COL9A2	any_internal	0.01403	0.03531	0	0	-0.86983
chr1	40854074	40854081	FOXI1_MA0042.2	9.07075	+	chr1	40853777	40855282	ccRCC	gene	40810521	40888998	+	center	4770	PeakInsideFeature	NA	ENSG00000084070.7	SMAP2	any_internal	0.01283	0.06862	0	0	-1.71172
chr1	40860445	40860452	FOXI1_MA0042.2	9.07075	-	chr1	40860166	40861153	ChRCC,ccRCC	gene	40810521	40888998	+	center	10900	PeakInsideFeature	NA	ENSG00000084070.7	SMAP2	any_internal	0.03311	0.02957	0	0	0.11876
chr1	40862447	40862454	FOXI1_MA0042.2	9.07075	+	chr1	40861933	40862941	ChRCC,ccRCC	gene	40810521	40888998	+	center	12678	PeakInsideFeature	NA	ENSG00000084070.7	SMAP2	any_internal	0.14729	0.06062	1	0	1.13661
chr1	40880080	40880087	FOXI1_MA0042.2	9.07075	-	chr1	40879554	40880401	ccRCC	gene	40810521	40888998	+	end	9021	PeakInsideFeature	NA	ENSG00000084070.7	SMAP2	any_internal	0.01066	0.04816	0	0	-1.42118
chr1	41001610	41001617	FOXI1_MA0042.2	9.07075	-	chr1	41001427	41001753	ChRCC	gene	40997232	41013841	+	center	3946	PeakInsideFeature	NA	ENSG00000117010.11	ZNF684	any_internal	0.16971	0.01091	1	0	3.00492
chr1	41023762	41023769	FOXI1_MA0042.2	9.07075	-	chr1	41023676	41024232	ChRCC	gene	41029205	41029331	+	start	5251	Upstream	NA	ENSG00000236505.1	RP1-63P18.2	any_promoter	0.02483	0.01882	0	0	0.25942
chr1	41023803	41023810	FOXI1_MA0042.2	9.07075	-	chr1	41023676	41024232	ChRCC	gene	41029205	41029331	+	start	5251	Upstream	NA	ENSG00000236505.1	RP1-63P18.2	any_promoter	0.01867	0.0137	0	0	0.25793
chr1	41023963	41023970	FOXI1_MA0042.2	9.07075	-	chr1	41023676	41024232	ChRCC	gene	41029205	41029331	+	start	5251	Upstream	NA	ENSG00000236505.1	RP1-63P18.2	any_promoter	0.01734	0.01226	0	0	0.27755
chr1	41024123	41024130	FOXI1_MA0042.2	9.07075	-	chr1	41023676	41024232	ChRCC	gene	41029205	41029331	+	start	5251	Upstream	NA	ENSG00000236505.1	RP1-63P18.2	any_promoter	0.01939	0.02311	0	0	-0.16311
chr1	41024164	41024171	FOXI1_MA0042.2	9.07075	-	chr1	41023676	41024232	ChRCC	gene	41029205	41029331	+	start	5251	Upstream	NA	ENSG00000236505.1	RP1-63P18.2	any_promoter	0.0215	0.01674	0	0	0.22335
chr1	41076134	41076141	FOXI1_MA0042.2	9.07075	+	chr1	41075717	41076284	ChRCC,ccRCC	gene	41086350	41131329	-	end	10350	Downstream	NA	ENSG00000117016.5	RIMS3	distal_enhancer	0.0747	0.01762	0	0	1.55955
chr1	41139292	41139299	FOXI1_MA0042.2	9.07075	-	chr1	41139034	41139508	ChRCC	gene	41086350	41131329	-	start	7942	Upstream	NA	ENSG00000117016.5	RIMS3	any_promoter	0.02496	0.01336	0	0	0.54905
chr1	41177372	41177379	FOXI1_MA0042.2	9.07075	-	chr1	41177045	41177741	ChRCC,ccRCC	gene	41157319	41237275	+	center	19904	PeakInsideFeature	NA	ENSG00000066136.15	NFYC	any_internal	0.10483	0.06243	1	0	0.65266
chr1	41201990	41201997	FOXI1_MA0042.2	9.07075	+	chr1	41201700	41202172	ChRCC,ccRCC	gene	41157319	41237275	+	center	4639	PeakInsideFeature	NA	ENSG00000066136.15	NFYC	any_internal	0.01932	0.02519	0	0	-0.25012
chr1	41220043	41220050	FOXI1_MA0042.2	9.07075	+	chr1	41219873	41220223	ChRCC	gene	41220026	41220118	+	start	22	FeatureInsidePeak	NA	ENSG00000198974.1	MIR30E	any_promoter	0.29246	0.02002	1	0	3.26188
chr1	41220096	41220103	FOXI1_MA0042.2	9.07075	-	chr1	41219873	41220223	ChRCC	gene	41220026	41220118	+	start	22	FeatureInsidePeak	NA	ENSG00000198974.1	MIR30E	any_promoter	0.2396	0.01238	1	0	3.38418
chr1	41222972	41222979	FOXI1_MA0042.2	9.07075	+	chr1	41222517	41223419	ChRCC,ccRCC	gene	41222955	41223044	+	start	13	FeatureInsidePeak	NA	ENSG00000207962.1	MIR30C1	any_promoter	0.42695	0.03588	1	0	3.20498
chr1	41223022	41223029	FOXI1_MA0042.2	9.07075	-	chr1	41222517	41223419	ChRCC,ccRCC	gene	41222955	41223044	+	start	13	FeatureInsidePeak	NA	ENSG00000207962.1	MIR30C1	any_promoter	0.2425	0.02524	1	0	2.78313
chr1	41239473	41239480	FOXI1_MA0042.2	9.07075	+	chr1	41239174	41240446	ChRCC,ccRCC	gene	41249683	41306124	+	start	9873	Upstream	NA	ENSG00000117013.10	KCNQ4	any_promoter	0.16799	0.04461	1	0	1.67427
chr1	41265123	41265130	FOXI1_MA0042.2	9.07075	+	chr1	41264329	41266010	ChRCC,ccRCC	gene	41270517	41270811	+	start	5348	Upstream	NA	ENSG00000264582.1	RN7SL326P	any_promoter	0.01836	0.04712	0	0	-0.96876
chr1	41296165	41296172	FOXI1_MA0042.2	9.07075	+	chr1	41296163	41296456	ccRCC	gene	41249683	41306124	+	end	9815	PeakInsideFeature	NA	ENSG00000117013.10	KCNQ4	any_internal	0.01448	0.02146	0	0	-0.34112
chr1	41310850	41310857	FOXI1_MA0042.2	9.07075	-	chr1	41310663	41311203	ccRCC	gene	41249683	41306124	+	end	4809	Downstream	NA	ENSG00000117013.10	KCNQ4	distal_enhancer	0.01389	0.03287	0	0	-0.80079
chr1	41332286	41332293	FOXI1_MA0042.2	9.07075	+	chr1	41331804	41332521	ChRCC	gene	41326728	41328018	-	start	4144	Upstream	NA	ENSG00000179862.5	CITED4	any_promoter	0.19214	0.02418	1	0	2.5066
chr1	41335459	41335466	FOXI1_MA0042.2	9.07075	-	chr1	41335188	41335708	ChRCC	gene	41326728	41328018	-	start	7430	Upstream	NA	ENSG00000179862.5	CITED4	any_promoter	0.14767	0.03554	1	0	1.75457
chr1	41376937	41376944	FOXI1_MA0042.2	9.07075	-	chr1	41376222	41377561	ChRCC	gene	41403775	41405435	-	end	26884	Downstream	NA	ENSG00000228940.1	RP11-348A7.1	distal_enhancer	0.14844	0.01227	1	0	2.74067
chr1	41376966	41376973	FOXI1_MA0042.2	9.07075	-	chr1	41376222	41377561	ChRCC	gene	41403775	41405435	-	end	26884	Downstream	NA	ENSG00000228940.1	RP11-348A7.1	distal_enhancer	0.14273	0.00951	1	0	2.86487
chr1	41397886	41397893	FOXI1_MA0042.2	9.07075	-	chr1	41397323	41398083	ChRCC,ccRCC	gene	41403775	41405435	-	end	6072	Downstream	NA	ENSG00000228940.1	RP11-348A7.1	distal_enhancer	0.02745	0.05812	0	0	-0.83483
chr1	41414381	41414388	FOXI1_MA0042.2	9.07075	+	chr1	41414313	41415160	ChRCC,ccRCC	gene	41407922	41408187	-	start	6549	Upstream	NA	ENSG00000233118.2	UBE2V1P8	any_promoter	0.07992	0.05555	0	0	0.4462
chr1	41433693	41433700	FOXI1_MA0042.2	9.07075	-	chr1	41433079	41434354	ChRCC,ccRCC	gene	41445006	41478235	+	start	11290	Upstream	NA	ENSG00000171793.9	CTPS1	distal_enhancer	0.01832	0.07865	0	0	-1.59
chr1	41479620	41479627	FOXI1_MA0042.2	9.07075	-	chr1	41479194	41480104	ChRCC,ccRCC	gene	41445006	41478235	+	end	1414	Downstream	NA	ENSG00000171793.9	CTPS1	distal_enhancer	0.04004	0.21259	0	1	-2.11628
chr1	41502673	41502680	FOXI1_MA0042.2	9.07075	-	chr1	41502251	41503470	ccRCC	gene	41492871	41707826	-	end	9989	PeakInsideFeature	NA	ENSG00000010803.12	SCMH1	any_internal	0.01552	0.05444	0	0	-1.28125
chr1	41512281	41512288	FOXI1_MA0042.2	9.07075	+	chr1	41511034	41512513	ChRCC,ccRCC	gene	41492871	41707826	-	end	18902	PeakInsideFeature	NA	ENSG00000010803.12	SCMH1	any_internal	0.1424	0.0867	1	0	0.6472
chr1	41516927	41516934	FOXI1_MA0042.2	9.07075	+	chr1	41516727	41517076	ChRCC	gene	41492871	41707826	-	end	24030	PeakInsideFeature	NA	ENSG00000010803.12	SCMH1	any_internal	0.04968	0.01838	0	0	1.02927
chr1	41538479	41538486	FOXI1_MA0042.2	9.07075	+	chr1	41538303	41538503	ccRCC	gene	41492871	41707826	-	end	45532	PeakInsideFeature	NA	ENSG00000010803.12	SCMH1	any_internal	0.00847	0.02493	0	0	-0.86122
chr1	41612253	41612260	FOXI1_MA0042.2	9.07075	-	chr1	41612065	41612442	ccRCC	gene	41492871	41707826	-	center	11905	PeakInsideFeature	NA	ENSG00000010803.12	SCMH1	any_internal	0.01328	0.03548	0	0	-0.91774
chr1	41655528	41655535	FOXI1_MA0042.2	9.07075	-	chr1	41655261	41655742	ccRCC	gene	41492871	41707826	-	start	52325	PeakInsideFeature	NA	ENSG00000010803.12	SCMH1	any_internal	0.02353	0.0432	0	0	-0.64019
chr1	41658222	41658229	FOXI1_MA0042.2	9.07075	+	chr1	41658059	41658827	ChRCC,ccRCC	gene	41492871	41707826	-	start	49383	PeakInsideFeature	NA	ENSG00000010803.12	SCMH1	any_internal	0.03951	0.02118	0	0	0.63941
chr1	41658321	41658328	FOXI1_MA0042.2	9.07075	-	chr1	41658059	41658827	ChRCC,ccRCC	gene	41492871	41707826	-	start	49383	PeakInsideFeature	NA	ENSG00000010803.12	SCMH1	any_internal	0.03337	0.01453	0	0	0.78124
chr1	41671240	41671247	FOXI1_MA0042.2	9.07075	+	chr1	41671148	41671385	ccRCC	gene	41492871	41707826	-	start	36560	PeakInsideFeature	NA	ENSG00000010803.12	SCMH1	any_internal	0.01672	0.0372	0	0	-0.78319
chr1	41728336	41728343	FOXI1_MA0042.2	9.07075	+	chr1	41728001	41728772	ChRCC,ccRCC	gene	41708044	41750533	+	center	902	PeakInsideFeature	NA	ENSG00000235358.1	RP11-399E6.1	any_internal	0.01567	0.03756	0	0	-0.84811
chr1	41795905	41795912	FOXI1_MA0042.2	9.07075	+	chr1	41794264	41796250	ChRCC,ccRCC	gene	41827593	41849262	+	start	32336	Upstream	NA	ENSG00000204060.4	FOXO6	distal_enhancer	0.06473	0.02269	0	0	1.15244
chr1	41916614	41916621	FOXI1_MA0042.2	9.07075	-	chr1	41916357	41916817	ccRCC	gene	41932607	41932699	-	end	16020	Downstream	NA	ENSG00000252563.1	RNA5SP45	distal_enhancer	0.01831	0.02125	0	0	-0.13489
chr1	41928152	41928159	FOXI1_MA0042.2	9.07075	+	chr1	41927745	41928195	ChRCC,ccRCC	gene	41932607	41932699	-	end	4637	Downstream	NA	ENSG00000252563.1	RNA5SP45	distal_enhancer	0.03324	0.02948	0	0	0.12609
chr1	41933895	41933902	FOXI1_MA0042.2	9.07075	+	chr1	41932378	41934538	ChRCC,ccRCC	gene	41932607	41932699	-	start	759	FeatureInsidePeak	NA	ENSG00000252563.1	RNA5SP45	any_promoter	0.06759	0.02429	0	0	1.13982
chr1	41948701	41948708	FOXI1_MA0042.2	9.07075	+	chr1	41947708	41948765	ChRCC,ccRCC	gene	41944445	41950344	-	center	842	PeakInsideFeature	NA	ENSG00000127129.5	EDN2	any_internal	0.03673	0.08518	0	0	-1.00048
chr1	42044563	42044570	FOXI1_MA0042.2	9.07075	+	chr1	42044457	42044958	ChRCC,ccRCC	gene	41972035	42501596	-	end	72672	PeakInsideFeature	NA	ENSG00000127124.9	HIVEP3	any_internal	0.04418	0.02212	0	0	0.72467
chr1	42044755	42044762	FOXI1_MA0042.2	9.07075	+	chr1	42044457	42044958	ChRCC,ccRCC	gene	41972035	42501596	-	end	72672	PeakInsideFeature	NA	ENSG00000127124.9	HIVEP3	any_internal	0.08921	0.02855	0	0	1.32628
chr1	42089615	42089622	FOXI1_MA0042.2	9.07075	-	chr1	42088945	42089769	ChRCC	gene	41972035	42501596	-	end	117322	PeakInsideFeature	NA	ENSG00000127124.9	HIVEP3	any_internal	0.02886	0.01752	0	0	0.47327
chr1	42131195	42131202	FOXI1_MA0042.2	9.07075	+	chr1	42130734	42131254	ccRCC	gene	41972035	42501596	-	center	105821	PeakInsideFeature	NA	ENSG00000127124.9	HIVEP3	any_internal	0.02136	0.08709	0	0	-1.57964
chr1	42157903	42157910	FOXI1_MA0042.2	9.07075	+	chr1	42157657	42158151	ccRCC	gene	41972035	42501596	-	center	78911	PeakInsideFeature	NA	ENSG00000127124.9	HIVEP3	any_internal	0.01294	0.05028	0	0	-1.33124
chr1	42211942	42211949	FOXI1_MA0042.2	9.07075	-	chr1	42211805	42212134	ccRCC	gene	41972035	42501596	-	center	24846	PeakInsideFeature	NA	ENSG00000127124.9	HIVEP3	any_internal	0.00647	0.02354	0	0	-0.95614
chr1	42261281	42261288	FOXI1_MA0042.2	9.07075	+	chr1	42261108	42261320	ccRCC	gene	41972035	42501596	-	center	24399	PeakInsideFeature	NA	ENSG00000127124.9	HIVEP3	any_internal	0.01644	0.0423	0	0	-0.94064
chr1	42275443	42275450	FOXI1_MA0042.2	9.07075	+	chr1	42275386	42275791	ChRCC,ccRCC	gene	41972035	42501596	-	center	38773	PeakInsideFeature	NA	ENSG00000127124.9	HIVEP3	any_internal	0.01678	0.03838	0	0	-0.81456
chr1	42324841	42324848	FOXI1_MA0042.2	9.07075	-	chr1	42324625	42324937	ChRCC	gene	41972035	42501596	-	center	87966	PeakInsideFeature	NA	ENSG00000127124.9	HIVEP3	any_internal	0.03681	0.01534	0	0	0.84348
chr1	42360165	42360172	FOXI1_MA0042.2	9.07075	-	chr1	42360040	42360753	ChRCC	gene	41972035	42501596	-	center	123581	PeakInsideFeature	NA	ENSG00000127124.9	HIVEP3	any_internal	0.03991	0.01695	0	0	0.8494
chr1	42364238	42364245	FOXI1_MA0042.2	9.07075	+	chr1	42363537	42364438	ccRCC	gene	41972035	42501596	-	center	127172	PeakInsideFeature	NA	ENSG00000127124.9	HIVEP3	any_internal	0.01225	0.04688	0	0	-1.29083
chr1	42385441	42385448	FOXI1_MA0042.2	9.07075	-	chr1	42384975	42386129	ChRCC,ccRCC	gene	41972035	42501596	-	start	116044	PeakInsideFeature	NA	ENSG00000127124.9	HIVEP3	any_internal	0.0543	0.04618	0	0	0.18944
chr1	42612794	42612801	FOXI1_MA0042.2	9.07075	+	chr1	42612362	42613093	ChRCC,ccRCC	gene	42619091	42621495	+	start	6364	Upstream	NA	ENSG00000044012.3	GUCA2B	any_promoter	0.28661	0.11067	1	1	1.28565
chr1	42618045	42618052	FOXI1_MA0042.2	9.07075	-	chr1	42617742	42619566	ChRCC,ccRCC	gene	42619091	42621495	+	start	437	OverlapStart	NA	ENSG00000044012.3	GUCA2B	any_promoter	0.06991	0.23372	0	1	-1.58858
chr1	42623700	42623707	FOXI1_MA0042.2	9.07075	-	chr1	42623295	42623738	ChRCC,ccRCC	gene	42619091	42621495	+	end	2021	Downstream	NA	ENSG00000044012.3	GUCA2B	distal_enhancer	0.01597	0.03297	0	0	-0.69123
chr1	42642680	42642687	FOXI1_MA0042.2	9.07075	-	chr1	42642661	42642944	ChRCC,ccRCC	gene	42642209	42801548	-	end	593	PeakInsideFeature	NA	ENSG00000198815.4	FOXJ3	any_internal	0.03059	0.045	0	0	-0.42314
chr1	42645879	42645886	FOXI1_MA0042.2	9.07075	+	chr1	42645374	42646078	ChRCC,ccRCC	gene	42642209	42801548	-	end	3517	PeakInsideFeature	NA	ENSG00000198815.4	FOXJ3	any_internal	0.02846	0.03019	0	0	-0.06087
chr1	42680443	42680450	FOXI1_MA0042.2	9.07075	+	chr1	42679966	42680752	ChRCC,ccRCC	gene	42642209	42801548	-	end	38150	PeakInsideFeature	NA	ENSG00000198815.4	FOXJ3	any_internal	0.07908	0.22211	0	1	-1.36501
chr1	42731973	42731980	FOXI1_MA0042.2	9.07075	+	chr1	42731905	42732752	ChRCC,ccRCC	gene	42642209	42801548	-	center	10450	PeakInsideFeature	NA	ENSG00000198815.4	FOXJ3	any_internal	0.02615	0.01799	0	0	0.35045
chr1	42768003	42768010	FOXI1_MA0042.2	9.07075	-	chr1	42767876	42768230	ccRCC	gene	42642209	42801548	-	start	33495	PeakInsideFeature	NA	ENSG00000198815.4	FOXJ3	any_internal	0.01522	0.02561	0	0	-0.47107
chr1	42785963	42785970	FOXI1_MA0042.2	9.07075	+	chr1	42785812	42786034	ccRCC	gene	42642209	42801548	-	start	15625	PeakInsideFeature	NA	ENSG00000198815.4	FOXJ3	any_internal	0.01932	0.02164	0	0	-0.1041
chr1	42806522	42806529	FOXI1_MA0042.2	9.07075	-	chr1	42805737	42807100	ChRCC,ccRCC	gene	42801056	42804047	-	start	2371	Upstream	NA	ENSG00000227527.2	RP11-223A3.1	any_promoter	0.08824	0.03116	0	0	1.22167
chr1	42806577	42806584	FOXI1_MA0042.2	9.07075	-	chr1	42805737	42807100	ChRCC,ccRCC	gene	42801056	42804047	-	start	2371	Upstream	NA	ENSG00000227527.2	RP11-223A3.1	any_promoter	0.0905	0.03543	0	0	1.11688
chr1	42808365	42808372	FOXI1_MA0042.2	9.07075	+	chr1	42808354	42809058	ccRCC	gene	42801056	42804047	-	start	4659	Upstream	NA	ENSG00000227527.2	RP11-223A3.1	any_promoter	0.01428	0.02811	0	0	-0.61597
chr1	42896671	42896678	FOXI1_MA0042.2	9.07075	+	chr1	42896260	42896782	ccRCC	gene	42895999	42921938	-	end	522	PeakInsideFeature	NA	ENSG00000066185.8	ZMYND12	any_internal	0.00892	0.02381	0	0	-0.78455
chr1	43273106	43273113	FOXI1_MA0042.2	9.07075	-	chr1	43272860	43273696	ccRCC	gene	43282794	43310660	+	start	9516	Upstream	NA	ENSG00000164010.9	ERMAP	any_promoter	0.01479	0.01988	0	0	-0.25367
chr1	43300023	43300030	FOXI1_MA0042.2	9.07075	+	chr1	43299666	43300045	ChRCC,ccRCC	gene	43282794	43310660	+	center	3128	PeakInsideFeature	NA	ENSG00000164010.9	ERMAP	any_internal	0.01444	0.03909	0	0	-0.95862
chr1	43404141	43404148	FOXI1_MA0042.2	9.07075	+	chr1	43404003	43404290	ccRCC	gene	43391051	43424530	-	center	3644	PeakInsideFeature	NA	ENSG00000117394.15	SLC2A1	any_internal	0.02422	0.13734	0	1	-2.05322
chr1	43418279	43418286	FOXI1_MA0042.2	9.07075	-	chr1	43417457	43419436	ChRCC,ccRCC	gene	43424719	43449029	+	start	6273	Upstream	NA	ENSG00000227533.1	SLC2A1-AS1	any_promoter	0.05097	0.15698	0	1	-1.42862
chr1	43428740	43428747	FOXI1_MA0042.2	9.07075	+	chr1	43428112	43429352	ChRCC,ccRCC	gene	43391051	43424530	-	start	4202	Upstream	NA	ENSG00000117394.15	SLC2A1	any_promoter	0.03466	0.0825	0	0	-1.02304
chr1	43515121	43515128	FOXI1_MA0042.2	9.07075	-	chr1	43514333	43515387	ChRCC,ccRCC	gene	43489219	43489308	-	start	25552	Upstream	NA	ENSG00000252803.1	RNU6-870P	distal_enhancer	0.0246	0.0194	0	0	0.22314
chr1	43539137	43539144	FOXI1_MA0042.2	9.07075	-	chr1	43538934	43540252	ChRCC,ccRCC	NA	NA	NA	NA	NA	NA	NA	NA	NA	NA	NA	0.02194	0.02431	0	0	-0.09826
chr1	43585731	43585738	FOXI1_MA0042.2	9.07075	-	chr1	43585342	43586300	ChRCC,ccRCC	gene	43610823	43622067	+	start	25002	Upstream	NA	ENSG00000186973.6	FAM183A	distal_enhancer	0.0892	0.35073	0	1	-1.84491
chr1	43615903	43615910	FOXI1_MA0042.2	9.07075	-	chr1	43615640	43616130	ChRCC	gene	43610823	43622067	+	center	560	PeakInsideFeature	NA	ENSG00000186973.6	FAM183A	any_internal	0.04357	0.02833	0	0	0.46554
chr1	43703510	43703517	FOXI1_MA0042.2	9.07075	+	chr1	43703278	43704916	ChRCC,ccRCC	gene	43637819	43720029	+	end	15932	PeakInsideFeature	NA	ENSG00000243710.3	WDR65	any_internal	0.05979	0.04885	0	0	0.23966
chr1	43815085	43815092	FOXI1_MA0042.2	9.07075	+	chr1	43813697	43815875	ChRCC,ccRCC	gene	43824625	43828874	+	start	9839	Upstream	NA	ENSG00000117399.9	CDC20	any_promoter	0.26768	0.33439	1	1	-0.30893
chr1	43855892	43855899	FOXI1_MA0042.2	9.07075	-	chr1	43854877	43856256	ChRCC,ccRCC	gene	43855552	43918321	+	start	14	OverlapStart	NA	ENSG00000198198.9	SZT2	any_promoter	0.10367	0.15034	1	1	-0.49013
chr1	43958724	43958731	FOXI1_MA0042.2	9.07075	-	chr1	43958523	43959057	ChRCC,ccRCC	gene	43990857	44089343	+	start	32067	Upstream	NA	ENSG00000142949.12	PTPRF	distal_enhancer	0.02271	0.04083	0	0	-0.61049
chr1	43959682	43959689	FOXI1_MA0042.2	9.07075	-	chr1	43959441	43960034	ChRCC,ccRCC	gene	43990857	44089343	+	start	31120	Upstream	NA	ENSG00000142949.12	PTPRF	distal_enhancer	0.03439	0.02173	0	0	0.46346
chr1	43974972	43974979	FOXI1_MA0042.2	9.07075	-	chr1	43974754	43975559	ChRCC	gene	43990857	44089343	+	start	15701	Upstream	NA	ENSG00000142949.12	PTPRF	distal_enhancer	0.07415	0.01329	0	0	1.78098
chr1	44038331	44038338	FOXI1_MA0042.2	9.07075	-	chr1	44037775	44038401	ccRCC	gene	43990857	44089343	+	center	2012	PeakInsideFeature	NA	ENSG00000142949.12	PTPRF	any_internal	0.02082	0.03536	0	0	-0.53335
chr1	44181925	44181932	FOXI1_MA0042.2	9.07075	-	chr1	44181193	44182972	ChRCC	gene	44182137	44182227	+	start	55	FeatureInsidePeak	NA	ENSG00000252201.1	RNU6-1058P	any_promoter	0.05754	0.01919	0	0	1.16479
chr1	44202677	44202684	FOXI1_MA0042.2	9.07075	-	chr1	44202528	44203006	ChRCC	gene	44209141	44209412	+	start	6374	Upstream	NA	ENSG00000233674.2	RP11-184I16.3	any_promoter	0.05059	0.01173	0	0	1.41112
chr1	44228815	44228822	FOXI1_MA0042.2	9.07075	-	chr1	44228676	44229819	ChRCC,ccRCC	gene	44171494	44396831	+	center	54915	PeakInsideFeature	NA	ENSG00000126091.15	ST3GAL3	any_internal	0.01142	0.0268	0	0	-0.73603
chr1	44258253	44258260	FOXI1_MA0042.2	9.07075	-	chr1	44258220	44259081	ChRCC,ccRCC	gene	44171494	44396831	+	center	25512	PeakInsideFeature	NA	ENSG00000126091.15	ST3GAL3	any_internal	0.01064	0.01965	0	0	-0.48907
chr1	44258369	44258376	FOXI1_MA0042.2	9.07075	-	chr1	44258220	44259081	ChRCC,ccRCC	gene	44171494	44396831	+	center	25512	PeakInsideFeature	NA	ENSG00000126091.15	ST3GAL3	any_internal	0.01455	0.02184	0	0	-0.35371
chr1	44297515	44297522	FOXI1_MA0042.2	9.07075	+	chr1	44297484	44298329	ChRCC,ccRCC	gene	44171494	44396831	+	center	13744	PeakInsideFeature	NA	ENSG00000126091.15	ST3GAL3	any_internal	0.01168	0.0273	0	0	-0.73851
chr1	44318984	44318991	FOXI1_MA0042.2	9.07075	-	chr1	44318821	44319702	ccRCC	gene	44315971	44317283	-	start	1978	Upstream	NA	ENSG00000224751.2	SHMT1P1	any_promoter	0.01304	0.03207	0	0	-0.82341
chr1	44331417	44331424	FOXI1_MA0042.2	9.07075	-	chr1	44331233	44331960	ccRCC	gene	44171494	44396831	+	center	47434	PeakInsideFeature	NA	ENSG00000126091.15	ST3GAL3	any_internal	0.01085	0.01938	0	0	-0.46308
chr1	44434571	44434578	FOXI1_MA0042.2	9.07075	+	chr1	44434064	44434581	ChRCC,ccRCC	gene	44435671	44439041	+	start	1349	Upstream	NA	ENSG00000132768.9	DPH2	any_promoter	0.02262	0.04088	0	0	-0.61565
chr1	44441156	44441163	FOXI1_MA0042.2	9.07075	+	chr1	44439816	44441605	ChRCC,ccRCC	gene	44440158	44443967	+	start	552	OverlapStart	NA	ENSG00000117410.9	ATP6V0B	any_promoter	0.53523	0.30649	1	1	0.78149
chr1	44453048	44453055	FOXI1_MA0042.2	9.07075	-	chr1	44452423	44453540	ChRCC	gene	44457030	44462200	+	start	4049	Upstream	NA	ENSG00000159214.8	CCDC24	any_promoter	0.15846	0.03388	1	0	1.90071
chr1	44463041	44463048	FOXI1_MA0042.2	9.07075	+	chr1	44462954	44463522	ChRCC	gene	44457171	44497139	-	end	6067	PeakInsideFeature	NA	ENSG00000196517.7	SLC6A9	any_internal	0.05997	0.02715	0	0	0.88367
chr1	44543992	44543999	FOXI1_MA0042.2	9.07075	+	chr1	44543889	44544681	ccRCC	gene	44501797	44570647	+	center	8063	PeakInsideFeature	NA	ENSG00000230615.2	RP5-1198O20.4	any_internal	0.02639	0.02324	0	0	0.12458
chr1	44620456	44620463	FOXI1_MA0042.2	9.07075	+	chr1	44620361	44621264	ChRCC,ccRCC	gene	44620699	44620973	-	start	161	FeatureInsidePeak	NA	ENSG00000238037.1	RP4-675G8.4	any_promoter	0.02358	0.0093	0	0	0.74881
chr1	44793814	44793821	FOXI1_MA0042.2	9.07075	+	chr1	44792666	44794720	ChRCC,ccRCC	gene	44686741	44820932	-	start	27239	PeakInsideFeature	NA	ENSG00000117419.10	ERI3	any_internal	0.03502	0.18227	0	1	-2.05401
chr1	44802566	44802573	FOXI1_MA0042.2	9.07075	+	chr1	44802171	44803298	ccRCC	gene	44798776	44798850	-	start	3884	Upstream	NA	ENSG00000252146.1	AL390776.1	any_promoter	0.01556	0.05007	0	0	-1.18049
chr1	44827470	44827477	FOXI1_MA0042.2	9.07075	-	chr1	44826876	44827519	ChRCC,ccRCC	gene	44686741	44820932	-	start	6265	Upstream	NA	ENSG00000117419.10	ERI3	any_promoter	0.03006	0.02488	0	0	0.19113
chr1	44870672	44870679	FOXI1_MA0042.2	9.07075	+	chr1	44870647	44872788	ChRCC,ccRCC	gene	44870865	45117396	+	start	852	OverlapStart	NA	ENSG00000187147.13	RNF220	any_promoter	0.00976	0.01832	0	0	-0.48451
chr1	44891202	44891209	FOXI1_MA0042.2	9.07075	-	chr1	44888921	44891445	ChRCC,ccRCC	gene	44870865	45117396	+	start	19318	PeakInsideFeature	NA	ENSG00000187147.13	RNF220	any_internal	0.01029	0.26747	0	1	-3.66698
chr1	44897237	44897244	FOXI1_MA0042.2	9.07075	+	chr1	44896997	44897445	ccRCC	gene	44870865	45117396	+	start	26356	PeakInsideFeature	NA	ENSG00000187147.13	RNF220	any_internal	0.00774	0.01398	0	0	-0.40184
chr1	44902517	44902524	FOXI1_MA0042.2	9.07075	-	chr1	44901878	44903590	ChRCC,ccRCC	gene	44870865	45117396	+	start	31869	PeakInsideFeature	NA	ENSG00000187147.13	RNF220	any_internal	0.02426	0.05498	0	0	-0.89109
chr1	44924219	44924226	FOXI1_MA0042.2	9.07075	+	chr1	44924164	44924714	ccRCC	gene	44870865	45117396	+	start	53574	PeakInsideFeature	NA	ENSG00000187147.13	RNF220	any_internal	0.00964	0.01083	0	0	-0.07833
chr1	45042296	45042303	FOXI1_MA0042.2	9.07075	+	chr1	45042112	45042604	ChRCC	gene	44870865	45117396	+	center	48228	PeakInsideFeature	NA	ENSG00000187147.13	RNF220	any_internal	0.06346	0.0369	0	0	0.62914
chr1	45042410	45042417	FOXI1_MA0042.2	9.07075	+	chr1	45042112	45042604	ChRCC	gene	44870865	45117396	+	center	48228	PeakInsideFeature	NA	ENSG00000187147.13	RNF220	any_internal	0.04256	0.01334	0	0	1.11604
chr1	45068926	45068933	FOXI1_MA0042.2	9.07075	-	chr1	45067854	45070543	ChRCC,ccRCC	gene	44870865	45117396	+	end	48198	PeakInsideFeature	NA	ENSG00000187147.13	RNF220	any_internal	0.02892	0.00672	0	0	1.14145
chr1	45068956	45068963	FOXI1_MA0042.2	9.07075	+	chr1	45067854	45070543	ChRCC,ccRCC	gene	44870865	45117396	+	end	48198	PeakInsideFeature	NA	ENSG00000187147.13	RNF220	any_internal	0.0392	0.00912	0	0	1.29021
chr1	45097887	45097894	FOXI1_MA0042.2	9.07075	-	chr1	45097056	45098607	ChRCC,ccRCC	gene	44870865	45117396	+	end	19565	PeakInsideFeature	NA	ENSG00000187147.13	RNF220	any_internal	0.28478	0.45172	1	1	-0.64441
chr1	45187221	45187228	FOXI1_MA0042.2	9.07075	-	chr1	45186989	45188120	ChRCC,ccRCC	gene	45187457	45187574	-	start	20	FeatureInsidePeak	NA	ENSG00000199377.1	RNU5F-1	any_promoter	0.02411	0.06168	0	0	-1.03528
chr1	45365054	45365061	FOXI1_MA0042.2	9.07075	+	chr1	45364448	45365399	ChRCC	gene	45316449	45452282	-	center	19442	PeakInsideFeature	NA	ENSG00000070785.12	EIF2B3	any_internal	0.05181	0.00728	0	0	1.74317
chr1	45396224	45396231	FOXI1_MA0042.2	9.07075	+	chr1	45395947	45396359	ChRCC	gene	45397994	45398103	+	start	1841	Upstream	NA	ENSG00000253039.1	RNA5SP47	any_promoter	0.02638	0.01469	0	0	0.52925
chr1	45413018	45413025	FOXI1_MA0042.2	9.07075	+	chr1	45412488	45413926	ChRCC,ccRCC	gene	45316449	45452282	-	center	28842	PeakInsideFeature	NA	ENSG00000070785.12	EIF2B3	any_internal	0.03213	0.00986	0	0	1.02399
chr1	45582622	45582629	FOXI1_MA0042.2	9.07075	-	chr1	45582044	45583043	ChRCC,ccRCC	gene	45482070	45771881	-	center	44432	PeakInsideFeature	NA	ENSG00000162415.6	ZSWIM5	any_internal	0.04358	0.01538	0	0	1.02987
chr1	45589523	45589530	FOXI1_MA0042.2	9.07075	+	chr1	45589146	45589591	ChRCC	gene	45482070	45771881	-	center	37607	PeakInsideFeature	NA	ENSG00000162415.6	ZSWIM5	any_internal	0.00854	0.00524	0	0	0.25695
chr1	45600307	45600314	FOXI1_MA0042.2	9.07075	+	chr1	45599961	45601017	ChRCC,ccRCC	gene	45482070	45771881	-	center	26486	PeakInsideFeature	NA	ENSG00000162415.6	ZSWIM5	any_internal	0.08072	0.10555	0	1	-0.34335
chr1	45646082	45646089	FOXI1_MA0042.2	9.07075	+	chr1	45645668	45646228	ccRCC	gene	45482070	45771881	-	center	18973	PeakInsideFeature	NA	ENSG00000162415.6	ZSWIM5	any_internal	0.02265	0.05154	0	0	-0.88077
chr1	45655508	45655515	FOXI1_MA0042.2	9.07075	-	chr1	45655049	45657408	ChRCC,ccRCC	gene	45482070	45771881	-	center	29253	PeakInsideFeature	NA	ENSG00000162415.6	ZSWIM5	any_internal	0.03166	0.00993	0	0	1.00375
chr1	45665551	45665558	FOXI1_MA0042.2	9.07075	+	chr1	45665296	45665926	ccRCC	gene	45482070	45771881	-	center	38636	PeakInsideFeature	NA	ENSG00000162415.6	ZSWIM5	any_internal	0.01503	0.03813	0	0	-0.89887
chr1	45712434	45712441	FOXI1_MA0042.2	9.07075	-	chr1	45712282	45712865	ChRCC,ccRCC	gene	45482070	45771881	-	start	59308	PeakInsideFeature	NA	ENSG00000162415.6	ZSWIM5	any_internal	0.01684	0.03496	0	0	-0.70945
chr1	45732210	45732217	FOXI1_MA0042.2	9.07075	-	chr1	45731574	45732465	ChRCC,ccRCC	gene	45482070	45771881	-	start	39862	PeakInsideFeature	NA	ENSG00000162415.6	ZSWIM5	any_internal	0.53213	0.04101	1	0	3.36732
chr1	45733727	45733734	FOXI1_MA0042.2	9.07075	+	chr1	45733562	45734286	ChRCC	gene	45482070	45771881	-	start	37957	PeakInsideFeature	NA	ENSG00000162415.6	ZSWIM5	any_internal	0.02219	0.00706	0	0	0.85363
chr1	45794511	45794518	FOXI1_MA0042.2	9.07075	+	chr1	45794429	45794720	ChRCC	gene	45792544	45794347	+	end	227	Downstream	NA	ENSG00000186603.4	HPDL	distal_enhancer	0.04312	0.02151	0	0	0.7233
chr1	45804846	45804853	FOXI1_MA0042.2	9.07075	-	chr1	45804756	45806838	ChRCC,ccRCC	gene	45794834	45806142	-	start	345	OverlapStart	NA	ENSG00000132781.13	MUTYH	any_promoter	0.03987	0.10072	0	0	-1.12448
chr1	45826160	45826167	FOXI1_MA0042.2	9.07075	-	chr1	45825335	45826199	ChRCC,ccRCC	gene	45824323	45824420	-	start	1347	Upstream	NA	ENSG00000238945.1	snoU13	any_promoter	0.02468	0.05019	0	0	-0.76677
chr1	45873793	45873800	FOXI1_MA0042.2	9.07075	-	chr1	45873647	45873927	ccRCC	gene	45880691	45881016	+	start	6904	Upstream	NA	ENSG00000236872.1	RP11-291L19.1	any_promoter	0.01497	0.02801	0	0	-0.57451
chr1	45878787	45878794	FOXI1_MA0042.2	9.07075	+	chr1	45878489	45879122	ccRCC	gene	45880691	45881016	+	start	1886	Upstream	NA	ENSG00000236872.1	RP11-291L19.1	any_promoter	0.01184	0.04212	0	0	-1.19346
chr1	45957188	45957195	FOXI1_MA0042.2	9.07075	+	chr1	45955948	45957452	ChRCC,ccRCC	gene	45809554	45956872	-	start	172	OverlapStart	NA	ENSG00000070759.12	TESK2	any_promoter	0.96382	0.79588	1	1	0.27257
chr1	46062023	46062030	FOXI1_MA0042.2	9.07075	+	chr1	46061930	46062637	ChRCC	gene	46049517	46084566	+	center	4758	PeakInsideFeature	NA	ENSG00000132780.12	NASP	any_internal	0.04747	0.01856	0	0	0.96775
chr1	46070731	46070738	FOXI1_MA0042.2	9.07075	-	chr1	46070591	46071338	ChRCC	gene	46049517	46084566	+	center	3923	PeakInsideFeature	NA	ENSG00000132780.12	NASP	any_internal	0.0522	0.00702	0	0	1.77192
chr1	46140372	46140379	FOXI1_MA0042.2	9.07075	+	chr1	46140048	46140575	ChRCC,ccRCC	gene	46092975	46153785	-	start	13474	PeakInsideFeature	NA	ENSG00000159592.6	GPBP1L1	any_internal	0.2504	0.03682	1	0	2.43377
chr1	46145817	46145824	FOXI1_MA0042.2	9.07075	+	chr1	46145552	46146242	ChRCC,ccRCC	gene	46152885	46160115	+	start	6988	Upstream	NA	ENSG00000159596.6	TMEM69	any_promoter	0.01433	0.02437	0	0	-0.47082
chr1	46332281	46332288	FOXI1_MA0042.2	9.07075	-	chr1	46331918	46332476	ChRCC	gene	46252658	46501796	+	center	45030	PeakInsideFeature	NA	ENSG00000086015.16	MAST2	any_internal	0.06089	0.01223	0	0	1.60146
chr1	46358848	46358855	FOXI1_MA0042.2	9.07075	+	chr1	46357722	46358910	ChRCC,ccRCC	gene	46252658	46501796	+	center	18911	PeakInsideFeature	NA	ENSG00000086015.16	MAST2	any_internal	0.01959	0.02211	0	0	-0.11179
chr1	46369216	46369223	FOXI1_MA0042.2	9.07075	-	chr1	46368827	46369523	ChRCC	gene	46252658	46501796	+	center	8052	PeakInsideFeature	NA	ENSG00000086015.16	MAST2	any_internal	0.02494	0.00743	0	0	0.93803
chr1	46378559	46378566	FOXI1_MA0042.2	9.07075	-	chr1	46378556	46380355	ChRCC,ccRCC	gene	46252658	46501796	+	center	2228	PeakInsideFeature	NA	ENSG00000086015.16	MAST2	any_internal	0.02721	0.01805	0	0	0.38739
chr1	46419152	46419159	FOXI1_MA0042.2	9.07075	+	chr1	46418934	46420877	ChRCC,ccRCC	gene	46252658	46501796	+	center	42678	PeakInsideFeature	NA	ENSG00000086015.16	MAST2	any_internal	0.02928	0.01458	0	0	0.6412
chr1	46419713	46419720	FOXI1_MA0042.2	9.07075	-	chr1	46418934	46420877	ChRCC,ccRCC	gene	46252658	46501796	+	center	42678	PeakInsideFeature	NA	ENSG00000086015.16	MAST2	any_internal	0.11061	0.02717	1	0	1.65413
chr1	46444871	46444878	FOXI1_MA0042.2	9.07075	-	chr1	46444756	46445742	ChRCC,ccRCC	gene	46252658	46501796	+	end	56547	PeakInsideFeature	NA	ENSG00000086015.16	MAST2	any_internal	0.08517	0.04214	0	0	0.84752
chr1	46519635	46519642	FOXI1_MA0042.2	9.07075	-	chr1	46519503	46519887	ChRCC	gene	46505811	46642160	-	end	13884	PeakInsideFeature	NA	ENSG00000117461.10	PIK3R3	any_internal	0.03384	0.01797	0	0	0.61834
chr1	46519757	46519764	FOXI1_MA0042.2	9.07075	-	chr1	46519503	46519887	ChRCC	gene	46505811	46642160	-	end	13884	PeakInsideFeature	NA	ENSG00000117461.10	PIK3R3	any_internal	0.02884	0.02798	0	0	0.03094
chr1	46528368	46528375	FOXI1_MA0042.2	9.07075	-	chr1	46527950	46529617	ChRCC,ccRCC	gene	46505811	46642160	-	end	22972	PeakInsideFeature	NA	ENSG00000117461.10	PIK3R3	any_internal	0.04322	0.0688	0	0	-0.55176
chr1	46531332	46531339	FOXI1_MA0042.2	9.07075	-	chr1	46531009	46531557	ChRCC,ccRCC	gene	46505811	46642160	-	end	25472	PeakInsideFeature	NA	ENSG00000117461.10	PIK3R3	any_internal	0.11798	0.11642	1	1	0.01746
chr1	46616465	46616472	FOXI1_MA0042.2	9.07075	+	chr1	46616359	46616709	ChRCC	gene	46505811	46642160	-	start	25626	PeakInsideFeature	NA	ENSG00000117461.10	PIK3R3	any_internal	0.0316	0.01154	0	0	0.89812
chr1	46640910	46640917	FOXI1_MA0042.2	9.07075	-	chr1	46639000	46641333	ChRCC,ccRCC	gene	46640744	46651630	+	start	578	OverlapStart	NA	ENSG00000117472.5	TSPAN1	any_promoter	0.15767	0.06513	1	0	1.14056
chr1	46738638	46738645	FOXI1_MA0042.2	9.07075	-	chr1	46738438	46739692	ccRCC	gene	46713359	46744145	+	end	5080	PeakInsideFeature	NA	ENSG00000085999.7	RAD54L	any_internal	0.01382	0.06048	0	0	-1.50043
chr1	46787218	46787225	FOXI1_MA0042.2	9.07075	-	chr1	46785139	46787485	ChRCC,ccRCC	gene	46769302	46782448	+	end	3864	Downstream	NA	ENSG00000173660.7	UQCRH	distal_enhancer	0.02248	0.06196	0	0	-1.10801
chr1	46813317	46813324	FOXI1_MA0042.2	9.07075	-	chr1	46812992	46814435	ChRCC,ccRCC	gene	46805848	46830824	+	center	4623	PeakInsideFeature	NA	ENSG00000117481.6	NSUN4	any_internal	0.03876	0.03891	0	0	-0.00428
chr1	47063962	47063969	FOXI1_MA0042.2	9.07075	-	chr1	47063553	47064219	ChRCC	gene	47023089	47082515	-	center	11084	PeakInsideFeature	NA	ENSG00000079277.15	MKNK1	any_internal	0.06174	0.02051	0	0	1.18937
chr1	47109211	47109218	FOXI1_MA0042.2	9.07075	-	chr1	47108688	47109687	ChRCC,ccRCC	gene	47098408	47139539	-	center	9786	PeakInsideFeature	NA	ENSG00000123472.8	ATPAF1	any_internal	0.25916	0.04816	1	0	2.17812
chr1	47118085	47118092	FOXI1_MA0042.2	9.07075	+	chr1	47117960	47118612	ChRCC	gene	47098408	47139539	-	center	687	PeakInsideFeature	NA	ENSG00000123472.8	ATPAF1	any_internal	0.01158	0.00548	0	0	0.43864
chr1	47118140	47118147	FOXI1_MA0042.2	9.07075	+	chr1	47117960	47118612	ChRCC	gene	47098408	47139539	-	center	687	PeakInsideFeature	NA	ENSG00000123472.8	ATPAF1	any_internal	0.01671	0.01069	0	0	0.34372
chr1	47141503	47141510	FOXI1_MA0042.2	9.07075	+	chr1	47141116	47142037	ChRCC,ccRCC	gene	47098408	47139539	-	start	2037	Upstream	NA	ENSG00000123472.8	ATPAF1	any_promoter	0.00958	0.0199	0	0	-0.5707
chr1	47171240	47171247	FOXI1_MA0042.2	9.07075	+	chr1	47170927	47171453	ChRCC	gene	47124365	47184824	-	start	13634	PeakInsideFeature	NA	ENSG00000159658.6	EFCAB14	any_internal	0.09802	0.03595	0	0	1.20349
chr1	47194380	47194387	FOXI1_MA0042.2	9.07075	+	chr1	47193913	47195408	ChRCC,ccRCC	gene	47124365	47184824	-	start	9836	Upstream	NA	ENSG00000159658.6	EFCAB14	any_promoter	0.01791	0.02994	0	0	-0.49206
chr1	47243846	47243853	FOXI1_MA0042.2	9.07075	-	chr1	47243303	47244803	ccRCC	gene	47223509	47285085	+	center	10244	PeakInsideFeature	NA	ENSG00000142973.8	CYP4B1	any_internal	0.01942	0.02252	0	0	-0.13705
chr1	47244005	47244012	FOXI1_MA0042.2	9.07075	-	chr1	47243303	47244803	ccRCC	gene	47223509	47285085	+	center	10244	PeakInsideFeature	NA	ENSG00000142973.8	CYP4B1	any_internal	0.01833	0.01958	0	0	-0.05886
chr1	47268017	47268024	FOXI1_MA0042.2	9.07075	+	chr1	47267764	47268189	ChRCC	gene	47223509	47285085	+	center	13679	PeakInsideFeature	NA	ENSG00000142973.8	CYP4B1	any_internal	0.34426	0.01625	1	0	3.67139
chr1	47369431	47369438	FOXI1_MA0042.2	9.07075	+	chr1	47369092	47369601	ChRCC	gene	47308766	47366109	-	start	3237	Upstream	NA	ENSG00000154198.10	CYP4Z2P	any_promoter	0.08177	0.00893	0	0	2.18044
chr1	47407916	47407923	FOXI1_MA0042.2	9.07075	-	chr1	47405741	47408329	ccRCC	gene	47394848	47407156	-	start	121	OverlapStart	NA	ENSG00000187048.8	CYP4A11	any_promoter	0.01146	0.17429	0	1	-3.0062
chr1	47496860	47496867	FOXI1_MA0042.2	9.07075	+	chr1	47496476	47497423	ChRCC,ccRCC	gene	47427035	47516423	+	end	19474	PeakInsideFeature	NA	ENSG00000186377.6	CYP4X1	any_internal	0.07792	0.06057	0	0	0.31047
chr1	47728699	47728706	FOXI1_MA0042.2	9.07075	+	chr1	47728527	47729212	ccRCC	gene	47715810	47779819	-	end	13059	PeakInsideFeature	NA	ENSG00000123473.11	STIL	any_internal	0.02492	0.13684	0	1	-2.02052
chr1	47754988	47754995	FOXI1_MA0042.2	9.07075	+	chr1	47754431	47755558	ChRCC,ccRCC	gene	47715810	47779819	-	center	7180	PeakInsideFeature	NA	ENSG00000123473.11	STIL	any_internal	0.00783	0.02079	0	0	-0.73467
chr1	47779329	47779336	FOXI1_MA0042.2	9.07075	-	chr1	47779101	47780809	ChRCC,ccRCC	gene	47715810	47779819	-	start	136	OverlapStart	NA	ENSG00000123473.11	STIL	any_promoter	0.05533	0.11737	0	1	-0.9454
chr1	47799212	47799219	FOXI1_MA0042.2	9.07075	-	chr1	47798800	47800618	ChRCC,ccRCC	gene	47799468	47844511	+	start	241	OverlapStart	NA	ENSG00000162368.9	CMPK1	any_promoter	0.21554	0.31353	1	1	-0.51727
chr1	47842882	47842889	FOXI1_MA0042.2	9.07075	+	chr1	47842784	47843242	ChRCC	gene	47799468	47844511	+	end	1498	PeakInsideFeature	NA	ENSG00000162368.9	CMPK1	any_internal	0.01588	0.0058	0	0	0.65664
chr1	47974215	47974222	FOXI1_MA0042.2	9.07075	-	chr1	47973481	47974999	ChRCC,ccRCC	gene	47968175	47968311	+	end	5929	Downstream	NA	ENSG00000221346.1	AL356458.1	distal_enhancer	0.01127	0.01637	0	0	-0.28942
chr1	47991760	47991767	FOXI1_MA0042.2	9.07075	+	chr1	47991672	47991967	ccRCC	gene	47968175	47968311	+	end	23508	Downstream	NA	ENSG00000221346.1	AL356458.1	distal_enhancer	0.01122	0.01165	0	0	-0.02683
chr1	48002656	48002663	FOXI1_MA0042.2	9.07075	-	chr1	48002243	48002878	ChRCC	gene	48015867	48016425	+	start	13307	Upstream	NA	ENSG00000227883.1	ATP6V0E1P4	distal_enhancer	0.06689	0.0216	0	0	1.23914
chr1	48090352	48090359	FOXI1_MA0042.2	9.07075	-	chr1	48090178	48090526	ChRCC,ccRCC	gene	48086764	48086849	-	start	3503	Upstream	NA	ENSG00000221447.1	AL591415.1	any_promoter	0.04077	0.04254	0	0	-0.04788
chr1	48115939	48115946	FOXI1_MA0042.2	9.07075	+	chr1	48115618	48116582	ccRCC	gene	48086764	48086849	-	start	29251	Upstream	NA	ENSG00000221447.1	AL591415.1	distal_enhancer	0.00633	0.04381	0	0	-1.62302
chr1	48142616	48142623	FOXI1_MA0042.2	9.07075	-	chr1	48142516	48142876	ccRCC	gene	48154134	48169055	+	start	11438	Upstream	NA	ENSG00000227947.1	RP11-543D5.1	distal_enhancer	0.01178	0.01942	0	0	-0.4066
chr1	48174882	48174889	FOXI1_MA0042.2	9.07075	-	chr1	48174664	48176827	ChRCC,ccRCC	gene	48154134	48169055	+	end	6690	Downstream	NA	ENSG00000227947.1	RP11-543D5.1	distal_enhancer	0.01852	0.03205	0	0	-0.53396
chr1	48225147	48225154	FOXI1_MA0042.2	9.07075	-	chr1	48224018	48225310	ChRCC,ccRCC	gene	48226199	48462567	-	end	1535	Downstream	NA	ENSG00000269113.3	TRABD2B	distal_enhancer	0.02942	0.01676	0	0	0.5311
chr1	48229337	48229344	FOXI1_MA0042.2	9.07075	-	chr1	48229162	48230142	ChRCC,ccRCC	gene	48226978	48227290	-	start	2362	Upstream	NA	ENSG00000273395.1	FLJ00388	any_promoter	0.04209	0.0292	0	0	0.39534
chr1	48235579	48235586	FOXI1_MA0042.2	9.07075	-	chr1	48235460	48236366	ChRCC,ccRCC	gene	48226803	48231219	-	start	4694	Upstream	NA	ENSG00000223814.1	RP11-543D5.2	any_promoter	0.03694	0.02682	0	0	0.33663
chr1	48237507	48237514	FOXI1_MA0042.2	9.07075	-	chr1	48237113	48237927	ChRCC	gene	48226803	48231219	-	start	6301	Upstream	NA	ENSG00000223814.1	RP11-543D5.2	any_promoter	0.13714	0.02414	1	0	2.0545
chr1	48342454	48342461	FOXI1_MA0042.2	9.07075	-	chr1	48341383	48342618	ChRCC,ccRCC	gene	48226199	48462567	-	center	2383	PeakInsideFeature	NA	ENSG00000269113.3	TRABD2B	any_internal	0.02975	0.09357	0	0	-1.34491
chr1	48347853	48347860	FOXI1_MA0042.2	9.07075	+	chr1	48347477	48348375	ChRCC,ccRCC	gene	48226199	48462567	-	center	3543	PeakInsideFeature	NA	ENSG00000269113.3	TRABD2B	any_internal	0.0521	0.04621	0	0	0.13977
chr1	48371705	48371712	FOXI1_MA0042.2	9.07075	+	chr1	48371209	48372778	ChRCC,ccRCC	gene	48226199	48462567	-	center	27610	PeakInsideFeature	NA	ENSG00000269113.3	TRABD2B	any_internal	0.20219	0.04094	1	0	2.0229
chr1	48379142	48379149	FOXI1_MA0042.2	9.07075	-	chr1	48378324	48379354	ChRCC,ccRCC	gene	48226199	48462567	-	center	34456	PeakInsideFeature	NA	ENSG00000269113.3	TRABD2B	any_internal	0.03578	0.04899	0	0	-0.35422
chr1	48384472	48384479	FOXI1_MA0042.2	9.07075	+	chr1	48383861	48384836	ChRCC,ccRCC	gene	48226199	48462567	-	center	39965	PeakInsideFeature	NA	ENSG00000269113.3	TRABD2B	any_internal	0.07574	0.13965	0	1	-0.79161
chr1	48405810	48405817	FOXI1_MA0042.2	9.07075	-	chr1	48405130	48408288	ChRCC,ccRCC	gene	48226199	48462567	-	start	55858	PeakInsideFeature	NA	ENSG00000269113.3	TRABD2B	any_internal	0.04069	0.05813	0	0	-0.41464
chr1	48413307	48413314	FOXI1_MA0042.2	9.07075	+	chr1	48412958	48414202	ChRCC,ccRCC	gene	48226199	48462567	-	start	48987	PeakInsideFeature	NA	ENSG00000269113.3	TRABD2B	any_internal	0.04136	0.02965	0	0	0.35983
chr1	48414086	48414093	FOXI1_MA0042.2	9.07075	+	chr1	48412958	48414202	ChRCC,ccRCC	gene	48226199	48462567	-	start	48987	PeakInsideFeature	NA	ENSG00000269113.3	TRABD2B	any_internal	0.09928	0.0818	0	0	0.24729
chr1	48444271	48444278	FOXI1_MA0042.2	9.07075	-	chr1	48444238	48444810	ChRCC	gene	48226199	48462567	-	start	18043	PeakInsideFeature	NA	ENSG00000269113.3	TRABD2B	any_internal	0.02293	0.01962	0	0	0.14499
chr1	48469586	48469593	FOXI1_MA0042.2	9.07075	+	chr1	48469543	48470283	ChRCC,ccRCC	gene	48226199	48462567	-	start	7346	Upstream	NA	ENSG00000269113.3	TRABD2B	any_promoter	0.01589	0.02093	0	0	-0.24215
chr1	48483655	48483662	FOXI1_MA0042.2	9.07075	+	chr1	48483450	48483895	ccRCC	gene	48226199	48462567	-	start	21105	Upstream	NA	ENSG00000269113.3	TRABD2B	distal_enhancer	0.01193	0.05155	0	0	-1.42092
chr1	48502437	48502444	FOXI1_MA0042.2	9.07075	+	chr1	48501893	48502790	ccRCC	gene	48519216	48532873	+	start	16875	Upstream	NA	ENSG00000226133.1	RP4-683M8.2	distal_enhancer	0.01092	0.06383	0	0	-1.74001
chr1	48507597	48507604	FOXI1_MA0042.2	9.07075	-	chr1	48507386	48507789	ccRCC	gene	48519216	48532873	+	start	11629	Upstream	NA	ENSG00000226133.1	RP4-683M8.2	distal_enhancer	0.01252	0.0167	0	0	-0.2298
chr1	48527176	48527183	FOXI1_MA0042.2	9.07075	-	chr1	48526880	48528460	ChRCC,ccRCC	gene	48519216	48532873	+	center	1626	PeakInsideFeature	NA	ENSG00000226133.1	RP4-683M8.2	any_internal	0.01218	0.03336	0	0	-0.9164
chr1	48616265	48616272	FOXI1_MA0042.2	9.07075	+	chr1	48616164	48616438	ccRCC	gene	48561763	48648100	-	center	11370	PeakInsideFeature	NA	ENSG00000242267.2	SKINTL	any_internal	0.02006	0.05581	0	0	-1.08819
chr1	48652308	48652315	FOXI1_MA0042.2	9.07075	-	chr1	48651951	48652860	ccRCC	gene	48561763	48648100	-	start	4305	Upstream	NA	ENSG00000242267.2	SKINTL	any_promoter	0.0173	0.04025	0	0	-0.84135
chr1	48666740	48666747	FOXI1_MA0042.2	9.07075	-	chr1	48666640	48666962	ChRCC,ccRCC	gene	48671636	48672515	+	start	4835	Upstream	NA	ENSG00000223720.1	RP5-1024N4.2	any_promoter	0.01852	0.02072	0	0	-0.10142
chr1	48668253	48668260	FOXI1_MA0042.2	9.07075	-	chr1	48667529	48668401	ChRCC,ccRCC	gene	48671636	48672515	+	start	3671	Upstream	NA	ENSG00000223720.1	RP5-1024N4.2	any_promoter	0.02256	0.05989	0	0	-1.06351
chr1	48901204	48901211	FOXI1_MA0042.2	9.07075	+	chr1	48900958	48901357	ccRCC	gene	48901638	48902895	+	start	481	Upstream	NA	ENSG00000235105.1	RP11-329A14.1	any_promoter	0.01319	0.0179	0	0	-0.25015
chr1	48908524	48908531	FOXI1_MA0042.2	9.07075	+	chr1	48908177	48909406	ChRCC	gene	48913607	48913714	+	start	4816	Upstream	NA	ENSG00000223175.1	RNU4-61P	any_promoter	0.15505	0.01974	1	0	2.40748
chr1	48987902	48987909	FOXI1_MA0042.2	9.07075	+	chr1	48987846	48988529	ccRCC	gene	48998526	50489585	-	end	10339	Downstream	NA	ENSG00000186094.12	AGBL4	distal_enhancer	0.00995	0.01548	0	0	-0.32835
chr1	48996339	48996346	FOXI1_MA0042.2	9.07075	+	chr1	48996317	48997028	ChRCC,ccRCC	gene	48998526	50489585	-	end	1854	Downstream	NA	ENSG00000186094.12	AGBL4	distal_enhancer	0.00915	0.01904	0	0	-0.56035
chr1	49018143	49018150	FOXI1_MA0042.2	9.07075	+	chr1	49018002	49018798	ChRCC,ccRCC	gene	48998526	50489585	-	end	19874	PeakInsideFeature	NA	ENSG00000186094.12	AGBL4	any_internal	0.05467	0.01894	0	0	1.11543
chr1	49046045	49046052	FOXI1_MA0042.2	9.07075	+	chr1	49045862	49047530	ChRCC	gene	48998526	50489585	-	end	48170	PeakInsideFeature	NA	ENSG00000186094.12	AGBL4	any_internal	0.03058	0.0221	0	0	0.32306
chr1	49084988	49084995	FOXI1_MA0042.2	9.07075	+	chr1	49084758	49086131	ChRCC,ccRCC	gene	48998526	50489585	-	end	86918	PeakInsideFeature	NA	ENSG00000186094.12	AGBL4	any_internal	0.09668	0.01248	0	0	2.16479
chr1	49142243	49142250	FOXI1_MA0042.2	9.07075	-	chr1	49142046	49142427	ChRCC	gene	48998526	50489585	-	end	143710	PeakInsideFeature	NA	ENSG00000186094.12	AGBL4	any_internal	0.0106	0.00985	0	0	0.04938
chr1	49194940	49194947	FOXI1_MA0042.2	9.07075	+	chr1	49194477	49194980	ChRCC	gene	49193194	49242641	-	end	1534	PeakInsideFeature	NA	ENSG00000162373.8	BEND5	any_internal	0.00947	0.01474	0	0	-0.32087
chr1	49225592	49225599	FOXI1_MA0042.2	9.07075	-	chr1	49225450	49226026	ChRCC	gene	49193194	49242641	-	center	7821	PeakInsideFeature	NA	ENSG00000162373.8	BEND5	any_internal	0.01947	0.01452	0	0	0.2496
chr1	49233413	49233420	FOXI1_MA0042.2	9.07075	+	chr1	49233128	49234012	ChRCC,ccRCC	gene	49193194	49242641	-	start	9071	PeakInsideFeature	NA	ENSG00000162373.8	BEND5	any_internal	0.04138	0.0121	0	0	1.15762
chr1	49233947	49233954	FOXI1_MA0042.2	9.07075	+	chr1	49233128	49234012	ChRCC,ccRCC	gene	49193194	49242641	-	start	9071	PeakInsideFeature	NA	ENSG00000162373.8	BEND5	any_internal	0.05852	0.04729	0	0	0.25146
chr1	49336197	49336204	FOXI1_MA0042.2	9.07075	+	chr1	49336138	49336627	ChRCC,ccRCC	gene	48998526	50489585	-	end	337856	PeakInsideFeature	NA	ENSG00000186094.12	AGBL4	any_internal	0.01873	0.01392	0	0	0.24834
chr1	49421369	49421376	FOXI1_MA0042.2	9.07075	-	chr1	49421245	49422066	ChRCC,ccRCC	gene	48998526	50489585	-	center	322400	PeakInsideFeature	NA	ENSG00000186094.12	AGBL4	any_internal	0.02897	0.01441	0	0	0.63961
chr1	49421578	49421585	FOXI1_MA0042.2	9.07075	+	chr1	49421245	49422066	ChRCC,ccRCC	gene	48998526	50489585	-	center	322400	PeakInsideFeature	NA	ENSG00000186094.12	AGBL4	any_internal	0.1906	0.06729	1	0	1.35689
chr1	49421942	49421949	FOXI1_MA0042.2	9.07075	-	chr1	49421245	49422066	ChRCC,ccRCC	gene	48998526	50489585	-	center	322400	PeakInsideFeature	NA	ENSG00000186094.12	AGBL4	any_internal	0.03712	0.01487	0	0	0.87798
chr1	49570554	49570561	FOXI1_MA0042.2	9.07075	-	chr1	49570287	49571426	ChRCC,ccRCC	gene	49513987	49653257	+	center	12766	PeakInsideFeature	NA	ENSG00000229846.1	RP11-141A19.1	any_internal	0.01277	0.01144	0	0	0.08067
chr1	49613351	49613358	FOXI1_MA0042.2	9.07075	-	chr1	49612491	49613573	ChRCC,ccRCC	gene	49617063	49617175	+	start	4031	Upstream	NA	ENSG00000239144.1	snoU13	any_promoter	0.01995	0.00916	0	0	0.60176
chr1	49635196	49635203	FOXI1_MA0042.2	9.07075	+	chr1	49634484	49635402	ccRCC	gene	49513987	49653257	+	end	18314	PeakInsideFeature	NA	ENSG00000229846.1	RP11-141A19.1	any_internal	0.00598	0.00751	0	0	-0.11982
chr1	49655701	49655708	FOXI1_MA0042.2	9.07075	+	chr1	49655584	49655889	ChRCC	gene	48998526	50489585	-	center	88319	PeakInsideFeature	NA	ENSG00000186094.12	AGBL4	any_internal	0.04175	0.00795	0	0	1.44424
chr1	49723019	49723026	FOXI1_MA0042.2	9.07075	-	chr1	49722824	49723628	ChRCC,ccRCC	gene	49723082	49734957	+	start	144	OverlapStart	NA	ENSG00000230114.1	RP11-141A19.2	any_promoter	0.0321	0.08073	0	0	-1.07765
chr1	49748647	49748654	FOXI1_MA0042.2	9.07075	+	chr1	49748546	49748814	ccRCC	gene	48998526	50489585	-	center	4625	PeakInsideFeature	NA	ENSG00000186094.12	AGBL4	any_internal	0.01308	0.02481	0	0	-0.55935
chr1	49778998	49779005	FOXI1_MA0042.2	9.07075	+	chr1	49778766	49779053	ccRCC	gene	48998526	50489585	-	center	34854	PeakInsideFeature	NA	ENSG00000186094.12	AGBL4	any_internal	0.01183	0.02301	0	0	-0.5611
chr1	49790222	49790229	FOXI1_MA0042.2	9.07075	-	chr1	49789472	49790344	ccRCC	gene	48998526	50489585	-	center	45853	PeakInsideFeature	NA	ENSG00000186094.12	AGBL4	any_internal	0.01034	0.01361	0	0	-0.19969
chr1	49931256	49931263	FOXI1_MA0042.2	9.07075	+	chr1	49931074	49931615	ccRCC	gene	49839872	49937757	-	start	6413	PeakInsideFeature	NA	ENSG00000225623.1	AGBL4-IT1	any_internal	0.00524	0.01171	0	0	-0.46699
chr1	50194295	50194302	FOXI1_MA0042.2	9.07075	+	chr1	50194027	50194424	ChRCC	gene	48998526	50489585	-	start	295360	PeakInsideFeature	NA	ENSG00000186094.12	AGBL4	any_internal	0.02892	0.02231	0	0	0.25632
chr1	50230885	50230892	FOXI1_MA0042.2	9.07075	+	chr1	50229931	50231114	ChRCC,ccRCC	gene	48998526	50489585	-	start	259063	PeakInsideFeature	NA	ENSG00000186094.12	AGBL4	any_internal	0.09178	0.02082	0	0	1.67033
chr1	50279165	50279172	FOXI1_MA0042.2	9.07075	+	chr1	50279046	50279591	ChRCC	gene	48998526	50489585	-	start	210267	PeakInsideFeature	NA	ENSG00000186094.12	AGBL4	any_internal	0.01567	0.01836	0	0	-0.13531
chr1	50445606	50445613	FOXI1_MA0042.2	9.07075	+	chr1	50444963	50445698	ccRCC	gene	50447886	50447967	+	start	2556	Upstream	NA	ENSG00000221746.1	AL645730.1	any_promoter	0.00913	0.01513	0	0	-0.36538
chr1	50614548	50614555	FOXI1_MA0042.2	9.07075	+	chr1	50614075	50614702	ChRCC	gene	50513685	50669458	+	center	22817	PeakInsideFeature	NA	ENSG00000162374.12	ELAVL4	any_internal	0.01525	0.01078	0	0	0.26178
chr1	50645220	50645227	FOXI1_MA0042.2	9.07075	-	chr1	50645200	50645680	ccRCC	gene	50639977	50641540	-	start	3900	Upstream	NA	ENSG00000237337.1	RP11-567C20.2	any_promoter	0.00646	0.01811	0	0	-0.71542
chr1	50646997	50647004	FOXI1_MA0042.2	9.07075	+	chr1	50646167	50647307	ChRCC,ccRCC	gene	50639977	50641540	-	start	5197	Upstream	NA	ENSG00000237337.1	RP11-567C20.2	any_promoter	0.03686	0.03115	0	0	0.18052
chr1	50717359	50717366	FOXI1_MA0042.2	9.07075	-	chr1	50717260	50717908	ccRCC	gene	50671755	50688799	-	start	28785	Upstream	NA	ENSG00000233407.1	RP11-567C20.3	distal_enhancer	0.01472	0.03424	0	0	-0.79841
chr1	50745805	50745812	FOXI1_MA0042.2	9.07075	-	chr1	50745662	50745991	ChRCC	gene	50791802	50792682	+	start	45976	Upstream	NA	ENSG00000234080.2	RP11-183G22.1	distal_enhancer	0.05272	0.03552	0	0	0.44821
chr1	50956379	50956386	FOXI1_MA0042.2	9.07075	-	chr1	50956336	50957115	ChRCC,ccRCC	gene	50905149	51425935	-	end	51576	PeakInsideFeature	NA	ENSG00000185104.15	FAF1	any_internal	0.01662	0.01722	0	0	-0.03026
chr1	50992326	50992333	FOXI1_MA0042.2	9.07075	-	chr1	50992156	50992380	ChRCC	gene	50905149	51425935	-	end	87119	PeakInsideFeature	NA	ENSG00000185104.15	FAF1	any_internal	0.01984	0.01776	0	0	0.09847
chr1	51004711	51004718	FOXI1_MA0042.2	9.07075	+	chr1	51004077	51004783	ChRCC	gene	50905149	51425935	-	end	99281	PeakInsideFeature	NA	ENSG00000185104.15	FAF1	any_internal	0.0158	0.00885	0	0	0.42052
chr1	51110040	51110047	FOXI1_MA0042.2	9.07075	-	chr1	51109254	51111343	ChRCC,ccRCC	gene	50905149	51425935	-	center	55244	PeakInsideFeature	NA	ENSG00000185104.15	FAF1	any_internal	0.07862	0.01794	0	0	1.60791
chr1	51110426	51110433	FOXI1_MA0042.2	9.07075	-	chr1	51109254	51111343	ChRCC,ccRCC	gene	50905149	51425935	-	center	55244	PeakInsideFeature	NA	ENSG00000185104.15	FAF1	any_internal	0.02231	0.02761	0	0	-0.20901
chr1	51117373	51117380	FOXI1_MA0042.2	9.07075	-	chr1	51117094	51117858	ChRCC,ccRCC	gene	50905149	51425935	-	center	48066	PeakInsideFeature	NA	ENSG00000185104.15	FAF1	any_internal	0.09489	0.01474	0	0	2.01179
chr1	51131278	51131285	FOXI1_MA0042.2	9.07075	-	chr1	51131113	51131619	ChRCC	gene	50905149	51425935	-	center	34176	PeakInsideFeature	NA	ENSG00000185104.15	FAF1	any_internal	0.04989	0.00892	0	0	1.57923
chr1	51163425	51163432	FOXI1_MA0042.2	9.07075	-	chr1	51163019	51164206	ccRCC	gene	50905149	51425935	-	center	1930	PeakInsideFeature	NA	ENSG00000185104.15	FAF1	any_internal	0.00865	0.01526	0	0	-0.40601
chr1	51217325	51217332	FOXI1_MA0042.2	9.07075	+	chr1	51217042	51217412	ChRCC	gene	50905149	51425935	-	center	51685	PeakInsideFeature	NA	ENSG00000185104.15	FAF1	any_internal	0.02737	0.02092	0	0	0.2604
chr1	51253176	51253183	FOXI1_MA0042.2	9.07075	+	chr1	51252966	51253457	ChRCC	gene	50905149	51425935	-	center	87669	PeakInsideFeature	NA	ENSG00000185104.15	FAF1	any_internal	0.031	0.01841	0	0	0.50417
chr1	51319301	51319308	FOXI1_MA0042.2	9.07075	-	chr1	51318402	51319446	ccRCC	gene	50905149	51425935	-	start	107011	PeakInsideFeature	NA	ENSG00000185104.15	FAF1	any_internal	0.01248	0.04728	0	0	-1.28685
chr1	51416401	51416408	FOXI1_MA0042.2	9.07075	+	chr1	51415849	51416452	ChRCC,ccRCC	gene	50905149	51425935	-	start	9785	PeakInsideFeature	NA	ENSG00000185104.15	FAF1	any_internal	0.03041	0.01743	0	0	0.53185
chr1	51424929	51424936	FOXI1_MA0042.2	9.07075	-	chr1	51424683	51426531	ChRCC,ccRCC	gene	50905149	51425935	-	start	328	OverlapStart	NA	ENSG00000185104.15	FAF1	any_promoter	0.02042	0.02987	0	0	-0.3722
chr1	51659351	51659358	FOXI1_MA0042.2	9.07075	+	chr1	51658909	51659490	ChRCC	gene	51660766	51700768	-	end	1567	Downstream	NA	ENSG00000203356.2	RP11-296A18.3	distal_enhancer	0.01106	0.00771	0	0	0.22984
chr1	51704371	51704378	FOXI1_MA0042.2	9.07075	-	chr1	51703629	51704548	ChRCC,ccRCC	gene	51660766	51700768	-	start	3320	Upstream	NA	ENSG00000203356.2	RP11-296A18.3	any_promoter	0.1053	0.0413	1	0	1.14263
chr1	51712685	51712692	FOXI1_MA0042.2	9.07075	+	chr1	51712591	51712970	ccRCC	gene	51701942	51739127	+	center	7754	PeakInsideFeature	NA	ENSG00000123091.4	RNF11	any_internal	0.00898	0.01032	0	0	-0.09063
chr1	51736540	51736547	FOXI1_MA0042.2	9.07075	-	chr1	51736260	51737357	ChRCC	gene	51730587	51731746	-	start	5062	Upstream	NA	ENSG00000236434.2	RP11-296A18.6	any_promoter	0.07301	0.01272	0	0	1.79499
chr1	51745414	51745421	FOXI1_MA0042.2	9.07075	-	chr1	51745143	51745646	ChRCC	gene	51701942	51739127	+	end	6267	Downstream	NA	ENSG00000123091.4	RNF11	distal_enhancer	0.19144	0.02141	1	0	2.61759
chr1	51750055	51750062	FOXI1_MA0042.2	9.07075	+	chr1	51749489	51750618	ChRCC,ccRCC	gene	51752929	51810788	-	end	2876	Downstream	NA	ENSG00000085831.11	TTC39A	distal_enhancer	0.01253	0.02757	0	0	-0.69692
chr1	51835895	51835902	FOXI1_MA0042.2	9.07075	+	chr1	51835724	51836079	ChRCC	gene	51837941	51838896	+	start	2040	Upstream	NA	ENSG00000232027.2	RP11-275F13.3	any_promoter	0.09718	0.01609	0	0	1.97058
chr1	51899422	51899429	FOXI1_MA0042.2	9.07075	-	chr1	51898999	51900419	ccRCC	gene	51819934	51985000	-	center	2758	PeakInsideFeature	NA	ENSG00000085832.12	EPS15	any_internal	0.01809	0.08688	0	0	-1.72689
chr1	51899989	51899996	FOXI1_MA0042.2	9.07075	+	chr1	51898999	51900419	ccRCC	gene	51819934	51985000	-	center	2758	PeakInsideFeature	NA	ENSG00000085832.12	EPS15	any_internal	0.01034	0.01549	0	0	-0.30311
chr1	51939442	51939449	FOXI1_MA0042.2	9.07075	+	chr1	51938691	51940176	ChRCC,ccRCC	gene	51819934	51985000	-	center	36966	PeakInsideFeature	NA	ENSG00000085832.12	EPS15	any_internal	0.08588	0.01314	0	0	1.97446
chr1	51957217	51957224	FOXI1_MA0042.2	9.07075	+	chr1	51957008	51957691	ChRCC,ccRCC	gene	51819934	51985000	-	start	27651	PeakInsideFeature	NA	ENSG00000085832.12	EPS15	any_internal	0.01846	0.01722	0	0	0.06059
chr1	51983866	51983873	FOXI1_MA0042.2	9.07075	-	chr1	51983328	51985451	ChRCC,ccRCC	gene	51983980	52027301	+	start	409	OverlapStart	NA	ENSG00000227070.1	RP11-191G24.1	any_promoter	0.22988	0.21156	1	1	0.11378
chr1	52007522	52007529	FOXI1_MA0042.2	9.07075	+	chr1	52007363	52007926	ChRCC	gene	52004296	52004401	-	start	3243	Upstream	NA	ENSG00000252032.1	RNU6-1281P	any_promoter	0.02094	0.01438	0	0	0.32384
chr1	52014472	52014479	FOXI1_MA0042.2	9.07075	+	chr1	52014095	52015398	ChRCC,ccRCC	gene	51983980	52027301	+	center	9106	PeakInsideFeature	NA	ENSG00000227070.1	RP11-191G24.1	any_internal	0.01788	0.00876	0	0	0.53209
chr1	52014581	52014588	FOXI1_MA0042.2	9.07075	+	chr1	52014095	52015398	ChRCC,ccRCC	gene	51983980	52027301	+	center	9106	PeakInsideFeature	NA	ENSG00000227070.1	RP11-191G24.1	any_internal	0.04512	0.02471	0	0	0.64224
chr1	52029878	52029885	FOXI1_MA0042.2	9.07075	+	chr1	52029561	52030143	ChRCC,ccRCC	gene	52027537	52060569	-	end	2315	PeakInsideFeature	NA	ENSG00000227742.1	CALR4P	any_internal	0.03748	0.05496	0	0	-0.43885
chr1	52044472	52044479	FOXI1_MA0042.2	9.07075	+	chr1	52043899	52044861	ChRCC,ccRCC	gene	52027537	52060569	-	center	327	PeakInsideFeature	NA	ENSG00000227742.1	CALR4P	any_internal	0.01895	0.02189	0	0	-0.1322
chr1	52044483	52044490	FOXI1_MA0042.2	9.07075	+	chr1	52043899	52044861	ChRCC,ccRCC	gene	52027537	52060569	-	center	327	PeakInsideFeature	NA	ENSG00000227742.1	CALR4P	any_internal	0.02299	0.01996	0	0	0.13191
chr1	52044491	52044498	FOXI1_MA0042.2	9.07075	+	chr1	52043899	52044861	ChRCC,ccRCC	gene	52027537	52060569	-	center	327	PeakInsideFeature	NA	ENSG00000227742.1	CALR4P	any_internal	0.02444	0.01764	0	0	0.30084
chr1	52066527	52066534	FOXI1_MA0042.2	9.07075	+	chr1	52066288	52067251	ChRCC	gene	52027537	52060569	-	start	6200	Upstream	NA	ENSG00000227742.1	CALR4P	any_promoter	0.03279	0.01535	0	0	0.71811
chr1	52072056	52072063	FOXI1_MA0042.2	9.07075	-	chr1	52071426	52072709	ChRCC,ccRCC	gene	52042850	52254889	+	start	29217	PeakInsideFeature	NA	ENSG00000117859.14	OSBPL9	any_internal	0.01889	0.03314	0	0	-0.55191
chr1	52090679	52090686	FOXI1_MA0042.2	9.07075	-	chr1	52090506	52090936	ChRCC	gene	52042850	52254889	+	start	47871	PeakInsideFeature	NA	ENSG00000117859.14	OSBPL9	any_internal	0.07372	0.02225	0	0	1.33148
chr1	52110690	52110697	FOXI1_MA0042.2	9.07075	+	chr1	52110032	52110828	ccRCC	gene	52042850	52254889	+	center	38439	PeakInsideFeature	NA	ENSG00000117859.14	OSBPL9	any_internal	0.01257	0.03695	0	0	-1.00364
chr1	52115392	52115399	FOXI1_MA0042.2	9.07075	-	chr1	52114895	52115779	ChRCC	gene	52042850	52254889	+	center	33532	PeakInsideFeature	NA	ENSG00000117859.14	OSBPL9	any_internal	0.07245	0.02002	0	0	1.40792
chr1	52118659	52118666	FOXI1_MA0042.2	9.07075	+	chr1	52118504	52119657	ChRCC,ccRCC	gene	52042850	52254889	+	center	29789	PeakInsideFeature	NA	ENSG00000117859.14	OSBPL9	any_internal	0.02713	0.01587	0	0	0.49426
chr1	52119355	52119362	FOXI1_MA0042.2	9.07075	-	chr1	52118504	52119657	ChRCC,ccRCC	gene	52042850	52254889	+	center	29789	PeakInsideFeature	NA	ENSG00000117859.14	OSBPL9	any_internal	0.02026	0.01737	0	0	0.13679
chr1	52121663	52121670	FOXI1_MA0042.2	9.07075	-	chr1	52121520	52122010	ChRCC	gene	52042850	52254889	+	center	27104	PeakInsideFeature	NA	ENSG00000117859.14	OSBPL9	any_internal	0.08737	0.01284	0	0	2.01387
chr1	52126558	52126565	FOXI1_MA0042.2	9.07075	-	chr1	52126355	52127286	ChRCC,ccRCC	gene	52042850	52254889	+	center	22049	PeakInsideFeature	NA	ENSG00000117859.14	OSBPL9	any_internal	0.0452	0.02147	0	0	0.77878
chr1	52138541	52138548	FOXI1_MA0042.2	9.07075	-	chr1	52138281	52139340	ChRCC	gene	52042850	52254889	+	center	10059	PeakInsideFeature	NA	ENSG00000117859.14	OSBPL9	any_internal	0.07451	0.01037	0	0	1.96638
chr1	52139147	52139154	FOXI1_MA0042.2	9.07075	+	chr1	52138281	52139340	ChRCC	gene	52042850	52254889	+	center	10059	PeakInsideFeature	NA	ENSG00000117859.14	OSBPL9	any_internal	0.01299	0.00741	0	0	0.36981
chr1	52145168	52145175	FOXI1_MA0042.2	9.07075	-	chr1	52145043	52145532	ChRCC	gene	52042850	52254889	+	center	3582	PeakInsideFeature	NA	ENSG00000117859.14	OSBPL9	any_internal	0.06375	0.01262	0	0	1.63388
chr1	52154683	52154690	FOXI1_MA0042.2	9.07075	-	chr1	52154440	52154825	ChRCC	gene	52042850	52254889	+	center	5763	PeakInsideFeature	NA	ENSG00000117859.14	OSBPL9	any_internal	0.07566	0.01975	0	0	1.47428
chr1	52194890	52194897	FOXI1_MA0042.2	9.07075	-	chr1	52194421	52195985	ChRCC,ccRCC	gene	52190446	52190568	-	start	4635	Upstream	NA	ENSG00000212624.1	SNORA26	any_promoter	0.08964	0.09061	0	0	-0.01375
chr1	52258233	52258240	FOXI1_MA0042.2	9.07075	-	chr1	52258033	52259160	ChRCC,ccRCC	gene	52259636	52264824	+	start	1040	Upstream	NA	ENSG00000266993.1	RP4-657D16.3	any_promoter	0.1942	0.01964	1	0	2.71635
chr1	52260751	52260758	FOXI1_MA0042.2	9.07075	-	chr1	52260050	52261012	ChRCC,ccRCC	gene	52259636	52264824	+	start	895	PeakInsideFeature	NA	ENSG00000266993.1	RP4-657D16.3	any_promoter	0.50851	0.02629	1	0	3.77584
chr1	52284193	52284200	FOXI1_MA0042.2	9.07075	-	chr1	52283055	52285034	ChRCC,ccRCC	gene	52254862	52344477	-	center	15625	PeakInsideFeature	NA	ENSG00000078618.15	NRD1	any_internal	0.02489	0.01897	0	0	0.25472
chr1	52316225	52316232	FOXI1_MA0042.2	9.07075	+	chr1	52316118	52317038	ChRCC,ccRCC	gene	52325449	52325807	+	start	8871	Upstream	NA	ENSG00000230604.2	TSEN15P2	any_promoter	0.07473	0.01298	0	0	1.80871
chr1	52435419	52435426	FOXI1_MA0042.2	9.07075	-	chr1	52434926	52435484	ccRCC	gene	52439081	52439207	+	start	3876	Upstream	NA	ENSG00000200839.1	RNA5SP48	any_promoter	0.01514	0.01334	0	0	0.1002
chr1	52447498	52447505	FOXI1_MA0042.2	9.07075	+	chr1	52447365	52447575	ChRCC	gene	52373627	52456436	-	start	8966	PeakInsideFeature	NA	ENSG00000169213.6	RAB3B	any_internal	0.01515	0.00974	0	0	0.32479
chr1	52522520	52522527	FOXI1_MA0042.2	9.07075	-	chr1	52520121	52522777	ChRCC,ccRCC	gene	52521796	52556388	+	start	347	OverlapStart	NA	ENSG00000134717.13	BTF3L4	any_promoter	0.08215	0.10914	0	1	-0.36471
chr1	52593136	52593143	FOXI1_MA0042.2	9.07075	-	chr1	52592976	52593777	ChRCC,ccRCC	gene	52608045	52812358	+	start	14669	Upstream	NA	ENSG00000157077.10	ZFYVE9	distal_enhancer	0.02187	0.02665	0	0	-0.19212
chr1	52606930	52606937	FOXI1_MA0042.2	9.07075	+	chr1	52606794	52606994	ChRCC	gene	52608045	52812358	+	start	1151	Upstream	NA	ENSG00000157077.10	ZFYVE9	any_promoter	0.04206	0.04372	0	0	-0.04388
chr1	52614200	52614207	FOXI1_MA0042.2	9.07075	+	chr1	52614018	52614319	ChRCC	gene	52615776	52616089	+	start	1608	Upstream	NA	ENSG00000241745.2	RN7SL788P	any_promoter	0.01888	0.01059	0	0	0.45641
chr1	52648853	52648860	FOXI1_MA0042.2	9.07075	-	chr1	52648703	52649009	ChRCC	gene	52608045	52812358	+	start	40811	PeakInsideFeature	NA	ENSG00000157077.10	ZFYVE9	any_internal	0.04285	0.00867	0	0	1.42169
chr1	52810914	52810921	FOXI1_MA0042.2	9.07075	-	chr1	52810756	52810956	ccRCC	gene	52819158	52819549	+	start	8302	Upstream	NA	ENSG00000272100.1	RP11-155O18.6	any_promoter	0.01301	0.01783	0	0	-0.25721
chr1	52985861	52985868	FOXI1_MA0042.2	9.07075	+	chr1	52985818	52986215	ChRCC,ccRCC	gene	52873953	53019159	-	start	33143	PeakInsideFeature	NA	ENSG00000134744.9	ZCCHC11	any_internal	0.01283	0.01344	0	0	-0.03546
chr1	52989333	52989340	FOXI1_MA0042.2	9.07075	-	chr1	52989034	52989477	ChRCC,ccRCC	gene	52873953	53019159	-	start	29904	PeakInsideFeature	NA	ENSG00000134744.9	ZCCHC11	any_internal	0.05686	0.01917	0	0	1.15148
chr1	53017972	53017979	FOXI1_MA0042.2	9.07075	-	chr1	53017814	53019740	ChRCC,ccRCC	gene	52873953	53019159	-	start	382	OverlapStart	NA	ENSG00000134744.9	ZCCHC11	any_promoter	0.16056	0.30956	1	1	-0.8992
chr1	53110812	53110819	FOXI1_MA0042.2	9.07075	+	chr1	53110570	53111264	ccRCC	gene	53099015	53135355	+	center	6268	PeakInsideFeature	NA	ENSG00000182183.10	FAM159A	any_internal	0.00769	0.01416	0	0	-0.41564
chr1	53132360	53132367	FOXI1_MA0042.2	9.07075	+	chr1	53130987	53132760	ChRCC,ccRCC	gene	53099015	53135355	+	end	3482	PeakInsideFeature	NA	ENSG00000182183.10	FAM159A	any_internal	0.00683	0.01326	0	0	-0.43001
chr1	53143364	53143371	FOXI1_MA0042.2	9.07075	+	chr1	53141896	53143446	ChRCC,ccRCC	gene	53099015	53135355	+	end	7316	Downstream	NA	ENSG00000182183.10	FAM159A	distal_enhancer	0.01318	0.03025	0	0	-0.75398
chr1	53175176	53175183	FOXI1_MA0042.2	9.07075	-	chr1	53174782	53175334	ChRCC	gene	53174793	53175114	+	start	265	FeatureInsidePeak	NA	ENSG00000233664.1	NDUFS5P3	any_promoter	0.13143	0.01079	1	0	2.67065
chr1	53205778	53205785	FOXI1_MA0042.2	9.07075	-	chr1	53205430	53206883	ChRCC,ccRCC	gene	53192125	53293014	+	start	14031	PeakInsideFeature	NA	ENSG00000162378.8	ZYG11B	any_internal	0.22796	0.01568	1	0	3.13038
chr1	53213362	53213369	FOXI1_MA0042.2	9.07075	+	chr1	53213100	53213549	ChRCC	gene	53219993	53220134	+	start	6669	Upstream	NA	ENSG00000252018.1	RNU2-30P	any_promoter	0.17796	0.01258	1	0	2.96622
chr1	53215742	53215749	FOXI1_MA0042.2	9.07075	-	chr1	53214923	53216175	ChRCC,ccRCC	gene	53219993	53220134	+	start	4444	Upstream	NA	ENSG00000252018.1	RNU2-30P	any_promoter	0.02259	0.01286	0	0	0.48169
chr1	53289982	53289989	FOXI1_MA0042.2	9.07075	+	chr1	53289940	53290223	ChRCC	gene	53192125	53293014	+	end	2933	PeakInsideFeature	NA	ENSG00000162378.8	ZYG11B	any_internal	0.00915	0.01143	0	0	-0.1498
chr1	53291741	53291748	FOXI1_MA0042.2	9.07075	-	chr1	53291422	53291916	ChRCC,ccRCC	gene	53192125	53293014	+	end	1345	PeakInsideFeature	NA	ENSG00000162378.8	ZYG11B	any_internal	0.04699	0.03288	0	0	0.39682
chr1	53318617	53318624	FOXI1_MA0042.2	9.07075	+	chr1	53318520	53318911	ChRCC	gene	53308182	53360670	+	start	10533	PeakInsideFeature	NA	ENSG00000203995.5	ZYG11A	any_internal	0.02112	0.0154	0	0	0.2764
chr1	53318805	53318812	FOXI1_MA0042.2	9.07075	-	chr1	53318520	53318911	ChRCC	gene	53308182	53360670	+	start	10533	PeakInsideFeature	NA	ENSG00000203995.5	ZYG11A	any_internal	0.01385	0.01178	0	0	0.12195
chr1	53346049	53346056	FOXI1_MA0042.2	9.07075	-	chr1	53345884	53346497	ChRCC	gene	53308182	53360670	+	center	11764	PeakInsideFeature	NA	ENSG00000203995.5	ZYG11A	any_internal	0.03089	0.01982	0	0	0.4344
chr1	53380966	53380973	FOXI1_MA0042.2	9.07075	+	chr1	53380946	53381220	ccRCC	gene	53386093	53386268	+	start	5010	Upstream	NA	ENSG00000230953.2	RP4-631H13.6	any_promoter	0.01211	0.02399	0	0	-0.5842
chr1	53480025	53480032	FOXI1_MA0042.2	9.07075	-	chr1	53479530	53481487	ChRCC,ccRCC	gene	53392900	53517375	+	center	25371	PeakInsideFeature	NA	ENSG00000116171.12	SCP2	any_internal	0.01431	0.01921	0	0	-0.24912
chr1	53492051	53492058	FOXI1_MA0042.2	9.07075	-	chr1	53491987	53492300	ChRCC	gene	53392900	53517375	+	end	25232	PeakInsideFeature	NA	ENSG00000116171.12	SCP2	any_internal	0.04322	0.02334	0	0	0.64852
chr1	53510808	53510815	FOXI1_MA0042.2	9.07075	-	chr1	53510667	53510994	ChRCC	gene	53392900	53517375	+	end	6545	PeakInsideFeature	NA	ENSG00000116171.12	SCP2	any_internal	0.15594	0.02242	1	0	2.2971
chr1	53649223	53649230	FOXI1_MA0042.2	9.07075	+	chr1	53647689	53649636	ChRCC,ccRCC	gene	53662100	53679869	+	start	13438	Upstream	NA	ENSG00000157184.5	CPT2	distal_enhancer	0.09929	0.0481	0	0	0.89235
chr1	53872519	53872526	FOXI1_MA0042.2	9.07075	+	chr1	53872336	53872677	ChRCC	gene	53878820	53905693	-	end	6314	Downstream	NA	ENSG00000236253.3	SLC25A3P1	distal_enhancer	0.02776	0.02579	0	0	0.07391
chr1	53878749	53878756	FOXI1_MA0042.2	9.07075	+	chr1	53878219	53879748	ChRCC,ccRCC	gene	53878820	53905693	-	end	163	OverlapEnd	NA	ENSG00000236253.3	SLC25A3P1	any_internal	0.37271	0.04574	1	0	2.74279
chr1	53881247	53881254	FOXI1_MA0042.2	9.07075	+	chr1	53880961	53881628	ChRCC	gene	53878820	53905693	-	end	2474	PeakInsideFeature	NA	ENSG00000236253.3	SLC25A3P1	any_internal	0.0218	0.0159	0	0	0.27961
chr1	53971143	53971150	FOXI1_MA0042.2	9.07075	+	chr1	53971028	53971428	ChRCC	gene	53971909	54199877	-	end	681	Downstream	NA	ENSG00000174332.3	GLIS1	distal_enhancer	0.04417	0.03664	0	0	0.20891
chr1	53990156	53990163	FOXI1_MA0042.2	9.07075	-	chr1	53990105	53991498	ChRCC,ccRCC	gene	53971909	54199877	-	end	18892	PeakInsideFeature	NA	ENSG00000174332.3	GLIS1	any_internal	0.01339	0.04196	0	0	-1.09712
chr1	54038837	54038844	FOXI1_MA0042.2	9.07075	-	chr1	54037909	54039026	ChRCC,ccRCC	gene	53971909	54199877	-	center	47426	PeakInsideFeature	NA	ENSG00000174332.3	GLIS1	any_internal	0.03734	0.04055	0	0	-0.09149
chr1	54058480	54058487	FOXI1_MA0042.2	9.07075	-	chr1	54058149	54059001	ChRCC,ccRCC	gene	53971909	54199877	-	center	27318	PeakInsideFeature	NA	ENSG00000174332.3	GLIS1	any_internal	0.91601	0.11798	1	1	2.83884
chr1	54066255	54066262	FOXI1_MA0042.2	9.07075	+	chr1	54065802	54066879	ccRCC	gene	53971909	54199877	-	center	19553	PeakInsideFeature	NA	ENSG00000174332.3	GLIS1	any_internal	0.01427	0.103	0	1	-2.14348
chr1	54086246	54086253	FOXI1_MA0042.2	9.07075	+	chr1	54085595	54086529	ChRCC,ccRCC	gene	53971909	54199877	-	center	169	PeakInsideFeature	NA	ENSG00000174332.3	GLIS1	any_internal	0.06438	0.02171	0	0	1.18754
chr1	54183417	54183424	FOXI1_MA0042.2	9.07075	-	chr1	54183302	54183811	ccRCC	gene	53971909	54199877	-	start	16321	PeakInsideFeature	NA	ENSG00000174332.3	GLIS1	any_internal	0.01063	0.01902	0	0	-0.46042
chr1	54232917	54232924	FOXI1_MA0042.2	9.07075	-	chr1	54231270	54233013	ChRCC,ccRCC	gene	54231132	54304533	-	end	1009	PeakInsideFeature	NA	ENSG00000058804.10	NDC1	any_internal	0.00985	0.06027	0	0	-1.74029
chr1	54237474	54237481	FOXI1_MA0042.2	9.07075	+	chr1	54237280	54237627	ChRCC	gene	54236690	54236826	-	start	627	Upstream	NA	ENSG00000201003.1	SNORA58	any_promoter	0.01836	0.00809	0	0	0.60338
chr1	54358907	54358914	FOXI1_MA0042.2	9.07075	-	chr1	54358439	54359044	ChRCC,ccRCC	gene	54317391	54356407	-	start	2334	Upstream	NA	ENSG00000058799.9	YIPF1	any_promoter	0.03212	0.12753	0	1	-1.66809
chr1	54467725	54467732	FOXI1_MA0042.2	9.07075	-	chr1	54467385	54467770	ChRCC	gene	54474411	54483856	-	end	6834	Downstream	NA	ENSG00000203985.6	LDLRAD1	distal_enhancer	0.01815	0.01414	0	0	0.20822
chr1	54469443	54469450	FOXI1_MA0042.2	9.07075	-	chr1	54469281	54469804	ChRCC,ccRCC	gene	54474411	54483856	-	end	4869	Downstream	NA	ENSG00000203985.6	LDLRAD1	distal_enhancer	0.04776	0.0176	0	0	1.02133
chr1	54469562	54469569	FOXI1_MA0042.2	9.07075	-	chr1	54469281	54469804	ChRCC,ccRCC	gene	54474411	54483856	-	end	4869	Downstream	NA	ENSG00000203985.6	LDLRAD1	distal_enhancer	0.03176	0.01694	0	0	0.60187
chr1	54469722	54469729	FOXI1_MA0042.2	9.07075	-	chr1	54469281	54469804	ChRCC,ccRCC	gene	54474411	54483856	-	end	4869	Downstream	NA	ENSG00000203985.6	LDLRAD1	distal_enhancer	0.02102	0.0259	0	0	-0.20063
chr1	54518255	54518262	FOXI1_MA0042.2	9.07075	+	chr1	54517899	54519826	ChRCC,ccRCC	gene	54497346	54519177	-	start	315	OverlapStart	NA	ENSG00000116209.7	TMEM59	any_promoter	0.06572	0.09856	0	0	-0.5102
chr1	54536387	54536394	FOXI1_MA0042.2	9.07075	-	chr1	54535506	54536596	ChRCC,ccRCC	gene	54519259	54578192	+	center	12674	PeakInsideFeature	NA	ENSG00000116205.6	TCEANC2	any_internal	0.01772	0.02069	0	0	-0.13881
chr1	54568768	54568775	FOXI1_MA0042.2	9.07075	+	chr1	54568548	54568827	ccRCC	gene	54569967	54571750	+	start	1280	Upstream	NA	ENSG00000212670.1	AL161915.1	any_promoter	0.01658	0.02315	0	0	-0.3015
chr1	54624448	54624455	FOXI1_MA0042.2	9.07075	+	chr1	54623747	54624675	ChRCC,ccRCC	gene	54598746	54619443	-	start	4768	Upstream	NA	ENSG00000157211.10	CDCP2	any_promoter	0.01899	0.00995	0	0	0.50365
chr1	54665134	54665141	FOXI1_MA0042.2	9.07075	-	chr1	54664813	54666678	ChRCC,ccRCC	gene	54606896	54665746	-	start	1	OverlapStart	NA	ENSG00000256407.1	RP11-446E24.4	any_promoter	0.03186	0.0287	0	0	0.10868
chr1	54879597	54879604	FOXI1_MA0042.2	9.07075	-	chr1	54878984	54879692	ChRCC,ccRCC	gene	54691104	54879152	-	start	186	OverlapStart	NA	ENSG00000157216.11	SSBP3	any_promoter	0.02854	0.02832	0	0	0.00791
chr1	54890889	54890896	FOXI1_MA0042.2	9.07075	+	chr1	54890407	54891200	ChRCC,ccRCC	gene	54881928	54886533	+	end	4270	Downstream	NA	ENSG00000232245.1	RP4-705F19.1	distal_enhancer	0.0469	0.01997	0	0	0.88805
chr1	55066661	55066668	FOXI1_MA0042.2	9.07075	+	chr1	55066568	55068117	ccRCC	gene	55007929	55104865	+	center	10945	PeakInsideFeature	NA	ENSG00000162390.13	ACOT11	any_internal	0.02187	0.11177	0	1	-1.87931
chr1	55085426	55085433	FOXI1_MA0042.2	9.07075	+	chr1	55084292	55085516	ccRCC	gene	55074854	55089229	-	center	2863	PeakInsideFeature	NA	ENSG00000162391.7	FAM151A	any_internal	0.01919	0.03343	0	0	-0.54713
chr1	55161239	55161246	FOXI1_MA0042.2	9.07075	+	chr1	55161072	55161272	ccRCC	gene	55107458	55207981	+	center	3453	PeakInsideFeature	NA	ENSG00000271723.1	MROH7-TTC4	any_internal	0.00967	0.01868	0	0	-0.50779
chr1	55247948	55247955	FOXI1_MA0042.2	9.07075	+	chr1	55247838	55248439	ChRCC,ccRCC	gene	55245384	55266940	-	end	2754	PeakInsideFeature	NA	ENSG00000006555.6	TTC22	any_internal	0.02525	0.03234	0	0	-0.25332
chr1	55259179	55259186	FOXI1_MA0042.2	9.07075	-	chr1	55258312	55259200	ChRCC,ccRCC	gene	55258557	55260578	+	start	199	OverlapStart	NA	ENSG00000237453.1	RP11-67L3.2	any_promoter	0.02882	0.01759	0	0	0.4684
chr1	55301780	55301787	FOXI1_MA0042.2	9.07075	-	chr1	55301459	55302253	ChRCC,ccRCC	gene	55271735	55307925	+	end	6069	PeakInsideFeature	NA	ENSG00000162398.7	C1orf177	any_internal	0.12785	0.0625	1	0	0.9114
chr1	55340634	55340641	FOXI1_MA0042.2	9.07075	-	chr1	55339807	55341033	ChRCC,ccRCC	gene	55315305	55352891	-	center	6322	PeakInsideFeature	NA	ENSG00000116133.7	DHCR24	any_internal	0.01915	0.03374	0	0	-0.55888
chr1	55354197	55354204	FOXI1_MA0042.2	9.07075	+	chr1	55351751	55354429	ChRCC,ccRCC	gene	55353235	55354523	+	start	145	OverlapStart	NA	ENSG00000233203.2	RP11-67L3.4	any_promoter	0.16255	0.02355	1	0	2.30587
chr1	55392844	55392851	FOXI1_MA0042.2	9.07075	+	chr1	55392726	55393742	ChRCC,ccRCC	gene	55353235	55354523	+	end	38711	Downstream	NA	ENSG00000233203.2	RP11-67L3.4	distal_enhancer	0.02985	0.01759	0	0	0.50462
chr1	55408467	55408474	FOXI1_MA0042.2	9.07075	+	chr1	55408333	55408593	ChRCC	gene	55446464	55457966	+	start	38001	Upstream	NA	ENSG00000143001.4	TMEM61	distal_enhancer	0.03666	0.01493	0	0	0.86107
chr1	55537310	55537317	FOXI1_MA0042.2	9.07075	+	chr1	55536352	55537816	ChRCC,ccRCC	gene	55532031	55680786	-	end	5053	PeakInsideFeature	NA	ENSG00000162402.8	USP24	any_internal	0.31122	0.25436	1	1	0.27944
chr1	55547828	55547835	FOXI1_MA0042.2	9.07075	-	chr1	55546881	55548668	ChRCC,ccRCC	gene	55532031	55680786	-	end	15743	PeakInsideFeature	NA	ENSG00000162402.8	USP24	any_internal	0.09142	0.01777	0	0	1.80744
chr1	55554477	55554484	FOXI1_MA0042.2	9.07075	+	chr1	55553436	55554719	ChRCC	gene	55532031	55680786	-	end	22046	PeakInsideFeature	NA	ENSG00000162402.8	USP24	any_internal	0.01738	0.01079	0	0	0.37093
chr1	55597633	55597640	FOXI1_MA0042.2	9.07075	-	chr1	55597477	55598019	ChRCC	gene	55532031	55680786	-	center	8660	PeakInsideFeature	NA	ENSG00000162402.8	USP24	any_internal	0.07996	0.02677	0	0	1.25283
chr1	55597757	55597764	FOXI1_MA0042.2	9.07075	+	chr1	55597477	55598019	ChRCC	gene	55532031	55680786	-	center	8660	PeakInsideFeature	NA	ENSG00000162402.8	USP24	any_internal	0.06339	0.01689	0	0	1.3935
chr1	55668983	55668990	FOXI1_MA0042.2	9.07075	+	chr1	55668111	55669147	ccRCC	gene	55532031	55680786	-	start	12157	PeakInsideFeature	NA	ENSG00000162402.8	USP24	any_internal	0.01554	0.02335	0	0	-0.36384
chr1	55751652	55751659	FOXI1_MA0042.2	9.07075	+	chr1	55751541	55751806	ChRCC	NA	NA	NA	NA	NA	NA	NA	NA	NA	NA	NA	0.0586	0.02637	0	0	0.88509
chr1	55840620	55840627	FOXI1_MA0042.2	9.07075	+	chr1	55840455	55841656	ChRCC,ccRCC	gene	55838382	55838989	-	start	2066	Upstream	NA	ENSG00000232198.2	RP4-633H17.2	any_promoter	0.09461	0.00928	0	0	2.34188
chr1	55849812	55849819	FOXI1_MA0042.2	9.07075	+	chr1	55849524	55850950	ChRCC	gene	55842198	55842525	-	start	7712	Upstream	NA	ENSG00000199831.1	RN7SKP291	any_promoter	0.03907	0.01908	0	0	0.72221
chr1	55850319	55850326	FOXI1_MA0042.2	9.07075	-	chr1	55849524	55850950	ChRCC	gene	55842198	55842525	-	start	7712	Upstream	NA	ENSG00000199831.1	RN7SKP291	any_promoter	0.02882	0.00968	0	0	0.92277
chr1	55863599	55863606	FOXI1_MA0042.2	9.07075	-	chr1	55863247	55863633	ChRCC	gene	55864186	55864293	+	start	746	Upstream	NA	ENSG00000252162.1	RNU6-830P	any_promoter	0.02399	0.01529	0	0	0.40326
chr1	55889221	55889228	FOXI1_MA0042.2	9.07075	+	chr1	55889173	55889396	ccRCC	gene	55864186	55864293	+	end	24991	Downstream	NA	ENSG00000252162.1	RNU6-830P	distal_enhancer	0.00976	0.03262	0	0	-1.04674
chr1	55892484	55892491	FOXI1_MA0042.2	9.07075	+	chr1	55892045	55892827	ChRCC	gene	55864186	55864293	+	end	28143	Downstream	NA	ENSG00000252162.1	RNU6-830P	distal_enhancer	0.1204	0.02246	1	0	1.95164
chr1	55894599	55894606	FOXI1_MA0042.2	9.07075	-	chr1	55894336	55895493	ChRCC,ccRCC	gene	55864186	55864293	+	end	30621	Downstream	NA	ENSG00000252162.1	RNU6-830P	distal_enhancer	0.01595	0.04633	0	0	-1.06986
chr1	55896603	55896610	FOXI1_MA0042.2	9.07075	+	chr1	55895917	55896908	ccRCC	gene	55864186	55864293	+	end	32119	Downstream	NA	ENSG00000252162.1	RNU6-830P	distal_enhancer	0.02211	0.05696	0	0	-1.02229
chr1	55920344	55920351	FOXI1_MA0042.2	9.07075	+	chr1	55920298	55920687	ChRCC	gene	55950543	55950645	-	end	30051	Downstream	NA	ENSG00000272051.1	Y_RNA	distal_enhancer	0.02063	0.00731	0	0	0.76651
chr1	55940733	55940740	FOXI1_MA0042.2	9.07075	-	chr1	55940553	55941411	ChRCC,ccRCC	gene	55950543	55950645	-	end	9561	Downstream	NA	ENSG00000272051.1	Y_RNA	distal_enhancer	0.09483	0.01377	0	0	2.06493
chr1	55993195	55993202	FOXI1_MA0042.2	9.07075	+	chr1	55992486	55993723	ChRCC,ccRCC	gene	55950543	55950645	-	start	42459	Upstream	NA	ENSG00000272051.1	Y_RNA	distal_enhancer	0.03883	0.01347	0	0	1.00579
chr1	56002503	56002510	FOXI1_MA0042.2	9.07075	-	chr1	56001639	56002569	ChRCC,ccRCC	gene	56046709	56200675	+	start	44605	Upstream	NA	ENSG00000234810.1	RP11-466L17.1	distal_enhancer	0.02652	0.02604	0	0	0.01824
chr1	56007138	56007145	FOXI1_MA0042.2	9.07075	+	chr1	56007080	56007441	ChRCC,ccRCC	gene	56046709	56200675	+	start	39449	Upstream	NA	ENSG00000234810.1	RP11-466L17.1	distal_enhancer	0.03222	0.01995	0	0	0.47283
chr1	56039114	56039121	FOXI1_MA0042.2	9.07075	+	chr1	56038466	56039148	ccRCC	gene	56046709	56200675	+	start	7902	Upstream	NA	ENSG00000234810.1	RP11-466L17.1	any_promoter	0.01106	0.01684	0	0	-0.32665
chr1	56076085	56076092	FOXI1_MA0042.2	9.07075	+	chr1	56075898	56077535	ChRCC,ccRCC	gene	56046709	56200675	+	start	30007	PeakInsideFeature	NA	ENSG00000234810.1	RP11-466L17.1	any_internal	0.17536	0.00966	1	0	3.13127
chr1	56083788	56083795	FOXI1_MA0042.2	9.07075	+	chr1	56083363	56084440	ccRCC	gene	56046709	56200675	+	start	37192	PeakInsideFeature	NA	ENSG00000234810.1	RP11-466L17.1	any_internal	0.00872	0.0237	0	0	-0.79414
chr1	56136338	56136345	FOXI1_MA0042.2	9.07075	+	chr1	56134932	56136752	ChRCC,ccRCC	gene	56046709	56200675	+	center	12150	PeakInsideFeature	NA	ENSG00000234810.1	RP11-466L17.1	any_internal	0.02717	0.02036	0	0	0.27798
chr1	56226418	56226425	FOXI1_MA0042.2	9.07075	+	chr1	56226320	56226640	ccRCC	gene	56046709	56200675	+	end	25805	Downstream	NA	ENSG00000234810.1	RP11-466L17.1	distal_enhancer	0.01074	0.02118	0	0	-0.55139
chr1	56293352	56293359	FOXI1_MA0042.2	9.07075	+	chr1	56292910	56293405	ccRCC	gene	56289479	56333921	+	start	3678	PeakInsideFeature	NA	ENSG00000233147.1	RP11-90C4.1	any_internal	0.0065	0.01471	0	0	-0.53745
chr1	56333280	56333287	FOXI1_MA0042.2	9.07075	+	chr1	56332784	56334304	ChRCC,ccRCC	gene	56289479	56333921	+	end	377	OverlapEnd	NA	ENSG00000233147.1	RP11-90C4.1	any_internal	0.04544	0.01675	0	0	1.00639
chr1	56405053	56405060	FOXI1_MA0042.2	9.07075	+	chr1	56403798	56405136	ChRCC,ccRCC	gene	56404386	56404953	-	start	486	FeatureInsidePeak	NA	ENSG00000227104.3	PIGQP1	any_promoter	0.0127	0.00717	0	0	0.371
chr1	56466301	56466308	FOXI1_MA0042.2	9.07075	-	chr1	56466112	56467156	ChRCC	NA	NA	NA	NA	NA	NA	NA	NA	NA	NA	NA	0.03444	0.01056	0	0	1.05198
chr1	56489969	56489976	FOXI1_MA0042.2	9.07075	-	chr1	56489709	56490230	ChRCC	NA	NA	NA	NA	NA	NA	NA	NA	NA	NA	NA	0.03259	0.02751	0	0	0.17581
chr1	56492044	56492051	FOXI1_MA0042.2	9.07075	+	chr1	56491633	56492263	ChRCC	NA	NA	NA	NA	NA	NA	NA	NA	NA	NA	NA	0.01394	0.00718	0	0	0.44179
chr1	56492220	56492227	FOXI1_MA0042.2	9.07075	-	chr1	56491633	56492263	ChRCC	NA	NA	NA	NA	NA	NA	NA	NA	NA	NA	NA	0.01738	0.01558	0	0	0.09222
chr1	56555785	56555792	FOXI1_MA0042.2	9.07075	+	chr1	56555730	56556205	ccRCC	NA	NA	NA	NA	NA	NA	NA	NA	NA	NA	NA	0.01767	0.03904	0	0	-0.78904
chr1	56612439	56612446	FOXI1_MA0042.2	9.07075	-	chr1	56612177	56612509	ccRCC	gene	56611392	56620896	+	start	951	PeakInsideFeature	NA	ENSG00000235612.1	RP1-158P9.1	any_promoter	0.00476	0.014	0	0	-0.6432
chr1	56668417	56668424	FOXI1_MA0042.2	9.07075	-	chr1	56667975	56669122	ChRCC	gene	56673238	56674128	-	end	4690	Downstream	NA	ENSG00000229871.1	RP4-710M16.1	distal_enhancer	0.01381	0.00808	0	0	0.36723
chr1	56751715	56751722	FOXI1_MA0042.2	9.07075	-	chr1	56750281	56752054	ChRCC,ccRCC	gene	56713965	56724243	-	start	26924	Upstream	NA	ENSG00000260971.3	RP11-504A18.1	distal_enhancer	0.0077	0.03733	0	0	-1.33817
chr1	56757585	56757592	FOXI1_MA0042.2	9.07075	+	chr1	56756836	56757855	ccRCC	gene	56713965	56724243	-	start	33102	Upstream	NA	ENSG00000260971.3	RP11-504A18.1	distal_enhancer	0.0127	0.02564	0	0	-0.6141
chr1	56856523	56856530	FOXI1_MA0042.2	9.07075	+	chr1	56855488	56856797	ChRCC,ccRCC	gene	56843004	56843090	-	start	13052	Upstream	NA	ENSG00000223307.2	AC119674.1	distal_enhancer	0.06068	0.02586	0	0	0.94663
chr1	56863902	56863909	FOXI1_MA0042.2	9.07075	+	chr1	56863565	56863974	ccRCC	gene	56880634	56881638	+	start	16865	Upstream	NA	ENSG00000223956.1	RP4-710M16.2	distal_enhancer	0.0072	0.02434	0	0	-0.93167
chr1	56863941	56863948	FOXI1_MA0042.2	9.07075	+	chr1	56863565	56863974	ccRCC	gene	56880634	56881638	+	start	16865	Upstream	NA	ENSG00000223956.1	RP4-710M16.2	distal_enhancer	0.00504	0.01349	0	0	-0.58991
chr1	56865207	56865214	FOXI1_MA0042.2	9.07075	+	chr1	56865014	56865415	ccRCC	gene	56880634	56881638	+	start	15420	Upstream	NA	ENSG00000223956.1	RP4-710M16.2	distal_enhancer	0.01192	0.03185	0	0	-0.88301
chr1	56872059	56872066	FOXI1_MA0042.2	9.07075	+	chr1	56871864	56872625	ChRCC	gene	56880634	56881638	+	start	8390	Upstream	NA	ENSG00000223956.1	RP4-710M16.2	any_promoter	0.06128	0.01336	0	0	1.54259
chr1	56876679	56876686	FOXI1_MA0042.2	9.07075	-	chr1	56876614	56878539	ChRCC,ccRCC	gene	56880634	56881638	+	start	3058	Upstream	NA	ENSG00000223956.1	RP4-710M16.2	any_promoter	0.01637	0.02667	0	0	-0.45112
chr1	56883426	56883433	FOXI1_MA0042.2	9.07075	+	chr1	56883400	56884498	ChRCC,ccRCC	gene	56880634	56881638	+	end	2311	Downstream	NA	ENSG00000223956.1	RP4-710M16.2	distal_enhancer	0.01428	0.02425	0	0	-0.46878
chr1	56912508	56912515	FOXI1_MA0042.2	9.07075	-	chr1	56912118	56912882	ChRCC,ccRCC	gene	56880634	56881638	+	end	30862	Downstream	NA	ENSG00000223956.1	RP4-710M16.2	distal_enhancer	0.04446	0.07753	0	0	-0.6681
chr1	56916090	56916097	FOXI1_MA0042.2	9.07075	+	chr1	56915723	56916334	ChRCC,ccRCC	gene	56880634	56881638	+	end	34390	Downstream	NA	ENSG00000223956.1	RP4-710M16.2	distal_enhancer	0.02862	0.16187	0	1	-2.10629
chr1	56918640	56918647	FOXI1_MA0042.2	9.07075	+	chr1	56916767	56919374	ChRCC,ccRCC	gene	56880634	56881638	+	end	36432	Downstream	NA	ENSG00000223956.1	RP4-710M16.2	distal_enhancer	0.03778	0.03138	0	0	0.19988
chr1	56918881	56918888	FOXI1_MA0042.2	9.07075	+	chr1	56916767	56919374	ChRCC,ccRCC	gene	56880634	56881638	+	end	36432	Downstream	NA	ENSG00000223956.1	RP4-710M16.2	distal_enhancer	0.23625	0.11653	1	1	0.95138
chr1	56998531	56998538	FOXI1_MA0042.2	9.07075	+	chr1	56998131	56998793	ccRCC	gene	57004123	57004583	+	start	5661	Upstream	NA	ENSG00000236776.1	RPL21P23	any_promoter	0.02711	0.09165	0	0	-1.41333
chr1	57005265	57005272	FOXI1_MA0042.2	9.07075	+	chr1	57005164	57005370	ChRCC	gene	56960418	57110974	-	center	30429	PeakInsideFeature	NA	ENSG00000162407.8	PPAP2B	any_internal	0.09112	0.03665	0	0	1.08873
chr1	57012014	57012021	FOXI1_MA0042.2	9.07075	+	chr1	57011111	57012144	ChRCC,ccRCC	gene	56960418	57110974	-	center	24069	PeakInsideFeature	NA	ENSG00000162407.8	PPAP2B	any_internal	0.0912	0.03226	0	0	1.22721
chr1	57013698	57013705	FOXI1_MA0042.2	9.07075	-	chr1	57013207	57014562	ChRCC,ccRCC	gene	56960418	57110974	-	center	21812	PeakInsideFeature	NA	ENSG00000162407.8	PPAP2B	any_internal	0.40856	0.06897	1	0	2.38136
chr1	57015954	57015961	FOXI1_MA0042.2	9.07075	+	chr1	57015768	57016044	ChRCC	gene	56960418	57110974	-	center	19790	PeakInsideFeature	NA	ENSG00000162407.8	PPAP2B	any_internal	0.09339	0.0404	0	0	1.01244
chr1	57042798	57042805	FOXI1_MA0042.2	9.07075	+	chr1	57042476	57045556	ChRCC,ccRCC	gene	56960418	57110974	-	center	8320	PeakInsideFeature	NA	ENSG00000162407.8	PPAP2B	any_internal	0.39965	0.26975	1	1	0.54751
chr1	57044088	57044095	FOXI1_MA0042.2	9.07075	-	chr1	57042476	57045556	ChRCC,ccRCC	gene	56960418	57110974	-	center	8320	PeakInsideFeature	NA	ENSG00000162407.8	PPAP2B	any_internal	0.28969	0.13643	1	1	1.02483
chr1	57100363	57100370	FOXI1_MA0042.2	9.07075	+	chr1	57100094	57100574	ChRCC	gene	56960418	57110974	-	start	10640	PeakInsideFeature	NA	ENSG00000162407.8	PPAP2B	any_internal	0.01844	0.01775	0	0	0.03343
chr1	57156772	57156779	FOXI1_MA0042.2	9.07075	+	chr1	57156546	57156953	ChRCC	gene	57110994	57181008	+	center	10748	PeakInsideFeature	NA	ENSG00000162409.6	PRKAA2	any_internal	0.05543	0.00876	0	0	1.71476
chr1	57162615	57162622	FOXI1_MA0042.2	9.07075	-	chr1	57162416	57163046	ChRCC	gene	57110994	57181008	+	center	16730	PeakInsideFeature	NA	ENSG00000162409.6	PRKAA2	any_internal	0.03022	0.01168	0	0	0.84271
chr1	57173054	57173061	FOXI1_MA0042.2	9.07075	-	chr1	57172831	57173408	ChRCC,ccRCC	gene	57110994	57181008	+	end	7889	PeakInsideFeature	NA	ENSG00000162409.6	PRKAA2	any_internal	0.03186	0.00851	0	0	1.10841
chr1	57176735	57176742	FOXI1_MA0042.2	9.07075	-	chr1	57176325	57176865	ChRCC,ccRCC	gene	57110994	57181008	+	end	4413	PeakInsideFeature	NA	ENSG00000162409.6	PRKAA2	any_internal	0.01737	0.02492	0	0	-0.33323
chr1	57179007	57179014	FOXI1_MA0042.2	9.07075	-	chr1	57178825	57179223	ChRCC	gene	57110994	57181008	+	end	1984	PeakInsideFeature	NA	ENSG00000162409.6	PRKAA2	any_internal	0.04702	0.01396	0	0	1.19473
chr1	57224428	57224435	FOXI1_MA0042.2	9.07075	+	chr1	57223662	57225302	ChRCC,ccRCC	gene	57184476	57285369	-	center	10440	PeakInsideFeature	NA	ENSG00000187889.8	C1orf168	any_internal	0.02043	0.01013	0	0	0.55787
chr1	57239617	57239624	FOXI1_MA0042.2	9.07075	+	chr1	57239061	57240919	ChRCC,ccRCC	gene	57184476	57285369	-	center	5068	PeakInsideFeature	NA	ENSG00000187889.8	C1orf168	any_internal	0.02971	0.01375	0	0	0.70259
chr1	57252107	57252114	FOXI1_MA0042.2	9.07075	+	chr1	57251830	57252118	ccRCC	gene	57184476	57285369	-	center	17052	PeakInsideFeature	NA	ENSG00000187889.8	C1orf168	any_internal	0.0128	0.01964	0	0	-0.35538
chr1	57284612	57284619	FOXI1_MA0042.2	9.07075	+	chr1	57283533	57285512	ChRCC,ccRCC	gene	57184476	57285369	-	start	847	OverlapStart	NA	ENSG00000187889.8	C1orf168	any_promoter	0.35905	0.26449	1	1	0.4248
chr1	57287211	57287218	FOXI1_MA0042.2	9.07075	+	chr1	57286490	57287381	ChRCC,ccRCC	gene	57184476	57285369	-	start	1566	Upstream	NA	ENSG00000187889.8	C1orf168	any_promoter	0.03971	0.02039	0	0	0.68014
chr1	57287289	57287296	FOXI1_MA0042.2	9.07075	+	chr1	57286490	57287381	ChRCC,ccRCC	gene	57184476	57285369	-	start	1566	Upstream	NA	ENSG00000187889.8	C1orf168	any_promoter	0.0624	0.02919	0	0	0.85792
chr1	57304918	57304925	FOXI1_MA0042.2	9.07075	-	chr1	57304414	57304934	ccRCC	gene	57289351	57292593	-	start	12081	Upstream	NA	ENSG00000229913.1	RP11-378I13.1	distal_enhancer	0.01194	0.01961	0	0	-0.40558
chr1	57344049	57344056	FOXI1_MA0042.2	9.07075	+	chr1	57343668	57344179	ChRCC	gene	57320478	57383894	+	center	8263	PeakInsideFeature	NA	ENSG00000157131.10	C8A	any_internal	0.00904	0.01062	0	0	-0.10598
chr1	57391044	57391051	FOXI1_MA0042.2	9.07075	-	chr1	57390848	57391532	ChRCC,ccRCC	gene	57394882	57431813	-	end	3692	Downstream	NA	ENSG00000021852.8	C8B	distal_enhancer	0.08388	0.03378	0	0	1.07168
chr1	57398921	57398928	FOXI1_MA0042.2	9.07075	+	chr1	57398364	57399582	ChRCC,ccRCC	gene	57394882	57431813	-	end	4091	PeakInsideFeature	NA	ENSG00000021852.8	C8B	any_internal	0.03725	0.02351	0	0	0.47547
chr1	57423940	57423947	FOXI1_MA0042.2	9.07075	+	chr1	57423456	57424489	ChRCC,ccRCC	gene	57429558	57462430	+	start	5586	Upstream	NA	ENSG00000236341.1	RP5-1103B4.3	any_promoter	0.03685	0.01045	0	0	1.13261
chr1	57429426	57429433	FOXI1_MA0042.2	9.07075	+	chr1	57429203	57429783	ChRCC	gene	57429558	57462430	+	start	65	OverlapStart	NA	ENSG00000236341.1	RP5-1103B4.3	any_promoter	0.20031	0.01789	1	0	2.84148
chr1	57431728	57431735	FOXI1_MA0042.2	9.07075	+	chr1	57431564	57431880	ChRCC	gene	57394882	57431813	-	start	91	OverlapStart	NA	ENSG00000021852.8	C8B	any_promoter	0.06102	0.01023	0	0	1.73002
chr1	57433740	57433747	FOXI1_MA0042.2	9.07075	+	chr1	57433488	57434265	ChRCC,ccRCC	gene	57394882	57431813	-	start	2063	Upstream	NA	ENSG00000021852.8	C8B	any_promoter	0.02376	0.01603	0	0	0.35489
chr1	57451289	57451296	FOXI1_MA0042.2	9.07075	-	chr1	57451160	57451486	ChRCC	gene	57429558	57462430	+	center	5329	PeakInsideFeature	NA	ENSG00000236341.1	RP5-1103B4.3	any_internal	0.01296	0.01601	0	0	-0.16831
chr1	57458377	57458384	FOXI1_MA0042.2	9.07075	-	chr1	57458089	57459702	ChRCC	gene	57429558	57462430	+	end	3535	PeakInsideFeature	NA	ENSG00000236341.1	RP5-1103B4.3	any_internal	0.02964	0.01128	0	0	0.84751
chr1	57469658	57469665	FOXI1_MA0042.2	9.07075	+	chr1	57469043	57470016	ChRCC,ccRCC	gene	57460450	59012406	-	end	9079	PeakInsideFeature	NA	ENSG00000173406.11	DAB1	any_internal	0.06643	0.009	0	0	1.91689
chr1	57485378	57485385	FOXI1_MA0042.2	9.07075	-	chr1	57484594	57485422	ChRCC,ccRCC	gene	57460450	59012406	-	end	24558	PeakInsideFeature	NA	ENSG00000173406.11	DAB1	any_internal	0.01096	0.02464	0	0	-0.68171
chr1	57553712	57553719	FOXI1_MA0042.2	9.07075	+	chr1	57553441	57553764	ChRCC	gene	57460450	59012406	-	end	93152	PeakInsideFeature	NA	ENSG00000173406.11	DAB1	any_internal	0.01334	0.01293	0	0	0.02383
chr1	57737023	57737030	FOXI1_MA0042.2	9.07075	-	chr1	57736674	57737173	ChRCC	gene	57460450	59012406	-	end	276473	PeakInsideFeature	NA	ENSG00000173406.11	DAB1	any_internal	0.0257	0.0119	0	0	0.66453
chr1	57791232	57791239	FOXI1_MA0042.2	9.07075	-	chr1	57790567	57791254	ccRCC	gene	57460450	59012406	-	end	330460	PeakInsideFeature	NA	ENSG00000173406.11	DAB1	any_internal	0.00986	0.01586	0	0	-0.3544
chr1	57806477	57806484	FOXI1_MA0042.2	9.07075	+	chr1	57806131	57806650	ChRCC	gene	57460450	59012406	-	end	345940	PeakInsideFeature	NA	ENSG00000173406.11	DAB1	any_internal	0.07731	0.02054	0	0	1.46547
chr1	57873251	57873258	FOXI1_MA0042.2	9.07075	-	chr1	57873115	57873403	ChRCC	gene	57460450	59012406	-	center	363169	PeakInsideFeature	NA	ENSG00000173406.11	DAB1	any_internal	0.0128	0.01371	0	0	-0.05264
chr1	57890591	57890598	FOXI1_MA0042.2	9.07075	+	chr1	57888800	57890836	ChRCC,ccRCC	gene	57460450	59012406	-	center	346610	PeakInsideFeature	NA	ENSG00000173406.11	DAB1	any_internal	0.043	0.02165	0	0	0.71407
chr1	57955453	57955460	FOXI1_MA0042.2	9.07075	+	chr1	57955249	57955660	ccRCC	gene	57460450	59012406	-	center	280974	PeakInsideFeature	NA	ENSG00000173406.11	DAB1	any_internal	0.0104	0.015	0	0	-0.27293
chr1	57960274	57960281	FOXI1_MA0042.2	9.07075	+	chr1	57960138	57960821	ccRCC	gene	57460450	59012406	-	center	275949	PeakInsideFeature	NA	ENSG00000173406.11	DAB1	any_internal	0.01057	0.0155	0	0	-0.28865
chr1	58042672	58042679	FOXI1_MA0042.2	9.07075	+	chr1	58042453	58042892	ChRCC	gene	57460450	59012406	-	center	193756	PeakInsideFeature	NA	ENSG00000173406.11	DAB1	any_internal	0.04224	0.00931	0	0	1.3608
chr1	58048806	58048813	FOXI1_MA0042.2	9.07075	-	chr1	58048102	58049031	ChRCC	gene	57460450	59012406	-	center	187862	PeakInsideFeature	NA	ENSG00000173406.11	DAB1	any_internal	0.05297	0.00831	0	0	1.693
chr1	58193008	58193015	FOXI1_MA0042.2	9.07075	-	chr1	58192862	58193216	ChRCC	gene	57460450	59012406	-	center	43389	PeakInsideFeature	NA	ENSG00000173406.11	DAB1	any_internal	0.04442	0.01569	0	0	1.0352
chr1	58358386	58358393	FOXI1_MA0042.2	9.07075	-	chr1	58358034	58358801	ccRCC	gene	57460450	59012406	-	center	121989	PeakInsideFeature	NA	ENSG00000173406.11	DAB1	any_internal	0.00677	0.01857	0	0	-0.71309
chr1	58358787	58358794	FOXI1_MA0042.2	9.07075	+	chr1	58358034	58358801	ccRCC	gene	57460450	59012406	-	center	121989	PeakInsideFeature	NA	ENSG00000173406.11	DAB1	any_internal	0.00697	0.01259	0	0	-0.37986
chr1	58740229	58740236	FOXI1_MA0042.2	9.07075	-	chr1	58740034	58740257	ccRCC	gene	57460450	59012406	-	start	272261	PeakInsideFeature	NA	ENSG00000173406.11	DAB1	any_internal	0.01573	0.01597	0	0	-0.01257
chr1	58823741	58823748	FOXI1_MA0042.2	9.07075	-	chr1	58823636	58824224	ChRCC	gene	57460450	59012406	-	start	188476	PeakInsideFeature	NA	ENSG00000173406.11	DAB1	any_internal	0.02088	0.01283	0	0	0.40962
chr1	58823785	58823792	FOXI1_MA0042.2	9.07075	+	chr1	58823636	58824224	ChRCC	gene	57460450	59012406	-	start	188476	PeakInsideFeature	NA	ENSG00000173406.11	DAB1	any_internal	0.01886	0.01181	0	0	0.37855
chr1	58829753	58829760	FOXI1_MA0042.2	9.07075	-	chr1	58829253	58829765	ccRCC	gene	57460450	59012406	-	start	182897	PeakInsideFeature	NA	ENSG00000173406.11	DAB1	any_internal	0.00874	0.01493	0	0	-0.38186
chr1	58844403	58844410	FOXI1_MA0042.2	9.07075	-	chr1	58844073	58844856	ChRCC,ccRCC	gene	57460450	59012406	-	start	167942	PeakInsideFeature	NA	ENSG00000173406.11	DAB1	any_internal	0.03548	0.0616	0	0	-0.63577
chr1	58849067	58849074	FOXI1_MA0042.2	9.07075	+	chr1	58848079	58849203	ChRCC	gene	57460450	59012406	-	start	163765	PeakInsideFeature	NA	ENSG00000173406.11	DAB1	any_internal	0.04903	0.01469	0	0	1.2028
chr1	58865177	58865184	FOXI1_MA0042.2	9.07075	-	chr1	58864859	58865256	ChRCC	gene	57460450	59012406	-	start	147349	PeakInsideFeature	NA	ENSG00000173406.11	DAB1	any_internal	0.02266	0.0122	0	0	0.52395
chr1	58990475	58990482	FOXI1_MA0042.2	9.07075	-	chr1	58990261	58990656	ChRCC	gene	57460450	59012406	-	start	21948	PeakInsideFeature	NA	ENSG00000173406.11	DAB1	any_internal	0.06035	0.01883	0	0	1.23911
chr1	59034663	59034670	FOXI1_MA0042.2	9.07075	-	chr1	59034620	59034930	ccRCC	gene	59031300	59031604	-	start	3171	Upstream	NA	ENSG00000264128.1	RN7SL713P	any_promoter	0.01124	0.01759	0	0	-0.35271
chr1	59046134	59046141	FOXI1_MA0042.2	9.07075	+	chr1	59045828	59046211	ChRCC	gene	59041098	59043166	-	start	2853	Upstream	NA	ENSG00000184292.5	TACSTD2	any_promoter	0.12967	0.01638	1	0	2.33238
chr1	59086803	59086810	FOXI1_MA0042.2	9.07075	+	chr1	59085001	59086840	ChRCC,ccRCC	gene	59096512	59097202	-	end	10592	Downstream	NA	ENSG00000185839.2	RP4-592A1.2	distal_enhancer	0.01844	0.0164	0	0	0.10115
chr1	59130874	59130881	FOXI1_MA0042.2	9.07075	-	chr1	59130395	59130915	ChRCC	gene	59120410	59165764	-	end	10245	PeakInsideFeature	NA	ENSG00000162601.5	MYSM1	any_internal	0.01756	0.03252	0	0	-0.59598
chr1	59144310	59144317	FOXI1_MA0042.2	9.07075	+	chr1	59143907	59144640	ChRCC	gene	59120410	59165764	-	center	1186	PeakInsideFeature	NA	ENSG00000162601.5	MYSM1	any_internal	0.01078	0.00973	0	0	0.06905
chr1	59173777	59173784	FOXI1_MA0042.2	9.07075	+	chr1	59173582	59174192	ChRCC	gene	59120410	59165764	-	start	8123	Upstream	NA	ENSG00000162601.5	MYSM1	any_promoter	0.03248	0.01546	0	0	0.70217
chr1	59184179	59184186	FOXI1_MA0042.2	9.07075	+	chr1	59183596	59184708	ccRCC	gene	59187950	59188044	+	start	3798	Upstream	NA	ENSG00000222168.1	Y_RNA	any_promoter	0.01109	0.03412	0	0	-1.00797
chr1	59218739	59218746	FOXI1_MA0042.2	9.07075	-	chr1	59218271	59219344	ccRCC	gene	59230520	59230607	-	end	11713	Downstream	NA	ENSG00000264081.1	AL136985.1	distal_enhancer	0.00704	0.09529	0	0	-2.51408
chr1	59266190	59266197	FOXI1_MA0042.2	9.07075	+	chr1	59265834	59266287	ChRCC	gene	59250822	59365384	+	start	15238	PeakInsideFeature	NA	ENSG00000234807.4	RP4-794H19.2	any_internal	0.02899	0.01054	0	0	0.87189
chr1	59271862	59271869	FOXI1_MA0042.2	9.07075	-	chr1	59271261	59272097	ChRCC,ccRCC	gene	59250822	59365384	+	start	20857	PeakInsideFeature	NA	ENSG00000234807.4	RP4-794H19.2	any_internal	0.03147	0.02937	0	0	0.07197
chr1	59285623	59285630	FOXI1_MA0042.2	9.07075	+	chr1	59285196	59285778	ChRCC,ccRCC	gene	59278479	59279014	-	start	6473	Upstream	NA	ENSG00000272226.1	RP11-63G10.3	any_promoter	0.2499	0.05433	1	0	1.98637
chr1	59302018	59302025	FOXI1_MA0042.2	9.07075	+	chr1	59302016	59302810	ccRCC	gene	59250822	59365384	+	center	5690	PeakInsideFeature	NA	ENSG00000234807.4	RP4-794H19.2	any_internal	0.00968	0.0187	0	0	-0.50806
chr1	59326774	59326781	FOXI1_MA0042.2	9.07075	+	chr1	59326572	59326801	ChRCC	gene	59304119	59316926	-	start	9760	Upstream	NA	ENSG00000231740.1	RP11-63G10.2	any_promoter	0.01316	0.00966	0	0	0.21903
chr1	59347592	59347599	FOXI1_MA0042.2	9.07075	-	chr1	59346785	59347720	ccRCC	gene	59250822	59365384	+	end	18132	PeakInsideFeature	NA	ENSG00000234807.4	RP4-794H19.2	any_internal	0.0178	0.06434	0	0	-1.36642
chr1	59362573	59362580	FOXI1_MA0042.2	9.07075	+	chr1	59361996	59362753	ChRCC,ccRCC	gene	59348539	59362375	-	start	1	OverlapStart	NA	ENSG00000232453.1	RP4-794H19.1	any_promoter	1.27516	0.22686	1	1	2.43149
chr1	59399239	59399246	FOXI1_MA0042.2	9.07075	-	chr1	59398273	59399356	ChRCC,ccRCC	gene	59250822	59365384	+	end	33430	Downstream	NA	ENSG00000234807.4	RP4-794H19.2	distal_enhancer	0.04537	0.04753	0	0	-0.05361
chr1	59407858	59407865	FOXI1_MA0042.2	9.07075	+	chr1	59407040	59409082	ChRCC,ccRCC	gene	59250822	59365384	+	end	42677	Downstream	NA	ENSG00000234807.4	RP4-794H19.2	distal_enhancer	0.12171	0.0962	1	0	0.3062
chr1	59434331	59434338	FOXI1_MA0042.2	9.07075	-	chr1	59433642	59434949	ChRCC,ccRCC	gene	59465347	59466166	+	start	31052	Upstream	NA	ENSG00000228121.1	PHBP3	distal_enhancer	0.28746	0.50064	1	1	-0.77621
chr1	59448322	59448329	FOXI1_MA0042.2	9.07075	+	chr1	59448068	59448691	ChRCC,ccRCC	gene	59465347	59466166	+	start	16968	Upstream	NA	ENSG00000228121.1	PHBP3	distal_enhancer	0.02506	0.034	0	0	-0.31415
chr1	59448489	59448496	FOXI1_MA0042.2	9.07075	+	chr1	59448068	59448691	ChRCC,ccRCC	gene	59465347	59466166	+	start	16968	Upstream	NA	ENSG00000228121.1	PHBP3	distal_enhancer	0.04478	0.0639	0	0	-0.42073
chr1	59454874	59454881	FOXI1_MA0042.2	9.07075	+	chr1	59454200	59455971	ChRCC,ccRCC	gene	59465347	59466166	+	start	10262	Upstream	NA	ENSG00000228121.1	PHBP3	distal_enhancer	0.01719	0.02859	0	0	-0.48003
chr1	59462529	59462536	FOXI1_MA0042.2	9.07075	+	chr1	59462098	59463069	ChRCC,ccRCC	gene	59465347	59466166	+	start	2764	Upstream	NA	ENSG00000228121.1	PHBP3	any_promoter	0.01439	0.03641	0	0	-0.88316
chr1	59476372	59476379	FOXI1_MA0042.2	9.07075	+	chr1	59476215	59476895	ChRCC	gene	59486058	59510286	+	start	9503	Upstream	NA	ENSG00000230812.1	RP4-794H19.4	any_promoter	0.04879	0.02729	0	0	0.63376
chr1	59476615	59476622	FOXI1_MA0042.2	9.07075	+	chr1	59476215	59476895	ChRCC	gene	59486058	59510286	+	start	9503	Upstream	NA	ENSG00000230812.1	RP4-794H19.4	any_promoter	0.14095	0.01633	1	0	2.44571
chr1	59486506	59486513	FOXI1_MA0042.2	9.07075	-	chr1	59485364	59486815	ChRCC,ccRCC	gene	59486058	59510286	+	start	31	OverlapStart	NA	ENSG00000230812.1	RP4-794H19.4	any_promoter	0.08795	0.13847	0	1	-0.59172
chr1	59510598	59510605	FOXI1_MA0042.2	9.07075	-	chr1	59510510	59511531	ccRCC	gene	59486058	59510286	+	end	734	Downstream	NA	ENSG00000230812.1	RP4-794H19.4	distal_enhancer	0.01564	0.05848	0	0	-1.36045
chr1	59512678	59512685	FOXI1_MA0042.2	9.07075	-	chr1	59511824	59513064	ChRCC,ccRCC	gene	59522314	59553867	+	start	9870	Upstream	NA	ENSG00000237352.2	RP11-145M4.3	any_promoter	0.02416	0.12486	0	1	-1.92946
chr1	59518403	59518410	FOXI1_MA0042.2	9.07075	-	chr1	59517659	59518738	ChRCC	gene	59522314	59553867	+	start	4116	Upstream	NA	ENSG00000237352.2	RP11-145M4.3	any_promoter	0.0843	0.02349	0	0	1.44819
chr1	59537201	59537208	FOXI1_MA0042.2	9.07075	-	chr1	59536971	59537458	ccRCC	gene	59522314	59553867	+	center	876	PeakInsideFeature	NA	ENSG00000237352.2	RP11-145M4.3	any_internal	0.01929	0.05967	0	0	-1.20384
chr1	59537968	59537975	FOXI1_MA0042.2	9.07075	+	chr1	59537793	59538808	ccRCC	gene	59522314	59553867	+	center	210	PeakInsideFeature	NA	ENSG00000237352.2	RP11-145M4.3	any_internal	0.00764	0.03295	0	0	-1.2076
chr1	59571614	59571621	FOXI1_MA0042.2	9.07075	-	chr1	59570934	59572389	ccRCC	gene	59522314	59553867	+	end	17794	Downstream	NA	ENSG00000237352.2	RP11-145M4.3	distal_enhancer	0.00783	0.05695	0	0	-1.81423
chr1	59637681	59637688	FOXI1_MA0042.2	9.07075	+	chr1	59636240	59637691	ccRCC	gene	59597607	59664293	-	center	6015	PeakInsideFeature	NA	ENSG00000224609.2	RP11-470E16.1	any_internal	0.01048	0.01457	0	0	-0.24428
chr1	59665681	59665688	FOXI1_MA0042.2	9.07075	-	chr1	59665455	59666040	ChRCC	gene	59597607	59664293	-	start	1454	Upstream	NA	ENSG00000224609.2	RP11-470E16.1	any_promoter	0.05316	0.01667	0	0	1.19332
chr1	59695318	59695325	FOXI1_MA0042.2	9.07075	+	chr1	59694540	59695570	ChRCC,ccRCC	gene	59597607	59664293	-	start	30762	Upstream	NA	ENSG00000224609.2	RP11-470E16.1	distal_enhancer	0.01875	0.06031	0	0	-1.2421
chr1	59745869	59745876	FOXI1_MA0042.2	9.07075	+	chr1	59745575	59745885	ccRCC	gene	59754974	59755312	-	end	9244	Downstream	NA	ENSG00000270457.1	RP11-467C18.1	distal_enhancer	0.01201	0.02089	0	0	-0.45914
chr1	59775685	59775692	FOXI1_MA0042.2	9.07075	+	chr1	59775001	59776972	ChRCC,ccRCC	gene	59762309	60233347	+	start	13677	PeakInsideFeature	NA	ENSG00000172456.12	FGGY	any_internal	0.01355	0.08255	0	0	-1.90073
chr1	59783129	59783136	FOXI1_MA0042.2	9.07075	-	chr1	59781682	59783707	ChRCC,ccRCC	gene	59762309	60233347	+	start	20385	PeakInsideFeature	NA	ENSG00000172456.12	FGGY	any_internal	0.00902	0.02333	0	0	-0.75792
chr1	59794013	59794020	FOXI1_MA0042.2	9.07075	-	chr1	59793751	59794833	ChRCC,ccRCC	gene	59762309	60233347	+	start	31983	PeakInsideFeature	NA	ENSG00000172456.12	FGGY	any_internal	0.02049	0.01491	0	0	0.27476
chr1	59833198	59833205	FOXI1_MA0042.2	9.07075	-	chr1	59832861	59834185	ChRCC,ccRCC	gene	59762309	60233347	+	start	71214	PeakInsideFeature	NA	ENSG00000172456.12	FGGY	any_internal	0.02924	0.06627	0	0	-0.92962
chr1	59835063	59835070	FOXI1_MA0042.2	9.07075	+	chr1	59835017	59835217	ccRCC	gene	59762309	60233347	+	start	72808	PeakInsideFeature	NA	ENSG00000172456.12	FGGY	any_internal	0.01172	0.04325	0	0	-1.23082
chr1	59859229	59859236	FOXI1_MA0042.2	9.07075	-	chr1	59858636	59859813	ChRCC,ccRCC	gene	59762309	60233347	+	start	96915	PeakInsideFeature	NA	ENSG00000172456.12	FGGY	any_internal	0.1829	0.15564	1	1	0.21774
chr1	59878970	59878977	FOXI1_MA0042.2	9.07075	-	chr1	59877612	59879026	ccRCC	gene	59762309	60233347	+	start	116010	PeakInsideFeature	NA	ENSG00000172456.12	FGGY	any_internal	0.0106	0.01785	0	0	-0.40631
chr1	59888649	59888656	FOXI1_MA0042.2	9.07075	+	chr1	59888557	59889732	ChRCC,ccRCC	gene	59762309	60233347	+	center	108684	PeakInsideFeature	NA	ENSG00000172456.12	FGGY	any_internal	0.08175	0.15261	0	1	-0.81424
chr1	59902540	59902547	FOXI1_MA0042.2	9.07075	-	chr1	59902303	59902760	ChRCC	gene	59762309	60233347	+	center	95297	PeakInsideFeature	NA	ENSG00000172456.12	FGGY	any_internal	0.06771	0.04755	0	0	0.42258
chr1	59902591	59902598	FOXI1_MA0042.2	9.07075	-	chr1	59902303	59902760	ChRCC	gene	59762309	60233347	+	center	95297	PeakInsideFeature	NA	ENSG00000172456.12	FGGY	any_internal	0.07325	0.04336	0	0	0.62572
chr1	59917598	59917605	FOXI1_MA0042.2	9.07075	-	chr1	59917496	59917696	ccRCC	gene	59762309	60233347	+	center	80232	PeakInsideFeature	NA	ENSG00000172456.12	FGGY	any_internal	0.00817	0.01852	0	0	-0.60522
chr1	59972976	59972983	FOXI1_MA0042.2	9.07075	-	chr1	59972325	59973931	ChRCC,ccRCC	gene	59762309	60233347	+	center	24700	PeakInsideFeature	NA	ENSG00000172456.12	FGGY	any_internal	0.08555	0.09841	0	0	-0.1792
chr1	59977925	59977932	FOXI1_MA0042.2	9.07075	-	chr1	59976981	59977991	ccRCC	gene	59762309	60233347	+	center	20342	PeakInsideFeature	NA	ENSG00000172456.12	FGGY	any_internal	0.01055	0.01443	0	0	-0.23202
chr1	59988992	59988999	FOXI1_MA0042.2	9.07075	-	chr1	59988955	59990069	ccRCC	gene	59762309	60233347	+	center	8316	PeakInsideFeature	NA	ENSG00000172456.12	FGGY	any_internal	0.01515	0.02576	0	0	-0.48062
chr1	59989445	59989452	FOXI1_MA0042.2	9.07075	+	chr1	59988955	59990069	ccRCC	gene	59762309	60233347	+	center	8316	PeakInsideFeature	NA	ENSG00000172456.12	FGGY	any_internal	0.00806	0.01746	0	0	-0.5617
chr1	60008008	60008015	FOXI1_MA0042.2	9.07075	-	chr1	60007765	60008125	ChRCC	gene	59762309	60233347	+	center	10117	PeakInsideFeature	NA	ENSG00000172456.12	FGGY	any_internal	0.04954	0.05964	0	0	-0.22028
chr1	60016621	60016628	FOXI1_MA0042.2	9.07075	-	chr1	60016501	60016701	ccRCC	gene	59762309	60233347	+	center	18773	PeakInsideFeature	NA	ENSG00000172456.12	FGGY	any_internal	0.01452	0.02959	0	0	-0.65538
chr1	60026950	60026957	FOXI1_MA0042.2	9.07075	-	chr1	60026515	60027533	ChRCC,ccRCC	gene	59762309	60233347	+	center	29196	PeakInsideFeature	NA	ENSG00000172456.12	FGGY	any_internal	0.05388	0.02808	0	0	0.72139
chr1	60059729	60059736	FOXI1_MA0042.2	9.07075	+	chr1	60059374	60060798	ChRCC,ccRCC	gene	59762309	60233347	+	center	62258	PeakInsideFeature	NA	ENSG00000172456.12	FGGY	any_internal	0.01692	0.07282	0	0	-1.56269
chr1	60060636	60060643	FOXI1_MA0042.2	9.07075	+	chr1	60059374	60060798	ChRCC,ccRCC	gene	59762309	60233347	+	center	62258	PeakInsideFeature	NA	ENSG00000172456.12	FGGY	any_internal	0.01178	0.07542	0	0	-1.89213
chr1	60061684	60061691	FOXI1_MA0042.2	9.07075	-	chr1	60061543	60061832	ChRCC,ccRCC	gene	59762309	60233347	+	center	63859	PeakInsideFeature	NA	ENSG00000172456.12	FGGY	any_internal	0.04455	0.0454	0	0	-0.02164
chr1	60110133	60110140	FOXI1_MA0042.2	9.07075	+	chr1	60109832	60110176	ChRCC,ccRCC	gene	59762309	60233347	+	center	112176	PeakInsideFeature	NA	ENSG00000172456.12	FGGY	any_internal	0.0149	0.0193	0	0	-0.22094
chr1	60118976	60118983	FOXI1_MA0042.2	9.07075	-	chr1	60118725	60119363	ccRCC	gene	59762309	60233347	+	end	114303	PeakInsideFeature	NA	ENSG00000172456.12	FGGY	any_internal	0.0128	0.02993	0	0	-0.76514
chr1	60140509	60140516	FOXI1_MA0042.2	9.07075	+	chr1	60140174	60140835	ChRCC,ccRCC	gene	59762309	60233347	+	end	92843	PeakInsideFeature	NA	ENSG00000172456.12	FGGY	any_internal	0.01847	0.06124	0	0	-1.27395
chr1	60152067	60152074	FOXI1_MA0042.2	9.07075	+	chr1	60150862	60152197	ChRCC	gene	59762309	60233347	+	end	81818	PeakInsideFeature	NA	ENSG00000172456.12	FGGY	any_internal	0.04159	0.01749	0	0	0.86867
chr1	60163428	60163435	FOXI1_MA0042.2	9.07075	+	chr1	60162207	60163553	ccRCC	gene	59762309	60233347	+	end	70467	PeakInsideFeature	NA	ENSG00000172456.12	FGGY	any_internal	0.01592	0.05636	0	0	-1.30148
chr1	60196469	60196476	FOXI1_MA0042.2	9.07075	+	chr1	60196029	60197228	ChRCC,ccRCC	gene	59762309	60233347	+	end	36719	PeakInsideFeature	NA	ENSG00000172456.12	FGGY	any_internal	0.02182	0.07817	0	0	-1.42315
chr1	60203062	60203069	FOXI1_MA0042.2	9.07075	+	chr1	60202988	60203700	ccRCC	gene	60198898	60198968	-	start	4376	Upstream	NA	ENSG00000266150.1	MIR4711	any_promoter	0.01097	0.02892	0	0	-0.84176
chr1	60209381	60209388	FOXI1_MA0042.2	9.07075	+	chr1	60208752	60209870	ChRCC,ccRCC	gene	59762309	60233347	+	end	24036	PeakInsideFeature	NA	ENSG00000172456.12	FGGY	any_internal	0.01599	0.05026	0	0	-1.16233
chr1	60217461	60217468	FOXI1_MA0042.2	9.07075	-	chr1	60217459	60218501	ccRCC	gene	59762309	60233347	+	end	15367	PeakInsideFeature	NA	ENSG00000172456.12	FGGY	any_internal	0.01716	0.0367	0	0	-0.74619
chr1	60303205	60303212	FOXI1_MA0042.2	9.07075	+	chr1	60302997	60303357	ChRCC	gene	60280457	60342050	+	center	8076	PeakInsideFeature	NA	ENSG00000134709.6	HOOK1	any_internal	0.01582	0.00844	0	0	0.45066
chr1	60366619	60366626	FOXI1_MA0042.2	9.07075	-	chr1	60366291	60367760	ccRCC	gene	60358979	60392462	-	end	8046	PeakInsideFeature	NA	ENSG00000134716.5	CYP2J2	any_internal	0.02389	0.03731	0	0	-0.46174
chr1	60369137	60369144	FOXI1_MA0042.2	9.07075	+	chr1	60368706	60369558	ChRCC,ccRCC	gene	60358979	60392462	-	center	6588	PeakInsideFeature	NA	ENSG00000134716.5	CYP2J2	any_internal	0.01755	0.0325	0	0	-0.59582
chr1	60380262	60380269	FOXI1_MA0042.2	9.07075	-	chr1	60379965	60381523	ccRCC	gene	60358979	60392462	-	center	5024	PeakInsideFeature	NA	ENSG00000134716.5	CYP2J2	any_internal	0.01021	0.07459	0	0	-1.97822
chr1	60391987	60391994	FOXI1_MA0042.2	9.07075	+	chr1	60391463	60393324	ChRCC,ccRCC	gene	60358979	60392462	-	start	69	OverlapStart	NA	ENSG00000134716.5	CYP2J2	any_promoter	0.00773	0.04215	0	0	-1.47125
chr1	60392716	60392723	FOXI1_MA0042.2	9.07075	+	chr1	60391463	60393324	ChRCC,ccRCC	gene	60358979	60392462	-	start	69	OverlapStart	NA	ENSG00000134716.5	CYP2J2	any_promoter	0.02764	0.09495	0	0	-1.4391
chr1	60404598	60404605	FOXI1_MA0042.2	9.07075	+	chr1	60403869	60404667	ccRCC	gene	60358979	60392462	-	start	11806	Upstream	NA	ENSG00000134716.5	CYP2J2	distal_enhancer	0.00964	0.02874	0	0	-0.92262
chr1	60405269	60405276	FOXI1_MA0042.2	9.07075	-	chr1	60405034	60405541	ccRCC	gene	60358979	60392462	-	start	12825	Upstream	NA	ENSG00000134716.5	CYP2J2	distal_enhancer	0.01156	0.03092	0	0	-0.87403
chr1	60435161	60435168	FOXI1_MA0042.2	9.07075	-	chr1	60434954	60435204	ccRCC	gene	60440430	60440726	-	end	5351	Downstream	NA	ENSG00000265535.1	RN7SL475P	distal_enhancer	0.01855	0.02684	0	0	-0.34955
chr1	60615264	60615271	FOXI1_MA0042.2	9.07075	-	chr1	60614916	60615350	ccRCC	gene	60580546	60615351	+	end	218	PeakInsideFeature	NA	ENSG00000238242.1	RP11-575B7.3	any_internal	0.00952	0.01771	0	0	-0.47112
chr1	60664690	60664697	FOXI1_MA0042.2	9.07075	-	chr1	60664622	60664952	ccRCC	gene	60580546	60615351	+	end	49436	Downstream	NA	ENSG00000238242.1	RP11-575B7.3	distal_enhancer	0.00437	0.00512	0	0	-0.06586
chr1	60956271	60956278	FOXI1_MA0042.2	9.07075	+	chr1	60955354	60956568	ccRCC	gene	61005920	61106163	-	end	49959	Downstream	NA	ENSG00000226476.2	RP11-776H12.1	distal_enhancer	0.01951	0.03816	0	0	-0.67609
chr1	61106150	61106157	FOXI1_MA0042.2	9.07075	+	chr1	61105621	61106577	ccRCC	gene	61005920	61106163	-	start	64	OverlapStart	NA	ENSG00000226476.2	RP11-776H12.1	any_promoter	0.00884	0.02775	0	0	-0.94201
chr1	61333749	61333756	FOXI1_MA0042.2	9.07075	+	chr1	61330871	61334052	ccRCC	gene	61330930	61928465	+	start	1531	OverlapStart	NA	ENSG00000162599.11	NFIA	any_internal	0.006	0.01075	0	0	-0.34318
chr1	61369111	61369118	FOXI1_MA0042.2	9.07075	+	chr1	61369078	61370767	ccRCC	gene	61330930	61928465	+	start	38992	PeakInsideFeature	NA	ENSG00000162599.11	NFIA	any_internal	0.00799	0.01988	0	0	-0.68189
chr1	61389234	61389241	FOXI1_MA0042.2	9.07075	+	chr1	61388940	61389776	ChRCC,ccRCC	gene	61330930	61928465	+	start	58428	PeakInsideFeature	NA	ENSG00000162599.11	NFIA	any_internal	0.10184	0.02845	0	0	1.50002
chr1	61470440	61470447	FOXI1_MA0042.2	9.07075	-	chr1	61469824	61470654	ccRCC	gene	61330930	61928465	+	start	139309	PeakInsideFeature	NA	ENSG00000162599.11	NFIA	any_internal	0.0098	0.01558	0	0	-0.34368
chr1	61478253	61478260	FOXI1_MA0042.2	9.07075	+	chr1	61478031	61478345	ChRCC,ccRCC	gene	61330930	61928465	+	start	147258	PeakInsideFeature	NA	ENSG00000162599.11	NFIA	any_internal	0.01501	0.01011	0	0	0.29254
chr1	61522330	61522337	FOXI1_MA0042.2	9.07075	-	chr1	61522229	61523838	ChRCC,ccRCC	gene	61330930	61928465	+	center	106664	PeakInsideFeature	NA	ENSG00000162599.11	NFIA	any_internal	0.02585	0.03661	0	0	-0.36362
chr1	61556674	61556681	FOXI1_MA0042.2	9.07075	+	chr1	61556261	61558641	ChRCC,ccRCC	gene	61549126	61549202	-	start	8249	Upstream	NA	ENSG00000263380.1	AC096534.1	any_promoter	0.03443	0.01164	0	0	0.98328
chr1	61598868	61598875	FOXI1_MA0042.2	9.07075	-	chr1	61597905	61599000	ChRCC,ccRCC	gene	61330930	61928465	+	center	31245	PeakInsideFeature	NA	ENSG00000162599.11	NFIA	any_internal	0.02581	0.02954	0	0	-0.13681
chr1	61607691	61607698	FOXI1_MA0042.2	9.07075	+	chr1	61606355	61607720	ChRCC,ccRCC	gene	61330930	61928465	+	center	22660	PeakInsideFeature	NA	ENSG00000162599.11	NFIA	any_internal	0.01059	0.0272	0	0	-0.80372
chr1	61608702	61608709	FOXI1_MA0042.2	9.07075	-	chr1	61607959	61609210	ChRCC	gene	61330930	61928465	+	center	21113	PeakInsideFeature	NA	ENSG00000162599.11	NFIA	any_internal	0.10046	0.02723	0	0	1.52691
chr1	61623034	61623041	FOXI1_MA0042.2	9.07075	-	chr1	61622566	61623775	ChRCC,ccRCC	gene	61330930	61928465	+	center	6527	PeakInsideFeature	NA	ENSG00000162599.11	NFIA	any_internal	0.05487	0.08007	0	0	-0.46322
chr1	61649298	61649305	FOXI1_MA0042.2	9.07075	+	chr1	61648930	61650901	ChRCC,ccRCC	gene	61330930	61928465	+	center	20218	PeakInsideFeature	NA	ENSG00000162599.11	NFIA	any_internal	0.26937	0.18701	1	1	0.50029
chr1	61663734	61663741	FOXI1_MA0042.2	9.07075	+	chr1	61663308	61664776	ccRCC	gene	61330930	61928465	+	center	34345	PeakInsideFeature	NA	ENSG00000162599.11	NFIA	any_internal	0.01116	0.15521	0	1	-2.86885
chr1	61668632	61668639	FOXI1_MA0042.2	9.07075	+	chr1	61668541	61669548	ChRCC,ccRCC	gene	61330930	61928465	+	center	39347	PeakInsideFeature	NA	ENSG00000162599.11	NFIA	any_internal	0.01494	0.01916	0	0	-0.21224
chr1	61680473	61680480	FOXI1_MA0042.2	9.07075	-	chr1	61680074	61680623	ccRCC	gene	61330930	61928465	+	center	50651	PeakInsideFeature	NA	ENSG00000162599.11	NFIA	any_internal	0.01511	0.03419	0	0	-0.77569
chr1	61707736	61707743	FOXI1_MA0042.2	9.07075	-	chr1	61707060	61708155	ccRCC	gene	61330930	61928465	+	center	77910	PeakInsideFeature	NA	ENSG00000162599.11	NFIA	any_internal	0.00854	0.05708	0	0	-1.76541
chr1	61725404	61725411	FOXI1_MA0042.2	9.07075	+	chr1	61725196	61725539	ChRCC	gene	61714616	61719182	-	start	6185	Upstream	NA	ENSG00000237853.2	RP5-833A20.1	any_promoter	0.02403	0.0266	0	0	-0.10024
chr1	61736452	61736459	FOXI1_MA0042.2	9.07075	-	chr1	61736387	61737426	ChRCC,ccRCC	gene	61330930	61928465	+	center	107209	PeakInsideFeature	NA	ENSG00000162599.11	NFIA	any_internal	0.01615	0.02505	0	0	-0.40022
chr1	61753050	61753057	FOXI1_MA0042.2	9.07075	+	chr1	61752822	61753225	ccRCC	gene	61330930	61928465	+	center	123326	PeakInsideFeature	NA	ENSG00000162599.11	NFIA	any_internal	0.00696	0.01463	0	0	-0.49704
chr1	61984667	61984674	FOXI1_MA0042.2	9.07075	-	chr1	61984651	61985029	ccRCC	NA	NA	NA	NA	NA	NA	NA	NA	NA	NA	NA	0.0078	0.0143	0	0	-0.41527
chr1	61985539	61985546	FOXI1_MA0042.2	9.07075	-	chr1	61985462	61985841	ccRCC	NA	NA	NA	NA	NA	NA	NA	NA	NA	NA	NA	0.00557	0.00922	0	0	-0.2768
chr1	61999403	61999410	FOXI1_MA0042.2	9.07075	+	chr1	61999152	61999613	ChRCC	NA	NA	NA	NA	NA	NA	NA	NA	NA	NA	NA	0.03613	0.01878	0	0	0.65027
chr1	62051160	62051167	FOXI1_MA0042.2	9.07075	-	chr1	62051133	62051729	ccRCC	gene	62094702	62094793	+	start	43271	Upstream	NA	ENSG00000264551.1	AC099791.1	distal_enhancer	0.005	0.01747	0	0	-0.8051
chr1	62098549	62098556	FOXI1_MA0042.2	9.07075	+	chr1	62098162	62099482	ChRCC	gene	62094702	62094793	+	end	4029	Downstream	NA	ENSG00000264551.1	AC099791.1	distal_enhancer	0.05249	0.02055	0	0	0.99333
chr1	62207989	62207996	FOXI1_MA0042.2	9.07075	+	chr1	62207445	62209101	ChRCC,ccRCC	gene	62208148	62629592	+	start	125	OverlapStart	NA	ENSG00000132849.14	INADL	any_promoter	0.69847	0.93766	1	1	-0.4188
chr1	62209083	62209090	FOXI1_MA0042.2	9.07075	-	chr1	62207445	62209101	ChRCC,ccRCC	gene	62208148	62629592	+	start	125	OverlapStart	NA	ENSG00000132849.14	INADL	any_promoter	0.05431	0.05781	0	0	-0.07455
chr1	62224336	62224343	FOXI1_MA0042.2	9.07075	-	chr1	62223035	62224569	ChRCC,ccRCC	gene	62208148	62629592	+	start	15654	PeakInsideFeature	NA	ENSG00000132849.14	INADL	any_internal	0.01728	0.03353	0	0	-0.64245
chr1	62284408	62284415	FOXI1_MA0042.2	9.07075	-	chr1	62284298	62284615	ChRCC	gene	62208148	62629592	+	start	76308	PeakInsideFeature	NA	ENSG00000132849.14	INADL	any_internal	0.05544	0.0307	0	0	0.66327
chr1	62322012	62322019	FOXI1_MA0042.2	9.07075	-	chr1	62321718	62322080	ChRCC	gene	62208148	62629592	+	center	96971	PeakInsideFeature	NA	ENSG00000132849.14	INADL	any_internal	0.03342	0.02451	0	0	0.31748
chr1	62335350	62335357	FOXI1_MA0042.2	9.07075	-	chr1	62335212	62336191	ccRCC	gene	62208148	62629592	+	center	83169	PeakInsideFeature	NA	ENSG00000132849.14	INADL	any_internal	0.01238	0.0471	0	0	-1.28842
chr1	62373500	62373507	FOXI1_MA0042.2	9.07075	-	chr1	62372968	62373697	ChRCC	gene	62208148	62629592	+	center	45538	PeakInsideFeature	NA	ENSG00000132849.14	INADL	any_internal	0.02225	0.01064	0	0	0.60406
chr1	62441910	62441917	FOXI1_MA0042.2	9.07075	+	chr1	62441297	62442089	ChRCC	gene	62208148	62629592	+	center	22823	PeakInsideFeature	NA	ENSG00000132849.14	INADL	any_internal	0.08597	0.01516	0	0	1.86294
chr1	62491849	62491856	FOXI1_MA0042.2	9.07075	-	chr1	62491440	62492282	ChRCC	gene	62208148	62629592	+	center	72991	PeakInsideFeature	NA	ENSG00000132849.14	INADL	any_internal	0.01419	0.00983	0	0	0.26619
chr1	62504393	62504400	FOXI1_MA0042.2	9.07075	+	chr1	62504318	62504791	ChRCC	gene	62504513	62504783	+	start	41	FeatureInsidePeak	NA	ENSG00000236646.1	LAMTOR5P1	any_promoter	0.02211	0.0116	0	0	0.53736
chr1	62534594	62534601	FOXI1_MA0042.2	9.07075	+	chr1	62533952	62535314	ChRCC	gene	62538119	62538411	+	start	3486	Upstream	NA	ENSG00000242860.2	RN7SL180P	any_promoter	0.02096	0.01128	0	0	0.50738
chr1	62534871	62534878	FOXI1_MA0042.2	9.07075	+	chr1	62533952	62535314	ChRCC	gene	62538119	62538411	+	start	3486	Upstream	NA	ENSG00000242860.2	RN7SL180P	any_promoter	0.34113	0.02964	1	0	3.09375
chr1	62535904	62535911	FOXI1_MA0042.2	9.07075	-	chr1	62535814	62536206	ChRCC	gene	62538119	62538411	+	start	2109	Upstream	NA	ENSG00000242860.2	RN7SL180P	any_promoter	0.07182	0.01367	0	0	1.71949
chr1	62571274	62571281	FOXI1_MA0042.2	9.07075	+	chr1	62571056	62571366	ChRCC	gene	62208148	62629592	+	end	58381	PeakInsideFeature	NA	ENSG00000132849.14	INADL	any_internal	0.04005	0.02277	0	0	0.58639
chr1	62637419	62637426	FOXI1_MA0042.2	9.07075	+	chr1	62636237	62637552	ccRCC	gene	62208148	62629592	+	end	7302	Downstream	NA	ENSG00000132849.14	INADL	distal_enhancer	0.01407	0.02681	0	0	-0.57977
chr1	62707497	62707504	FOXI1_MA0042.2	9.07075	+	chr1	62707098	62707587	ChRCC	gene	62702650	62785085	-	end	4692	PeakInsideFeature	NA	ENSG00000132854.14	KANK4	any_internal	0.0127	0.01724	0	0	-0.2463
chr1	62707522	62707529	FOXI1_MA0042.2	9.07075	-	chr1	62707098	62707587	ChRCC	gene	62702650	62785085	-	end	4692	PeakInsideFeature	NA	ENSG00000132854.14	KANK4	any_internal	0.01498	0.02295	0	0	-0.37725
chr1	62748010	62748017	FOXI1_MA0042.2	9.07075	+	chr1	62747788	62749176	ChRCC,ccRCC	gene	62702650	62785085	-	center	4615	PeakInsideFeature	NA	ENSG00000132854.14	KANK4	any_internal	0.03465	0.00633	0	0	1.36278
chr1	62818171	62818178	FOXI1_MA0042.2	9.07075	+	chr1	62818029	62818696	ccRCC	gene	62702650	62785085	-	start	33277	Upstream	NA	ENSG00000132854.14	KANK4	distal_enhancer	0.016	0.02771	0	0	-0.50887
chr1	62824923	62824930	FOXI1_MA0042.2	9.07075	-	chr1	62824529	62825064	ChRCC	gene	62702650	62785085	-	start	39711	Upstream	NA	ENSG00000132854.14	KANK4	distal_enhancer	0.02907	0.01887	0	0	0.41554
chr1	62901738	62901745	FOXI1_MA0042.2	9.07075	+	chr1	62901062	62903425	ChRCC,ccRCC	gene	62901967	62917475	+	start	276	OverlapStart	NA	ENSG00000162607.8	USP1	any_promoter	0.13868	0.22554	1	1	-0.65778
chr1	62932818	62932825	FOXI1_MA0042.2	9.07075	-	chr1	62932652	62933267	ChRCC	gene	62920398	63153969	-	end	12561	PeakInsideFeature	NA	ENSG00000116641.11	DOCK7	any_internal	0.06041	0.01025	0	0	1.71655
chr1	62968391	62968398	FOXI1_MA0042.2	9.07075	+	chr1	62967818	62968401	ChRCC	gene	62920398	63153969	-	end	47711	PeakInsideFeature	NA	ENSG00000116641.11	DOCK7	any_internal	0.01456	0.00658	0	0	0.5229
chr1	62980922	62980929	FOXI1_MA0042.2	9.07075	-	chr1	62980426	62981329	ChRCC,ccRCC	gene	62920398	63153969	-	center	56306	PeakInsideFeature	NA	ENSG00000116641.11	DOCK7	any_internal	0.17742	0.18406	1	1	-0.04979
chr1	63087982	63087989	FOXI1_MA0042.2	9.07075	-	chr1	63087560	63088368	ChRCC,ccRCC	gene	62920398	63153969	-	center	50781	PeakInsideFeature	NA	ENSG00000116641.11	DOCK7	any_internal	0.02722	0.06661	0	0	-1.00892
chr1	63091367	63091374	FOXI1_MA0042.2	9.07075	-	chr1	63091168	63091596	ccRCC	gene	62920398	63153969	-	center	54199	PeakInsideFeature	NA	ENSG00000116641.11	DOCK7	any_internal	0.01172	0.03673	0	0	-1.04856
chr1	63136230	63136237	FOXI1_MA0042.2	9.07075	+	chr1	63135457	63136648	ChRCC,ccRCC	gene	62920398	63153969	-	start	17917	PeakInsideFeature	NA	ENSG00000116641.11	DOCK7	any_internal	0.01676	0.0218	0	0	-0.23532
chr1	63155603	63155610	FOXI1_MA0042.2	9.07075	-	chr1	63155376	63156710	ChRCC,ccRCC	gene	62920398	63153969	-	start	2074	Upstream	NA	ENSG00000116641.11	DOCK7	any_promoter	0.04651	0.04264	0	0	0.09927
chr1	63212228	63212235	FOXI1_MA0042.2	9.07075	-	chr1	63211972	63212634	ChRCC,ccRCC	gene	63154152	63176365	+	end	35938	Downstream	NA	ENSG00000235545.1	RP11-230B22.1	distal_enhancer	0.01659	0.02053	0	0	-0.18819
chr1	63225708	63225715	FOXI1_MA0042.2	9.07075	+	chr1	63225615	63225856	ChRCC	gene	63249805	63331184	+	start	24070	Upstream	NA	ENSG00000125703.10	ATG4C	distal_enhancer	0.03416	0.02684	0	0	0.25095
chr1	63226167	63226174	FOXI1_MA0042.2	9.07075	+	chr1	63226159	63226508	ChRCC	gene	63249805	63331184	+	start	23472	Upstream	NA	ENSG00000125703.10	ATG4C	distal_enhancer	0.01252	0.00814	0	0	0.28795
chr1	63474602	63474609	FOXI1_MA0042.2	9.07075	+	chr1	63474396	63474782	ChRCC	gene	63466167	63478142	-	center	2435	PeakInsideFeature	NA	ENSG00000229537.1	RP11-5P4.1	any_internal	0.12834	0.02628	1	0	1.88287
chr1	63490592	63490599	FOXI1_MA0042.2	9.07075	-	chr1	63489771	63490760	ChRCC	gene	63489877	63491329	+	start	388	OverlapStart	NA	ENSG00000227485.1	RP11-5P4.2	any_promoter	0.02883	0.00652	0	0	1.15401
chr1	63565086	63565093	FOXI1_MA0042.2	9.07075	-	chr1	63564367	63565653	ChRCC,ccRCC	gene	63543751	63544702	-	start	20308	Upstream	NA	ENSG00000229225.1	RP11-5P4.3	distal_enhancer	0.29562	0.02039	1	0	3.26005
chr1	64039267	64039274	FOXI1_MA0042.2	9.07075	+	chr1	64039185	64039413	ccRCC	gene	63906440	64059392	-	start	20093	PeakInsideFeature	NA	ENSG00000142856.12	ITGB3BP	any_internal	0.01261	0.02682	0	0	-0.66433
chr1	64088763	64088770	FOXI1_MA0042.2	9.07075	-	chr1	64088571	64089064	ChRCC	gene	64058946	64125916	+	center	3614	PeakInsideFeature	NA	ENSG00000079739.11	PGM1	any_internal	0.0958	0.02643	0	0	1.49564
chr1	64129053	64129060	FOXI1_MA0042.2	9.07075	-	chr1	64127386	64129752	ccRCC	gene	64058946	64125916	+	end	2653	Downstream	NA	ENSG00000079739.11	PGM1	distal_enhancer	0.00825	0.03783	0	0	-1.31245
chr1	64129120	64129127	FOXI1_MA0042.2	9.07075	-	chr1	64127386	64129752	ccRCC	gene	64058946	64125916	+	end	2653	Downstream	NA	ENSG00000079739.11	PGM1	distal_enhancer	0.01359	0.06468	0	0	-1.59511
chr1	64140029	64140036	FOXI1_MA0042.2	9.07075	+	chr1	64139643	64141181	ChRCC,ccRCC	gene	64058946	64125916	+	end	14496	Downstream	NA	ENSG00000079739.11	PGM1	distal_enhancer	0.02025	0.07216	0	0	-1.39252
chr1	64140896	64140903	FOXI1_MA0042.2	9.07075	+	chr1	64139643	64141181	ChRCC,ccRCC	gene	64058946	64125916	+	end	14496	Downstream	NA	ENSG00000079739.11	PGM1	distal_enhancer	0.02522	0.05442	0	0	-0.8409
chr1	64197624	64197631	FOXI1_MA0042.2	9.07075	-	chr1	64196935	64197849	ChRCC,ccRCC	gene	64239692	64647181	+	start	42300	Upstream	NA	ENSG00000185483.7	ROR1	distal_enhancer	0.04965	0.04841	0	0	0.02946
chr1	64219454	64219461	FOXI1_MA0042.2	9.07075	+	chr1	64219209	64219784	ChRCC,ccRCC	gene	64239692	64647181	+	start	20196	Upstream	NA	ENSG00000185483.7	ROR1	distal_enhancer	0.0289	0.03904	0	0	-0.32173
chr1	64223554	64223561	FOXI1_MA0042.2	9.07075	-	chr1	64223159	64225017	ChRCC	gene	64239692	64647181	+	start	15604	Upstream	NA	ENSG00000185483.7	ROR1	distal_enhancer	0.01577	0.00909	0	0	0.40218
chr1	64223633	64223640	FOXI1_MA0042.2	9.07075	-	chr1	64223159	64225017	ChRCC	gene	64239692	64647181	+	start	15604	Upstream	NA	ENSG00000185483.7	ROR1	distal_enhancer	0.02521	0.01122	0	0	0.6877
chr1	64224059	64224066	FOXI1_MA0042.2	9.07075	-	chr1	64223159	64225017	ChRCC	gene	64239692	64647181	+	start	15604	Upstream	NA	ENSG00000185483.7	ROR1	distal_enhancer	0.0506	0.0181	0	0	1.06424
chr1	64224293	64224300	FOXI1_MA0042.2	9.07075	-	chr1	64223159	64225017	ChRCC	gene	64239692	64647181	+	start	15604	Upstream	NA	ENSG00000185483.7	ROR1	distal_enhancer	0.05974	0.01571	0	0	1.38244
chr1	64298420	64298427	FOXI1_MA0042.2	9.07075	-	chr1	64297916	64298891	ChRCC	gene	64239692	64647181	+	start	58711	PeakInsideFeature	NA	ENSG00000185483.7	ROR1	any_internal	0.02812	0.01156	0	0	0.77596
chr1	64303722	64303729	FOXI1_MA0042.2	9.07075	+	chr1	64303023	64304716	ChRCC,ccRCC	gene	64239692	64647181	+	start	64177	PeakInsideFeature	NA	ENSG00000185483.7	ROR1	any_internal	0.2162	0.0155	1	0	3.06731
chr1	64329030	64329037	FOXI1_MA0042.2	9.07075	+	chr1	64328833	64329215	ChRCC,ccRCC	gene	64239692	64647181	+	start	89332	PeakInsideFeature	NA	ENSG00000185483.7	ROR1	any_internal	0.01812	0.05122	0	0	-1.07756
chr1	64349650	64349657	FOXI1_MA0042.2	9.07075	-	chr1	64349435	64350695	ChRCC	gene	64239692	64647181	+	center	93371	PeakInsideFeature	NA	ENSG00000185483.7	ROR1	any_internal	0.04359	0.01839	0	0	0.87801
chr1	64358838	64358845	FOXI1_MA0042.2	9.07075	+	chr1	64358245	64359254	ChRCC,ccRCC	gene	64239692	64647181	+	center	84687	PeakInsideFeature	NA	ENSG00000185483.7	ROR1	any_internal	0.24133	0.4762	1	1	-0.94731
chr1	64364837	64364844	FOXI1_MA0042.2	9.07075	-	chr1	64364331	64365076	ccRCC	gene	64239692	64647181	+	center	78733	PeakInsideFeature	NA	ENSG00000185483.7	ROR1	any_internal	0.0195	0.0477	0	0	-0.92919
chr1	64372003	64372010	FOXI1_MA0042.2	9.07075	+	chr1	64371669	64372318	ChRCC	gene	64239692	64647181	+	center	71443	PeakInsideFeature	NA	ENSG00000185483.7	ROR1	any_internal	0.06928	0.01348	0	0	1.68578
chr1	64401023	64401030	FOXI1_MA0042.2	9.07075	-	chr1	64400710	64401787	ChRCC,ccRCC	gene	64239692	64647181	+	center	42188	PeakInsideFeature	NA	ENSG00000185483.7	ROR1	any_internal	0.24609	0.25967	1	1	-0.07407
chr1	64415582	64415589	FOXI1_MA0042.2	9.07075	+	chr1	64415174	64416078	ChRCC,ccRCC	gene	64239692	64647181	+	center	27810	PeakInsideFeature	NA	ENSG00000185483.7	ROR1	any_internal	0.02755	0.01298	0	0	0.66962
chr1	64446807	64446814	FOXI1_MA0042.2	9.07075	-	chr1	64446359	64447400	ChRCC,ccRCC	gene	64239692	64647181	+	center	3443	PeakInsideFeature	NA	ENSG00000185483.7	ROR1	any_internal	0.22038	0.01954	1	0	2.89366
chr1	64451036	64451043	FOXI1_MA0042.2	9.07075	-	chr1	64450686	64451045	ChRCC	gene	64239692	64647181	+	center	7429	PeakInsideFeature	NA	ENSG00000185483.7	ROR1	any_internal	0.01421	0.00531	0	0	0.60749
chr1	64457641	64457648	FOXI1_MA0042.2	9.07075	+	chr1	64457202	64457776	ChRCC,ccRCC	gene	64239692	64647181	+	center	14053	PeakInsideFeature	NA	ENSG00000185483.7	ROR1	any_internal	0.05618	0.01719	0	0	1.23278
chr1	64472910	64472917	FOXI1_MA0042.2	9.07075	+	chr1	64472223	64473103	ChRCC,ccRCC	gene	64239692	64647181	+	center	29227	PeakInsideFeature	NA	ENSG00000185483.7	ROR1	any_internal	0.01239	0.02511	0	0	-0.61192
chr1	64507699	64507706	FOXI1_MA0042.2	9.07075	+	chr1	64507308	64509358	ChRCC,ccRCC	gene	64239692	64647181	+	center	64897	PeakInsideFeature	NA	ENSG00000185483.7	ROR1	any_internal	0.01183	0.03085	0	0	-0.855
chr1	64512078	64512085	FOXI1_MA0042.2	9.07075	+	chr1	64511818	64512735	ChRCC,ccRCC	gene	64239692	64647181	+	center	68840	PeakInsideFeature	NA	ENSG00000185483.7	ROR1	any_internal	0.03088	0.01577	0	0	0.63255
chr1	64538216	64538223	FOXI1_MA0042.2	9.07075	-	chr1	64537508	64538484	ChRCC,ccRCC	gene	64532311	64532413	-	start	5583	Upstream	NA	ENSG00000200508.1	Y_RNA	any_promoter	0.01021	0.01663	0	0	-0.37093
chr1	64564689	64564696	FOXI1_MA0042.2	9.07075	-	chr1	64564060	64564849	ChRCC	gene	64560124	64636980	-	end	4330	PeakInsideFeature	NA	ENSG00000223949.2	RP11-24J23.2	any_internal	0.03784	0.01412	0	0	0.94044
chr1	64627311	64627318	FOXI1_MA0042.2	9.07075	+	chr1	64627055	64628197	ChRCC	gene	64560124	64636980	-	start	9354	PeakInsideFeature	NA	ENSG00000223949.2	RP11-24J23.2	any_internal	0.02918	0.0112	0	0	0.83639
chr1	64627636	64627643	FOXI1_MA0042.2	9.07075	+	chr1	64627055	64628197	ChRCC	gene	64560124	64636980	-	start	9354	PeakInsideFeature	NA	ENSG00000223949.2	RP11-24J23.2	any_internal	0.07975	0.00678	0	0	2.3078
chr1	64638122	64638129	FOXI1_MA0042.2	9.07075	-	chr1	64636932	64638624	ChRCC,ccRCC	gene	64560124	64636980	-	start	798	OverlapStart	NA	ENSG00000223949.2	RP11-24J23.2	any_promoter	0.00438	0.00558	0	0	-0.10391
chr1	64660011	64660018	FOXI1_MA0042.2	9.07075	-	chr1	64659937	64660161	ChRCC	gene	64669309	64733051	+	start	9260	Upstream	NA	ENSG00000177414.9	UBE2U	any_promoter	0.01596	0.00892	0	0	0.42398
chr1	64735077	64735084	FOXI1_MA0042.2	9.07075	-	chr1	64734565	64735469	ChRCC,ccRCC	gene	64669309	64733051	+	end	1966	Downstream	NA	ENSG00000177414.9	UBE2U	distal_enhancer	0.01765	0.01347	0	0	0.22176
chr1	64809223	64809230	FOXI1_MA0042.2	9.07075	+	chr1	64809092	64809848	ChRCC,ccRCC	gene	64850080	64850142	-	end	40610	Downstream	NA	ENSG00000238653.1	RNU7-62P	distal_enhancer	0.01543	0.02014	0	0	-0.23105
chr1	64942927	64942934	FOXI1_MA0042.2	9.07075	+	chr1	64942006	64943040	ChRCC,ccRCC	gene	64936427	65158741	+	start	6096	PeakInsideFeature	NA	ENSG00000158966.9	CACHD1	any_internal	0.03432	0.02621	0	0	0.27977
chr1	64954852	64954859	FOXI1_MA0042.2	9.07075	+	chr1	64954652	64955033	ChRCC	gene	64936427	65158741	+	start	18415	PeakInsideFeature	NA	ENSG00000158966.9	CACHD1	any_internal	0.06641	0.03588	0	0	0.7153
chr1	64962158	64962165	FOXI1_MA0042.2	9.07075	+	chr1	64961855	64962207	ccRCC	gene	64936427	65158741	+	start	25604	PeakInsideFeature	NA	ENSG00000158966.9	CACHD1	any_internal	0.00863	0.00776	0	0	0.06314
chr1	64982175	64982182	FOXI1_MA0042.2	9.07075	-	chr1	64981953	64982352	ChRCC,ccRCC	gene	64936427	65158741	+	start	45725	PeakInsideFeature	NA	ENSG00000158966.9	CACHD1	any_internal	0.02064	0.03618	0	0	-0.56628
chr1	64992997	64993004	FOXI1_MA0042.2	9.07075	-	chr1	64991828	64993219	ccRCC	gene	64936427	65158741	+	center	55061	PeakInsideFeature	NA	ENSG00000158966.9	CACHD1	any_internal	0.01927	0.01759	0	0	0.0805
chr1	64997289	64997296	FOXI1_MA0042.2	9.07075	+	chr1	64996809	64997584	ChRCC,ccRCC	gene	64936427	65158741	+	center	50388	PeakInsideFeature	NA	ENSG00000158966.9	CACHD1	any_internal	0.01292	0.02144	0	0	-0.42893
chr1	65006321	65006328	FOXI1_MA0042.2	9.07075	-	chr1	65005108	65006610	ChRCC,ccRCC	gene	64936427	65158741	+	center	41725	PeakInsideFeature	NA	ENSG00000158966.9	CACHD1	any_internal	0.04677	0.05475	0	0	-0.18461
chr1	65019070	65019077	FOXI1_MA0042.2	9.07075	-	chr1	65018979	65019309	ChRCC	gene	64936427	65158741	+	center	28440	PeakInsideFeature	NA	ENSG00000158966.9	CACHD1	any_internal	0.03025	0.01837	0	0	0.48052
chr1	65030785	65030792	FOXI1_MA0042.2	9.07075	-	chr1	65030506	65031307	ChRCC	gene	64936427	65158741	+	center	16678	PeakInsideFeature	NA	ENSG00000158966.9	CACHD1	any_internal	0.03779	0.0116	0	0	1.08722
chr1	65031110	65031117	FOXI1_MA0042.2	9.07075	+	chr1	65030506	65031307	ChRCC	gene	64936427	65158741	+	center	16678	PeakInsideFeature	NA	ENSG00000158966.9	CACHD1	any_internal	0.0388	0.01508	0	0	0.91544
chr1	65152954	65152961	FOXI1_MA0042.2	9.07075	+	chr1	65152477	65153819	ccRCC	gene	64936427	65158741	+	end	5593	PeakInsideFeature	NA	ENSG00000158966.9	CACHD1	any_internal	0.013	0.06922	0	0	-1.71249
chr1	65322300	65322307	FOXI1_MA0042.2	9.07075	+	chr1	65322143	65322649	ccRCC	gene	65298911	65432187	-	end	23485	PeakInsideFeature	NA	ENSG00000162434.7	JAK1	any_internal	0.02171	0.04218	0	0	-0.68967
chr1	65364088	65364095	FOXI1_MA0042.2	9.07075	-	chr1	65363058	65364619	ChRCC,ccRCC	gene	65298911	65432187	-	center	1711	PeakInsideFeature	NA	ENSG00000162434.7	JAK1	any_internal	0.30723	0.68635	1	1	-1.13012
chr1	65381817	65381824	FOXI1_MA0042.2	9.07075	+	chr1	65381196	65382158	ChRCC,ccRCC	gene	65384125	65384366	+	start	2448	Upstream	NA	ENSG00000234784.2	RP11-182I10.1	any_promoter	0.20079	0.37159	1	1	-0.85108
chr1	65388427	65388434	FOXI1_MA0042.2	9.07075	+	chr1	65386962	65388585	ChRCC,ccRCC	gene	65298911	65432187	-	center	22224	PeakInsideFeature	NA	ENSG00000162434.7	JAK1	any_internal	0.02361	0.02616	0	0	-0.10063
chr1	65419158	65419165	FOXI1_MA0042.2	9.07075	+	chr1	65418975	65419247	ChRCC	gene	65298911	65432187	-	start	13076	PeakInsideFeature	NA	ENSG00000162434.7	JAK1	any_internal	0.15428	0.03362	1	0	1.87308
chr1	65421852	65421859	FOXI1_MA0042.2	9.07075	-	chr1	65420636	65423149	ChRCC,ccRCC	gene	65298911	65432187	-	start	10295	PeakInsideFeature	NA	ENSG00000162434.7	JAK1	any_internal	0.06408	0.10681	0	1	-0.64521
chr1	65431157	65431164	FOXI1_MA0042.2	9.07075	+	chr1	65430953	65433436	ChRCC,ccRCC	gene	65298911	65432187	-	start	7	OverlapStart	NA	ENSG00000162434.7	JAK1	any_promoter	0.10603	0.13793	1	1	-0.34595
chr1	65447449	65447456	FOXI1_MA0042.2	9.07075	-	chr1	65446548	65448394	ChRCC,ccRCC	gene	65437907	65468159	-	center	5562	PeakInsideFeature	NA	ENSG00000226891.2	RP11-182I10.3	any_internal	0.04439	0.02645	0	0	0.55621
chr1	65453461	65453468	FOXI1_MA0042.2	9.07075	+	chr1	65452617	65453680	ChRCC,ccRCC	gene	65450290	65451770	-	start	1378	Upstream	NA	ENSG00000185031.6	SLC2A3P2	any_promoter	0.07528	0.111	0	1	-0.49644
chr1	65460077	65460084	FOXI1_MA0042.2	9.07075	+	chr1	65459607	65460286	ChRCC,ccRCC	gene	65450290	65451770	-	start	8176	Upstream	NA	ENSG00000185031.6	SLC2A3P2	any_promoter	0.03421	0.01605	0	0	0.72658
chr1	65523398	65523405	FOXI1_MA0042.2	9.07075	-	chr1	65521282	65523422	ChRCC,ccRCC	gene	65523437	65523525	-	end	1085	Downstream	NA	ENSG00000265996.1	MIR3671	distal_enhancer	0.01763	0.01643	0	0	0.06029
chr1	65532491	65532498	FOXI1_MA0042.2	9.07075	+	chr1	65531734	65534780	ChRCC,ccRCC	gene	65532309	65533420	-	start	163	FeatureInsidePeak	NA	ENSG00000231485.1	RP4-535B20.1	any_promoter	0.83815	0.97454	1	1	-0.21473
chr1	65534336	65534343	FOXI1_MA0042.2	9.07075	-	chr1	65531734	65534780	ChRCC,ccRCC	gene	65532309	65533420	-	start	163	FeatureInsidePeak	NA	ENSG00000231485.1	RP4-535B20.1	any_promoter	0.08062	0.17161	0	1	-0.98967
chr1	65539623	65539630	FOXI1_MA0042.2	9.07075	-	chr1	65539598	65539860	ChRCC	gene	65532309	65533420	-	start	6309	Upstream	NA	ENSG00000231485.1	RP4-535B20.1	any_promoter	0.0165	0.01322	0	0	0.17848
chr1	65619463	65619470	FOXI1_MA0042.2	9.07075	+	chr1	65619318	65620206	ChRCC,ccRCC	gene	65620162	65620333	+	start	400	OverlapStart	NA	ENSG00000231622.1	RP4-700A9.1	any_promoter	0.04441	0.0866	0	0	-0.80907
chr1	65681717	65681724	FOXI1_MA0042.2	9.07075	-	chr1	65680997	65681771	ChRCC,ccRCC	gene	65613231	65697828	+	end	16444	PeakInsideFeature	NA	ENSG00000162433.10	AK4	any_internal	0.01337	0.04383	0	0	-1.1477
chr1	65687832	65687839	FOXI1_MA0042.2	9.07075	-	chr1	65687469	65688344	ccRCC	gene	65613231	65697828	+	end	9922	PeakInsideFeature	NA	ENSG00000162433.10	AK4	any_internal	0.02341	0.07156	0	0	-1.24604
chr1	65695636	65695643	FOXI1_MA0042.2	9.07075	+	chr1	65695287	65696209	ccRCC	gene	65613231	65697828	+	end	2080	PeakInsideFeature	NA	ENSG00000162433.10	AK4	any_internal	0.00586	0.02133	0	0	-0.91197
chr1	65696185	65696192	FOXI1_MA0042.2	9.07075	-	chr1	65695287	65696209	ccRCC	gene	65613231	65697828	+	end	2080	PeakInsideFeature	NA	ENSG00000162433.10	AK4	any_internal	0.00866	0.01394	0	0	-0.33284
chr1	65713503	65713510	FOXI1_MA0042.2	9.07075	+	chr1	65713278	65714953	ChRCC,ccRCC	gene	65713901	65881552	+	start	214	OverlapStart	NA	ENSG00000116675.11	DNAJC6	any_promoter	0.02213	0.01226	0	0	0.49789
chr1	65719816	65719823	FOXI1_MA0042.2	9.07075	+	chr1	65719624	65721403	ChRCC,ccRCC	gene	65713901	65881552	+	start	6612	PeakInsideFeature	NA	ENSG00000116675.11	DNAJC6	any_internal	0.08173	0.10786	0	1	-0.35582
chr1	65730377	65730384	FOXI1_MA0042.2	9.07075	-	chr1	65730006	65730675	ChRCC,ccRCC	gene	65713901	65881552	+	start	16439	PeakInsideFeature	NA	ENSG00000116675.11	DNAJC6	any_internal	0.04559	0.08318	0	0	-0.72795
chr1	65826334	65826341	FOXI1_MA0042.2	9.07075	-	chr1	65826319	65826685	ChRCC	gene	65713901	65881552	+	center	28776	PeakInsideFeature	NA	ENSG00000116675.11	DNAJC6	any_internal	0.01294	0.01244	0	0	0.02959
chr1	65853899	65853906	FOXI1_MA0042.2	9.07075	+	chr1	65853580	65854131	ccRCC	gene	65713901	65881552	+	end	27697	PeakInsideFeature	NA	ENSG00000116675.11	DNAJC6	any_internal	0.00767	0.01011	0	0	-0.17127
chr1	65891709	65891716	FOXI1_MA0042.2	9.07075	+	chr1	65891403	65891751	ccRCC	gene	65886269	65901690	+	center	2402	PeakInsideFeature	NA	ENSG00000213625.4	LEPROT	any_internal	0.01297	0.02157	0	0	-0.43165
chr1	65933398	65933405	FOXI1_MA0042.2	9.07075	-	chr1	65933205	65933999	ccRCC	gene	65886247	66107242	+	start	47355	PeakInsideFeature	NA	ENSG00000116678.14	LEPR	any_internal	0.0154	0.04595	0	0	-1.08938
chr1	65959624	65959631	FOXI1_MA0042.2	9.07075	+	chr1	65959613	65960018	ccRCC	gene	65952088	65959871	+	end	56	OverlapEnd	NA	ENSG00000237852.1	RP4-630A11.3	any_internal	0.00958	0.02002	0	0	-0.57617
chr1	66016175	66016182	FOXI1_MA0042.2	9.07075	-	chr1	66015771	66016691	ChRCC,ccRCC	gene	65886247	66107242	+	center	19487	PeakInsideFeature	NA	ENSG00000116678.14	LEPR	any_internal	0.0248	0.04655	0	0	-0.67455
chr1	66029787	66029794	FOXI1_MA0042.2	9.07075	-	chr1	66029608	66030241	ccRCC	gene	66037231	66037335	+	start	7307	Upstream	NA	ENSG00000238931.1	snoU13	any_promoter	0.02062	0.03225	0	0	-0.44358
chr1	66167909	66167916	FOXI1_MA0042.2	9.07075	-	chr1	66167789	66168019	ChRCC	NA	NA	NA	NA	NA	NA	NA	NA	NA	NA	NA	0.01884	0.0189	0	0	-0.00283
chr1	66224066	66224073	FOXI1_MA0042.2	9.07075	-	chr1	66223286	66224293	ChRCC	gene	66226742	66227035	-	end	2953	Downstream	NA	ENSG00000239319.2	RN7SL854P	distal_enhancer	0.04389	0.02401	0	0	0.63868
chr1	66224170	66224177	FOXI1_MA0042.2	9.07075	+	chr1	66223286	66224293	ChRCC	gene	66226742	66227035	-	end	2953	Downstream	NA	ENSG00000239319.2	RN7SL854P	distal_enhancer	0.02376	0.0108	0	0	0.65656
chr1	66312614	66312621	FOXI1_MA0042.2	9.07075	+	chr1	66312330	66313369	ChRCC	gene	66258196	66840259	+	start	54653	PeakInsideFeature	NA	ENSG00000184588.13	PDE4B	any_internal	0.03405	0.00799	0	0	1.21683
chr1	66387377	66387384	FOXI1_MA0042.2	9.07075	-	chr1	66387180	66387654	ChRCC	gene	66258196	66840259	+	start	129221	PeakInsideFeature	NA	ENSG00000184588.13	PDE4B	any_internal	0.1423	0.00734	1	0	3.01666
chr1	66415056	66415063	FOXI1_MA0042.2	9.07075	-	chr1	66414261	66415329	ChRCC,ccRCC	gene	66258196	66840259	+	center	134432	PeakInsideFeature	NA	ENSG00000184588.13	PDE4B	any_internal	0.0605	0.01788	0	0	1.28774
chr1	66430203	66430210	FOXI1_MA0042.2	9.07075	-	chr1	66429771	66431609	ccRCC	gene	66258196	66840259	+	center	118537	PeakInsideFeature	NA	ENSG00000184588.13	PDE4B	any_internal	0.0121	0.0119	0	0	0.01218
chr1	66451672	66451679	FOXI1_MA0042.2	9.07075	+	chr1	66451259	66451695	ccRCC	gene	66258196	66840259	+	center	97750	PeakInsideFeature	NA	ENSG00000184588.13	PDE4B	any_internal	0.00576	0.00581	0	0	-0.00413
chr1	66510820	66510827	FOXI1_MA0042.2	9.07075	-	chr1	66510626	66510976	ccRCC	gene	66508182	66516401	-	center	1490	PeakInsideFeature	NA	ENSG00000227466.1	RP11-397C12.1	any_internal	0.0181	0.01878	0	0	-0.03256
chr1	66620044	66620051	FOXI1_MA0042.2	9.07075	-	chr1	66619371	66620827	ChRCC,ccRCC	gene	66258196	66840259	+	center	70872	PeakInsideFeature	NA	ENSG00000184588.13	PDE4B	any_internal	0.01559	0.01802	0	0	-0.12312
chr1	66681167	66681174	FOXI1_MA0042.2	9.07075	+	chr1	66680093	66681476	ChRCC,ccRCC	gene	66258196	66840259	+	center	131557	PeakInsideFeature	NA	ENSG00000184588.13	PDE4B	any_internal	0.06314	0.02889	0	0	0.88289
chr1	66707760	66707767	FOXI1_MA0042.2	9.07075	+	chr1	66707654	66707854	ChRCC	gene	66258196	66840259	+	end	132505	PeakInsideFeature	NA	ENSG00000184588.13	PDE4B	any_internal	0.02854	0.02514	0	0	0.1274
chr1	66713559	66713566	FOXI1_MA0042.2	9.07075	-	chr1	66712987	66713780	ccRCC	gene	66258196	66840259	+	end	126876	PeakInsideFeature	NA	ENSG00000184588.13	PDE4B	any_internal	0.00822	0.02824	0	0	-1.00407
chr1	66731467	66731474	FOXI1_MA0042.2	9.07075	+	chr1	66730775	66732070	ccRCC	gene	66258196	66840259	+	end	108837	PeakInsideFeature	NA	ENSG00000184588.13	PDE4B	any_internal	0.0155	0.0537	0	0	-1.26607
chr1	66747771	66747778	FOXI1_MA0042.2	9.07075	-	chr1	66747630	66748715	ChRCC,ccRCC	gene	66258196	66840259	+	end	92087	PeakInsideFeature	NA	ENSG00000184588.13	PDE4B	any_internal	0.01078	0.05555	0	0	-1.58143
chr1	66762028	66762035	FOXI1_MA0042.2	9.07075	-	chr1	66761455	66762374	ChRCC,ccRCC	gene	66258196	66840259	+	end	78345	PeakInsideFeature	NA	ENSG00000184588.13	PDE4B	any_internal	0.0356	0.02543	0	0	0.34936
chr1	66766720	66766727	FOXI1_MA0042.2	9.07075	-	chr1	66766097	66767259	ChRCC,ccRCC	gene	66258196	66840259	+	end	73581	PeakInsideFeature	NA	ENSG00000184588.13	PDE4B	any_internal	0.01547	0.05825	0	0	-1.36472
chr1	66815708	66815715	FOXI1_MA0042.2	9.07075	-	chr1	66815596	66816352	ChRCC,ccRCC	gene	66258196	66840259	+	end	24285	PeakInsideFeature	NA	ENSG00000184588.13	PDE4B	any_internal	0.02138	0.1136	0	1	-1.92176
chr1	66839075	66839082	FOXI1_MA0042.2	9.07075	+	chr1	66838059	66839315	ChRCC,ccRCC	gene	66258196	66840259	+	end	1572	PeakInsideFeature	NA	ENSG00000184588.13	PDE4B	any_internal	0.01708	0.04577	0	0	-0.99806
chr1	66905084	66905091	FOXI1_MA0042.2	9.07075	+	chr1	66904670	66905566	ChRCC,ccRCC	NA	NA	NA	NA	NA	NA	NA	NA	NA	NA	NA	0.01051	0.02032	0	0	-0.52801
chr1	66968395	66968402	FOXI1_MA0042.2	9.07075	+	chr1	66967677	66968667	ChRCC	gene	66999065	67213982	+	start	30893	Upstream	NA	ENSG00000118473.17	SGIP1	distal_enhancer	0.01864	0.01056	0	0	0.44698
chr1	67008660	67008667	FOXI1_MA0042.2	9.07075	+	chr1	67008155	67009692	ChRCC,ccRCC	gene	66999065	67213982	+	start	9858	PeakInsideFeature	NA	ENSG00000118473.17	SGIP1	any_internal	0.16115	0.04339	1	0	1.64988
chr1	67010853	67010860	FOXI1_MA0042.2	9.07075	-	chr1	67010571	67011543	ChRCC	gene	66999065	67213982	+	start	11992	PeakInsideFeature	NA	ENSG00000118473.17	SGIP1	any_internal	0.02804	0.01868	0	0	0.38761
chr1	67029334	67029341	FOXI1_MA0042.2	9.07075	-	chr1	67028800	67030664	ChRCC,ccRCC	gene	66999065	67213982	+	start	30667	PeakInsideFeature	NA	ENSG00000118473.17	SGIP1	any_internal	0.03236	0.08668	0	0	-1.15912
chr1	67170974	67170981	FOXI1_MA0042.2	9.07075	-	chr1	67170369	67171216	ccRCC	gene	66999065	67213982	+	end	43190	PeakInsideFeature	NA	ENSG00000118473.17	SGIP1	any_internal	0.01503	0.03767	0	0	-0.88548
chr1	67198974	67198981	FOXI1_MA0042.2	9.07075	-	chr1	67198063	67199355	ccRCC	gene	67196649	67196741	-	start	1968	Upstream	NA	ENSG00000221655.2	AL354978.1	any_promoter	0.00751	0.0095	0	0	-0.14229
chr1	67306569	67306576	FOXI1_MA0042.2	9.07075	-	chr1	67306364	67306796	ccRCC	gene	67278567	67390570	-	center	27988	PeakInsideFeature	NA	ENSG00000152763.12	WDR78	any_internal	0.01378	0.02174	0	0	-0.39238
chr1	67441441	67441448	FOXI1_MA0042.2	9.07075	+	chr1	67441309	67441519	ChRCC	gene	67390577	67454302	+	end	12888	PeakInsideFeature	NA	ENSG00000198160.10	MIER1	any_internal	0.01158	0.0164	0	0	-0.27161
chr1	67446606	67446613	FOXI1_MA0042.2	9.07075	+	chr1	67446100	67448970	ChRCC,ccRCC	gene	67390577	67454302	+	end	6767	PeakInsideFeature	NA	ENSG00000198160.10	MIER1	any_internal	0.32739	0.04138	1	0	2.67571
chr1	67518542	67518549	FOXI1_MA0042.2	9.07075	+	chr1	67518445	67520358	ChRCC,ccRCC	gene	67465014	67519782	-	start	381	OverlapStart	NA	ENSG00000116704.6	SLC35D1	any_promoter	0.06707	0.06849	0	0	-0.02578
chr1	67520339	67520346	FOXI1_MA0042.2	9.07075	+	chr1	67518445	67520358	ChRCC,ccRCC	gene	67465014	67519782	-	start	381	OverlapStart	NA	ENSG00000116704.6	SLC35D1	any_promoter	0.06174	0.13162	0	1	-0.96472
chr1	67647990	67647997	FOXI1_MA0042.2	9.07075	-	chr1	67647916	67648148	ccRCC	gene	67632082	67725662	+	start	15950	PeakInsideFeature	NA	ENSG00000162594.10	IL23R	any_internal	0.00794	0.01783	0	0	-0.58869
chr1	67660582	67660589	FOXI1_MA0042.2	9.07075	+	chr1	67659513	67660937	ccRCC	gene	67661822	67661926	+	start	1597	Upstream	NA	ENSG00000253074.1	RNU6-586P	any_promoter	0.01145	0.03401	0	0	-0.98188
chr1	67677952	67677959	FOXI1_MA0042.2	9.07075	-	chr1	67677168	67678196	ccRCC	gene	67632082	67725662	+	center	1190	PeakInsideFeature	NA	ENSG00000162594.10	IL23R	any_internal	0.01708	0.02789	0	0	-0.46024
chr1	67690688	67690695	FOXI1_MA0042.2	9.07075	+	chr1	67690575	67692672	ccRCC	gene	67557847	67697536	-	start	5913	PeakInsideFeature	NA	ENSG00000203963.7	C1orf141	any_internal	0.0109	0.0871	0	0	-2.1288
chr1	67778596	67778603	FOXI1_MA0042.2	9.07075	+	chr1	67778379	67778918	ccRCC	gene	67773046	67862583	+	start	5602	PeakInsideFeature	NA	ENSG00000081985.6	IL12RB2	any_internal	0.03028	0.02383	0	0	0.24074
chr1	67780671	67780678	FOXI1_MA0042.2	9.07075	-	chr1	67780104	67780738	ChRCC,ccRCC	gene	67773046	67862583	+	start	7375	PeakInsideFeature	NA	ENSG00000081985.6	IL12RB2	any_internal	0.02211	0.01826	0	0	0.17448
chr1	67808101	67808108	FOXI1_MA0042.2	9.07075	-	chr1	67807427	67808837	ChRCC,ccRCC	gene	67773046	67862583	+	center	9682	PeakInsideFeature	NA	ENSG00000081985.6	IL12RB2	any_internal	0.01267	0.02789	0	0	-0.70031
chr1	67833389	67833396	FOXI1_MA0042.2	9.07075	+	chr1	67833223	67834039	ChRCC,ccRCC	gene	67773046	67862583	+	center	15817	PeakInsideFeature	NA	ENSG00000081985.6	IL12RB2	any_internal	0.03155	0.01249	0	0	0.83862
chr1	67837660	67837667	FOXI1_MA0042.2	9.07075	+	chr1	67837406	67838512	ChRCC,ccRCC	gene	67773046	67862583	+	center	20145	PeakInsideFeature	NA	ENSG00000081985.6	IL12RB2	any_internal	0.13475	0.00926	1	0	2.80544
chr1	67848196	67848203	FOXI1_MA0042.2	9.07075	-	chr1	67847787	67848463	ChRCC,ccRCC	gene	67773046	67862583	+	end	14458	PeakInsideFeature	NA	ENSG00000081985.6	IL12RB2	any_internal	0.13295	0.06731	1	0	0.87256
chr1	67902440	67902447	FOXI1_MA0042.2	9.07075	+	chr1	67902383	67902779	ChRCC,ccRCC	gene	67873492	67896098	-	start	6483	Upstream	NA	ENSG00000142864.10	SERBP1	any_promoter	0.00863	0.01998	0	0	-0.64028
chr1	67931371	67931378	FOXI1_MA0042.2	9.07075	+	chr1	67930852	67931484	ccRCC	gene	67873492	67896098	-	start	35070	Upstream	NA	ENSG00000142864.10	SERBP1	distal_enhancer	0.01225	0.03155	0	0	-0.85301
chr1	67950392	67950399	FOXI1_MA0042.2	9.07075	-	chr1	67950209	67951547	ChRCC,ccRCC	gene	67995312	67998012	+	start	44434	Upstream	NA	ENSG00000235200.1	RP4-763G1.2	distal_enhancer	0.03442	0.02186	0	0	0.4588
chr1	68001047	68001054	FOXI1_MA0042.2	9.07075	+	chr1	68000933	68001506	ChRCC,ccRCC	gene	68006809	68006916	+	start	5590	Upstream	NA	ENSG00000207504.1	RNU6-1031P	any_promoter	0.05308	0.06518	0	0	-0.2471
chr1	68021896	68021903	FOXI1_MA0042.2	9.07075	-	chr1	68021018	68022180	ChRCC,ccRCC	gene	68026755	68027129	+	start	5156	Upstream	NA	ENSG00000238139.2	RP11-393N21.1	any_promoter	0.12608	0.02839	1	0	1.78137
chr1	68038078	68038085	FOXI1_MA0042.2	9.07075	+	chr1	68037237	68039397	ChRCC,ccRCC	gene	68026755	68027129	+	end	11188	Downstream	NA	ENSG00000238139.2	RP11-393N21.1	distal_enhancer	0.20058	0.01669	1	0	2.90306
chr1	68045826	68045833	FOXI1_MA0042.2	9.07075	-	chr1	68045342	68046120	ChRCC	gene	68026755	68027129	+	end	18602	Downstream	NA	ENSG00000238139.2	RP11-393N21.1	distal_enhancer	0.05202	0.01511	0	0	1.24936
chr1	68074331	68074338	FOXI1_MA0042.2	9.07075	-	chr1	68074061	68076709	ChRCC,ccRCC	gene	68122515	68122812	-	end	47130	Downstream	NA	ENSG00000242482.2	RN7SL392P	distal_enhancer	0.12066	0.02958	1	0	1.68125
chr1	68074757	68074764	FOXI1_MA0042.2	9.07075	+	chr1	68074061	68076709	ChRCC,ccRCC	gene	68122515	68122812	-	end	47130	Downstream	NA	ENSG00000242482.2	RN7SL392P	distal_enhancer	0.02816	0.02888	0	0	-0.02584
chr1	68080173	68080180	FOXI1_MA0042.2	9.07075	-	chr1	68080152	68080699	ChRCC	gene	68122515	68122812	-	end	42090	Downstream	NA	ENSG00000242482.2	RN7SL392P	distal_enhancer	0.04767	0.0177	0	0	1.01423
chr1	68084017	68084024	FOXI1_MA0042.2	9.07075	+	chr1	68083897	68085245	ChRCC,ccRCC	gene	68122515	68122812	-	end	37944	Downstream	NA	ENSG00000242482.2	RN7SL392P	distal_enhancer	0.02647	0.02795	0	0	-0.0549
chr1	68084149	68084156	FOXI1_MA0042.2	9.07075	+	chr1	68083897	68085245	ChRCC,ccRCC	gene	68122515	68122812	-	end	37944	Downstream	NA	ENSG00000242482.2	RN7SL392P	distal_enhancer	0.05657	0.03967	0	0	0.41041
chr1	68084491	68084498	FOXI1_MA0042.2	9.07075	+	chr1	68083897	68085245	ChRCC,ccRCC	gene	68122515	68122812	-	end	37944	Downstream	NA	ENSG00000242482.2	RN7SL392P	distal_enhancer	0.26918	0.09	1	0	1.46575
chr1	68118640	68118647	FOXI1_MA0042.2	9.07075	+	chr1	68118383	68119213	ChRCC,ccRCC	gene	68122515	68122812	-	end	3717	Downstream	NA	ENSG00000242482.2	RN7SL392P	distal_enhancer	0.09974	0.242	0	1	-1.18695
chr1	68148673	68148680	FOXI1_MA0042.2	9.07075	+	chr1	68148582	68148865	ChRCC	gene	68150743	68154021	+	start	2020	Upstream	NA	ENSG00000116717.7	GADD45A	any_promoter	0.14274	0.0559	1	0	1.1921
chr1	68168982	68168989	FOXI1_MA0042.2	9.07075	-	chr1	68168748	68169067	ChRCC	gene	68167148	68299150	-	end	1759	PeakInsideFeature	NA	ENSG00000172380.5	GNG12	any_internal	0.03144	0.00897	0	0	1.06194
chr1	68177699	68177706	FOXI1_MA0042.2	9.07075	-	chr1	68177369	68177860	ChRCC	gene	68167148	68299150	-	end	10466	PeakInsideFeature	NA	ENSG00000172380.5	GNG12	any_internal	0.10955	0.03019	1	0	1.53359
chr1	68179512	68179519	FOXI1_MA0042.2	9.07075	-	chr1	68178949	68179749	ChRCC,ccRCC	gene	68167148	68299150	-	end	12201	PeakInsideFeature	NA	ENSG00000172380.5	GNG12	any_internal	0.04442	0.04335	0	0	0.02778
chr1	68186065	68186072	FOXI1_MA0042.2	9.07075	-	chr1	68185272	68186281	ChRCC	gene	68167148	68299150	-	end	18628	PeakInsideFeature	NA	ENSG00000172380.5	GNG12	any_internal	0.5839	0.02641	1	0	3.96655
chr1	68225036	68225043	FOXI1_MA0042.2	9.07075	+	chr1	68225032	68226913	ChRCC,ccRCC	gene	68167148	68299150	-	center	7177	PeakInsideFeature	NA	ENSG00000172380.5	GNG12	any_internal	0.06749	0.03867	0	0	0.65288
chr1	68257914	68257921	FOXI1_MA0042.2	9.07075	-	chr1	68257013	68258021	ChRCC,ccRCC	gene	68167148	68299150	-	center	24368	PeakInsideFeature	NA	ENSG00000172380.5	GNG12	any_internal	0.10313	0.02642	1	0	1.5912
chr1	68265256	68265263	FOXI1_MA0042.2	9.07075	-	chr1	68265003	68265329	ChRCC	gene	68167148	68299150	-	center	32017	PeakInsideFeature	NA	ENSG00000172380.5	GNG12	any_internal	0.10369	0.01038	1	0	2.38637
chr1	68277590	68277597	FOXI1_MA0042.2	9.07075	-	chr1	68277393	68277719	ChRCC	gene	68167148	68299150	-	start	21594	PeakInsideFeature	NA	ENSG00000172380.5	GNG12	any_internal	0.03607	0.02984	0	0	0.20166
chr1	68279862	68279869	FOXI1_MA0042.2	9.07075	+	chr1	68279640	68280588	ChRCC,ccRCC	gene	68167148	68299150	-	start	19036	PeakInsideFeature	NA	ENSG00000172380.5	GNG12	any_internal	0.0401	0.17517	0	1	-1.85126
chr1	68283399	68283406	FOXI1_MA0042.2	9.07075	+	chr1	68283011	68283627	ChRCC,ccRCC	gene	68167148	68299150	-	start	15831	PeakInsideFeature	NA	ENSG00000172380.5	GNG12	any_internal	0.06807	0.03744	0	0	0.69909
chr1	68359895	68359902	FOXI1_MA0042.2	9.07075	-	chr1	68359518	68360035	ChRCC	gene	68297985	68668670	+	start	61791	PeakInsideFeature	NA	ENSG00000232284.3	GNG12-AS1	any_internal	0.01244	0.00704	0	0	0.36552
chr1	68399502	68399509	FOXI1_MA0042.2	9.07075	+	chr1	68399359	68399666	ChRCC	gene	68297985	68668670	+	center	83815	PeakInsideFeature	NA	ENSG00000232284.3	GNG12-AS1	any_internal	0.05613	0.0081	0	0	1.77707
chr1	68406092	68406099	FOXI1_MA0042.2	9.07075	-	chr1	68405513	68406307	ChRCC	gene	68297985	68668670	+	center	77417	PeakInsideFeature	NA	ENSG00000232284.3	GNG12-AS1	any_internal	0.02202	0.01497	0	0	0.33853
chr1	68566672	68566679	FOXI1_MA0042.2	9.07075	+	chr1	68565515	68566869	ChRCC	gene	68564141	68698803	-	end	2051	PeakInsideFeature	NA	ENSG00000116729.9	WLS	any_internal	0.01482	0.01164	0	0	0.18437
chr1	68611484	68611491	FOXI1_MA0042.2	9.07075	-	chr1	68611134	68611949	ChRCC,ccRCC	gene	68564141	68698803	-	center	19931	PeakInsideFeature	NA	ENSG00000116729.9	WLS	any_internal	0.26837	0.043	1	0	2.35644
chr1	68622185	68622192	FOXI1_MA0042.2	9.07075	+	chr1	68622080	68622313	ChRCC	gene	68564141	68698803	-	center	9276	PeakInsideFeature	NA	ENSG00000116729.9	WLS	any_internal	0.041	0.02356	0	0	0.57994
chr1	68632156	68632163	FOXI1_MA0042.2	9.07075	+	chr1	68632017	68632670	ChRCC	gene	68627443	68628773	-	start	3570	Upstream	NA	ENSG00000234383.1	CTBP2P8	any_promoter	0.07586	0.01408	0	0	1.76451
chr1	68638809	68638816	FOXI1_MA0042.2	9.07075	-	chr1	68638771	68640653	ChRCC,ccRCC	gene	68564141	68698803	-	center	8240	PeakInsideFeature	NA	ENSG00000116729.9	WLS	any_internal	0.01969	0.01033	0	0	0.51108
chr1	68654193	68654200	FOXI1_MA0042.2	9.07075	+	chr1	68653831	68654296	ChRCC	gene	68649200	68649293	-	start	4770	Upstream	NA	ENSG00000221203.1	MIR1262	any_promoter	0.02696	0.01404	0	0	0.58706
chr1	68679490	68679497	FOXI1_MA0042.2	9.07075	-	chr1	68679467	68680936	ChRCC,ccRCC	gene	68564141	68698803	-	start	18602	PeakInsideFeature	NA	ENSG00000116729.9	WLS	any_internal	0.01896	0.02131	0	0	-0.10659
chr1	68758167	68758174	FOXI1_MA0042.2	9.07075	-	chr1	68757435	68758332	ChRCC,ccRCC	gene	68748070	68748305	+	end	9578	Downstream	NA	ENSG00000225242.2	COX6B1P7	distal_enhancer	0.02525	0.01195	0	0	0.64401
chr1	68843380	68843387	FOXI1_MA0042.2	9.07075	-	chr1	68843115	68843571	ChRCC	gene	68841009	68841346	-	start	1997	Upstream	NA	ENSG00000237622.1	TCEB1P18	any_promoter	0.01124	0.01281	0	0	-0.09556
chr1	68916113	68916120	FOXI1_MA0042.2	9.07075	+	chr1	68915552	68916179	ChRCC	gene	68894504	68915642	-	start	223	OverlapStart	NA	ENSG00000116745.6	RPE65	any_promoter	0.01927	0.01742	0	0	0.0889
chr1	69066153	69066160	FOXI1_MA0042.2	9.07075	-	chr1	69065721	69066277	ChRCC,ccRCC	NA	NA	NA	NA	NA	NA	NA	NA	NA	NA	NA	0.04616	0.02609	0	0	0.61473
chr1	69283941	69283948	FOXI1_MA0042.2	9.07075	+	chr1	69283474	69284113	ccRCC	NA	NA	NA	NA	NA	NA	NA	NA	NA	NA	NA	0.00975	0.02251	0	0	-0.67375
chr1	69347015	69347022	FOXI1_MA0042.2	9.07075	-	chr1	69346848	69347477	ccRCC	NA	NA	NA	NA	NA	NA	NA	NA	NA	NA	NA	0.02211	0.03387	0	0	-0.43077
chr1	69382265	69382272	FOXI1_MA0042.2	9.07075	-	chr1	69381631	69382812	ChRCC,ccRCC	NA	NA	NA	NA	NA	NA	NA	NA	NA	NA	NA	0.39798	0.41471	1	1	-0.05775
chr1	69389638	69389645	FOXI1_MA0042.2	9.07075	+	chr1	69389602	69389955	ccRCC	NA	NA	NA	NA	NA	NA	NA	NA	NA	NA	NA	0.01871	0.02947	0	0	-0.4372
chr1	69561497	69561504	FOXI1_MA0042.2	9.07075	-	chr1	69561190	69561650	ChRCC	gene	69521580	69650686	+	center	24713	PeakInsideFeature	NA	ENSG00000223883.1	RP11-424D14.1	any_internal	0.02023	0.00788	0	0	0.70589
chr1	69585721	69585728	FOXI1_MA0042.2	9.07075	-	chr1	69585583	69586264	ccRCC	gene	69521580	69650686	+	center	210	PeakInsideFeature	NA	ENSG00000223883.1	RP11-424D14.1	any_internal	0.01552	0.03845	0	0	-0.88189
chr1	69695822	69695829	FOXI1_MA0042.2	9.07075	-	chr1	69695418	69696336	ccRCC	gene	69709054	69715106	-	end	13177	Downstream	NA	ENSG00000235446.1	RP11-74K19.1	distal_enhancer	0.00669	0.01499	0	0	-0.53768
chr1	70394166	70394173	FOXI1_MA0042.2	9.07075	-	chr1	70393794	70394213	ccRCC	gene	70034080	70617628	+	center	68149	PeakInsideFeature	NA	ENSG00000033122.14	LRRC7	any_internal	0.01052	0.01959	0	0	-0.49408
chr1	70538858	70538865	FOXI1_MA0042.2	9.07075	+	chr1	70537908	70539010	ccRCC	gene	70034080	70617628	+	end	79169	PeakInsideFeature	NA	ENSG00000033122.14	LRRC7	any_internal	0.00699	0.01201	0	0	-0.34343
chr1	70571729	70571736	FOXI1_MA0042.2	9.07075	-	chr1	70571580	70571821	ChRCC	gene	70034080	70617628	+	end	45928	PeakInsideFeature	NA	ENSG00000033122.14	LRRC7	any_internal	0.0229	0.01177	0	0	0.5602
chr1	70868057	70868064	FOXI1_MA0042.2	9.07075	+	chr1	70867582	70868204	ChRCC	gene	70876900	70905534	+	start	9007	Upstream	NA	ENSG00000116761.7	CTH	any_promoter	0.03138	0.01103	0	0	0.9228
chr1	70876096	70876103	FOXI1_MA0042.2	9.07075	+	chr1	70876007	70877415	ChRCC,ccRCC	gene	70876900	70905534	+	start	189	OverlapStart	NA	ENSG00000116761.7	CTH	any_promoter	0.10421	0.06727	1	0	0.5537
chr1	70876583	70876590	FOXI1_MA0042.2	9.07075	-	chr1	70876007	70877415	ChRCC,ccRCC	gene	70876900	70905534	+	start	189	OverlapStart	NA	ENSG00000116761.7	CTH	any_promoter	0.34817	0.50694	1	1	-0.52727
chr1	70883148	70883155	FOXI1_MA0042.2	9.07075	+	chr1	70883002	70883268	ChRCC	gene	70876900	70905534	+	start	6235	PeakInsideFeature	NA	ENSG00000116761.7	CTH	any_internal	0.03347	0.00971	0	0	1.07752
chr1	70892101	70892108	FOXI1_MA0042.2	9.07075	-	chr1	70891976	70892258	ChRCC	gene	70876900	70905534	+	center	900	PeakInsideFeature	NA	ENSG00000116761.7	CTH	any_internal	0.01199	0.01044	0	0	0.09768
chr1	70892117	70892124	FOXI1_MA0042.2	9.07075	-	chr1	70891976	70892258	ChRCC	gene	70876900	70905534	+	center	900	PeakInsideFeature	NA	ENSG00000116761.7	CTH	any_internal	0.01199	0.01061	0	0	0.08663
chr1	70962163	70962170	FOXI1_MA0042.2	9.07075	+	chr1	70960994	70962506	ChRCC	gene	70996208	70997175	+	start	34458	Upstream	NA	ENSG00000233020.1	RP11-42O15.2	distal_enhancer	0.04266	0.01515	0	0	1.01796
chr1	70969133	70969140	FOXI1_MA0042.2	9.07075	+	chr1	70969068	70969306	ccRCC	gene	70996208	70997175	+	start	27021	Upstream	NA	ENSG00000233020.1	RP11-42O15.2	distal_enhancer	0.01043	0.02187	0	0	-0.60145
chr1	70981385	70981392	FOXI1_MA0042.2	9.07075	-	chr1	70981251	70982029	ChRCC	gene	70996208	70997175	+	start	14568	Upstream	NA	ENSG00000233020.1	RP11-42O15.2	distal_enhancer	0.06287	0.01274	0	0	1.60985
chr1	71015459	71015466	FOXI1_MA0042.2	9.07075	+	chr1	71015357	71015651	ChRCC	gene	70996208	70997175	+	end	18329	Downstream	NA	ENSG00000233020.1	RP11-42O15.2	distal_enhancer	0.01641	0.00836	0	0	0.48702
chr1	71015485	71015492	FOXI1_MA0042.2	9.07075	+	chr1	71015357	71015651	ChRCC	gene	70996208	70997175	+	end	18329	Downstream	NA	ENSG00000233020.1	RP11-42O15.2	distal_enhancer	0.01738	0.00841	0	0	0.53239
chr1	71053933	71053940	FOXI1_MA0042.2	9.07075	-	chr1	71053425	71054500	ChRCC	NA	NA	NA	NA	NA	NA	NA	NA	NA	NA	NA	0.35192	0.01338	1	0	3.85849
chr1	71058775	71058782	FOXI1_MA0042.2	9.07075	-	chr1	71058525	71058994	ChRCC	NA	NA	NA	NA	NA	NA	NA	NA	NA	NA	NA	0.04219	0.02225	0	0	0.6668
chr1	71160483	71160490	FOXI1_MA0042.2	9.07075	-	chr1	71160429	71160667	ChRCC	gene	71172135	71252151	+	start	11587	Upstream	NA	ENSG00000229051.1	RP5-952N6.1	distal_enhancer	0.02408	0.00653	0	0	0.97332
chr1	71169426	71169433	FOXI1_MA0042.2	9.07075	-	chr1	71169271	71169751	ccRCC	gene	71172135	71252151	+	start	2624	Upstream	NA	ENSG00000229051.1	RP5-952N6.1	any_promoter	0.01058	0.01593	0	0	-0.31064
chr1	71185986	71185993	FOXI1_MA0042.2	9.07075	-	chr1	71185815	71186393	ChRCC	gene	71181615	71185972	-	start	132	OverlapStart	NA	ENSG00000226208.1	RP11-99H8.1	any_promoter	0.07242	0.01849	0	0	1.47876
chr1	71312761	71312768	FOXI1_MA0042.2	9.07075	-	chr1	71312497	71313154	ChRCC,ccRCC	gene	71318035	71513491	-	end	5210	Downstream	NA	ENSG00000050628.16	PTGER3	distal_enhancer	0.24397	0.02494	1	0	2.80321
chr1	71330033	71330040	FOXI1_MA0042.2	9.07075	-	chr1	71330020	71330374	ChRCC	gene	71318035	71513491	-	end	12162	PeakInsideFeature	NA	ENSG00000050628.16	PTGER3	any_internal	0.02475	0.01684	0	0	0.35307
chr1	71330239	71330246	FOXI1_MA0042.2	9.07075	+	chr1	71330020	71330374	ChRCC	gene	71318035	71513491	-	end	12162	PeakInsideFeature	NA	ENSG00000050628.16	PTGER3	any_internal	0.04839	0.02035	0	0	0.90706
chr1	71357022	71357029	FOXI1_MA0042.2	9.07075	+	chr1	71356323	71358319	ChRCC	gene	71318035	71513491	-	end	39286	PeakInsideFeature	NA	ENSG00000050628.16	PTGER3	any_internal	0.0474	0.01772	0	0	1.00667
chr1	71364918	71364925	FOXI1_MA0042.2	9.07075	-	chr1	71363949	71365316	ChRCC,ccRCC	gene	71318035	71513491	-	end	46597	PeakInsideFeature	NA	ENSG00000050628.16	PTGER3	any_internal	0.20875	0.01898	1	0	2.84559
chr1	71380696	71380703	FOXI1_MA0042.2	9.07075	+	chr1	71380493	71382056	ChRCC,ccRCC	gene	71318035	71513491	-	center	34489	PeakInsideFeature	NA	ENSG00000050628.16	PTGER3	any_internal	0.12879	0.06385	1	0	0.89507
chr1	71381622	71381629	FOXI1_MA0042.2	9.07075	+	chr1	71380493	71382056	ChRCC,ccRCC	gene	71318035	71513491	-	center	34489	PeakInsideFeature	NA	ENSG00000050628.16	PTGER3	any_internal	0.02395	0.01868	0	0	0.23087
chr1	71415860	71415867	FOXI1_MA0042.2	9.07075	+	chr1	71414766	71416599	ChRCC,ccRCC	gene	71318035	71513491	-	center	81	PeakInsideFeature	NA	ENSG00000050628.16	PTGER3	any_internal	0.02604	0.1442	0	1	-2.04682
chr1	71451140	71451147	FOXI1_MA0042.2	9.07075	+	chr1	71450944	71451985	ChRCC,ccRCC	gene	71318035	71513491	-	center	35701	PeakInsideFeature	NA	ENSG00000050628.16	PTGER3	any_internal	0.12531	0.02932	1	0	1.74019
chr1	71456556	71456563	FOXI1_MA0042.2	9.07075	-	chr1	71456183	71457233	ChRCC,ccRCC	gene	71318035	71513491	-	center	40945	PeakInsideFeature	NA	ENSG00000050628.16	PTGER3	any_internal	0.01716	0.0098	0	0	0.42495
chr1	71484946	71484953	FOXI1_MA0042.2	9.07075	-	chr1	71484863	71485233	ChRCC,ccRCC	gene	71318035	71513491	-	start	28443	PeakInsideFeature	NA	ENSG00000050628.16	PTGER3	any_internal	0.04399	0.02648	0	0	0.54475
chr1	71515754	71515761	FOXI1_MA0042.2	9.07075	+	chr1	71515681	71516026	ChRCC,ccRCC	gene	71318035	71513491	-	start	2362	Upstream	NA	ENSG00000050628.16	PTGER3	any_promoter	0.16261	0.09821	1	0	0.66539
chr1	71534185	71534192	FOXI1_MA0042.2	9.07075	-	chr1	71534102	71534324	ccRCC	gene	71533313	71533399	-	start	814	Upstream	NA	ENSG00000207721.1	MIR186	any_promoter	0.01268	0.02298	0	0	-0.50863
chr1	71558011	71558018	FOXI1_MA0042.2	9.07075	-	chr1	71557787	71558668	ChRCC	gene	71547006	71955652	+	start	11221	PeakInsideFeature	NA	ENSG00000229956.5	ZRANB2-AS2	any_internal	0.01132	0.00899	0	0	0.15404
chr1	71620353	71620360	FOXI1_MA0042.2	9.07075	-	chr1	71619868	71620366	ccRCC	gene	71547006	71955652	+	start	73111	PeakInsideFeature	NA	ENSG00000229956.5	ZRANB2-AS2	any_internal	0.01065	0.01814	0	0	-0.41718
chr1	71651517	71651524	FOXI1_MA0042.2	9.07075	-	chr1	71651140	71651750	ChRCC	gene	71547006	71955652	+	center	99884	PeakInsideFeature	NA	ENSG00000229956.5	ZRANB2-AS2	any_internal	0.04317	0.02435	0	0	0.60619
chr1	71979861	71979868	FOXI1_MA0042.2	9.07075	+	chr1	71979415	71980106	ccRCC	gene	71861622	72748417	-	end	118138	PeakInsideFeature	NA	ENSG00000172260.9	NEGR1	any_internal	0.02499	0.05229	0	0	-0.80267
chr1	72051579	72051586	FOXI1_MA0042.2	9.07075	-	chr1	72051532	72052128	ChRCC	gene	71861622	72748417	-	end	190208	PeakInsideFeature	NA	ENSG00000172260.9	NEGR1	any_internal	0.01888	0.00843	0	0	0.60355
chr1	72264580	72264587	FOXI1_MA0042.2	9.07075	+	chr1	72263697	72264925	ccRCC	gene	72259914	72302695	-	end	4397	PeakInsideFeature	NA	ENSG00000228853.1	NEGR1-IT1	any_internal	0.00764	0.01799	0	0	-0.61871
chr1	72274959	72274966	FOXI1_MA0042.2	9.07075	+	chr1	72274776	72275074	ccRCC	gene	72259914	72302695	-	center	6379	PeakInsideFeature	NA	ENSG00000228853.1	NEGR1-IT1	any_internal	0.0063	0.03019	0	0	-1.21918
chr1	72354354	72354361	FOXI1_MA0042.2	9.07075	+	chr1	72354268	72354593	ccRCC	gene	71861622	72748417	-	center	49411	PeakInsideFeature	NA	ENSG00000172260.9	NEGR1	any_internal	0.02177	0.04062	0	0	-0.64469
chr1	72937268	72937275	FOXI1_MA0042.2	9.07075	-	chr1	72936972	72937517	ChRCC	NA	NA	NA	NA	NA	NA	NA	NA	NA	NA	NA	0.01662	0.01752	0	0	-0.04515
chr1	73009976	73009983	FOXI1_MA0042.2	9.07075	-	chr1	73009909	73010131	ChRCC	NA	NA	NA	NA	NA	NA	NA	NA	NA	NA	NA	0.024	0.01042	0	0	0.69088
chr1	73225056	73225063	FOXI1_MA0042.2	9.07075	-	chr1	73224918	73225118	ccRCC	gene	73230713	73245974	+	start	5695	Upstream	NA	ENSG00000227016.2	RP11-262K1.1	any_promoter	0.00851	0.01259	0	0	-0.26544
chr1	73402797	73402804	FOXI1_MA0042.2	9.07075	-	chr1	73402071	73403232	ccRCC	gene	73214603	73364823	-	start	37828	Upstream	NA	ENSG00000225087.1	RP4-660H19.1	distal_enhancer	0.00626	0.00979	0	0	-0.25904
chr1	74059309	74059316	FOXI1_MA0042.2	9.07075	+	chr1	74058580	74059883	ChRCC,ccRCC	gene	74100898	74180897	+	start	41667	Upstream	NA	ENSG00000223479.3	RP4-788P17.1	distal_enhancer	0.25005	0.04421	1	0	2.22726
chr1	74133857	74133864	FOXI1_MA0042.2	9.07075	-	chr1	74133608	74134298	ccRCC	gene	74100898	74180897	+	center	6944	PeakInsideFeature	NA	ENSG00000223479.3	RP4-788P17.1	any_internal	0.01085	0.02387	0	0	-0.65783
chr1	74249333	74249340	FOXI1_MA0042.2	9.07075	-	chr1	74249106	74250182	ChRCC	gene	74215199	74215306	-	start	34338	Upstream	NA	ENSG00000200601.1	RNA5SP50	distal_enhancer	0.08519	0.01897	0	0	1.65992
chr1	74266325	74266332	FOXI1_MA0042.2	9.07075	-	chr1	74265945	74266614	ChRCC	NA	NA	NA	NA	NA	NA	NA	NA	NA	NA	NA	0.28555	0.01314	1	0	3.58161
chr1	74271644	74271651	FOXI1_MA0042.2	9.07075	-	chr1	74271160	74272111	ChRCC	NA	NA	NA	NA	NA	NA	NA	NA	NA	NA	NA	0.27245	0.01116	1	0	3.63648
chr1	74272016	74272023	FOXI1_MA0042.2	9.07075	+	chr1	74271160	74272111	ChRCC	NA	NA	NA	NA	NA	NA	NA	NA	NA	NA	NA	0.02648	0.0073	0	0	1.00729
chr1	74281535	74281542	FOXI1_MA0042.2	9.07075	+	chr1	74281325	74281723	ChRCC	NA	NA	NA	NA	NA	NA	NA	NA	NA	NA	NA	0.03015	0.00814	0	0	1.07729
chr1	74537121	74537128	FOXI1_MA0042.2	9.07075	+	chr1	74536892	74537282	ChRCC	gene	74491698	74663871	-	center	40697	PeakInsideFeature	NA	ENSG00000162620.11	LRRIQ3	any_internal	0.01742	0.00707	0	0	0.63392
chr1	74822258	74822265	FOXI1_MA0042.2	9.07075	-	chr1	74822225	74822592	ChRCC	gene	74807262	74844486	-	center	3466	PeakInsideFeature	NA	ENSG00000237324.2	RP11-439H8.4	any_internal	0.01768	0.01185	0	0	0.31926
chr1	74904982	74904989	FOXI1_MA0042.2	9.07075	+	chr1	74904902	74905210	ccRCC	gene	74663946	75010112	+	center	68027	PeakInsideFeature	NA	ENSG00000116783.10	TNNI3K	any_internal	0.00998	0.01693	0	0	-0.40136
chr1	74931492	74931499	FOXI1_MA0042.2	9.07075	+	chr1	74930833	74931546	ccRCC	gene	74933878	74935227	+	start	2689	Upstream	NA	ENSG00000233894.1	RP4-650F12.2	any_promoter	0.01015	0.01841	0	0	-0.46284
chr1	74972065	74972072	FOXI1_MA0042.2	9.07075	+	chr1	74971962	74972214	ChRCC	gene	74935561	74978298	-	start	6210	PeakInsideFeature	NA	ENSG00000162621.5	LRRC53	any_internal	0.01715	0.01097	0	0	0.34796
chr1	74992592	74992599	FOXI1_MA0042.2	9.07075	-	chr1	74992410	74992982	ChRCC	gene	74663918	75009666	+	end	16970	PeakInsideFeature	NA	ENSG00000259030.2	FPGT-TNNI3K	any_internal	0.02247	0.00962	0	0	0.68084
chr1	74992836	74992843	FOXI1_MA0042.2	9.07075	+	chr1	74992410	74992982	ChRCC	gene	74663918	75009666	+	end	16970	PeakInsideFeature	NA	ENSG00000259030.2	FPGT-TNNI3K	any_internal	0.05202	0.01281	0	0	1.37883
chr1	75016663	75016670	FOXI1_MA0042.2	9.07075	-	chr1	75016406	75016740	ccRCC	gene	74663946	75010112	+	end	6461	Downstream	NA	ENSG00000116783.10	TNNI3K	distal_enhancer	0.01108	0.02057	0	0	-0.50266
chr1	75093669	75093676	FOXI1_MA0042.2	9.07075	+	chr1	75093622	75094396	ChRCC	gene	75033794	75139422	-	center	7401	PeakInsideFeature	NA	ENSG00000178965.9	C1orf173	any_internal	0.05541	0.01496	0	0	1.33226
chr1	75093929	75093936	FOXI1_MA0042.2	9.07075	+	chr1	75093622	75094396	ChRCC	gene	75033794	75139422	-	center	7401	PeakInsideFeature	NA	ENSG00000178965.9	C1orf173	any_internal	0.06169	0.00911	0	0	1.81893
chr1	75155575	75155582	FOXI1_MA0042.2	9.07075	+	chr1	75155285	75156082	ChRCC,ccRCC	gene	75164452	75165017	-	end	8769	Downstream	NA	ENSG00000272864.1	RP11-17E13.2	distal_enhancer	0.03237	0.02964	0	0	0.09229
chr1	75180739	75180746	FOXI1_MA0042.2	9.07075	+	chr1	75180348	75181199	ccRCC	gene	75171169	75199092	-	center	4357	PeakInsideFeature	NA	ENSG00000116791.9	CRYZ	any_internal	0.00905	0.01546	0	0	-0.38858
chr1	75215066	75215073	FOXI1_MA0042.2	9.07075	-	chr1	75214480	75215228	ccRCC	gene	75198835	75232362	+	center	744	PeakInsideFeature	NA	ENSG00000162623.11	TYW3	any_internal	0.00688	0.02801	0	0	-1.09627
chr1	75452666	75452673	FOXI1_MA0042.2	9.07075	+	chr1	75452531	75452857	ccRCC	gene	75428997	75430802	+	end	21892	Downstream	NA	ENSG00000229943.1	RP11-93N20.1	distal_enhancer	0.01084	0.02362	0	0	-0.64829
chr1	75578096	75578103	FOXI1_MA0042.2	9.07075	-	chr1	75577692	75578627	ccRCC	gene	75588202	75589612	-	end	10043	Downstream	NA	ENSG00000261213.1	RP11-510C10.4	distal_enhancer	0.01002	0.02323	0	0	-0.68576
chr1	75669677	75669684	FOXI1_MA0042.2	9.07075	+	chr1	75669170	75669696	ChRCC,ccRCC	gene	75667815	76076801	-	end	1618	PeakInsideFeature	NA	ENSG00000137968.12	SLC44A5	any_internal	0.01295	0.01959	0	0	-0.34427
chr1	75797356	75797363	FOXI1_MA0042.2	9.07075	+	chr1	75797160	75797569	ChRCC	gene	75667815	76076801	-	center	74944	PeakInsideFeature	NA	ENSG00000137968.12	SLC44A5	any_internal	0.11575	0.02508	1	0	1.79329
chr1	75804921	75804928	FOXI1_MA0042.2	9.07075	+	chr1	75804751	75805128	ChRCC	gene	75667815	76076801	-	center	67369	PeakInsideFeature	NA	ENSG00000137968.12	SLC44A5	any_internal	0.0187	0.01047	0	0	0.45568
chr1	75821426	75821433	FOXI1_MA0042.2	9.07075	+	chr1	75821261	75821870	ChRCC	gene	75667815	76076801	-	center	50743	PeakInsideFeature	NA	ENSG00000137968.12	SLC44A5	any_internal	0.02071	0.01192	0	0	0.45664
chr1	75841976	75841983	FOXI1_MA0042.2	9.07075	+	chr1	75841449	75842279	ccRCC	gene	75667815	76076801	-	center	30444	PeakInsideFeature	NA	ENSG00000137968.12	SLC44A5	any_internal	0.02	0.05308	0	0	-1.03136
chr1	75867403	75867410	FOXI1_MA0042.2	9.07075	+	chr1	75867220	75867464	ccRCC	gene	75667815	76076801	-	center	4966	PeakInsideFeature	NA	ENSG00000137968.12	SLC44A5	any_internal	0.01278	0.0249	0	0	-0.58048
chr1	75889392	75889399	FOXI1_MA0042.2	9.07075	-	chr1	75889374	75889744	ChRCC	gene	75667815	76076801	-	center	17251	PeakInsideFeature	NA	ENSG00000137968.12	SLC44A5	any_internal	0.01327	0.01668	0	0	-0.18477
chr1	76009134	76009141	FOXI1_MA0042.2	9.07075	-	chr1	76008883	76009168	ccRCC	gene	76003699	76003804	-	start	5221	Upstream	NA	ENSG00000252338.1	RNU6-503P	any_promoter	0.0069	0.014	0	0	-0.46673
chr1	76081461	76081468	FOXI1_MA0042.2	9.07075	+	chr1	76080163	76082753	ChRCC,ccRCC	gene	75667815	76076801	-	start	4657	Upstream	NA	ENSG00000137968.12	SLC44A5	any_promoter	0.0539	0.04281	0	0	0.26723
chr1	76143901	76143908	FOXI1_MA0042.2	9.07075	+	chr1	76143378	76144262	ccRCC	gene	76175687	76189696	-	end	31867	Downstream	NA	ENSG00000178193.5	RP4-682C21.5	distal_enhancer	0.01771	0.05043	0	0	-1.07931
chr1	76184036	76184043	FOXI1_MA0042.2	9.07075	-	chr1	76183933	76184343	ccRCC	gene	76190035	76253260	+	start	5897	Upstream	NA	ENSG00000117054.9	ACADM	any_promoter	0.01406	0.02158	0	0	-0.36968
chr1	76327633	76327640	FOXI1_MA0042.2	9.07075	-	chr1	76327342	76328051	ccRCC	gene	76262566	76378923	+	center	6952	PeakInsideFeature	NA	ENSG00000057468.6	MSH4	any_internal	0.02526	0.02459	0	0	0.0264
chr1	76541984	76541991	FOXI1_MA0042.2	9.07075	+	chr1	76541417	76542079	ChRCC,ccRCC	gene	76540403	77100286	+	start	1345	PeakInsideFeature	NA	ENSG00000184005.9	ST6GALNAC3	any_internal	0.02494	0.08171	0	0	-1.35046
chr1	76697162	76697169	FOXI1_MA0042.2	9.07075	+	chr1	76697064	76697330	ccRCC	gene	76540403	77100286	+	center	123147	PeakInsideFeature	NA	ENSG00000184005.9	ST6GALNAC3	any_internal	0.00727	0.02633	0	0	-1.00389
chr1	77008710	77008717	FOXI1_MA0042.2	9.07075	+	chr1	77008523	77008752	ChRCC	gene	76540403	77100286	+	end	91649	PeakInsideFeature	NA	ENSG00000184005.9	ST6GALNAC3	any_internal	0.02289	0.01334	0	0	0.46632
chr1	77013664	77013671	FOXI1_MA0042.2	9.07075	-	chr1	77013481	77014034	ChRCC	gene	76540403	77100286	+	end	86529	PeakInsideFeature	NA	ENSG00000184005.9	ST6GALNAC3	any_internal	0.0202	0.01354	0	0	0.33799
chr1	77018345	77018352	FOXI1_MA0042.2	9.07075	+	chr1	77018119	77018394	ChRCC	gene	76540403	77100286	+	end	82030	PeakInsideFeature	NA	ENSG00000184005.9	ST6GALNAC3	any_internal	0.01191	0.00853	0	0	0.22303
chr1	77059502	77059509	FOXI1_MA0042.2	9.07075	+	chr1	77059379	77059633	ccRCC	gene	76540403	77100286	+	end	40780	PeakInsideFeature	NA	ENSG00000184005.9	ST6GALNAC3	any_internal	0.00897	0.02296	0	0	-0.74609
chr1	77060988	77060995	FOXI1_MA0042.2	9.07075	+	chr1	77060721	77061158	ccRCC	gene	76540403	77100286	+	end	39347	PeakInsideFeature	NA	ENSG00000184005.9	ST6GALNAC3	any_internal	0.01769	0.0337	0	0	-0.62758
chr1	77060999	77061006	FOXI1_MA0042.2	9.07075	-	chr1	77060721	77061158	ccRCC	gene	76540403	77100286	+	end	39347	PeakInsideFeature	NA	ENSG00000184005.9	ST6GALNAC3	any_internal	0.01769	0.03121	0	0	-0.54618
chr1	77119399	77119406	FOXI1_MA0042.2	9.07075	-	chr1	77119192	77119926	ChRCC	gene	77102561	77103024	+	end	16535	Downstream	NA	ENSG00000272855.1	RP5-1102E8.3	distal_enhancer	0.03449	0.00868	0	0	1.18092
chr1	77119772	77119779	FOXI1_MA0042.2	9.07075	-	chr1	77119192	77119926	ChRCC	gene	77102561	77103024	+	end	16535	Downstream	NA	ENSG00000272855.1	RP5-1102E8.3	distal_enhancer	0.02766	0.00928	0	0	0.90812
chr1	77234351	77234358	FOXI1_MA0042.2	9.07075	+	chr1	77233967	77234370	ccRCC	gene	77223808	77244952	-	center	212	PeakInsideFeature	NA	ENSG00000237552.1	RP11-415A20.1	any_internal	0.00921	0.01133	0	0	-0.1394
chr1	77447152	77447159	FOXI1_MA0042.2	9.07075	+	chr1	77446743	77447316	ccRCC	gene	77333125	77531396	+	center	14769	PeakInsideFeature	NA	ENSG00000117069.10	ST6GALNAC5	any_internal	0.01	0.01822	0	0	-0.46364
chr1	77496957	77496964	FOXI1_MA0042.2	9.07075	-	chr1	77496840	77497270	ccRCC	gene	77333125	77531396	+	end	34341	PeakInsideFeature	NA	ENSG00000117069.10	ST6GALNAC5	any_internal	0.00868	0.01043	0	0	-0.11892
chr1	77496994	77497001	FOXI1_MA0042.2	9.07075	-	chr1	77496840	77497270	ccRCC	gene	77333125	77531396	+	end	34341	PeakInsideFeature	NA	ENSG00000117069.10	ST6GALNAC5	any_internal	0.00749	0.01482	0	0	-0.46699
chr1	77497090	77497097	FOXI1_MA0042.2	9.07075	+	chr1	77496840	77497270	ccRCC	gene	77333125	77531396	+	end	34341	PeakInsideFeature	NA	ENSG00000117069.10	ST6GALNAC5	any_internal	0.0086	0.0259	0	0	-0.88966
chr1	77668624	77668631	FOXI1_MA0042.2	9.07075	+	chr1	77667865	77668721	ChRCC	gene	77554674	77685115	-	start	16822	PeakInsideFeature	NA	ENSG00000142892.10	PIGK	any_internal	0.01394	0.00824	0	0	0.36293
chr1	77685086	77685093	FOXI1_MA0042.2	9.07075	-	chr1	77684228	77685783	ChRCC,ccRCC	gene	77554674	77685115	-	start	110	OverlapStart	NA	ENSG00000142892.10	PIGK	any_promoter	0.33661	0.49705	1	1	-0.5466
chr1	77939679	77939686	FOXI1_MA0042.2	9.07075	+	chr1	77939433	77939853	ccRCC	gene	77747735	78025651	+	center	52950	PeakInsideFeature	NA	ENSG00000154027.14	AK5	any_internal	0.01069	0.02158	0	0	-0.57206
chr1	77980753	77980760	FOXI1_MA0042.2	9.07075	+	chr1	77980264	77981661	ChRCC,ccRCC	gene	77747735	78025651	+	end	44689	PeakInsideFeature	NA	ENSG00000154027.14	AK5	any_internal	0.28535	0.01743	1	0	3.35069
chr1	77981328	77981335	FOXI1_MA0042.2	9.07075	-	chr1	77980264	77981661	ChRCC,ccRCC	gene	77747735	78025651	+	end	44689	PeakInsideFeature	NA	ENSG00000154027.14	AK5	any_internal	0.66533	0.06579	1	0	3.12734
chr1	78009895	78009902	FOXI1_MA0042.2	9.07075	-	chr1	78009496	78010023	ChRCC,ccRCC	gene	77747735	78025651	+	end	15892	PeakInsideFeature	NA	ENSG00000154027.14	AK5	any_internal	0.06495	0.02817	0	0	0.9432
chr1	78014417	78014424	FOXI1_MA0042.2	9.07075	+	chr1	78014035	78014725	ChRCC	gene	77747735	78025651	+	end	11271	PeakInsideFeature	NA	ENSG00000154027.14	AK5	any_internal	0.08087	0.00995	0	0	2.09682
chr1	78028741	78028748	FOXI1_MA0042.2	9.07075	+	chr1	78028321	78029026	ChRCC,ccRCC	gene	78028100	78149104	-	end	573	PeakInsideFeature	NA	ENSG00000036549.8	ZZZ3	any_internal	0.03735	0.01336	0	0	0.96922
chr1	78172143	78172150	FOXI1_MA0042.2	9.07075	+	chr1	78172075	78172354	ChRCC	gene	78161671	78225537	-	end	10543	PeakInsideFeature	NA	ENSG00000077254.10	USP33	any_internal	0.01462	0.0133	0	0	0.07427
chr1	78211287	78211294	FOXI1_MA0042.2	9.07075	+	chr1	78210229	78211645	ChRCC,ccRCC	gene	78161671	78225537	-	start	14600	PeakInsideFeature	NA	ENSG00000077254.10	USP33	any_internal	0.05271	0.0221	0	0	0.93052
chr1	78222110	78222117	FOXI1_MA0042.2	9.07075	-	chr1	78222078	78222279	ChRCC	gene	78161671	78225537	-	start	3359	PeakInsideFeature	NA	ENSG00000077254.10	USP33	any_internal	0.0604	0.03801	0	0	0.53658
chr1	78242347	78242354	FOXI1_MA0042.2	9.07075	-	chr1	78241660	78242809	ChRCC,ccRCC	gene	78239549	78240549	-	start	1685	Upstream	NA	ENSG00000232672.1	RP4-706L14.2	any_promoter	0.11613	0.1581	1	1	-0.40964
chr1	78300993	78301000	FOXI1_MA0042.2	9.07075	+	chr1	78300389	78301043	ChRCC,ccRCC	gene	78245308	78344106	+	center	6009	PeakInsideFeature	NA	ENSG00000180488.10	FAM73A	any_internal	0.03411	0.02085	0	0	0.49317
chr1	78414781	78414788	FOXI1_MA0042.2	9.07075	+	chr1	78414663	78415274	ChRCC,ccRCC	gene	78409739	78444794	-	end	5229	PeakInsideFeature	NA	ENSG00000162613.12	FUBP1	any_internal	0.02721	0.01859	0	0	0.36143
chr1	78421306	78421313	FOXI1_MA0042.2	9.07075	+	chr1	78421056	78421646	ccRCC	gene	78409739	78444794	-	center	5915	PeakInsideFeature	NA	ENSG00000162613.12	FUBP1	any_internal	0.01094	0.02011	0	0	-0.49084
chr1	78471651	78471658	FOXI1_MA0042.2	9.07075	+	chr1	78469676	78471891	ChRCC,ccRCC	gene	78470029	78470238	-	start	545	FeatureInsidePeak	NA	ENSG00000273338.1	RP11-386I14.4	any_promoter	0.02117	0.02517	0	0	-0.16574
chr1	78545549	78545556	FOXI1_MA0042.2	9.07075	+	chr1	78544885	78545625	ccRCC	gene	78445225	78604133	+	center	20576	PeakInsideFeature	NA	ENSG00000137960.5	GIPC2	any_internal	0.0057	0.0237	0	0	-1.02519
chr1	78669457	78669464	FOXI1_MA0042.2	9.07075	+	chr1	78668859	78669856	ccRCC	gene	78695282	78835149	+	start	25925	Upstream	NA	ENSG00000237413.1	RP11-183M13.1	distal_enhancer	0.01185	0.02928	0	0	-0.79952
chr1	78693693	78693700	FOXI1_MA0042.2	9.07075	+	chr1	78692592	78694322	ChRCC,ccRCC	gene	78695282	78835149	+	start	1825	Upstream	NA	ENSG00000237413.1	RP11-183M13.1	any_promoter	0.01114	0.16964	0	1	-2.98975
chr1	78729055	78729062	FOXI1_MA0042.2	9.07075	-	chr1	78728976	78729521	ccRCC	gene	78695282	78835149	+	start	33966	PeakInsideFeature	NA	ENSG00000237413.1	RP11-183M13.1	any_internal	0.00998	0.0225	0	0	-0.65794
chr1	78849861	78849868	FOXI1_MA0042.2	9.07075	+	chr1	78849739	78849939	ChRCC	gene	78840848	78840953	-	start	8886	Upstream	NA	ENSG00000212308.1	RNA5SP23	any_promoter	0.01728	0.01059	0	0	0.37885
chr1	78959608	78959615	FOXI1_MA0042.2	9.07075	+	chr1	78959572	78959776	ChRCC	gene	78769567	79005434	+	end	45760	PeakInsideFeature	NA	ENSG00000122420.5	PTGFR	any_internal	0.03878	0.01885	0	0	0.72477
chr1	79085701	79085708	FOXI1_MA0042.2	9.07075	-	chr1	79085108	79086738	ChRCC,ccRCC	gene	79085606	79111830	+	start	317	OverlapStart	NA	ENSG00000137959.11	IFI44L	any_promoter	0.10798	0.10902	1	1	-0.01248
chr1	79294568	79294575	FOXI1_MA0042.2	9.07075	+	chr1	79294248	79294769	ChRCC	NA	NA	NA	NA	NA	NA	NA	NA	NA	NA	NA	0.02748	0.00593	0	0	1.15265
chr1	79297415	79297422	FOXI1_MA0042.2	9.07075	-	chr1	79297379	79297762	ccRCC	NA	NA	NA	NA	NA	NA	NA	NA	NA	NA	NA	0.01347	0.0162	0	0	-0.14863
chr1	79309000	79309007	FOXI1_MA0042.2	9.07075	-	chr1	79308746	79309315	ChRCC	gene	79355448	79472403	-	end	46418	Downstream	NA	ENSG00000162618.8	ELTD1	distal_enhancer	0.07456	0.01349	0	0	1.77635
chr1	79344158	79344165	FOXI1_MA0042.2	9.07075	-	chr1	79344062	79344497	ccRCC	gene	79355448	79472403	-	end	11169	Downstream	NA	ENSG00000162618.8	ELTD1	distal_enhancer	0.00955	0.0181	0	0	-0.48809
chr1	79510829	79510836	FOXI1_MA0042.2	9.07075	-	chr1	79510682	79511578	ChRCC,ccRCC	gene	79520629	79521740	-	end	9499	Downstream	NA	ENSG00000230787.1	PSAT1P3	distal_enhancer	0.03913	0.05303	0	0	-0.34883
chr1	79556726	79556733	FOXI1_MA0042.2	9.07075	-	chr1	79556644	79557108	ChRCC	gene	79520629	79521740	-	start	35136	Upstream	NA	ENSG00000230787.1	PSAT1P3	distal_enhancer	0.01603	0.01564	0	0	0.02044
chr1	79594480	79594487	FOXI1_MA0042.2	9.07075	+	chr1	79594477	79594677	ChRCC	gene	79600817	79600911	-	end	6240	Downstream	NA	ENSG00000266388.1	AC093430.1	distal_enhancer	0.00831	0.00848	0	0	-0.01221
chr1	79594594	79594601	FOXI1_MA0042.2	9.07075	-	chr1	79594477	79594677	ChRCC	gene	79600817	79600911	-	end	6240	Downstream	NA	ENSG00000266388.1	AC093430.1	distal_enhancer	0.03214	0.01394	0	0	0.77414
chr1	79617090	79617097	FOXI1_MA0042.2	9.07075	+	chr1	79616256	79617421	ChRCC	gene	79600817	79600911	-	start	15927	Upstream	NA	ENSG00000266388.1	AC093430.1	distal_enhancer	0.0437	0.01159	0	0	1.25062
chr1	79621815	79621822	FOXI1_MA0042.2	9.07075	+	chr1	79621728	79621976	ChRCC	gene	79600817	79600911	-	start	20941	Upstream	NA	ENSG00000266388.1	AC093430.1	distal_enhancer	0.02485	0.01306	0	0	0.5621
chr1	79643607	79643614	FOXI1_MA0042.2	9.07075	-	chr1	79642926	79643834	ChRCC	gene	79600817	79600911	-	start	42469	Upstream	NA	ENSG00000266388.1	AC093430.1	distal_enhancer	0.01096	0.00529	0	0	0.41573
chr1	79664801	79664808	FOXI1_MA0042.2	9.07075	-	chr1	79664605	79664828	ChRCC	NA	NA	NA	NA	NA	NA	NA	NA	NA	NA	NA	0.0388	0.01332	0	0	1.01357
chr1	79675889	79675896	FOXI1_MA0042.2	9.07075	-	chr1	79675852	79676159	ChRCC	NA	NA	NA	NA	NA	NA	NA	NA	NA	NA	NA	0.01264	0.00921	0	0	0.21926
chr1	79735355	79735362	FOXI1_MA0042.2	9.07075	+	chr1	79735325	79735579	ccRCC	NA	NA	NA	NA	NA	NA	NA	NA	NA	NA	NA	0.01019	0.01899	0	0	-0.48773
chr1	79735522	79735529	FOXI1_MA0042.2	9.07075	+	chr1	79735325	79735579	ccRCC	NA	NA	NA	NA	NA	NA	NA	NA	NA	NA	NA	0.00907	0.01735	0	0	-0.48428
chr1	79748041	79748048	FOXI1_MA0042.2	9.07075	-	chr1	79747531	79748049	ccRCC	gene	79789453	79790548	+	start	41663	Upstream	NA	ENSG00000235011.2	RP4-726F1.1	distal_enhancer	0.0109	0.00982	0	0	0.07068
chr1	79818800	79818807	FOXI1_MA0042.2	9.07075	-	chr1	79818764	79819257	ChRCC,ccRCC	gene	79789453	79790548	+	end	28462	Downstream	NA	ENSG00000235011.2	RP4-726F1.1	distal_enhancer	0.00725	0.01194	0	0	-0.31922
chr1	79880310	79880317	FOXI1_MA0042.2	9.07075	+	chr1	79879978	79880662	ccRCC	NA	NA	NA	NA	NA	NA	NA	NA	NA	NA	NA	0.01052	0.01898	0	0	-0.46566
chr1	79973660	79973667	FOXI1_MA0042.2	9.07075	+	chr1	79973527	79973890	ccRCC	gene	79986764	79987888	+	start	13056	Upstream	NA	ENSG00000232676.1	ADH5P2	distal_enhancer	0.0121	0.04144	0	0	-1.15926
chr1	79982492	79982499	FOXI1_MA0042.2	9.07075	-	chr1	79982287	79982811	ccRCC	gene	79986764	79987888	+	start	4215	Upstream	NA	ENSG00000232676.1	ADH5P2	any_promoter	0.01096	0.02869	0	0	-0.8342
chr1	80061936	80061943	FOXI1_MA0042.2	9.07075	+	chr1	80061632	80062164	ccRCC	NA	NA	NA	NA	NA	NA	NA	NA	NA	NA	NA	0.00673	0.02063	0	0	-0.81124
chr1	80160534	80160541	FOXI1_MA0042.2	9.07075	+	chr1	80159998	80161208	ChRCC,ccRCC	NA	NA	NA	NA	NA	NA	NA	NA	NA	NA	NA	0.01055	0.01723	0	0	-0.37895
chr1	80162945	80162952	FOXI1_MA0042.2	9.07075	+	chr1	80162723	80163208	ccRCC	NA	NA	NA	NA	NA	NA	NA	NA	NA	NA	NA	0.01511	0.02402	0	0	-0.41413
chr1	80168682	80168689	FOXI1_MA0042.2	9.07075	-	chr1	80168080	80168847	ccRCC	NA	NA	NA	NA	NA	NA	NA	NA	NA	NA	NA	0.0074	0.01399	0	0	-0.42788
chr1	80325354	80325361	FOXI1_MA0042.2	9.07075	+	chr1	80324799	80325516	ccRCC	NA	NA	NA	NA	NA	NA	NA	NA	NA	NA	NA	0.00647	0.01683	0	0	-0.65128
chr1	80854144	80854151	FOXI1_MA0042.2	9.07075	+	chr1	80853938	80854506	ccRCC	gene	80839048	80840306	-	start	13916	Upstream	NA	ENSG00000225598.1	RP11-339D23.1	distal_enhancer	0.00977	0.01375	0	0	-0.24547
chr1	80865707	80865714	FOXI1_MA0042.2	9.07075	-	chr1	80865376	80865748	ccRCC	gene	80839048	80840306	-	start	25256	Upstream	NA	ENSG00000225598.1	RP11-339D23.1	distal_enhancer	0.01375	0.02977	0	0	-0.70468
chr1	81022681	81022688	FOXI1_MA0042.2	9.07075	+	chr1	81022460	81022751	ccRCC	gene	81000662	81050048	-	center	2750	PeakInsideFeature	NA	ENSG00000224326.1	RP11-115A15.1	any_internal	0.00722	0.01246	0	0	-0.35292
chr1	81067884	81067891	FOXI1_MA0042.2	9.07075	-	chr1	81067548	81068053	ccRCC	gene	81001439	81112473	+	center	10844	PeakInsideFeature	NA	ENSG00000234184.1	RP5-887A10.1	any_internal	0.01459	0.01737	0	0	-0.14508
chr1	81122894	81122901	FOXI1_MA0042.2	9.07075	+	chr1	81121642	81123676	ChRCC,ccRCC	gene	81001439	81112473	+	end	10186	Downstream	NA	ENSG00000234184.1	RP5-887A10.1	distal_enhancer	0.00987	0.11236	0	1	-2.52463
chr1	81123387	81123394	FOXI1_MA0042.2	9.07075	-	chr1	81121642	81123676	ChRCC,ccRCC	gene	81001439	81112473	+	end	10186	Downstream	NA	ENSG00000234184.1	RP5-887A10.1	distal_enhancer	0.00505	0.01004	0	0	-0.37644
chr1	81123487	81123494	FOXI1_MA0042.2	9.07075	-	chr1	81121642	81123676	ChRCC,ccRCC	gene	81001439	81112473	+	end	10186	Downstream	NA	ENSG00000234184.1	RP5-887A10.1	distal_enhancer	0.01156	0.01894	0	0	-0.39775
chr1	81358368	81358375	FOXI1_MA0042.2	9.07075	-	chr1	81358225	81358548	ccRCC	NA	NA	NA	NA	NA	NA	NA	NA	NA	NA	NA	0.01736	0.02646	0	0	-0.39317
chr1	81410475	81410482	FOXI1_MA0042.2	9.07075	-	chr1	81410131	81410552	ccRCC	NA	NA	NA	NA	NA	NA	NA	NA	NA	NA	NA	0.0127	0.0335	0	0	-0.88978
chr1	81629362	81629369	FOXI1_MA0042.2	9.07075	-	chr1	81629300	81629606	ChRCC	gene	81674252	81674895	+	start	44799	Upstream	NA	ENSG00000235089.1	RP3-445O10.1	distal_enhancer	0.06626	0.0094	0	0	1.88611
chr1	81639873	81639880	FOXI1_MA0042.2	9.07075	-	chr1	81639780	81640049	ChRCC	gene	81674252	81674895	+	start	34338	Upstream	NA	ENSG00000235089.1	RP3-445O10.1	distal_enhancer	0.01514	0.01601	0	0	-0.04604
chr1	81645061	81645068	FOXI1_MA0042.2	9.07075	-	chr1	81644247	81645630	ChRCC,ccRCC	gene	81674252	81674895	+	start	29314	Upstream	NA	ENSG00000235089.1	RP3-445O10.1	distal_enhancer	0.33785	0.01523	1	0	3.69883
chr1	81645117	81645124	FOXI1_MA0042.2	9.07075	+	chr1	81644247	81645630	ChRCC,ccRCC	gene	81674252	81674895	+	start	29314	Upstream	NA	ENSG00000235089.1	RP3-445O10.1	distal_enhancer	0.34925	0.02087	1	0	3.47069
chr1	81697200	81697207	FOXI1_MA0042.2	9.07075	-	chr1	81696757	81697473	ChRCC	gene	81717473	81717781	+	start	20358	Upstream	NA	ENSG00000223026.1	RN7SKP247	distal_enhancer	0.01578	0.00937	0	0	0.38339
chr1	81704058	81704065	FOXI1_MA0042.2	9.07075	-	chr1	81703056	81704642	ChRCC,ccRCC	gene	81717473	81717781	+	start	13624	Upstream	NA	ENSG00000223026.1	RN7SKP247	distal_enhancer	0.02178	0.01198	0	0	0.49985
chr1	81707812	81707819	FOXI1_MA0042.2	9.07075	-	chr1	81707676	81708083	ChRCC	gene	81717473	81717781	+	start	9594	Upstream	NA	ENSG00000223026.1	RN7SKP247	any_promoter	0.04194	0.00549	0	0	1.64245
chr1	81857051	81857058	FOXI1_MA0042.2	9.07075	+	chr1	81856633	81857418	ChRCC,ccRCC	gene	81771844	82458120	+	start	85181	PeakInsideFeature	NA	ENSG00000117114.15	LPHN2	any_internal	0.07617	0.02019	0	0	1.46263
chr1	81879826	81879833	FOXI1_MA0042.2	9.07075	+	chr1	81879816	81880803	ChRCC,ccRCC	gene	81771844	82458120	+	start	108465	PeakInsideFeature	NA	ENSG00000117114.15	LPHN2	any_internal	0.00937	0.01846	0	0	-0.5177
chr1	81897947	81897954	FOXI1_MA0042.2	9.07075	+	chr1	81897844	81899198	ccRCC	gene	81771844	82458120	+	start	126677	PeakInsideFeature	NA	ENSG00000117114.15	LPHN2	any_internal	0.01094	0.03082	0	0	-0.90964
chr1	81902231	81902238	FOXI1_MA0042.2	9.07075	+	chr1	81901916	81902264	ChRCC	gene	81771844	82458120	+	start	130246	PeakInsideFeature	NA	ENSG00000117114.15	LPHN2	any_internal	0.01065	0.01761	0	0	-0.39131
chr1	81927784	81927791	FOXI1_MA0042.2	9.07075	+	chr1	81927743	81928089	ChRCC	gene	81771844	82458120	+	start	156072	PeakInsideFeature	NA	ENSG00000117114.15	LPHN2	any_internal	0.03407	0.01308	0	0	0.88556
chr1	81950176	81950183	FOXI1_MA0042.2	9.07075	+	chr1	81950012	81950697	ChRCC	gene	81771844	82458120	+	center	164628	PeakInsideFeature	NA	ENSG00000117114.15	LPHN2	any_internal	0.0294	0.01538	0	0	0.60214
chr1	81950597	81950604	FOXI1_MA0042.2	9.07075	-	chr1	81950012	81950697	ChRCC	gene	81771844	82458120	+	center	164628	PeakInsideFeature	NA	ENSG00000117114.15	LPHN2	any_internal	0.00767	0.00563	0	0	0.16066
chr1	81951425	81951432	FOXI1_MA0042.2	9.07075	+	chr1	81951244	81951690	ChRCC	gene	81771844	82458120	+	center	163515	PeakInsideFeature	NA	ENSG00000117114.15	LPHN2	any_internal	0.01269	0.0122	0	0	0.02929
chr1	81951466	81951473	FOXI1_MA0042.2	9.07075	+	chr1	81951244	81951690	ChRCC	gene	81771844	82458120	+	center	163515	PeakInsideFeature	NA	ENSG00000117114.15	LPHN2	any_internal	0.01255	0.01213	0	0	0.02522
chr1	82015371	82015378	FOXI1_MA0042.2	9.07075	+	chr1	82015174	82015576	ChRCC,ccRCC	gene	81979564	82023387	-	start	8012	PeakInsideFeature	NA	ENSG00000234953.2	RP5-837I24.2	any_internal	0.15542	0.17666	1	1	-0.17262
chr1	82024677	82024684	FOXI1_MA0042.2	9.07075	-	chr1	82024082	82025124	ChRCC	gene	82022805	82023517	-	start	1086	Upstream	NA	ENSG00000242598.1	MED28P8	any_promoter	0.10269	0.0241	0	0	1.67628
chr1	82039716	82039723	FOXI1_MA0042.2	9.07075	+	chr1	82038849	82040517	ChRCC,ccRCC	gene	81771844	82458120	+	center	75299	PeakInsideFeature	NA	ENSG00000117114.15	LPHN2	any_internal	0.0172	0.00909	0	0	0.47542
chr1	82044753	82044760	FOXI1_MA0042.2	9.07075	-	chr1	82044637	82045213	ChRCC	gene	81771844	82458120	+	center	70057	PeakInsideFeature	NA	ENSG00000117114.15	LPHN2	any_internal	0.02005	0.01305	0	0	0.35949
chr1	82147462	82147469	FOXI1_MA0042.2	9.07075	-	chr1	82146929	82148566	ChRCC,ccRCC	gene	81771844	82458120	+	center	32765	PeakInsideFeature	NA	ENSG00000117114.15	LPHN2	any_internal	0.06693	0.02583	0	0	1.06729
chr1	82257763	82257770	FOXI1_MA0042.2	9.07075	-	chr1	82257633	82258101	ChRCC	gene	81771844	82458120	+	center	142885	PeakInsideFeature	NA	ENSG00000117114.15	LPHN2	any_internal	0.04139	0.01201	0	0	1.16337
chr1	82277281	82277288	FOXI1_MA0042.2	9.07075	+	chr1	82276977	82278003	ChRCC,ccRCC	gene	81771844	82458120	+	center	162508	PeakInsideFeature	NA	ENSG00000117114.15	LPHN2	any_internal	0.03008	0.02171	0	0	0.32264
chr1	82277509	82277516	FOXI1_MA0042.2	9.07075	-	chr1	82276977	82278003	ChRCC,ccRCC	gene	81771844	82458120	+	center	162508	PeakInsideFeature	NA	ENSG00000117114.15	LPHN2	any_internal	0.02153	0.01188	0	0	0.49514
chr1	82343551	82343558	FOXI1_MA0042.2	9.07075	-	chr1	82342434	82343983	ChRCC,ccRCC	gene	81771844	82458120	+	end	114912	PeakInsideFeature	NA	ENSG00000117114.15	LPHN2	any_internal	0.01847	0.01544	0	0	0.15276
chr1	82343634	82343641	FOXI1_MA0042.2	9.07075	-	chr1	82342434	82343983	ChRCC,ccRCC	gene	81771844	82458120	+	end	114912	PeakInsideFeature	NA	ENSG00000117114.15	LPHN2	any_internal	0.01004	0.00787	0	0	0.1518
chr1	82366205	82366212	FOXI1_MA0042.2	9.07075	+	chr1	82366148	82366811	ChRCC	gene	81771844	82458120	+	end	91641	PeakInsideFeature	NA	ENSG00000117114.15	LPHN2	any_internal	0.01603	0.01899	0	0	-0.14638
chr1	82389265	82389272	FOXI1_MA0042.2	9.07075	+	chr1	82389095	82390228	ChRCC,ccRCC	gene	81771844	82458120	+	end	68459	PeakInsideFeature	NA	ENSG00000117114.15	LPHN2	any_internal	0.013	0.01156	0	0	0.08671
chr1	82460232	82460239	FOXI1_MA0042.2	9.07075	+	chr1	82460129	82460329	ChRCC	gene	81771844	82458120	+	end	2109	Downstream	NA	ENSG00000117114.15	LPHN2	distal_enhancer	0.02353	0.00643	0	0	0.95891
chr1	82602154	82602161	FOXI1_MA0042.2	9.07075	-	chr1	82601819	82602588	ccRCC	NA	NA	NA	NA	NA	NA	NA	NA	NA	NA	NA	0.01475	0.0368	0	0	-0.87503
chr1	82625883	82625890	FOXI1_MA0042.2	9.07075	-	chr1	82625718	82626240	ccRCC	NA	NA	NA	NA	NA	NA	NA	NA	NA	NA	NA	0.01197	0.01862	0	0	-0.35738
chr1	82870084	82870091	FOXI1_MA0042.2	9.07075	-	chr1	82870043	82870390	ChRCC	NA	NA	NA	NA	NA	NA	NA	NA	NA	NA	NA	0.01453	0.00891	0	0	0.34806
chr1	83242289	83242296	FOXI1_MA0042.2	9.07075	-	chr1	83241834	83242685	ccRCC	NA	NA	NA	NA	NA	NA	NA	NA	NA	NA	NA	0.01033	0.02145	0	0	-0.58981
chr1	83333719	83333726	FOXI1_MA0042.2	9.07075	-	chr1	83333610	83335045	ChRCC	gene	83368865	83632498	+	start	34538	Upstream	NA	ENSG00000230817.1	RP4-601K24.1	distal_enhancer	0.02329	0.01221	0	0	0.54957
chr1	83405949	83405956	FOXI1_MA0042.2	9.07075	-	chr1	83405806	83406317	ChRCC	gene	83368865	83632498	+	start	37196	PeakInsideFeature	NA	ENSG00000230817.1	RP4-601K24.1	any_internal	0.02444	0.01138	0	0	0.64724
chr1	83445638	83445645	FOXI1_MA0042.2	9.07075	+	chr1	83445440	83445878	ChRCC	gene	83439564	83451891	-	center	68	PeakInsideFeature	NA	ENSG00000236268.1	RP11-170N11.1	any_internal	0.02425	0.01418	0	0	0.47435
chr1	83518833	83518840	FOXI1_MA0042.2	9.07075	+	chr1	83518664	83518864	ChRCC	gene	83368865	83632498	+	center	18083	PeakInsideFeature	NA	ENSG00000230817.1	RP4-601K24.1	any_internal	0.01083	0.01175	0	0	-0.05777
chr1	83611819	83611826	FOXI1_MA0042.2	9.07075	+	chr1	83611358	83611871	ccRCC	gene	83368865	83632498	+	end	20884	PeakInsideFeature	NA	ENSG00000230817.1	RP4-601K24.1	any_internal	0.01251	0.02149	0	0	-0.45535
chr1	83633569	83633576	FOXI1_MA0042.2	9.07075	+	chr1	83633514	83633966	ccRCC	gene	83368865	83632498	+	end	1242	Downstream	NA	ENSG00000230817.1	RP4-601K24.1	distal_enhancer	0.01142	0.01827	0	0	-0.37456
chr1	83648317	83648324	FOXI1_MA0042.2	9.07075	+	chr1	83647791	83648668	ccRCC	gene	83368865	83632498	+	end	15731	Downstream	NA	ENSG00000230817.1	RP4-601K24.1	distal_enhancer	0.01584	0.04637	0	0	-1.07661
chr1	83674456	83674463	FOXI1_MA0042.2	9.07075	-	chr1	83674245	83674571	ChRCC	gene	83368865	83632498	+	end	41910	Downstream	NA	ENSG00000230817.1	RP4-601K24.1	distal_enhancer	0.01021	0.01275	0	0	-0.15833
chr1	83701758	83701765	FOXI1_MA0042.2	9.07075	+	chr1	83701575	83701926	ccRCC	NA	NA	NA	NA	NA	NA	NA	NA	NA	NA	NA	0.01031	0.0389	0	0	-1.20144
chr1	83729756	83729763	FOXI1_MA0042.2	9.07075	+	chr1	83729308	83730036	ccRCC	NA	NA	NA	NA	NA	NA	NA	NA	NA	NA	NA	0.00989	0.03725	0	0	-1.18141
chr1	83821672	83821679	FOXI1_MA0042.2	9.07075	-	chr1	83821505	83821706	ccRCC	NA	NA	NA	NA	NA	NA	NA	NA	NA	NA	NA	0.01277	0.02437	0	0	-0.56002
chr1	83921509	83921516	FOXI1_MA0042.2	9.07075	+	chr1	83921363	83921636	ChRCC	gene	83911735	83920454	+	end	1045	Downstream	NA	ENSG00000231364.1	RP11-413G15.1	distal_enhancer	0.02053	0.01466	0	0	0.29018
chr1	84089714	84089721	FOXI1_MA0042.2	9.07075	-	chr1	84089579	84090072	ChRCC	gene	84041458	84326706	-	end	48367	PeakInsideFeature	NA	ENSG00000233008.1	RP11-475O6.1	any_internal	0.02247	0.01339	0	0	0.44581
chr1	84089871	84089878	FOXI1_MA0042.2	9.07075	-	chr1	84089579	84090072	ChRCC	gene	84041458	84326706	-	end	48367	PeakInsideFeature	NA	ENSG00000233008.1	RP11-475O6.1	any_internal	0.01855	0.01754	0	0	0.04901
chr1	84159011	84159018	FOXI1_MA0042.2	9.07075	+	chr1	84158001	84159646	ChRCC,ccRCC	gene	84041458	84326706	-	center	25259	PeakInsideFeature	NA	ENSG00000233008.1	RP11-475O6.1	any_internal	0.02603	0.05141	0	0	-0.74235
chr1	84197781	84197788	FOXI1_MA0042.2	9.07075	-	chr1	84197474	84198073	ChRCC	gene	84041458	84326706	-	center	13691	PeakInsideFeature	NA	ENSG00000233008.1	RP11-475O6.1	any_internal	0.05651	0.02145	0	0	1.04125
chr1	84209294	84209301	FOXI1_MA0042.2	9.07075	-	chr1	84209150	84209365	ChRCC	gene	84041458	84326706	-	center	25175	PeakInsideFeature	NA	ENSG00000233008.1	RP11-475O6.1	any_internal	0.01561	0.01022	0	0	0.31734
chr1	84215307	84215314	FOXI1_MA0042.2	9.07075	-	chr1	84215158	84215506	ChRCC	gene	84041458	84326706	-	center	31250	PeakInsideFeature	NA	ENSG00000233008.1	RP11-475O6.1	any_internal	0.04134	0.01063	0	0	1.24857
chr1	84267857	84267864	FOXI1_MA0042.2	9.07075	+	chr1	84267465	84268753	ChRCC,ccRCC	gene	84041458	84326706	-	start	58597	PeakInsideFeature	NA	ENSG00000233008.1	RP11-475O6.1	any_internal	0.07061	0.0298	0	0	0.98817
chr1	84348726	84348733	FOXI1_MA0042.2	9.07075	-	chr1	84348569	84349205	ChRCC,ccRCC	gene	84330710	84464833	-	end	18177	PeakInsideFeature	NA	ENSG00000137941.12	TTLL7	any_internal	0.05329	0.07461	0	0	-0.40938
chr1	84392848	84392855	FOXI1_MA0042.2	9.07075	-	chr1	84392777	84393367	ChRCC	gene	84330710	84464833	-	center	4699	PeakInsideFeature	NA	ENSG00000137941.12	TTLL7	any_internal	0.04946	0.01373	0	0	1.26647
chr1	84393007	84393014	FOXI1_MA0042.2	9.07075	+	chr1	84392777	84393367	ChRCC	gene	84330710	84464833	-	center	4699	PeakInsideFeature	NA	ENSG00000137941.12	TTLL7	any_internal	0.03119	0.02696	0	0	0.14985
chr1	84393308	84393315	FOXI1_MA0042.2	9.07075	+	chr1	84392777	84393367	ChRCC	gene	84330710	84464833	-	center	4699	PeakInsideFeature	NA	ENSG00000137941.12	TTLL7	any_internal	0.01815	0.01172	0	0	0.35016
chr1	84523616	84523623	FOXI1_MA0042.2	9.07075	-	chr1	84523477	84523677	ccRCC	gene	84542013	84543614	-	end	18436	Downstream	NA	ENSG00000271576.1	RP11-486G15.2	distal_enhancer	0.01327	0.03626	0	0	-0.94198
chr1	84630473	84630480	FOXI1_MA0042.2	9.07075	-	chr1	84629910	84630802	ChRCC,ccRCC	gene	84543744	84704181	+	center	6394	PeakInsideFeature	NA	ENSG00000142875.15	PRKACB	any_internal	0.02098	0.01826	0	0	0.12542
chr1	84630587	84630594	FOXI1_MA0042.2	9.07075	-	chr1	84629910	84630802	ChRCC,ccRCC	gene	84543744	84704181	+	center	6394	PeakInsideFeature	NA	ENSG00000142875.15	PRKACB	any_internal	0.08593	0.02174	0	0	1.5461
chr1	84653148	84653155	FOXI1_MA0042.2	9.07075	-	chr1	84653020	84653677	ChRCC	gene	84543744	84704181	+	center	29386	PeakInsideFeature	NA	ENSG00000142875.15	PRKACB	any_internal	0.03973	0.01525	0	0	0.93264
chr1	84700148	84700155	FOXI1_MA0042.2	9.07075	-	chr1	84699902	84700326	ChRCC,ccRCC	gene	84710016	84710260	+	start	9902	Upstream	NA	ENSG00000226970.2	RP11-82H13.2	any_promoter	0.03071	0.04876	0	0	-0.5117
chr1	84713202	84713209	FOXI1_MA0042.2	9.07075	-	chr1	84713026	84713819	ChRCC,ccRCC	gene	84710016	84710260	+	end	3162	Downstream	NA	ENSG00000226970.2	RP11-82H13.2	distal_enhancer	0.05719	0.01945	0	0	1.14538
chr1	84726672	84726679	FOXI1_MA0042.2	9.07075	+	chr1	84726502	84727164	ChRCC	gene	84743003	84743140	+	start	16170	Upstream	NA	ENSG00000199959.1	SNORA2	distal_enhancer	0.04636	0.01487	0	0	1.12811
chr1	84726854	84726861	FOXI1_MA0042.2	9.07075	+	chr1	84726502	84727164	ChRCC	gene	84743003	84743140	+	start	16170	Upstream	NA	ENSG00000199959.1	SNORA2	distal_enhancer	0.01931	0.00903	0	0	0.5813
chr1	84748352	84748359	FOXI1_MA0042.2	9.07075	-	chr1	84748263	84748857	ChRCC	gene	84743003	84743140	+	end	5420	Downstream	NA	ENSG00000199959.1	SNORA2	distal_enhancer	0.04608	0.01355	0	0	1.19469
chr1	84812043	84812050	FOXI1_MA0042.2	9.07075	+	chr1	84811923	84812656	ChRCC	gene	84810360	84815622	+	center	702	PeakInsideFeature	NA	ENSG00000249237.1	RP11-376N17.4	any_internal	0.01699	0.00823	0	0	0.52588
chr1	84828991	84828998	FOXI1_MA0042.2	9.07075	-	chr1	84828656	84829684	ChRCC	gene	84764048	84855640	+	center	19326	PeakInsideFeature	NA	ENSG00000203943.4	SAMD13	any_internal	0.19671	0.01601	1	0	2.91151
chr1	84859699	84859706	FOXI1_MA0042.2	9.07075	+	chr1	84858743	84859821	ChRCC	gene	84864214	84880701	+	start	4932	Upstream	NA	ENSG00000137976.7	DNASE2B	any_promoter	0.03473	0.01422	0	0	0.8413
chr1	84909119	84909126	FOXI1_MA0042.2	9.07075	+	chr1	84907901	84910203	ChRCC,ccRCC	gene	84864214	84880701	+	end	28351	Downstream	NA	ENSG00000137976.7	DNASE2B	distal_enhancer	0.08726	0.06111	0	0	0.44277
chr1	84945696	84945703	FOXI1_MA0042.2	9.07075	+	chr1	84944436	84946004	ChRCC,ccRCC	gene	84944941	84963473	+	start	279	OverlapStart	NA	ENSG00000117133.6	RPF1	any_promoter	0.03116	0.02331	0	0	0.29196
chr1	84977684	84977691	FOXI1_MA0042.2	9.07075	-	chr1	84977045	84977741	ChRCC	gene	84964007	84972248	-	start	5145	Upstream	NA	ENSG00000174021.6	GNG5	any_promoter	0.01371	0.01582	0	0	-0.11514
chr1	85039785	85039792	FOXI1_MA0042.2	9.07075	+	chr1	85038385	85040587	ChRCC,ccRCC	gene	85015288	85040163	-	start	677	OverlapStart	NA	ENSG00000117151.8	CTBS	any_promoter	0.2179	0.30891	1	1	-0.48172
chr1	85049101	85049108	FOXI1_MA0042.2	9.07075	+	chr1	85048567	85049725	ChRCC,ccRCC	gene	85015288	85040163	-	start	8983	Upstream	NA	ENSG00000117151.8	CTBS	any_promoter	0.54014	0.19095	1	1	1.44532
chr1	85080304	85080311	FOXI1_MA0042.2	9.07075	-	chr1	85079955	85080524	ChRCC	gene	85093912	85100703	-	end	13673	Downstream	NA	ENSG00000180869.3	C1orf180	distal_enhancer	0.01845	0.01272	0	0	0.30424
chr1	85166077	85166084	FOXI1_MA0042.2	9.07075	+	chr1	85165399	85166217	ChRCC,ccRCC	gene	85109389	85156486	-	start	9322	Upstream	NA	ENSG00000117155.12	SSX2IP	any_promoter	0.02868	0.02811	0	0	0.02052
chr1	85181675	85181682	FOXI1_MA0042.2	9.07075	+	chr1	85181245	85181695	ChRCC,ccRCC	gene	85109389	85156486	-	start	24984	Upstream	NA	ENSG00000117155.12	SSX2IP	distal_enhancer	0.01121	0.00975	0	0	0.09505
chr1	85203013	85203020	FOXI1_MA0042.2	9.07075	+	chr1	85202469	85203761	ChRCC	gene	85109389	85156486	-	start	46629	Upstream	NA	ENSG00000117155.12	SSX2IP	distal_enhancer	0.06229	0.0151	0	0	1.46553
chr1	85298987	85298994	FOXI1_MA0042.2	9.07075	+	chr1	85298953	85299457	ChRCC,ccRCC	gene	85277284	85358896	-	center	18885	PeakInsideFeature	NA	ENSG00000171517.5	LPAR3	any_internal	0.02299	0.00657	0	0	0.92551
chr1	85492895	85492902	FOXI1_MA0042.2	9.07075	+	chr1	85492717	85493979	ChRCC,ccRCC	gene	85483764	85514182	-	center	5625	PeakInsideFeature	NA	ENSG00000055732.8	MCOLN3	any_internal	0.0114	0.03399	0	0	-0.98437
chr1	85519036	85519043	FOXI1_MA0042.2	9.07075	-	chr1	85518628	85519113	ChRCC	gene	85483764	85514182	-	start	4688	Upstream	NA	ENSG00000055732.8	MCOLN3	any_promoter	0.0203	0.01078	0	0	0.50967
chr1	85594225	85594232	FOXI1_MA0042.2	9.07075	-	chr1	85594031	85594335	ChRCC	gene	85599476	85599556	+	start	5293	Upstream	NA	ENSG00000266110.1	MIR4423	any_promoter	0.03769	0.0159	0	0	0.83984
chr1	85599598	85599605	FOXI1_MA0042.2	9.07075	-	chr1	85599431	85599796	ChRCC	gene	85599476	85599556	+	start	137	FeatureInsidePeak	NA	ENSG00000266110.1	MIR4423	any_promoter	0.03638	0.0156	0	0	0.81682
chr1	85619550	85619557	FOXI1_MA0042.2	9.07075	+	chr1	85618955	85619666	ccRCC	gene	85622555	85666729	-	end	3245	Downstream	NA	ENSG00000097096.8	SYDE2	distal_enhancer	0.0175	0.03747	0	0	-0.75206
chr1	85665884	85665891	FOXI1_MA0042.2	9.07075	+	chr1	85665784	85667970	ChRCC,ccRCC	gene	85622555	85666729	-	start	148	OverlapStart	NA	ENSG00000097096.8	SYDE2	any_promoter	0.10914	0.08028	1	0	0.39375
chr1	85691974	85691981	FOXI1_MA0042.2	9.07075	+	chr1	85690503	85692052	ChRCC	gene	85715638	85725355	-	end	24361	Downstream	NA	ENSG00000162642.9	C1orf52	distal_enhancer	0.05283	0.01083	0	0	1.51864
chr1	85708996	85709003	FOXI1_MA0042.2	9.07075	+	chr1	85708922	85709122	ChRCC	gene	85715638	85725355	-	end	6616	Downstream	NA	ENSG00000162642.9	C1orf52	distal_enhancer	0.02658	0.00437	0	0	1.25287
chr1	85764112	85764119	FOXI1_MA0042.2	9.07075	+	chr1	85763165	85764550	ChRCC,ccRCC	gene	85742397	85913807	+	start	21460	PeakInsideFeature	NA	ENSG00000223653.1	RP11-131L23.1	any_internal	0.23166	0.21583	1	1	0.09704
chr1	85786047	85786054	FOXI1_MA0042.2	9.07075	-	chr1	85785633	85787532	ChRCC,ccRCC	gene	85784163	86043933	-	end	2419	PeakInsideFeature	NA	ENSG00000153904.14	DDAH1	any_internal	0.01684	0.02389	0	0	-0.31861
chr1	85787014	85787021	FOXI1_MA0042.2	9.07075	+	chr1	85785633	85787532	ChRCC,ccRCC	gene	85784163	86043933	-	end	2419	PeakInsideFeature	NA	ENSG00000153904.14	DDAH1	any_internal	0.11022	0.03696	1	0	1.32535
chr1	85794883	85794890	FOXI1_MA0042.2	9.07075	-	chr1	85794456	85795126	ChRCC,ccRCC	gene	85784163	86043933	-	end	10628	PeakInsideFeature	NA	ENSG00000153904.14	DDAH1	any_internal	0.06446	0.23255	0	1	-1.68142
chr1	85816495	85816502	FOXI1_MA0042.2	9.07075	+	chr1	85816304	85816919	ccRCC	gene	85742397	85913807	+	center	11491	PeakInsideFeature	NA	ENSG00000223653.1	RP11-131L23.1	any_internal	0.00899	0.02517	0	0	-0.8339
chr1	85826723	85826730	FOXI1_MA0042.2	9.07075	+	chr1	85826335	85827262	ccRCC	gene	85742397	85913807	+	center	1304	PeakInsideFeature	NA	ENSG00000223653.1	RP11-131L23.1	any_internal	0.00879	0.05982	0	0	-1.80405
chr1	85840015	85840022	FOXI1_MA0042.2	9.07075	-	chr1	85839689	85840221	ChRCC,ccRCC	gene	85742397	85913807	+	center	11853	PeakInsideFeature	NA	ENSG00000223653.1	RP11-131L23.1	any_internal	0.13898	0.21147	1	1	-0.56669
chr1	85873451	85873458	FOXI1_MA0042.2	9.07075	+	chr1	85872664	85873583	ChRCC,ccRCC	gene	85742397	85913807	+	end	40684	PeakInsideFeature	NA	ENSG00000223653.1	RP11-131L23.1	any_internal	0.01148	0.02332	0	0	-0.59556
chr1	85875257	85875264	FOXI1_MA0042.2	9.07075	-	chr1	85875028	85875391	ChRCC	gene	85742397	85913807	+	end	38598	PeakInsideFeature	NA	ENSG00000223653.1	RP11-131L23.1	any_internal	0.05238	0.01726	0	0	1.14615
chr1	85877856	85877863	FOXI1_MA0042.2	9.07075	-	chr1	85877063	85878221	ChRCC	gene	85742397	85913807	+	end	36165	PeakInsideFeature	NA	ENSG00000223653.1	RP11-131L23.1	any_internal	0.11326	0.01655	1	0	2.14564
chr1	85893315	85893322	FOXI1_MA0042.2	9.07075	-	chr1	85892795	85894704	ChRCC,ccRCC	gene	85742397	85913807	+	end	20058	PeakInsideFeature	NA	ENSG00000223653.1	RP11-131L23.1	any_internal	0.04684	0.03493	0	0	0.32824
chr1	85894412	85894419	FOXI1_MA0042.2	9.07075	-	chr1	85892795	85894704	ChRCC,ccRCC	gene	85742397	85913807	+	end	20058	PeakInsideFeature	NA	ENSG00000223653.1	RP11-131L23.1	any_internal	0.05299	0.0276	0	0	0.71919
chr1	85914156	85914163	FOXI1_MA0042.2	9.07075	-	chr1	85912843	85914394	ccRCC	gene	85742397	85913807	+	end	189	OverlapEnd	NA	ENSG00000223653.1	RP11-131L23.1	any_internal	0.0139	0.04766	0	0	-1.21375
chr1	85917703	85917710	FOXI1_MA0042.2	9.07075	-	chr1	85916577	85919873	ChRCC,ccRCC	gene	85784163	86043933	-	center	4177	PeakInsideFeature	NA	ENSG00000153904.14	DDAH1	any_internal	0.02385	0.03124	0	0	-0.27256
chr1	85918585	85918592	FOXI1_MA0042.2	9.07075	+	chr1	85916577	85919873	ChRCC,ccRCC	gene	85784163	86043933	-	center	4177	PeakInsideFeature	NA	ENSG00000153904.14	DDAH1	any_internal	0.01493	0.02225	0	0	-0.35051
chr1	85926615	85926622	FOXI1_MA0042.2	9.07075	-	chr1	85926139	85926754	ChRCC,ccRCC	gene	85932977	85933343	+	start	6531	Upstream	NA	ENSG00000273264.1	RP11-131L23.2	any_promoter	0.02421	0.03795	0	0	-0.46755
chr1	85961151	85961158	FOXI1_MA0042.2	9.07075	+	chr1	85961139	85961661	ChRCC,ccRCC	gene	85784163	86043933	-	center	47352	PeakInsideFeature	NA	ENSG00000153904.14	DDAH1	any_internal	0.01084	0.02688	0	0	-0.7757
chr1	86034804	86034811	FOXI1_MA0042.2	9.07075	+	chr1	86034469	86035134	ChRCC,ccRCC	gene	85784163	86043933	-	start	9132	PeakInsideFeature	NA	ENSG00000153904.14	DDAH1	any_internal	0.03425	0.0189	0	0	0.58673
chr1	86047682	86047689	FOXI1_MA0042.2	9.07075	+	chr1	86045439	86048386	ChRCC,ccRCC	gene	86046443	86049645	+	start	469	OverlapStart	NA	ENSG00000142871.11	CYR61	any_promoter	0.05319	0.09464	0	0	-0.71272
chr1	86050034	86050041	FOXI1_MA0042.2	9.07075	+	chr1	86049715	86050343	ccRCC	gene	86044182	86044425	-	start	5604	Upstream	NA	ENSG00000272691.1	RP11-290M5.4	any_promoter	0.01424	0.04362	0	0	-1.09299
chr1	86065163	86065170	FOXI1_MA0042.2	9.07075	+	chr1	86064400	86065591	ChRCC,ccRCC	gene	86064813	86066417	+	start	182	OverlapStart	NA	ENSG00000230285.1	RP11-290M5.2	any_promoter	0.06416	0.07205	0	0	-0.14277
chr1	86065540	86065547	FOXI1_MA0042.2	9.07075	+	chr1	86064400	86065591	ChRCC,ccRCC	gene	86064813	86066417	+	start	182	OverlapStart	NA	ENSG00000230285.1	RP11-290M5.2	any_promoter	0.03736	0.02012	0	0	0.62481
chr1	86069728	86069735	FOXI1_MA0042.2	9.07075	-	chr1	86069657	86070149	ChRCC	gene	86064813	86066417	+	end	3486	Downstream	NA	ENSG00000230285.1	RP11-290M5.2	distal_enhancer	0.02356	0.01965	0	0	0.16963
chr1	86108008	86108015	FOXI1_MA0042.2	9.07075	+	chr1	86107451	86108465	ChRCC,ccRCC	gene	86115105	86174116	-	end	7147	Downstream	NA	ENSG00000117174.6	ZNHIT6	distal_enhancer	0.16722	0.17053	1	1	-0.02645
chr1	86120735	86120742	FOXI1_MA0042.2	9.07075	-	chr1	86119822	86120795	ChRCC,ccRCC	gene	86115105	86174116	-	end	5203	PeakInsideFeature	NA	ENSG00000117174.6	ZNHIT6	any_internal	0.0452	0.01866	0	0	0.90653
chr1	86174720	86174727	FOXI1_MA0042.2	9.07075	+	chr1	86173042	86174853	ChRCC,ccRCC	gene	86115105	86174116	-	start	169	OverlapStart	NA	ENSG00000117174.6	ZNHIT6	any_promoter	0.0747	0.12355	0	1	-0.6466
chr1	86200469	86200476	FOXI1_MA0042.2	9.07075	-	chr1	86200432	86201279	ChRCC,ccRCC	gene	86194915	86622626	-	end	5940	PeakInsideFeature	NA	ENSG00000171502.10	COL24A1	any_internal	0.00841	0.02528	0	0	-0.87924
chr1	86296156	86296163	FOXI1_MA0042.2	9.07075	-	chr1	86295833	86297196	ChRCC,ccRCC	gene	86194915	86622626	-	end	101599	PeakInsideFeature	NA	ENSG00000171502.10	COL24A1	any_internal	0.04224	0.03002	0	0	0.37071
chr1	86296692	86296699	FOXI1_MA0042.2	9.07075	-	chr1	86295833	86297196	ChRCC,ccRCC	gene	86194915	86622626	-	end	101599	PeakInsideFeature	NA	ENSG00000171502.10	COL24A1	any_internal	0.07117	0.00536	0	0	2.28107
chr1	86315860	86315867	FOXI1_MA0042.2	9.07075	+	chr1	86315419	86316668	ChRCC,ccRCC	gene	86194915	86622626	-	center	92727	PeakInsideFeature	NA	ENSG00000171502.10	COL24A1	any_internal	0.01595	0.03214	0	0	-0.66521
chr1	86350026	86350033	FOXI1_MA0042.2	9.07075	-	chr1	86349903	86350706	ChRCC,ccRCC	gene	86349362	86349481	-	start	823	Upstream	NA	ENSG00000201620.1	RNA5SP51	any_promoter	0.03032	0.01881	0	0	0.46196
chr1	86368099	86368106	FOXI1_MA0042.2	9.07075	-	chr1	86368099	86368380	ccRCC	gene	86194915	86622626	-	center	40531	PeakInsideFeature	NA	ENSG00000171502.10	COL24A1	any_internal	0.01132	0.01819	0	0	-0.37696
chr1	86429403	86429410	FOXI1_MA0042.2	9.07075	-	chr1	86429194	86429641	ChRCC	gene	86194915	86622626	-	center	20647	PeakInsideFeature	NA	ENSG00000171502.10	COL24A1	any_internal	0.0211	0.01365	0	0	0.37187
chr1	86456553	86456560	FOXI1_MA0042.2	9.07075	+	chr1	86456166	86457220	ChRCC,ccRCC	gene	86194915	86622626	-	center	47923	PeakInsideFeature	NA	ENSG00000171502.10	COL24A1	any_internal	0.01892	0.00804	0	0	0.63368
chr1	86534980	86534987	FOXI1_MA0042.2	9.07075	+	chr1	86534831	86535265	ccRCC	gene	86194915	86622626	-	start	87578	PeakInsideFeature	NA	ENSG00000171502.10	COL24A1	any_internal	0.0069	0.01474	0	0	-0.50771
chr1	86580821	86580828	FOXI1_MA0042.2	9.07075	-	chr1	86580473	86581398	ChRCC	gene	86194915	86622626	-	start	41691	PeakInsideFeature	NA	ENSG00000171502.10	COL24A1	any_internal	0.18275	0.00978	1	0	3.17908
chr1	86673369	86673376	FOXI1_MA0042.2	9.07075	+	chr1	86672982	86673766	ccRCC	NA	NA	NA	NA	NA	NA	NA	NA	NA	NA	NA	0.00782	0.0188	0	0	-0.64419
chr1	86704063	86704070	FOXI1_MA0042.2	9.07075	-	chr1	86703336	86704329	ChRCC	NA	NA	NA	NA	NA	NA	NA	NA	NA	NA	NA	0.06265	0.01232	0	0	1.6306
chr1	86711319	86711326	FOXI1_MA0042.2	9.07075	-	chr1	86710983	86711832	ChRCC	NA	NA	NA	NA	NA	NA	NA	NA	NA	NA	NA	0.04587	0.01986	0	0	0.86748
chr1	86736650	86736657	FOXI1_MA0042.2	9.07075	-	chr1	86736236	86736710	ChRCC	NA	NA	NA	NA	NA	NA	NA	NA	NA	NA	NA	0.026	0.00998	0	0	0.79855
chr1	86805288	86805295	FOXI1_MA0042.2	9.07075	-	chr1	86804851	86805805	ChRCC,ccRCC	gene	86814343	86862023	-	end	9015	Downstream	NA	ENSG00000122417.11	ODF2L	distal_enhancer	0.03745	0.10167	0	0	-1.20598
chr1	86849198	86849205	FOXI1_MA0042.2	9.07075	-	chr1	86848644	86849247	ccRCC	gene	86814343	86862023	-	center	10762	PeakInsideFeature	NA	ENSG00000122417.11	ODF2L	any_internal	0.00903	0.019	0	0	-0.5668
[truncated: 60,054 more rows]
