# Supplementary material for: Genomic and epigenomic integrative subtypes of renal cell carcinoma in a Japanese cohort
Source: Nat Commun. 2023 Dec 16;14:8383. doi: 10.1038/s41467-023-44159-1 (PMC10725467; doi:10.1038/s41467-023-44159-1)
Supplement: Supplementary file 6 — Source Data [file 41467_2023_44159_MOESM6_ESM.zip › Source_Data/Figure2a.txt]

ID	Sex	Histology	Stage	Tumor_size	Necrosis	Diagnosis_age	Ope age	exposure_type	Alcohol	Cigarette	diabetes	hypertension	height	weight	BMI	BMI	ADH1B	ALDH2	Sex_M_F	Histol_clu_order	UniqueID	SBS1	SBS2	SBS5	SBS6	SBS13	SBS17	SBS22	SBS26	SBS44	SBS107	SBS117	SBS125	SBS127	SBS141	SBS150	SBS153	Unknown
KI076	Male	ccRCC	III	65		62	62	None	0	0	Yes	No	158.3	61.3	24.46237643	24.46237643	0/1	0/1	1	1	25	0	0	0	0	0	77.57591	0	0	0	0	134.41174	174.46625	0	277.7067	0	0	149.8403
KI234	Male	ccRCC	III	60	yes	55	56	Alcohol	1	0	No	Yes	160	71	27.734375	27.734375	1/1	0/1	1	2	72	0	0	0	0	0	199.8365	0	0	0	317.33115	459.9252	238.62207	0	925.77985	0	0	477.50394
KI246	Male	ccRCC	I	30		39	39	Cigarette_smoking_and_Alcohol	1	1	No	No	178	82	25.88057064	25.88057064	0/0	0/1	1	3	83	0	0	0	0	0	319.3132	0	0	0	422.86942	367.22772	300.46756	0	1411.8783	0	0	587.24457
KI255	Female	ccRCC	I	25		72	73	Alcohol	1	0	No	No	151	43	18.85882198	18.85882198	0/0	0/0	0	4	92	0	0	0	0	0	343.46802	0	0	0	442.42783	476.38205	483.5279	0	1078.4451	0	0	739.751
KI260	Male	ccRCC	I	21		71	71	Cigarette_smoking_and_Alcohol	1	1	No	Yes	168	77	27.28174603	27.28174603	0/0	0/0	1	5	97	0	0	0	0	0	710.4517	0	0	0	1255.3102	895.9369	1351.1012	0	2598.5203	0	0	1565.6781
KI003	Male	ccRCC	I	22		58	58	Alcohol	1	0	Yes	Yes	164.8	60.4	22.23937223	22.23937223	0/1	0/0	1	6	3	319.0049	0	0	0	0	266.31064	0	0	0	0	608.5633	0	0	1696.4355	0	0	277.68692
KI271	Male	ccRCC	I	34		84	84	Cigarette_smoking_and_Alcohol	1	1	Yes	Yes	152	63	27.26800554	27.26800554	0/0	0/0	1	7	107	0	0	911.07184	0	0	776.3598	0	0	0	0	2176.7903	0	0	4666.037	0	0	1792.7438
KI046	Male	ccRCC	IV	95	yes	73	74	Cigarette_smoking_and_Alcohol	1	1	No	Yes	158	56	22.43230252	22.43230252	1/1	0/0	1	8	17	702.6129	0	1408.515	0	0	0	0	0	0	0	793.80585	0	0	2093.0535	0	0	1364.0128
KI001	Male	ccRCC	I	55		61	62	Cigarette_smoking_and_Alcohol	1	1	No	No	162	77	29.34003963	29.34003963	0/1	0/0	1	9	1	643.8563	0	998.0626	0	0	0	0	0	0	0	704.53595	0	0	1274.7336	0	0	1506.8115
KI094	Male	ccRCC	I	15		72	72	Cigarette_smoking	0	1	No	Yes	150	55	24.44444444	24.44444444	0/1	0/1	1	10	32	577.03784	0	1629.1263	0	0	0	0	0	0	0	1380.8091	0	0	1882.8308	0	0	2259.2021
KI146	Male	ccRCC	I	22		67	67	Alcohol	1	0	No	Yes	162	58	22.10028959	22.10028959	0/0	0/0	1	11	49	791.7087	0	592.9879	0	0	525.7618	0	0	0	0	1049.8939	0	0	1868.8746	0	0	1329.7712
KI240	Male	ccRCC	III	75	yes	68	68	Cigarette_smoking_and_Alcohol	1	1	No	Yes	176	74	23.88946281	23.88946281	0/1	0/0	1	12	78	1419.5095	0	0	0	0	0	2334.1235	0	0	2142.3079	1077.9917	0	1257.9226	2724.7302	0	0	4440.418
KI233	Male	ccRCC	I	37		50	50	Cigarette_smoking_and_Alcohol	1	1	No	No	176	73	23.56663223	23.56663223	1/1	0/1	1	13	71	0	0	0	0	0	0	0	0	0	1555.5399	869.5585	0	0	1872.0044	0	0	1409.8972
KI017	Male	ccRCC	I	43		64	64	Cigarette_smoking	0	1	No	Yes	162	58	22.10028959	22.10028959	0/0	0/1	1	14	10	526.6343	0	579.5358	0	0	0	0	0	0	898.0231	828.26166	0	0	1223.8723	0	0	1860.6716
KI256	Male	ccRCC	I	30		69	69	Alcohol	1	0	No	Yes	168	65	23.03004535	23.03004535	0/0	0/0	1	15	93	0	0	875.27856	0	0	0	0	0	0	881.80133	1198.2439	0	0	2273.0232	0	0	2564.6606
KI287	Female	ccRCC	I	60		68	68	None	0	0	No	No	161	58	22.37567995	22.37567995	1/1	0/0	0	16	123	0	0	794.8388	0	0	555.2557	0	0	0	1196.2601	1404.9713	0	0	2189.647	0	0	2482.0186
KI045	Male	ccRCC	I	60		50	50	Cigarette_smoking_and_Alcohol	1	1	Yes	Yes	160.3	70.8	27.55283002	27.55283002	0/0	0/0	1	17	16	0	0	495.11453	0	0	0	0	0	0	509.42523	461.5198	420.06985	0	547.6845	0	0	1683.1902
KI072	Male	ccRCC	I	32		55	55	Cigarette_smoking_and_Alcohol	1	1	No	No	165.1	69.6	25.53377888	25.53377888	0/0	0/1	1	18	22	0	0	1183.9668	0	0	0	0	0	0	0	0	1409.2382	0	1469.656	0	0	3288.1392
KI231	Male	ccRCC	I	15	yes	47	47	Cigarette_smoking	0	1	No	No	174	72	23.78121284	23.78121284	0/1	1/1	1	19	69	0	0	810.8862	0	0	0	0	0	0	0	0	1151.824	0	0	0	0	1786.2898
KI247	Male	ccRCC	I	40		67	67	Cigarette_smoking_and_Alcohol	1	1	No	Yes	172	79	26.70362358	26.70362358	0/0	0/0	1	20	84	504.98483	0	1271.6272	0	0	0	0	0	0	0	0	1550.7496	0	0	0	0	2269.6394
KI239	Male	ccRCC	III	115	yes	62	62	Cigarette_smoking	0	1	No	Yes	165	63	23.14049587	23.14049587	0/0	1/1	1	21	77	960.546	0	1562.905	0	0	0	0	0	0	0	443.48657	0	0	609.9448	0	0	1691.1176
KI270	Female	ccRCC	II	80		67	67	Alcohol	1	0	No	No	160	62	24.21875	24.21875	1/1	0/0	0	22	106	962.19666	0	1449.9349	0	0	0	0	0	0	0	442.47986	753.7449	0	745.9412	0	0	1918.7037
KI108	Male	ccRCC	I	50		49	50	Alcohol	1	0	No	Yes	171.8	81.5	27.61285356	27.61285356	0/0	0/0	1	23	37	335.8447	0	1251.6865	0	0	0	0	0	0	0	0	777.07776	0	295.23822	0	0	871.1542
KI109	Female	ccRCC	I	60		69	69	Alcohol	1	0	Yes	Yes	160	65	25.390625	25.390625	0/0	0/1	0	24	38	0	0	2110.6035	0	0	0	0	0	0	0	0	2010.0233	0	732.64386	0	0	1984.7295
KI238	Male	ccRCC	I	15		61	61	Cigarette_smoking_and_Alcohol	1	1	No	Yes	177	65	20.74755019	20.74755019	0/0	0/0	1	25	76	441.14032	0	1558.7118	0	0	0	0	0	0	0	0	571.2627	0	623.2555	0	0	1503.6278
KI275	Male	ccRCC	I	20		62	63	Cigarette_smoking_and_Alcohol	1	1	No	Yes	176	64	20.66115702	20.66115702	0/1	0/0	1	26	111	0	0	3010.168	0	0	0	0	0	0	0	0	1280.5441	0	840.506	0	0	2466.782
KI222	Male	ccRCC	III	25		63	64	Cigarette_smoking_and_Alcohol	1	1	No	Yes	158	64	25.63691716	25.63691716	1/1	0/1	1	27	61	0	0	1756.9319	0	0	0	0	686.9513	0	0	945.5006	0	899.091	1550.4183	0	0	2633.106
KI227	Male	ccRCC	I	27		65	65	None	0	0	No	Yes	165	74	27.18089991	27.18089991	0/0	0/1	1	28	65	0	0	2460.0852	0	0	0	0	989.9326	0	0	0	1145.0344	794.6099	712.8614	0	0	1894.4813
KI077	Male	ccRCC	I	25		58	63	Alcohol	1	0	No	Yes	164	64.2	23.8697204	23.8697204	0/0	0/0	1	29	26	0	0	1060.3553	0	0	0	0	811.8504	0	0	410.37555	806.51917	0	935.98126	0	0	1150.9198
KI276	Male	ccRCC	IV	45	yes	74	74	Alcohol	1	0	No	Yes	160	60	23.4375	23.4375	0/0	0/0	1	30	112	0	0	1848.3074	0	0	0	0	1473.1401	0	0	682.21545	809.2896	0	1132.5029	0	0	2561.5427
KI018	Female	ccRCC	I	70		56	56	None	0	0	No	No	156	51.3	21.07988166	21.07988166	1/1	0/0	0	31	11	500.4172	0	782.07874	0	0	0	0	0	0	0	763.01636	526.1575	0	1263.1571	0	509.03476	1140.14
KI006	Male	ccRCC	I	40		39	39	Cigarette_smoking	0	1	No	No	160.3	61.45	23.91414414	23.91414414	0/1	1/1	1	32	4	0	0	712.4693	0	0	0	0	0	0	0	362.65216	332.95233	0	867.4216	0	0	831.5015
KI078	Male	ccRCC	I	50		62	63	Cigarette_smoking_and_Alcohol	1	1	No	Yes	155	60.4	25.14047867	25.14047867	0/1	0/0	1	33	27	0	0	1222.0948	0	0	0	0	0	0	0	713.8792	993.57697	0	1512.1656	0	469.12653	1556.1606
KI113	Female	ccRCC	I	40		65	65	None	0	0	No	No	178.8	86.3	26.99452978	26.99452978	0/0	0/1	0	34	42	0	0	1411.0995	0	0	0	0	0	0	0	890.4997	1679.745	0	1426.6837	0	0	2442.9722
KI269	Male	ccRCC	I	32		68	69	Cigarette_smoking_and_Alcohol	1	1	Yes	Yes	168	66	23.38435374	23.38435374	0/0	0/0	1	35	105	0	0	1622.5908	0	0	0	0	0	0	0	780.5993	1726.5754	0	1313.7312	0	0	2031.5032
KI002	Male	ccRCC	IV	120		60	60	Cigarette_smoking_and_Alcohol	1	1	No	Yes	162.7	67.1	25.34821688	25.34821688	1/1	0/1	1	36	2	1129.9592	0	2149.8416	0	0	0	0	0	0	0	1241.5835	1452.729	0	2086.9722	0	0	2991.9146
KI008	Male	ccRCC	I	55		70	70	Cigarette_smoking_and_Alcohol	1	1	No	No	171	65	22.22906193	22.22906193	0/0	0/1	1	37	5	562.53406	0	1319.2753	0	0	0	0	0	0	0	807.2853	1287.0826	0	1138.1901	0	0	1651.6279
KI289	Male	ccRCC	I	47		67	67	Cigarette_smoking	0	1	No	Yes	169	63.2	22.12807675	22.12807675	0/1	0/0	1	38	125	716.5315	0	2346.9304	0	0	0	0	0	0	0	960.42804	1180.4178	0	1200.136	0	0	2131.5586
KI071	Male	ccRCC	I	50	yes	57	57	Alcohol	1	0	Yes	No	156.7	56	22.806048	22.806048	0/0	0/1	1	39	21	0	0	686.45593	0	0	628.2682	0	0	0	0	0	4745.967	0	0	0	0	1679.3091
KI251	Female	ccRCC	I	40		51	51	None	0	0	No	Yes	157	52	21.09619051	21.09619051	0/0	0/0	0	40	88	0	0	363.98373	0	0	193.32173	0	0	0	527.9701	0	805.6873	0	0	0	0	497.03592
KI259	Male	ccRCC	III	84	yes	33	33	Cigarette_smoking_and_Alcohol	1	1	No	Yes	167	87	31.19509484	31.19509484	0/1	0/1	1	41	96	0	0	0	0	0	459.7888	0	0	0	859.68506	0	1853.3843	0	0	0	0	1584.1428
KI232	Female	ccRCC	I	22		74	74	Missing	0	0	No	No	157	52	21.09619051	21.09619051	0/0	0/0	0	42	70	540.3747	0	0	0	0	0	0	0	0	981.3335	843.41864	869.14606	0	1506.025	0	0	2188.6978
KI265	Male	ccRCC	I	50		68	68	Cigarette_smoking	0	1	No	No	176	68	21.95247934	21.95247934	0/1	1/1	1	43	101	0	0	0	0	0	0	0	0	724.9177	1506.3691	908.84424	1162.5765	0	1994.2548	0	0	2351.028
KI248	Male	ccRCC	IV	105	yes	80	80	Alcohol	1	0	No	No	167	58	20.79672989	20.79672989	0/0	0/0	1	44	85	0	0	0	0	0	0	0	0	0	1754.2261	1339.6143	2754.563	0	1552.8937	0	0	3246.7136
KI252	Female	ccRCC	IV	90	yes	64	64	None	0	0	No	No	159	42	16.61326688	16.61326688	0/1	0/1	0	45	89	0	0	0	0	0	0	0	0	0	575.48737	0	877.8571	0	540.0763	0	0	1366.5792
KI266	Male	ccRCC	I	30		67	68	Cigarette_smoking_and_Alcohol	1	1	No	Yes	166	60	21.77384236	21.77384236	0/1	0/0	1	46	102	0	0	0	0	0	0	0	0	0	1336.1992	497.75772	1623.1322	0	998.77637	0	0	2488.1394
KI014	Male	ccRCC	II	75	yes	62	62	Alcohol	1	0	No	Yes	173	73	24.39105884	24.39105884	0/1	0/1	1	47	9	0	0	929.1679	0	0	0	0	0	0	2326.0269	567.2514	774.8244	0	575.5017	0	0	1466.2297
KI263	Male	ccRCC	I	22		66	66	Cigarette_smoking_and_Alcohol	1	1	No	Yes	176.2	83.75	26.97571767	26.97571767	0/0	0/0	1	48	99	0	0	952.36707	0	0	0	0	0	0	2776.501	1184.5577	1259.7112	0	2013.2245	0	0	2746.6428
KI257	Male	ccRCC	I	37		45	45	Cigarette_smoking_and_Alcohol	1	1	No	No	185	78	22.79035793	22.79035793	0/0	0/0	1	49	94	0	0	0	0	0	582.65405	0	0	0	2176.3848	0	1375.5605	0	997.89716	0	0	1258.4966
KI262	Male	ccRCC	I	45		77	77	Cigarette_smoking_and_Alcohol	1	1	Yes	No	164	68	25.2825699	25.2825699	0/0	0/0	1	50	98	0	0	0	0	0	0	0	0	0	2554.988	622.8692	1370.3599	0	1008.09106	0	0	2682.6926
KI267	Male	ccRCC	IV	60	yes	61	62	Alcohol	1	0	No	Yes	171	89	30.43671557	30.43671557	0/1	0/0	1	51	103	0	0	0	0	0	0	0	0	0	2462.4302	0	1944.9056	0	1775.9679	0	0	3082.6963
KI281	Male	ccRCC	I	40		72	72	Cigarette_smoking_and_Alcohol	1	1	No	No	171	78	26.67487432	26.67487432	0/1	0/1	1	52	117	8821.546	0	0	4831.302	0	0	0	0	0	0	0	0	0	0	0	0	1382.1495
KI250	Male	ccRCC	III	45		62	63	Cigarette_smoking_and_Alcohol	1	1	Yes	Yes	169	67	23.45856238	23.45856238	0/1	0/0	1	53	87	1188.0774	0	725.7965	0	0	0	0	0	0	809.7413	736.63403	2377.7493	0	1508.7301	0	0	1272.2678
KI112	Female	ccRCC	III	37		69	69	None	0	0	No	No	153	48.5	20.71852706	20.71852706	0/0	0/1	0	54	41	555.3623	0	1370.6425	0	0	0	0	0	0	833.2635	652.9726	1337.8134	0	1137.3319	0	0	831.61066
KI073	Male	ccRCC	IV	120	yes	68	69	Cigarette_smoking	0	1	No	No	168	50	17.7154195	17.7154195	0/0	0/0	1	55	23	687.27026	0	1578.392	0	0	0	0	0	0	793.4252	636.9698	1585.2715	0	1795.2933	0	0	1743.3788
KI282	Female	ccRCC	I	50		71	71	Alcohol	1	0	No	Yes	154.4	44	18.45687133	18.45687133	0/1	0/0	0	56	118	588.4502	0	1161.2267	0	0	0	0	0	0	787.3767	567.52496	1126.145	0	986.33044	0	0	1263.9506
KI100	Male	ccRCC	I	70		72	72	Alcohol	1	0	No	Yes	162.7	65.4	24.70601168	24.70601168	0/0	0/0	1	57	34	634.9635	0	1031.8573	0	0	0	0	0	0	797.4543	657.08075	893.7149	0	1519.6837	0	0	1008.2436
KI226	Male	ccRCC	III	37	yes	72	72	Cigarette_smoking	0	1	Yes	No	168	69	24.44727891	24.44727891	0/0	0/1	1	58	64	633.7328	0	1045.8167	0	0	0	0	0	0	1212.3466	1382.6683	1202.8295	0	2065.5264	0	0	1751.0825
KI229	Male	ccRCC	III	35		61	62	Cigarette_smoking_and_Alcohol	1	1	No	Yes	163	65	24.4646016	24.4646016	0/0	0/0	1	59	67	653.8079	0	1732.2946	0	0	0	0	0	0	1666.1091	962.3951	1230.9126	0	1690.3004	0	0	1938.1774
KI279	Male	ccRCC	I	63		56	56	Cigarette_smoking_and_Alcohol	1	1	No	Yes	160	51	19.921875	19.921875	0/0	0/0	1	60	115	562.6706	0	417.08328	0	0	0	0	0	0	984.19763	475.06134	511.0119	0	886.45544	0	0	852.5212
KI284	Male	ccRCC	I	35		68	69	Alcohol	1	0	No	No	170.5	59	20.29566309	20.29566309	0/0	0/1	1	61	120	869.5266	0	1028.3424	0	0	0	0	890.3367	0	946.7816	655.8074	772.2443	0	919.57336	0	0	1034.3777
KI011	Male	ccRCC	III	40		46	46	Cigarette_smoking_and_Alcohol	1	1	No	Yes	172	52.3	17.67847485	17.67847485	0/1	0/0	1	62	7	0	0	1900.8417	0	0	0	0	784.8699	0	867.6426	0	0	460.51404	0	0	0	1536.129
KI242	Male	ccRCC	I	25		62	62	Cigarette_smoking_and_Alcohol	1	1	Yes	Yes	160	62	24.21875	24.21875	0/0	0/0	1	63	80	0	0	2754.5542	0	0	0	0	2232.7727	0	2073.7847	0	0	973.5426	0	0	0	3436.3445
KI273	Male	ccRCC	IV	100	yes	69	69	Alcohol	1	0	No	No	172	70	23.66143862	23.66143862	0/0	0/1	1	64	109	610.842	0	1919.8135	0	0	0	0	1052.7163	0	1758.373	0	0	0	896.9578	0	0	2449.3035
KI243	Male	ccRCC	I	40		75	75	Cigarette_smoking_and_Alcohol	1	1	No	No	161	63	24.30461788	24.30461788	0/1	0/1	1	65	81	636.4298	0	1813.711	0	0	0	0	793.75684	0	1203.4764	0	914.56024	0	667.2895	0	0	1694.7692
KI288	Female	ccRCC	II	95		71	71	None	0	0	No	No	165.1	55	20.17755515	20.17755515	0/1	0/1	0	66	124	502.49658	0	2088.281	0	0	0	0	1122.7751	0	821.3368	0	795.2527	0	0	0	0	1951.8527
KI220	Female	ccRCC	III	90	yes	53	53	Cigarette_smoking_and_Alcohol	1	1	No	No	154	49.6	20.91415078	20.91415078	0/1	0/0	0	67	59	1123.2476	0	891.76495	0	0	0	0	0	0	875.30023	0	756.5576	0	1317.3141	0	0	1864.8087
KI241	Female	ccRCC	I	23		55	55	Alcohol	1	0	No	No	155	49	20.39542144	20.39542144	0/1	0/1	0	68	79	759.9858	0	1201.3539	0	0	0	0	0	0	1091.9016	0	929.7033	0	661.0408	0	0	1923.008
KI253	Female	ccRCC	I	45		59	59	None	0	0	No	No	160	60	23.4375	23.4375	0/0	0/1	0	69	90	735.7076	0	1002.80457	0	0	0	0	0	0	959.9504	0	738.78577	0	657.92865	0	0	1756.8173
KI223	Male	ccRCC	IV	165		56	56	Cigarette_smoking_and_Alcohol	1	1	Yes	Yes	174	96	31.70828379	31.70828379	0/0	1/1	1	70	62	712.9334	0	967.1556	0	0	0	0	0	0	1211.1052	0	902.30646	0	472.2525	0	0	827.2458
KI230	Male	ccRCC	IV	90		80	81	Cigarette_smoking_and_Alcohol	1	1	Yes	Yes	156	58	23.8330046	23.8330046	0/0	0/1	1	71	68	1357.8523	0	1456.3563	0	0	0	0	0	0	1842.8667	0	1280.594	0	790.7808	0	0	1377.5498
KI074	Male	ccRCC	IV	95	yes	75	76	Alcohol	1	0	No	No	168.3	66.2	23.37167064	23.37167064	0/0	0/0	1	72	24	1353.3805	0	1943.7743	0	911.0578	0	0	0	0	1827.2026	0	2734.277	0	1334.8336	0	0	2581.474
KI225	Male	ccRCC	IV	90	yes	49	64	Cigarette_smoking_and_Alcohol	1	1	No	Yes	171	63	21.5450908	21.5450908	0/0	0/0	1	73	63	883.3667	0	1434.7584	0	0	0	0	0	0	1765.5033	0	2074.4053	0	880.3013	0	0	2708.6719
KI264	Female	ccRCC	III	80	yes	56	56	Cigarette_smoking	0	1	No	No	156	45	18.49112426	18.49112426	0/1	0/0	0	74	100	980.37726	0	841.0616	0	0	0	0	0	0	2226.1436	0	1655.9547	0	642.3449	0	0	2291.1196
KI048	Female	ccRCC	III	85	yes	66	66	None	0	0	No	No	150.4	48.9	21.61788422	21.61788422	0/1	0/0	0	75	19	726.27844	0	1259.1229	0	0	0	0	0	0	1525.0841	0	0	0	366.955	0	0	1106.5576
KI079	Female	ccRCC	II	73		49	49	None	0	0	No	No	157.9	44.7	17.92847142	17.92847142	0/0	0/1	0	76	28	811.43506	0	1354.8522	0	0	0	0	0	0	1858.9541	0	664.25696	0	0	0	0	962.5073
KI268	Female	ccRCC	I	28		74	74	Alcohol	1	0	No	No	150	51	22.66666667	22.66666667	1/1	0/0	0	77	104	0	0	1608.6862	0	0	0	0	0	0	1140.666	0	748.04913	0	555.24646	0	0	1888.3468
KI278	Female	ccRCC	IV	70		65	65	None	0	0	No	Yes	143	40	19.56085872	19.56085872	0/0	0/0	0	78	114	397.49896	0	1479.523	0	0	0	0	0	0	657.0434	0	540.3801	0	722.60046	0	0	1656.9525
KI274	Male	ccRCC	I	25		72	72	Cigarette_smoking_and_Alcohol	1	1	No	Yes	163	68	25.59373706	25.59373706	0/1	0/1	1	79	110	575.5183	0	2046.1652	0	0	0	0	0	0	1241.3113	0	650.55194	0	654.27856	0	0	1429.1807
KI291	Male	ccRCC	I	35		49	50	Cigarette_smoking_and_Alcohol	1	1	No	No	177.3	64	20.3592841	20.3592841	0/0	0/0	1	80	127	467.7679	0	1566.0233	0	0	0	0	0	0	625.4583	0	803.763	0	508.51813	0	0	836.4718
KI093	Male	ccRCC	IV	70	yes	63	64	None	0	0	No	Yes	174.9	79.3	25.92349594	25.92349594	0/0	0/1	1	81	31	0	0	1263.7704	0	0	0	0	0	0	598.51013	491.4376	1531.0898	0	479.2184	0	0	1225.9708
KI235	Female	ccRCC	I	22		81	81	None	0	0	No	Yes	151	47	20.613131	20.613131	0/0	0/1	0	82	73	0	0	1289.3026	0	0	0	0	0	0	1005.3989	384.9016	1330.7275	0	488.7235	0	0	960.9436
KI080	Male	ccRCC	I	11		63	64	Cigarette_smoking_and_Alcohol	1	1	No	No	165	71.4	26.22589532	26.22589532	0/0	0/0	1	83	29	0	0	1917.0292	0	0	0	0	0	0	967.4263	0	1736.2847	0	490.1344	0	0	1582.1182
KI047	Male	ccRCC	III	40	yes	79	80	Cigarette_smoking	0	1	Yes	No	168	64.5	22.85289116	22.85289116	0/0	0/1	1	84	18	0	0	1226.8038	0	0	0	0	0	0	791.04047	0	1149.6854	0	0	0	0	1063.4703
KI272	Male	ccRCC	I	45		86	86	Cigarette_smoking_and_Alcohol	1	1	Yes	Yes	158	58	23.23345618	23.23345618	0/0	0/0	1	85	108	0	0	3540.1362	0	0	0	0	0	0	1781.3511	0	2599.7012	0	0	0	0	3475.8228
KI236	Male	ccRCC	III	70		66	66	Cigarette_smoking	0	1	No	No	164	63	23.42355741	23.42355741	0/1	0/1	1	86	74	0	0	1249.4569	0	0	0	0	0	0	1392.0724	0	1568.4404	0	0	0	0	2144.0303
KI245	Female	ccRCC	III	80	yes	62	62	Cigarette_smoking_and_Alcohol	1	1	Yes	No	152	65	28.13365651	28.13365651	0/0	0/1	0	87	82	0	0	1403.8829	0	0	0	0	0	0	986.9882	0	1849.6266	0	480.3842	0	0	2083.1194
KI290	Female	ccRCC	IV	110	yes	48	48	Alcohol	1	0	No	Yes	161.1	75	28.89815942	28.89815942	0/1	0/0	0	88	126	0	0	593.4635	0	0	0	0	0	0	532.74414	0	782.257	0	467.1081	0	0	904.4272
KI009	Male	ccRCC	IV	70		68	68	Cigarette_smoking	0	1	Yes	No	171	67	22.91303307	22.91303307	0/0	0/0	1	89	6	655.3394	0	1535.8193	0	511.96133	0	0	0	0	2033.1315	0	1836.6777	0	0	0	0	1035.0684
KI221	Male	ccRCC	I	55		83	83	Alcohol	1	0	Yes	No	160	55	21.484375	21.484375	0/0	0/0	1	90	60	604.11005	0	1263.7415	0	0	0	0	0	0	1882.6805	0	2003.8563	0	0	0	0	831.6076
KI286	Male	ccRCC	IV	70	yes	57	57	Alcohol	1	0	No	No	179.5	78	24.20837827	24.20837827	0/0	0/0	1	91	122	768.734	0	1209.6853	0	0	0	0	0	0	1688.9126	0	1999.005	0	0	0	0	1395.6702
KI085	Female	ccRCC	III	110		64	64	None	0	0	No	Yes	158.7	53.3	21.1628111	21.1628111	0/1	0/1	0	92	30	967.7765	0	1652.4968	0	0	0	0	0	0	1347.7336	0	1069.3779	0	0	0	0	1814.6221
KI111	Male	ccRCC	I	31		64	64	Alcohol	1	0	No	Yes	169.5	62	21.58004194	21.58004194	0/0	0/0	1	93	40	744.4075	0	1315.7272	0	0	0	0	0	0	820.9895	0	681.2752	0	415.83096	0	0	1416.7701
KI041	Male	ccRCC	III	145	yes	44	44	Cigarette_smoking_and_Alcohol	1	1	No	No	175.6	55.9	18.12853815	18.12853815	1/1	0/1	1	94	13	732.66626	0	1240.3364	0	0	0	0	0	0	1011.9069	0	1313.3655	0	0	0	0	1921.7312
KI283	Male	ccRCC	III	50		58	59	Cigarette_smoking_and_Alcohol	1	1	Yes	Yes	178.2	74	23.30324066	23.30324066	0/0	0/0	1	95	119	602.3688	0	759.17267	0	0	0	0	0	0	874.5575	0	1162.2946	0	0	0	0	1234.6111
KI044	Female	ccRCC	I	50	yes	68	68	Alcohol	1	0	No	No	158	54	21.63114885	21.63114885	0/0	0/0	0	96	15	724.2656	0	1705.5309	0	0	0	0	0	0	1713.7606	0	1069.1674	0	0	0	0	1467.2687
KI110	Male	ccRCC	I	55		77	77	None	0	0	No	No	164	54	20.07733492	20.07733492	0/0	0/1	1	97	39	628.0722	0	1841.6646	0	0	0	0	0	0	1730.4993	0	1232.5825	0	0	0	0	1333.1794
KI228	Male	ccRCC	I	20		78	78	Alcohol	1	0	Yes	Yes	161.5	58.3	22.35236607	22.35236607	0/0	0/0	1	98	66	633.6591	0	2270.2324	0	0	0	0	0	0	1257.3589	0	1626.3206	0	0	0	0	1796.4297
KI249	Female	ccRCC	III	150	yes	54	54	Cigarette_smoking_and_Alcohol	1	1	No	No	158	48	19.22768787	19.22768787	0/0	0/0	0	99	86	631.66565	0	1446.3933	0	0	0	0	0	0	1310.603	0	1452.709	0	0	0	0	1596.6305
KI277	Female	ccRCC	I	55	yes	80	81	None	0	0	No	No	157	47	19.06771066	19.06771066	0/1	1/1	0	100	113	824.68475	0	2146.2043	0	0	0	0	0	0	1854.0836	0	1841.1921	0	0	0	0	1618.831
KI237	Male	ccRCC	I	52		78	78	Alcohol	1	0	No	Yes	162	56	21.33821064	21.33821064	0/1	0/0	1	101	75	1178.0597	0	2334.9666	0	0	0	0	0	0	1275.8148	0	1780.0122	0	0	0	0	1480.1467
KI292	Female	ccRCC	I	45		81	81	Alcohol	1	0	No	Yes	156.8	57	23.1836995	23.1836995	0/1	0/0	0	102	128	798.7887	0	1889.5217	0	0	0	0	0	0	814.7021	0	1812.6843	0	0	0	0	959.30945
																				103
KI042	Male	ChRCC	I	38		45	45	None	0	0	No	No	176	72.6	23.4375	23.4375	0/0	1/1	1	104	14	372.2639	0	0	0	0	0	0	0	0	469.87805	0	0	0	0	0	0	704.8565
KI114	Male	ChRCC	I	31		41	41	Alcohol	1	0	No	No	166	50.3	18.25373784	18.25373784	0/0	0/1	1	105	43	305.90567	0	0	0	0	0	0	0	0	309.76904	157.63148	0	0	0	205.56247	0	665.13116
KI130	Male	ChRCC	I	28		55	55	Alcohol	1	0	No	Yes	174.3	71.9	23.66650439	23.66650439	0/0	0/1	1	106	46	959.1678	0	241.75632	0	0	0	0	0	0	750.4841	0	0	0	0	0	0	241.58965
KI150	Male	ChRCC	III	120		41	41	Cigarette_smoking_and_Alcohol	1	1	No	No	169	79	27.66009594	27.66009594	0/0	0/0	1	107	50	690.58374	0	0	0	0	450.01743	0	0	0	642.8161	285.44278	964.41766	0	270.38867	0	0	91.3367
KI118	Female	ChRCC	III	120		71	71	None	0	0	No	No	158	57	22.83287935	22.83287935	0/0	0/0	0	108	44	1323.5452	388.49326	0	0	404.36496	0	0	0	0	547.5775	700.75195	0	0	1313.161	0	0	478.10092
KI125	Female	ChRCC	III	70	yes	73	73	None	0	0	No	Yes	146	63	29.55526365	29.55526365	0/0	0/0	0	109	45	1402.201	0	0	0	0	351.2374	0	0	0	0	621.7798	0	0	1513.6686	0	0	359.1102
KI068	Female	ChRCC	I	40		51	51	None	0	0	No	No	152.3	57.3	24.70329106	24.70329106	0/0	0/0	0	110	20	471.92325	0	333.68008	0	0	225.63506	0	0	0	0	426.4933	0	0	870.1282	0	0	427.14072
KI105	Male	ChRCC	I	60		39	39	Cigarette_smoking	0	1	No	No	168	55	19.48696145	19.48696145	0/1	1/1	1	111	36	387.9729	0	0	0	0	200.97137	0	0	0	0	467.24582	0	0	1013.3014	0	0	447.5075
KI012	Female	ChRCC	III	125		51	51	Cigarette_smoking	0	1	No	No	154	48	20.23950076	20.23950076	0/0	0/1	0	112	8	587.53094	0	0	0	0	257.1475	0	0	0	0	584.606	0	0	1370.6383	0	0	203.07698
KI217	Female	ChRCC	III	100	yes	53	54	None	0	0	No	Yes	167	55	19.72103697	19.72103697	0/0	1/1	0	113	58	699.7523	0	0	0	0	272.7341	0	0	0	0	757.6574	0	0	1742.4691	0	0	66.38881
KI254	Male	ChRCC	III	150	yes	50	50	Cigarette_smoking_and_Alcohol	1	1	No	Yes	168	78	27.63605442	27.63605442	0/0	0/0	1	114	91	353.241	0	0	0	0	200.26039	0	0	0	0	423.81247	0	0	1386.8665	0	0	281.82016
																				115
KI183	Male	PRCC	III	125		54	55	Cigarette_smoking	0	1	No	No	173	75	25.05930703	25.05930703	0/1	0/1	1	116	54	760.9281	0	863.95	0	0	0	0	0	0	3016.7585	0	1126.2745	0	604.8615	0	0	2319.2168
KI197	Male	PRCC	III	30	yes	39	39	Cigarette_smoking_and_Alcohol	1	1	No	No	168	72	25.51020408	25.51020408	1/1	0/0	1	117	56	521.22815	0	0	0	0	0	0	0	0	510.6078	526.76764	431.50607	0	0	0	0	1046.8904
KI178	Female	PRCC	IV	240		56	57	Cigarette_smoking	0	1	No	No	156	72	29.58579882	29.58579882	0/0	0/0	0	118	52	444.99576	0	915.27856	0	0	0	0	0	0	0	536.66754	0	0	1070.8196	0	0	1516.2422
KI258	Female	PRCC	III	60	yes	72	72	Alcohol	1	0	No	No	155	48	19.97918835	19.97918835	0/0	0/0	0	119	95	546.0718	216.22583	468.95004	0	225.05951	0	0	0	0	0	360.49384	0	0	308.19485	0	0	683.0067
KI103	Female	PRCC	I	30		40	40	Cigarette_smoking_and_Alcohol	1	1	No	No	157	51	20.69049454	20.69049454	0/1	0/0	0	120	35	0	0	0	0	0	340.0571	0	0	0	421.31683	628.05054	447.6288	0	901.45844	0	0	1042.4897
KI280	Female	PRCC	I	45		58	58	None	0	0	No	No	154	50	21.08281329	21.08281329	0/1	0/0	0	121	116	453.17993	0	368.22305	0	0	361.28406	0	0	0	0	844.8511	0	0	1294.3317	0	0	449.12988
KI144	Male	PRCC	I	25		66	66	Cigarette_smoking_and_Alcohol	1	1	No	Yes	168.3	57.3	20.22955782	20.22955782	0/0	./.	1	122	48	0	0	2204.694	0	0	0	0	1662.8258	0	0	514.8029	0	0	620.02734	0	0	1665.6464
KI179	Male	PRCC	I	55		71	72	Cigarette_smoking_and_Alcohol	1	1	No	No	168	72	25.51020408	25.51020408	0/0	0/1	1	123	53	0	0	4254.634	0	0	0	0	1922.8118	0	0	0	2348.9885	1231.2839	841.50543	0	0	2116.769
KI209	Female	PRCC	I	57	yes	85	85	None	0	0	No	Yes	143	44	21.51694459	21.51694459	0/0	0/0	0	124	57	543.46606	0	0	0	0	782.7328	0	0	0	480.7294	415.02744	2537.1582	0	0	0	0	661.88245
KI133	Male	PRCC	I	37		70	70	Cigarette_smoking_and_Alcohol	1	1	No	Yes	165.4	52	19.00782099	19.00782099	0/1	0/0	1	125	47	0	0	2640.7227	0	0	0	0	0	0	0	0	3145.272	0	0	0	0	1427.0127
KI172	Male	PRCC	I	34		63	64	Cigarette_smoking_and_Alcohol	1	1	No	Yes	170	75	25.95155709	25.95155709	0/1	0/0	1	126	51	0	0	2023.1262	0	0	0	0	0	0	0	0	2496.367	0	0	0	0	2551.5066
KI185	Male	PRCC	IV	47		68	69	Cigarette_smoking_and_Alcohol	1	1	No	No	174.5	76	24.95874418	24.95874418	0/1	0/0	1	127	55	0	0	1576.2036	0	0	0	0	0	0	852.69965	0	2694.4937	0	597.07666	0	0	2164.527
KI285	Male	PRCC	III	65	yes	59	60	Cigarette_smoking_and_Alcohol	1	1	No	No	171.9	73	24.70421775	24.70421775	0/1	0/0	1	128	121	1206.2712	0	1227.2831	0	0	0	0	0	0	656.61084	0	2270.478	0	722.7782	0	0	1869.5833
																				129
KI031	Male	TFE3-RCC	II	75	yes	6	6	None	0	0	No	No	117.8	16	11.53000251	11.53000251	0/1	0/0	1	130	12	164.728402	0	0	0	0	257.07998	0	0	0	0	676.0538	0	0	1120.97332	0	0	71.165185
KI098	Female	TFE3-RCC	III	50		71	71	None	0	0	No	Yes	147.3	50	23.04435254	23.04435254	0/1	0/1	0	131	33	733.48947	0	2235.047811	0	0	0	0	0	0	0	0	1330.251756	0	0	0	0	1818.210963
