# Supplementary material for: Genomic and epigenomic integrative subtypes of renal cell carcinoma in a Japanese cohort
Source: Nat Commun. 2023 Dec 16;14:8383. doi: 10.1038/s41467-023-44159-1 (PMC10725467; doi:10.1038/s41467-023-44159-1)
Supplement: Supplementary file 6 — Source Data [file 41467_2023_44159_MOESM6_ESM.zip › Source_Data/Figure7g_HIF1beta.txt]

Gain_motif_score_random_choice_84	Gain_motif_score_random_choice_799	p-value
1	21	0.713454641024742
1	21	0.713454641024742
2	20	1
0	22	0.256496212521661
3	19	0.457322874367568
3	19	0.457322874367568
0	22	0.256496212521661
1	21	0.713454641024742
1	21	0.713454641024742
2	20	1
0	22	0.256496212521661
1	21	0.713454641024742
2	20	1
0	22	0.256496212521661
1	21	0.713454641024742
0	22	0.256496212521661
3	19	0.457322874367568
1	21	0.713454641024742
2	20	1
2	20	1
2	20	1
2	20	1
4	18	0.148665847554518
2	20	1
1	21	0.713454641024742
2	20	1
0	22	0.256496212521661
3	19	0.457322874367568
2	20	1
0	22	0.256496212521661
1	21	0.713454641024742
2	20	1
1	21	0.713454641024742
0	22	0.256496212521661
1	21	0.713454641024742
2	20	1
0	22	0.256496212521661
2	20	1
0	22	0.256496212521661
0	22	0.256496212521661
3	19	0.457322874367568
3	19	0.457322874367568
2	20	1
1	21	0.713454641024742
0	22	0.256496212521661
3	19	0.457322874367568
3	19	0.457322874367568
4	18	0.148665847554518
3	19	0.457322874367568
0	22	0.256496212521661
0	22	0.256496212521661
0	22	0.256496212521661
2	20	1
3	19	0.457322874367568
3	19	0.457322874367568
3	19	0.457322874367568
2	20	1
2	20	1
1	21	0.713454641024742
1	21	0.713454641024742
0	22	0.256496212521661
2	20	1
0	22	0.256496212521661
1	21	0.713454641024742
1	21	0.713454641024742
2	20	1
1	21	0.713454641024742
2	20	1
2	20	1
3	19	0.457322874367568
1	21	0.713454641024742
7	15	0.00287881644077864
4	18	0.148665847554518
0	22	0.256496212521661
1	21	0.713454641024742
2	20	1
0	22	0.256496212521661
3	19	0.457322874367568
1	21	0.713454641024742
3	19	0.457322874367568
1	21	0.713454641024742
3	19	0.457322874367568
3	19	0.457322874367568
0	22	0.256496212521661
1	21	0.713454641024742
4	18	0.148665847554518
2	20	1
2	20	1
2	20	1
2	20	1
2	20	1
1	21	0.713454641024742
2	20	1
5	17	0.0497310740011081
1	21	0.713454641024742
2	20	1
3	19	0.457322874367568
2	20	1
3	19	0.457322874367568
2	20	1
4	18	0.148665847554518
2	20	1
7	15	0.00287881644077864
3	19	0.457322874367568
3	19	0.457322874367568
1	21	0.713454641024742
3	19	0.457322874367568
1	21	0.713454641024742
3	19	0.457322874367568
2	20	1
3	19	0.457322874367568
5	17	0.0497310740011081
2	20	1
2	20	1
2	20	1
0	22	0.256496212521661
2	20	1
2	20	1
4	18	0.148665847554518
2	20	1
2	20	1
4	18	0.148665847554518
3	19	0.457322874367568
2	20	1
0	22	0.256496212521661
3	19	0.457322874367568
3	19	0.457322874367568
1	21	0.713454641024742
2	20	1
3	19	0.457322874367568
2	20	1
4	18	0.148665847554518
2	20	1
0	22	0.256496212521661
1	21	0.713454641024742
1	21	0.713454641024742
2	20	1
2	20	1
2	20	1
2	20	1
2	20	1
1	21	0.713454641024742
2	20	1
3	19	0.457322874367568
2	20	1
1	21	0.713454641024742
0	22	0.256496212521661
2	20	1
3	19	0.457322874367568
3	19	0.457322874367568
3	19	0.457322874367568
1	21	0.713454641024742
0	22	0.256496212521661
1	21	0.713454641024742
3	19	0.457322874367568
1	21	0.713454641024742
1	21	0.713454641024742
2	20	1
4	18	0.148665847554518
0	22	0.256496212521661
5	17	0.0497310740011081
2	20	1
1	21	0.713454641024742
4	18	0.148665847554518
3	19	0.457322874367568
1	21	0.713454641024742
2	20	1
1	21	0.713454641024742
2	20	1
3	19	0.457322874367568
3	19	0.457322874367568
0	22	0.256496212521661
1	21	0.713454641024742
3	19	0.457322874367568
4	18	0.148665847554518
1	21	0.713454641024742
2	20	1
4	18	0.148665847554518
2	20	1
4	18	0.148665847554518
2	20	1
3	19	0.457322874367568
0	22	0.256496212521661
1	21	0.713454641024742
5	17	0.0497310740011081
1	21	0.713454641024742
3	19	0.457322874367568
3	19	0.457322874367568
2	20	1
1	21	0.713454641024742
1	21	0.713454641024742
3	19	0.457322874367568
3	19	0.457322874367568
1	21	0.713454641024742
2	20	1
2	20	1
2	20	1
1	21	0.713454641024742
1	21	0.713454641024742
2	20	1
2	20	1
0	22	0.256496212521661
1	21	0.713454641024742
4	18	0.148665847554518
0	22	0.256496212521661
0	22	0.256496212521661
3	19	0.457322874367568
2	20	1
1	21	0.713454641024742
1	21	0.713454641024742
2	20	1
0	22	0.256496212521661
2	20	1
2	20	1
1	21	0.713454641024742
2	20	1
0	22	0.256496212521661
3	19	0.457322874367568
3	19	0.457322874367568
3	19	0.457322874367568
2	20	1
0	22	0.256496212521661
1	21	0.713454641024742
0	22	0.256496212521661
2	20	1
2	20	1
3	19	0.457322874367568
2	20	1
3	19	0.457322874367568
3	19	0.457322874367568
5	17	0.0497310740011081
0	22	0.256496212521661
5	17	0.0497310740011081
4	18	0.148665847554518
1	21	0.713454641024742
1	21	0.713454641024742
3	19	0.457322874367568
3	19	0.457322874367568
3	19	0.457322874367568
4	18	0.148665847554518
3	19	0.457322874367568
4	18	0.148665847554518
1	21	0.713454641024742
1	21	0.713454641024742
0	22	0.256496212521661
2	20	1
2	20	1
0	22	0.256496212521661
3	19	0.457322874367568
0	22	0.256496212521661
1	21	0.713454641024742
4	18	0.148665847554518
2	20	1
0	22	0.256496212521661
3	19	0.457322874367568
3	19	0.457322874367568
0	22	0.256496212521661
3	19	0.457322874367568
3	19	0.457322874367568
2	20	1
2	20	1
3	19	0.457322874367568
2	20	1
4	18	0.148665847554518
1	21	0.713454641024742
5	17	0.0497310740011081
2	20	1
1	21	0.713454641024742
2	20	1
3	19	0.457322874367568
1	21	0.713454641024742
1	21	0.713454641024742
2	20	1
3	19	0.457322874367568
2	20	1
1	21	0.713454641024742
1	21	0.713454641024742
1	21	0.713454641024742
2	20	1
3	19	0.457322874367568
3	19	0.457322874367568
0	22	0.256496212521661
2	20	1
4	18	0.148665847554518
4	18	0.148665847554518
1	21	0.713454641024742
5	17	0.0497310740011081
2	20	1
1	21	0.713454641024742
3	19	0.457322874367568
2	20	1
1	21	0.713454641024742
2	20	1
3	19	0.457322874367568
1	21	0.713454641024742
2	20	1
5	17	0.0497310740011081
1	21	0.713454641024742
3	19	0.457322874367568
2	20	1
2	20	1
3	19	0.457322874367568
3	19	0.457322874367568
4	18	0.148665847554518
2	20	1
1	21	0.713454641024742
2	20	1
2	20	1
2	20	1
1	21	0.713454641024742
1	21	0.713454641024742
2	20	1
1	21	0.713454641024742
4	18	0.148665847554518
0	22	0.256496212521661
1	21	0.713454641024742
3	19	0.457322874367568
4	18	0.148665847554518
4	18	0.148665847554518
5	17	0.0497310740011081
5	17	0.0497310740011081
0	22	0.256496212521661
3	19	0.457322874367568
1	21	0.713454641024742
0	22	0.256496212521661
3	19	0.457322874367568
3	19	0.457322874367568
3	19	0.457322874367568
3	19	0.457322874367568
2	20	1
1	21	0.713454641024742
0	22	0.256496212521661
0	22	0.256496212521661
4	18	0.148665847554518
0	22	0.256496212521661
2	20	1
2	20	1
2	20	1
3	19	0.457322874367568
1	21	0.713454641024742
1	21	0.713454641024742
2	20	1
3	19	0.457322874367568
2	20	1
1	21	0.713454641024742
3	19	0.457322874367568
2	20	1
4	18	0.148665847554518
2	20	1
1	21	0.713454641024742
1	21	0.713454641024742
2	20	1
2	20	1
3	19	0.457322874367568
3	19	0.457322874367568
5	17	0.0497310740011081
3	19	0.457322874367568
2	20	1
1	21	0.713454641024742
1	21	0.713454641024742
2	20	1
0	22	0.256496212521661
3	19	0.457322874367568
4	18	0.148665847554518
1	21	0.713454641024742
0	22	0.256496212521661
2	20	1
3	19	0.457322874367568
1	21	0.713454641024742
3	19	0.457322874367568
2	20	1
4	18	0.148665847554518
2	20	1
3	19	0.457322874367568
2	20	1
0	22	0.256496212521661
1	21	0.713454641024742
1	21	0.713454641024742
3	19	0.457322874367568
1	21	0.713454641024742
1	21	0.713454641024742
1	21	0.713454641024742
3	19	0.457322874367568
1	21	0.713454641024742
3	19	0.457322874367568
0	22	0.256496212521661
2	20	1
1	21	0.713454641024742
2	20	1
1	21	0.713454641024742
3	19	0.457322874367568
2	20	1
3	19	0.457322874367568
3	19	0.457322874367568
1	21	0.713454641024742
5	17	0.0497310740011081
3	19	0.457322874367568
1	21	0.713454641024742
4	18	0.148665847554518
4	18	0.148665847554518
4	18	0.148665847554518
6	16	0.0132947379609777
0	22	0.256496212521661
3	19	0.457322874367568
2	20	1
3	19	0.457322874367568
4	18	0.148665847554518
3	19	0.457322874367568
2	20	1
3	19	0.457322874367568
1	21	0.713454641024742
1	21	0.713454641024742
4	18	0.148665847554518
0	22	0.256496212521661
2	20	1
3	19	0.457322874367568
2	20	1
1	21	0.713454641024742
4	18	0.148665847554518
1	21	0.713454641024742
2	20	1
1	21	0.713454641024742
4	18	0.148665847554518
2	20	1
2	20	1
1	21	0.713454641024742
4	18	0.148665847554518
3	19	0.457322874367568
0	22	0.256496212521661
2	20	1
0	22	0.256496212521661
1	21	0.713454641024742
0	22	0.256496212521661
5	17	0.0497310740011081
1	21	0.713454641024742
4	18	0.148665847554518
1	21	0.713454641024742
0	22	0.256496212521661
2	20	1
2	20	1
1	21	0.713454641024742
2	20	1
1	21	0.713454641024742
0	22	0.256496212521661
1	21	0.713454641024742
3	19	0.457322874367568
1	21	0.713454641024742
3	19	0.457322874367568
0	22	0.256496212521661
4	18	0.148665847554518
2	20	1
4	18	0.148665847554518
1	21	0.713454641024742
4	18	0.148665847554518
2	20	1
3	19	0.457322874367568
4	18	0.148665847554518
3	19	0.457322874367568
3	19	0.457322874367568
2	20	1
2	20	1
5	17	0.0497310740011081
3	19	0.457322874367568
2	20	1
5	17	0.0497310740011081
2	20	1
2	20	1
3	19	0.457322874367568
2	20	1
2	20	1
2	20	1
1	21	0.713454641024742
1	21	0.713454641024742
3	19	0.457322874367568
6	16	0.0132947379609777
1	21	0.713454641024742
3	19	0.457322874367568
1	21	0.713454641024742
3	19	0.457322874367568
2	20	1
2	20	1
1	21	0.713454641024742
3	19	0.457322874367568
3	19	0.457322874367568
3	19	0.457322874367568
4	18	0.148665847554518
4	18	0.148665847554518
3	19	0.457322874367568
2	20	1
0	22	0.256496212521661
1	21	0.713454641024742
4	18	0.148665847554518
3	19	0.457322874367568
3	19	0.457322874367568
3	19	0.457322874367568
2	20	1
2	20	1
3	19	0.457322874367568
2	20	1
2	20	1
1	21	0.713454641024742
3	19	0.457322874367568
1	21	0.713454641024742
4	18	0.148665847554518
3	19	0.457322874367568
1	21	0.713454641024742
1	21	0.713454641024742
1	21	0.713454641024742
2	20	1
4	18	0.148665847554518
4	18	0.148665847554518
0	22	0.256496212521661
3	19	0.457322874367568
1	21	0.713454641024742
1	21	0.713454641024742
2	20	1
1	21	0.713454641024742
3	19	0.457322874367568
0	22	0.256496212521661
2	20	1
0	22	0.256496212521661
5	17	0.0497310740011081
2	20	1
2	20	1
4	18	0.148665847554518
2	20	1
2	20	1
3	19	0.457322874367568
7	15	0.00287881644077864
2	20	1
1	21	0.713454641024742
4	18	0.148665847554518
2	20	1
2	20	1
2	20	1
2	20	1
2	20	1
0	22	0.256496212521661
1	21	0.713454641024742
1	21	0.713454641024742
5	17	0.0497310740011081
2	20	1
3	19	0.457322874367568
2	20	1
6	16	0.0132947379609777
0	22	0.256496212521661
3	19	0.457322874367568
4	18	0.148665847554518
3	19	0.457322874367568
2	20	1
3	19	0.457322874367568
2	20	1
1	21	0.713454641024742
4	18	0.148665847554518
3	19	0.457322874367568
2	20	1
0	22	0.256496212521661
2	20	1
5	17	0.0497310740011081
2	20	1
4	18	0.148665847554518
1	21	0.713454641024742
2	20	1
4	18	0.148665847554518
2	20	1
4	18	0.148665847554518
0	22	0.256496212521661
2	20	1
1	21	0.713454641024742
3	19	0.457322874367568
0	22	0.256496212521661
1	21	0.713454641024742
3	19	0.457322874367568
2	20	1
4	18	0.148665847554518
2	20	1
3	19	0.457322874367568
0	22	0.256496212521661
5	17	0.0497310740011081
4	18	0.148665847554518
1	21	0.713454641024742
1	21	0.713454641024742
0	22	0.256496212521661
3	19	0.457322874367568
2	20	1
3	19	0.457322874367568
1	21	0.713454641024742
1	21	0.713454641024742
1	21	0.713454641024742
1	21	0.713454641024742
0	22	0.256496212521661
3	19	0.457322874367568
7	15	0.00287881644077864
5	17	0.0497310740011081
3	19	0.457322874367568
0	22	0.256496212521661
3	19	0.457322874367568
1	21	0.713454641024742
0	22	0.256496212521661
1	21	0.713454641024742
2	20	1
3	19	0.457322874367568
5	17	0.0497310740011081
3	19	0.457322874367568
1	21	0.713454641024742
4	18	0.148665847554518
3	19	0.457322874367568
0	22	0.256496212521661
1	21	0.713454641024742
1	21	0.713454641024742
0	22	0.256496212521661
2	20	1
1	21	0.713454641024742
5	17	0.0497310740011081
4	18	0.148665847554518
1	21	0.713454641024742
3	19	0.457322874367568
4	18	0.148665847554518
3	19	0.457322874367568
1	21	0.713454641024742
2	20	1
2	20	1
1	21	0.713454641024742
1	21	0.713454641024742
5	17	0.0497310740011081
3	19	0.457322874367568
6	16	0.0132947379609777
2	20	1
1	21	0.713454641024742
2	20	1
2	20	1
2	20	1
2	20	1
2	20	1
0	22	0.256496212521661
4	18	0.148665847554518
2	20	1
1	21	0.713454641024742
3	19	0.457322874367568
2	20	1
1	21	0.713454641024742
4	18	0.148665847554518
2	20	1
3	19	0.457322874367568
1	21	0.713454641024742
4	18	0.148665847554518
6	16	0.0132947379609777
1	21	0.713454641024742
2	20	1
4	18	0.148665847554518
4	18	0.148665847554518
0	22	0.256496212521661
5	17	0.0497310740011081
5	17	0.0497310740011081
1	21	0.713454641024742
1	21	0.713454641024742
3	19	0.457322874367568
1	21	0.713454641024742
2	20	1
0	22	0.256496212521661
1	21	0.713454641024742
2	20	1
1	21	0.713454641024742
2	20	1
1	21	0.713454641024742
3	19	0.457322874367568
2	20	1
1	21	0.713454641024742
0	22	0.256496212521661
2	20	1
1	21	0.713454641024742
2	20	1
2	20	1
0	22	0.256496212521661
0	22	0.256496212521661
1	21	0.713454641024742
2	20	1
1	21	0.713454641024742
1	21	0.713454641024742
0	22	0.256496212521661
4	18	0.148665847554518
1	21	0.713454641024742
3	19	0.457322874367568
0	22	0.256496212521661
1	21	0.713454641024742
2	20	1
4	18	0.148665847554518
2	20	1
2	20	1
2	20	1
4	18	0.148665847554518
1	21	0.713454641024742
1	21	0.713454641024742
2	20	1
1	21	0.713454641024742
1	21	0.713454641024742
1	21	0.713454641024742
1	21	0.713454641024742
4	18	0.148665847554518
4	18	0.148665847554518
4	18	0.148665847554518
1	21	0.713454641024742
0	22	0.256496212521661
0	22	0.256496212521661
1	21	0.713454641024742
2	20	1
1	21	0.713454641024742
3	19	0.457322874367568
2	20	1
1	21	0.713454641024742
1	21	0.713454641024742
3	19	0.457322874367568
2	20	1
3	19	0.457322874367568
4	18	0.148665847554518
1	21	0.713454641024742
2	20	1
4	18	0.148665847554518
2	20	1
4	18	0.148665847554518
2	20	1
1	21	0.713454641024742
0	22	0.256496212521661
0	22	0.256496212521661
3	19	0.457322874367568
2	20	1
1	21	0.713454641024742
0	22	0.256496212521661
2	20	1
4	18	0.148665847554518
3	19	0.457322874367568
1	21	0.713454641024742
2	20	1
2	20	1
1	21	0.713454641024742
4	18	0.148665847554518
4	18	0.148665847554518
0	22	0.256496212521661
4	18	0.148665847554518
3	19	0.457322874367568
2	20	1
0	22	0.256496212521661
3	19	0.457322874367568
1	21	0.713454641024742
2	20	1
1	21	0.713454641024742
4	18	0.148665847554518
1	21	0.713454641024742
2	20	1
1	21	0.713454641024742
2	20	1
4	18	0.148665847554518
1	21	0.713454641024742
2	20	1
2	20	1
0	22	0.256496212521661
2	20	1
2	20	1
3	19	0.457322874367568
1	21	0.713454641024742
3	19	0.457322874367568
2	20	1
2	20	1
2	20	1
1	21	0.713454641024742
1	21	0.713454641024742
2	20	1
2	20	1
3	19	0.457322874367568
3	19	0.457322874367568
5	17	0.0497310740011081
1	21	0.713454641024742
4	18	0.148665847554518
2	20	1
2	20	1
2	20	1
2	20	1
1	21	0.713454641024742
3	19	0.457322874367568
2	20	1
2	20	1
3	19	0.457322874367568
3	19	0.457322874367568
1	21	0.713454641024742
4	18	0.148665847554518
2	20	1
4	18	0.148665847554518
3	19	0.457322874367568
3	19	0.457322874367568
1	21	0.713454641024742
3	19	0.457322874367568
3	19	0.457322874367568
2	20	1
1	21	0.713454641024742
1	21	0.713454641024742
1	21	0.713454641024742
4	18	0.148665847554518
2	20	1
3	19	0.457322874367568
0	22	0.256496212521661
2	20	1
3	19	0.457322874367568
1	21	0.713454641024742
3	19	0.457322874367568
2	20	1
2	20	1
3	19	0.457322874367568
3	19	0.457322874367568
4	18	0.148665847554518
2	20	1
3	19	0.457322874367568
3	19	0.457322874367568
1	21	0.713454641024742
1	21	0.713454641024742
0	22	0.256496212521661
2	20	1
4	18	0.148665847554518
1	21	0.713454641024742
1	21	0.713454641024742
2	20	1
1	21	0.713454641024742
3	19	0.457322874367568
2	20	1
4	18	0.148665847554518
1	21	0.713454641024742
0	22	0.256496212521661
2	20	1
1	21	0.713454641024742
5	17	0.0497310740011081
3	19	0.457322874367568
3	19	0.457322874367568
0	22	0.256496212521661
2	20	1
2	20	1
0	22	0.256496212521661
2	20	1
1	21	0.713454641024742
1	21	0.713454641024742
4	18	0.148665847554518
1	21	0.713454641024742
2	20	1
3	19	0.457322874367568
2	20	1
5	17	0.0497310740011081
2	20	1
2	20	1
1	21	0.713454641024742
3	19	0.457322874367568
2	20	1
2	20	1
1	21	0.713454641024742
1	21	0.713454641024742
2	20	1
3	19	0.457322874367568
2	20	1
3	19	0.457322874367568
3	19	0.457322874367568
1	21	0.713454641024742
1	21	0.713454641024742
1	21	0.713454641024742
3	19	0.457322874367568
1	21	0.713454641024742
4	18	0.148665847554518
1	21	0.713454641024742
5	17	0.0497310740011081
2	20	1
0	22	0.256496212521661
1	21	0.713454641024742
2	20	1
1	21	0.713454641024742
2	20	1
0	22	0.256496212521661
2	20	1
2	20	1
3	19	0.457322874367568
3	19	0.457322874367568
1	21	0.713454641024742
3	19	0.457322874367568
2	20	1
3	19	0.457322874367568
2	20	1
1	21	0.713454641024742
2	20	1
3	19	0.457322874367568
2	20	1
1	21	0.713454641024742
2	20	1
0	22	0.256496212521661
4	18	0.148665847554518
4	18	0.148665847554518
1	21	0.713454641024742
3	19	0.457322874367568
1	21	0.713454641024742
1	21	0.713454641024742
0	22	0.256496212521661
1	21	0.713454641024742
1	21	0.713454641024742
2	20	1
2	20	1
1	21	0.713454641024742
1	21	0.713454641024742
3	19	0.457322874367568
0	22	0.256496212521661
2	20	1
3	19	0.457322874367568
2	20	1
2	20	1
1	21	0.713454641024742
2	20	1
3	19	0.457322874367568
0	22	0.256496212521661
2	20	1
3	19	0.457322874367568
1	21	0.713454641024742
4	18	0.148665847554518
5	17	0.0497310740011081
4	18	0.148665847554518
0	22	0.256496212521661
1	21	0.713454641024742
3	19	0.457322874367568
2	20	1
2	20	1
1	21	0.713454641024742
2	20	1
3	19	0.457322874367568
2	20	1
4	18	0.148665847554518
5	17	0.0497310740011081
6	16	0.0132947379609777
2	20	1
2	20	1
2	20	1
3	19	0.457322874367568
2	20	1
0	22	0.256496212521661
2	20	1
1	21	0.713454641024742
2	20	1
4	18	0.148665847554518
0	22	0.256496212521661
3	19	0.457322874367568
3	19	0.457322874367568
3	19	0.457322874367568
3	19	0.457322874367568
3	19	0.457322874367568
1	21	0.713454641024742
1	21	0.713454641024742
1	21	0.713454641024742
3	19	0.457322874367568
3	19	0.457322874367568
3	19	0.457322874367568
0	22	0.256496212521661
0	22	0.256496212521661
1	21	0.713454641024742
3	19	0.457322874367568
2	20	1
4	18	0.148665847554518
3	19	0.457322874367568
2	20	1
3	19	0.457322874367568
3	19	0.457322874367568
2	20	1
1	21	0.713454641024742
0	22	0.256496212521661
3	19	0.457322874367568
3	19	0.457322874367568
2	20	1
5	17	0.0497310740011081
4	18	0.148665847554518
2	20	1
1	21	0.713454641024742
5	17	0.0497310740011081
2	20	1
2	20	1
3	19	0.457322874367568
4	18	0.148665847554518
1	21	0.713454641024742
2	20	1
1	21	0.713454641024742
3	19	0.457322874367568
0	22	0.256496212521661
5	17	0.0497310740011081
0	22	0.256496212521661
2	20	1
4	18	0.148665847554518
2	20	1
2	20	1
1	21	0.713454641024742
2	20	1
3	19	0.457322874367568
2	20	1
4	18	0.148665847554518
3	19	0.457322874367568
2	20	1
1	21	0.713454641024742
0	22	0.256496212521661
4	18	0.148665847554518
1	21	0.713454641024742
3	19	0.457322874367568
3	19	0.457322874367568
2	20	1
1	21	0.713454641024742
1	21	0.713454641024742
2	20	1
2	20	1
1	21	0.713454641024742
1	21	0.713454641024742
1	21	0.713454641024742
3	19	0.457322874367568
2	20	1
3	19	0.457322874367568
1	21	0.713454641024742
3	19	0.457322874367568
2	20	1
2	20	1
1	21	0.713454641024742
2	20	1
2	20	1
2	20	1
4	18	0.148665847554518
0	22	0.256496212521661
2	20	1
2	20	1
3	19	0.457322874367568
2	20	1
0	22	0.256496212521661
1	21	0.713454641024742
0	22	0.256496212521661
4	18	0.148665847554518
2	20	1
4	18	0.148665847554518
4	18	0.148665847554518
4	18	0.148665847554518
0	22	0.256496212521661
1	21	0.713454641024742
3	19	0.457322874367568
1	21	0.713454641024742
2	20	1
2	20	1
1	21	0.713454641024742
4	18	0.148665847554518
1	21	0.713454641024742
0	22	0.256496212521661
2	20	1
1	21	0.713454641024742
1	21	0.713454641024742
3	19	0.457322874367568
1	21	0.713454641024742
0	22	0.256496212521661
3	19	0.457322874367568
3	19	0.457322874367568
2	20	1
6	16	0.0132947379609777
4	18	0.148665847554518
1	21	0.713454641024742
3	19	0.457322874367568
3	19	0.457322874367568
4	18	0.148665847554518
3	19	0.457322874367568
2	20	1
2	20	1
6	16	0.0132947379609777
3	19	0.457322874367568
2	20	1
4	18	0.148665847554518
1	21	0.713454641024742
0	22	0.256496212521661
1	21	0.713454641024742
5	17	0.0497310740011081
1	21	0.713454641024742
2	20	1
2	20	1
1	21	0.713454641024742
1	21	0.713454641024742
0	22	0.256496212521661
2	20	1
3	19	0.457322874367568
0	22	0.256496212521661
3	19	0.457322874367568
1	21	0.713454641024742
5	17	0.0497310740011081
1	21	0.713454641024742
3	19	0.457322874367568
5	17	0.0497310740011081
3	19	0.457322874367568
0	22	0.256496212521661
4	18	0.148665847554518
1	21	0.713454641024742
0	22	0.256496212521661
0	22	0.256496212521661
2	20	1
0	22	0.256496212521661
0	22	0.256496212521661
6	16	0.0132947379609777
4	18	0.148665847554518
4	18	0.148665847554518
2	20	1
2	20	1
0	22	0.256496212521661
1	21	0.713454641024742
2	20	1
2	20	1
2	20	1
1	21	0.713454641024742
1	21	0.713454641024742
0	22	0.256496212521661
1	21	0.713454641024742
0	22	0.256496212521661
3	19	0.457322874367568
1	21	0.713454641024742
1	21	0.713454641024742
1	21	0.713454641024742
1	21	0.713454641024742
4	18	0.148665847554518
2	20	1
3	19	0.457322874367568
3	19	0.457322874367568
3	19	0.457322874367568
2	20	1
2	20	1
0	22	0.256496212521661
6	16	0.0132947379609777
1	21	0.713454641024742
2	20	1
1	21	0.713454641024742
2	20	1
3	19	0.457322874367568
1	21	0.713454641024742
1	21	0.713454641024742
4	18	0.148665847554518
3	19	0.457322874367568
1	21	0.713454641024742
2	20	1
2	20	1
1	21	0.713454641024742
2	20	1
2	20	1
1	21	0.713454641024742
2	20	1
3	19	0.457322874367568
4	18	0.148665847554518
1	21	0.713454641024742
3	19	0.457322874367568
0	22	0.256496212521661
2	20	1
4	18	0.148665847554518
2	20	1
6	16	0.0132947379609777
0	22	0.256496212521661
2	20	1
2	20	1
1	21	0.713454641024742
3	19	0.457322874367568
1	21	0.713454641024742
4	18	0.148665847554518
2	20	1
1	21	0.713454641024742
3	19	0.457322874367568
0	22	0.256496212521661
4	18	0.148665847554518
2	20	1
4	18	0.148665847554518
5	17	0.0497310740011081
3	19	0.457322874367568
2	20	1
0	22	0.256496212521661
0	22	0.256496212521661
0	22	0.256496212521661
3	19	0.457322874367568
4	18	0.148665847554518
2	20	1
1	21	0.713454641024742
1	21	0.713454641024742
2	20	1
2	20	1
3	19	0.457322874367568
3	19	0.457322874367568
1	21	0.713454641024742
3	19	0.457322874367568
3	19	0.457322874367568
2	20	1
1	21	0.713454641024742
5	17	0.0497310740011081
4	18	0.148665847554518
2	20	1
1	21	0.713454641024742
2	20	1
3	19	0.457322874367568
3	19	0.457322874367568
1	21	0.713454641024742
4	18	0.148665847554518
3	19	0.457322874367568
2	20	1
3	19	0.457322874367568
4	18	0.148665847554518
3	19	0.457322874367568
3	19	0.457322874367568
2	20	1
3	19	0.457322874367568
2	20	1
1	21	0.713454641024742
3	19	0.457322874367568
1	21	0.713454641024742
0	22	0.256496212521661
2	20	1
3	19	0.457322874367568
4	18	0.148665847554518
1	21	0.713454641024742
3	19	0.457322874367568
2	20	1
1	21	0.713454641024742
2	20	1
2	20	1
3	19	0.457322874367568
1	21	0.713454641024742
1	21	0.713454641024742
1	21	0.713454641024742
2	20	1
4	18	0.148665847554518
2	20	1
3	19	0.457322874367568
2	20	1
4	18	0.148665847554518
1	21	0.713454641024742
0	22	0.256496212521661
2	20	1
4	18	0.148665847554518
3	19	0.457322874367568
1	21	0.713454641024742
3	19	0.457322874367568
4	18	0.148665847554518
2	20	1
2	20	1
3	19	0.457322874367568
2	20	1
3	19	0.457322874367568
1	21	0.713454641024742
1	21	0.713454641024742
1	21	0.713454641024742
3	19	0.457322874367568
1	21	0.713454641024742
1	21	0.713454641024742
4	18	0.148665847554518
4	18	0.148665847554518
4	18	0.148665847554518
2	20	1
1	21	0.713454641024742
3	19	0.457322874367568
2	20	1
4	18	0.148665847554518
2	20	1
7	15	0.00287881644077864
2	20	1
1	21	0.713454641024742
0	22	0.256496212521661
0	22	0.256496212521661
5	17	0.0497310740011081
3	19	0.457322874367568
3	19	0.457322874367568
2	20	1
1	21	0.713454641024742
4	18	0.148665847554518
3	19	0.457322874367568
2	20	1
2	20	1
0	22	0.256496212521661
1	21	0.713454641024742
3	19	0.457322874367568
3	19	0.457322874367568
1	21	0.713454641024742
3	19	0.457322874367568
1	21	0.713454641024742
1	21	0.713454641024742
1	21	0.713454641024742
2	20	1
1	21	0.713454641024742
2	20	1
1	21	0.713454641024742
1	21	0.713454641024742
2	20	1
3	19	0.457322874367568
2	20	1
2	20	1
3	19	0.457322874367568
4	18	0.148665847554518
5	17	0.0497310740011081
2	20	1
2	20	1
1	21	0.713454641024742
3	19	0.457322874367568
2	20	1
1	21	0.713454641024742
1	21	0.713454641024742
0	22	0.256496212521661
1	21	0.713454641024742
4	18	0.148665847554518
3	19	0.457322874367568
4	18	0.148665847554518
2	20	1
1	21	0.713454641024742
0	22	0.256496212521661
1	21	0.713454641024742
2	20	1
3	19	0.457322874367568
2	20	1
2	20	1
3	19	0.457322874367568
1	21	0.713454641024742
3	19	0.457322874367568
1	21	0.713454641024742
1	21	0.713454641024742
2	20	1
3	19	0.457322874367568
3	19	0.457322874367568
5	17	0.0497310740011081
5	17	0.0497310740011081
1	21	0.713454641024742
2	20	1
1	21	0.713454641024742
1	21	0.713454641024742
4	18	0.148665847554518
6	16	0.0132947379609777
3	19	0.457322874367568
3	19	0.457322874367568
4	18	0.148665847554518
1	21	0.713454641024742
2	20	1
2	20	1
4	18	0.148665847554518
1	21	0.713454641024742
1	21	0.713454641024742
1	21	0.713454641024742
4	18	0.148665847554518
1	21	0.713454641024742
0	22	0.256496212521661
3	19	0.457322874367568
1	21	0.713454641024742
2	20	1
2	20	1
2	20	1
0	22	0.256496212521661
1	21	0.713454641024742
4	18	0.148665847554518
2	20	1
2	20	1
2	20	1
4	18	0.148665847554518
1	21	0.713454641024742
1	21	0.713454641024742
4	18	0.148665847554518
1	21	0.713454641024742
7	15	0.00287881644077864
4	18	0.148665847554518
2	20	1
4	18	0.148665847554518
1	21	0.713454641024742
1	21	0.713454641024742
4	18	0.148665847554518
0	22	0.256496212521661
1	21	0.713454641024742
0	22	0.256496212521661
3	19	0.457322874367568
3	19	0.457322874367568
1	21	0.713454641024742
2	20	1
0	22	0.256496212521661
2	20	1
2	20	1
2	20	1
1	21	0.713454641024742
0	22	0.256496212521661
0	22	0.256496212521661
0	22	0.256496212521661
2	20	1
2	20	1
1	21	0.713454641024742
5	17	0.0497310740011081
3	19	0.457322874367568
1	21	0.713454641024742
2	20	1
3	19	0.457322874367568
0	22	0.256496212521661
1	21	0.713454641024742
2	20	1
4	18	0.148665847554518
1	21	0.713454641024742
1	21	0.713454641024742
0	22	0.256496212521661
0	22	0.256496212521661
1	21	0.713454641024742
3	19	0.457322874367568
1	21	0.713454641024742
2	20	1
0	22	0.256496212521661
3	19	0.457322874367568
3	19	0.457322874367568
2	20	1
4	18	0.148665847554518
2	20	1
5	17	0.0497310740011081
2	20	1
3	19	0.457322874367568
3	19	0.457322874367568
2	20	1
1	21	0.713454641024742
0	22	0.256496212521661
1	21	0.713454641024742
1	21	0.713454641024742
4	18	0.148665847554518
4	18	0.148665847554518
0	22	0.256496212521661
0	22	0.256496212521661
4	18	0.148665847554518
3	19	0.457322874367568
2	20	1
2	20	1
1	21	0.713454641024742
3	19	0.457322874367568
1	21	0.713454641024742
0	22	0.256496212521661
2	20	1
1	21	0.713454641024742
1	21	0.713454641024742
1	21	0.713454641024742
3	19	0.457322874367568
2	20	1
2	20	1
2	20	1
4	18	0.148665847554518
2	20	1
2	20	1
1	21	0.713454641024742
3	19	0.457322874367568
6	16	0.0132947379609777
3	19	0.457322874367568
2	20	1
5	17	0.0497310740011081
3	19	0.457322874367568
2	20	1
0	22	0.256496212521661
5	17	0.0497310740011081
2	20	1
0	22	0.256496212521661
1	21	0.713454641024742
0	22	0.256496212521661
1	21	0.713454641024742
3	19	0.457322874367568
4	18	0.148665847554518
1	21	0.713454641024742
3	19	0.457322874367568
2	20	1
3	19	0.457322874367568
2	20	1
2	20	1
2	20	1
2	20	1
1	21	0.713454641024742
0	22	0.256496212521661
0	22	0.256496212521661
1	21	0.713454641024742
1	21	0.713454641024742
2	20	1
1	21	0.713454641024742
2	20	1
3	19	0.457322874367568
2	20	1
1	21	0.713454641024742
3	19	0.457322874367568
1	21	0.713454641024742
2	20	1
1	21	0.713454641024742
1	21	0.713454641024742
1	21	0.713454641024742
2	20	1
0	22	0.256496212521661
4	18	0.148665847554518
3	19	0.457322874367568
3	19	0.457322874367568
5	17	0.0497310740011081
1	21	0.713454641024742
5	17	0.0497310740011081
4	18	0.148665847554518
0	22	0.256496212521661
0	22	0.256496212521661
1	21	0.713454641024742
1	21	0.713454641024742
1	21	0.713454641024742
3	19	0.457322874367568
2	20	1
2	20	1
1	21	0.713454641024742
2	20	1
3	19	0.457322874367568
2	20	1
2	20	1
0	22	0.256496212521661
2	20	1
2	20	1
2	20	1
1	21	0.713454641024742
1	21	0.713454641024742
2	20	1
0	22	0.256496212521661
2	20	1
2	20	1
2	20	1
3	19	0.457322874367568
0	22	0.256496212521661
1	21	0.713454641024742
1	21	0.713454641024742
2	20	1
3	19	0.457322874367568
2	20	1
2	20	1
2	20	1
1	21	0.713454641024742
5	17	0.0497310740011081
3	19	0.457322874367568
1	21	0.713454641024742
3	19	0.457322874367568
2	20	1
2	20	1
5	17	0.0497310740011081
2	20	1
2	20	1
2	20	1
1	21	0.713454641024742
1	21	0.713454641024742
2	20	1
2	20	1
5	17	0.0497310740011081
2	20	1
5	17	0.0497310740011081
3	19	0.457322874367568
0	22	0.256496212521661
2	20	1
3	19	0.457322874367568
2	20	1
1	21	0.713454641024742
1	21	0.713454641024742
1	21	0.713454641024742
2	20	1
4	18	0.148665847554518
0	22	0.256496212521661
3	19	0.457322874367568
4	18	0.148665847554518
1	21	0.713454641024742
3	19	0.457322874367568
0	22	0.256496212521661
3	19	0.457322874367568
4	18	0.148665847554518
2	20	1
2	20	1
2	20	1
1	21	0.713454641024742
2	20	1
1	21	0.713454641024742
2	20	1
2	20	1
1	21	0.713454641024742
3	19	0.457322874367568
4	18	0.148665847554518
4	18	0.148665847554518
2	20	1
0	22	0.256496212521661
1	21	0.713454641024742
7	15	0.00287881644077864
1	21	0.713454641024742
3	19	0.457322874367568
0	22	0.256496212521661
3	19	0.457322874367568
2	20	1
1	21	0.713454641024742
4	18	0.148665847554518
4	18	0.148665847554518
0	22	0.256496212521661
3	19	0.457322874367568
0	22	0.256496212521661
3	19	0.457322874367568
3	19	0.457322874367568
3	19	0.457322874367568
2	20	1
1	21	0.713454641024742
2	20	1
1	21	0.713454641024742
3	19	0.457322874367568
2	20	1
2	20	1
0	22	0.256496212521661
1	21	0.713454641024742
1	21	0.713454641024742
2	20	1
2	20	1
1	21	0.713454641024742
2	20	1
2	20	1
0	22	0.256496212521661
2	20	1
2	20	1
2	20	1
0	22	0.256496212521661
2	20	1
3	19	0.457322874367568
1	21	0.713454641024742
1	21	0.713454641024742
2	20	1
3	19	0.457322874367568
4	18	0.148665847554518
2	20	1
2	20	1
4	18	0.148665847554518
2	20	1
0	22	0.256496212521661
0	22	0.256496212521661
2	20	1
2	20	1
5	17	0.0497310740011081
1	21	0.713454641024742
1	21	0.713454641024742
2	20	1
1	21	0.713454641024742
1	21	0.713454641024742
0	22	0.256496212521661
3	19	0.457322874367568
2	20	1
1	21	0.713454641024742
1	21	0.713454641024742
2	20	1
1	21	0.713454641024742
3	19	0.457322874367568
2	20	1
1	21	0.713454641024742
1	21	0.713454641024742
4	18	0.148665847554518
4	18	0.148665847554518
2	20	1
1	21	0.713454641024742
2	20	1
1	21	0.713454641024742
6	16	0.0132947379609777
3	19	0.457322874367568
0	22	0.256496212521661
6	16	0.0132947379609777
1	21	0.713454641024742
2	20	1
1	21	0.713454641024742
1	21	0.713454641024742
2	20	1
6	16	0.0132947379609777
2	20	1
2	20	1
0	22	0.256496212521661
1	21	0.713454641024742
2	20	1
2	20	1
3	19	0.457322874367568
4	18	0.148665847554518
0	22	0.256496212521661
5	17	0.0497310740011081
2	20	1
1	21	0.713454641024742
3	19	0.457322874367568
4	18	0.148665847554518
2	20	1
2	20	1
0	22	0.256496212521661
3	19	0.457322874367568
1	21	0.713454641024742
1	21	0.713454641024742
2	20	1
0	22	0.256496212521661
3	19	0.457322874367568
3	19	0.457322874367568
2	20	1
5	17	0.0497310740011081
1	21	0.713454641024742
0	22	0.256496212521661
1	21	0.713454641024742
2	20	1
2	20	1
2	20	1
4	18	0.148665847554518
5	17	0.0497310740011081
3	19	0.457322874367568
3	19	0.457322874367568
0	22	0.256496212521661
2	20	1
5	17	0.0497310740011081
2	20	1
4	18	0.148665847554518
0	22	0.256496212521661
1	21	0.713454641024742
3	19	0.457322874367568
6	16	0.0132947379609777
4	18	0.148665847554518
3	19	0.457322874367568
2	20	1
5	17	0.0497310740011081
2	20	1
1	21	0.713454641024742
0	22	0.256496212521661
0	22	0.256496212521661
1	21	0.713454641024742
3	19	0.457322874367568
5	17	0.0497310740011081
2	20	1
1	21	0.713454641024742
3	19	0.457322874367568
3	19	0.457322874367568
1	21	0.713454641024742
1	21	0.713454641024742
2	20	1
2	20	1
1	21	0.713454641024742
2	20	1
0	22	0.256496212521661
1	21	0.713454641024742
1	21	0.713454641024742
0	22	0.256496212521661
1	21	0.713454641024742
1	21	0.713454641024742
1	21	0.713454641024742
3	19	0.457322874367568
4	18	0.148665847554518
2	20	1
1	21	0.713454641024742
2	20	1
3	19	0.457322874367568
2	20	1
2	20	1
4	18	0.148665847554518
4	18	0.148665847554518
0	22	0.256496212521661
2	20	1
3	19	0.457322874367568
3	19	0.457322874367568
0	22	0.256496212521661
4	18	0.148665847554518
2	20	1
2	20	1
2	20	1
0	22	0.256496212521661
1	21	0.713454641024742
3	19	0.457322874367568
0	22	0.256496212521661
3	19	0.457322874367568
1	21	0.713454641024742
3	19	0.457322874367568
2	20	1
0	22	0.256496212521661
1	21	0.713454641024742
2	20	1
2	20	1
1	21	0.713454641024742
1	21	0.713454641024742
1	21	0.713454641024742
3	19	0.457322874367568
3	19	0.457322874367568
4	18	0.148665847554518
1	21	0.713454641024742
1	21	0.713454641024742
2	20	1
1	21	0.713454641024742
0	22	0.256496212521661
1	21	0.713454641024742
1	21	0.713454641024742
1	21	0.713454641024742
3	19	0.457322874367568
2	20	1
4	18	0.148665847554518
5	17	0.0497310740011081
2	20	1
2	20	1
2	20	1
2	20	1
1	21	0.713454641024742
3	19	0.457322874367568
3	19	0.457322874367568
2	20	1
2	20	1
1	21	0.713454641024742
2	20	1
5	17	0.0497310740011081
2	20	1
3	19	0.457322874367568
4	18	0.148665847554518
1	21	0.713454641024742
3	19	0.457322874367568
5	17	0.0497310740011081
2	20	1
2	20	1
1	21	0.713454641024742
4	18	0.148665847554518
1	21	0.713454641024742
2	20	1
2	20	1
3	19	0.457322874367568
4	18	0.148665847554518
0	22	0.256496212521661
2	20	1
2	20	1
3	19	0.457322874367568
0	22	0.256496212521661
0	22	0.256496212521661
3	19	0.457322874367568
4	18	0.148665847554518
1	21	0.713454641024742
1	21	0.713454641024742
2	20	1
3	19	0.457322874367568
1	21	0.713454641024742
1	21	0.713454641024742
3	19	0.457322874367568
2	20	1
4	18	0.148665847554518
1	21	0.713454641024742
1	21	0.713454641024742
2	20	1
0	22	0.256496212521661
0	22	0.256496212521661
1	21	0.713454641024742
5	17	0.0497310740011081
2	20	1
4	18	0.148665847554518
3	19	0.457322874367568
5	17	0.0497310740011081
0	22	0.256496212521661
2	20	1
4	18	0.148665847554518
2	20	1
1	21	0.713454641024742
3	19	0.457322874367568
2	20	1
2	20	1
3	19	0.457322874367568
1	21	0.713454641024742
4	18	0.148665847554518
1	21	0.713454641024742
2	20	1
1	21	0.713454641024742
1	21	0.713454641024742
3	19	0.457322874367568
3	19	0.457322874367568
4	18	0.148665847554518
1	21	0.713454641024742
0	22	0.256496212521661
4	18	0.148665847554518
2	20	1
2	20	1
3	19	0.457322874367568
3	19	0.457322874367568
2	20	1
3	19	0.457322874367568
3	19	0.457322874367568
3	19	0.457322874367568
1	21	0.713454641024742
0	22	0.256496212521661
1	21	0.713454641024742
2	20	1
1	21	0.713454641024742
3	19	0.457322874367568
6	16	0.0132947379609777
1	21	0.713454641024742
3	19	0.457322874367568
3	19	0.457322874367568
2	20	1
0	22	0.256496212521661
3	19	0.457322874367568
2	20	1
1	21	0.713454641024742
3	19	0.457322874367568
1	21	0.713454641024742
2	20	1
2	20	1
2	20	1
0	22	0.256496212521661
2	20	1
3	19	0.457322874367568
1	21	0.713454641024742
2	20	1
1	21	0.713454641024742
2	20	1
4	18	0.148665847554518
1	21	0.713454641024742
5	17	0.0497310740011081
3	19	0.457322874367568
2	20	1
2	20	1
1	21	0.713454641024742
2	20	1
0	22	0.256496212521661
4	18	0.148665847554518
6	16	0.0132947379609777
2	20	1
1	21	0.713454641024742
3	19	0.457322874367568
1	21	0.713454641024742
0	22	0.256496212521661
3	19	0.457322874367568
2	20	1
5	17	0.0497310740011081
0	22	0.256496212521661
2	20	1
2	20	1
0	22	0.256496212521661
0	22	0.256496212521661
1	21	0.713454641024742
2	20	1
3	19	0.457322874367568
2	20	1
1	21	0.713454641024742
2	20	1
0	22	0.256496212521661
4	18	0.148665847554518
1	21	0.713454641024742
0	22	0.256496212521661
3	19	0.457322874367568
4	18	0.148665847554518
2	20	1
2	20	1
1	21	0.713454641024742
3	19	0.457322874367568
4	18	0.148665847554518
3	19	0.457322874367568
1	21	0.713454641024742
4	18	0.148665847554518
4	18	0.148665847554518
3	19	0.457322874367568
5	17	0.0497310740011081
2	20	1
1	21	0.713454641024742
3	19	0.457322874367568
0	22	0.256496212521661
2	20	1
2	20	1
0	22	0.256496212521661
1	21	0.713454641024742
2	20	1
2	20	1
1	21	0.713454641024742
2	20	1
3	19	0.457322874367568
1	21	0.713454641024742
0	22	0.256496212521661
2	20	1
0	22	0.256496212521661
1	21	0.713454641024742
1	21	0.713454641024742
1	21	0.713454641024742
3	19	0.457322874367568
3	19	0.457322874367568
2	20	1
2	20	1
2	20	1
5	17	0.0497310740011081
4	18	0.148665847554518
1	21	0.713454641024742
4	18	0.148665847554518
2	20	1
3	19	0.457322874367568
3	19	0.457322874367568
3	19	0.457322874367568
1	21	0.713454641024742
4	18	0.148665847554518
3	19	0.457322874367568
3	19	0.457322874367568
4	18	0.148665847554518
3	19	0.457322874367568
2	20	1
0	22	0.256496212521661
3	19	0.457322874367568
0	22	0.256496212521661
4	18	0.148665847554518
4	18	0.148665847554518
1	21	0.713454641024742
3	19	0.457322874367568
2	20	1
1	21	0.713454641024742
1	21	0.713454641024742
2	20	1
2	20	1
2	20	1
2	20	1
1	21	0.713454641024742
1	21	0.713454641024742
2	20	1
2	20	1
2	20	1
0	22	0.256496212521661
1	21	0.713454641024742
0	22	0.256496212521661
2	20	1
2	20	1
3	19	0.457322874367568
2	20	1
0	22	0.256496212521661
3	19	0.457322874367568
3	19	0.457322874367568
6	16	0.0132947379609777
[truncated: 8,001 more rows]
