# Supplementary material for: Genomic and epigenomic integrative subtypes of renal cell carcinoma in a Japanese cohort
Source: Nat Commun. 2023 Dec 16;14:8383. doi: 10.1038/s41467-023-44159-1 (PMC10725467; doi:10.1038/s41467-023-44159-1)
Supplement: Supplementary file 6 — Source Data [file 41467_2023_44159_MOESM6_ESM.zip › Source_Data/Supplementary Figure1a.txt]

Gene	Frequency (%)
VHL	71
PBRM1	38
BAP1	17
SETD2	14
KDM5C	8
ZFHX3	7
TP53	6
ARID1A	6
MLL4	5
MTOR	5
CSMD3	4
TCEB1	4
NF1	4
TET2	4
TOPORS	4
FAT3	3
MET	3
MUC4	3
PIK3CA	3
KMT2C	2
CREBBP	2
JAK2	2
KDM6A	1
KEAP1	1
