# Supplementary material for: Genomic and epigenomic integrative subtypes of renal cell carcinoma in a Japanese cohort
Source: Nat Commun. 2023 Dec 16;14:8383. doi: 10.1038/s41467-023-44159-1 (PMC10725467; doi:10.1038/s41467-023-44159-1)
Supplement: Supplementary file 6 — Source Data [file 41467_2023_44159_MOESM6_ESM.zip › Source_Data/Supplementary Figure11b.txt]

ID	sex	histology	FOXI1	KIT
KI001	Male	ccRCC	0	2.2638508
KI002	Male	ccRCC	0	2.373618146
KI003	Male	ccRCC	7.769460188	3.698401971
KI004	Female	ccRCC	0	1.250716052
KI005	Male	ccRCC	0	1.234957417
KI006	Male	ccRCC	0	2.016347978
KI007	Male	ccRCC	0.021903235	1.560139718
KI008	Male	ccRCC	0	3.095878017
KI009	Male	ccRCC	0	0.9078959
KI010	Male	ccRCC	0.029813294	0.887151681
KI011	Male	ccRCC	0.023356142	4.128209665
KI012	Female	ChRCC	8.190482653	7.557303574
KI013	Male	ccRCC	0	1.551351621
KI014	Male	ccRCC	0	2.153842619
KI015	Female	ccRCC	0	1.858579838
KI016	Male	ccRCC	0	1.71148081
KI017	Male	ccRCC	0	1.116220347
KI018	Female	ccRCC	0	2.34316361
KI019	Male	ccRCC	0.044575975	3.250786682
KI020	Female	ccRCC	0.023076468	1.438085216
KI021	Male	ccRCC	0	2.111993122
KI022	Male	ccRCC	0	1.862487495
KI023	Female	TFE3	0	1.390348519
KI024	Male	ccRCC	1.151880243	1.983710889
KI025	Female	ccRCC	0	2.352450352
KI026	Male	ccRCC	0	3.13731301
KI027	Male	ccRCC	0	2.060288851
KI028	Male	ccRCC	0	2.860910769
KI029	Female	ccRCC	0.026914762	1.289655666
KI030	Male	ccRCC	0	1.899288953
KI031	Male	TFE3	0.027363574	0.808265593
KI032	Male	ccRCC	0.028737457	3.059510165
KI033	Female	ccRCC	0	2.591875895
KI034	Male	ccRCC	0	3.758571818
KI035	Male	ccRCC	0	1.478577371
KI036	Male	PRCC	0	1.557321367
KI037	Male	ccRCC	0	2.478764767
KI038	Female	ccRCC	0.027581558	1.600038009
KI039	Male	ccRCC	0.085449132	0.066805623
KI041	Male	ccRCC	0	1.350296387
KI042	Male	ChRCC	7.698080663	6.201860029
KI043	Female	ccRCC	0.026308574	3.323723709
KI044	Female	ccRCC	0.032507139	2.270032809
KI045	Male	ccRCC	0	1.251954146
KI046	Male	ccRCC	0	2.050375619
KI047	Male	ccRCC	0	2.515832024
KI048	Female	ccRCC	0	0.494494464
KI049	Female	ccRCC	0.022776859	1.756109535
KI050	Male	ccRCC	0	1.455525288
KI051	Male	ccRCC	0.030655308	1.943329878
KI052	Female	ChRCC	7.989811917	6.354198171
KI053	Female	ccRCC	0.040515142	0.413416442
KI054	Female	ccRCC	0.025605757	2.946666677
KI055	Female	ccRCC	0.369540187	2.98416532
KI056	Male	ccRCC	7.751442933	6.546954388
KI057	Female	ccRCC	0.032435199	1.108873672
KI058	Female	ccRCC	0.029635221	1.51698284
KI059	Male	ccRCC	0	1.910468271
KI060	Female	ccRCC	0	1.548367571
KI061	Male	ccRCC	0	2.895464722
KI062	Male	ccRCC	0	1.476718148
KI063	Male	ccRCC	0.45670839	2.29516288
KI064	Male	ccRCC	0	3.132596254
KI065	Male	ccRCC	9.205407633	6.574068802
KI066	Male	ccRCC	0.030831842	1.854965499
KI067	Male	ccRCC	0	2.480142824
KI068	Female	ChRCC	9.440797729	2.426048133
KI069	Female	ccRCC	0.019432918	3.260763982
KI070	Male	ccRCC	0	2.379702188
KI071	Male	ccRCC	0	2.535038429
KI072	Male	ccRCC	0.020064766	1.992972858
KI073	Male	ccRCC	0	0.796325302
KI074	Male	ccRCC	0	0.687454911
KI076	Male	ccRCC	0.021458407	3.493888233
KI077	Male	ccRCC	0	3.234271532
KI078	Male	ccRCC	0	2.359654695
KI079	Female	ccRCC	0	2.799727878
KI080	Male	ccRCC	0	2.150170031
KI081	Female	ccRCC	0	2.832783099
KI082	Male	ccRCC	0.390944973	3.412708508
KI083	Female	ccRCC	0	1.911687747
KI084	Female	ccRCC	0	2.837313363
KI085	Female	ccRCC	0	1.494546689
KI086	Male	ccRCC	0.05039582	2.596026316
KI087	Male	ccRCC	0	1.312672724
KI088	Male	ccRCC	0.017733811	1.82220844
KI089	Female	ccRCC	0.020919597	1.602370884
KI090	Male	ccRCC	0.123418553	1.805277595
KI091	Male	ccRCC	0	2.058683271
KI092	Male	ccRCC	0.02669951	0.712277054
KI093	Male	ccRCC	0	3.254260994
KI094	Male	ccRCC	0.023154555	1.959920351
KI095	Male	ccRCC	0	1.363659464
KI096	Female	ccRCC	0.470600376	1.949909518
KI097	Male	ccRCC	0	2.127351316
KI098	Female	TFE3	0	2.049402149
KI099	Male	ccRCC	0	2.763445782
KI100	Male	ccRCC	0	1.762981039
KI101	Male	ccRCC	0	2.204327929
KI102	Male	ccRCC	0	1.154584505
KI103	Female	PRCC	0	1.71728094
KI104	Male	ccRCC	0	2.308028503
KI105	Male	ChRCC	7.988749294	6.102058675
KI106	Male	ccRCC	0	2.266637842
KI107	Male	ccRCC	0	2.30690877
KI108	Male	ccRCC	0	3.569420122
KI109	Female	ccRCC	0.028668157	1.687725877
KI110	Male	ccRCC	0	1.558432224
KI111	Male	ccRCC	0	0.693671165
KI112	Female	ccRCC	0.077218384	1.675456003
KI113	Female	ccRCC	0	1.452729314
KI114	Male	ChRCC	7.902072952	7.168995787
KI115	Male	ccRCC	0	1.828854142
KI116	Male	ccRCC	0	0.653063687
KI117	Male	ccRCC	0	2.043935882
KI118	Female	ChRCC	8.131400909	6.815429974
KI119	Male	ccRCC	0	1.965591112
KI120	Male	ccRCC	0	1.815772147
KI121	Female	ccRCC	0.04891691	2.414950845
KI122	Male	ccRCC	0	2.191595812
KI123	Male	ccRCC	0	2.642597611
KI124	Male	ccRCC	0	1.690198943
KI125	Female	ChRCC	7.850016155	7.251801373
KI126	Male	ccRCC	0	3.02825512
KI127	Male	ccRCC	0	1.939695989
KI128	Male	ccRCC	0	3.053696639
KI130	Male	ChRCC	8.788011743	7.398283153
KI131	Male	ccRCC	0	2.676170127
KI132	Male	ccRCC	0	2.801024109
KI133	Male	PRCC	0.023498088	0.837055156
KI134	Female	ccRCC	0	2.947653067
KI135	Male	ccRCC	0	1.741445845
KI136	Male	ccRCC	0	1.819499791
KI137	Male	ccRCC	0.829606858	2.771180746
KI138	Male	ccRCC	0	1.550973536
KI139	Male	ccRCC	0	2.097475959
KI140	Male	ccRCC	0	2.088457788
KI141	Male	ccRCC	0	1.327391323
KI142	Female	ccRCC	0	2.841651344
KI143	Female	ccRCC	0.024275703	2.435352829
KI144	Male	PRCC	0	0.95234475
KI145	Male	ccRCC	0.022818041	0.72796662
KI146	Male	ccRCC	0.019227935	2.193639293
KI147	Female	ccRCC	0	2.197061749
KI148	Female	ccRCC	0	0.912531072
KI149	Male	ccRCC	0	0.981823434
KI150	Male	ChRCC	8.349144803	6.594469531
KI151	Female	ccRCC	0.167341227	2.439382979
KI152	Male	ccRCC	0	1.980719967
KI153	Male	ccRCC	0	0.685300602
KI154	Female	ccRCC	0	1.424565803
KI155	Male	ccRCC	0.041733611	1.789281874
KI156	Female	ccRCC	0	1.588300399
KI157	Male	ccRCC	0.024664353	0.494162637
KI158	Male	ccRCC	0.027084676	2.029909034
KI159	Male	ccRCC	0	3.217369394
KI160	Male	ccRCC	0.056203384	2.502829322
KI161	Male	ccRCC	0	1.50681467
KI162	Male	ccRCC	0	1.312305036
KI163	Male	ccRCC	0.036275438	1.990987888
KI164	Male	ccRCC	0.028303219	1.509274752
KI165	Male	ccRCC	0	1.382552718
KI166	Male	ccRCC	0.02500469	1.394849397
KI167	Male	ccRCC	0	0.834539716
KI169	Female	ccRCC	0	0.239126709
KI170	Female	ccRCC	0	1.355982062
KI171	Female	ccRCC	0	2.694190654
KI172	Male	PRCC	0	0.783370321
KI173	Male	ccRCC	0	0.952698854
KI174	Male	ccRCC	0.045189918	2.439143578
KI175	Male	ccRCC	0	1.759967095
KI176	Male	ccRCC	0	2.289174628
KI177	Male	ccRCC	0	2.401828127
KI178	Female	PRCC	0	0.250292202
KI179	Male	PRCC	0	1.163848415
KI180	Male	ccRCC	0	1.837121378
KI181	Male	ccRCC	0	1.226432694
KI182	Male	ccRCC	0.018672627	2.514788335
KI183	Male	PRCC	0	3.178894349
KI184	Male	ccRCC	0	1.715276635
KI185	Male	PRCC	0	2.789516639
KI186	Male	ccRCC	0	1.533060934
KI187	Female	ccRCC	0.022016907	1.221487362
KI188	Male	ccRCC	0	1.094898814
KI189	Male	ccRCC	0.022592235	3.276777882
KI190	Female	ccRCC	0	1.573768111
KI191	Male	ccRCC	0	4.485056832
KI192	Male	ccRCC	0	1.455039146
KI193	Female	ccRCC	0.021762553	1.361850877
KI194	Female	ccRCC	0	2.110359234
KI195	Female	ccRCC	0.023919584	2.285763809
KI196	Male	ccRCC	0.027352249	1.183386785
KI197	Male	PRCC	0	0.72981551
KI198	Male	ccRCC	0.021320525	2.808884604
KI199	Female	ccRCC	0	1.8589259
KI200	Male	ccRCC	1.120607409	3.458728593
KI201	Male	ccRCC	0	2.627872008
KI202	Male	ccRCC	0	2.653149007
KI203	Male	ccRCC	0	2.468336982
KI204	Male	ccRCC	0	0.139296597
KI205	Male	ccRCC	0	0.744302344
KI206	Male	ccRCC	0	1.156927902
KI207	Female	ccRCC	0	1.464606585
KI208	Male	ccRCC	0.023475378	1.10220661
KI209	Female	PRCC	0	1.349836851
KI210	Male	ccRCC	0	2.355595087
KI211	Male	ccRCC	0	3.069579302
KI212	Male	ccRCC	0	1.87320647
KI213	Male	ccRCC	0	2.037344617
KI214	Male	ccRCC	0	4.037505487
KI215	Female	ccRCC	0	1.960173238
KI216	Male	ccRCC	0	2.059344893
KI217	Female	ChRCC	7.654886506	7.48985841
KI218	Male	ccRCC	0	1.916293955
KI219	Male	ccRCC	0.388434237	2.441123292
KI220	Female	ccRCC	0	1.535706612
KI221	Male	ccRCC	0	2.764116389
KI222	Male	ccRCC	0.020721936	1.627642788
KI223	Male	ccRCC	0	1.812965152
KI225	Male	ccRCC	0	0.65568155
KI226	Male	ccRCC	0.370849468	2.275199891
KI227	Male	ccRCC	0.02221155	1.599602496
KI228	Male	ccRCC	0	1.774237176
KI229	Male	ccRCC	0	1.508237971
KI230	Male	ccRCC	0	1.29191057
KI231	Male	ccRCC	0	2.059389199
KI232	Female	ccRCC	0	2.22318033
KI233	Male	ccRCC	0	1.786891143
KI234	Male	ccRCC	0	1.308609594
KI235	Female	ccRCC	0.017467298	2.414618335
KI236	Male	ccRCC	0	2.844393487
KI237	Male	ccRCC	0	0.896858497
KI238	Male	ccRCC	0	1.245994526
KI239	Male	ccRCC	0	0.6409161
KI240	Male	ccRCC	0	1.660457709
KI241	Female	ccRCC	0	2.333393391
KI242	Male	ccRCC	2.022826561	2.874012367
KI243	Male	ccRCC	0	3.318456837
KI244	Male	ccRCC	0	2.588594958
KI245	Female	ccRCC	0	2.185283008
KI246	Male	ccRCC	0	2.705996253
KI247	Male	ccRCC	0	2.358226325
KI248	Male	ccRCC	0	1.848525397
KI249	Female	ccRCC	0	1.464062312
KI250	Male	ccRCC	0	2.973341813
KI251	Female	ccRCC	1.546915198	3.089675426
KI252	Female	ccRCC	0	0.651681344
KI253	Female	ccRCC	0	2.447836505
KI254	Male	ChRCC	7.477731169	6.737355966
KI255	Female	ccRCC	0	2.881293033
KI256	Male	ccRCC	0	2.800948964
KI257	Male	ccRCC	0	2.675386445
KI258	Female	PRCC	0	0.910595292
KI259	Male	ccRCC	0	0.238912784
KI260	Male	ccRCC	0	1.506675055
KI261	Male	ccRCC	0	2.106691028
KI262	Male	ccRCC	0	2.614605731
KI263	Male	ccRCC	0	0.799646035
KI264	Female	ccRCC	0	0.325050169
KI265	Male	ccRCC	0	2.238596118
KI266	Male	ccRCC	0	1.232771257
KI267	Male	ccRCC	0	1.812472349
KI268	Female	ccRCC	0	1.173914783
KI269	Male	ccRCC	0	3.288549481
KI270	Female	ccRCC	0	1.779990025
KI271	Male	ccRCC	1.51054373	3.44446154
KI272	Male	ccRCC	0	2.160767587
KI273	Male	ccRCC	0	1.661964347
KI274	Male	ccRCC	0	1.402236468
KI275	Male	ccRCC	0	3.162069499
KI276	Male	ccRCC	0.023845796	2.258134758
KI277	Female	ccRCC	0	0.460801266
KI278	Female	ccRCC	0	1.500989642
KI279	Male	ccRCC	0	2.685830513
KI280	Female	PRCC	0	3.801955334
KI281	Male	ccRCC	0	2.133448447
KI282	Female	ccRCC	0	2.221246363
KI283	Male	ccRCC	0	1.749362207
KI284	Male	ccRCC	0.023290843	1.395501575
KI285	Male	PRCC	0	0.336550762
KI286	Male	ccRCC	0	0.531300106
KI287	Female	ccRCC	0	1.847700723
KI288	Female	ccRCC	0	1.385800982
KI289	Male	ccRCC	0	2.960470749
KI290	Female	ccRCC	0.021499627	1.15726689
KI291	Male	ccRCC	3.725452152	3.275026422
KI292	Female	ccRCC	0	1.562433916
