# Supplementary material for: Genomic and epigenomic integrative subtypes of renal cell carcinoma in a Japanese cohort
Source: Nat Commun. 2023 Dec 16;14:8383. doi: 10.1038/s41467-023-44159-1 (PMC10725467; doi:10.1038/s41467-023-44159-1)
Supplement: Supplementary file 6 — Source Data [file 41467_2023_44159_MOESM6_ESM.zip › Source_Data/Supplementary Figure11c.txt]

ID	sex	histology	ALDH2
KI001	Male	ccRCC	5.976376651
KI002	Male	ccRCC	7.203935857
KI003	Male	ccRCC	6.006391343
KI004	Female	ccRCC	6.919170999
KI005	Male	ccRCC	6.645821244
KI006	Male	ccRCC	6.01434458
KI007	Male	ccRCC	6.904222595
KI008	Male	ccRCC	6.37221197
KI009	Male	ccRCC	7.04767828
KI010	Male	ccRCC	5.775991912
KI011	Male	ccRCC	5.600194066
KI012	Female	ChRCC	3.579781749
KI013	Male	ccRCC	6.793616548
KI014	Male	ccRCC	6.600326435
KI015	Female	ccRCC	6.16652634
KI016	Male	ccRCC	6.217279174
KI017	Male	ccRCC	6.689241563
KI018	Female	ccRCC	6.584924374
KI019	Male	ccRCC	6.574760609
KI020	Female	ccRCC	6.10868373
KI021	Male	ccRCC	6.053932852
KI022	Male	ccRCC	7.424875458
KI023	Female	TFE3	7.437550709
KI024	Male	ccRCC	6.896950405
KI025	Female	ccRCC	6.72120161
KI026	Male	ccRCC	6.93192876
KI027	Male	ccRCC	7.088089365
KI028	Male	ccRCC	5.321888312
KI029	Female	ccRCC	6.420192877
KI030	Male	ccRCC	6.815434841
KI031	Male	TFE3	7.20109923
KI032	Male	ccRCC	6.001908212
KI033	Female	ccRCC	6.996832888
KI034	Male	ccRCC	7.029812311
KI035	Male	ccRCC	6.781723882
KI036	Male	PRCC	7.560498962
KI037	Male	ccRCC	5.868479501
KI038	Female	ccRCC	5.605221432
KI039	Male	ccRCC	5.268332768
KI041	Male	ccRCC	6.44315239
KI042	Male	ChRCC	6.150933604
KI043	Female	ccRCC	6.599572564
KI044	Female	ccRCC	7.23161402
KI045	Male	ccRCC	6.387942608
KI046	Male	ccRCC	6.291507714
KI047	Male	ccRCC	5.582338017
KI048	Female	ccRCC	7.294556745
KI049	Female	ccRCC	6.339322878
KI050	Male	ccRCC	7.326473567
KI051	Male	ccRCC	6.7278582
KI052	Female	ChRCC	6.183254152
KI053	Female	ccRCC	7.0596157
KI054	Female	ccRCC	8.084486453
KI055	Female	ccRCC	6.863442129
KI056	Male	ccRCC	5.748825215
KI057	Female	ccRCC	7.71842745
KI058	Female	ccRCC	7.513812063
KI059	Male	ccRCC	5.942185041
KI060	Female	ccRCC	6.708968323
KI061	Male	ccRCC	6.637374656
KI062	Male	ccRCC	7.221150709
KI063	Male	ccRCC	6.935587074
KI064	Male	ccRCC	6.836629249
KI065	Male	ccRCC	7.426472932
KI066	Male	ccRCC	6.789756895
KI067	Male	ccRCC	6.454068987
KI068	Female	ChRCC	5.465032554
KI069	Female	ccRCC	6.628000374
KI070	Male	ccRCC	6.214733547
KI071	Male	ccRCC	7.2519539
KI072	Male	ccRCC	6.403405644
KI073	Male	ccRCC	6.081912676
KI074	Male	ccRCC	4.542277059
KI076	Male	ccRCC	6.053891615
KI077	Male	ccRCC	6.183709889
KI078	Male	ccRCC	6.262845002
KI079	Female	ccRCC	7.126345401
KI080	Male	ccRCC	6.081384945
KI081	Female	ccRCC	6.849182034
KI082	Male	ccRCC	5.971154928
KI083	Female	ccRCC	6.590718238
KI084	Female	ccRCC	7.320854014
KI085	Female	ccRCC	6.321542627
KI086	Male	ccRCC	6.669017196
KI087	Male	ccRCC	6.401065882
KI088	Male	ccRCC	6.528541189
KI089	Female	ccRCC	6.230648367
KI090	Male	ccRCC	6.406569798
KI091	Male	ccRCC	5.823368488
KI092	Male	ccRCC	7.610575108
KI093	Male	ccRCC	5.819322565
KI094	Male	ccRCC	6.855691015
KI095	Male	ccRCC	6.358046518
KI096	Female	ccRCC	6.100530372
KI097	Male	ccRCC	6.92505691
KI098	Female	TFE3	7.103206459
KI099	Male	ccRCC	6.427118158
KI100	Male	ccRCC	6.896161886
KI101	Male	ccRCC	6.295084432
KI102	Male	ccRCC	6.487506271
KI103	Female	PRCC	6.972689403
KI104	Male	ccRCC	5.860393725
KI105	Male	ChRCC	6.105530855
KI106	Male	ccRCC	5.775858077
KI107	Male	ccRCC	6.328327221
KI108	Male	ccRCC	7.025612312
KI109	Female	ccRCC	5.509088807
KI110	Male	ccRCC	6.6019742
KI111	Male	ccRCC	6.147128162
KI112	Female	ccRCC	6.364982859
KI113	Female	ccRCC	7.758375106
KI114	Male	ChRCC	3.536647889
KI115	Male	ccRCC	6.76799471
KI116	Male	ccRCC	7.039527612
KI117	Male	ccRCC	5.828078509
KI118	Female	ChRCC	5.433590415
KI119	Male	ccRCC	6.882360205
KI120	Male	ccRCC	6.575631486
KI121	Female	ccRCC	7.160720653
KI122	Male	ccRCC	6.575055146
KI123	Male	ccRCC	6.59613154
KI124	Male	ccRCC	6.148525819
KI125	Female	ChRCC	4.566589845
KI126	Male	ccRCC	6.0460784
KI127	Male	ccRCC	6.130357857
KI128	Male	ccRCC	6.14818298
KI130	Male	ChRCC	5.024563122
KI131	Male	ccRCC	6.620681605
KI132	Male	ccRCC	5.592278012
KI133	Male	PRCC	7.572119652
KI134	Female	ccRCC	5.557626117
KI135	Male	ccRCC	7.615698804
KI136	Male	ccRCC	6.968867271
KI137	Male	ccRCC	6.010074406
KI138	Male	ccRCC	6.875957085
KI139	Male	ccRCC	6.668179089
KI140	Male	ccRCC	6.265118571
KI141	Male	ccRCC	6.877222786
KI142	Female	ccRCC	6.229864035
KI143	Female	ccRCC	6.923516524
KI144	Male	PRCC	7.753151751
KI145	Male	ccRCC	6.153576594
KI146	Male	ccRCC	5.609256497
KI147	Female	ccRCC	6.504094809
KI148	Female	ccRCC	7.498908022
KI149	Male	ccRCC	6.608698361
KI150	Male	ChRCC	2.0360461
KI151	Female	ccRCC	5.972402041
KI152	Male	ccRCC	6.522917712
KI153	Male	ccRCC	7.556235538
KI154	Female	ccRCC	6.52501405
KI155	Male	ccRCC	6.473557585
KI156	Female	ccRCC	4.998205615
KI157	Male	ccRCC	6.587840735
KI158	Male	ccRCC	7.167739497
KI159	Male	ccRCC	5.780373622
KI160	Male	ccRCC	7.00036348
KI161	Male	ccRCC	6.323129288
KI162	Male	ccRCC	6.884510631
KI163	Male	ccRCC	5.366065129
KI164	Male	ccRCC	6.404855909
KI165	Male	ccRCC	6.438146262
KI166	Male	ccRCC	7.212124897
KI167	Male	ccRCC	7.684582773
KI169	Female	ccRCC	7.565572257
KI170	Female	ccRCC	7.1746189
KI171	Female	ccRCC	6.242677916
KI172	Male	PRCC	6.811438816
KI173	Male	ccRCC	7.856128331
KI174	Male	ccRCC	6.18740976
KI175	Male	ccRCC	5.988756434
KI176	Male	ccRCC	6.114363172
KI177	Male	ccRCC	5.700720989
KI178	Female	PRCC	7.856576893
KI179	Male	PRCC	7.826850214
KI180	Male	ccRCC	6.500006344
KI181	Male	ccRCC	6.854921753
KI182	Male	ccRCC	5.891757267
KI183	Male	PRCC	7.124827067
KI184	Male	ccRCC	6.093961822
KI185	Male	PRCC	6.223782445
KI186	Male	ccRCC	6.027122107
KI187	Female	ccRCC	7.323611252
KI188	Male	ccRCC	4.982398902
KI189	Male	ccRCC	5.935268767
KI190	Female	ccRCC	6.11504338
KI191	Male	ccRCC	5.646935882
KI192	Male	ccRCC	7.343213045
KI193	Female	ccRCC	7.147963446
KI194	Female	ccRCC	6.437118903
KI195	Female	ccRCC	6.82844509
KI196	Male	ccRCC	6.133621411
KI197	Male	PRCC	5.994000946
KI198	Male	ccRCC	5.755236966
KI199	Female	ccRCC	7.026626051
KI200	Male	ccRCC	5.956623951
KI201	Male	ccRCC	6.662148363
KI202	Male	ccRCC	6.421713715
KI203	Male	ccRCC	7.573915655
KI204	Male	ccRCC	7.259324638
KI205	Male	ccRCC	6.627854255
KI206	Male	ccRCC	7.497388727
KI207	Female	ccRCC	7.426646247
KI208	Male	ccRCC	6.875338428
KI209	Female	PRCC	7.461594801
KI210	Male	ccRCC	6.06673434
KI211	Male	ccRCC	6.010113691
KI212	Male	ccRCC	6.750044068
KI213	Male	ccRCC	6.810291114
KI214	Male	ccRCC	5.365399154
KI215	Female	ccRCC	5.832784516
KI216	Male	ccRCC	5.960289724
KI217	Female	ChRCC	5.823038128
KI218	Male	ccRCC	7.28735874
KI219	Male	ccRCC	6.293684825
KI220	Female	ccRCC	5.649397889
KI221	Male	ccRCC	7.022989336
KI222	Male	ccRCC	6.410551923
KI223	Male	ccRCC	6.288556642
KI225	Male	ccRCC	6.11528362
KI226	Male	ccRCC	5.761444881
KI227	Male	ccRCC	6.430858908
KI228	Male	ccRCC	5.466397093
KI229	Male	ccRCC	7.091823114
KI230	Male	ccRCC	6.733766372
KI231	Male	ccRCC	6.911259044
KI232	Female	ccRCC	5.788887564
KI233	Male	ccRCC	6.602284764
KI234	Male	ccRCC	6.799753841
KI235	Female	ccRCC	6.532233974
KI236	Male	ccRCC	7.139719739
KI237	Male	ccRCC	6.450675187
KI238	Male	ccRCC	6.801601035
KI239	Male	ccRCC	6.098545528
KI240	Male	ccRCC	5.431895295
KI241	Female	ccRCC	6.906178967
KI242	Male	ccRCC	6.882252368
KI243	Male	ccRCC	6.636604684
KI244	Male	ccRCC	6.310114755
KI245	Female	ccRCC	6.470770674
KI246	Male	ccRCC	6.168384162
KI247	Male	ccRCC	6.39162966
KI248	Male	ccRCC	7.655033692
KI249	Female	ccRCC	6.72975055
KI250	Male	ccRCC	5.753804273
KI251	Female	ccRCC	6.472135097
KI252	Female	ccRCC	3.691340415
KI253	Female	ccRCC	6.670489729
KI254	Male	ChRCC	3.965590558
KI255	Female	ccRCC	4.656890398
KI256	Male	ccRCC	6.373291756
KI257	Male	ccRCC	6.045341069
KI258	Female	PRCC	8.442802922
KI259	Male	ccRCC	6.431903967
KI260	Male	ccRCC	6.166235424
KI261	Male	ccRCC	7.651113647
KI262	Male	ccRCC	6.116756757
KI263	Male	ccRCC	8.054835402
KI264	Female	ccRCC	7.319793727
KI265	Male	ccRCC	6.411157309
KI266	Male	ccRCC	6.649585714
KI267	Male	ccRCC	6.326054571
KI268	Female	ccRCC	7.049507968
KI269	Male	ccRCC	6.488677293
KI270	Female	ccRCC	6.397836941
KI271	Male	ccRCC	6.531037185
KI272	Male	ccRCC	6.529270525
KI273	Male	ccRCC	7.520795556
KI274	Male	ccRCC	6.825581227
KI275	Male	ccRCC	6.421529431
KI276	Male	ccRCC	7.353643248
KI277	Female	ccRCC	7.995617985
KI278	Female	ccRCC	6.466317227
KI279	Male	ccRCC	6.711368555
KI280	Female	PRCC	7.089327274
KI281	Male	ccRCC	6.426576461
KI282	Female	ccRCC	6.590883837
KI283	Male	ccRCC	5.696613755
KI284	Male	ccRCC	6.024318394
KI285	Male	PRCC	6.099363108
KI286	Male	ccRCC	7.500759366
KI287	Female	ccRCC	7.504584769
KI288	Female	ccRCC	7.176375666
KI289	Male	ccRCC	6.244559486
KI290	Female	ccRCC	5.84592603
KI291	Male	ccRCC	8.064357655
KI292	Female	ccRCC	7.129234634
