# Supplementary material for: Genomic and epigenomic integrative subtypes of renal cell carcinoma in a Japanese cohort
Source: Nat Commun. 2023 Dec 16;14:8383. doi: 10.1038/s41467-023-44159-1 (PMC10725467; doi:10.1038/s41467-023-44159-1)
Supplement: Supplementary file 6 — Source Data [file 41467_2023_44159_MOESM6_ESM.zip › Source_Data/Supplementary Figure11d_KI098.txt]

chr1	10035	10546	KI098T_peak_1	441	.	12.01933	44.19146	41.60648	46
chr1	14752	14964	KI098T_peak_2	95	.	4.58920	9.56376	7.50509	186
chr1	16045	16650	KI098T_peak_3	103	.	4.80773	10.35635	8.27458	414
chr1	79392	79701	KI098T_peak_4	73	.	3.93360	7.30884	5.32873	154
chr1	87928	88499	KI098T_peak_5	66	.	3.71506	6.60155	4.65204	25
chr1	89854	90081	KI098T_peak_6	40	.	2.84093	4.02820	2.25283	63
chr1	91177	91370	KI098T_peak_7	59	.	3.49653	5.91840	4.00301	29
chr1	133170	133458	KI098T_peak_8	80	.	4.15213	8.03904	6.03097	240
chr1	135163	135359	KI098T_peak_9	103	.	4.80773	10.35635	8.27458	36
chr1	136716	136958	KI098T_peak_10	103	.	4.80773	10.35635	8.27458	188
chr1	137761	138109	KI098T_peak_11	66	.	3.71506	6.60155	4.65204	50
chr1	138379	138561	KI098T_peak_12	52	.	3.27800	5.26074	3.38432	135
chr1	139257	139509	KI098T_peak_13	95	.	4.58920	9.56376	7.50509	69
chr1	234288	234518	KI098T_peak_14	40	.	2.84093	4.02820	2.25283	141
chr1	540595	541012	KI098T_peak_15	119	.	5.24480	11.99771	9.87268	45
chr1	564536	566886	KI098T_peak_16	103576	.	866.70264	10357.64844	10350.00879	783
chr1	567098	570269	KI098T_peak_17	164792	.	1293.06091	16479.21484	16469.72461	2307
chr1	581012	581180	KI098T_peak_18	40	.	2.84093	4.02820	2.25283	134
chr1	581490	581635	KI098T_peak_19	46	.	3.05946	4.63011	2.79948	125
chr1	713621	715336	KI098T_peak_20	1447	.	27.75372	144.73874	141.49158	548
chr1	740098	740362	KI098T_peak_21	154	.	6.11893	15.48528	13.28292	205
chr1	756284	757249	KI098T_peak_22	73	.	3.93360	7.30884	5.32873	83
chr1	757446	758835	KI098T_peak_23	80	.	4.15213	8.03904	6.03097	1245
chr1	762306	763393	KI098T_peak_24	899	.	19.66799	89.90217	86.96369	569
chr1	768692	768836	KI098T_peak_25	59	.	3.49653	5.91840	4.00301	108
chr1	770669	771321	KI098T_peak_26	1354	.	26.44252	135.48772	132.28699	396
chr1	779141	779577	KI098T_peak_27	34	.	2.62240	3.45693	1.74981	244
chr1	785281	785513	KI098T_peak_28	34	.	2.62240	3.45693	1.74981	165
chr1	786579	787671	KI098T_peak_29	720	.	16.82705	72.08330	69.26560	372
chr1	790468	790813	KI098T_peak_30	40	.	2.84093	4.02820	2.25283	90
chr1	791497	791883	KI098T_peak_31	40	.	2.84093	4.02820	2.25283	177
chr1	793513	794348	KI098T_peak_32	103	.	4.80773	10.35635	8.27458	443
chr1	795985	796541	KI098T_peak_33	59	.	3.49653	5.91840	4.00301	448
chr1	798077	798247	KI098T_peak_34	29	.	2.40387	2.91847	1.29682	116
chr1	799419	799737	KI098T_peak_35	34	.	2.62240	3.45693	1.74981	74
chr1	800359	800510	KI098T_peak_36	29	.	2.40387	2.91847	1.29682	117
chr1	801753	801944	KI098T_peak_37	46	.	3.05946	4.63011	2.79948	91
chr1	805035	805580	KI098T_peak_38	315	.	9.61546	31.59243	29.14446	232
chr1	810399	810560	KI098T_peak_39	46	.	3.05946	4.63011	2.79948	122
chr1	811921	812337	KI098T_peak_40	34	.	2.62240	3.45693	1.74981	120
chr1	812526	813025	KI098T_peak_41	52	.	3.27800	5.26074	3.38432	43
chr1	813165	813310	KI098T_peak_42	29	.	2.40387	2.91847	1.29682	112
chr1	813497	814064	KI098T_peak_43	34	.	2.62240	3.45693	1.74981	418
chr1	821423	821875	KI098T_peak_44	59	.	3.49653	5.91840	4.00301	127
chr1	834884	835335	KI098T_peak_45	66	.	3.71506	6.60155	4.65204	239
chr1	837493	837691	KI098T_peak_46	40	.	2.84093	4.02820	2.25283	119
chr1	839095	840867	KI098T_peak_47	221	.	7.64866	22.15320	19.83433	987
chr1	841011	841213	KI098T_peak_48	34	.	2.62240	3.45693	1.74981	30
chr1	841563	842308	KI098T_peak_49	52	.	3.27800	5.26074	3.38432	715
chr1	845214	845464	KI098T_peak_50	40	.	2.84093	4.02820	2.25283	58
chr1	845604	847131	KI098T_peak_51	707	.	16.60852	70.74993	67.94202	1056
chr1	847384	847837	KI098T_peak_52	34	.	2.62240	3.45693	1.74981	274
chr1	847986	848428	KI098T_peak_53	66	.	3.71506	6.60155	4.65204	111
chr1	848931	849316	KI098T_peak_54	34	.	2.62240	3.45693	1.74981	96
chr1	850909	851397	KI098T_peak_55	46	.	3.05946	4.63011	2.79948	289
chr1	851591	852010	KI098T_peak_56	46	.	3.05946	4.63011	2.79948	22
chr1	852374	852842	KI098T_peak_57	34	.	2.62240	3.45693	1.74981	314
chr1	853304	853530	KI098T_peak_58	52	.	3.27800	5.26074	3.38432	93
chr1	853726	854221	KI098T_peak_59	59	.	3.49653	5.91840	4.00301	169
chr1	854820	855174	KI098T_peak_60	52	.	3.27800	5.26074	3.38432	313
chr1	855345	855635	KI098T_peak_61	46	.	3.05946	4.63011	2.79948	261
chr1	855797	858344	KI098T_peak_62	111	.	5.02626	11.16792	9.06412	859
chr1	858499	859434	KI098T_peak_63	137	.	5.68186	13.70907	11.54408	767
chr1	859633	861824	KI098T_peak_64	95	.	4.58920	9.56376	7.50509	1374
chr1	862483	862713	KI098T_peak_65	40	.	2.84093	4.02820	2.25283	95
chr1	863738	863958	KI098T_peak_66	34	.	2.62240	3.45693	1.74981	212
chr1	864523	867091	KI098T_peak_67	87	.	4.37066	8.79101	6.75687	1710
chr1	867700	868128	KI098T_peak_68	46	.	3.05946	4.63011	2.79948	333
chr1	868542	869249	KI098T_peak_69	87	.	4.37066	8.79101	6.75687	388
chr1	870407	871635	KI098T_peak_70	128	.	5.46333	12.84498	10.69959	572
chr1	872151	872442	KI098T_peak_71	40	.	2.84093	4.02820	2.25283	188
chr1	873484	878841	KI098T_peak_72	628	.	15.29732	62.87148	60.12322	375
chr1	879079	879404	KI098T_peak_73	34	.	2.62240	3.45693	1.74981	271
chr1	879791	880148	KI098T_peak_74	66	.	3.71506	6.60155	4.65204	217
chr1	880670	881064	KI098T_peak_75	59	.	3.49653	5.91840	4.00301	224
chr1	883725	883889	KI098T_peak_76	29	.	2.40387	2.91847	1.29682	146
chr1	885925	886096	KI098T_peak_77	40	.	2.84093	4.02820	2.25283	64
chr1	886441	886829	KI098T_peak_78	40	.	2.84093	4.02820	2.25283	20
chr1	887257	887988	KI098T_peak_79	40	.	2.84093	4.02820	2.25283	643
chr1	889042	889657	KI098T_peak_80	34	.	2.62240	3.45693	1.74981	482
chr1	892796	892945	KI098T_peak_81	29	.	2.40387	2.91847	1.29682	4
chr1	893219	893418	KI098T_peak_82	40	.	2.84093	4.02820	2.25283	25
chr1	894476	897164	KI098T_peak_83	394	.	11.14519	39.48972	36.95275	264
chr1	897622	898556	KI098T_peak_84	73	.	3.93360	7.30884	5.32873	629
chr1	899016	899293	KI098T_peak_85	34	.	2.62240	3.45693	1.74981	67
chr1	900962	902883	KI098T_peak_86	490	.	12.89346	49.01819	46.38733	1393
chr1	903183	904072	KI098T_peak_87	46	.	3.05946	4.63011	2.79948	412
chr1	904503	904647	KI098T_peak_88	29	.	2.40387	2.91847	1.29682	8
chr1	904787	905067	KI098T_peak_89	40	.	2.84093	4.02820	2.25283	36
chr1	905664	906550	KI098T_peak_90	87	.	4.37066	8.79101	6.75687	515
chr1	906707	907138	KI098T_peak_91	52	.	3.27800	5.26074	3.38432	391
chr1	907478	908107	KI098T_peak_92	40	.	2.84093	4.02820	2.25283	38
chr1	908504	909525	KI098T_peak_93	103	.	4.80773	10.35635	8.27458	298
chr1	909671	910115	KI098T_peak_94	46	.	3.05946	4.63011	2.79948	122
chr1	910795	911114	KI098T_peak_95	52	.	3.27800	5.26074	3.38432	198
chr1	911289	912109	KI098T_peak_96	137	.	5.68186	13.70907	11.54408	266
chr1	913978	919932	KI098T_peak_97	829	.	18.57532	82.94598	80.05279	5334
chr1	921802	921941	KI098T_peak_98	34	.	2.62240	3.45693	1.74981	5
chr1	929827	930122	KI098T_peak_99	52	.	3.27800	5.26074	3.38432	83
chr1	930413	931921	KI098T_peak_100	73	.	3.93360	7.30884	5.32873	702
chr1	932289	932720	KI098T_peak_101	66	.	3.71506	6.60155	4.65204	228
chr1	932866	933469	KI098T_peak_102	80	.	4.15213	8.03904	6.03097	407
chr1	933883	938230	KI098T_peak_103	1416	.	27.31665	141.64116	138.40926	1805
chr1	938419	939154	KI098T_peak_104	52	.	3.27800	5.26074	3.38432	351
chr1	939399	942724	KI098T_peak_105	602	.	14.86026	60.29365	57.56572	2533
chr1	944868	945142	KI098T_peak_106	29	.	2.40387	2.91847	1.29682	148
chr1	948397	949929	KI098T_peak_107	441	.	12.01933	44.19146	41.60648	437
chr1	953374	958300	KI098T_peak_108	1278	.	25.34985	127.87654	124.71532	1745
chr1	958474	958860	KI098T_peak_109	46	.	3.05946	4.63011	2.79948	160
chr1	959043	960937	KI098T_peak_110	283	.	8.95986	28.34977	25.94279	1183
chr1	961534	962669	KI098T_peak_111	87	.	4.37066	8.79101	6.75687	710
chr1	962914	963336	KI098T_peak_112	52	.	3.27800	5.26074	3.38432	233
chr1	963612	963910	KI098T_peak_113	52	.	3.27800	5.26074	3.38432	217
chr1	965887	966173	KI098T_peak_114	46	.	3.05946	4.63011	2.79948	234
chr1	966606	967556	KI098T_peak_115	52	.	3.27800	5.26074	3.38432	391
chr1	967821	968865	KI098T_peak_116	145	.	5.90040	14.58936	12.40536	746
chr1	970790	970936	KI098T_peak_117	52	.	3.27800	5.26074	3.38432	93
chr1	972278	974840	KI098T_peak_118	80	.	4.15213	8.03904	6.03097	1395
chr1	975137	977865	KI098T_peak_119	430	.	11.80079	43.00395	40.43073	1086
chr1	978317	979517	KI098T_peak_120	80	.	4.15213	8.03904	6.03097	440
chr1	979680	982593	KI098T_peak_121	73	.	3.93360	7.30884	5.32873	1077
chr1	982874	983092	KI098T_peak_122	29	.	2.40387	2.91847	1.29682	14
chr1	983656	984054	KI098T_peak_123	46	.	3.05946	4.63011	2.79948	270
chr1	985050	985545	KI098T_peak_124	40	.	2.84093	4.02820	2.25283	355
chr1	985694	986559	KI098T_peak_125	80	.	4.15213	8.03904	6.03097	465
chr1	986832	987333	KI098T_peak_126	59	.	3.49653	5.91840	4.00301	60
chr1	987586	991211	KI098T_peak_127	119	.	5.24480	11.99771	9.87268	1803
chr1	991380	992211	KI098T_peak_128	59	.	3.49653	5.91840	4.00301	580
chr1	992440	992702	KI098T_peak_129	34	.	2.62240	3.45693	1.74981	170
chr1	993228	996177	KI098T_peak_130	815	.	18.35679	81.56973	78.68582	1788
chr1	996789	1000211	KI098T_peak_131	2727	.	44.58077	272.77576	268.98700	2895
chr1	1000684	1011124	KI098T_peak_132	6122	.	83.47968	612.29071	607.36261	4746
chr1	1014423	1016114	KI098T_peak_133	7907	.	102.27353	790.72125	785.28552	621
chr1	1016315	1019467	KI098T_peak_134	192	.	6.99306	19.21499	16.94386	173
chr1	1019610	1023418	KI098T_peak_135	145	.	5.90040	14.58936	12.40536	2330
chr1	1023797	1025012	KI098T_peak_136	154	.	6.11893	15.48528	13.28292	521
chr1	1025161	1027067	KI098T_peak_137	80	.	4.15213	8.03904	6.03097	199
chr1	1027322	1029337	KI098T_peak_138	145	.	5.90040	14.58936	12.40536	1146
chr1	1032205	1032375	KI098T_peak_139	46	.	3.05946	4.63011	2.79948	131
chr1	1037099	1037325	KI098T_peak_140	29	.	2.40387	2.91847	1.29682	137
chr1	1039638	1040042	KI098T_peak_141	59	.	3.49653	5.91840	4.00301	127
chr1	1040452	1040708	KI098T_peak_142	40	.	2.84093	4.02820	2.25283	30
chr1	1041858	1042026	KI098T_peak_143	34	.	2.62240	3.45693	1.74981	113
chr1	1043822	1044005	KI098T_peak_144	66	.	3.71506	6.60155	4.65204	103
chr1	1047189	1047698	KI098T_peak_145	66	.	3.71506	6.60155	4.65204	426
chr1	1047890	1048311	KI098T_peak_146	46	.	3.05946	4.63011	2.79948	333
chr1	1048778	1049258	KI098T_peak_147	29	.	2.40387	2.91847	1.29682	257
chr1	1050136	1050332	KI098T_peak_148	29	.	2.40387	2.91847	1.29682	165
chr1	1051125	1052319	KI098T_peak_149	4156	.	61.62636	415.61420	411.32559	562
chr1	1052576	1053863	KI098T_peak_150	95	.	4.58920	9.56376	7.50509	510
chr1	1054070	1054234	KI098T_peak_151	34	.	2.62240	3.45693	1.74981	41
chr1	1055554	1055757	KI098T_peak_152	52	.	3.27800	5.26074	3.38432	166
chr1	1057148	1058181	KI098T_peak_153	252	.	8.30426	25.20095	22.83693	551
chr1	1058383	1058596	KI098T_peak_154	40	.	2.84093	4.02820	2.25283	32
chr1	1058759	1060685	KI098T_peak_155	95	.	4.58920	9.56376	7.50509	470
chr1	1060827	1061480	KI098T_peak_156	46	.	3.05946	4.63011	2.79948	399
chr1	1062612	1066524	KI098T_peak_157	1158	.	23.60158	115.89418	112.79811	3252
chr1	1067361	1067982	KI098T_peak_158	73	.	3.93360	7.30884	5.32873	117
chr1	1068183	1069255	KI098T_peak_159	294	.	9.17839	29.42056	26.99965	734
chr1	1069440	1070544	KI098T_peak_160	59	.	3.49653	5.91840	4.00301	774
chr1	1071154	1071528	KI098T_peak_161	40	.	2.84093	4.02820	2.25283	77
chr1	1071945	1072312	KI098T_peak_162	40	.	2.84093	4.02820	2.25283	264
chr1	1072754	1073123	KI098T_peak_163	46	.	3.05946	4.63011	2.79948	87
chr1	1077529	1077735	KI098T_peak_164	46	.	3.05946	4.63011	2.79948	29
chr1	1078278	1078543	KI098T_peak_165	34	.	2.62240	3.45693	1.74981	36
chr1	1078804	1079115	KI098T_peak_166	29	.	2.40387	2.91847	1.29682	63
chr1	1080042	1080184	KI098T_peak_167	34	.	2.62240	3.45693	1.74981	28
chr1	1080502	1080814	KI098T_peak_168	46	.	3.05946	4.63011	2.79948	256
chr1	1083516	1083750	KI098T_peak_169	34	.	2.62240	3.45693	1.74981	129
chr1	1085211	1085534	KI098T_peak_170	40	.	2.84093	4.02820	2.25283	21
chr1	1085742	1086244	KI098T_peak_171	59	.	3.49653	5.91840	4.00301	230
chr1	1086518	1087128	KI098T_peak_172	73	.	3.93360	7.30884	5.32873	396
chr1	1090963	1091153	KI098T_peak_173	46	.	3.05946	4.63011	2.79948	19
chr1	1091314	1094260	KI098T_peak_174	514	.	13.33052	51.47577	48.82263	1681
chr1	1094742	1094924	KI098T_peak_175	40	.	2.84093	4.02820	2.25283	55
chr1	1095498	1095740	KI098T_peak_176	52	.	3.27800	5.26074	3.38432	67
chr1	1095950	1096096	KI098T_peak_177	66	.	3.71506	6.60155	4.65204	56
chr1	1096732	1099366	KI098T_peak_178	182	.	6.77453	18.26160	16.00702	1876
chr1	1099859	1103572	KI098T_peak_179	1099	.	22.72745	109.99789	106.93594	532
chr1	1104050	1104373	KI098T_peak_180	34	.	2.62240	3.45693	1.74981	258
chr1	1104581	1105269	KI098T_peak_181	34	.	2.62240	3.45693	1.74981	118
chr1	1105883	1106310	KI098T_peak_182	73	.	3.93360	7.30884	5.32873	103
chr1	1107021	1107733	KI098T_peak_183	52	.	3.27800	5.26074	3.38432	76
chr1	1109194	1109535	KI098T_peak_184	66	.	3.71506	6.60155	4.65204	276
chr1	1109704	1109924	KI098T_peak_185	34	.	2.62240	3.45693	1.74981	186
chr1	1110933	1111524	KI098T_peak_186	66	.	3.71506	6.60155	4.65204	496
chr1	1112339	1113024	KI098T_peak_187	40	.	2.84093	4.02820	2.25283	289
chr1	1113967	1115526	KI098T_peak_188	59	.	3.49653	5.91840	4.00301	1010
chr1	1117058	1117383	KI098T_peak_189	46	.	3.05946	4.63011	2.79948	296
chr1	1117745	1117973	KI098T_peak_190	46	.	3.05946	4.63011	2.79948	122
chr1	1118255	1119674	KI098T_peak_191	95	.	4.58920	9.56376	7.50509	190
chr1	1120329	1120836	KI098T_peak_192	154	.	6.11893	15.48528	13.28292	199
chr1	1121029	1121354	KI098T_peak_193	46	.	3.05946	4.63011	2.79948	50
chr1	1132200	1133031	KI098T_peak_194	66	.	3.71506	6.60155	4.65204	160
chr1	1133391	1133658	KI098T_peak_195	52	.	3.27800	5.26074	3.38432	119
chr1	1134580	1135201	KI098T_peak_196	34	.	2.62240	3.45693	1.74981	397
chr1	1135695	1137231	KI098T_peak_197	552	.	13.98612	55.21473	52.52894	1260
chr1	1138444	1138832	KI098T_peak_198	52	.	3.27800	5.26074	3.38432	80
chr1	1139421	1139867	KI098T_peak_199	40	.	2.84093	4.02820	2.25283	207
chr1	1140026	1140415	KI098T_peak_200	73	.	3.93360	7.30884	5.32873	86
chr1	1140599	1142509	KI098T_peak_201	95	.	4.58920	9.56376	7.50509	231
chr1	1143169	1144879	KI098T_peak_202	1203	.	24.25718	120.35854	117.23782	408
chr1	1146237	1146899	KI098T_peak_203	80	.	4.15213	8.03904	6.03097	127
chr1	1147245	1148024	KI098T_peak_204	59	.	3.49653	5.91840	4.00301	544
chr1	1148548	1149409	KI098T_peak_205	80	.	4.15213	8.03904	6.03097	135
chr1	1149668	1149931	KI098T_peak_206	66	.	3.71506	6.60155	4.65204	103
chr1	1150407	1150952	KI098T_peak_207	52	.	3.27800	5.26074	3.38432	426
chr1	1151226	1151943	KI098T_peak_208	87	.	4.37066	8.79101	6.75687	325
chr1	1152765	1154191	KI098T_peak_209	182	.	6.77453	18.26160	16.00702	652
chr1	1154827	1155547	KI098T_peak_210	52	.	3.27800	5.26074	3.38432	475
chr1	1156977	1157249	KI098T_peak_211	40	.	2.84093	4.02820	2.25283	234
chr1	1157765	1158237	KI098T_peak_212	40	.	2.84093	4.02820	2.25283	257
chr1	1160446	1160616	KI098T_peak_213	34	.	2.62240	3.45693	1.74981	21
chr1	1162074	1162406	KI098T_peak_214	40	.	2.84093	4.02820	2.25283	115
chr1	1163613	1163915	KI098T_peak_215	34	.	2.62240	3.45693	1.74981	61
chr1	1165225	1165565	KI098T_peak_216	52	.	3.27800	5.26074	3.38432	99
chr1	1165738	1165968	KI098T_peak_217	34	.	2.62240	3.45693	1.74981	44
chr1	1166157	1168483	KI098T_peak_218	1188	.	24.03865	118.86648	115.75400	1314
chr1	1168777	1169059	KI098T_peak_219	40	.	2.84093	4.02820	2.25283	91
chr1	1170458	1170910	KI098T_peak_220	29	.	2.40387	2.91847	1.29682	54
chr1	1171511	1172071	KI098T_peak_221	80	.	4.15213	8.03904	6.03097	191
chr1	1172260	1174128	KI098T_peak_222	360	.	10.48959	36.05120	33.55152	1380
chr1	1174280	1175592	KI098T_peak_223	95	.	4.58920	9.56376	7.50509	359
chr1	1176360	1176571	KI098T_peak_224	52	.	3.27800	5.26074	3.38432	60
chr1	1176747	1177408	KI098T_peak_225	52	.	3.27800	5.26074	3.38432	169
chr1	1177577	1178470	KI098T_peak_226	59	.	3.49653	5.91840	4.00301	561
chr1	1178624	1179196	KI098T_peak_227	59	.	3.49653	5.91840	4.00301	363
chr1	1179532	1180138	KI098T_peak_228	201	.	7.21160	20.18164	17.89433	317
chr1	1180944	1181179	KI098T_peak_229	24	.	2.18533	2.41525	0.90028	93
chr1	1181385	1182690	KI098T_peak_230	59	.	3.49653	5.91840	4.00301	1043
chr1	1182987	1184180	KI098T_peak_231	66	.	3.71506	6.60155	4.65204	774
chr1	1185133	1187523	KI098T_peak_232	1354	.	26.44252	135.48772	132.28699	1327
chr1	1187898	1188835	KI098T_peak_233	66	.	3.71506	6.60155	4.65204	281
chr1	1189014	1190107	KI098T_peak_234	66	.	3.71506	6.60155	4.65204	501
chr1	1191021	1191239	KI098T_peak_235	34	.	2.62240	3.45693	1.74981	181
chr1	1195123	1195856	KI098T_peak_236	34	.	2.62240	3.45693	1.74981	554
chr1	1200030	1200624	KI098T_peak_237	59	.	3.49653	5.91840	4.00301	379
chr1	1202467	1203238	KI098T_peak_238	52	.	3.27800	5.26074	3.38432	665
chr1	1205790	1206857	KI098T_peak_239	349	.	10.27106	34.92265	32.43562	668
chr1	1207612	1211061	KI098T_peak_240	747	.	17.26412	74.76676	71.92980	1688
chr1	1215812	1216008	KI098T_peak_241	46	.	3.05946	4.63011	2.79948	52
chr1	1216255	1218187	KI098T_peak_242	349	.	10.27106	34.92265	32.43562	1409
chr1	1218327	1218546	KI098T_peak_243	40	.	2.84093	4.02820	2.25283	161
chr1	1219987	1221734	KI098T_peak_244	66	.	3.71506	6.60155	4.65204	417
chr1	1222045	1223596	KI098T_peak_245	66	.	3.71506	6.60155	4.65204	768
chr1	1225542	1228482	KI098T_peak_246	1324	.	26.00545	132.43233	129.24733	1277
chr1	1228690	1229435	KI098T_peak_247	40	.	2.84093	4.02820	2.25283	268
chr1	1229659	1231520	KI098T_peak_248	111	.	5.02626	11.16792	9.06412	1453
chr1	1231706	1232484	KI098T_peak_249	66	.	3.71506	6.60155	4.65204	577
chr1	1233285	1233502	KI098T_peak_250	40	.	2.84093	4.02820	2.25283	40
chr1	1233748	1234077	KI098T_peak_251	52	.	3.27800	5.26074	3.38432	276
chr1	1234258	1235196	KI098T_peak_252	73	.	3.93360	7.30884	5.32873	579
chr1	1235463	1235937	KI098T_peak_253	59	.	3.49653	5.91840	4.00301	92
chr1	1236204	1236382	KI098T_peak_254	34	.	2.62240	3.45693	1.74981	20
chr1	1236947	1237985	KI098T_peak_255	87	.	4.37066	8.79101	6.75687	615
chr1	1238216	1238427	KI098T_peak_256	29	.	2.40387	2.91847	1.29682	4
chr1	1239121	1239600	KI098T_peak_257	66	.	3.71506	6.60155	4.65204	258
chr1	1239768	1246117	KI098T_peak_258	1667	.	30.81318	166.79185	163.44051	3835
chr1	1246361	1246939	KI098T_peak_259	80	.	4.15213	8.03904	6.03097	77
chr1	1247097	1249933	KI098T_peak_260	87	.	4.37066	8.79101	6.75687	1207
chr1	1250162	1250808	KI098T_peak_261	66	.	3.71506	6.60155	4.65204	52
chr1	1254456	1255010	KI098T_peak_262	46	.	3.05946	4.63011	2.79948	432
chr1	1255178	1256096	KI098T_peak_263	73	.	3.93360	7.30884	5.32873	800
chr1	1256322	1256686	KI098T_peak_264	52	.	3.27800	5.26074	3.38432	275
chr1	1256887	1257217	KI098T_peak_265	59	.	3.49653	5.91840	4.00301	123
chr1	1258299	1258985	KI098T_peak_266	59	.	3.49653	5.91840	4.00301	292
chr1	1259639	1260896	KI098T_peak_267	502	.	13.11199	50.24340	47.60134	596
chr1	1261101	1261527	KI098T_peak_268	80	.	4.15213	8.03904	6.03097	155
chr1	1262393	1264945	KI098T_peak_269	87	.	4.37066	8.79101	6.75687	986
chr1	1265625	1271588	KI098T_peak_270	681	.	16.17146	68.10028	65.31219	2557
chr1	1272000	1273197	KI098T_peak_271	87	.	4.37066	8.79101	6.75687	995
chr1	1273393	1273536	KI098T_peak_272	24	.	2.18533	2.41525	0.90028	40
chr1	1273793	1274195	KI098T_peak_273	40	.	2.84093	4.02820	2.25283	129
chr1	1275490	1276623	KI098T_peak_274	52	.	3.27800	5.26074	3.38432	838
chr1	1277035	1278461	KI098T_peak_275	66	.	3.71506	6.60155	4.65204	314
chr1	1278933	1279864	KI098T_peak_276	80	.	4.15213	8.03904	6.03097	233
chr1	1280059	1280887	KI098T_peak_277	145	.	5.90040	14.58936	12.40536	291
chr1	1281495	1282008	KI098T_peak_278	80	.	4.15213	8.03904	6.03097	147
chr1	1282223	1285385	KI098T_peak_279	843	.	18.79385	84.32730	81.42493	2750
chr1	1286815	1288050	KI098T_peak_280	95	.	4.58920	9.56376	7.50509	854
chr1	1288194	1291151	KI098T_peak_281	145	.	5.90040	14.58936	12.40536	2771
chr1	1292270	1295261	KI098T_peak_282	262	.	8.52279	26.23970	23.86116	1840
chr1	1295448	1295816	KI098T_peak_283	66	.	3.71506	6.60155	4.65204	281
chr1	1296031	1297548	KI098T_peak_284	59	.	3.49653	5.91840	4.00301	491
chr1	1306980	1308180	KI098T_peak_285	145	.	5.90040	14.58936	12.40536	633
chr1	1309502	1311240	KI098T_peak_286	2244	.	38.46184	224.44342	220.84854	1250
chr1	1311643	1311959	KI098T_peak_287	40	.	2.84093	4.02820	2.25283	86
chr1	1312267	1312420	KI098T_peak_288	40	.	2.84093	4.02820	2.25283	40
chr1	1313443	1313590	KI098T_peak_289	34	.	2.62240	3.45693	1.74981	8
chr1	1315974	1316544	KI098T_peak_290	111	.	5.02626	11.16792	9.06412	267
chr1	1316705	1317038	KI098T_peak_291	52	.	3.27800	5.26074	3.38432	109
chr1	1317411	1317559	KI098T_peak_292	34	.	2.62240	3.45693	1.74981	98
chr1	1319292	1319472	KI098T_peak_293	40	.	2.84093	4.02820	2.25283	85
chr1	1321401	1321698	KI098T_peak_294	52	.	3.27800	5.26074	3.38432	179
chr1	1331136	1331417	KI098T_peak_295	40	.	2.84093	4.02820	2.25283	64
chr1	1334181	1335668	KI098T_peak_296	843	.	18.79385	84.32730	81.42493	622
chr1	1336514	1337169	KI098T_peak_297	40	.	2.84093	4.02820	2.25283	517
chr1	1337472	1337875	KI098T_peak_298	52	.	3.27800	5.26074	3.38432	58
chr1	1341781	1342191	KI098T_peak_299	66	.	3.71506	6.60155	4.65204	211
chr1	1342397	1343330	KI098T_peak_300	338	.	10.05253	33.80320	31.32899	304
chr1	1346127	1346279	KI098T_peak_301	40	.	2.84093	4.02820	2.25283	28
chr1	1354857	1355212	KI098T_peak_302	34	.	2.62240	3.45693	1.74981	301
chr1	1356641	1357165	KI098T_peak_303	52	.	3.27800	5.26074	3.38432	405
chr1	1357383	1357598	KI098T_peak_304	52	.	3.27800	5.26074	3.38432	109
chr1	1357825	1357997	KI098T_peak_305	34	.	2.62240	3.45693	1.74981	120
chr1	1361377	1361820	KI098T_peak_306	66	.	3.71506	6.60155	4.65204	136
chr1	1362624	1362874	KI098T_peak_307	103	.	4.80773	10.35635	8.27458	211
chr1	1365671	1366012	KI098T_peak_308	66	.	3.71506	6.60155	4.65204	124
chr1	1366161	1366341	KI098T_peak_309	34	.	2.62240	3.45693	1.74981	77
chr1	1366952	1368032	KI098T_peak_310	95	.	4.58920	9.56376	7.50509	728
chr1	1368603	1371607	KI098T_peak_311	262	.	8.52279	26.23970	23.86116	2401
chr1	1372363	1374818	KI098T_peak_312	465	.	12.45639	46.58975	43.98163	1224
chr1	1375075	1375231	KI098T_peak_313	40	.	2.84093	4.02820	2.25283	139
chr1	1376291	1377614	KI098T_peak_314	137	.	5.68186	13.70907	11.54408	139
chr1	1377800	1378300	KI098T_peak_315	40	.	2.84093	4.02820	2.25283	150
chr1	1379413	1379904	KI098T_peak_316	52	.	3.27800	5.26074	3.38432	431
chr1	1381864	1382180	KI098T_peak_317	46	.	3.05946	4.63011	2.79948	279
chr1	1386870	1387613	KI098T_peak_318	34	.	2.62240	3.45693	1.74981	682
chr1	1387943	1388142	KI098T_peak_319	46	.	3.05946	4.63011	2.79948	121
chr1	1388496	1388692	KI098T_peak_320	34	.	2.62240	3.45693	1.74981	52
chr1	1390767	1391242	KI098T_peak_321	66	.	3.71506	6.60155	4.65204	203
chr1	1392228	1392446	KI098T_peak_322	40	.	2.84093	4.02820	2.25283	43
chr1	1394132	1394424	KI098T_peak_323	46	.	3.05946	4.63011	2.79948	116
chr1	1395182	1395540	KI098T_peak_324	46	.	3.05946	4.63011	2.79948	129
chr1	1397159	1398376	KI098T_peak_325	514	.	13.33052	51.47577	48.82263	699
chr1	1398529	1398923	KI098T_peak_326	40	.	2.84093	4.02820	2.25283	258
chr1	1400402	1400678	KI098T_peak_327	29	.	2.40387	2.91847	1.29682	199
chr1	1403178	1403329	KI098T_peak_328	24	.	2.18533	2.41525	0.90028	108
chr1	1404036	1404209	KI098T_peak_329	40	.	2.84093	4.02820	2.25283	114
chr1	1406621	1407737	KI098T_peak_330	406	.	11.36373	40.65293	38.10371	521
chr1	1412443	1412584	KI098T_peak_331	40	.	2.84093	4.02820	2.25283	44
chr1	1413703	1413981	KI098T_peak_332	52	.	3.27800	5.26074	3.38432	151
chr1	1414940	1415543	KI098T_peak_333	73	.	3.93360	7.30884	5.32873	137
chr1	1419453	1419651	KI098T_peak_334	29	.	2.40387	2.91847	1.29682	178
chr1	1420727	1421136	KI098T_peak_335	34	.	2.62240	3.45693	1.74981	250
chr1	1421446	1421738	KI098T_peak_336	46	.	3.05946	4.63011	2.79948	136
chr1	1423012	1423183	KI098T_peak_337	34	.	2.62240	3.45693	1.74981	10
chr1	1424641	1424809	KI098T_peak_338	34	.	2.62240	3.45693	1.74981	82
chr1	1425532	1425732	KI098T_peak_339	24	.	2.18533	2.41525	0.90028	148
chr1	1425883	1426029	KI098T_peak_340	40	.	2.84093	4.02820	2.25283	73
chr1	1426244	1426417	KI098T_peak_341	40	.	2.84093	4.02820	2.25283	55
chr1	1429800	1430240	KI098T_peak_342	80	.	4.15213	8.03904	6.03097	224
chr1	1431108	1431885	KI098T_peak_343	66	.	3.71506	6.60155	4.65204	483
chr1	1434767	1435001	KI098T_peak_344	34	.	2.62240	3.45693	1.74981	87
chr1	1440089	1441528	KI098T_peak_345	1085	.	22.50892	108.53410	105.48083	750
chr1	1443702	1444119	KI098T_peak_346	46	.	3.05946	4.63011	2.79948	276
chr1	1446023	1446252	KI098T_peak_347	29	.	2.40387	2.91847	1.29682	19
chr1	1446509	1448121	KI098T_peak_348	774	.	17.70119	77.47204	74.61620	951
chr1	1450296	1450560	KI098T_peak_349	46	.	3.05946	4.63011	2.79948	40
chr1	1453245	1454252	KI098T_peak_350	66	.	3.71506	6.60155	4.65204	208
chr1	1455265	1455983	KI098T_peak_351	87	.	4.37066	8.79101	6.75687	428
chr1	1457013	1457312	KI098T_peak_352	34	.	2.62240	3.45693	1.74981	222
chr1	1457938	1458089	KI098T_peak_353	34	.	2.62240	3.45693	1.74981	24
chr1	1458597	1458854	KI098T_peak_354	59	.	3.49653	5.91840	4.00301	148
chr1	1459049	1459286	KI098T_peak_355	34	.	2.62240	3.45693	1.74981	200
chr1	1460360	1460507	KI098T_peak_356	46	.	3.05946	4.63011	2.79948	125
chr1	1462763	1462920	KI098T_peak_357	24	.	2.18533	2.41525	0.90028	113
chr1	1464366	1464600	KI098T_peak_358	46	.	3.05946	4.63011	2.79948	58
chr1	1468046	1468910	KI098T_peak_359	80	.	4.15213	8.03904	6.03097	566
chr1	1469733	1471275	KI098T_peak_360	80	.	4.15213	8.03904	6.03097	1361
chr1	1471442	1472399	KI098T_peak_361	52	.	3.27800	5.26074	3.38432	566
chr1	1472750	1477166	KI098T_peak_362	590	.	14.64172	59.01419	56.29660	2358
chr1	1477545	1480094	KI098T_peak_363	1012	.	21.41625	101.27889	98.26920	1477
chr1	1480646	1480843	KI098T_peak_364	40	.	2.84093	4.02820	2.25283	30
chr1	1481458	1482004	KI098T_peak_365	111	.	5.02626	11.16792	9.06412	406
chr1	1482527	1482982	KI098T_peak_366	59	.	3.49653	5.91840	4.00301	278
chr1	1484106	1484375	KI098T_peak_367	40	.	2.84093	4.02820	2.25283	236
chr1	1487164	1487505	KI098T_peak_368	40	.	2.84093	4.02820	2.25283	73
chr1	1489365	1489543	KI098T_peak_369	34	.	2.62240	3.45693	1.74981	44
chr1	1489799	1490190	KI098T_peak_370	52	.	3.27800	5.26074	3.38432	44
chr1	1490346	1490485	KI098T_peak_371	40	.	2.84093	4.02820	2.25283	74
chr1	1490656	1491127	KI098T_peak_372	29	.	2.40387	2.91847	1.29682	305
chr1	1492236	1492446	KI098T_peak_373	29	.	2.40387	2.91847	1.29682	3
chr1	1497193	1497513	KI098T_peak_374	73	.	3.93360	7.30884	5.32873	221
chr1	1498260	1498536	KI098T_peak_375	34	.	2.62240	3.45693	1.74981	166
chr1	1499778	1500045	KI098T_peak_376	52	.	3.27800	5.26074	3.38432	108
chr1	1508723	1508862	KI098T_peak_377	34	.	2.62240	3.45693	1.74981	15
chr1	1509024	1510837	KI098T_peak_378	283	.	8.95986	28.34977	25.94279	1296
chr1	1513482	1513914	KI098T_peak_379	52	.	3.27800	5.26074	3.38432	66
chr1	1518408	1518594	KI098T_peak_380	40	.	2.84093	4.02820	2.25283	26
chr1	1521720	1521894	KI098T_peak_381	40	.	2.84093	4.02820	2.25283	46
chr1	1530149	1530569	KI098T_peak_382	66	.	3.71506	6.60155	4.65204	233
chr1	1530827	1534177	KI098T_peak_383	349	.	10.27106	34.92265	32.43562	2106
chr1	1534609	1535941	KI098T_peak_384	192	.	6.99306	19.21499	16.94386	505
chr1	1536604	1536848	KI098T_peak_385	59	.	3.49653	5.91840	4.00301	184
chr1	1538783	1538957	KI098T_peak_386	24	.	2.18533	2.41525	0.90028	98
chr1	1540916	1542084	KI098T_peak_387	80	.	4.15213	8.03904	6.03097	587
chr1	1542392	1542681	KI098T_peak_388	66	.	3.71506	6.60155	4.65204	51
chr1	1548082	1548571	KI098T_peak_389	46	.	3.05946	4.63011	2.79948	44
chr1	1549295	1552195	KI098T_peak_390	1099	.	22.72745	109.99789	106.93594	1705
chr1	1552681	1552999	KI098T_peak_391	40	.	2.84093	4.02820	2.25283	181
chr1	1553766	1554140	KI098T_peak_392	46	.	3.05946	4.63011	2.79948	195
chr1	1554723	1555090	KI098T_peak_393	59	.	3.49653	5.91840	4.00301	168
chr1	1556078	1556464	KI098T_peak_394	52	.	3.27800	5.26074	3.38432	203
chr1	1556609	1557538	KI098T_peak_395	87	.	4.37066	8.79101	6.75687	770
chr1	1557945	1558146	KI098T_peak_396	46	.	3.05946	4.63011	2.79948	117
chr1	1558535	1558829	KI098T_peak_397	52	.	3.27800	5.26074	3.38432	262
chr1	1559069	1560441	KI098T_peak_398	73	.	3.93360	7.30884	5.32873	492
chr1	1560931	1561931	KI098T_peak_399	87	.	4.37066	8.79101	6.75687	760
chr1	1562485	1562654	KI098T_peak_400	29	.	2.40387	2.91847	1.29682	85
chr1	1562894	1563284	KI098T_peak_401	52	.	3.27800	5.26074	3.38432	85
chr1	1563606	1564687	KI098T_peak_402	66	.	3.71506	6.60155	4.65204	861
chr1	1565627	1565912	KI098T_peak_403	46	.	3.05946	4.63011	2.79948	40
chr1	1566284	1566664	KI098T_peak_404	34	.	2.62240	3.45693	1.74981	196
chr1	1567116	1567313	KI098T_peak_405	59	.	3.49653	5.91840	4.00301	143
chr1	1567484	1567660	KI098T_peak_406	40	.	2.84093	4.02820	2.25283	33
chr1	1572042	1572905	KI098T_peak_407	59	.	3.49653	5.91840	4.00301	770
chr1	1590237	1591046	KI098T_peak_408	315	.	9.61546	31.59243	29.14446	461
chr1	1596689	1597025	KI098T_peak_409	29	.	2.40387	2.91847	1.29682	74
chr1	1606186	1606715	KI098T_peak_410	66	.	3.71506	6.60155	4.65204	341
chr1	1609936	1610103	KI098T_peak_411	34	.	2.62240	3.45693	1.74981	7
chr1	1611850	1612554	KI098T_peak_412	34	.	2.62240	3.45693	1.74981	102
chr1	1613203	1614167	KI098T_peak_413	221	.	7.64866	22.15320	19.83433	381
chr1	1614961	1615261	KI098T_peak_414	66	.	3.71506	6.60155	4.65204	116
chr1	1618223	1618373	KI098T_peak_415	29	.	2.40387	2.91847	1.29682	33
chr1	1621292	1621447	KI098T_peak_416	24	.	2.18533	2.41525	0.90028	5
chr1	1623727	1624955	KI098T_peak_417	2380	.	40.21011	238.06821	234.41884	689
chr1	1652740	1652984	KI098T_peak_418	40	.	2.84093	4.02820	2.25283	110
chr1	1655435	1656276	KI098T_peak_419	527	.	13.54906	52.71519	50.05103	481
chr1	1657966	1658188	KI098T_peak_420	29	.	2.40387	2.91847	1.29682	42
chr1	1662425	1662579	KI098T_peak_421	34	.	2.62240	3.45693	1.74981	58
chr1	1669361	1669649	KI098T_peak_422	66	.	3.71506	6.60155	4.65204	174
chr1	1672582	1672914	KI098T_peak_423	46	.	3.05946	4.63011	2.79948	21
chr1	1677090	1678164	KI098T_peak_424	577	.	14.42319	57.74115	55.03408	807
chr1	1678596	1678742	KI098T_peak_425	59	.	3.49653	5.91840	4.00301	74
chr1	1680225	1680643	KI098T_peak_426	95	.	4.58920	9.56376	7.50509	310
chr1	1681459	1681649	KI098T_peak_427	46	.	3.05946	4.63011	2.79948	85
chr1	1683068	1683231	KI098T_peak_428	46	.	3.05946	4.63011	2.79948	115
chr1	1684242	1684595	KI098T_peak_429	52	.	3.27800	5.26074	3.38432	280
chr1	1684772	1686466	KI098T_peak_430	95	.	4.58920	9.56376	7.50509	673
chr1	1686986	1687496	KI098T_peak_431	40	.	2.84093	4.02820	2.25283	16
chr1	1687733	1687875	KI098T_peak_432	34	.	2.62240	3.45693	1.74981	98
chr1	1688854	1691611	KI098T_peak_433	3318	.	51.79237	331.86646	327.85632	1580
chr1	1692023	1692379	KI098T_peak_434	46	.	3.05946	4.63011	2.79948	203
chr1	1709053	1710983	KI098T_peak_435	360	.	10.48959	36.05120	33.55152	1022
chr1	1711310	1712830	KI098T_peak_436	145	.	5.90040	14.58936	12.40536	610
chr1	1713021	1714675	KI098T_peak_437	173	.	6.55600	17.32188	15.08422	1464
chr1	1715328	1715481	KI098T_peak_438	29	.	2.40387	2.91847	1.29682	111
chr1	1716498	1716642	KI098T_peak_439	29	.	2.40387	2.91847	1.29682	104
chr1	1718582	1718945	KI098T_peak_440	46	.	3.05946	4.63011	2.79948	38
chr1	1719954	1720945	KI098T_peak_441	80	.	4.15213	8.03904	6.03097	701
chr1	1721944	1722098	KI098T_peak_442	40	.	2.84093	4.02820	2.25283	87
chr1	1724811	1725031	KI098T_peak_443	29	.	2.40387	2.91847	1.29682	172
chr1	1726560	1726804	KI098T_peak_444	29	.	2.40387	2.91847	1.29682	143
chr1	1728057	1728418	KI098T_peak_445	34	.	2.62240	3.45693	1.74981	123
chr1	1728950	1729090	KI098T_peak_446	29	.	2.40387	2.91847	1.29682	113
chr1	1736237	1736945	KI098T_peak_447	192	.	6.99306	19.21499	16.94386	218
chr1	1764444	1764593	KI098T_peak_448	24	.	2.18533	2.41525	0.90028	1
chr1	1765305	1766068	KI098T_peak_449	145	.	5.90040	14.58936	12.40536	325
chr1	1766995	1767163	KI098T_peak_450	34	.	2.62240	3.45693	1.74981	66
chr1	1772578	1773263	KI098T_peak_451	46	.	3.05946	4.63011	2.79948	359
chr1	1777818	1778136	KI098T_peak_452	40	.	2.84093	4.02820	2.25283	182
chr1	1779420	1779712	KI098T_peak_453	34	.	2.62240	3.45693	1.74981	237
chr1	1784361	1784528	KI098T_peak_454	40	.	2.84093	4.02820	2.25283	142
chr1	1787489	1787781	KI098T_peak_455	29	.	2.40387	2.91847	1.29682	27
chr1	1787923	1788093	KI098T_peak_456	40	.	2.84093	4.02820	2.25283	91
chr1	1788621	1788758	KI098T_peak_457	29	.	2.40387	2.91847	1.29682	95
chr1	1793667	1793828	KI098T_peak_458	24	.	2.18533	2.41525	0.90028	30
chr1	1794254	1794564	KI098T_peak_459	59	.	3.49653	5.91840	4.00301	255
chr1	1804088	1804280	KI098T_peak_460	29	.	2.40387	2.91847	1.29682	133
chr1	1809789	1810253	KI098T_peak_461	59	.	3.49653	5.91840	4.00301	261
chr1	1813501	1813756	KI098T_peak_462	34	.	2.62240	3.45693	1.74981	63
chr1	1821350	1824119	KI098T_peak_463	984	.	20.97919	98.40735	95.41525	1240
chr1	1825015	1825446	KI098T_peak_464	52	.	3.27800	5.26074	3.38432	81
chr1	1825708	1826295	KI098T_peak_465	66	.	3.71506	6.60155	4.65204	350
chr1	1826507	1829407	KI098T_peak_466	383	.	10.92666	38.33492	35.81034	2260
chr1	1829612	1830080	KI098T_peak_467	66	.	3.71506	6.60155	4.65204	102
chr1	1830684	1831736	KI098T_peak_468	59	.	3.49653	5.91840	4.00301	286
chr1	1832767	1833207	KI098T_peak_469	40	.	2.84093	4.02820	2.25283	302
chr1	1834413	1834669	KI098T_peak_470	46	.	3.05946	4.63011	2.79948	142
chr1	1836955	1839576	KI098T_peak_471	590	.	14.64172	59.01419	56.29660	910
chr1	1839734	1843619	KI098T_peak_472	1748	.	31.90585	174.81697	171.42955	851
chr1	1844691	1844973	KI098T_peak_473	46	.	3.05946	4.63011	2.79948	208
chr1	1845229	1847506	KI098T_peak_474	87	.	4.37066	8.79101	6.75687	574
chr1	1847769	1853654	KI098T_peak_475	3355	.	52.22943	335.51471	331.49255	3119
chr1	1853835	1855104	KI098T_peak_476	111	.	5.02626	11.16792	9.06412	306
chr1	1855739	1856093	KI098T_peak_477	34	.	2.62240	3.45693	1.74981	169
chr1	1856330	1857050	KI098T_peak_478	46	.	3.05946	4.63011	2.79948	618
chr1	1857195	1857402	KI098T_peak_479	66	.	3.71506	6.60155	4.65204	117
chr1	1857572	1857960	KI098T_peak_480	52	.	3.27800	5.26074	3.38432	62
chr1	1858141	1858292	KI098T_peak_481	52	.	3.27800	5.26074	3.38432	30
chr1	1858543	1859331	KI098T_peak_482	52	.	3.27800	5.26074	3.38432	496
chr1	1860291	1860646	KI098T_peak_483	34	.	2.62240	3.45693	1.74981	69
chr1	1861126	1861269	KI098T_peak_484	24	.	2.18533	2.41525	0.90028	65
chr1	1861749	1862089	KI098T_peak_485	34	.	2.62240	3.45693	1.74981	141
chr1	1865895	1866033	KI098T_peak_486	29	.	2.40387	2.91847	1.29682	46
chr1	1867850	1868199	KI098T_peak_487	40	.	2.84093	4.02820	2.25283	43
chr1	1869188	1869421	KI098T_peak_488	46	.	3.05946	4.63011	2.79948	162
chr1	1869748	1871410	KI098T_peak_489	73	.	3.93360	7.30884	5.32873	355
chr1	1873070	1874512	KI098T_peak_490	46	.	3.05946	4.63011	2.79948	377
chr1	1875350	1875824	KI098T_peak_491	66	.	3.71506	6.60155	4.65204	435
chr1	1877128	1877696	KI098T_peak_492	46	.	3.05946	4.63011	2.79948	207
chr1	1878043	1878912	KI098T_peak_493	52	.	3.27800	5.26074	3.38432	108
chr1	1885599	1885885	KI098T_peak_494	46	.	3.05946	4.63011	2.79948	196
chr1	1887166	1888071	KI098T_peak_495	40	.	2.84093	4.02820	2.25283	226
chr1	1888587	1889308	KI098T_peak_496	66	.	3.71506	6.60155	4.65204	473
chr1	1889525	1890086	KI098T_peak_497	46	.	3.05946	4.63011	2.79948	245
chr1	1890836	1892006	KI098T_peak_498	1158	.	23.60158	115.89418	112.79811	695
chr1	1893165	1893414	KI098T_peak_499	34	.	2.62240	3.45693	1.74981	143
chr1	1895201	1895733	KI098T_peak_500	40	.	2.84093	4.02820	2.25283	311
chr1	1897161	1897405	KI098T_peak_501	46	.	3.05946	4.63011	2.79948	30
chr1	1899671	1899897	KI098T_peak_502	34	.	2.62240	3.45693	1.74981	38
chr1	1900956	1901887	KI098T_peak_503	59	.	3.49653	5.91840	4.00301	889
chr1	1902293	1902462	KI098T_peak_504	34	.	2.62240	3.45693	1.74981	11
chr1	1903244	1903660	KI098T_peak_505	40	.	2.84093	4.02820	2.25283	83
chr1	1904751	1905182	KI098T_peak_506	46	.	3.05946	4.63011	2.79948	183
chr1	1905662	1906487	KI098T_peak_507	66	.	3.71506	6.60155	4.65204	244
chr1	1907638	1907836	KI098T_peak_508	34	.	2.62240	3.45693	1.74981	27
chr1	1908831	1909016	KI098T_peak_509	40	.	2.84093	4.02820	2.25283	93
chr1	1911142	1911399	KI098T_peak_510	29	.	2.40387	2.91847	1.29682	231
chr1	1913408	1913619	KI098T_peak_511	29	.	2.40387	2.91847	1.29682	143
chr1	1914659	1915010	KI098T_peak_512	66	.	3.71506	6.60155	4.65204	204
chr1	1915944	1916441	KI098T_peak_513	52	.	3.27800	5.26074	3.38432	142
chr1	1916778	1917545	KI098T_peak_514	87	.	4.37066	8.79101	6.75687	417
chr1	1918002	1918331	KI098T_peak_515	46	.	3.05946	4.63011	2.79948	54
chr1	1918706	1918906	KI098T_peak_516	34	.	2.62240	3.45693	1.74981	41
chr1	1920506	1921109	KI098T_peak_517	128	.	5.46333	12.84498	10.69959	146
chr1	1932209	1932623	KI098T_peak_518	52	.	3.27800	5.26074	3.38432	171
chr1	1936639	1937044	KI098T_peak_519	34	.	2.62240	3.45693	1.74981	207
chr1	1940829	1941166	KI098T_peak_520	59	.	3.49653	5.91840	4.00301	232
chr1	1941322	1941528	KI098T_peak_521	40	.	2.84093	4.02820	2.25283	195
chr1	1946539	1946848	KI098T_peak_522	52	.	3.27800	5.26074	3.38432	71
chr1	1947029	1947338	KI098T_peak_523	40	.	2.84093	4.02820	2.25283	60
chr1	1948892	1949066	KI098T_peak_524	40	.	2.84093	4.02820	2.25283	157
chr1	1951036	1951240	KI098T_peak_525	40	.	2.84093	4.02820	2.25283	33
chr1	1951871	1952027	KI098T_peak_526	24	.	2.18533	2.41525	0.90028	2
chr1	1953057	1953446	KI098T_peak_527	34	.	2.62240	3.45693	1.74981	185
chr1	1953792	1953964	KI098T_peak_528	29	.	2.40387	2.91847	1.29682	165
chr1	1954298	1954466	KI098T_peak_529	46	.	3.05946	4.63011	2.79948	126
chr1	1954775	1955374	KI098T_peak_530	40	.	2.84093	4.02820	2.25283	329
chr1	1956259	1956405	KI098T_peak_531	59	.	3.49653	5.91840	4.00301	60
chr1	1956564	1956887	KI098T_peak_532	46	.	3.05946	4.63011	2.79948	93
chr1	1957166	1957319	KI098T_peak_533	40	.	2.84093	4.02820	2.25283	55
chr1	1957986	1958370	KI098T_peak_534	34	.	2.62240	3.45693	1.74981	209
chr1	1958984	1959760	KI098T_peak_535	52	.	3.27800	5.26074	3.38432	431
chr1	1959974	1960156	KI098T_peak_536	29	.	2.40387	2.91847	1.29682	36
chr1	1960323	1960660	KI098T_peak_537	66	.	3.71506	6.60155	4.65204	205
chr1	1960975	1961864	KI098T_peak_538	46	.	3.05946	4.63011	2.79948	166
chr1	1962375	1963326	KI098T_peak_539	52	.	3.27800	5.26074	3.38432	148
chr1	1963795	1964184	KI098T_peak_540	46	.	3.05946	4.63011	2.79948	68
chr1	1964717	1965054	KI098T_peak_541	40	.	2.84093	4.02820	2.25283	158
chr1	1965612	1965761	KI098T_peak_542	24	.	2.18533	2.41525	0.90028	7
chr1	1966832	1967051	KI098T_peak_543	29	.	2.40387	2.91847	1.29682	11
chr1	1968925	1969272	KI098T_peak_544	46	.	3.05946	4.63011	2.79948	44
chr1	1969772	1969940	KI098T_peak_545	34	.	2.62240	3.45693	1.74981	159
chr1	1970085	1970265	KI098T_peak_546	34	.	2.62240	3.45693	1.74981	40
chr1	1972572	1973428	KI098T_peak_547	59	.	3.49653	5.91840	4.00301	141
chr1	1974284	1974979	KI098T_peak_548	59	.	3.49653	5.91840	4.00301	631
chr1	1975162	1975542	KI098T_peak_549	87	.	4.37066	8.79101	6.75687	187
chr1	1976063	1978212	KI098T_peak_550	371	.	10.70813	37.18869	34.67645	554
chr1	1978693	1978876	KI098T_peak_551	66	.	3.71506	6.60155	4.65204	38
chr1	1979023	1979277	KI098T_peak_552	24	.	2.18533	2.41525	0.90028	110
chr1	1979451	1980335	KI098T_peak_553	52	.	3.27800	5.26074	3.38432	452
chr1	1980837	1982789	KI098T_peak_554	1041	.	21.85332	104.16806	101.14096	917
chr1	1983018	1984341	KI098T_peak_555	46	.	3.05946	4.63011	2.79948	386
chr1	1984774	1985279	KI098T_peak_556	52	.	3.27800	5.26074	3.38432	448
chr1	1987144	1987932	KI098T_peak_557	52	.	3.27800	5.26074	3.38432	239
chr1	1991504	1991911	KI098T_peak_558	80	.	4.15213	8.03904	6.03097	280
chr1	1992235	1992433	KI098T_peak_559	40	.	2.84093	4.02820	2.25283	62
chr1	1993171	1993619	KI098T_peak_560	59	.	3.49653	5.91840	4.00301	266
chr1	1995186	1995332	KI098T_peak_561	34	.	2.62240	3.45693	1.74981	64
chr1	1998631	1998953	KI098T_peak_562	34	.	2.62240	3.45693	1.74981	209
chr1	2000301	2000801	KI098T_peak_563	46	.	3.05946	4.63011	2.79948	351
chr1	2001018	2001803	KI098T_peak_564	73	.	3.93360	7.30884	5.32873	366
chr1	2002421	2002816	KI098T_peak_565	66	.	3.71506	6.60155	4.65204	95
chr1	2003192	2004983	KI098T_peak_566	66	.	3.71506	6.60155	4.65204	561
chr1	2005327	2005511	KI098T_peak_567	24	.	2.18533	2.41525	0.90028	57
chr1	2006459	2007844	KI098T_peak_568	66	.	3.71506	6.60155	4.65204	830
chr1	2008440	2008588	KI098T_peak_569	40	.	2.84093	4.02820	2.25283	71
chr1	2010850	2011047	KI098T_peak_570	34	.	2.62240	3.45693	1.74981	106
chr1	2011242	2011559	KI098T_peak_571	29	.	2.40387	2.91847	1.29682	140
chr1	2012853	2013086	KI098T_peak_572	40	.	2.84093	4.02820	2.25283	45
chr1	2014398	2014539	KI098T_peak_573	29	.	2.40387	2.91847	1.29682	102
chr1	2015647	2016233	KI098T_peak_574	52	.	3.27800	5.26074	3.38432	222
chr1	2016725	2016979	KI098T_peak_575	40	.	2.84093	4.02820	2.25283	215
chr1	2017829	2018322	KI098T_peak_576	40	.	2.84093	4.02820	2.25283	117
chr1	2018979	2022078	KI098T_peak_577	2380	.	40.21011	238.06821	234.41884	1069
chr1	2024606	2025750	KI098T_peak_578	59	.	3.49653	5.91840	4.00301	73
chr1	2026880	2027021	KI098T_peak_579	24	.	2.18533	2.41525	0.90028	100
chr1	2028101	2029926	KI098T_peak_580	182	.	6.77453	18.26160	16.00702	1390
chr1	2031420	2031586	KI098T_peak_581	46	.	3.05946	4.63011	2.79948	45
chr1	2031805	2032068	KI098T_peak_582	46	.	3.05946	4.63011	2.79948	149
chr1	2034752	2035042	KI098T_peak_583	40	.	2.84093	4.02820	2.25283	216
chr1	2036011	2037336	KI098T_peak_584	154	.	6.11893	15.48528	13.28292	480
chr1	2040289	2040499	KI098T_peak_585	24	.	2.18533	2.41525	0.90028	24
chr1	2042334	2043142	KI098T_peak_586	46	.	3.05946	4.63011	2.79948	686
chr1	2043875	2044032	KI098T_peak_587	46	.	3.05946	4.63011	2.79948	87
chr1	2045019	2045239	KI098T_peak_588	29	.	2.40387	2.91847	1.29682	47
chr1	2047292	2047542	KI098T_peak_589	66	.	3.71506	6.60155	4.65204	202
chr1	2047804	2047967	KI098T_peak_590	34	.	2.62240	3.45693	1.74981	127
chr1	2052598	2052781	KI098T_peak_591	34	.	2.62240	3.45693	1.74981	42
chr1	2058266	2058555	KI098T_peak_592	52	.	3.27800	5.26074	3.38432	245
chr1	2064330	2065407	KI098T_peak_593	231	.	7.86719	23.15739	20.82318	443
chr1	2067363	2067759	KI098T_peak_594	40	.	2.84093	4.02820	2.25283	120
chr1	2068543	2069005	KI098T_peak_595	52	.	3.27800	5.26074	3.38432	143
chr1	2069683	2070335	KI098T_peak_596	103	.	4.80773	10.35635	8.27458	387
chr1	2070654	2070924	KI098T_peak_597	34	.	2.62240	3.45693	1.74981	212
chr1	2071330	2071655	KI098T_peak_598	59	.	3.49653	5.91840	4.00301	55
chr1	2076061	2076409	KI098T_peak_599	40	.	2.84093	4.02820	2.25283	180
chr1	2080183	2080785	KI098T_peak_600	40	.	2.84093	4.02820	2.25283	118
chr1	2081587	2082009	KI098T_peak_601	29	.	2.40387	2.91847	1.29682	119
chr1	2082874	2083041	KI098T_peak_602	34	.	2.62240	3.45693	1.74981	7
chr1	2084278	2084679	KI098T_peak_603	40	.	2.84093	4.02820	2.25283	191
chr1	2089493	2089865	KI098T_peak_604	34	.	2.62240	3.45693	1.74981	69
chr1	2096825	2097079	KI098T_peak_605	40	.	2.84093	4.02820	2.25283	143
chr1	2105586	2106105	KI098T_peak_606	59	.	3.49653	5.91840	4.00301	330
chr1	2108593	2109476	KI098T_peak_607	95	.	4.58920	9.56376	7.50509	191
chr1	2109961	2110644	KI098T_peak_608	59	.	3.49653	5.91840	4.00301	208
chr1	2111647	2112373	KI098T_peak_609	66	.	3.71506	6.60155	4.65204	492
chr1	2113020	2113441	KI098T_peak_610	40	.	2.84093	4.02820	2.25283	408
chr1	2114895	2115100	KI098T_peak_611	34	.	2.62240	3.45693	1.74981	77
chr1	2116388	2116946	KI098T_peak_612	52	.	3.27800	5.26074	3.38432	18
chr1	2117432	2117996	KI098T_peak_613	52	.	3.27800	5.26074	3.38432	62
chr1	2119063	2119663	KI098T_peak_614	59	.	3.49653	5.91840	4.00301	162
chr1	2119835	2123006	KI098T_peak_615	2940	.	47.20317	294.01379	290.14203	1316
chr1	2123212	2123947	KI098T_peak_616	46	.	3.05946	4.63011	2.79948	307
chr1	2124750	2127726	KI098T_peak_617	871	.	19.23092	87.10493	84.18437	1816
chr1	2130209	2131249	KI098T_peak_618	577	.	14.42319	57.74115	55.03408	658
chr1	2132267	2132632	KI098T_peak_619	29	.	2.40387	2.91847	1.29682	296
chr1	2133450	2133641	KI098T_peak_620	40	.	2.84093	4.02820	2.25283	164
chr1	2134480	2134880	KI098T_peak_621	46	.	3.05946	4.63011	2.79948	315
chr1	2135357	2137850	KI098T_peak_622	1667	.	30.81318	166.79185	163.44051	1383
chr1	2138138	2141931	KI098T_peak_623	1041	.	21.85332	104.16806	101.14096	1812
chr1	2142153	2142459	KI098T_peak_624	34	.	2.62240	3.45693	1.74981	202
chr1	2143695	2144720	KI098T_peak_625	590	.	14.64172	59.01419	56.29660	551
chr1	2145280	2147294	KI098T_peak_626	128	.	5.46333	12.84498	10.69959	1187
chr1	2147499	2147958	KI098T_peak_627	34	.	2.62240	3.45693	1.74981	348
chr1	2155966	2156465	KI098T_peak_628	52	.	3.27800	5.26074	3.38432	350
chr1	2157912	2159600	KI098T_peak_629	2295	.	39.11744	229.53464	225.91939	1380
chr1	2159837	2164530	KI098T_peak_630	394	.	11.14519	39.48972	36.95275	859
chr1	2164886	2166928	KI098T_peak_631	154	.	6.11893	15.48528	13.28292	1524
chr1	2168288	2169037	KI098T_peak_632	59	.	3.49653	5.91840	4.00301	321
chr1	2169187	2175983	KI098T_peak_633	8140	.	104.67740	814.06744	808.58087	5692
chr1	2176446	2176655	KI098T_peak_634	34	.	2.62240	3.45693	1.74981	17
chr1	2176796	2176994	KI098T_peak_635	66	.	3.71506	6.60155	4.65204	111
chr1	2177303	2178741	KI098T_peak_636	80	.	4.15213	8.03904	6.03097	961
chr1	2179518	2181023	KI098T_peak_637	154	.	6.11893	15.48528	13.28292	923
chr1	2181161	2183475	KI098T_peak_638	1572	.	29.50198	157.26321	153.95650	1099
chr1	2187123	2187685	KI098T_peak_639	80	.	4.15213	8.03904	6.03097	182
chr1	2187986	2188126	KI098T_peak_640	29	.	2.40387	2.91847	1.29682	49
chr1	2193528	2193877	KI098T_peak_641	34	.	2.62240	3.45693	1.74981	32
chr1	2198831	2199717	KI098T_peak_642	137	.	5.68186	13.70907	11.54408	213
chr1	2199861	2200282	KI098T_peak_643	46	.	3.05946	4.63011	2.79948	294
chr1	2200999	2201292	KI098T_peak_644	80	.	4.15213	8.03904	6.03097	210
chr1	2201784	2203314	KI098T_peak_645	87	.	4.37066	8.79101	6.75687	447
chr1	2203517	2203929	KI098T_peak_646	40	.	2.84093	4.02820	2.25283	76
chr1	2204677	2205570	KI098T_peak_647	119	.	5.24480	11.99771	9.87268	739
chr1	2205833	2207586	KI098T_peak_648	73	.	3.93360	7.30884	5.32873	863
chr1	2208002	2208178	KI098T_peak_649	29	.	2.40387	2.91847	1.29682	159
chr1	2209376	2209783	KI098T_peak_650	52	.	3.27800	5.26074	3.38432	224
chr1	2210078	2211705	KI098T_peak_651	111	.	5.02626	11.16792	9.06412	1528
chr1	2214038	2214439	KI098T_peak_652	40	.	2.84093	4.02820	2.25283	130
chr1	2215057	2215234	KI098T_peak_653	34	.	2.62240	3.45693	1.74981	18
chr1	2215824	2216186	KI098T_peak_654	34	.	2.62240	3.45693	1.74981	77
chr1	2216552	2216698	KI098T_peak_655	46	.	3.05946	4.63011	2.79948	69
chr1	2217466	2217737	KI098T_peak_656	34	.	2.62240	3.45693	1.74981	195
chr1	2218137	2218313	KI098T_peak_657	40	.	2.84093	4.02820	2.25283	29
chr1	2218966	2219506	KI098T_peak_658	29	.	2.40387	2.91847	1.29682	233
chr1	2221825	2222976	KI098T_peak_659	87	.	4.37066	8.79101	6.75687	650
chr1	2225181	2225676	KI098T_peak_660	46	.	3.05946	4.63011	2.79948	260
chr1	2226580	2227063	KI098T_peak_661	52	.	3.27800	5.26074	3.38432	125
chr1	2227821	2228100	KI098T_peak_662	52	.	3.27800	5.26074	3.38432	53
chr1	2228854	2229468	KI098T_peak_663	73	.	3.93360	7.30884	5.32873	384
chr1	2229806	2230108	KI098T_peak_664	46	.	3.05946	4.63011	2.79948	267
chr1	2230338	2231001	KI098T_peak_665	137	.	5.68186	13.70907	11.54408	437
chr1	2231316	2231561	KI098T_peak_666	52	.	3.27800	5.26074	3.38432	24
chr1	2231850	2233165	KI098T_peak_667	80	.	4.15213	8.03904	6.03097	748
chr1	2233318	2234493	KI098T_peak_668	46	.	3.05946	4.63011	2.79948	833
chr1	2235519	2236106	KI098T_peak_669	34	.	2.62240	3.45693	1.74981	345
chr1	2236494	2236716	KI098T_peak_670	34	.	2.62240	3.45693	1.74981	45
chr1	2237414	2238269	KI098T_peak_671	73	.	3.93360	7.30884	5.32873	128
chr1	2242014	2242369	KI098T_peak_672	34	.	2.62240	3.45693	1.74981	89
chr1	2242559	2248630	KI098T_peak_673	145	.	5.90040	14.58936	12.40536	533
chr1	2248829	2249630	KI098T_peak_674	87	.	4.37066	8.79101	6.75687	426
chr1	2250109	2250462	KI098T_peak_675	59	.	3.49653	5.91840	4.00301	106
chr1	2250886	2251104	KI098T_peak_676	46	.	3.05946	4.63011	2.79948	41
chr1	2251642	2255463	KI098T_peak_677	490	.	12.89346	49.01819	46.38733	2593
chr1	2255929	2256382	KI098T_peak_678	52	.	3.27800	5.26074	3.38432	90
chr1	2258134	2258293	KI098T_peak_679	29	.	2.40387	2.91847	1.29682	10
chr1	2258855	2259512	KI098T_peak_680	66	.	3.71506	6.60155	4.65204	280
chr1	2260723	2261027	KI098T_peak_681	59	.	3.49653	5.91840	4.00301	93
chr1	2261184	2261609	KI098T_peak_682	87	.	4.37066	8.79101	6.75687	158
chr1	2261764	2263115	KI098T_peak_683	192	.	6.99306	19.21499	16.94386	810
chr1	2263450	2264115	KI098T_peak_684	59	.	3.49653	5.91840	4.00301	365
chr1	2264406	2264554	KI098T_peak_685	40	.	2.84093	4.02820	2.25283	111
chr1	2264713	2265662	KI098T_peak_686	73	.	3.93360	7.30884	5.32873	139
chr1	2265941	2266414	KI098T_peak_687	46	.	3.05946	4.63011	2.79948	86
chr1	2266833	2267050	KI098T_peak_688	40	.	2.84093	4.02820	2.25283	64
chr1	2267426	2267708	KI098T_peak_689	34	.	2.62240	3.45693	1.74981	21
chr1	2268525	2269239	KI098T_peak_690	52	.	3.27800	5.26074	3.38432	134
chr1	2269744	2270275	KI098T_peak_691	66	.	3.71506	6.60155	4.65204	18
chr1	2270820	2271949	KI098T_peak_692	87	.	4.37066	8.79101	6.75687	356
chr1	2272390	2272708	KI098T_peak_693	46	.	3.05946	4.63011	2.79948	107
chr1	2273320	2273812	KI098T_peak_694	52	.	3.27800	5.26074	3.38432	314
chr1	2274700	2277037	KI098T_peak_695	59	.	3.49653	5.91840	4.00301	783
chr1	2278426	2279055	KI098T_peak_696	59	.	3.49653	5.91840	4.00301	171
chr1	2279680	2279859	KI098T_peak_697	29	.	2.40387	2.91847	1.29682	152
chr1	2280024	2280758	KI098T_peak_698	34	.	2.62240	3.45693	1.74981	480
chr1	2284004	2284155	KI098T_peak_699	24	.	2.18533	2.41525	0.90028	9
chr1	2284779	2285141	KI098T_peak_700	66	.	3.71506	6.60155	4.65204	108
chr1	2286464	2286886	KI098T_peak_701	52	.	3.27800	5.26074	3.38432	137
chr1	2287041	2287241	KI098T_peak_702	40	.	2.84093	4.02820	2.25283	26
chr1	2288941	2289298	KI098T_peak_703	46	.	3.05946	4.63011	2.79948	57
chr1	2291272	2291658	KI098T_peak_704	52	.	3.27800	5.26074	3.38432	113
chr1	2303906	2304209	KI098T_peak_705	40	.	2.84093	4.02820	2.25283	48
chr1	2304805	2305412	KI098T_peak_706	59	.	3.49653	5.91840	4.00301	145
chr1	2306779	2307375	KI098T_peak_707	80	.	4.15213	8.03904	6.03097	226
chr1	2309974	2310193	KI098T_peak_708	46	.	3.05946	4.63011	2.79948	144
chr1	2311473	2311765	KI098T_peak_709	46	.	3.05946	4.63011	2.79948	57
chr1	2312280	2313755	KI098T_peak_710	338	.	10.05253	33.80320	31.32899	1059
chr1	2313916	2314316	KI098T_peak_711	52	.	3.27800	5.26074	3.38432	370
chr1	2315214	2315485	KI098T_peak_712	34	.	2.62240	3.45693	1.74981	18
chr1	2317104	2317682	KI098T_peak_713	52	.	3.27800	5.26074	3.38432	158
chr1	2318275	2318542	KI098T_peak_714	52	.	3.27800	5.26074	3.38432	142
chr1	2321662	2322374	KI098T_peak_715	111	.	5.02626	11.16792	9.06412	571
chr1	2322558	2323784	KI098T_peak_716	1431	.	27.53518	143.18823	139.94861	595
chr1	2324147	2325250	KI098T_peak_717	59	.	3.49653	5.91840	4.00301	1001
chr1	2326678	2326953	KI098T_peak_718	66	.	3.71506	6.60155	4.65204	197
chr1	2328658	2328843	KI098T_peak_719	29	.	2.40387	2.91847	1.29682	161
chr1	2333285	2333544	KI098T_peak_720	29	.	2.40387	2.91847	1.29682	161
chr1	2335548	2335708	KI098T_peak_721	24	.	2.18533	2.41525	0.90028	9
chr1	2336473	2336646	KI098T_peak_722	40	.	2.84093	4.02820	2.25283	121
chr1	2337061	2337220	KI098T_peak_723	29	.	2.40387	2.91847	1.29682	13
chr1	2337476	2337651	KI098T_peak_724	29	.	2.40387	2.91847	1.29682	95
chr1	2337942	2338626	KI098T_peak_725	40	.	2.84093	4.02820	2.25283	295
chr1	2339775	2340648	KI098T_peak_726	103	.	4.80773	10.35635	8.27458	724
chr1	2340960	2341634	KI098T_peak_727	73	.	3.93360	7.30884	5.32873	469
chr1	2342488	2342786	KI098T_peak_728	29	.	2.40387	2.91847	1.29682	33
chr1	2343248	2346249	KI098T_peak_729	2093	.	36.49504	209.30417	205.77048	867
chr1	2346922	2347605	KI098T_peak_730	59	.	3.49653	5.91840	4.00301	147
chr1	2348364	2349372	KI098T_peak_731	73	.	3.93360	7.30884	5.32873	801
chr1	2349753	2350793	KI098T_peak_732	111	.	5.02626	11.16792	9.06412	414
chr1	2356871	2357079	KI098T_peak_733	46	.	3.05946	4.63011	2.79948	175
chr1	2358850	2359991	KI098T_peak_734	52	.	3.27800	5.26074	3.38432	378
chr1	2361005	2361248	KI098T_peak_735	40	.	2.84093	4.02820	2.25283	158
chr1	2361806	2363176	KI098T_peak_736	73	.	3.93360	7.30884	5.32873	970
chr1	2363763	2363962	KI098T_peak_737	29	.	2.40387	2.91847	1.29682	167
chr1	2364946	2365268	KI098T_peak_738	40	.	2.84093	4.02820	2.25283	256
chr1	2365564	2365859	KI098T_peak_739	34	.	2.62240	3.45693	1.74981	271
chr1	2366146	2367094	KI098T_peak_740	59	.	3.49653	5.91840	4.00301	379
chr1	2368286	2369284	KI098T_peak_741	46	.	3.05946	4.63011	2.79948	782
chr1	2369761	2370176	KI098T_peak_742	40	.	2.84093	4.02820	2.25283	232
chr1	2370854	2371498	KI098T_peak_743	46	.	3.05946	4.63011	2.79948	287
chr1	2373172	2373408	KI098T_peak_744	40	.	2.84093	4.02820	2.25283	198
chr1	2375154	2376222	KI098T_peak_745	66	.	3.71506	6.60155	4.65204	658
chr1	2376491	2377244	KI098T_peak_746	73	.	3.93360	7.30884	5.32873	425
chr1	2377576	2378441	KI098T_peak_747	80	.	4.15213	8.03904	6.03097	561
chr1	2378703	2379181	KI098T_peak_748	80	.	4.15213	8.03904	6.03097	228
chr1	2379577	2380067	KI098T_peak_749	46	.	3.05946	4.63011	2.79948	100
chr1	2381004	2381278	KI098T_peak_750	73	.	3.93360	7.30884	5.32873	151
chr1	2382537	2382817	KI098T_peak_751	40	.	2.84093	4.02820	2.25283	176
chr1	2383032	2383873	KI098T_peak_752	52	.	3.27800	5.26074	3.38432	340
chr1	2384196	2384816	KI098T_peak_753	40	.	2.84093	4.02820	2.25283	553
chr1	2385016	2385374	KI098T_peak_754	40	.	2.84093	4.02820	2.25283	329
chr1	2385641	2387715	KI098T_peak_755	66	.	3.71506	6.60155	4.65204	1537
chr1	2388408	2389094	KI098T_peak_756	59	.	3.49653	5.91840	4.00301	234
chr1	2389232	2390499	KI098T_peak_757	87	.	4.37066	8.79101	6.75687	491
chr1	2391256	2391716	KI098T_peak_758	192	.	6.99306	19.21499	16.94386	134
chr1	2392260	2392640	KI098T_peak_759	46	.	3.05946	4.63011	2.79948	114
chr1	2394254	2394677	KI098T_peak_760	40	.	2.84093	4.02820	2.25283	68
chr1	2394951	2395351	KI098T_peak_761	46	.	3.05946	4.63011	2.79948	331
chr1	2396474	2396891	KI098T_peak_762	34	.	2.62240	3.45693	1.74981	72
chr1	2397394	2397858	KI098T_peak_763	52	.	3.27800	5.26074	3.38432	213
chr1	2398253	2398556	KI098T_peak_764	46	.	3.05946	4.63011	2.79948	50
chr1	2399618	2400290	KI098T_peak_765	59	.	3.49653	5.91840	4.00301	136
chr1	2400651	2403573	KI098T_peak_766	73	.	3.93360	7.30884	5.32873	2668
chr1	2403751	2404280	KI098T_peak_767	46	.	3.05946	4.63011	2.79948	63
chr1	2404679	2408537	KI098T_peak_768	1462	.	27.97225	146.29266	143.03809	2056
chr1	2408724	2408949	KI098T_peak_769	34	.	2.62240	3.45693	1.74981	206
chr1	2409379	2410472	KI098T_peak_770	59	.	3.49653	5.91840	4.00301	910
chr1	2410632	2415281	KI098T_peak_771	2380	.	40.21011	238.06821	234.41884	2044
chr1	2415741	2416173	KI098T_peak_772	29	.	2.40387	2.91847	1.29682	26
chr1	2416365	2417117	KI098T_peak_773	46	.	3.05946	4.63011	2.79948	480
chr1	2417268	2417813	KI098T_peak_774	46	.	3.05946	4.63011	2.79948	22
chr1	2418790	2419776	KI098T_peak_775	46	.	3.05946	4.63011	2.79948	168
chr1	2420644	2421445	KI098T_peak_776	59	.	3.49653	5.91840	4.00301	651
chr1	2422173	2422489	KI098T_peak_777	34	.	2.62240	3.45693	1.74981	250
chr1	2423003	2428350	KI098T_peak_778	430	.	11.80079	43.00395	40.43073	4810
chr1	2428520	2428770	KI098T_peak_779	40	.	2.84093	4.02820	2.25283	131
chr1	2429188	2429834	KI098T_peak_780	46	.	3.05946	4.63011	2.79948	323
chr1	2429995	2431987	KI098T_peak_781	103	.	4.80773	10.35635	8.27458	181
chr1	2433349	2433867	KI098T_peak_782	46	.	3.05946	4.63011	2.79948	245
chr1	2434017	2435060	KI098T_peak_783	80	.	4.15213	8.03904	6.03097	914
chr1	2435642	2436027	KI098T_peak_784	34	.	2.62240	3.45693	1.74981	244
chr1	2436230	2436634	KI098T_peak_785	46	.	3.05946	4.63011	2.79948	197
chr1	2436989	2439194	KI098T_peak_786	80	.	4.15213	8.03904	6.03097	651
chr1	2439514	2439731	KI098T_peak_787	46	.	3.05946	4.63011	2.79948	106
chr1	2440223	2441991	KI098T_peak_788	59	.	3.49653	5.91840	4.00301	1258
chr1	2442279	2442585	KI098T_peak_789	29	.	2.40387	2.91847	1.29682	206
chr1	2444436	2444751	KI098T_peak_790	34	.	2.62240	3.45693	1.74981	62
chr1	2449548	2451658	KI098T_peak_791	305	.	9.39693	30.50153	28.06698	1214
chr1	2452487	2452668	KI098T_peak_792	46	.	3.05946	4.63011	2.79948	115
chr1	2454151	2454417	KI098T_peak_793	111	.	5.02626	11.16792	9.06412	133
chr1	2455068	2455388	KI098T_peak_794	40	.	2.84093	4.02820	2.25283	66
chr1	2457147	2459855	KI098T_peak_795	2346	.	39.77304	234.64763	231.01215	865
chr1	2460565	2461151	KI098T_peak_796	73	.	3.93360	7.30884	5.32873	297
chr1	2461513	2462440	KI098T_peak_797	52	.	3.27800	5.26074	3.38432	629
chr1	2462894	2463249	KI098T_peak_798	59	.	3.49653	5.91840	4.00301	244
chr1	2465165	2465343	KI098T_peak_799	34	.	2.62240	3.45693	1.74981	148
chr1	2466258	2467282	KI098T_peak_800	163	.	6.33746	16.39629	14.17608	266
chr1	2467947	2470222	KI098T_peak_801	59	.	3.49653	5.91840	4.00301	1496
chr1	2470672	2471079	KI098T_peak_802	46	.	3.05946	4.63011	2.79948	155
chr1	2472851	2473639	KI098T_peak_803	145	.	5.90040	14.58936	12.40536	392
chr1	2473918	2481175	KI098T_peak_804	2745	.	44.79930	274.53415	270.73831	3626
chr1	2481324	2481529	KI098T_peak_805	34	.	2.62240	3.45693	1.74981	175
chr1	2481846	2482269	KI098T_peak_806	73	.	3.93360	7.30884	5.32873	247
chr1	2482854	2483054	KI098T_peak_807	40	.	2.84093	4.02820	2.25283	17
chr1	2483611	2484283	KI098T_peak_808	182	.	6.77453	18.26160	16.00702	318
chr1	2484435	2484783	KI098T_peak_809	66	.	3.71506	6.60155	4.65204	61
chr1	2485267	2491067	KI098T_peak_810	6819	.	90.90981	681.92279	676.78668	1951
chr1	2491247	2491716	KI098T_peak_811	46	.	3.05946	4.63011	2.79948	154
chr1	2491878	2493072	KI098T_peak_812	66	.	3.71506	6.60155	4.65204	1112
chr1	2493328	2494127	KI098T_peak_813	111	.	5.02626	11.16792	9.06412	187
chr1	2494489	2495111	KI098T_peak_814	87	.	4.37066	8.79101	6.75687	351
chr1	2495334	2496883	KI098T_peak_815	201	.	7.21160	20.18164	17.89433	638
chr1	2497407	2498143	KI098T_peak_816	87	.	4.37066	8.79101	6.75687	373
chr1	2498749	2499040	KI098T_peak_817	66	.	3.71506	6.60155	4.65204	104
chr1	2499872	2500049	KI098T_peak_818	40	.	2.84093	4.02820	2.25283	40
chr1	2500388	2500924	KI098T_peak_819	294	.	9.17839	29.42056	26.99965	254
chr1	2501066	2501279	KI098T_peak_820	87	.	4.37066	8.79101	6.75687	45
chr1	2501658	2501925	KI098T_peak_821	46	.	3.05946	4.63011	2.79948	79
chr1	2506781	2507019	KI098T_peak_822	29	.	2.40387	2.91847	1.29682	21
chr1	2507273	2507738	KI098T_peak_823	59	.	3.49653	5.91840	4.00301	84
chr1	2507971	2508498	KI098T_peak_824	52	.	3.27800	5.26074	3.38432	300
chr1	2508782	2510547	KI098T_peak_825	4848	.	69.49355	484.88571	480.37857	1177
chr1	2512440	2512745	KI098T_peak_826	34	.	2.62240	3.45693	1.74981	16
chr1	2512923	2515933	KI098T_peak_827	694	.	16.38999	69.42223	66.62424	1115
chr1	2516189	2521579	KI098T_peak_828	3227	.	50.69970	322.77798	318.79947	1795
chr1	2522139	2522476	KI098T_peak_829	66	.	3.71506	6.60155	4.65204	179
chr1	2523463	2523607	KI098T_peak_830	46	.	3.05946	4.63011	2.79948	63
chr1	2524890	2525128	KI098T_peak_831	34	.	2.62240	3.45693	1.74981	73
chr1	2525390	2525751	KI098T_peak_832	59	.	3.49653	5.91840	4.00301	175
chr1	2526386	2528847	KI098T_peak_833	80	.	4.15213	8.03904	6.03097	251
chr1	2529591	2529860	KI098T_peak_834	29	.	2.40387	2.91847	1.29682	52
chr1	2534226	2534526	KI098T_peak_835	34	.	2.62240	3.45693	1.74981	205
chr1	2534959	2535296	KI098T_peak_836	73	.	3.93360	7.30884	5.32873	196
chr1	2536068	2536465	KI098T_peak_837	46	.	3.05946	4.63011	2.79948	24
chr1	2538644	2538854	KI098T_peak_838	24	.	2.18533	2.41525	0.90028	25
chr1	2540012	2540245	KI098T_peak_839	52	.	3.27800	5.26074	3.38432	95
chr1	2540604	2540945	KI098T_peak_840	40	.	2.84093	4.02820	2.25283	198
chr1	2542490	2543183	KI098T_peak_841	66	.	3.71506	6.60155	4.65204	269
chr1	2543743	2544104	KI098T_peak_842	46	.	3.05946	4.63011	2.79948	21
chr1	2557145	2557400	KI098T_peak_843	46	.	3.05946	4.63011	2.79948	142
chr1	2559495	2559767	KI098T_peak_844	34	.	2.62240	3.45693	1.74981	150
chr1	2561105	2561249	KI098T_peak_845	34	.	2.62240	3.45693	1.74981	28
chr1	2561416	2561898	KI098T_peak_846	46	.	3.05946	4.63011	2.79948	147
chr1	2562174	2562515	KI098T_peak_847	34	.	2.62240	3.45693	1.74981	307
chr1	2562827	2563446	KI098T_peak_848	66	.	3.71506	6.60155	4.65204	301
chr1	2564183	2564360	KI098T_peak_849	34	.	2.62240	3.45693	1.74981	159
chr1	2564541	2564708	KI098T_peak_850	40	.	2.84093	4.02820	2.25283	50
chr1	2566844	2567148	KI098T_peak_851	34	.	2.62240	3.45693	1.74981	3
chr1	2568939	2569210	KI098T_peak_852	40	.	2.84093	4.02820	2.25283	70
chr1	2569959	2570257	KI098T_peak_853	29	.	2.40387	2.91847	1.29682	118
chr1	2570719	2570999	KI098T_peak_854	34	.	2.62240	3.45693	1.74981	251
chr1	2572733	2575683	KI098T_peak_855	490	.	12.89346	49.01819	46.38733	1875
chr1	2575833	2576116	KI098T_peak_856	59	.	3.49653	5.91840	4.00301	166
chr1	2577351	2577559	KI098T_peak_857	34	.	2.62240	3.45693	1.74981	65
chr1	2577912	2578098	KI098T_peak_858	24	.	2.18533	2.41525	0.90028	33
chr1	2582737	2582900	KI098T_peak_859	40	.	2.84093	4.02820	2.25283	30
chr1	2583661	2584027	KI098T_peak_860	59	.	3.49653	5.91840	4.00301	189
chr1	2584930	2585589	KI098T_peak_861	182	.	6.77453	18.26160	16.00702	253
chr1	2585826	2586516	KI098T_peak_862	349	.	10.27106	34.92265	32.43562	290
chr1	2615315	2616012	KI098T_peak_863	231	.	7.86719	23.15739	20.82318	397
chr1	2616305	2617073	KI098T_peak_864	111	.	5.02626	11.16792	9.06412	160
chr1	2618551	2620924	KI098T_peak_865	163	.	6.33746	16.39629	14.17608	1171
chr1	2621201	2621355	KI098T_peak_866	34	.	2.62240	3.45693	1.74981	120
chr1	2621534	2621722	KI098T_peak_867	29	.	2.40387	2.91847	1.29682	157
chr1	2622431	2622568	KI098T_peak_868	29	.	2.40387	2.91847	1.29682	13
chr1	2623091	2623363	KI098T_peak_869	40	.	2.84093	4.02820	2.25283	107
chr1	2626787	2627076	KI098T_peak_870	29	.	2.40387	2.91847	1.29682	135
chr1	2627223	2629618	KI098T_peak_871	163	.	6.33746	16.39629	14.17608	1056
chr1	2630347	2631230	KI098T_peak_872	66	.	3.71506	6.60155	4.65204	366
chr1	2631474	2631800	KI098T_peak_873	34	.	2.62240	3.45693	1.74981	208
chr1	2684554	2684726	KI098T_peak_874	34	.	2.62240	3.45693	1.74981	135
chr1	2687678	2687817	KI098T_peak_875	52	.	3.27800	5.26074	3.38432	97
chr1	2688018	2689802	KI098T_peak_876	73	.	3.93360	7.30884	5.32873	830
chr1	2699988	2700546	KI098T_peak_877	46	.	3.05946	4.63011	2.79948	481
chr1	2700988	2701132	KI098T_peak_878	40	.	2.84093	4.02820	2.25283	88
chr1	2701591	2701763	KI098T_peak_879	34	.	2.62240	3.45693	1.74981	77
chr1	2702963	2703667	KI098T_peak_880	111	.	5.02626	11.16792	9.06412	567
chr1	2704081	2704366	KI098T_peak_881	59	.	3.49653	5.91840	4.00301	205
chr1	2709268	2709420	KI098T_peak_882	29	.	2.40387	2.91847	1.29682	121
chr1	2713734	2714026	KI098T_peak_883	46	.	3.05946	4.63011	2.79948	154
chr1	2716517	2716848	KI098T_peak_884	46	.	3.05946	4.63011	2.79948	194
chr1	2718259	2718552	KI098T_peak_885	52	.	3.27800	5.26074	3.38432	104
chr1	2718705	2718882	KI098T_peak_886	52	.	3.27800	5.26074	3.38432	70
chr1	2719337	2719806	KI098T_peak_887	46	.	3.05946	4.63011	2.79948	153
chr1	2720294	2721539	KI098T_peak_888	73	.	3.93360	7.30884	5.32873	609
chr1	2721764	2721945	KI098T_peak_889	46	.	3.05946	4.63011	2.79948	112
chr1	2722222	2722962	KI098T_peak_890	73	.	3.93360	7.30884	5.32873	223
chr1	2724976	2725182	KI098T_peak_891	40	.	2.84093	4.02820	2.25283	128
chr1	2726145	2726865	KI098T_peak_892	34	.	2.62240	3.45693	1.74981	468
chr1	2727402	2727547	KI098T_peak_893	40	.	2.84093	4.02820	2.25283	65
chr1	2731231	2731593	KI098T_peak_894	34	.	2.62240	3.45693	1.74981	116
chr1	2731806	2731969	KI098T_peak_895	34	.	2.62240	3.45693	1.74981	34
chr1	2732198	2732434	KI098T_peak_896	59	.	3.49653	5.91840	4.00301	195
chr1	2734395	2734758	KI098T_peak_897	40	.	2.84093	4.02820	2.25283	231
chr1	2735250	2735407	KI098T_peak_898	34	.	2.62240	3.45693	1.74981	80
chr1	2736217	2736531	KI098T_peak_899	34	.	2.62240	3.45693	1.74981	59
chr1	2736824	2737115	KI098T_peak_900	29	.	2.40387	2.91847	1.29682	229
chr1	2737592	2737762	KI098T_peak_901	34	.	2.62240	3.45693	1.74981	29
chr1	2738392	2739424	KI098T_peak_902	111	.	5.02626	11.16792	9.06412	300
chr1	2741656	2742189	KI098T_peak_903	34	.	2.62240	3.45693	1.74981	159
chr1	2742820	2743722	KI098T_peak_904	59	.	3.49653	5.91840	4.00301	380
chr1	2745411	2745567	KI098T_peak_905	34	.	2.62240	3.45693	1.74981	128
chr1	2746417	2746604	KI098T_peak_906	34	.	2.62240	3.45693	1.74981	181
chr1	2747505	2747694	KI098T_peak_907	59	.	3.49653	5.91840	4.00301	34
chr1	2748156	2749330	KI098T_peak_908	52	.	3.27800	5.26074	3.38432	506
chr1	2749703	2749942	KI098T_peak_909	40	.	2.84093	4.02820	2.25283	39
chr1	2751576	2751946	KI098T_peak_910	40	.	2.84093	4.02820	2.25283	199
chr1	2752196	2752430	KI098T_peak_911	34	.	2.62240	3.45693	1.74981	82
chr1	2757157	2757642	KI098T_peak_912	59	.	3.49653	5.91840	4.00301	204
chr1	2763794	2764306	KI098T_peak_913	73	.	3.93360	7.30884	5.32873	289
chr1	2765709	2766311	KI098T_peak_914	192	.	6.99306	19.21499	16.94386	212
chr1	2767194	2767387	KI098T_peak_915	46	.	3.05946	4.63011	2.79948	53
chr1	2770381	2771108	KI098T_peak_916	52	.	3.27800	5.26074	3.38432	402
chr1	2771378	2771594	KI098T_peak_917	40	.	2.84093	4.02820	2.25283	154
chr1	2772556	2772744	KI098T_peak_918	34	.	2.62240	3.45693	1.74981	127
chr1	2773563	2773719	KI098T_peak_919	40	.	2.84093	4.02820	2.25283	49
chr1	2775294	2775468	KI098T_peak_920	40	.	2.84093	4.02820	2.25283	157
chr1	2776409	2777286	KI098T_peak_921	46	.	3.05946	4.63011	2.79948	798
chr1	2777787	2778367	KI098T_peak_922	40	.	2.84093	4.02820	2.25283	264
chr1	2778566	2778952	KI098T_peak_923	52	.	3.27800	5.26074	3.38432	102
chr1	2780955	2782015	KI098T_peak_924	66	.	3.71506	6.60155	4.65204	788
chr1	2782641	2783856	KI098T_peak_925	46	.	3.05946	4.63011	2.79948	434
chr1	2784003	2784212	KI098T_peak_926	66	.	3.71506	6.60155	4.65204	138
chr1	2784462	2784848	KI098T_peak_927	34	.	2.62240	3.45693	1.74981	219
chr1	2785256	2786840	KI098T_peak_928	66	.	3.71506	6.60155	4.65204	1038
chr1	2787242	2787636	KI098T_peak_929	52	.	3.27800	5.26074	3.38432	252
chr1	2788424	2788586	KI098T_peak_930	29	.	2.40387	2.91847	1.29682	154
chr1	2790502	2790725	KI098T_peak_931	40	.	2.84093	4.02820	2.25283	107
chr1	2790931	2791383	KI098T_peak_932	46	.	3.05946	4.63011	2.79948	128
chr1	2791720	2794432	KI098T_peak_933	73	.	3.93360	7.30884	5.32873	2015
chr1	2794588	2795205	KI098T_peak_934	52	.	3.27800	5.26074	3.38432	431
chr1	2795652	2797819	KI098T_peak_935	80	.	4.15213	8.03904	6.03097	2020
chr1	2798070	2798442	KI098T_peak_936	46	.	3.05946	4.63011	2.79948	150
chr1	2798850	2800915	KI098T_peak_937	95	.	4.58920	9.56376	7.50509	803
chr1	2801355	2801665	KI098T_peak_938	29	.	2.40387	2.91847	1.29682	23
chr1	2802093	2802375	KI098T_peak_939	40	.	2.84093	4.02820	2.25283	221
chr1	2803322	2803635	KI098T_peak_940	40	.	2.84093	4.02820	2.25283	90
chr1	2804147	2804759	KI098T_peak_941	46	.	3.05946	4.63011	2.79948	503
chr1	2805232	2806057	KI098T_peak_942	66	.	3.71506	6.60155	4.65204	642
chr1	2807245	2807393	KI098T_peak_943	52	.	3.27800	5.26074	3.38432	63
chr1	2809817	2810019	KI098T_peak_944	46	.	3.05946	4.63011	2.79948	133
chr1	2810306	2810937	KI098T_peak_945	46	.	3.05946	4.63011	2.79948	82
chr1	2811338	2811493	KI098T_peak_946	34	.	2.62240	3.45693	1.74981	27
chr1	2812130	2812293	KI098T_peak_947	24	.	2.18533	2.41525	0.90028	12
chr1	2813099	2814109	KI098T_peak_948	40	.	2.84093	4.02820	2.25283	443
chr1	2814374	2814733	KI098T_peak_949	46	.	3.05946	4.63011	2.79948	318
chr1	2815880	2817107	KI098T_peak_950	73	.	3.93360	7.30884	5.32873	155
chr1	2818756	2819272	KI098T_peak_951	46	.	3.05946	4.63011	2.79948	391
chr1	2820428	2821356	KI098T_peak_952	52	.	3.27800	5.26074	3.38432	319
chr1	2821808	2822179	KI098T_peak_953	52	.	3.27800	5.26074	3.38432	52
chr1	2822353	2822724	KI098T_peak_954	29	.	2.40387	2.91847	1.29682	188
chr1	2823612	2823923	KI098T_peak_955	46	.	3.05946	4.63011	2.79948	152
chr1	2824160	2825940	KI098T_peak_956	80	.	4.15213	8.03904	6.03097	1024
chr1	2826196	2826598	KI098T_peak_957	46	.	3.05946	4.63011	2.79948	163
chr1	2827328	2827531	KI098T_peak_958	40	.	2.84093	4.02820	2.25283	21
chr1	2828713	2828853	KI098T_peak_959	46	.	3.05946	4.63011	2.79948	52
chr1	2829000	2829146	KI098T_peak_960	24	.	2.18533	2.41525	0.90028	43
chr1	2829284	2829740	KI098T_peak_961	52	.	3.27800	5.26074	3.38432	203
chr1	2830189	2830327	KI098T_peak_962	40	.	2.84093	4.02820	2.25283	81
chr1	2830560	2830780	KI098T_peak_963	34	.	2.62240	3.45693	1.74981	106
chr1	2831835	2831996	KI098T_peak_964	46	.	3.05946	4.63011	2.79948	33
chr1	2832256	2837892	KI098T_peak_965	2710	.	44.36224	271.01947	267.23773	2880
chr1	2838554	2839052	KI098T_peak_966	128	.	5.46333	12.84498	10.69959	216
chr1	2839210	2839895	KI098T_peak_967	59	.	3.49653	5.91840	4.00301	436
chr1	2840673	2840879	KI098T_peak_968	34	.	2.62240	3.45693	1.74981	12
chr1	2841217	2841768	KI098T_peak_969	46	.	3.05946	4.63011	2.79948	298
chr1	2842884	2843179	KI098T_peak_970	59	.	3.49653	5.91840	4.00301	174
chr1	2843369	2844414	KI098T_peak_971	73	.	3.93360	7.30884	5.32873	129
chr1	2845770	2846227	KI098T_peak_972	52	.	3.27800	5.26074	3.38432	259
chr1	2846728	2847227	KI098T_peak_973	40	.	2.84093	4.02820	2.25283	187
chr1	2847732	2848299	KI098T_peak_974	59	.	3.49653	5.91840	4.00301	217
chr1	2848467	2850299	KI098T_peak_975	52	.	3.27800	5.26074	3.38432	1168
chr1	2851458	2851737	KI098T_peak_976	34	.	2.62240	3.45693	1.74981	229
chr1	2852172	2852396	KI098T_peak_977	46	.	3.05946	4.63011	2.79948	82
chr1	2853195	2853446	KI098T_peak_978	29	.	2.40387	2.91847	1.29682	124
chr1	2853666	2853875	KI098T_peak_979	34	.	2.62240	3.45693	1.74981	60
chr1	2854266	2854561	KI098T_peak_980	40	.	2.84093	4.02820	2.25283	145
chr1	2855041	2855459	KI098T_peak_981	40	.	2.84093	4.02820	2.25283	284
chr1	2855763	2855952	KI098T_peak_982	52	.	3.27800	5.26074	3.38432	73
chr1	2856238	2856539	KI098T_peak_983	40	.	2.84093	4.02820	2.25283	101
chr1	2858685	2858909	KI098T_peak_984	40	.	2.84093	4.02820	2.25283	166
chr1	2860502	2861428	KI098T_peak_985	52	.	3.27800	5.26074	3.38432	397
chr1	2861674	2861916	KI098T_peak_986	40	.	2.84093	4.02820	2.25283	83
chr1	2862697	2862920	KI098T_peak_987	24	.	2.18533	2.41525	0.90028	120
chr1	2864912	2865106	KI098T_peak_988	40	.	2.84093	4.02820	2.25283	74
chr1	2865365	2865611	KI098T_peak_989	29	.	2.40387	2.91847	1.29682	67
chr1	2865942	2866138	KI098T_peak_990	40	.	2.84093	4.02820	2.25283	136
chr1	2866583	2867012	KI098T_peak_991	59	.	3.49653	5.91840	4.00301	54
chr1	2867340	2867891	KI098T_peak_992	73	.	3.93360	7.30884	5.32873	401
chr1	2875990	2876132	KI098T_peak_993	29	.	2.40387	2.91847	1.29682	43
chr1	2877281	2878743	KI098T_peak_994	66	.	3.71506	6.60155	4.65204	893
chr1	2879877	2880121	KI098T_peak_995	34	.	2.62240	3.45693	1.74981	60
chr1	2882970	2883163	KI098T_peak_996	34	.	2.62240	3.45693	1.74981	120
chr1	2883692	2883950	KI098T_peak_997	40	.	2.84093	4.02820	2.25283	39
chr1	2884162	2884455	KI098T_peak_998	40	.	2.84093	4.02820	2.25283	76
chr1	2885664	2885823	KI098T_peak_999	34	.	2.62240	3.45693	1.74981	42
chr1	2886991	2887552	KI098T_peak_1000	87	.	4.37066	8.79101	6.75687	413
chr1	2887719	2887946	KI098T_peak_1001	40	.	2.84093	4.02820	2.25283	132
chr1	2888641	2889188	KI098T_peak_1002	59	.	3.49653	5.91840	4.00301	194
chr1	2889578	2889898	KI098T_peak_1003	34	.	2.62240	3.45693	1.74981	152
chr1	2890124	2890286	KI098T_peak_1004	29	.	2.40387	2.91847	1.29682	66
chr1	2890871	2892345	KI098T_peak_1005	80	.	4.15213	8.03904	6.03097	482
chr1	2892778	2893058	KI098T_peak_1006	29	.	2.40387	2.91847	1.29682	92
chr1	2894719	2895108	KI098T_peak_1007	52	.	3.27800	5.26074	3.38432	307
chr1	2895582	2896675	KI098T_peak_1008	80	.	4.15213	8.03904	6.03097	318
chr1	2896940	2897129	KI098T_peak_1009	66	.	3.71506	6.60155	4.65204	129
chr1	2897309	2897523	KI098T_peak_1010	66	.	3.71506	6.60155	4.65204	146
chr1	2898897	2899451	KI098T_peak_1011	66	.	3.71506	6.60155	4.65204	283
chr1	2900443	2901100	KI098T_peak_1012	59	.	3.49653	5.91840	4.00301	334
chr1	2903267	2903605	KI098T_peak_1013	46	.	3.05946	4.63011	2.79948	298
chr1	2903945	2904292	KI098T_peak_1014	29	.	2.40387	2.91847	1.29682	38
chr1	2904841	2905005	KI098T_peak_1015	46	.	3.05946	4.63011	2.79948	122
chr1	2905170	2905311	KI098T_peak_1016	29	.	2.40387	2.91847	1.29682	108
chr1	2906845	2907075	KI098T_peak_1017	46	.	3.05946	4.63011	2.79948	68
chr1	2907216	2907414	KI098T_peak_1018	34	.	2.62240	3.45693	1.74981	135
chr1	2912315	2912482	KI098T_peak_1019	34	.	2.62240	3.45693	1.74981	87
chr1	2917418	2917846	KI098T_peak_1020	40	.	2.84093	4.02820	2.25283	176
chr1	2919308	2919518	KI098T_peak_1021	46	.	3.05946	4.63011	2.79948	83
chr1	2919779	2920566	KI098T_peak_1022	46	.	3.05946	4.63011	2.79948	696
chr1	2921457	2921810	KI098T_peak_1023	52	.	3.27800	5.26074	3.38432	26
chr1	2926891	2927141	KI098T_peak_1024	40	.	2.84093	4.02820	2.25283	205
chr1	2927685	2928041	KI098T_peak_1025	52	.	3.27800	5.26074	3.38432	119
chr1	2929005	2929362	KI098T_peak_1026	52	.	3.27800	5.26074	3.38432	206
chr1	2929624	2929841	KI098T_peak_1027	52	.	3.27800	5.26074	3.38432	96
chr1	2930715	2930856	KI098T_peak_1028	40	.	2.84093	4.02820	2.25283	49
chr1	2931357	2931673	KI098T_peak_1029	40	.	2.84093	4.02820	2.25283	236
chr1	2931841	2932616	KI098T_peak_1030	40	.	2.84093	4.02820	2.25283	478
chr1	2933996	2934304	KI098T_peak_1031	34	.	2.62240	3.45693	1.74981	46
chr1	2935831	2936403	KI098T_peak_1032	40	.	2.84093	4.02820	2.25283	208
chr1	2937283	2937661	KI098T_peak_1033	29	.	2.40387	2.91847	1.29682	342
chr1	2938419	2938676	KI098T_peak_1034	59	.	3.49653	5.91840	4.00301	105
chr1	2939436	2939691	KI098T_peak_1035	40	.	2.84093	4.02820	2.25283	124
chr1	2942895	2943227	KI098T_peak_1036	66	.	3.71506	6.60155	4.65204	181
chr1	2943498	2943863	KI098T_peak_1037	40	.	2.84093	4.02820	2.25283	82
chr1	2948412	2948611	KI098T_peak_1038	29	.	2.40387	2.91847	1.29682	16
chr1	2948782	2949287	KI098T_peak_1039	59	.	3.49653	5.91840	4.00301	177
chr1	2950135	2950312	KI098T_peak_1040	40	.	2.84093	4.02820	2.25283	38
chr1	2950885	2952006	KI098T_peak_1041	52	.	3.27800	5.26074	3.38432	243
chr1	2953216	2953499	KI098T_peak_1042	34	.	2.62240	3.45693	1.74981	1
chr1	2954692	2955672	KI098T_peak_1043	59	.	3.49653	5.91840	4.00301	57
chr1	2956313	2956461	KI098T_peak_1044	24	.	2.18533	2.41525	0.90028	6
chr1	2956620	2956837	KI098T_peak_1045	24	.	2.18533	2.41525	0.90028	122
chr1	2969332	2969683	KI098T_peak_1046	29	.	2.40387	2.91847	1.29682	228
chr1	2970721	2971466	KI098T_peak_1047	46	.	3.05946	4.63011	2.79948	513
chr1	2971655	2971910	KI098T_peak_1048	46	.	3.05946	4.63011	2.79948	43
chr1	2974342	2974639	KI098T_peak_1049	73	.	3.93360	7.30884	5.32873	90
chr1	2975258	2975410	KI098T_peak_1050	34	.	2.62240	3.45693	1.74981	124
chr1	2977622	2977869	KI098T_peak_1051	73	.	3.93360	7.30884	5.32873	94
chr1	2978103	2978298	KI098T_peak_1052	29	.	2.40387	2.91847	1.29682	101
chr1	2978984	2979185	KI098T_peak_1053	29	.	2.40387	2.91847	1.29682	139
chr1	2980298	2980458	KI098T_peak_1054	52	.	3.27800	5.26074	3.38432	129
chr1	2981059	2981702	KI098T_peak_1055	59	.	3.49653	5.91840	4.00301	79
chr1	2983325	2983653	KI098T_peak_1056	34	.	2.62240	3.45693	1.74981	19
chr1	2983880	2984060	KI098T_peak_1057	34	.	2.62240	3.45693	1.74981	146
chr1	2986071	2986733	KI098T_peak_1058	66	.	3.71506	6.60155	4.65204	240
chr1	2987646	2987844	KI098T_peak_1059	34	.	2.62240	3.45693	1.74981	152
chr1	2988309	2988491	KI098T_peak_1060	24	.	2.18533	2.41525	0.90028	55
chr1	2988987	2989131	KI098T_peak_1061	29	.	2.40387	2.91847	1.29682	18
chr1	2990359	2990765	KI098T_peak_1062	46	.	3.05946	4.63011	2.79948	22
chr1	2991004	2991542	KI098T_peak_1063	46	.	3.05946	4.63011	2.79948	453
chr1	2992708	2993224	KI098T_peak_1064	46	.	3.05946	4.63011	2.79948	214
chr1	2993667	2993979	KI098T_peak_1065	46	.	3.05946	4.63011	2.79948	119
chr1	2994460	2994656	KI098T_peak_1066	29	.	2.40387	2.91847	1.29682	141
chr1	2994826	2995386	KI098T_peak_1067	40	.	2.84093	4.02820	2.25283	314
chr1	2995938	2996155	KI098T_peak_1068	34	.	2.62240	3.45693	1.74981	129
chr1	2996485	2996747	KI098T_peak_1069	52	.	3.27800	5.26074	3.38432	136
chr1	2998079	2999004	KI098T_peak_1070	66	.	3.71506	6.60155	4.65204	489
chr1	2999203	2999506	KI098T_peak_1071	40	.	2.84093	4.02820	2.25283	146
chr1	3000269	3000682	KI098T_peak_1072	66	.	3.71506	6.60155	4.65204	238
chr1	3001201	3001892	KI098T_peak_1073	46	.	3.05946	4.63011	2.79948	288
chr1	3002033	3002384	KI098T_peak_1074	80	.	4.15213	8.03904	6.03097	146
chr1	3002563	3002979	KI098T_peak_1075	52	.	3.27800	5.26074	3.38432	20
chr1	3005626	3005844	KI098T_peak_1076	40	.	2.84093	4.02820	2.25283	170
chr1	3006836	3007190	KI098T_peak_1077	46	.	3.05946	4.63011	2.79948	119
chr1	3007357	3007611	KI098T_peak_1078	46	.	3.05946	4.63011	2.79948	230
chr1	3007781	3008751	KI098T_peak_1079	66	.	3.71506	6.60155	4.65204	397
chr1	3009163	3009435	KI098T_peak_1080	29	.	2.40387	2.91847	1.29682	150
chr1	3009837	3011563	KI098T_peak_1081	59	.	3.49653	5.91840	4.00301	472
chr1	3011841	3012632	KI098T_peak_1082	66	.	3.71506	6.60155	4.65204	383
chr1	3013311	3013492	KI098T_peak_1083	29	.	2.40387	2.91847	1.29682	97
chr1	3013665	3014291	KI098T_peak_1084	40	.	2.84093	4.02820	2.25283	41
chr1	3015968	3017297	KI098T_peak_1085	46	.	3.05946	4.63011	2.79948	179
chr1	3017447	3017782	KI098T_peak_1086	29	.	2.40387	2.91847	1.29682	9
chr1	3018096	3018977	KI098T_peak_1087	66	.	3.71506	6.60155	4.65204	313
chr1	3019425	3019656	KI098T_peak_1088	34	.	2.62240	3.45693	1.74981	61
chr1	3020850	3021507	KI098T_peak_1089	66	.	3.71506	6.60155	4.65204	204
chr1	3021836	3023107	KI098T_peak_1090	87	.	4.37066	8.79101	6.75687	1010
chr1	3023404	3023835	KI098T_peak_1091	40	.	2.84093	4.02820	2.25283	155
chr1	3024400	3024549	KI098T_peak_1092	46	.	3.05946	4.63011	2.79948	117
chr1	3026179	3026590	KI098T_peak_1093	29	.	2.40387	2.91847	1.29682	278
chr1	3027755	3027966	KI098T_peak_1094	29	.	2.40387	2.91847	1.29682	10
chr1	3029215	3029406	KI098T_peak_1095	40	.	2.84093	4.02820	2.25283	23
chr1	3029740	3030046	KI098T_peak_1096	29	.	2.40387	2.91847	1.29682	2
chr1	3030201	3030378	KI098T_peak_1097	52	.	3.27800	5.26074	3.38432	110
chr1	3031697	3032301	KI098T_peak_1098	59	.	3.49653	5.91840	4.00301	415
chr1	3032632	3033206	KI098T_peak_1099	46	.	3.05946	4.63011	2.79948	400
chr1	3033694	3034837	KI098T_peak_1100	46	.	3.05946	4.63011	2.79948	1116
chr1	3035279	3035462	KI098T_peak_1101	34	.	2.62240	3.45693	1.74981	7
chr1	3035614	3035977	KI098T_peak_1102	52	.	3.27800	5.26074	3.38432	36
chr1	3036125	3036262	KI098T_peak_1103	34	.	2.62240	3.45693	1.74981	13
chr1	3036419	3036642	KI098T_peak_1104	29	.	2.40387	2.91847	1.29682	12
chr1	3036857	3037002	KI098T_peak_1105	29	.	2.40387	2.91847	1.29682	125
chr1	3037561	3037849	KI098T_peak_1106	40	.	2.84093	4.02820	2.25283	249
chr1	3038651	3038984	KI098T_peak_1107	66	.	3.71506	6.60155	4.65204	59
chr1	3039557	3040760	KI098T_peak_1108	73	.	3.93360	7.30884	5.32873	785
chr1	3041172	3041404	KI098T_peak_1109	40	.	2.84093	4.02820	2.25283	197
chr1	3041637	3042251	KI098T_peak_1110	73	.	3.93360	7.30884	5.32873	422
chr1	3042718	3043792	KI098T_peak_1111	52	.	3.27800	5.26074	3.38432	731
chr1	3044150	3044423	KI098T_peak_1112	40	.	2.84093	4.02820	2.25283	106
chr1	3044982	3045639	KI098T_peak_1113	87	.	4.37066	8.79101	6.75687	245
chr1	3046407	3047203	KI098T_peak_1114	59	.	3.49653	5.91840	4.00301	411
chr1	3048677	3049519	KI098T_peak_1115	80	.	4.15213	8.03904	6.03097	742
chr1	3049669	3050976	KI098T_peak_1116	73	.	3.93360	7.30884	5.32873	629
chr1	3051852	3052151	KI098T_peak_1117	29	.	2.40387	2.91847	1.29682	254
chr1	3052390	3052647	KI098T_peak_1118	29	.	2.40387	2.91847	1.29682	193
chr1	3052840	3053010	KI098T_peak_1119	34	.	2.62240	3.45693	1.74981	82
chr1	3053273	3054642	KI098T_peak_1120	1278	.	25.34985	127.87654	124.71532	542
chr1	3055180	3055433	KI098T_peak_1121	29	.	2.40387	2.91847	1.29682	152
chr1	3056082	3056503	KI098T_peak_1122	52	.	3.27800	5.26074	3.38432	314
chr1	3057190	3057563	KI098T_peak_1123	34	.	2.62240	3.45693	1.74981	8
chr1	3057874	3058015	KI098T_peak_1124	29	.	2.40387	2.91847	1.29682	2
chr1	3058682	3059146	KI098T_peak_1125	40	.	2.84093	4.02820	2.25283	332
chr1	3059422	3059835	KI098T_peak_1126	46	.	3.05946	4.63011	2.79948	387
chr1	3060189	3061204	KI098T_peak_1127	66	.	3.71506	6.60155	4.65204	921
chr1	3061806	3062444	KI098T_peak_1128	46	.	3.05946	4.63011	2.79948	339
chr1	3063107	3063721	KI098T_peak_1129	66	.	3.71506	6.60155	4.65204	214
chr1	3064002	3064300	KI098T_peak_1130	29	.	2.40387	2.91847	1.29682	214
chr1	3065120	3065257	KI098T_peak_1131	40	.	2.84093	4.02820	2.25283	58
chr1	3065520	3065875	KI098T_peak_1132	46	.	3.05946	4.63011	2.79948	56
chr1	3066067	3066234	KI098T_peak_1133	34	.	2.62240	3.45693	1.74981	99
chr1	3066384	3066859	KI098T_peak_1134	40	.	2.84093	4.02820	2.25283	295
chr1	3067559	3068023	KI098T_peak_1135	52	.	3.27800	5.26074	3.38432	332
chr1	3068517	3068879	KI098T_peak_1136	34	.	2.62240	3.45693	1.74981	227
chr1	3069703	3070132	KI098T_peak_1137	46	.	3.05946	4.63011	2.79948	85
chr1	3070740	3070961	KI098T_peak_1138	66	.	3.71506	6.60155	4.65204	53
chr1	3076155	3076484	KI098T_peak_1139	34	.	2.62240	3.45693	1.74981	28
chr1	3076772	3077972	KI098T_peak_1140	52	.	3.27800	5.26074	3.38432	334
chr1	3078449	3078588	KI098T_peak_1141	29	.	2.40387	2.91847	1.29682	32
chr1	3079883	3080111	KI098T_peak_1142	52	.	3.27800	5.26074	3.38432	53
chr1	3080311	3080485	KI098T_peak_1143	46	.	3.05946	4.63011	2.79948	68
chr1	3081427	3081961	KI098T_peak_1144	52	.	3.27800	5.26074	3.38432	376
chr1	3082495	3083358	KI098T_peak_1145	40	.	2.84093	4.02820	2.25283	569
chr1	3086041	3086331	KI098T_peak_1146	52	.	3.27800	5.26074	3.38432	27
chr1	3086479	3088466	KI098T_peak_1147	654	.	15.73439	65.47392	62.70567	863
chr1	3089408	3089750	KI098T_peak_1148	40	.	2.84093	4.02820	2.25283	144
chr1	3090218	3090444	KI098T_peak_1149	52	.	3.27800	5.26074	3.38432	121
chr1	3090690	3090846	KI098T_peak_1150	52	.	3.27800	5.26074	3.38432	101
chr1	3091344	3091707	KI098T_peak_1151	59	.	3.49653	5.91840	4.00301	282
chr1	3092006	3092154	KI098T_peak_1152	24	.	2.18533	2.41525	0.90028	72
chr1	3092824	3093259	KI098T_peak_1153	46	.	3.05946	4.63011	2.79948	113
chr1	3095878	3096637	KI098T_peak_1154	66	.	3.71506	6.60155	4.65204	64
chr1	3097339	3097911	KI098T_peak_1155	73	.	3.93360	7.30884	5.32873	403
chr1	3098549	3099020	KI098T_peak_1156	59	.	3.49653	5.91840	4.00301	75
chr1	3101038	3101557	KI098T_peak_1157	40	.	2.84093	4.02820	2.25283	322
chr1	3101736	3102110	KI098T_peak_1158	52	.	3.27800	5.26074	3.38432	85
chr1	3102425	3103716	KI098T_peak_1159	984	.	20.97919	98.40735	95.41525	856
chr1	3103908	3104226	KI098T_peak_1160	52	.	3.27800	5.26074	3.38432	239
chr1	3104910	3105119	KI098T_peak_1161	46	.	3.05946	4.63011	2.79948	179
chr1	3105727	3106263	KI098T_peak_1162	59	.	3.49653	5.91840	4.00301	250
chr1	3106904	3107183	KI098T_peak_1163	40	.	2.84093	4.02820	2.25283	66
chr1	3107434	3107697	KI098T_peak_1164	24	.	2.18533	2.41525	0.90028	61
chr1	3108572	3108735	KI098T_peak_1165	40	.	2.84093	4.02820	2.25283	58
chr1	3109751	3110038	KI098T_peak_1166	46	.	3.05946	4.63011	2.79948	229
chr1	3110282	3110430	KI098T_peak_1167	40	.	2.84093	4.02820	2.25283	100
chr1	3110579	3110725	KI098T_peak_1168	34	.	2.62240	3.45693	1.74981	35
chr1	3111515	3111900	KI098T_peak_1169	46	.	3.05946	4.63011	2.79948	92
chr1	3112497	3113235	KI098T_peak_1170	73	.	3.93360	7.30884	5.32873	520
chr1	3113400	3113830	KI098T_peak_1171	73	.	3.93360	7.30884	5.32873	242
chr1	3114016	3114834	KI098T_peak_1172	66	.	3.71506	6.60155	4.65204	150
chr1	3115102	3115597	KI098T_peak_1173	46	.	3.05946	4.63011	2.79948	144
chr1	3116766	3116954	KI098T_peak_1174	29	.	2.40387	2.91847	1.29682	139
chr1	3118129	3118579	KI098T_peak_1175	59	.	3.49653	5.91840	4.00301	341
chr1	3119426	3119680	KI098T_peak_1176	40	.	2.84093	4.02820	2.25283	116
chr1	3121709	3121867	KI098T_peak_1177	34	.	2.62240	3.45693	1.74981	16
chr1	3122755	3122978	KI098T_peak_1178	29	.	2.40387	2.91847	1.29682	72
chr1	3123232	3124953	KI098T_peak_1179	283	.	8.95986	28.34977	25.94279	815
chr1	3125396	3126347	KI098T_peak_1180	40	.	2.84093	4.02820	2.25283	295
chr1	3127019	3127232	KI098T_peak_1181	40	.	2.84093	4.02820	2.25283	34
chr1	3127779	3128163	KI098T_peak_1182	40	.	2.84093	4.02820	2.25283	338
chr1	3128706	3129181	KI098T_peak_1183	52	.	3.27800	5.26074	3.38432	56
chr1	3130037	3131087	KI098T_peak_1184	2975	.	47.64024	297.58197	293.69678	545
chr1	3131330	3132174	KI098T_peak_1185	111	.	5.02626	11.16792	9.06412	618
chr1	3133043	3133987	KI098T_peak_1186	46	.	3.05946	4.63011	2.79948	193
chr1	3134644	3134840	KI098T_peak_1187	34	.	2.62240	3.45693	1.74981	172
chr1	3135064	3136481	KI098T_peak_1188	453	.	12.23786	45.38677	42.79020	1018
chr1	3136685	3137074	KI098T_peak_1189	52	.	3.27800	5.26074	3.38432	247
chr1	3139010	3139640	KI098T_peak_1190	40	.	2.84093	4.02820	2.25283	50
chr1	3141086	3141321	KI098T_peak_1191	59	.	3.49653	5.91840	4.00301	172
chr1	3142069	3142298	KI098T_peak_1192	40	.	2.84093	4.02820	2.25283	87
chr1	3145076	3145786	KI098T_peak_1193	34	.	2.62240	3.45693	1.74981	108
chr1	3146567	3146764	KI098T_peak_1194	29	.	2.40387	2.91847	1.29682	5
chr1	3147076	3147422	KI098T_peak_1195	29	.	2.40387	2.91847	1.29682	2
chr1	3147582	3147776	KI098T_peak_1196	40	.	2.84093	4.02820	2.25283	92
chr1	3147920	3148760	KI098T_peak_1197	40	.	2.84093	4.02820	2.25283	178
chr1	3149231	3149387	KI098T_peak_1198	34	.	2.62240	3.45693	1.74981	87
chr1	3149658	3149960	KI098T_peak_1199	40	.	2.84093	4.02820	2.25283	143
chr1	3150655	3150799	KI098T_peak_1200	29	.	2.40387	2.91847	1.29682	58
chr1	3152192	3152374	KI098T_peak_1201	46	.	3.05946	4.63011	2.79948	53
chr1	3152713	3153158	KI098T_peak_1202	40	.	2.84093	4.02820	2.25283	424
chr1	3153395	3154607	KI098T_peak_1203	52	.	3.27800	5.26074	3.38432	896
chr1	3155202	3155379	KI098T_peak_1204	40	.	2.84093	4.02820	2.25283	133
chr1	3157821	3159015	KI098T_peak_1205	46	.	3.05946	4.63011	2.79948	101
chr1	3159830	3159991	KI098T_peak_1206	34	.	2.62240	3.45693	1.74981	84
chr1	3161073	3161317	KI098T_peak_1207	29	.	2.40387	2.91847	1.29682	234
chr1	3162067	3162276	KI098T_peak_1208	29	.	2.40387	2.91847	1.29682	82
chr1	3162470	3163084	KI098T_peak_1209	46	.	3.05946	4.63011	2.79948	225
chr1	3167196	3167349	KI098T_peak_1210	34	.	2.62240	3.45693	1.74981	60
chr1	3169002	3169370	KI098T_peak_1211	46	.	3.05946	4.63011	2.79948	336
chr1	3172685	3172927	KI098T_peak_1212	29	.	2.40387	2.91847	1.29682	181
chr1	3174234	3174526	KI098T_peak_1213	52	.	3.27800	5.26074	3.38432	140
chr1	3175662	3175800	KI098T_peak_1214	24	.	2.18533	2.41525	0.90028	7
chr1	3176408	3176854	KI098T_peak_1215	29	.	2.40387	2.91847	1.29682	178
chr1	3178062	3178252	KI098T_peak_1216	29	.	2.40387	2.91847	1.29682	127
chr1	3178854	3179017	KI098T_peak_1217	34	.	2.62240	3.45693	1.74981	33
chr1	3180933	3181131	KI098T_peak_1218	40	.	2.84093	4.02820	2.25283	179
chr1	3182427	3182608	KI098T_peak_1219	40	.	2.84093	4.02820	2.25283	29
chr1	3182893	3183137	KI098T_peak_1220	52	.	3.27800	5.26074	3.38432	134
chr1	3183752	3184045	KI098T_peak_1221	59	.	3.49653	5.91840	4.00301	107
chr1	3184494	3184765	KI098T_peak_1222	24	.	2.18533	2.41525	0.90028	127
chr1	3185037	3185645	KI098T_peak_1223	40	.	2.84093	4.02820	2.25283	156
chr1	3185789	3187317	KI098T_peak_1224	73	.	3.93360	7.30884	5.32873	505
chr1	3188226	3189895	KI098T_peak_1225	80	.	4.15213	8.03904	6.03097	1395
chr1	3191976	3192255	KI098T_peak_1226	34	.	2.62240	3.45693	1.74981	235
chr1	3192811	3192966	KI098T_peak_1227	29	.	2.40387	2.91847	1.29682	146
chr1	3193201	3194415	KI098T_peak_1228	66	.	3.71506	6.60155	4.65204	79
chr1	3194620	3194963	KI098T_peak_1229	46	.	3.05946	4.63011	2.79948	157
chr1	3195646	3196102	KI098T_peak_1230	40	.	2.84093	4.02820	2.25283	403
chr1	3196671	3197902	KI098T_peak_1231	73	.	3.93360	7.30884	5.32873	256
chr1	3198644	3199423	KI098T_peak_1232	46	.	3.05946	4.63011	2.79948	101
chr1	3199562	3199967	KI098T_peak_1233	34	.	2.62240	3.45693	1.74981	78
chr1	3201583	3202274	KI098T_peak_1234	66	.	3.71506	6.60155	4.65204	414
chr1	3202900	3203412	KI098T_peak_1235	46	.	3.05946	4.63011	2.79948	198
chr1	3204507	3205073	KI098T_peak_1236	66	.	3.71506	6.60155	4.65204	141
chr1	3205801	3206468	KI098T_peak_1237	59	.	3.49653	5.91840	4.00301	570
chr1	3206827	3207098	KI098T_peak_1238	40	.	2.84093	4.02820	2.25283	206
chr1	3209361	3209930	KI098T_peak_1239	34	.	2.62240	3.45693	1.74981	29
chr1	3210334	3210765	KI098T_peak_1240	52	.	3.27800	5.26074	3.38432	275
chr1	3212549	3212746	KI098T_peak_1241	34	.	2.62240	3.45693	1.74981	46
chr1	3212933	3213472	KI098T_peak_1242	46	.	3.05946	4.63011	2.79948	252
chr1	3214612	3215510	KI098T_peak_1243	40	.	2.84093	4.02820	2.25283	330
chr1	3216609	3216791	KI098T_peak_1244	24	.	2.18533	2.41525	0.90028	25
chr1	3218220	3218472	KI098T_peak_1245	29	.	2.40387	2.91847	1.29682	204
chr1	3219172	3219326	KI098T_peak_1246	29	.	2.40387	2.91847	1.29682	91
chr1	3219829	3220067	KI098T_peak_1247	29	.	2.40387	2.91847	1.29682	219
chr1	3221176	3221605	KI098T_peak_1248	52	.	3.27800	5.26074	3.38432	75
chr1	3222795	3223057	KI098T_peak_1249	34	.	2.62240	3.45693	1.74981	224
chr1	3223817	3225255	KI098T_peak_1250	59	.	3.49653	5.91840	4.00301	775
chr1	3226625	3226842	KI098T_peak_1251	40	.	2.84093	4.02820	2.25283	81
chr1	3227190	3227831	KI098T_peak_1252	103	.	4.80773	10.35635	8.27458	219
chr1	3228753	3230456	KI098T_peak_1253	1845	.	33.21704	184.54471	181.11487	1124
chr1	3232587	3232775	KI098T_peak_1254	24	.	2.18533	2.41525	0.90028	98
chr1	3232970	3233216	KI098T_peak_1255	40	.	2.84093	4.02820	2.25283	76
chr1	3233381	3233558	KI098T_peak_1256	34	.	2.62240	3.45693	1.74981	120
chr1	3233755	3233933	KI098T_peak_1257	34	.	2.62240	3.45693	1.74981	98
chr1	3236069	3236713	KI098T_peak_1258	52	.	3.27800	5.26074	3.38432	592
chr1	3237383	3237770	KI098T_peak_1259	52	.	3.27800	5.26074	3.38432	115
chr1	3238833	3240139	KI098T_peak_1260	111	.	5.02626	11.16792	9.06412	1074
chr1	3240499	3240784	KI098T_peak_1261	34	.	2.62240	3.45693	1.74981	257
chr1	3241783	3242029	KI098T_peak_1262	87	.	4.37066	8.79101	6.75687	155
chr1	3243396	3244928	KI098T_peak_1263	154	.	6.11893	15.48528	13.28292	786
chr1	3245521	3245703	KI098T_peak_1264	24	.	2.18533	2.41525	0.90028	153
chr1	3247118	3247604	KI098T_peak_1265	40	.	2.84093	4.02820	2.25283	279
chr1	3247986	3248462	KI098T_peak_1266	29	.	2.40387	2.91847	1.29682	19
chr1	3249315	3249565	KI098T_peak_1267	40	.	2.84093	4.02820	2.25283	171
chr1	3250805	3251242	KI098T_peak_1268	52	.	3.27800	5.26074	3.38432	278
chr1	3251598	3251905	KI098T_peak_1269	46	.	3.05946	4.63011	2.79948	79
chr1	3252351	3253165	KI098T_peak_1270	59	.	3.49653	5.91840	4.00301	120
chr1	3253319	3253636	KI098T_peak_1271	52	.	3.27800	5.26074	3.38432	138
chr1	3254155	3254363	KI098T_peak_1272	34	.	2.62240	3.45693	1.74981	49
chr1	3254843	3255100	KI098T_peak_1273	34	.	2.62240	3.45693	1.74981	122
chr1	3256105	3256579	KI098T_peak_1274	34	.	2.62240	3.45693	1.74981	319
chr1	3256946	3257122	KI098T_peak_1275	52	.	3.27800	5.26074	3.38432	124
chr1	3257397	3257854	KI098T_peak_1276	46	.	3.05946	4.63011	2.79948	369
chr1	3263681	3264057	KI098T_peak_1277	40	.	2.84093	4.02820	2.25283	152
chr1	3264359	3264582	KI098T_peak_1278	34	.	2.62240	3.45693	1.74981	127
chr1	3265460	3266355	KI098T_peak_1279	66	.	3.71506	6.60155	4.65204	607
chr1	3266705	3267431	KI098T_peak_1280	66	.	3.71506	6.60155	4.65204	435
chr1	3267637	3267937	KI098T_peak_1281	34	.	2.62240	3.45693	1.74981	83
chr1	3269360	3270301	KI098T_peak_1282	326	.	9.83399	32.69306	30.23188	336
chr1	3270703	3271873	KI098T_peak_1283	52	.	3.27800	5.26074	3.38432	928
chr1	3272015	3273640	KI098T_peak_1284	73	.	3.93360	7.30884	5.32873	576
chr1	3273861	3274872	KI098T_peak_1285	73	.	3.93360	7.30884	5.32873	312
chr1	3275818	3276289	KI098T_peak_1286	40	.	2.84093	4.02820	2.25283	51
chr1	3276512	3276770	KI098T_peak_1287	29	.	2.40387	2.91847	1.29682	24
chr1	3276920	3278513	KI098T_peak_1288	66	.	3.71506	6.60155	4.65204	899
chr1	3278726	3279087	KI098T_peak_1289	46	.	3.05946	4.63011	2.79948	79
chr1	3279543	3279755	KI098T_peak_1290	34	.	2.62240	3.45693	1.74981	185
chr1	3281018	3281199	KI098T_peak_1291	34	.	2.62240	3.45693	1.74981	38
chr1	3282433	3282859	KI098T_peak_1292	29	.	2.40387	2.91847	1.29682	165
chr1	3284622	3285267	KI098T_peak_1293	59	.	3.49653	5.91840	4.00301	111
chr1	3285671	3286157	KI098T_peak_1294	34	.	2.62240	3.45693	1.74981	69
chr1	3288525	3288913	KI098T_peak_1295	46	.	3.05946	4.63011	2.79948	43
chr1	3289805	3289976	KI098T_peak_1296	29	.	2.40387	2.91847	1.29682	108
chr1	3290602	3290818	KI098T_peak_1297	29	.	2.40387	2.91847	1.29682	15
chr1	3291192	3291413	KI098T_peak_1298	34	.	2.62240	3.45693	1.74981	144
chr1	3291732	3291946	KI098T_peak_1299	40	.	2.84093	4.02820	2.25283	54
chr1	3294231	3295622	KI098T_peak_1300	59	.	3.49653	5.91840	4.00301	1110
chr1	3296729	3297630	KI098T_peak_1301	590	.	14.64172	59.01419	56.29660	465
chr1	3297818	3298028	KI098T_peak_1302	46	.	3.05946	4.63011	2.79948	64
chr1	3298286	3298597	KI098T_peak_1303	34	.	2.62240	3.45693	1.74981	172
chr1	3298762	3299234	KI098T_peak_1304	59	.	3.49653	5.91840	4.00301	161
chr1	3299803	3300553	KI098T_peak_1305	66	.	3.71506	6.60155	4.65204	228
chr1	3300976	3302068	KI098T_peak_1306	87	.	4.37066	8.79101	6.75687	194
chr1	3303895	3304032	KI098T_peak_1307	24	.	2.18533	2.41525	0.90028	9
chr1	3306928	3307204	KI098T_peak_1308	59	.	3.49653	5.91840	4.00301	148
chr1	3308337	3308522	KI098T_peak_1309	24	.	2.18533	2.41525	0.90028	20
chr1	3310366	3310563	KI098T_peak_1310	34	.	2.62240	3.45693	1.74981	169
chr1	3311774	3312167	KI098T_peak_1311	52	.	3.27800	5.26074	3.38432	140
chr1	3313004	3313468	KI098T_peak_1312	40	.	2.84093	4.02820	2.25283	349
chr1	3313889	3314093	KI098T_peak_1313	46	.	3.05946	4.63011	2.79948	114
chr1	3317224	3317407	KI098T_peak_1314	46	.	3.05946	4.63011	2.79948	64
chr1	3318182	3318347	KI098T_peak_1315	29	.	2.40387	2.91847	1.29682	161
chr1	3319002	3319718	KI098T_peak_1316	80	.	4.15213	8.03904	6.03097	180
chr1	3320710	3321107	KI098T_peak_1317	46	.	3.05946	4.63011	2.79948	65
chr1	3321646	3322775	KI098T_peak_1318	52	.	3.27800	5.26074	3.38432	727
chr1	3324584	3324884	KI098T_peak_1319	34	.	2.62240	3.45693	1.74981	134
chr1	3325083	3325875	KI098T_peak_1320	80	.	4.15213	8.03904	6.03097	592
chr1	3326812	3327288	KI098T_peak_1321	111	.	5.02626	11.16792	9.06412	58
chr1	3327654	3328210	KI098T_peak_1322	73	.	3.93360	7.30884	5.32873	83
chr1	3328351	3328652	KI098T_peak_1323	34	.	2.62240	3.45693	1.74981	292
chr1	3329199	3329641	KI098T_peak_1324	34	.	2.62240	3.45693	1.74981	75
chr1	3330513	3332956	KI098T_peak_1325	103	.	4.80773	10.35635	8.27458	1638
chr1	3333193	3333363	KI098T_peak_1326	40	.	2.84093	4.02820	2.25283	83
chr1	3334553	3335640	KI098T_peak_1327	66	.	3.71506	6.60155	4.65204	419
chr1	3336141	3336427	KI098T_peak_1328	40	.	2.84093	4.02820	2.25283	29
chr1	3338524	3338795	KI098T_peak_1329	29	.	2.40387	2.91847	1.29682	21
chr1	3338939	3342220	KI098T_peak_1330	2922	.	46.98463	292.23270	288.36786	1224
chr1	3342897	3343039	KI098T_peak_1331	29	.	2.40387	2.91847	1.29682	108
chr1	3343179	3343365	KI098T_peak_1332	40	.	2.84093	4.02820	2.25283	168
chr1	3343801	3344670	KI098T_peak_1333	40	.	2.84093	4.02820	2.25283	137
chr1	3345805	3346429	KI098T_peak_1334	95	.	4.58920	9.56376	7.50509	230
chr1	3346569	3347241	KI098T_peak_1335	34	.	2.62240	3.45693	1.74981	436
chr1	3347710	3348152	KI098T_peak_1336	46	.	3.05946	4.63011	2.79948	366
chr1	3348463	3348739	KI098T_peak_1337	34	.	2.62240	3.45693	1.74981	211
chr1	3349604	3349748	KI098T_peak_1338	34	.	2.62240	3.45693	1.74981	19
chr1	3350328	3350589	KI098T_peak_1339	73	.	3.93360	7.30884	5.32873	168
chr1	3351135	3351495	KI098T_peak_1340	40	.	2.84093	4.02820	2.25283	290
chr1	3355229	3355573	KI098T_peak_1341	34	.	2.62240	3.45693	1.74981	33
chr1	3357193	3358057	KI098T_peak_1342	40	.	2.84093	4.02820	2.25283	643
chr1	3358877	3359202	KI098T_peak_1343	59	.	3.49653	5.91840	4.00301	136
chr1	3361185	3361597	KI098T_peak_1344	40	.	2.84093	4.02820	2.25283	17
chr1	3367262	3367513	KI098T_peak_1345	34	.	2.62240	3.45693	1.74981	114
chr1	3368833	3368992	KI098T_peak_1346	29	.	2.40387	2.91847	1.29682	156
chr1	3369445	3372121	KI098T_peak_1347	747	.	17.26412	74.76676	71.92980	1564
chr1	3372437	3373090	KI098T_peak_1348	52	.	3.27800	5.26074	3.38432	370
chr1	3373343	3374397	KI098T_peak_1349	87	.	4.37066	8.79101	6.75687	927
chr1	3374570	3375232	KI098T_peak_1350	87	.	4.37066	8.79101	6.75687	353
chr1	3375804	3378207	KI098T_peak_1351	478	.	12.67492	47.80027	45.18078	1045
chr1	3378513	3382622	KI098T_peak_1352	95	.	4.58920	9.56376	7.50509	335
chr1	3382919	3383243	KI098T_peak_1353	46	.	3.05946	4.63011	2.79948	170
chr1	3383397	3384483	KI098T_peak_1354	52	.	3.27800	5.26074	3.38432	165
chr1	3384874	3385092	KI098T_peak_1355	29	.	2.40387	2.91847	1.29682	63
chr1	3385426	3389410	KI098T_peak_1356	1878	.	33.65411	187.81027	184.36633	3029
chr1	3389620	3389765	KI098T_peak_1357	34	.	2.62240	3.45693	1.74981	18
chr1	3390457	3391016	KI098T_peak_1358	52	.	3.27800	5.26074	3.38432	415
chr1	3392623	3393165	KI098T_peak_1359	46	.	3.05946	4.63011	2.79948	143
chr1	3393863	3397452	KI098T_peak_1360	137	.	5.68186	13.70907	11.54408	19
chr1	3397614	3398125	KI098T_peak_1361	40	.	2.84093	4.02820	2.25283	485
chr1	3398274	3398699	KI098T_peak_1362	80	.	4.15213	8.03904	6.03097	231
chr1	3398939	3400900	KI098T_peak_1363	87	.	4.37066	8.79101	6.75687	598
chr1	3405894	3406076	KI098T_peak_1364	40	.	2.84093	4.02820	2.25283	30
chr1	3406828	3407379	KI098T_peak_1365	59	.	3.49653	5.91840	4.00301	198
chr1	3407673	3409325	KI098T_peak_1366	211	.	7.43013	21.16117	18.85790	341
chr1	3409978	3410591	KI098T_peak_1367	59	.	3.49653	5.91840	4.00301	148
chr1	3411012	3411883	KI098T_peak_1368	80	.	4.15213	8.03904	6.03097	456
chr1	3412370	3413456	KI098T_peak_1369	95	.	4.58920	9.56376	7.50509	864
chr1	3413900	3414092	KI098T_peak_1370	46	.	3.05946	4.63011	2.79948	91
chr1	3414483	3415227	KI098T_peak_1371	40	.	2.84093	4.02820	2.25283	363
chr1	3415685	3416396	KI098T_peak_1372	52	.	3.27800	5.26074	3.38432	132
chr1	3416650	3416996	KI098T_peak_1373	34	.	2.62240	3.45693	1.74981	260
chr1	3417163	3423041	KI098T_peak_1374	4966	.	70.80476	496.60849	492.06570	3770
chr1	3423481	3423670	KI098T_peak_1375	29	.	2.40387	2.91847	1.29682	23
chr1	3424104	3424391	KI098T_peak_1376	40	.	2.84093	4.02820	2.25283	241
chr1	3424999	3425367	KI098T_peak_1377	80	.	4.15213	8.03904	6.03097	267
chr1	3425918	3426600	KI098T_peak_1378	46	.	3.05946	4.63011	2.79948	296
chr1	3426825	3428358	KI098T_peak_1379	103	.	4.80773	10.35635	8.27458	803
chr1	3428624	3429463	KI098T_peak_1380	66	.	3.71506	6.60155	4.65204	132
chr1	3430910	3431058	KI098T_peak_1381	34	.	2.62240	3.45693	1.74981	132
chr1	3432636	3432811	KI098T_peak_1382	40	.	2.84093	4.02820	2.25283	100
chr1	3433519	3434357	KI098T_peak_1383	46	.	3.05946	4.63011	2.79948	755
chr1	3435895	3437068	KI098T_peak_1384	73	.	3.93360	7.30884	5.32873	113
chr1	3438231	3438404	KI098T_peak_1385	40	.	2.84093	4.02820	2.25283	22
chr1	3438895	3439129	KI098T_peak_1386	29	.	2.40387	2.91847	1.29682	143
chr1	3439702	3439953	KI098T_peak_1387	52	.	3.27800	5.26074	3.38432	215
chr1	3440682	3440941	KI098T_peak_1388	40	.	2.84093	4.02820	2.25283	30
chr1	3441258	3441966	KI098T_peak_1389	73	.	3.93360	7.30884	5.32873	86
chr1	3442632	3443898	KI098T_peak_1390	46	.	3.05946	4.63011	2.79948	603
chr1	3444876	3445079	KI098T_peak_1391	46	.	3.05946	4.63011	2.79948	34
chr1	3445436	3449510	KI098T_peak_1392	1354	.	26.44252	135.48772	132.28699	2575
chr1	3449816	3450291	KI098T_peak_1393	40	.	2.84093	4.02820	2.25283	397
chr1	3450464	3450691	KI098T_peak_1394	34	.	2.62240	3.45693	1.74981	179
chr1	3451496	3452472	KI098T_peak_1395	66	.	3.71506	6.60155	4.65204	876
chr1	3452618	3452783	KI098T_peak_1396	40	.	2.84093	4.02820	2.25283	82
chr1	3452930	3453442	KI098T_peak_1397	59	.	3.49653	5.91840	4.00301	448
chr1	3454485	3455026	KI098T_peak_1398	52	.	3.27800	5.26074	3.38432	147
chr1	3455442	3456063	KI098T_peak_1399	46	.	3.05946	4.63011	2.79948	573
chr1	3456210	3456538	KI098T_peak_1400	40	.	2.84093	4.02820	2.25283	274
chr1	3457886	3458248	KI098T_peak_1401	34	.	2.62240	3.45693	1.74981	211
chr1	3458690	3459871	KI098T_peak_1402	87	.	4.37066	8.79101	6.75687	1052
chr1	3460116	3461506	KI098T_peak_1403	87	.	4.37066	8.79101	6.75687	165
chr1	3461801	3462422	KI098T_peak_1404	73	.	3.93360	7.30884	5.32873	222
chr1	3463536	3464554	KI098T_peak_1405	66	.	3.71506	6.60155	4.65204	435
chr1	3464700	3466974	KI098T_peak_1406	87	.	4.37066	8.79101	6.75687	415
chr1	3467500	3467855	KI098T_peak_1407	40	.	2.84093	4.02820	2.25283	117
chr1	3467995	3469136	KI098T_peak_1408	95	.	4.58920	9.56376	7.50509	853
chr1	3470200	3470420	KI098T_peak_1409	29	.	2.40387	2.91847	1.29682	85
chr1	3471893	3472140	KI098T_peak_1410	59	.	3.49653	5.91840	4.00301	133
chr1	3473012	3473476	KI098T_peak_1411	66	.	3.71506	6.60155	4.65204	197
chr1	3473652	3474649	KI098T_peak_1412	52	.	3.27800	5.26074	3.38432	144
chr1	3476917	3477226	KI098T_peak_1413	34	.	2.62240	3.45693	1.74981	7
chr1	3477468	3477648	KI098T_peak_1414	40	.	2.84093	4.02820	2.25283	76
chr1	3477945	3478113	KI098T_peak_1415	40	.	2.84093	4.02820	2.25283	51
chr1	3478597	3478759	KI098T_peak_1416	24	.	2.18533	2.41525	0.90028	94
chr1	3479023	3480009	KI098T_peak_1417	95	.	4.58920	9.56376	7.50509	264
chr1	3481322	3481648	KI098T_peak_1418	46	.	3.05946	4.63011	2.79948	242
chr1	3481861	3482258	KI098T_peak_1419	46	.	3.05946	4.63011	2.79948	65
chr1	3483600	3484566	KI098T_peak_1420	95	.	4.58920	9.56376	7.50509	243
chr1	3484751	3484989	KI098T_peak_1421	40	.	2.84093	4.02820	2.25283	78
chr1	3485263	3486175	KI098T_peak_1422	52	.	3.27800	5.26074	3.38432	292
chr1	3487084	3487837	KI098T_peak_1423	40	.	2.84093	4.02820	2.25283	347
chr1	3488025	3488701	KI098T_peak_1424	80	.	4.15213	8.03904	6.03097	315
chr1	3489593	3490799	KI098T_peak_1425	59	.	3.49653	5.91840	4.00301	679
chr1	3491975	3495094	KI098T_peak_1426	95	.	4.58920	9.56376	7.50509	372
chr1	3495462	3495766	KI098T_peak_1427	29	.	2.40387	2.91847	1.29682	195
chr1	3496911	3497310	KI098T_peak_1428	73	.	3.93360	7.30884	5.32873	198
chr1	3498736	3499143	KI098T_peak_1429	34	.	2.62240	3.45693	1.74981	97
chr1	3500388	3501495	KI098T_peak_1430	66	.	3.71506	6.60155	4.65204	139
chr1	3501710	3502354	KI098T_peak_1431	66	.	3.71506	6.60155	4.65204	505
chr1	3505963	3506190	KI098T_peak_1432	24	.	2.18533	2.41525	0.90028	107
chr1	3506797	3506984	KI098T_peak_1433	29	.	2.40387	2.91847	1.29682	5
chr1	3507143	3507884	KI098T_peak_1434	95	.	4.58920	9.56376	7.50509	261
chr1	3508620	3509009	KI098T_peak_1435	29	.	2.40387	2.91847	1.29682	58
chr1	3509458	3509743	KI098T_peak_1436	29	.	2.40387	2.91847	1.29682	130
chr1	3510629	3510945	KI098T_peak_1437	29	.	2.40387	2.91847	1.29682	68
chr1	3511848	3512143	KI098T_peak_1438	40	.	2.84093	4.02820	2.25283	154
chr1	3512667	3513038	KI098T_peak_1439	46	.	3.05946	4.63011	2.79948	319
chr1	3514050	3515042	KI098T_peak_1440	111	.	5.02626	11.16792	9.06412	830
chr1	3515641	3516531	KI098T_peak_1441	46	.	3.05946	4.63011	2.79948	438
chr1	3517668	3517843	KI098T_peak_1442	29	.	2.40387	2.91847	1.29682	34
chr1	3518703	3519085	KI098T_peak_1443	29	.	2.40387	2.91847	1.29682	42
chr1	3519464	3519607	KI098T_peak_1444	29	.	2.40387	2.91847	1.29682	120
chr1	3519974	3520167	KI098T_peak_1445	34	.	2.62240	3.45693	1.74981	63
chr1	3521253	3521577	KI098T_peak_1446	34	.	2.62240	3.45693	1.74981	229
chr1	3521726	3522010	KI098T_peak_1447	59	.	3.49653	5.91840	4.00301	22
chr1	3522389	3522802	KI098T_peak_1448	59	.	3.49653	5.91840	4.00301	149
chr1	3523388	3523790	KI098T_peak_1449	46	.	3.05946	4.63011	2.79948	101
chr1	3525944	3526097	KI098T_peak_1450	34	.	2.62240	3.45693	1.74981	6
chr1	3526253	3526393	KI098T_peak_1451	24	.	2.18533	2.41525	0.90028	21
chr1	3528201	3528910	KI098T_peak_1452	52	.	3.27800	5.26074	3.38432	92
chr1	3529240	3530095	KI098T_peak_1453	52	.	3.27800	5.26074	3.38432	710
chr1	3530687	3530843	KI098T_peak_1454	29	.	2.40387	2.91847	1.29682	138
chr1	3531802	3532124	KI098T_peak_1455	34	.	2.62240	3.45693	1.74981	155
chr1	3534380	3534674	KI098T_peak_1456	46	.	3.05946	4.63011	2.79948	230
chr1	3534860	3535168	KI098T_peak_1457	40	.	2.84093	4.02820	2.25283	234
chr1	3535310	3536433	KI098T_peak_1458	192	.	6.99306	19.21499	16.94386	389
chr1	3537035	3538013	KI098T_peak_1459	349	.	10.27106	34.92265	32.43562	784
chr1	3538154	3538341	KI098T_peak_1460	34	.	2.62240	3.45693	1.74981	14
chr1	3539667	3540039	KI098T_peak_1461	46	.	3.05946	4.63011	2.79948	295
chr1	3540240	3542449	KI098T_peak_1462	2210	.	38.02478	221.06155	217.48021	1185
chr1	3544210	3544486	KI098T_peak_1463	66	.	3.71506	6.60155	4.65204	95
chr1	3546237	3546439	KI098T_peak_1464	34	.	2.62240	3.45693	1.74981	146
chr1	3547733	3547992	KI098T_peak_1465	52	.	3.27800	5.26074	3.38432	21
chr1	3549185	3549685	KI098T_peak_1466	40	.	2.84093	4.02820	2.25283	47
chr1	3550531	3550839	KI098T_peak_1467	40	.	2.84093	4.02820	2.25283	19
chr1	3557761	3558101	KI098T_peak_1468	34	.	2.62240	3.45693	1.74981	181
chr1	3562021	3562188	KI098T_peak_1469	29	.	2.40387	2.91847	1.29682	13
chr1	3566322	3566838	KI098T_peak_1470	283	.	8.95986	28.34977	25.94279	343
chr1	3567319	3567502	KI098T_peak_1471	24	.	2.18533	2.41525	0.90028	47
chr1	3568833	3570013	KI098T_peak_1472	59	.	3.49653	5.91840	4.00301	586
chr1	3571486	3571984	KI098T_peak_1473	34	.	2.62240	3.45693	1.74981	465
chr1	3572377	3572865	KI098T_peak_1474	87	.	4.37066	8.79101	6.75687	289
chr1	3574352	3574940	KI098T_peak_1475	40	.	2.84093	4.02820	2.25283	502
chr1	3578729	3579016	KI098T_peak_1476	29	.	2.40387	2.91847	1.29682	59
chr1	3579247	3580084	KI098T_peak_1477	46	.	3.05946	4.63011	2.79948	377
chr1	3580338	3581782	KI098T_peak_1478	87	.	4.37066	8.79101	6.75687	1344
chr1	3582366	3587085	KI098T_peak_1479	6021	.	82.38701	602.15869	597.26520	3221
chr1	3587353	3591431	KI098T_peak_1480	9128	.	114.72993	912.85693	907.22028	1159
chr1	3592833	3594342	KI098T_peak_1481	95	.	4.58920	9.56376	7.50509	1348
chr1	3594991	3595608	KI098T_peak_1482	66	.	3.71506	6.60155	4.65204	274
chr1	3596670	3598687	KI098T_peak_1483	1927	.	34.30971	192.72964	189.26474	1054
chr1	3598842	3599457	KI098T_peak_1484	80	.	4.15213	8.03904	6.03097	291
chr1	3599597	3600239	KI098T_peak_1485	46	.	3.05946	4.63011	2.79948	522
chr1	3600391	3600827	KI098T_peak_1486	40	.	2.84093	4.02820	2.25283	323
chr1	3601484	3602289	KI098T_peak_1487	103	.	4.80773	10.35635	8.27458	612
chr1	3602473	3605348	KI098T_peak_1488	95	.	4.58920	9.56376	7.50509	558
chr1	3605603	3609068	KI098T_peak_1489	761	.	17.48265	76.11670	73.27023	1543
chr1	3609362	3609679	KI098T_peak_1490	52	.	3.27800	5.26074	3.38432	119
chr1	3612264	3612956	KI098T_peak_1491	46	.	3.05946	4.63011	2.79948	343
chr1	3613711	3616262	KI098T_peak_1492	294	.	9.17839	29.42056	26.99965	878
chr1	3617316	3617935	KI098T_peak_1493	59	.	3.49653	5.91840	4.00301	30
chr1	3618399	3618871	KI098T_peak_1494	34	.	2.62240	3.45693	1.74981	64
chr1	3621129	3621527	KI098T_peak_1495	87	.	4.37066	8.79101	6.75687	307
chr1	3621722	3622456	KI098T_peak_1496	66	.	3.71506	6.60155	4.65204	528
chr1	3623040	3624242	KI098T_peak_1497	52	.	3.27800	5.26074	3.38432	370
chr1	3624981	3625394	KI098T_peak_1498	34	.	2.62240	3.45693	1.74981	394
chr1	3625720	3625997	KI098T_peak_1499	59	.	3.49653	5.91840	4.00301	227
chr1	3626621	3626903	KI098T_peak_1500	34	.	2.62240	3.45693	1.74981	204
chr1	3627140	3628406	KI098T_peak_1501	59	.	3.49653	5.91840	4.00301	1209
chr1	3629198	3629393	KI098T_peak_1502	40	.	2.84093	4.02820	2.25283	51
chr1	3629681	3629906	KI098T_peak_1503	52	.	3.27800	5.26074	3.38432	111
chr1	3630228	3630391	KI098T_peak_1504	34	.	2.62240	3.45693	1.74981	27
chr1	3630651	3640386	KI098T_peak_1505	641	.	15.51586	64.16967	61.41142	3332
chr1	3641006	3641208	KI098T_peak_1506	59	.	3.49653	5.91840	4.00301	158
chr1	3643940	3644854	KI098T_peak_1507	87	.	4.37066	8.79101	6.75687	254
chr1	3645450	3645820	KI098T_peak_1508	34	.	2.62240	3.45693	1.74981	226
chr1	3646126	3646498	KI098T_peak_1509	52	.	3.27800	5.26074	3.38432	180
chr1	3646647	3648105	KI098T_peak_1510	95	.	4.58920	9.56376	7.50509	1098
chr1	3648289	3648577	KI098T_peak_1511	40	.	2.84093	4.02820	2.25283	150
chr1	3648749	3649783	KI098T_peak_1512	73	.	3.93360	7.30884	5.32873	267
chr1	3650352	3651173	KI098T_peak_1513	52	.	3.27800	5.26074	3.38432	425
chr1	3653161	3653341	KI098T_peak_1514	40	.	2.84093	4.02820	2.25283	38
chr1	3654211	3654352	KI098T_peak_1515	40	.	2.84093	4.02820	2.25283	68
chr1	3658383	3659240	KI098T_peak_1516	66	.	3.71506	6.60155	4.65204	37
chr1	3659446	3659594	KI098T_peak_1517	40	.	2.84093	4.02820	2.25283	114
chr1	3661235	3661596	KI098T_peak_1518	52	.	3.27800	5.26074	3.38432	257
chr1	3661761	3661975	KI098T_peak_1519	40	.	2.84093	4.02820	2.25283	137
chr1	3662625	3663054	KI098T_peak_1520	73	.	3.93360	7.30884	5.32873	110
chr1	3663360	3664178	KI098T_peak_1521	441	.	12.01933	44.19146	41.60648	638
chr1	3664780	3665048	KI098T_peak_1522	40	.	2.84093	4.02820	2.25283	87
chr1	3667192	3667367	KI098T_peak_1523	29	.	2.40387	2.91847	1.29682	43
chr1	3670393	3670919	KI098T_peak_1524	29	.	2.40387	2.91847	1.29682	320
chr1	3672145	3672545	KI098T_peak_1525	52	.	3.27800	5.26074	3.38432	311
chr1	3676205	3676600	KI098T_peak_1526	128	.	5.46333	12.84498	10.69959	291
chr1	3678798	3679293	KI098T_peak_1527	59	.	3.49653	5.91840	4.00301	326
chr1	3679646	3679956	KI098T_peak_1528	34	.	2.62240	3.45693	1.74981	118
chr1	3682351	3682583	KI098T_peak_1529	34	.	2.62240	3.45693	1.74981	18
chr1	3683283	3683435	KI098T_peak_1530	34	.	2.62240	3.45693	1.74981	96
chr1	3685030	3685819	KI098T_peak_1531	73	.	3.93360	7.30884	5.32873	423
chr1	3686556	3687189	KI098T_peak_1532	52	.	3.27800	5.26074	3.38432	215
chr1	3687893	3696480	KI098T_peak_1533	1462	.	27.97225	146.29266	143.03809	1313
chr1	3696873	3697291	KI098T_peak_1534	34	.	2.62240	3.45693	1.74981	190
chr1	3699607	3699749	KI098T_peak_1535	29	.	2.40387	2.91847	1.29682	116
chr1	3700705	3700857	KI098T_peak_1536	29	.	2.40387	2.91847	1.29682	136
chr1	3701671	3701956	KI098T_peak_1537	46	.	3.05946	4.63011	2.79948	263
chr1	3703046	3703674	KI098T_peak_1538	29	.	2.40387	2.91847	1.29682	95
chr1	3705038	3705347	KI098T_peak_1539	46	.	3.05946	4.63011	2.79948	168
chr1	3705882	3706728	KI098T_peak_1540	46	.	3.05946	4.63011	2.79948	388
chr1	3706868	3707186	KI098T_peak_1541	40	.	2.84093	4.02820	2.25283	207
chr1	3712589	3713689	KI098T_peak_1542	720	.	16.82705	72.08330	69.26560	547
chr1	3716284	3717052	KI098T_peak_1543	59	.	3.49653	5.91840	4.00301	186
chr1	3717200	3717374	KI098T_peak_1544	29	.	2.40387	2.91847	1.29682	12
chr1	3717962	3718227	KI098T_peak_1545	95	.	4.58920	9.56376	7.50509	180
chr1	3727525	3728324	KI098T_peak_1546	163	.	6.33746	16.39629	14.17608	515
chr1	3730314	3730666	KI098T_peak_1547	34	.	2.62240	3.45693	1.74981	293
chr1	3731079	3731244	KI098T_peak_1548	40	.	2.84093	4.02820	2.25283	137
chr1	3731829	3731979	KI098T_peak_1549	34	.	2.62240	3.45693	1.74981	120
chr1	3732967	3733674	KI098T_peak_1550	46	.	3.05946	4.63011	2.79948	372
chr1	3733982	3734567	KI098T_peak_1551	59	.	3.49653	5.91840	4.00301	247
chr1	3736025	3740063	KI098T_peak_1552	1339	.	26.22398	133.95822	130.76534	2456
chr1	3743540	3743877	KI098T_peak_1553	29	.	2.40387	2.91847	1.29682	156
chr1	3744191	3745581	KI098T_peak_1554	371	.	10.70813	37.18869	34.67645	975
chr1	3747505	3747647	KI098T_peak_1555	40	.	2.84093	4.02820	2.25283	102
chr1	3754765	3754960	KI098T_peak_1556	29	.	2.40387	2.91847	1.29682	147
chr1	3767316	3767557	KI098T_peak_1557	34	.	2.62240	3.45693	1.74981	36
chr1	3770580	3770830	KI098T_peak_1558	46	.	3.05946	4.63011	2.79948	200
chr1	3773020	3775398	KI098T_peak_1559	1732	.	31.68731	173.20593	169.82562	887
chr1	3776218	3776388	KI098T_peak_1560	34	.	2.62240	3.45693	1.74981	151
chr1	3782466	3782783	KI098T_peak_1561	29	.	2.40387	2.91847	1.29682	68
chr1	3784586	3784763	KI098T_peak_1562	34	.	2.62240	3.45693	1.74981	21
chr1	3785159	3785706	KI098T_peak_1563	103	.	4.80773	10.35635	8.27458	458
chr1	3786073	3786250	KI098T_peak_1564	29	.	2.40387	2.91847	1.29682	9
chr1	3805089	3805249	KI098T_peak_1565	34	.	2.62240	3.45693	1.74981	129
chr1	3812612	3812995	KI098T_peak_1566	34	.	2.62240	3.45693	1.74981	196
chr1	3816112	3818877	KI098T_peak_1567	1715	.	31.46878	171.59789	168.22466	1908
chr1	3819320	3820316	KI098T_peak_1568	87	.	4.37066	8.79101	6.75687	593
chr1	3822040	3822179	KI098T_peak_1569	29	.	2.40387	2.91847	1.29682	122
chr1	3823112	3823394	KI098T_peak_1570	34	.	2.62240	3.45693	1.74981	218
chr1	3823824	3824673	KI098T_peak_1571	119	.	5.24480	11.99771	9.87268	573
chr1	3826433	3827821	KI098T_peak_1572	201	.	7.21160	20.18164	17.89433	1137
chr1	3829305	3829520	KI098T_peak_1573	29	.	2.40387	2.91847	1.29682	175
chr1	3829772	3830034	KI098T_peak_1574	52	.	3.27800	5.26074	3.38432	151
chr1	3834534	3834828	KI098T_peak_1575	40	.	2.84093	4.02820	2.25283	169
chr1	3835747	3836199	KI098T_peak_1576	40	.	2.84093	4.02820	2.25283	104
chr1	3840353	3840524	KI098T_peak_1577	59	.	3.49653	5.91840	4.00301	90
chr1	3841108	3841700	KI098T_peak_1578	40	.	2.84093	4.02820	2.25283	316
chr1	3842372	3842709	KI098T_peak_1579	59	.	3.49653	5.91840	4.00301	125
chr1	3844378	3844621	KI098T_peak_1580	40	.	2.84093	4.02820	2.25283	72
chr1	3999483	4000008	KI098T_peak_1581	73	.	3.93360	7.30884	5.32873	310
chr1	4000668	4000887	KI098T_peak_1582	40	.	2.84093	4.02820	2.25283	113
chr1	4004724	4004942	KI098T_peak_1583	29	.	2.40387	2.91847	1.29682	152
chr1	4005148	4005460	KI098T_peak_1584	34	.	2.62240	3.45693	1.74981	162
chr1	4008182	4008444	KI098T_peak_1585	59	.	3.49653	5.91840	4.00301	70
chr1	4009930	4010205	KI098T_peak_1586	29	.	2.40387	2.91847	1.29682	120
chr1	4013127	4013279	KI098T_peak_1587	40	.	2.84093	4.02820	2.25283	128
chr1	4013432	4016171	KI098T_peak_1588	2043	.	35.83944	204.30386	200.79047	1516
chr1	4019702	4020001	KI098T_peak_1589	34	.	2.62240	3.45693	1.74981	251
chr1	4023357	4023731	KI098T_peak_1590	40	.	2.84093	4.02820	2.25283	113
chr1	4026531	4026716	KI098T_peak_1591	29	.	2.40387	2.91847	1.29682	119
chr1	4031569	4031735	KI098T_peak_1592	34	.	2.62240	3.45693	1.74981	11
chr1	4034893	4035099	KI098T_peak_1593	52	.	3.27800	5.26074	3.38432	122
chr1	4037649	4037806	KI098T_peak_1594	59	.	3.49653	5.91840	4.00301	80
chr1	4038290	4039216	KI098T_peak_1595	52	.	3.27800	5.26074	3.38432	265
chr1	4039468	4039955	KI098T_peak_1596	66	.	3.71506	6.60155	4.65204	200
chr1	4041097	4042655	KI098T_peak_1597	173	.	6.55600	17.32188	15.08422	1271
chr1	4044634	4044897	KI098T_peak_1598	34	.	2.62240	3.45693	1.74981	47
chr1	4045272	4045440	KI098T_peak_1599	34	.	2.62240	3.45693	1.74981	124
chr1	4052466	4052879	KI098T_peak_1600	34	.	2.62240	3.45693	1.74981	50
chr1	4055841	4056041	KI098T_peak_1601	40	.	2.84093	4.02820	2.25283	189
chr1	4056484	4056816	KI098T_peak_1602	40	.	2.84093	4.02820	2.25283	43
chr1	4057261	4057559	KI098T_peak_1603	40	.	2.84093	4.02820	2.25283	59
chr1	4060677	4061213	KI098T_peak_1604	52	.	3.27800	5.26074	3.38432	344
chr1	4061985	4062634	KI098T_peak_1605	52	.	3.27800	5.26074	3.38432	459
chr1	4077811	4078128	KI098T_peak_1606	40	.	2.84093	4.02820	2.25283	223
chr1	4078501	4079728	KI098T_peak_1607	927	.	20.10505	92.71860	89.76227	450
chr1	4079871	4080067	KI098T_peak_1608	29	.	2.40387	2.91847	1.29682	189
chr1	4080443	4081143	KI098T_peak_1609	128	.	5.46333	12.84498	10.69959	165
chr1	4081475	4081765	KI098T_peak_1610	40	.	2.84093	4.02820	2.25283	231
chr1	4082440	4082662	KI098T_peak_1611	34	.	2.62240	3.45693	1.74981	181
chr1	4087099	4087259	KI098T_peak_1612	29	.	2.40387	2.91847	1.29682	4
chr1	4092746	4093086	KI098T_peak_1613	40	.	2.84093	4.02820	2.25283	127
chr1	4106557	4106745	KI098T_peak_1614	40	.	2.84093	4.02820	2.25283	142
chr1	4107180	4109230	KI098T_peak_1615	1218	.	24.47572	121.85449	118.72556	1180
chr1	4111095	4111301	KI098T_peak_1616	40	.	2.84093	4.02820	2.25283	52
chr1	4112890	4113033	KI098T_peak_1617	29	.	2.40387	2.91847	1.29682	5
chr1	4113231	4113421	KI098T_peak_1618	34	.	2.62240	3.45693	1.74981	81
chr1	4114697	4115047	KI098T_peak_1619	59	.	3.49653	5.91840	4.00301	244
chr1	4115233	4115631	KI098T_peak_1620	59	.	3.49653	5.91840	4.00301	198
chr1	4116220	4116475	KI098T_peak_1621	29	.	2.40387	2.91847	1.29682	12
chr1	4118879	4119202	KI098T_peak_1622	40	.	2.84093	4.02820	2.25283	146
chr1	4119369	4119519	KI098T_peak_1623	34	.	2.62240	3.45693	1.74981	137
chr1	4120962	4121671	KI098T_peak_1624	52	.	3.27800	5.26074	3.38432	388
chr1	4121853	4122537	KI098T_peak_1625	73	.	3.93360	7.30884	5.32873	74
chr1	4122711	4123783	KI098T_peak_1626	59	.	3.49653	5.91840	4.00301	164
chr1	4131536	4134085	KI098T_peak_1627	941	.	20.32359	94.13387	91.16866	1665
chr1	4134774	4134957	KI098T_peak_1628	40	.	2.84093	4.02820	2.25283	147
chr1	4138266	4138861	KI098T_peak_1629	59	.	3.49653	5.91840	4.00301	40
chr1	4139367	4139553	KI098T_peak_1630	24	.	2.18533	2.41525	0.90028	102
chr1	4140649	4141207	KI098T_peak_1631	59	.	3.49653	5.91840	4.00301	162
chr1	4141933	4142235	KI098T_peak_1632	34	.	2.62240	3.45693	1.74981	95
chr1	4143701	4145341	KI098T_peak_1633	95	.	4.58920	9.56376	7.50509	314
chr1	4147058	4147237	KI098T_peak_1634	29	.	2.40387	2.91847	1.29682	7
chr1	4149697	4149914	KI098T_peak_1635	24	.	2.18533	2.41525	0.90028	18
chr1	4151500	4151692	KI098T_peak_1636	34	.	2.62240	3.45693	1.74981	62
chr1	4166693	4166952	KI098T_peak_1637	40	.	2.84093	4.02820	2.25283	169
chr1	4170137	4170350	KI098T_peak_1638	46	.	3.05946	4.63011	2.79948	109
chr1	4172056	4172311	KI098T_peak_1639	29	.	2.40387	2.91847	1.29682	210
chr1	4173062	4173395	KI098T_peak_1640	29	.	2.40387	2.91847	1.29682	151
chr1	4182748	4183048	KI098T_peak_1641	46	.	3.05946	4.63011	2.79948	84
chr1	4184588	4184994	KI098T_peak_1642	34	.	2.62240	3.45693	1.74981	365
chr1	4187931	4188801	KI098T_peak_1643	34	.	2.62240	3.45693	1.74981	634
chr1	4188955	4189217	KI098T_peak_1644	34	.	2.62240	3.45693	1.74981	116
chr1	4189501	4189759	KI098T_peak_1645	46	.	3.05946	4.63011	2.79948	181
chr1	4190231	4190466	KI098T_peak_1646	40	.	2.84093	4.02820	2.25283	127
chr1	4191217	4191628	KI098T_peak_1647	34	.	2.62240	3.45693	1.74981	201
chr1	4192652	4192836	KI098T_peak_1648	34	.	2.62240	3.45693	1.74981	18
chr1	4193156	4193312	KI098T_peak_1649	34	.	2.62240	3.45693	1.74981	97
chr1	4201171	4201625	KI098T_peak_1650	40	.	2.84093	4.02820	2.25283	20
chr1	4204487	4204769	KI098T_peak_1651	128	.	5.46333	12.84498	10.69959	94
chr1	4208614	4208869	KI098T_peak_1652	40	.	2.84093	4.02820	2.25283	3
chr1	4209914	4210244	KI098T_peak_1653	40	.	2.84093	4.02820	2.25283	278
chr1	4211628	4211852	KI098T_peak_1654	40	.	2.84093	4.02820	2.25283	58
chr1	4213448	4213841	KI098T_peak_1655	59	.	3.49653	5.91840	4.00301	260
chr1	4216316	4216482	KI098T_peak_1656	40	.	2.84093	4.02820	2.25283	86
chr1	4217837	4218019	KI098T_peak_1657	29	.	2.40387	2.91847	1.29682	54
chr1	4220245	4220618	KI098T_peak_1658	40	.	2.84093	4.02820	2.25283	214
chr1	4222187	4222367	KI098T_peak_1659	29	.	2.40387	2.91847	1.29682	166
chr1	4225177	4225514	KI098T_peak_1660	52	.	3.27800	5.26074	3.38432	13
chr1	4225714	4225861	KI098T_peak_1661	29	.	2.40387	2.91847	1.29682	44
chr1	4227206	4227373	KI098T_peak_1662	34	.	2.62240	3.45693	1.74981	42
chr1	4230241	4230587	KI098T_peak_1663	46	.	3.05946	4.63011	2.79948	136
chr1	4231073	4232467	KI098T_peak_1664	173	.	6.55600	17.32188	15.08422	736
chr1	4233050	4233733	KI098T_peak_1665	315	.	9.61546	31.59243	29.14446	373
chr1	4234234	4234398	KI098T_peak_1666	40	.	2.84093	4.02820	2.25283	40
chr1	4234671	4234831	KI098T_peak_1667	34	.	2.62240	3.45693	1.74981	47
chr1	4235657	4235812	KI098T_peak_1668	24	.	2.18533	2.41525	0.90028	79
chr1	4240050	4240396	KI098T_peak_1669	40	.	2.84093	4.02820	2.25283	258
chr1	4243145	4243291	KI098T_peak_1670	29	.	2.40387	2.91847	1.29682	129
chr1	4243446	4243588	KI098T_peak_1671	34	.	2.62240	3.45693	1.74981	37
chr1	4244814	4245067	KI098T_peak_1672	29	.	2.40387	2.91847	1.29682	239
chr1	4262850	4263173	KI098T_peak_1673	24	.	2.18533	2.41525	0.90028	60
chr1	4267647	4267825	KI098T_peak_1674	34	.	2.62240	3.45693	1.74981	177
chr1	4268301	4268483	KI098T_peak_1675	29	.	2.40387	2.91847	1.29682	53
chr1	4272366	4272670	KI098T_peak_1676	52	.	3.27800	5.26074	3.38432	237
chr1	4275879	4276371	KI098T_peak_1677	34	.	2.62240	3.45693	1.74981	470
chr1	4277808	4278372	KI098T_peak_1678	46	.	3.05946	4.63011	2.79948	211
chr1	4278520	4278800	KI098T_peak_1679	40	.	2.84093	4.02820	2.25283	249
chr1	4283128	4283280	KI098T_peak_1680	29	.	2.40387	2.91847	1.29682	40
chr1	4285401	4285608	KI098T_peak_1681	29	.	2.40387	2.91847	1.29682	49
chr1	4299148	4299402	KI098T_peak_1682	34	.	2.62240	3.45693	1.74981	28
chr1	4322826	4323003	KI098T_peak_1683	29	.	2.40387	2.91847	1.29682	158
chr1	4325990	4326151	KI098T_peak_1684	34	.	2.62240	3.45693	1.74981	11
chr1	4327191	4328315	KI098T_peak_1685	315	.	9.61546	31.59243	29.14446	539
chr1	4332311	4332544	KI098T_peak_1686	40	.	2.84093	4.02820	2.25283	31
chr1	4340808	4340999	KI098T_peak_1687	40	.	2.84093	4.02820	2.25283	155
chr1	4341146	4341402	KI098T_peak_1688	40	.	2.84093	4.02820	2.25283	92
chr1	4356589	4356842	KI098T_peak_1689	29	.	2.40387	2.91847	1.29682	140
chr1	4357239	4357497	KI098T_peak_1690	40	.	2.84093	4.02820	2.25283	179
chr1	4357801	4357987	KI098T_peak_1691	29	.	2.40387	2.91847	1.29682	9
chr1	4358243	4358411	KI098T_peak_1692	52	.	3.27800	5.26074	3.38432	91
chr1	4359910	4360120	KI098T_peak_1693	24	.	2.18533	2.41525	0.90028	90
chr1	4360811	4361092	KI098T_peak_1694	52	.	3.27800	5.26074	3.38432	22
chr1	4361752	4362053	KI098T_peak_1695	40	.	2.84093	4.02820	2.25283	282
chr1	4367742	4368396	KI098T_peak_1696	40	.	2.84093	4.02820	2.25283	578
chr1	4370117	4370359	KI098T_peak_1697	40	.	2.84093	4.02820	2.25283	166
chr1	4370833	4371122	KI098T_peak_1698	34	.	2.62240	3.45693	1.74981	221
chr1	4378875	4379060	KI098T_peak_1699	29	.	2.40387	2.91847	1.29682	5
chr1	4382862	4383038	KI098T_peak_1700	46	.	3.05946	4.63011	2.79948	90
chr1	4384100	4384391	KI098T_peak_1701	40	.	2.84093	4.02820	2.25283	169
chr1	4386654	4387037	KI098T_peak_1702	34	.	2.62240	3.45693	1.74981	74
chr1	4387873	4388142	KI098T_peak_1703	40	.	2.84093	4.02820	2.25283	127
chr1	4394858	4395399	KI098T_peak_1704	46	.	3.05946	4.63011	2.79948	89
chr1	4396141	4396366	KI098T_peak_1705	40	.	2.84093	4.02820	2.25283	30
chr1	4401217	4401466	KI098T_peak_1706	73	.	3.93360	7.30884	5.32873	135
chr1	4401793	4402513	KI098T_peak_1707	46	.	3.05946	4.63011	2.79948	362
chr1	4403250	4403474	KI098T_peak_1708	46	.	3.05946	4.63011	2.79948	60
chr1	4404177	4404551	KI098T_peak_1709	46	.	3.05946	4.63011	2.79948	170
chr1	4406594	4406781	KI098T_peak_1710	40	.	2.84093	4.02820	2.25283	23
chr1	4411303	4411495	KI098T_peak_1711	46	.	3.05946	4.63011	2.79948	144
chr1	4413005	4413487	KI098T_peak_1712	95	.	4.58920	9.56376	7.50509	249
chr1	4413711	4414004	KI098T_peak_1713	46	.	3.05946	4.63011	2.79948	57
chr1	4415683	4416012	KI098T_peak_1714	52	.	3.27800	5.26074	3.38432	111
chr1	4416723	4417152	KI098T_peak_1715	29	.	2.40387	2.91847	1.29682	412
chr1	4417511	4417985	KI098T_peak_1716	40	.	2.84093	4.02820	2.25283	174
chr1	4420499	4420739	KI098T_peak_1717	40	.	2.84093	4.02820	2.25283	142
chr1	4422621	4422947	KI098T_peak_1718	52	.	3.27800	5.26074	3.38432	301
chr1	4426231	4426496	KI098T_peak_1719	40	.	2.84093	4.02820	2.25283	84
chr1	4435837	4436124	KI098T_peak_1720	80	.	4.15213	8.03904	6.03097	161
chr1	4436974	4437171	KI098T_peak_1721	34	.	2.62240	3.45693	1.74981	26
chr1	4447564	4447750	KI098T_peak_1722	40	.	2.84093	4.02820	2.25283	65
chr1	4449877	4450108	KI098T_peak_1723	29	.	2.40387	2.91847	1.29682	80
chr1	4451020	4451560	KI098T_peak_1724	34	.	2.62240	3.45693	1.74981	159
chr1	4454469	4454732	KI098T_peak_1725	52	.	3.27800	5.26074	3.38432	112
chr1	4455364	4456427	KI098T_peak_1726	192	.	6.99306	19.21499	16.94386	614
chr1	4457401	4457576	KI098T_peak_1727	73	.	3.93360	7.30884	5.32873	57
chr1	4461551	4461907	KI098T_peak_1728	40	.	2.84093	4.02820	2.25283	286
chr1	4467734	4467914	KI098T_peak_1729	34	.	2.62240	3.45693	1.74981	81
chr1	4468601	4468798	KI098T_peak_1730	40	.	2.84093	4.02820	2.25283	16
chr1	4469004	4469219	KI098T_peak_1731	40	.	2.84093	4.02820	2.25283	199
chr1	4472115	4472530	KI098T_peak_1732	34	.	2.62240	3.45693	1.74981	201
chr1	4483311	4483462	KI098T_peak_1733	34	.	2.62240	3.45693	1.74981	29
chr1	4489229	4489730	KI098T_peak_1734	46	.	3.05946	4.63011	2.79948	413
chr1	4490623	4490786	KI098T_peak_1735	34	.	2.62240	3.45693	1.74981	130
chr1	4498206	4498504	KI098T_peak_1736	40	.	2.84093	4.02820	2.25283	47
chr1	4499026	4499437	KI098T_peak_1737	46	.	3.05946	4.63011	2.79948	162
chr1	4504278	4504521	KI098T_peak_1738	46	.	3.05946	4.63011	2.79948	230
chr1	4514613	4514756	KI098T_peak_1739	24	.	2.18533	2.41525	0.90028	2
chr1	4514907	4515158	KI098T_peak_1740	29	.	2.40387	2.91847	1.29682	168
chr1	4520173	4520376	KI098T_peak_1741	52	.	3.27800	5.26074	3.38432	43
chr1	4520563	4521003	KI098T_peak_1742	40	.	2.84093	4.02820	2.25283	252
chr1	4523932	4524286	KI098T_peak_1743	40	.	2.84093	4.02820	2.25283	162
chr1	4526194	4526482	KI098T_peak_1744	34	.	2.62240	3.45693	1.74981	183
chr1	4527134	4527521	KI098T_peak_1745	59	.	3.49653	5.91840	4.00301	119
chr1	4528030	4528353	KI098T_peak_1746	66	.	3.71506	6.60155	4.65204	230
chr1	4535813	4536058	KI098T_peak_1747	40	.	2.84093	4.02820	2.25283	38
chr1	4540811	4541093	KI098T_peak_1748	66	.	3.71506	6.60155	4.65204	166
chr1	4542847	4544207	KI098T_peak_1749	46	.	3.05946	4.63011	2.79948	887
chr1	4546518	4546729	KI098T_peak_1750	46	.	3.05946	4.63011	2.79948	55
chr1	4548026	4548400	KI098T_peak_1751	40	.	2.84093	4.02820	2.25283	328
chr1	4548887	4549128	KI098T_peak_1752	34	.	2.62240	3.45693	1.74981	60
chr1	4553886	4554314	KI098T_peak_1753	52	.	3.27800	5.26074	3.38432	169
chr1	4554680	4554955	KI098T_peak_1754	66	.	3.71506	6.60155	4.65204	143
chr1	4555850	4556144	KI098T_peak_1755	29	.	2.40387	2.91847	1.29682	38
chr1	4556818	4557128	KI098T_peak_1756	40	.	2.84093	4.02820	2.25283	238
chr1	4557394	4557637	KI098T_peak_1757	46	.	3.05946	4.63011	2.79948	158
chr1	4559910	4560074	KI098T_peak_1758	29	.	2.40387	2.91847	1.29682	158
chr1	4560508	4560691	KI098T_peak_1759	29	.	2.40387	2.91847	1.29682	167
chr1	4562289	4562427	KI098T_peak_1760	46	.	3.05946	4.63011	2.79948	84
chr1	4564077	4564420	KI098T_peak_1761	34	.	2.62240	3.45693	1.74981	274
chr1	4569596	4570081	KI098T_peak_1762	46	.	3.05946	4.63011	2.79948	32
chr1	4570399	4570570	KI098T_peak_1763	66	.	3.71506	6.60155	4.65204	129
chr1	4571214	4571405	KI098T_peak_1764	29	.	2.40387	2.91847	1.29682	93
chr1	4572574	4572805	KI098T_peak_1765	34	.	2.62240	3.45693	1.74981	214
chr1	4573402	4573678	KI098T_peak_1766	34	.	2.62240	3.45693	1.74981	105
chr1	4574188	4574415	KI098T_peak_1767	29	.	2.40387	2.91847	1.29682	131
chr1	4574703	4575137	KI098T_peak_1768	52	.	3.27800	5.26074	3.38432	250
chr1	4577578	4577911	KI098T_peak_1769	111	.	5.02626	11.16792	9.06412	267
chr1	4579320	4579524	KI098T_peak_1770	40	.	2.84093	4.02820	2.25283	135
chr1	4580326	4580632	KI098T_peak_1771	40	.	2.84093	4.02820	2.25283	188
chr1	4586712	4587133	KI098T_peak_1772	46	.	3.05946	4.63011	2.79948	260
chr1	4587322	4588392	KI098T_peak_1773	294	.	9.17839	29.42056	26.99965	685
chr1	4608344	4608509	KI098T_peak_1774	40	.	2.84093	4.02820	2.25283	78
chr1	4620607	4621313	KI098T_peak_1775	46	.	3.05946	4.63011	2.79948	572
chr1	4623706	4624995	KI098T_peak_1776	182	.	6.77453	18.26160	16.00702	292
chr1	4625371	4627145	KI098T_peak_1777	294	.	9.17839	29.42056	26.99965	543
chr1	4627530	4627886	KI098T_peak_1778	52	.	3.27800	5.26074	3.38432	222
chr1	4632248	4632453	KI098T_peak_1779	46	.	3.05946	4.63011	2.79948	76
chr1	4645291	4645652	KI098T_peak_1780	52	.	3.27800	5.26074	3.38432	133
chr1	4647216	4647623	KI098T_peak_1781	59	.	3.49653	5.91840	4.00301	258
chr1	4647856	4648019	KI098T_peak_1782	59	.	3.49653	5.91840	4.00301	105
chr1	4648240	4648416	KI098T_peak_1783	29	.	2.40387	2.91847	1.29682	165
chr1	4650477	4650735	KI098T_peak_1784	34	.	2.62240	3.45693	1.74981	63
chr1	4650884	4651307	KI098T_peak_1785	111	.	5.02626	11.16792	9.06412	56
chr1	4652198	4652579	KI098T_peak_1786	40	.	2.84093	4.02820	2.25283	303
chr1	4652883	4653271	KI098T_peak_1787	29	.	2.40387	2.91847	1.29682	282
chr1	4654081	4654822	KI098T_peak_1788	80	.	4.15213	8.03904	6.03097	418
chr1	4655808	4655966	KI098T_peak_1789	46	.	3.05946	4.63011	2.79948	32
chr1	4656240	4656552	KI098T_peak_1790	46	.	3.05946	4.63011	2.79948	173
chr1	4659603	4659751	KI098T_peak_1791	34	.	2.62240	3.45693	1.74981	124
chr1	4660584	4661206	KI098T_peak_1792	73	.	3.93360	7.30884	5.32873	270
chr1	4663441	4664008	KI098T_peak_1793	128	.	5.46333	12.84498	10.69959	320
chr1	4665138	4666925	KI098T_peak_1794	338	.	10.05253	33.80320	31.32899	316
chr1	4673827	4677354	KI098T_peak_1795	66	.	3.71506	6.60155	4.65204	201
chr1	4677828	4678233	KI098T_peak_1796	59	.	3.49653	5.91840	4.00301	91
chr1	4682627	4683604	KI098T_peak_1797	46	.	3.05946	4.63011	2.79948	152
chr1	4686282	4687858	KI098T_peak_1798	111	.	5.02626	11.16792	9.06412	863
chr1	4688307	4688575	KI098T_peak_1799	46	.	3.05946	4.63011	2.79948	135
chr1	4689427	4689786	KI098T_peak_1800	40	.	2.84093	4.02820	2.25283	264
chr1	4691058	4692795	KI098T_peak_1801	111	.	5.02626	11.16792	9.06412	1472
chr1	4693223	4693746	KI098T_peak_1802	40	.	2.84093	4.02820	2.25283	338
chr1	4694053	4695372	KI098T_peak_1803	87	.	4.37066	8.79101	6.75687	156
chr1	4695841	4696329	KI098T_peak_1804	59	.	3.49653	5.91840	4.00301	443
chr1	4698160	4698780	KI098T_peak_1805	52	.	3.27800	5.26074	3.38432	93
chr1	4704569	4706500	KI098T_peak_1806	1188	.	24.03865	118.86648	115.75400	675
chr1	4707412	4707619	KI098T_peak_1807	29	.	2.40387	2.91847	1.29682	41
chr1	4709290	4709614	KI098T_peak_1808	46	.	3.05946	4.63011	2.79948	209
chr1	4710113	4710994	KI098T_peak_1809	998	.	21.19772	99.84090	96.84000	629
chr1	4712637	4717077	KI098T_peak_1810	707	.	16.60852	70.74993	67.94202	3878
chr1	4717335	4717864	KI098T_peak_1811	80	.	4.15213	8.03904	6.03097	160
chr1	4718090	4718262	KI098T_peak_1812	46	.	3.05946	4.63011	2.79948	30
chr1	4718908	4719611	KI098T_peak_1813	52	.	3.27800	5.26074	3.38432	304
chr1	4720048	4720512	KI098T_peak_1814	59	.	3.49653	5.91840	4.00301	328
chr1	4723450	4723696	KI098T_peak_1815	29	.	2.40387	2.91847	1.29682	242
chr1	4727076	4727623	KI098T_peak_1816	40	.	2.84093	4.02820	2.25283	383
chr1	4729320	4731066	KI098T_peak_1817	441	.	12.01933	44.19146	41.60648	1293
chr1	4731291	4731768	KI098T_peak_1818	163	.	6.33746	16.39629	14.17608	228
chr1	4735496	4735772	KI098T_peak_1819	40	.	2.84093	4.02820	2.25283	189
chr1	4735950	4736109	KI098T_peak_1820	24	.	2.18533	2.41525	0.90028	27
chr1	4738478	4738666	KI098T_peak_1821	29	.	2.40387	2.91847	1.29682	130
chr1	4738824	4739155	KI098T_peak_1822	34	.	2.62240	3.45693	1.74981	273
chr1	4742159	4742458	KI098T_peak_1823	40	.	2.84093	4.02820	2.25283	256
chr1	4743783	4744552	KI098T_peak_1824	111	.	5.02626	11.16792	9.06412	678
chr1	4746942	4747755	KI098T_peak_1825	40	.	2.84093	4.02820	2.25283	34
chr1	4749547	4750001	KI098T_peak_1826	46	.	3.05946	4.63011	2.79948	52
chr1	4750607	4750892	KI098T_peak_1827	29	.	2.40387	2.91847	1.29682	160
chr1	4751121	4752099	KI098T_peak_1828	66	.	3.71506	6.60155	4.65204	62
chr1	4752656	4752815	KI098T_peak_1829	52	.	3.27800	5.26074	3.38432	50
chr1	4754254	4757235	KI098T_peak_1830	66	.	3.71506	6.60155	4.65204	2731
chr1	4757741	4758233	KI098T_peak_1831	46	.	3.05946	4.63011	2.79948	87
chr1	4758460	4758944	KI098T_peak_1832	46	.	3.05946	4.63011	2.79948	258
chr1	4760989	4761911	KI098T_peak_1833	66	.	3.71506	6.60155	4.65204	102
chr1	4762334	4763330	KI098T_peak_1834	137	.	5.68186	13.70907	11.54408	730
chr1	4767674	4768005	KI098T_peak_1835	40	.	2.84093	4.02820	2.25283	117
chr1	4768836	4772718	KI098T_peak_1836	1845	.	33.21704	184.54471	181.11487	2112
chr1	4772874	4774426	KI098T_peak_1837	87	.	4.37066	8.79101	6.75687	1381
chr1	4774843	4775104	KI098T_peak_1838	34	.	2.62240	3.45693	1.74981	23
chr1	4776437	4777979	KI098T_peak_1839	52	.	3.27800	5.26074	3.38432	1409
chr1	4779582	4779757	KI098T_peak_1840	34	.	2.62240	3.45693	1.74981	19
chr1	4780524	4780713	KI098T_peak_1841	29	.	2.40387	2.91847	1.29682	162
chr1	4781258	4781743	KI098T_peak_1842	52	.	3.27800	5.26074	3.38432	378
chr1	4782424	4782956	KI098T_peak_1843	40	.	2.84093	4.02820	2.25283	289
chr1	4783147	4783394	KI098T_peak_1844	46	.	3.05946	4.63011	2.79948	142
chr1	4783997	4784201	KI098T_peak_1845	34	.	2.62240	3.45693	1.74981	115
chr1	4784393	4784619	KI098T_peak_1846	34	.	2.62240	3.45693	1.74981	21
chr1	4785093	4785509	KI098T_peak_1847	46	.	3.05946	4.63011	2.79948	9
chr1	4786155	4786494	KI098T_peak_1848	66	.	3.71506	6.60155	4.65204	195
chr1	4786660	4788300	KI098T_peak_1849	66	.	3.71506	6.60155	4.65204	23
chr1	4788517	4789224	KI098T_peak_1850	52	.	3.27800	5.26074	3.38432	353
chr1	4789409	4789726	KI098T_peak_1851	40	.	2.84093	4.02820	2.25283	18
chr1	4791887	4792465	KI098T_peak_1852	46	.	3.05946	4.63011	2.79948	282
chr1	4793405	4793571	KI098T_peak_1853	46	.	3.05946	4.63011	2.79948	38
chr1	4794640	4795228	KI098T_peak_1854	73	.	3.93360	7.30884	5.32873	265
chr1	4796857	4797189	KI098T_peak_1855	40	.	2.84093	4.02820	2.25283	224
chr1	4801327	4801676	KI098T_peak_1856	34	.	2.62240	3.45693	1.74981	253
chr1	4804134	4804274	KI098T_peak_1857	29	.	2.40387	2.91847	1.29682	28
chr1	4804567	4805408	KI098T_peak_1858	52	.	3.27800	5.26074	3.38432	306
chr1	4807346	4807510	KI098T_peak_1859	46	.	3.05946	4.63011	2.79948	55
chr1	4807875	4808523	KI098T_peak_1860	137	.	5.68186	13.70907	11.54408	484
chr1	4809273	4809875	KI098T_peak_1861	52	.	3.27800	5.26074	3.38432	324
chr1	4812673	4812871	KI098T_peak_1862	59	.	3.49653	5.91840	4.00301	63
chr1	4815627	4815956	KI098T_peak_1863	52	.	3.27800	5.26074	3.38432	150
chr1	4816314	4816538	KI098T_peak_1864	46	.	3.05946	4.63011	2.79948	130
chr1	4817209	4817454	KI098T_peak_1865	40	.	2.84093	4.02820	2.25283	105
chr1	4820122	4820513	KI098T_peak_1866	40	.	2.84093	4.02820	2.25283	237
chr1	4822295	4822458	KI098T_peak_1867	34	.	2.62240	3.45693	1.74981	53
chr1	4824443	4824652	KI098T_peak_1868	40	.	2.84093	4.02820	2.25283	50
chr1	4828628	4829247	KI098T_peak_1869	59	.	3.49653	5.91840	4.00301	157
chr1	4829406	4830203	KI098T_peak_1870	66	.	3.71506	6.60155	4.65204	379
chr1	4831242	4831820	KI098T_peak_1871	34	.	2.62240	3.45693	1.74981	417
chr1	4838058	4839652	KI098T_peak_1872	128	.	5.46333	12.84498	10.69959	296
chr1	4840879	4841375	KI098T_peak_1873	52	.	3.27800	5.26074	3.38432	216
chr1	4842287	4842519	KI098T_peak_1874	59	.	3.49653	5.91840	4.00301	94
chr1	4844312	4844506	KI098T_peak_1875	29	.	2.40387	2.91847	1.29682	31
chr1	4845095	4845236	KI098T_peak_1876	24	.	2.18533	2.41525	0.90028	49
chr1	4845589	4845744	KI098T_peak_1877	40	.	2.84093	4.02820	2.25283	130
chr1	4848447	4848735	KI098T_peak_1878	24	.	2.18533	2.41525	0.90028	148
chr1	4854182	4854540	KI098T_peak_1879	34	.	2.62240	3.45693	1.74981	60
chr1	4858224	4858807	KI098T_peak_1880	73	.	3.93360	7.30884	5.32873	425
chr1	4883828	4883972	KI098T_peak_1881	29	.	2.40387	2.91847	1.29682	28
chr1	4885236	4885490	KI098T_peak_1882	40	.	2.84093	4.02820	2.25283	126
chr1	4886262	4886687	KI098T_peak_1883	73	.	3.93360	7.30884	5.32873	57
chr1	4888167	4888342	KI098T_peak_1884	29	.	2.40387	2.91847	1.29682	40
chr1	4888899	4889249	KI098T_peak_1885	34	.	2.62240	3.45693	1.74981	57
chr1	4892353	4892560	KI098T_peak_1886	40	.	2.84093	4.02820	2.25283	161
chr1	4894510	4894739	KI098T_peak_1887	52	.	3.27800	5.26074	3.38432	189
chr1	4897374	4897523	KI098T_peak_1888	40	.	2.84093	4.02820	2.25283	106
chr1	4899242	4899770	KI098T_peak_1889	34	.	2.62240	3.45693	1.74981	484
chr1	4909835	4909982	KI098T_peak_1890	29	.	2.40387	2.91847	1.29682	91
chr1	4911149	4912534	KI098T_peak_1891	1431	.	27.53518	143.18823	139.94861	618
chr1	4916644	4917321	KI098T_peak_1892	52	.	3.27800	5.26074	3.38432	287
chr1	4919109	4919617	KI098T_peak_1893	59	.	3.49653	5.91840	4.00301	437
chr1	4929709	4930382	KI098T_peak_1894	46	.	3.05946	4.63011	2.79948	382
chr1	4931399	4931934	KI098T_peak_1895	66	.	3.71506	6.60155	4.65204	219
chr1	4940378	4940519	KI098T_peak_1896	66	.	3.71506	6.60155	4.65204	32
chr1	4949946	4950122	KI098T_peak_1897	34	.	2.62240	3.45693	1.74981	54
chr1	4953929	4954096	KI098T_peak_1898	29	.	2.40387	2.91847	1.29682	79
chr1	4955346	4955676	KI098T_peak_1899	29	.	2.40387	2.91847	1.29682	36
chr1	4959728	4959885	KI098T_peak_1900	40	.	2.84093	4.02820	2.25283	26
chr1	4965418	4965606	KI098T_peak_1901	34	.	2.62240	3.45693	1.74981	172
chr1	4969941	4970156	KI098T_peak_1902	40	.	2.84093	4.02820	2.25283	69
chr1	4970693	4971324	KI098T_peak_1903	46	.	3.05946	4.63011	2.79948	512
chr1	4972428	4972600	KI098T_peak_1904	34	.	2.62240	3.45693	1.74981	25
chr1	4974520	4974794	KI098T_peak_1905	46	.	3.05946	4.63011	2.79948	109
chr1	4985047	4985507	KI098T_peak_1906	40	.	2.84093	4.02820	2.25283	292
chr1	4989586	4990072	KI098T_peak_1907	40	.	2.84093	4.02820	2.25283	139
chr1	4991536	4991867	KI098T_peak_1908	103	.	4.80773	10.35635	8.27458	249
chr1	4994898	4995055	KI098T_peak_1909	46	.	3.05946	4.63011	2.79948	27
chr1	4995636	4996137	KI098T_peak_1910	29	.	2.40387	2.91847	1.29682	372
chr1	4997257	4997548	KI098T_peak_1911	29	.	2.40387	2.91847	1.29682	116
chr1	4999485	4999713	KI098T_peak_1912	111	.	5.02626	11.16792	9.06412	168
chr1	5004849	5005020	KI098T_peak_1913	34	.	2.62240	3.45693	1.74981	89
chr1	5006302	5006552	KI098T_peak_1914	34	.	2.62240	3.45693	1.74981	177
chr1	5015886	5016043	KI098T_peak_1915	29	.	2.40387	2.91847	1.29682	60
chr1	5017791	5018085	KI098T_peak_1916	40	.	2.84093	4.02820	2.25283	115
chr1	5018435	5018628	KI098T_peak_1917	52	.	3.27800	5.26074	3.38432	139
chr1	5020810	5020991	KI098T_peak_1918	40	.	2.84093	4.02820	2.25283	173
chr1	5021296	5021720	KI098T_peak_1919	52	.	3.27800	5.26074	3.38432	159
chr1	5023025	5023878	KI098T_peak_1920	173	.	6.55600	17.32188	15.08422	481
chr1	5025617	5025938	KI098T_peak_1921	29	.	2.40387	2.91847	1.29682	270
chr1	5027023	5027342	KI098T_peak_1922	46	.	3.05946	4.63011	2.79948	112
chr1	5030208	5030403	KI098T_peak_1923	34	.	2.62240	3.45693	1.74981	21
chr1	5031449	5031644	KI098T_peak_1924	40	.	2.84093	4.02820	2.25283	85
chr1	5035272	5035472	KI098T_peak_1925	40	.	2.84093	4.02820	2.25283	143
chr1	5035843	5036007	KI098T_peak_1926	34	.	2.62240	3.45693	1.74981	27
chr1	5038907	5039061	KI098T_peak_1927	40	.	2.84093	4.02820	2.25283	38
chr1	5081752	5082798	KI098T_peak_1928	1012	.	21.41625	101.27889	98.26920	665
chr1	5087752	5087928	KI098T_peak_1929	34	.	2.62240	3.45693	1.74981	14
chr1	5094842	5095177	KI098T_peak_1930	103	.	4.80773	10.35635	8.27458	215
chr1	5139815	5140050	KI098T_peak_1931	29	.	2.40387	2.91847	1.29682	23
chr1	5165822	5166057	KI098T_peak_1932	29	.	2.40387	2.91847	1.29682	41
chr1	5190976	5191208	KI098T_peak_1933	145	.	5.90040	14.58936	12.40536	108
chr1	5195921	5196088	KI098T_peak_1934	24	.	2.18533	2.41525	0.90028	37
chr1	5206251	5206430	KI098T_peak_1935	29	.	2.40387	2.91847	1.29682	6
chr1	5207234	5207392	KI098T_peak_1936	24	.	2.18533	2.41525	0.90028	86
chr1	5210265	5210450	KI098T_peak_1937	52	.	3.27800	5.26074	3.38432	63
chr1	5211257	5211546	KI098T_peak_1938	29	.	2.40387	2.91847	1.29682	19
chr1	5217506	5217656	KI098T_peak_1939	34	.	2.62240	3.45693	1.74981	112
chr1	5220223	5220471	KI098T_peak_1940	34	.	2.62240	3.45693	1.74981	45
chr1	5221539	5221713	KI098T_peak_1941	103	.	4.80773	10.35635	8.27458	105
chr1	5224281	5224719	KI098T_peak_1942	128	.	5.46333	12.84498	10.69959	199
chr1	5231251	5231421	KI098T_peak_1943	24	.	2.18533	2.41525	0.90028	124
chr1	5239631	5239893	KI098T_peak_1944	40	.	2.84093	4.02820	2.25283	17
chr1	5255394	5255703	KI098T_peak_1945	46	.	3.05946	4.63011	2.79948	75
chr1	5256568	5256726	KI098T_peak_1946	34	.	2.62240	3.45693	1.74981	17
chr1	5283539	5283951	KI098T_peak_1947	29	.	2.40387	2.91847	1.29682	375
chr1	5286869	5287189	KI098T_peak_1948	34	.	2.62240	3.45693	1.74981	5
chr1	5294352	5294588	KI098T_peak_1949	40	.	2.84093	4.02820	2.25283	92
chr1	5300002	5300346	KI098T_peak_1950	59	.	3.49653	5.91840	4.00301	131
chr1	5300744	5300953	KI098T_peak_1951	29	.	2.40387	2.91847	1.29682	32
chr1	5301413	5301600	KI098T_peak_1952	29	.	2.40387	2.91847	1.29682	92
chr1	5305438	5305669	KI098T_peak_1953	46	.	3.05946	4.63011	2.79948	176
chr1	5314837	5315080	KI098T_peak_1954	40	.	2.84093	4.02820	2.25283	137
chr1	5317457	5317663	KI098T_peak_1955	34	.	2.62240	3.45693	1.74981	26
chr1	5326356	5326511	KI098T_peak_1956	34	.	2.62240	3.45693	1.74981	79
chr1	5333510	5333800	KI098T_peak_1957	46	.	3.05946	4.63011	2.79948	116
chr1	5334005	5334181	KI098T_peak_1958	46	.	3.05946	4.63011	2.79948	154
chr1	5338715	5338907	KI098T_peak_1959	34	.	2.62240	3.45693	1.74981	7
chr1	5343499	5344006	KI098T_peak_1960	40	.	2.84093	4.02820	2.25283	97
chr1	5345989	5347040	KI098T_peak_1961	73	.	3.93360	7.30884	5.32873	258
chr1	5351697	5351855	KI098T_peak_1962	29	.	2.40387	2.91847	1.29682	127
chr1	5353697	5353878	KI098T_peak_1963	34	.	2.62240	3.45693	1.74981	134
chr1	5357246	5357493	KI098T_peak_1964	34	.	2.62240	3.45693	1.74981	226
chr1	5358038	5358303	KI098T_peak_1965	73	.	3.93360	7.30884	5.32873	69
chr1	5359172	5359333	KI098T_peak_1966	40	.	2.84093	4.02820	2.25283	142
chr1	5364333	5364484	KI098T_peak_1967	66	.	3.71506	6.60155	4.65204	52
chr1	5364891	5365205	KI098T_peak_1968	34	.	2.62240	3.45693	1.74981	162
chr1	5365686	5365904	KI098T_peak_1969	52	.	3.27800	5.26074	3.38432	93
chr1	5372124	5372358	KI098T_peak_1970	46	.	3.05946	4.63011	2.79948	154
chr1	5387678	5387987	KI098T_peak_1971	52	.	3.27800	5.26074	3.38432	113
chr1	5392056	5392555	KI098T_peak_1972	34	.	2.62240	3.45693	1.74981	349
chr1	5393280	5393878	KI098T_peak_1973	552	.	13.98612	55.21473	52.52894	352
chr1	5398100	5398263	KI098T_peak_1974	34	.	2.62240	3.45693	1.74981	141
chr1	5400335	5400544	KI098T_peak_1975	52	.	3.27800	5.26074	3.38432	40
chr1	5401547	5401781	KI098T_peak_1976	34	.	2.62240	3.45693	1.74981	198
chr1	5402893	5403887	KI098T_peak_1977	103	.	4.80773	10.35635	8.27458	597
chr1	5405255	5405547	KI098T_peak_1978	29	.	2.40387	2.91847	1.29682	135
chr1	5409063	5409226	KI098T_peak_1979	24	.	2.18533	2.41525	0.90028	102
chr1	5411068	5411351	KI098T_peak_1980	29	.	2.40387	2.91847	1.29682	1
chr1	5419479	5419683	KI098T_peak_1981	29	.	2.40387	2.91847	1.29682	27
chr1	5421626	5421819	KI098T_peak_1982	29	.	2.40387	2.91847	1.29682	146
chr1	5423442	5423603	KI098T_peak_1983	40	.	2.84093	4.02820	2.25283	67
chr1	5424437	5424939	KI098T_peak_1984	34	.	2.62240	3.45693	1.74981	133
chr1	5426800	5427134	KI098T_peak_1985	34	.	2.62240	3.45693	1.74981	55
chr1	5428237	5429023	KI098T_peak_1986	163	.	6.33746	16.39629	14.17608	177
chr1	5429518	5429655	KI098T_peak_1987	24	.	2.18533	2.41525	0.90028	47
chr1	5433267	5433543	KI098T_peak_1988	40	.	2.84093	4.02820	2.25283	149
chr1	5435019	5435866	KI098T_peak_1989	73	.	3.93360	7.30884	5.32873	228
chr1	5436862	5437208	KI098T_peak_1990	34	.	2.62240	3.45693	1.74981	261
chr1	5439388	5439555	KI098T_peak_1991	34	.	2.62240	3.45693	1.74981	54
chr1	5440246	5440425	KI098T_peak_1992	29	.	2.40387	2.91847	1.29682	116
chr1	5445573	5445857	KI098T_peak_1993	24	.	2.18533	2.41525	0.90028	151
chr1	5445997	5447178	KI098T_peak_1994	371	.	10.70813	37.18869	34.67645	612
chr1	5449983	5450194	KI098T_peak_1995	40	.	2.84093	4.02820	2.25283	131
chr1	5451713	5452043	KI098T_peak_1996	46	.	3.05946	4.63011	2.79948	183
chr1	5452801	5453056	KI098T_peak_1997	34	.	2.62240	3.45693	1.74981	134
chr1	5456089	5456390	KI098T_peak_1998	34	.	2.62240	3.45693	1.74981	40
chr1	5463029	5463195	KI098T_peak_1999	34	.	2.62240	3.45693	1.74981	73
chr1	5463988	5464618	KI098T_peak_2000	73	.	3.93360	7.30884	5.32873	386
[truncated: 283,345 more rows]
