# Supplementary material for: Genomic and epigenomic integrative subtypes of renal cell carcinoma in a Japanese cohort
Source: Nat Commun. 2023 Dec 16;14:8383. doi: 10.1038/s41467-023-44159-1 (PMC10725467; doi:10.1038/s41467-023-44159-1)
Supplement: Supplementary file 6 — Source Data [file 41467_2023_44159_MOESM6_ESM.zip › Source_Data/Figure6b_right.txt]

TFBS_chr	TFBS_start	TFBS_end	TFBS_name	TFBS_score	TFBS_strand	peak_chr	peak_start	peak_end	peak_id	feature	feat_start	feat_end	feat_strand	feat_anchor	distance	relative_location	gene_biotype	gene_id	gene_name	name	ChRCC_score	ccRCC_score	ChRCC_bound	ccRCC_bound	ChRCC_ccRCC_log2fc
GL000191.1	1174	1186	GRHL2_MA1105.2	8.49436	-	GL000191.1	30	2181	ChRCC,ccRCC	NA	NA	NA	NA	NA	NA	NA	NA	NA	NA	NA	0.1394	0.10182	1	0	0.4126
GL000191.1	23111	23123	GRHL2_MA1105.2	8.11645	+	GL000191.1	22896	23172	ccRCC	NA	NA	NA	NA	NA	NA	NA	NA	NA	NA	NA	0.01852	0.02495	0	0	-0.27841
GL000191.1	26649	26661	GRHL2_MA1105.2	7.55172	+	GL000191.1	26587	27650	ChRCC	NA	NA	NA	NA	NA	NA	NA	NA	NA	NA	NA	0.09889	0.0141	0	0	2.10031
GL000191.1	27124	27136	GRHL2_MA1105.2	8.85448	+	GL000191.1	26587	27650	ChRCC	NA	NA	NA	NA	NA	NA	NA	NA	NA	NA	NA	0.2797	0.01882	1	0	3.2557
GL000191.1	34946	34958	GRHL2_MA1105.2	10.09706	+	GL000191.1	34820	35020	ccRCC	NA	NA	NA	NA	NA	NA	NA	NA	NA	NA	NA	0.016	0.01404	0	0	0.10592
GL000191.1	50363	50375	GRHL2_MA1105.2	8.25806	-	GL000191.1	49628	50894	ChRCC,ccRCC	NA	NA	NA	NA	NA	NA	NA	NA	NA	NA	NA	0.2562	0.32517	1	1	-0.33051
GL000192.1	7065	7077	GRHL2_MA1105.2	10.21633	+	GL000192.1	6807	7716	ccRCC	NA	NA	NA	NA	NA	NA	NA	NA	NA	NA	NA	0.00829	0.09487	0	0	-2.41518
GL000192.1	104000	104012	GRHL2_MA1105.2	7.57218	+	GL000192.1	103578	104317	ChRCC	NA	NA	NA	NA	NA	NA	NA	NA	NA	NA	NA	0.02532	0.01179	0	0	0.65654
GL000192.1	123769	123781	GRHL2_MA1105.2	7.89696	+	GL000192.1	123755	124038	ccRCC	NA	NA	NA	NA	NA	NA	NA	NA	NA	NA	NA	0.00803	0.01831	0	0	-0.60537
GL000192.1	176417	176429	GRHL2_MA1105.2	7.88457	+	GL000192.1	175738	177114	ChRCC,ccRCC	NA	NA	NA	NA	NA	NA	NA	NA	NA	NA	NA	0.07168	0.33114	0	1	-2.03993
GL000192.1	176969	176981	GRHL2_MA1105.2	7.55172	-	GL000192.1	175738	177114	ChRCC,ccRCC	NA	NA	NA	NA	NA	NA	NA	NA	NA	NA	NA	0.00909	0.04012	0	0	-1.31814
GL000192.1	243741	243753	GRHL2_MA1105.2	7.31596	+	GL000192.1	243249	244054	ChRCC,ccRCC	NA	NA	NA	NA	NA	NA	NA	NA	NA	NA	NA	0.2001	0.04761	1	0	1.83657
GL000192.1	243800	243812	GRHL2_MA1105.2	10.62181	+	GL000192.1	243249	244054	ChRCC,ccRCC	NA	NA	NA	NA	NA	NA	NA	NA	NA	NA	NA	0.12482	0.02583	1	0	1.86334
GL000192.1	284412	284424	GRHL2_MA1105.2	9.69947	+	GL000192.1	283089	284491	ccRCC	NA	NA	NA	NA	NA	NA	NA	NA	NA	NA	NA	0.01017	0.01345	0	0	-0.20171
GL000192.1	332291	332303	GRHL2_MA1105.2	8.95232	+	GL000192.1	332114	332998	ChRCC	NA	NA	NA	NA	NA	NA	NA	NA	NA	NA	NA	0.02084	0.00552	0	0	0.91862
GL000192.1	475201	475213	GRHL2_MA1105.2	7.4891	+	GL000192.1	474927	475895	ccRCC	NA	NA	NA	NA	NA	NA	NA	NA	NA	NA	NA	0.02255	0.04795	0	0	-0.80064
GL000192.1	528206	528218	GRHL2_MA1105.2	7.73944	+	GL000192.1	527782	528746	ccRCC	NA	NA	NA	NA	NA	NA	NA	NA	NA	NA	NA	0.01922	0.03804	0	0	-0.68609
GL000192.1	540658	540670	GRHL2_MA1105.2	8.15776	+	GL000192.1	540197	541294	ChRCC,ccRCC	NA	NA	NA	NA	NA	NA	NA	NA	NA	NA	NA	0.03049	0.08367	0	0	-1.17687
GL000193.1	13302	13314	GRHL2_MA1105.2	7.57227	-	GL000193.1	12682	13402	ChRCC	NA	NA	NA	NA	NA	NA	NA	NA	NA	NA	NA	0.01606	0.02914	0	0	-0.55718
GL000193.1	14388	14400	GRHL2_MA1105.2	8.17808	+	GL000193.1	14034	14457	ccRCC	NA	NA	NA	NA	NA	NA	NA	NA	NA	NA	NA	0.05029	0.06675	0	0	-0.3398
GL000194.1	649	661	GRHL2_MA1105.2	7.28259	-	GL000194.1	74	3585	ChRCC,ccRCC	NA	NA	NA	NA	NA	NA	NA	NA	NA	NA	NA	0.03703	0.05567	0	0	-0.4674
GL000194.1	34644	34656	GRHL2_MA1105.2	7.32759	-	GL000194.1	34123	34983	ChRCC,ccRCC	NA	NA	NA	NA	NA	NA	NA	NA	NA	NA	NA	0.0154	0.02909	0	0	-0.59015
GL000194.1	69790	69802	GRHL2_MA1105.2	7.51642	+	GL000194.1	69509	70437	ccRCC	NA	NA	NA	NA	NA	NA	NA	NA	NA	NA	NA	0.02987	0.06319	0	0	-0.84942
GL000194.1	72221	72233	GRHL2_MA1105.2	7.84167	-	GL000194.1	71697	73194	ChRCC,ccRCC	NA	NA	NA	NA	NA	NA	NA	NA	NA	NA	NA	0.03091	0.05054	0	0	-0.54678
GL000195.1	12411	12423	GRHL2_MA1105.2	7.58742	-	GL000195.1	11405	13007	ccRCC	NA	NA	NA	NA	NA	NA	NA	NA	NA	NA	NA	0.03444	0.0956	0	0	-1.21778
GL000195.1	30528	30540	GRHL2_MA1105.2	7.41345	+	GL000195.1	30216	33454	ChRCC,ccRCC	NA	NA	NA	NA	NA	NA	NA	NA	NA	NA	NA	1.68164	2.31926	1	1	-0.46106
GL000195.1	50227	50239	GRHL2_MA1105.2	8.45561	+	GL000195.1	49586	50543	ChRCC,ccRCC	NA	NA	NA	NA	NA	NA	NA	NA	NA	NA	NA	0.16473	0.06914	1	0	1.12608
GL000195.1	50317	50329	GRHL2_MA1105.2	7.30627	-	GL000195.1	49586	50543	ChRCC,ccRCC	NA	NA	NA	NA	NA	NA	NA	NA	NA	NA	NA	0.3267	0.10768	1	1	1.50327
GL000195.1	58844	58856	GRHL2_MA1105.2	8.88113	+	GL000195.1	58266	59436	ChRCC,ccRCC	NA	NA	NA	NA	NA	NA	NA	NA	NA	NA	NA	0.08614	0.13982	0	1	-0.63108
GL000195.1	66449	66461	GRHL2_MA1105.2	7.69765	-	GL000195.1	65363	67098	ChRCC,ccRCC	NA	NA	NA	NA	NA	NA	NA	NA	NA	NA	NA	0.07389	0.11733	0	1	-0.59226
GL000195.1	75553	75565	GRHL2_MA1105.2	7.42793	-	GL000195.1	73984	75603	ChRCC,ccRCC	NA	NA	NA	NA	NA	NA	NA	NA	NA	NA	NA	0.17378	0.24485	1	1	-0.468
GL000195.1	86151	86163	GRHL2_MA1105.2	7.90038	+	GL000195.1	85917	87329	ChRCC,ccRCC	NA	NA	NA	NA	NA	NA	NA	NA	NA	NA	NA	0.084	0.22654	0	1	-1.31594
GL000195.1	91308	91320	GRHL2_MA1105.2	7.24621	+	GL000195.1	90880	94163	ChRCC,ccRCC	NA	NA	NA	NA	NA	NA	NA	NA	NA	NA	NA	0.11774	0.13761	1	1	-0.20605
GL000195.1	93778	93790	GRHL2_MA1105.2	7.55424	+	GL000195.1	90880	94163	ChRCC,ccRCC	NA	NA	NA	NA	NA	NA	NA	NA	NA	NA	NA	0.18873	0.16928	1	1	0.14728
GL000195.1	95273	95285	GRHL2_MA1105.2	7.67433	+	GL000195.1	94455	95631	ChRCC,ccRCC	NA	NA	NA	NA	NA	NA	NA	NA	NA	NA	NA	0.11616	0.18654	1	1	-0.63273
GL000195.1	111012	111024	GRHL2_MA1105.2	8.17808	-	GL000195.1	110655	111317	ChRCC,ccRCC	NA	NA	NA	NA	NA	NA	NA	NA	NA	NA	NA	0.04304	0.0725	0	0	-0.62134
GL000195.1	121094	121106	GRHL2_MA1105.2	7.58029	-	GL000195.1	119725	121614	ChRCC,ccRCC	NA	NA	NA	NA	NA	NA	NA	NA	NA	NA	NA	0.14039	0.19838	1	1	-0.46605
GL000195.1	130854	130866	GRHL2_MA1105.2	7.55424	-	GL000195.1	130549	133842	ChRCC,ccRCC	NA	NA	NA	NA	NA	NA	NA	NA	NA	NA	NA	0.05192	0.04128	0	0	0.26409
GL000195.1	144156	144168	GRHL2_MA1105.2	7.48522	+	GL000195.1	142734	144368	ChRCC,ccRCC	NA	NA	NA	NA	NA	NA	NA	NA	NA	NA	NA	0.03153	0.04544	0	0	-0.40257
GL000195.1	156801	156813	GRHL2_MA1105.2	7.69765	+	GL000195.1	156645	157873	ChRCC,ccRCC	NA	NA	NA	NA	NA	NA	NA	NA	NA	NA	NA	0.01987	0.04559	0	0	-0.85999
GL000195.1	175357	175369	GRHL2_MA1105.2	7.3717	+	GL000195.1	175322	176873	ChRCC,ccRCC	NA	NA	NA	NA	NA	NA	NA	NA	NA	NA	NA	0.02299	0.03003	0	0	-0.26665
GL000196.1	22128	22140	GRHL2_MA1105.2	9.56831	+	GL000196.1	21651	22421	ccRCC	NA	NA	NA	NA	NA	NA	NA	NA	NA	NA	NA	0.0046	0.02194	0	0	-1.04588
GL000199.1	34315	34327	GRHL2_MA1105.2	8.17883	+	GL000199.1	34232	34755	ChRCC,ccRCC	NA	NA	NA	NA	NA	NA	NA	NA	NA	NA	NA	0.15552	0.22425	1	1	-0.49677
GL000199.1	34431	34443	GRHL2_MA1105.2	8.44459	-	GL000199.1	34232	34755	ChRCC,ccRCC	NA	NA	NA	NA	NA	NA	NA	NA	NA	NA	NA	0.5252	1.10593	1	1	-1.05773
GL000199.1	34653	34665	GRHL2_MA1105.2	8.17883	+	GL000199.1	34232	34755	ChRCC,ccRCC	NA	NA	NA	NA	NA	NA	NA	NA	NA	NA	NA	0.11474	0.23067	1	1	-0.93883
GL000199.1	38343	38355	GRHL2_MA1105.2	8.44459	-	GL000199.1	38045	38984	ChRCC,ccRCC	NA	NA	NA	NA	NA	NA	NA	NA	NA	NA	NA	0.03662	0.07416	0	0	-0.82953
GL000199.1	38907	38919	GRHL2_MA1105.2	8.17883	+	GL000199.1	38045	38984	ChRCC,ccRCC	NA	NA	NA	NA	NA	NA	NA	NA	NA	NA	NA	0.07447	0.14638	0	1	-0.87549
GL000199.1	40389	40401	GRHL2_MA1105.2	8.44459	-	GL000199.1	40054	40687	ChRCC,ccRCC	NA	NA	NA	NA	NA	NA	NA	NA	NA	NA	NA	0.13116	0.2432	1	1	-0.83538
GL000199.1	40611	40623	GRHL2_MA1105.2	8.17883	+	GL000199.1	40054	40687	ChRCC,ccRCC	NA	NA	NA	NA	NA	NA	NA	NA	NA	NA	NA	0.07544	0.0969	0	0	-0.31766
GL000199.1	41288	41300	GRHL2_MA1105.2	8.17883	+	GL000199.1	41241	41811	ChRCC,ccRCC	NA	NA	NA	NA	NA	NA	NA	NA	NA	NA	NA	0.05133	0.09373	0	0	-0.74229
GL000199.1	41404	41416	GRHL2_MA1105.2	8.44459	-	GL000199.1	41241	41811	ChRCC,ccRCC	NA	NA	NA	NA	NA	NA	NA	NA	NA	NA	NA	0.07283	0.12154	0	1	-0.65657
GL000199.1	42258	42270	GRHL2_MA1105.2	8.44459	-	GL000199.1	42144	42509	ChRCC,ccRCC	NA	NA	NA	NA	NA	NA	NA	NA	NA	NA	NA	0.116	0.21104	1	1	-0.80266
GL000199.1	42480	42492	GRHL2_MA1105.2	8.17883	+	GL000199.1	42144	42509	ChRCC,ccRCC	NA	NA	NA	NA	NA	NA	NA	NA	NA	NA	NA	0.06612	0.10361	0	1	-0.56738
GL000199.1	44289	44301	GRHL2_MA1105.2	8.44459	-	GL000199.1	43948	44862	ChRCC,ccRCC	NA	NA	NA	NA	NA	NA	NA	NA	NA	NA	NA	0.23105	0.44406	1	1	-0.90884
GL000199.1	44631	44643	GRHL2_MA1105.2	8.44459	-	GL000199.1	43948	44862	ChRCC,ccRCC	NA	NA	NA	NA	NA	NA	NA	NA	NA	NA	NA	0.0942	0.1664	0	1	-0.75005
GL000199.1	49727	49739	GRHL2_MA1105.2	8.44459	-	GL000199.1	49452	50473	ChRCC,ccRCC	NA	NA	NA	NA	NA	NA	NA	NA	NA	NA	NA	0.32958	0.62234	1	1	-0.89364
GL000199.1	49949	49961	GRHL2_MA1105.2	8.17883	+	GL000199.1	49452	50473	ChRCC,ccRCC	NA	NA	NA	NA	NA	NA	NA	NA	NA	NA	NA	0.29564	0.42597	1	1	-0.51003
GL000199.1	50065	50077	GRHL2_MA1105.2	8.44459	-	GL000199.1	49452	50473	ChRCC,ccRCC	NA	NA	NA	NA	NA	NA	NA	NA	NA	NA	NA	0.20291	0.30235	1	1	-0.5493
GL000199.1	51141	51153	GRHL2_MA1105.2	8.17883	+	GL000199.1	50829	51411	ChRCC,ccRCC	NA	NA	NA	NA	NA	NA	NA	NA	NA	NA	NA	0.09334	0.14243	0	1	-0.55326
GL000199.1	54660	54672	GRHL2_MA1105.2	8.44459	-	GL000199.1	54581	56324	ChRCC,ccRCC	NA	NA	NA	NA	NA	NA	NA	NA	NA	NA	NA	0.2909	0.6104	1	1	-1.03977
GL000199.1	55172	55184	GRHL2_MA1105.2	8.01759	-	GL000199.1	54581	56324	ChRCC,ccRCC	NA	NA	NA	NA	NA	NA	NA	NA	NA	NA	NA	0.32641	0.50826	1	1	-0.62093
GL000199.1	55514	55526	GRHL2_MA1105.2	8.44459	-	GL000199.1	54581	56324	ChRCC,ccRCC	NA	NA	NA	NA	NA	NA	NA	NA	NA	NA	NA	0.22939	0.44414	1	1	-0.91899
GL000199.1	55736	55748	GRHL2_MA1105.2	8.17883	+	GL000199.1	54581	56324	ChRCC,ccRCC	NA	NA	NA	NA	NA	NA	NA	NA	NA	NA	NA	0.16387	0.26115	1	1	-0.6361
GL000199.1	55852	55864	GRHL2_MA1105.2	8.01759	-	GL000199.1	54581	56324	ChRCC,ccRCC	NA	NA	NA	NA	NA	NA	NA	NA	NA	NA	NA	0.18235	0.34999	1	1	-0.89837
GL000199.1	56193	56205	GRHL2_MA1105.2	8.44459	-	GL000199.1	54581	56324	ChRCC,ccRCC	NA	NA	NA	NA	NA	NA	NA	NA	NA	NA	NA	0.18792	0.40201	1	1	-1.05141
GL000199.1	60668	60680	GRHL2_MA1105.2	8.17883	+	GL000199.1	60588	61727	ChRCC,ccRCC	NA	NA	NA	NA	NA	NA	NA	NA	NA	NA	NA	0.35583	0.61938	1	1	-0.77998
GL000199.1	61126	61138	GRHL2_MA1105.2	8.06831	-	GL000199.1	60588	61727	ChRCC,ccRCC	NA	NA	NA	NA	NA	NA	NA	NA	NA	NA	NA	0.29162	0.51235	1	1	-0.78889
GL000199.1	61348	61360	GRHL2_MA1105.2	8.17883	+	GL000199.1	60588	61727	ChRCC,ccRCC	NA	NA	NA	NA	NA	NA	NA	NA	NA	NA	NA	0.17942	0.29326	1	1	-0.67418
GL000199.1	61464	61476	GRHL2_MA1105.2	8.44459	-	GL000199.1	60588	61727	ChRCC,ccRCC	NA	NA	NA	NA	NA	NA	NA	NA	NA	NA	NA	0.20808	0.28758	1	1	-0.44546
GL000199.1	65720	65732	GRHL2_MA1105.2	8.44459	-	GL000199.1	65481	65879	ChRCC,ccRCC	NA	NA	NA	NA	NA	NA	NA	NA	NA	NA	NA	0.10937	0.20917	1	1	-0.86742
GL000199.1	66284	66296	GRHL2_MA1105.2	8.17883	+	GL000199.1	66283	67570	ChRCC,ccRCC	NA	NA	NA	NA	NA	NA	NA	NA	NA	NA	NA	0.09251	0.13992	0	1	-0.54102
GL000199.1	66964	66976	GRHL2_MA1105.2	8.17883	+	GL000199.1	66283	67570	ChRCC,ccRCC	NA	NA	NA	NA	NA	NA	NA	NA	NA	NA	NA	0.07885	0.11445	0	1	-0.47841
GL000199.1	67080	67092	GRHL2_MA1105.2	8.44459	-	GL000199.1	66283	67570	ChRCC,ccRCC	NA	NA	NA	NA	NA	NA	NA	NA	NA	NA	NA	0.21321	0.3858	1	1	-0.82164
GL000199.1	69464	69476	GRHL2_MA1105.2	8.44459	-	GL000199.1	69385	69594	ccRCC	NA	NA	NA	NA	NA	NA	NA	NA	NA	NA	NA	0.09959	0.18883	0	1	-0.84957
GL000199.1	72410	72422	GRHL2_MA1105.2	8.17883	+	GL000199.1	72306	73101	ChRCC,ccRCC	NA	NA	NA	NA	NA	NA	NA	NA	NA	NA	NA	0.09309	0.16343	0	1	-0.74099
GL000199.1	72526	72538	GRHL2_MA1105.2	8.44459	-	GL000199.1	72306	73101	ChRCC,ccRCC	NA	NA	NA	NA	NA	NA	NA	NA	NA	NA	NA	0.29264	0.4857	1	1	-0.70875
GL000199.1	73039	73051	GRHL2_MA1105.2	8.44459	-	GL000199.1	72306	73101	ChRCC,ccRCC	NA	NA	NA	NA	NA	NA	NA	NA	NA	NA	NA	0.19396	0.29366	1	1	-0.57028
GL000199.1	77344	77356	GRHL2_MA1105.2	8.17883	+	GL000199.1	77044	78199	ChRCC,ccRCC	NA	NA	NA	NA	NA	NA	NA	NA	NA	NA	NA	0.11399	0.22233	1	1	-0.89689
GL000199.1	78024	78036	GRHL2_MA1105.2	8.17883	+	GL000199.1	77044	78199	ChRCC,ccRCC	NA	NA	NA	NA	NA	NA	NA	NA	NA	NA	NA	0.06427	0.14189	0	1	-1.0157
GL000199.1	78140	78152	GRHL2_MA1105.2	8.44459	-	GL000199.1	77044	78199	ChRCC,ccRCC	NA	NA	NA	NA	NA	NA	NA	NA	NA	NA	NA	0.12794	0.22745	1	1	-0.77626
GL000199.1	79216	79228	GRHL2_MA1105.2	8.17883	+	GL000199.1	78584	79631	ChRCC,ccRCC	NA	NA	NA	NA	NA	NA	NA	NA	NA	NA	NA	0.12847	0.18359	1	1	-0.47848
GL000199.1	79332	79344	GRHL2_MA1105.2	8.44459	-	GL000199.1	78584	79631	ChRCC,ccRCC	NA	NA	NA	NA	NA	NA	NA	NA	NA	NA	NA	0.26646	0.52623	1	1	-0.95153
GL000199.1	82906	82918	GRHL2_MA1105.2	8.01759	-	GL000199.1	82847	83218	ChRCC,ccRCC	NA	NA	NA	NA	NA	NA	NA	NA	NA	NA	NA	0.11228	0.18584	1	1	-0.67209
GL000199.1	84096	84108	GRHL2_MA1105.2	8.01759	-	GL000199.1	84015	84895	ChRCC,ccRCC	NA	NA	NA	NA	NA	NA	NA	NA	NA	NA	NA	0.18779	0.36794	1	1	-0.92836
GL000199.1	84660	84672	GRHL2_MA1105.2	8.17883	+	GL000199.1	84015	84895	ChRCC,ccRCC	NA	NA	NA	NA	NA	NA	NA	NA	NA	NA	NA	0.06841	0.11599	0	1	-0.67268
GL000199.1	91234	91246	GRHL2_MA1105.2	8.44459	-	GL000199.1	91114	93269	ChRCC,ccRCC	NA	NA	NA	NA	NA	NA	NA	NA	NA	NA	NA	0.25593	0.4676	1	1	-0.84072
GL000199.1	91456	91468	GRHL2_MA1105.2	8.17883	+	GL000199.1	91114	93269	ChRCC,ccRCC	NA	NA	NA	NA	NA	NA	NA	NA	NA	NA	NA	0.46874	0.87788	1	1	-0.88879
GL000199.1	91914	91926	GRHL2_MA1105.2	8.06831	-	GL000199.1	91114	93269	ChRCC,ccRCC	NA	NA	NA	NA	NA	NA	NA	NA	NA	NA	NA	0.4092	0.62807	1	1	-0.60409
GL000199.1	92136	92148	GRHL2_MA1105.2	8.17883	+	GL000199.1	91114	93269	ChRCC,ccRCC	NA	NA	NA	NA	NA	NA	NA	NA	NA	NA	NA	0.23692	0.37565	1	1	-0.63972
GL000199.1	92252	92264	GRHL2_MA1105.2	8.44459	-	GL000199.1	91114	93269	ChRCC,ccRCC	NA	NA	NA	NA	NA	NA	NA	NA	NA	NA	NA	0.23041	0.42887	1	1	-0.86374
GL000199.1	92764	92776	GRHL2_MA1105.2	8.01759	-	GL000199.1	91114	93269	ChRCC,ccRCC	NA	NA	NA	NA	NA	NA	NA	NA	NA	NA	NA	0.45705	0.98872	1	1	-1.09374
GL000199.1	93106	93118	GRHL2_MA1105.2	8.44459	-	GL000199.1	91114	93269	ChRCC,ccRCC	NA	NA	NA	NA	NA	NA	NA	NA	NA	NA	NA	0.10109	0.19025	0	1	-0.84043
GL000199.1	94976	94988	GRHL2_MA1105.2	8.44459	-	GL000199.1	94689	95263	ccRCC	NA	NA	NA	NA	NA	NA	NA	NA	NA	NA	NA	0.09778	0.19376	0	1	-0.90827
GL000199.1	95198	95210	GRHL2_MA1105.2	8.17883	+	GL000199.1	94689	95263	ccRCC	NA	NA	NA	NA	NA	NA	NA	NA	NA	NA	NA	0.1151	0.17757	1	1	-0.57794
GL000199.1	97528	97540	GRHL2_MA1105.2	8.44459	-	GL000199.1	97187	97717	ccRCC	NA	NA	NA	NA	NA	NA	NA	NA	NA	NA	NA	0.06355	0.1383	0	1	-0.99532
GL000199.1	99618	99630	GRHL2_MA1105.2	8.17883	+	GL000199.1	99271	100246	ChRCC,ccRCC	NA	NA	NA	NA	NA	NA	NA	NA	NA	NA	NA	0.09029	0.16287	0	1	-0.77545
GL000199.1	99734	99746	GRHL2_MA1105.2	8.44459	-	GL000199.1	99271	100246	ChRCC,ccRCC	NA	NA	NA	NA	NA	NA	NA	NA	NA	NA	NA	0.17524	0.31267	1	1	-0.79511
GL000199.1	100075	100087	GRHL2_MA1105.2	8.44459	-	GL000199.1	99271	100246	ChRCC,ccRCC	NA	NA	NA	NA	NA	NA	NA	NA	NA	NA	NA	0.04484	0.06231	0	0	-0.38852
GL000199.1	104548	104560	GRHL2_MA1105.2	8.17883	+	GL000199.1	104096	108278	ChRCC,ccRCC	NA	NA	NA	NA	NA	NA	NA	NA	NA	NA	NA	0.08557	0.15083	0	1	-0.74071
GL000199.1	105228	105240	GRHL2_MA1105.2	8.17883	+	GL000199.1	104096	108278	ChRCC,ccRCC	NA	NA	NA	NA	NA	NA	NA	NA	NA	NA	NA	0.0642	0.11967	0	1	-0.79156
GL000199.1	105344	105356	GRHL2_MA1105.2	8.44459	-	GL000199.1	104096	108278	ChRCC,ccRCC	NA	NA	NA	NA	NA	NA	NA	NA	NA	NA	NA	0.25445	0.38668	1	1	-0.58193
GL000199.1	105856	105868	GRHL2_MA1105.2	8.44459	-	GL000199.1	104096	108278	ChRCC,ccRCC	NA	NA	NA	NA	NA	NA	NA	NA	NA	NA	NA	0.13077	0.21699	1	1	-0.68278
GL000199.1	106420	106432	GRHL2_MA1105.2	8.17883	+	GL000199.1	104096	108278	ChRCC,ccRCC	NA	NA	NA	NA	NA	NA	NA	NA	NA	NA	NA	0.13852	0.21694	1	1	-0.60604
GL000199.1	107100	107112	GRHL2_MA1105.2	8.17883	+	GL000199.1	104096	108278	ChRCC,ccRCC	NA	NA	NA	NA	NA	NA	NA	NA	NA	NA	NA	0.1412	0.21048	1	1	-0.53918
GL000199.1	107216	107228	GRHL2_MA1105.2	8.44459	-	GL000199.1	104096	108278	ChRCC,ccRCC	NA	NA	NA	NA	NA	NA	NA	NA	NA	NA	NA	0.35029	0.57376	1	1	-0.69364
GL000199.1	107728	107740	GRHL2_MA1105.2	8.44459	-	GL000199.1	104096	108278	ChRCC,ccRCC	NA	NA	NA	NA	NA	NA	NA	NA	NA	NA	NA	0.09789	0.23795	0	1	-1.18788
GL000199.1	108972	108984	GRHL2_MA1105.2	8.17883	+	GL000199.1	108938	109267	ChRCC,ccRCC	NA	NA	NA	NA	NA	NA	NA	NA	NA	NA	NA	0.10466	0.16024	1	1	-0.56336
GL000199.1	109088	109100	GRHL2_MA1105.2	8.44459	-	GL000199.1	108938	109267	ChRCC,ccRCC	NA	NA	NA	NA	NA	NA	NA	NA	NA	NA	NA	0.23477	0.41009	1	1	-0.77514
GL000199.1	114590	114602	GRHL2_MA1105.2	8.17883	+	GL000199.1	114063	114869	ChRCC,ccRCC	NA	NA	NA	NA	NA	NA	NA	NA	NA	NA	NA	0.10187	0.17653	0	1	-0.72898
GL000199.1	114706	114718	GRHL2_MA1105.2	8.44459	-	GL000199.1	114063	114869	ChRCC,ccRCC	NA	NA	NA	NA	NA	NA	NA	NA	NA	NA	NA	0.18228	0.39002	1	1	-1.05033
GL000199.1	116462	116474	GRHL2_MA1105.2	8.17883	+	GL000199.1	116002	116808	ChRCC,ccRCC	NA	NA	NA	NA	NA	NA	NA	NA	NA	NA	NA	0.13006	0.22484	1	1	-0.73868
GL000199.1	118671	118683	GRHL2_MA1105.2	8.17883	+	GL000199.1	118360	119091	ChRCC,ccRCC	NA	NA	NA	NA	NA	NA	NA	NA	NA	NA	NA	0.10906	0.19068	1	1	-0.74498
GL000199.1	118787	118799	GRHL2_MA1105.2	8.44459	-	GL000199.1	118360	119091	ChRCC,ccRCC	NA	NA	NA	NA	NA	NA	NA	NA	NA	NA	NA	0.25872	0.51508	1	1	-0.96203
GL000199.1	120321	120333	GRHL2_MA1105.2	8.44459	-	GL000199.1	120047	122061	ChRCC,ccRCC	NA	NA	NA	NA	NA	NA	NA	NA	NA	NA	NA	0.16171	0.26755	1	1	-0.68741
GL000199.1	120543	120555	GRHL2_MA1105.2	8.17883	+	GL000199.1	120047	122061	ChRCC,ccRCC	NA	NA	NA	NA	NA	NA	NA	NA	NA	NA	NA	0.08612	0.16924	0	1	-0.88739
GL000199.1	120659	120671	GRHL2_MA1105.2	8.44459	-	GL000199.1	120047	122061	ChRCC,ccRCC	NA	NA	NA	NA	NA	NA	NA	NA	NA	NA	NA	0.10156	0.23016	0	1	-1.09462
GL000199.1	121171	121183	GRHL2_MA1105.2	8.44459	-	GL000199.1	120047	122061	ChRCC,ccRCC	NA	NA	NA	NA	NA	NA	NA	NA	NA	NA	NA	0.10597	0.2257	1	1	-1.01265
GL000199.1	121735	121747	GRHL2_MA1105.2	8.17883	+	GL000199.1	120047	122061	ChRCC,ccRCC	NA	NA	NA	NA	NA	NA	NA	NA	NA	NA	NA	0.0925	0.1671	0	1	-0.77906
GL000199.1	122415	122427	GRHL2_MA1105.2	8.17883	+	GL000199.1	122287	123201	ChRCC,ccRCC	NA	NA	NA	NA	NA	NA	NA	NA	NA	NA	NA	0.09389	0.17489	0	1	-0.82147
GL000199.1	122531	122543	GRHL2_MA1105.2	8.44459	-	GL000199.1	122287	123201	ChRCC,ccRCC	NA	NA	NA	NA	NA	NA	NA	NA	NA	NA	NA	0.19569	0.3671	1	1	-0.86913
GL000199.1	123043	123055	GRHL2_MA1105.2	8.44459	-	GL000199.1	122287	123201	ChRCC,ccRCC	NA	NA	NA	NA	NA	NA	NA	NA	NA	NA	NA	0.07004	0.19194	0	1	-1.31704
GL000199.1	123607	123619	GRHL2_MA1105.2	8.17883	+	GL000199.1	123546	123953	ChRCC,ccRCC	NA	NA	NA	NA	NA	NA	NA	NA	NA	NA	NA	0.08362	0.11544	0	1	-0.41561
GL000199.1	124744	124756	GRHL2_MA1105.2	8.44459	-	GL000199.1	124630	124960	ChRCC,ccRCC	NA	NA	NA	NA	NA	NA	NA	NA	NA	NA	NA	0.09499	0.1967	0	1	-0.96601
GL000199.1	129505	129517	GRHL2_MA1105.2	8.44459	-	GL000199.1	129284	130026	ChRCC,ccRCC	NA	NA	NA	NA	NA	NA	NA	NA	NA	NA	NA	0.01021	0.01701	0	0	-0.39016
GL000199.1	130695	130707	GRHL2_MA1105.2	8.44459	-	GL000199.1	130611	131297	ccRCC	NA	NA	NA	NA	NA	NA	NA	NA	NA	NA	NA	0.03797	0.08924	0	0	-1.02324
GL000199.1	131259	131271	GRHL2_MA1105.2	8.17883	+	GL000199.1	130611	131297	ccRCC	NA	NA	NA	NA	NA	NA	NA	NA	NA	NA	NA	0.06977	0.12598	0	1	-0.75707
GL000199.1	134324	134336	GRHL2_MA1105.2	8.17883	+	GL000199.1	133620	135483	ChRCC,ccRCC	NA	NA	NA	NA	NA	NA	NA	NA	NA	NA	NA	0.11882	0.20644	1	1	-0.74104
GL000199.1	134440	134452	GRHL2_MA1105.2	8.44459	-	GL000199.1	133620	135483	ChRCC,ccRCC	NA	NA	NA	NA	NA	NA	NA	NA	NA	NA	NA	0.22827	0.49177	1	1	-1.06909
GL000199.1	134952	134964	GRHL2_MA1105.2	8.44459	-	GL000199.1	133620	135483	ChRCC,ccRCC	NA	NA	NA	NA	NA	NA	NA	NA	NA	NA	NA	0.12936	0.20093	1	1	-0.59208
GL000199.1	136194	136206	GRHL2_MA1105.2	8.17883	+	GL000199.1	135988	136620	ccRCC	NA	NA	NA	NA	NA	NA	NA	NA	NA	NA	NA	0.04759	0.05949	0	0	-0.26394
GL000199.1	136308	136320	GRHL2_MA1105.2	8.44459	-	GL000199.1	135988	136620	ccRCC	NA	NA	NA	NA	NA	NA	NA	NA	NA	NA	NA	0.02399	0.04558	0	0	-0.6827
GL000199.1	140389	140401	GRHL2_MA1105.2	8.44459	-	GL000199.1	140296	141711	ChRCC,ccRCC	NA	NA	NA	NA	NA	NA	NA	NA	NA	NA	NA	0.29933	0.59799	1	1	-0.97105
GL000199.1	140901	140913	GRHL2_MA1105.2	8.44459	-	GL000199.1	140296	141711	ChRCC,ccRCC	NA	NA	NA	NA	NA	NA	NA	NA	NA	NA	NA	0.02361	0.02473	0	0	-0.04507
GL000199.1	141243	141255	GRHL2_MA1105.2	8.44459	-	GL000199.1	140296	141711	ChRCC,ccRCC	NA	NA	NA	NA	NA	NA	NA	NA	NA	NA	NA	0.20674	0.40401	1	1	-0.92838
GL000199.1	141465	141477	GRHL2_MA1105.2	8.17883	+	GL000199.1	140296	141711	ChRCC,ccRCC	NA	NA	NA	NA	NA	NA	NA	NA	NA	NA	NA	0.14208	0.23656	1	1	-0.69103
GL000199.1	141581	141593	GRHL2_MA1105.2	8.01759	-	GL000199.1	140296	141711	ChRCC,ccRCC	NA	NA	NA	NA	NA	NA	NA	NA	NA	NA	NA	0.15747	0.31553	1	1	-0.95188
GL000199.1	142258	142270	GRHL2_MA1105.2	8.44459	-	GL000199.1	142208	142479	ChRCC	NA	NA	NA	NA	NA	NA	NA	NA	NA	NA	NA	0.1139	0.17482	1	1	-0.57054
GL000199.1	146676	146688	GRHL2_MA1105.2	8.44459	-	GL000199.1	146332	147611	ChRCC,ccRCC	NA	NA	NA	NA	NA	NA	NA	NA	NA	NA	NA	0.08904	0.22031	0	1	-1.20365
GL000199.1	147240	147252	GRHL2_MA1105.2	8.17883	+	GL000199.1	146332	147611	ChRCC,ccRCC	NA	NA	NA	NA	NA	NA	NA	NA	NA	NA	NA	0.10809	0.21065	1	1	-0.89239
GL000199.1	149625	149637	GRHL2_MA1105.2	8.17883	+	GL000199.1	149512	150600	ChRCC,ccRCC	NA	NA	NA	NA	NA	NA	NA	NA	NA	NA	NA	0.06004	0.10429	0	1	-0.69325
GL000199.1	150305	150317	GRHL2_MA1105.2	8.17883	+	GL000199.1	149512	150600	ChRCC,ccRCC	NA	NA	NA	NA	NA	NA	NA	NA	NA	NA	NA	0.09874	0.15113	0	1	-0.56016
GL000199.1	150421	150433	GRHL2_MA1105.2	8.44459	-	GL000199.1	149512	150600	ChRCC,ccRCC	NA	NA	NA	NA	NA	NA	NA	NA	NA	NA	NA	0.14548	0.33781	1	1	-1.15298
GL000199.1	154160	154172	GRHL2_MA1105.2	8.44459	-	GL000199.1	154070	154436	ChRCC,ccRCC	NA	NA	NA	NA	NA	NA	NA	NA	NA	NA	NA	0.13765	0.32712	1	1	-1.18189
GL000199.1	155862	155874	GRHL2_MA1105.2	8.44459	-	GL000199.1	155567	156701	ChRCC,ccRCC	NA	NA	NA	NA	NA	NA	NA	NA	NA	NA	NA	0.33119	0.66601	1	1	-0.98295
GL000199.1	156084	156096	GRHL2_MA1105.2	8.17883	+	GL000199.1	155567	156701	ChRCC,ccRCC	NA	NA	NA	NA	NA	NA	NA	NA	NA	NA	NA	0.16129	0.24059	1	1	-0.54443
GL000199.1	156200	156212	GRHL2_MA1105.2	8.44459	-	GL000199.1	155567	156701	ChRCC,ccRCC	NA	NA	NA	NA	NA	NA	NA	NA	NA	NA	NA	0.49728	0.88397	1	1	-0.81537
GL000199.1	160336	160348	GRHL2_MA1105.2	8.17883	+	GL000199.1	159779	161044	ChRCC,ccRCC	NA	NA	NA	NA	NA	NA	NA	NA	NA	NA	NA	0.06992	0.1142	0	1	-0.62536
GL000199.1	160793	160805	GRHL2_MA1105.2	8.44459	-	GL000199.1	159779	161044	ChRCC,ccRCC	NA	NA	NA	NA	NA	NA	NA	NA	NA	NA	NA	0.49828	1.00875	1	1	-1.00071
GL000199.1	161015	161027	GRHL2_MA1105.2	8.17883	+	GL000199.1	159779	161044	ChRCC,ccRCC	NA	NA	NA	NA	NA	NA	NA	NA	NA	NA	NA	0.08337	0.14916	0	1	-0.75882
GL000199.1	164531	164543	GRHL2_MA1105.2	8.44459	-	GL000199.1	164423	165125	ChRCC,ccRCC	NA	NA	NA	NA	NA	NA	NA	NA	NA	NA	NA	0.06653	0.12991	0	1	-0.85623
GL000199.1	165043	165055	GRHL2_MA1105.2	8.01759	-	GL000199.1	164423	165125	ChRCC,ccRCC	NA	NA	NA	NA	NA	NA	NA	NA	NA	NA	NA	0.15614	0.29116	1	1	-0.85161
GL000199.1	165607	165619	GRHL2_MA1105.2	8.17883	+	GL000199.1	165493	165702	ccRCC	NA	NA	NA	NA	NA	NA	NA	NA	NA	NA	NA	0.0603	0.09993	0	0	-0.63274
GL000199.1	167475	167487	GRHL2_MA1105.2	8.17883	+	GL000199.1	167424	169135	ChRCC,ccRCC	NA	NA	NA	NA	NA	NA	NA	NA	NA	NA	NA	0.06142	0.09696	0	0	-0.57156
GL000199.1	167589	167601	GRHL2_MA1105.2	8.44459	-	GL000199.1	167424	169135	ChRCC,ccRCC	NA	NA	NA	NA	NA	NA	NA	NA	NA	NA	NA	0.08971	0.13849	0	1	-0.56665
GL000199.1	168101	168113	GRHL2_MA1105.2	8.01759	-	GL000199.1	167424	169135	ChRCC,ccRCC	NA	NA	NA	NA	NA	NA	NA	NA	NA	NA	NA	0.11643	0.22592	1	1	-0.89111
GL000199.1	168665	168677	GRHL2_MA1105.2	8.17883	+	GL000199.1	167424	169135	ChRCC,ccRCC	NA	NA	NA	NA	NA	NA	NA	NA	NA	NA	NA	0.0483	0.05422	0	0	-0.13578
GL000199.1	169121	169133	GRHL2_MA1105.2	8.44459	-	GL000199.1	167424	169135	ChRCC,ccRCC	NA	NA	NA	NA	NA	NA	NA	NA	NA	NA	NA	0.03378	0.05163	0	0	-0.47777
GL000202.1	23244	23256	GRHL2_MA1105.2	7.58029	+	GL000202.1	22944	23958	ccRCC	NA	NA	NA	NA	NA	NA	NA	NA	NA	NA	NA	0.01626	0.03024	0	0	-0.58518
GL000205.1	6002	6014	GRHL2_MA1105.2	9.06765	-	GL000205.1	5942	6319	ChRCC,ccRCC	NA	NA	NA	NA	NA	NA	NA	NA	NA	NA	NA	0.02258	0.02937	0	0	-0.2608
GL000205.1	7093	7105	GRHL2_MA1105.2	8.17808	-	GL000205.1	6691	7244	ccRCC	NA	NA	NA	NA	NA	NA	NA	NA	NA	NA	NA	0.03387	0.08116	0	0	-1.02717
GL000205.1	17039	17051	GRHL2_MA1105.2	7.58029	-	GL000205.1	16946	18524	ChRCC,ccRCC	NA	NA	NA	NA	NA	NA	NA	NA	NA	NA	NA	0.06536	0.07535	0	0	-0.17589
GL000205.1	26073	26085	GRHL2_MA1105.2	8.36382	+	GL000205.1	24694	28424	ChRCC,ccRCC	NA	NA	NA	NA	NA	NA	NA	NA	NA	NA	NA	0.04806	0.07158	0	0	-0.47888
GL000205.1	26276	26288	GRHL2_MA1105.2	8.11645	+	GL000205.1	24694	28424	ChRCC,ccRCC	NA	NA	NA	NA	NA	NA	NA	NA	NA	NA	NA	0.02811	0.05626	0	0	-0.77174
GL000205.1	26744	26756	GRHL2_MA1105.2	7.55424	-	GL000205.1	24694	28424	ChRCC,ccRCC	NA	NA	NA	NA	NA	NA	NA	NA	NA	NA	NA	0.10578	0.15067	1	1	-0.46691
GL000205.1	34370	34382	GRHL2_MA1105.2	7.90038	-	GL000205.1	33227	34567	ChRCC,ccRCC	NA	NA	NA	NA	NA	NA	NA	NA	NA	NA	NA	0.11768	0.30398	1	1	-1.28693
GL000205.1	52667	52679	GRHL2_MA1105.2	7.69765	+	GL000205.1	52653	53778	ChRCC,ccRCC	NA	NA	NA	NA	NA	NA	NA	NA	NA	NA	NA	0.03411	0.04425	0	0	-0.28855
GL000205.1	60334	60346	GRHL2_MA1105.2	8.88113	-	GL000205.1	59879	60528	ccRCC	NA	NA	NA	NA	NA	NA	NA	NA	NA	NA	NA	0.02309	0.05758	0	0	-0.99402
GL000205.1	105255	105267	GRHL2_MA1105.2	8.12611	-	GL000205.1	102910	106777	ChRCC,ccRCC	NA	NA	NA	NA	NA	NA	NA	NA	NA	NA	NA	0.05684	0.13087	0	1	-1.05679
GL000205.1	130280	130292	GRHL2_MA1105.2	7.75519	+	GL000205.1	129940	133585	ChRCC,ccRCC	NA	NA	NA	NA	NA	NA	NA	NA	NA	NA	NA	0.06594	0.10083	0	0	-0.53551
GL000208.1	76737	76749	GRHL2_MA1105.2	7.48048	+	GL000208.1	76002	76890	ChRCC,ccRCC	NA	NA	NA	NA	NA	NA	NA	NA	NA	NA	NA	0.06835	0.07545	0	0	-0.12262
GL000208.1	81164	81176	GRHL2_MA1105.2	7.48048	+	GL000208.1	81104	81453	ccRCC	NA	NA	NA	NA	NA	NA	NA	NA	NA	NA	NA	0.01836	0.02943	0	0	-0.45251
GL000209.1	14941	14953	GRHL2_MA1105.2	8.13236	-	GL000209.1	14692	15078	ChRCC	NA	NA	NA	NA	NA	NA	NA	NA	NA	NA	NA	0.01096	0.00318	0	0	0.60719
GL000211.1	61338	61350	GRHL2_MA1105.2	7.66087	-	GL000211.1	61308	61648	ccRCC	NA	NA	NA	NA	NA	NA	NA	NA	NA	NA	NA	0.01963	0.01931	0	0	0.01482
GL000211.1	79635	79647	GRHL2_MA1105.2	7.50303	-	GL000211.1	79528	79875	ccRCC	NA	NA	NA	NA	NA	NA	NA	NA	NA	NA	NA	0.01295	0.02089	0	0	-0.40302
GL000211.1	160246	160258	GRHL2_MA1105.2	10.80089	+	GL000211.1	160223	160428	ccRCC	NA	NA	NA	NA	NA	NA	NA	NA	NA	NA	NA	0.0139	0.01609	0	0	-0.11848
GL000212.1	40790	40802	GRHL2_MA1105.2	7.27075	-	GL000212.1	40521	41280	ChRCC,ccRCC	NA	NA	NA	NA	NA	NA	NA	NA	NA	NA	NA	0.03343	0.08871	0	0	-1.15396
GL000212.1	141641	141653	GRHL2_MA1105.2	7.79201	+	GL000212.1	141065	142006	ChRCC,ccRCC	NA	NA	NA	NA	NA	NA	NA	NA	NA	NA	NA	0.06197	0.04521	0	0	0.37247
GL000213.1	26417	26429	GRHL2_MA1105.2	9.24808	-	GL000213.1	25429	26475	ChRCC	NA	NA	NA	NA	NA	NA	NA	NA	NA	NA	NA	0.01142	0.00662	0	0	0.33593
GL000213.1	105227	105239	GRHL2_MA1105.2	10.36075	+	GL000213.1	104682	106198	ChRCC	NA	NA	NA	NA	NA	NA	NA	NA	NA	NA	NA	0.01096	0.00753	0	0	0.23693
GL000214.1	59440	59452	GRHL2_MA1105.2	10.80089	-	GL000214.1	58803	59746	ChRCC,ccRCC	NA	NA	NA	NA	NA	NA	NA	NA	NA	NA	NA	0.33379	0.29449	1	1	0.17422
GL000214.1	96859	96871	GRHL2_MA1105.2	9.2271	+	GL000214.1	96359	97625	ChRCC,ccRCC	NA	NA	NA	NA	NA	NA	NA	NA	NA	NA	NA	0.0446	0.0572	0	0	-0.29143
GL000214.1	103471	103483	GRHL2_MA1105.2	7.52126	+	GL000214.1	102880	104541	ChRCC,ccRCC	NA	NA	NA	NA	NA	NA	NA	NA	NA	NA	NA	0.02942	0.0382	0	0	-0.27928
GL000214.1	134624	134636	GRHL2_MA1105.2	11.07767	+	GL000214.1	133879	135138	ChRCC,ccRCC	NA	NA	NA	NA	NA	NA	NA	NA	NA	NA	NA	0.29928	0.51242	1	1	-0.7531
GL000215.1	67452	67464	GRHL2_MA1105.2	9.24808	+	GL000215.1	67256	68275	ChRCC	NA	NA	NA	NA	NA	NA	NA	NA	NA	NA	NA	0.01847	0.00504	0	0	0.85029
GL000216.1	132159	132171	GRHL2_MA1105.2	7.36449	+	GL000216.1	132090	132624	ChRCC,ccRCC	NA	NA	NA	NA	NA	NA	NA	NA	NA	NA	NA	0.09864	0.16574	0	1	-0.68544
GL000217.1	791	803	GRHL2_MA1105.2	7.93201	+	GL000217.1	392	902	ChRCC,ccRCC	NA	NA	NA	NA	NA	NA	NA	NA	NA	NA	NA	0.01616	0.01762	0	0	-0.07372
GL000217.1	3074	3086	GRHL2_MA1105.2	7.94438	+	GL000217.1	3009	3550	ChRCC,ccRCC	NA	NA	NA	NA	NA	NA	NA	NA	NA	NA	NA	0.03971	0.02502	0	0	0.48562
GL000217.1	59216	59228	GRHL2_MA1105.2	8.18939	+	GL000217.1	58575	59244	ChRCC,ccRCC	NA	NA	NA	NA	NA	NA	NA	NA	NA	NA	NA	0.02063	0.03043	0	0	-0.3821
GL000217.1	82982	82994	GRHL2_MA1105.2	10.00337	+	GL000217.1	82850	84160	ChRCC,ccRCC	NA	NA	NA	NA	NA	NA	NA	NA	NA	NA	NA	0.01883	0.0132	0	0	0.29422
GL000217.1	106636	106648	GRHL2_MA1105.2	7.92799	-	GL000217.1	106018	106778	ChRCC,ccRCC	NA	NA	NA	NA	NA	NA	NA	NA	NA	NA	NA	0.01879	0.00894	0	0	0.56318
GL000217.1	108631	108643	GRHL2_MA1105.2	7.68955	+	GL000217.1	108487	108844	ChRCC,ccRCC	NA	NA	NA	NA	NA	NA	NA	NA	NA	NA	NA	0.0622	0.03824	0	0	0.5655
GL000217.1	138888	138900	GRHL2_MA1105.2	7.49729	-	GL000217.1	138399	139000	ccRCC	NA	NA	NA	NA	NA	NA	NA	NA	NA	NA	NA	0.02524	0.04091	0	0	-0.5103
GL000218.1	54978	54990	GRHL2_MA1105.2	7.51642	+	GL000218.1	54717	55011	ccRCC	NA	NA	NA	NA	NA	NA	NA	NA	NA	NA	NA	0.0142	0.04114	0	0	-1.02903
GL000218.1	66151	66163	GRHL2_MA1105.2	9.61361	-	GL000218.1	64992	66238	ChRCC,ccRCC	NA	NA	NA	NA	NA	NA	NA	NA	NA	NA	NA	0.01425	0.04015	0	0	-0.99896
GL000218.1	94517	94529	GRHL2_MA1105.2	7.61246	-	GL000218.1	94512	94786	ccRCC	NA	NA	NA	NA	NA	NA	NA	NA	NA	NA	NA	0.02752	0.03303	0	0	-0.18971
GL000218.1	156223	156235	GRHL2_MA1105.2	7.26757	-	GL000218.1	155889	156423	ccRCC	NA	NA	NA	NA	NA	NA	NA	NA	NA	NA	NA	0.01419	0.02358	0	0	-0.44664
GL000219.1	31797	31809	GRHL2_MA1105.2	8.74097	+	GL000219.1	31741	32109	ccRCC	NA	NA	NA	NA	NA	NA	NA	NA	NA	NA	NA	0.00638	0.01413	0	0	-0.51495
GL000219.1	74405	74417	GRHL2_MA1105.2	10.41259	-	GL000219.1	74336	74559	ccRCC	NA	NA	NA	NA	NA	NA	NA	NA	NA	NA	NA	0.02522	0.03131	0	0	-0.22034
GL000219.1	76403	76415	GRHL2_MA1105.2	7.39224	+	GL000219.1	75554	77312	ChRCC,ccRCC	NA	NA	NA	NA	NA	NA	NA	NA	NA	NA	NA	0.03644	0.05314	0	0	-0.42974
GL000219.1	94122	94134	GRHL2_MA1105.2	8.3045	+	GL000219.1	91275	94139	ChRCC,ccRCC	NA	NA	NA	NA	NA	NA	NA	NA	NA	NA	NA	0.03795	0.02742	0	0	0.34399
GL000219.1	164679	164691	GRHL2_MA1105.2	7.50103	-	GL000219.1	163606	164761	ChRCC,ccRCC	NA	NA	NA	NA	NA	NA	NA	NA	NA	NA	NA	0.01752	0.03102	0	0	-0.54815
GL000219.1	165851	165863	GRHL2_MA1105.2	7.55073	+	GL000219.1	164936	166370	ChRCC,ccRCC	NA	NA	NA	NA	NA	NA	NA	NA	NA	NA	NA	0.03657	0.02456	0	0	0.41287
GL000220.1	10375	10387	GRHL2_MA1105.2	7.75459	-	GL000220.1	10194	10593	ChRCC	NA	NA	NA	NA	NA	NA	NA	NA	NA	NA	NA	0.30544	0.09745	1	0	1.53892
GL000220.1	17152	17164	GRHL2_MA1105.2	7.58635	-	GL000220.1	16460	17702	ChRCC,ccRCC	NA	NA	NA	NA	NA	NA	NA	NA	NA	NA	NA	0.12474	0.06744	1	0	0.78588
GL000220.1	17429	17441	GRHL2_MA1105.2	7.5093	-	GL000220.1	16460	17702	ChRCC,ccRCC	NA	NA	NA	NA	NA	NA	NA	NA	NA	NA	NA	0.11645	0.05584	1	0	0.92415
GL000220.1	35699	35711	GRHL2_MA1105.2	7.37461	-	GL000220.1	35474	36612	ChRCC,ccRCC	NA	NA	NA	NA	NA	NA	NA	NA	NA	NA	NA	0.09423	0.06457	0	0	0.47399
GL000220.1	52782	52794	GRHL2_MA1105.2	8.57093	-	GL000220.1	51971	54011	ChRCC,ccRCC	NA	NA	NA	NA	NA	NA	NA	NA	NA	NA	NA	0.31839	0.19789	1	1	0.65532
GL000220.1	61644	61656	GRHL2_MA1105.2	10.09813	-	GL000220.1	61339	62208	ChRCC,ccRCC	NA	NA	NA	NA	NA	NA	NA	NA	NA	NA	NA	0.07932	0.09979	0	0	-0.2927
GL000220.1	62093	62105	GRHL2_MA1105.2	10.18119	+	GL000220.1	61339	62208	ChRCC,ccRCC	NA	NA	NA	NA	NA	NA	NA	NA	NA	NA	NA	0.05686	0.04478	0	0	0.27968
GL000220.1	93767	93779	GRHL2_MA1105.2	9.36699	+	GL000220.1	92732	94214	ChRCC,ccRCC	NA	NA	NA	NA	NA	NA	NA	NA	NA	NA	NA	1.92011	1.70852	1	1	0.16736
GL000220.1	95626	95638	GRHL2_MA1105.2	7.53928	+	GL000220.1	95349	97443	ChRCC,ccRCC	NA	NA	NA	NA	NA	NA	NA	NA	NA	NA	NA	0.36971	0.367	1	1	0.01029
GL000220.1	117889	117901	GRHL2_MA1105.2	7.53928	+	GL000220.1	117096	119264	ChRCC,ccRCC	NA	NA	NA	NA	NA	NA	NA	NA	NA	NA	NA	11.51942	12.66007	1	1	-0.13609
GL000220.1	143734	143746	GRHL2_MA1105.2	8.01587	-	GL000220.1	143594	143954	ChRCC	NA	NA	NA	NA	NA	NA	NA	NA	NA	NA	NA	1.09977	1.72549	1	1	-0.64429
GL000221.1	9221	9233	GRHL2_MA1105.2	7.59426	+	GL000221.1	9201	9401	ChRCC	NA	NA	NA	NA	NA	NA	NA	NA	NA	NA	NA	0.01763	0.01581	0	0	0.09246
GL000221.1	21119	21131	GRHL2_MA1105.2	7.32912	+	GL000221.1	19944	21165	ChRCC,ccRCC	NA	NA	NA	NA	NA	NA	NA	NA	NA	NA	NA	0.02213	0.02668	0	0	-0.18211
GL000221.1	26500	26512	GRHL2_MA1105.2	7.56519	+	GL000221.1	25893	26870	ChRCC,ccRCC	NA	NA	NA	NA	NA	NA	NA	NA	NA	NA	NA	0.04311	0.04224	0	0	0.02309
GL000221.1	138805	138817	GRHL2_MA1105.2	7.26757	-	GL000221.1	138297	138887	ChRCC,ccRCC	NA	NA	NA	NA	NA	NA	NA	NA	NA	NA	NA	0.01642	0.02146	0	0	-0.23794
GL000222.1	112134	112146	GRHL2_MA1105.2	7.41345	+	GL000222.1	111643	112655	ChRCC,ccRCC	NA	NA	NA	NA	NA	NA	NA	NA	NA	NA	NA	0.0259	0.07699	0	0	-1.23832
GL000222.1	135115	135127	GRHL2_MA1105.2	7.60067	+	GL000222.1	133661	135239	ChRCC,ccRCC	NA	NA	NA	NA	NA	NA	NA	NA	NA	NA	NA	0.01719	0.01529	0	0	0.09819
GL000223.1	150749	150761	GRHL2_MA1105.2	7.55424	+	GL000223.1	149064	150891	ChRCC,ccRCC	NA	NA	NA	NA	NA	NA	NA	NA	NA	NA	NA	0.0692	0.05973	0	0	0.17964
GL000224.1	83454	83466	GRHL2_MA1105.2	7.72564	+	GL000224.1	82841	84085	ChRCC,ccRCC	NA	NA	NA	NA	NA	NA	NA	NA	NA	NA	NA	0.02925	0.04398	0	0	-0.44341
GL000224.1	140585	140597	GRHL2_MA1105.2	7.55073	-	GL000224.1	139622	140795	ChRCC	NA	NA	NA	NA	NA	NA	NA	NA	NA	NA	NA	0.07527	0.0223	0	0	1.35531
GL000224.1	144468	144480	GRHL2_MA1105.2	8.01759	-	GL000224.1	144279	144666	ChRCC	NA	NA	NA	NA	NA	NA	NA	NA	NA	NA	NA	0.07404	0.02236	0	0	1.33221
GL000224.1	159477	159489	GRHL2_MA1105.2	7.45618	-	GL000224.1	157913	162527	ChRCC,ccRCC	NA	NA	NA	NA	NA	NA	NA	NA	NA	NA	NA	0.03143	0.03615	0	0	-0.14987
GL000225.1	172782	172794	GRHL2_MA1105.2	10.94937	+	GL000225.1	172374	173018	ChRCC,ccRCC	NA	NA	NA	NA	NA	NA	NA	NA	NA	NA	NA	0.03184	0.03087	0	0	0.03251
GL000226.1	644	656	GRHL2_MA1105.2	8.17883	-	GL000226.1	589	2476	ChRCC,ccRCC	NA	NA	NA	NA	NA	NA	NA	NA	NA	NA	NA	0.31825	0.63658	1	1	-0.9744
GL000226.1	1324	1336	GRHL2_MA1105.2	8.14008	-	GL000226.1	589	2476	ChRCC,ccRCC	NA	NA	NA	NA	NA	NA	NA	NA	NA	NA	NA	0.45146	0.78427	1	1	-0.78122
GL000226.1	1892	1904	GRHL2_MA1105.2	8.44459	+	GL000226.1	589	2476	ChRCC,ccRCC	NA	NA	NA	NA	NA	NA	NA	NA	NA	NA	NA	1.27259	1.98763	1	1	-0.63855
GL000226.1	2008	2020	GRHL2_MA1105.2	8.17883	-	GL000226.1	589	2476	ChRCC,ccRCC	NA	NA	NA	NA	NA	NA	NA	NA	NA	NA	NA	1.11218	1.84086	1	1	-0.72104
GL000226.1	3256	3268	GRHL2_MA1105.2	8.44459	+	GL000226.1	3038	3663	ChRCC,ccRCC	NA	NA	NA	NA	NA	NA	NA	NA	NA	NA	NA	2.45286	3.90611	1	1	-0.66872
GL000226.1	3372	3384	GRHL2_MA1105.2	8.17883	-	GL000226.1	3038	3663	ChRCC,ccRCC	NA	NA	NA	NA	NA	NA	NA	NA	NA	NA	NA	1.55192	2.73459	1	1	-0.8126
GL000226.1	4620	4632	GRHL2_MA1105.2	8.44459	+	GL000226.1	4128	6112	ChRCC,ccRCC	NA	NA	NA	NA	NA	NA	NA	NA	NA	NA	NA	1.19008	1.80079	1	1	-0.59281
GL000226.1	4736	4748	GRHL2_MA1105.2	8.17883	-	GL000226.1	4128	6112	ChRCC,ccRCC	NA	NA	NA	NA	NA	NA	NA	NA	NA	NA	NA	1.43813	2.19902	1	1	-0.60864
GL000226.1	5416	5428	GRHL2_MA1105.2	8.14008	-	GL000226.1	4128	6112	ChRCC,ccRCC	NA	NA	NA	NA	NA	NA	NA	NA	NA	NA	NA	1.90997	2.86791	1	1	-0.58352
GL000226.1	5984	5996	GRHL2_MA1105.2	8.44459	+	GL000226.1	4128	6112	ChRCC,ccRCC	NA	NA	NA	NA	NA	NA	NA	NA	NA	NA	NA	2.78254	4.3391	1	1	-0.63883
GL000226.1	6100	6112	GRHL2_MA1105.2	8.17883	-	GL000226.1	4128	6112	ChRCC,ccRCC	NA	NA	NA	NA	NA	NA	NA	NA	NA	NA	NA	1.81825	3.03355	1	1	-0.73476
GL000226.1	6780	6792	GRHL2_MA1105.2	8.14008	-	GL000226.1	6506	7584	ChRCC,ccRCC	NA	NA	NA	NA	NA	NA	NA	NA	NA	NA	NA	2.27906	3.21587	1	1	-0.49462
GL000226.1	7348	7360	GRHL2_MA1105.2	8.44459	+	GL000226.1	6506	7584	ChRCC,ccRCC	NA	NA	NA	NA	NA	NA	NA	NA	NA	NA	NA	2.66523	4.0204	1	1	-0.59095
GL000226.1	7464	7476	GRHL2_MA1105.2	8.17883	-	GL000226.1	6506	7584	ChRCC,ccRCC	NA	NA	NA	NA	NA	NA	NA	NA	NA	NA	NA	1.49584	2.78064	1	1	-0.88928
GL000226.1	10076	10088	GRHL2_MA1105.2	8.44459	+	GL000226.1	9962	10309	ChRCC,ccRCC	NA	NA	NA	NA	NA	NA	NA	NA	NA	NA	NA	2.31037	3.46549	1	1	-0.58251
GL000226.1	10192	10204	GRHL2_MA1105.2	8.17883	-	GL000226.1	9962	10309	ChRCC,ccRCC	NA	NA	NA	NA	NA	NA	NA	NA	NA	NA	NA	1.41581	2.63986	1	1	-0.89335
GL000226.1	10872	10884	GRHL2_MA1105.2	8.14008	-	GL000226.1	10817	11191	ChRCC,ccRCC	NA	NA	NA	NA	NA	NA	NA	NA	NA	NA	NA	1.4895	2.2212	1	1	-0.57281
GL000226.1	12236	12248	GRHL2_MA1105.2	8.14008	-	GL000226.1	11763	14968	ChRCC,ccRCC	NA	NA	NA	NA	NA	NA	NA	NA	NA	NA	NA	0.44201	0.68961	1	1	-0.6283
GL000226.1	12804	12816	GRHL2_MA1105.2	8.44459	+	GL000226.1	11763	14968	ChRCC,ccRCC	NA	NA	NA	NA	NA	NA	NA	NA	NA	NA	NA	0.77095	1.16045	1	1	-0.58273
GL000226.1	12920	12932	GRHL2_MA1105.2	8.17883	-	GL000226.1	11763	14968	ChRCC,ccRCC	NA	NA	NA	NA	NA	NA	NA	NA	NA	NA	NA	0.54038	0.79194	1	1	-0.54168
GL000226.1	13600	13612	GRHL2_MA1105.2	8.14008	-	GL000226.1	11763	14968	ChRCC,ccRCC	NA	NA	NA	NA	NA	NA	NA	NA	NA	NA	NA	0.46382	0.70545	1	1	-0.59278
GL000226.1	14168	14180	GRHL2_MA1105.2	8.44459	+	GL000226.1	11763	14968	ChRCC,ccRCC	NA	NA	NA	NA	NA	NA	NA	NA	NA	NA	NA	0.87324	1.2988	1	1	-0.56647
GL000226.1	14284	14296	GRHL2_MA1105.2	8.17883	-	GL000226.1	11763	14968	ChRCC,ccRCC	NA	NA	NA	NA	NA	NA	NA	NA	NA	NA	NA	1.51858	2.62647	1	1	-0.78575
GL000227.1	11371	11383	GRHL2_MA1105.2	7.47607	-	GL000227.1	11359	11867	ChRCC,ccRCC	NA	NA	NA	NA	NA	NA	NA	NA	NA	NA	NA	0.01694	0.00467	0	0	0.80745
GL000227.1	73480	73492	GRHL2_MA1105.2	10.42627	+	GL000227.1	73327	74123	ChRCC,ccRCC	NA	NA	NA	NA	NA	NA	NA	NA	NA	NA	NA	0.01741	0.01005	0	0	0.42071
GL000228.1	26384	26396	GRHL2_MA1105.2	7.36449	-	GL000228.1	25842	28106	ChRCC,ccRCC	NA	NA	NA	NA	NA	NA	NA	NA	NA	NA	NA	0.05069	0.03586	0	0	0.39166
GL000228.1	54643	54655	GRHL2_MA1105.2	7.41345	+	GL000228.1	54407	55173	ChRCC,ccRCC	NA	NA	NA	NA	NA	NA	NA	NA	NA	NA	NA	0.03319	0.05852	0	0	-0.64563
GL000229.1	19746	19758	GRHL2_MA1105.2	8.83885	-	GL000229.1	18758	19835	ChRCC,ccRCC	NA	NA	NA	NA	NA	NA	NA	NA	NA	NA	NA	0.01857	0.03062	0	0	-0.48362
GL000231.1	3620	3632	GRHL2_MA1105.2	8.37705	+	GL000231.1	3065	3726	ccRCC	NA	NA	NA	NA	NA	NA	NA	NA	NA	NA	NA	0.01434	0.0199	0	0	-0.27932
GL000234.1	817	829	GRHL2_MA1105.2	7.30763	+	GL000234.1	266	1188	ccRCC	NA	NA	NA	NA	NA	NA	NA	NA	NA	NA	NA	0.01783	0.03697	0	0	-0.72109
GL000234.1	1010	1022	GRHL2_MA1105.2	7.45351	+	GL000234.1	266	1188	ccRCC	NA	NA	NA	NA	NA	NA	NA	NA	NA	NA	NA	0.02422	0.03009	0	0	-0.21844
GL000234.1	2500	2512	GRHL2_MA1105.2	7.61576	-	GL000234.1	2052	3392	ChRCC,ccRCC	NA	NA	NA	NA	NA	NA	NA	NA	NA	NA	NA	0.02504	0.02534	0	0	-0.01174
GL000237.1	17277	17289	GRHL2_MA1105.2	7.91061	+	GL000237.1	16759	17608	ChRCC,ccRCC	NA	NA	NA	NA	NA	NA	NA	NA	NA	NA	NA	0.06249	0.06295	0	0	-0.00892
GL000238.1	15590	15602	GRHL2_MA1105.2	10.17486	+	GL000238.1	15146	16408	ChRCC	NA	NA	NA	NA	NA	NA	NA	NA	NA	NA	NA	0.01347	0.00695	0	0	0.43278
GL000239.1	30072	30084	GRHL2_MA1105.2	7.47909	-	GL000239.1	29320	31530	ChRCC,ccRCC	NA	NA	NA	NA	NA	NA	NA	NA	NA	NA	NA	0.05086	0.07929	0	0	-0.54056
GL000240.1	384	396	GRHL2_MA1105.2	9.61361	-	GL000240.1	73	1139	ccRCC	NA	NA	NA	NA	NA	NA	NA	NA	NA	NA	NA	0.00848	0.0139	0	0	-0.34341
GL000241.1	11601	11613	GRHL2_MA1105.2	10.41259	-	GL000241.1	11557	11985	ChRCC,ccRCC	NA	NA	NA	NA	NA	NA	NA	NA	NA	NA	NA	0.0287	0.0411	0	0	-0.38629
GL000241.1	13584	13596	GRHL2_MA1105.2	7.76851	+	GL000241.1	12947	14424	ChRCC,ccRCC	NA	NA	NA	NA	NA	NA	NA	NA	NA	NA	NA	0.03193	0.03709	0	0	-0.16131
GL000241.1	14221	14233	GRHL2_MA1105.2	8.39221	-	GL000241.1	12947	14424	ChRCC,ccRCC	NA	NA	NA	NA	NA	NA	NA	NA	NA	NA	NA	0.04358	0.0657	0	0	-0.48567
GL000241.1	17338	17350	GRHL2_MA1105.2	8.46946	+	GL000241.1	17288	17584	ccRCC	NA	NA	NA	NA	NA	NA	NA	NA	NA	NA	NA	0.02618	0.02658	0	0	-0.01516
GL000242.1	462	474	GRHL2_MA1105.2	7.33301	-	GL000242.1	450	650	ccRCC	NA	NA	NA	NA	NA	NA	NA	NA	NA	NA	NA	0.00906	0.00947	0	0	-0.02823
GL000242.1	2295	2307	GRHL2_MA1105.2	7.63548	-	GL000242.1	1986	3101	ChRCC,ccRCC	NA	NA	NA	NA	NA	NA	NA	NA	NA	NA	NA	0.01945	0.01653	0	0	0.14206
GL000242.1	40284	40296	GRHL2_MA1105.2	8.2001	+	GL000242.1	39361	40434	ccRCC	NA	NA	NA	NA	NA	NA	NA	NA	NA	NA	NA	0.00894	0.10289	0	0	-2.47368
GL000245.1	5585	5597	GRHL2_MA1105.2	7.26757	+	GL000245.1	5314	5996	ChRCC,ccRCC	NA	NA	NA	NA	NA	NA	NA	NA	NA	NA	NA	0.02207	0.04039	0	0	-0.62545
GL000246.1	22349	22361	GRHL2_MA1105.2	10.31744	-	GL000246.1	22131	22772	ccRCC	NA	NA	NA	NA	NA	NA	NA	NA	NA	NA	NA	0.00773	0.01362	0	0	-0.38221
GL000248.1	5603	5615	GRHL2_MA1105.2	7.58083	-	GL000248.1	4695	6020	ChRCC,ccRCC	NA	NA	NA	NA	NA	NA	NA	NA	NA	NA	NA	0.06655	0.05105	0	0	0.31853
GL000249.1	28952	28964	GRHL2_MA1105.2	8.80804	-	GL000249.1	28619	29329	ChRCC	NA	NA	NA	NA	NA	NA	NA	NA	NA	NA	NA	0.15951	0.01031	1	0	2.96025
GL000249.1	29086	29098	GRHL2_MA1105.2	9.75559	-	GL000249.1	28619	29329	ChRCC	NA	NA	NA	NA	NA	NA	NA	NA	NA	NA	NA	0.1223	0.01192	1	0	2.50478
chr1	39934	39946	GRHL2_MA1105.2	8.11591	-	chr1	39741	40407	ChRCC,ccRCC	gene	34553	36081	-	start	3993	Upstream	NA	ENSG00000237613.2	FAM138A	any_promoter	0.02072	0.02397	0	0	-0.13788
chr1	90155	90167	GRHL2_MA1105.2	7.3083	-	chr1	90003	90748	ChRCC,ccRCC	gene	89550	91105	-	start	730	PeakInsideFeature	NA	ENSG00000239945.1	RP11-34P13.8	any_promoter	0.0299	0.02937	0	0	0.0185
chr1	90214	90226	GRHL2_MA1105.2	7.3083	-	chr1	90003	90748	ChRCC,ccRCC	gene	89550	91105	-	start	730	PeakInsideFeature	NA	ENSG00000239945.1	RP11-34P13.8	any_promoter	0.02085	0.0287	0	0	-0.31181
chr1	90273	90285	GRHL2_MA1105.2	7.3083	-	chr1	90003	90748	ChRCC,ccRCC	gene	89550	91105	-	start	730	PeakInsideFeature	NA	ENSG00000239945.1	RP11-34P13.8	any_promoter	0.02928	0.03352	0	0	-0.14208
chr1	90332	90344	GRHL2_MA1105.2	7.3083	-	chr1	90003	90748	ChRCC,ccRCC	gene	89550	91105	-	start	730	PeakInsideFeature	NA	ENSG00000239945.1	RP11-34P13.8	any_promoter	0.04759	0.03314	0	0	0.4031
chr1	90391	90403	GRHL2_MA1105.2	7.3083	-	chr1	90003	90748	ChRCC,ccRCC	gene	89550	91105	-	start	730	PeakInsideFeature	NA	ENSG00000239945.1	RP11-34P13.8	any_promoter	0.04833	0.03534	0	0	0.35188
chr1	98789	98801	GRHL2_MA1105.2	10.11412	+	chr1	98656	98956	ChRCC	gene	89550	91105	-	start	7701	Upstream	NA	ENSG00000239945.1	RP11-34P13.8	any_promoter	0.10134	0.01901	0	0	1.88048
chr1	102446	102458	GRHL2_MA1105.2	8.48679	-	chr1	102318	103469	ccRCC	gene	89294	133566	-	center	8537	PeakInsideFeature	NA	ENSG00000238009.2	RP11-34P13.7	any_internal	0.03359	0.04444	0	0	-0.30991
chr1	236660	236672	GRHL2_MA1105.2	7.3083	-	chr1	236455	237933	ChRCC,ccRCC	gene	228291	228775	-	start	8419	Upstream	NA	ENSG00000241670.2	AP006222.1	any_promoter	0.05199	0.05299	0	0	-0.02248
chr1	236719	236731	GRHL2_MA1105.2	7.3083	-	chr1	236455	237933	ChRCC,ccRCC	gene	228291	228775	-	start	8419	Upstream	NA	ENSG00000241670.2	AP006222.1	any_promoter	0.05122	0.06544	0	0	-0.29401
chr1	245124	245136	GRHL2_MA1105.2	10.11412	+	chr1	244991	245194	ChRCC	gene	227614	267253	-	center	2341	PeakInsideFeature	NA	ENSG00000228463.4	AP006222.2	any_internal	0.06678	0.01363	0	0	1.63196
chr1	248762	248774	GRHL2_MA1105.2	8.48679	-	chr1	248628	249481	ccRCC	gene	227614	267253	-	center	1621	PeakInsideFeature	NA	ENSG00000228463.4	AP006222.2	any_internal	0.03056	0.03792	0	0	-0.23169
chr1	260674	260686	GRHL2_MA1105.2	10.80089	+	chr1	260201	260686	ChRCC	gene	227614	267253	-	start	6810	PeakInsideFeature	NA	ENSG00000228463.4	AP006222.2	any_internal	0.02239	0.01625	0	0	0.28662
chr1	348959	348971	GRHL2_MA1105.2	10.80089	-	chr1	348935	349431	ChRCC	gene	317719	453948	+	start	31464	PeakInsideFeature	NA	ENSG00000237094.7	RP4-669L17.10	any_internal	0.02568	0.01813	0	0	0.32562
chr1	389238	389250	GRHL2_MA1105.2	7.47607	+	chr1	388922	389254	ChRCC,ccRCC	gene	379104	379467	-	start	9621	Upstream	NA	ENSG00000269732.1	WBP1LP7	any_promoter	0.02136	0.01252	0	0	0.44909
chr1	396483	396495	GRHL2_MA1105.2	9.55234	-	chr1	396247	396890	ccRCC	gene	317719	453948	+	center	10735	PeakInsideFeature	NA	ENSG00000237094.7	RP4-669L17.10	any_internal	0.00795	0.00885	0	0	-0.06465
chr1	398264	398276	GRHL2_MA1105.2	7.74777	+	chr1	397383	398550	ChRCC,ccRCC	gene	317719	453948	+	center	12133	PeakInsideFeature	NA	ENSG00000237094.7	RP4-669L17.10	any_internal	0.0446	0.00795	0	0	1.5192
chr1	406470	406482	GRHL2_MA1105.2	8.48679	+	chr1	405004	406622	ccRCC	gene	317719	453948	+	center	19980	PeakInsideFeature	NA	ENSG00000237094.7	RP4-669L17.10	any_internal	0.02984	0.03941	0	0	-0.29919
chr1	409028	409040	GRHL2_MA1105.2	7.69583	-	chr1	408334	409631	ChRCC,ccRCC	gene	317719	453948	+	center	23149	PeakInsideFeature	NA	ENSG00000237094.7	RP4-669L17.10	any_internal	0.0548	0.06227	0	0	-0.15361
chr1	410098	410110	GRHL2_MA1105.2	10.11412	-	chr1	409961	410203	ChRCC	gene	317719	453948	+	center	24249	PeakInsideFeature	NA	ENSG00000237094.7	RP4-669L17.10	any_internal	0.07022	0.00863	0	0	2.01127
chr1	423087	423099	GRHL2_MA1105.2	7.50528	-	chr1	422760	423672	ChRCC,ccRCC	gene	317719	453948	+	end	30732	PeakInsideFeature	NA	ENSG00000237094.7	RP4-669L17.10	any_internal	0.0713	0.03651	0	0	0.78394
chr1	441665	441677	GRHL2_MA1105.2	7.6508	+	chr1	441351	442426	ChRCC,ccRCC	gene	317719	453948	+	end	12060	PeakInsideFeature	NA	ENSG00000237094.7	RP4-669L17.10	any_internal	0.05408	0.04254	0	0	0.27835
chr1	462974	462986	GRHL2_MA1105.2	7.3083	+	chr1	461712	463302	ChRCC,ccRCC	gene	453632	460480	-	start	2027	Upstream	NA	ENSG00000236601.1	RP4-669L17.2	any_promoter	0.04561	0.05516	0	0	-0.2224
chr1	463033	463045	GRHL2_MA1105.2	7.3083	+	chr1	461712	463302	ChRCC,ccRCC	gene	453632	460480	-	start	2027	Upstream	NA	ENSG00000236601.1	RP4-669L17.2	any_promoter	0.05312	0.05282	0	0	0.00669
chr1	521863	521875	GRHL2_MA1105.2	8.49103	-	chr1	521379	524845	ChRCC,ccRCC	gene	523008	530148	+	start	104	OverlapStart	NA	ENSG00000235146.2	RP5-857K21.2	any_promoter	0.01574	0.01888	0	0	-0.15638
chr1	541230	541242	GRHL2_MA1105.2	7.6508	-	chr1	540506	541768	ChRCC,ccRCC	gene	529832	532878	-	start	8259	Upstream	NA	ENSG00000239664.2	RP5-857K21.3	any_promoter	0.07407	0.08841	0	0	-0.22307
chr1	568740	568752	GRHL2_MA1105.2	9.57621	-	chr1	567184	570298	ChRCC,ccRCC	gene	568914	569121	+	start	173	FeatureInsidePeak	NA	ENSG00000240409.1	MTATP8P1	any_promoter	2.79518	6.8153	1	1	-1.28229
chr1	581428	581440	GRHL2_MA1105.2	7.90879	+	chr1	580740	582098	ChRCC,ccRCC	gene	536815	659930	-	center	16953	PeakInsideFeature	NA	ENSG00000230021.3	RP5-857K21.4	any_internal	0.05151	0.05208	0	0	-0.01295
chr1	583989	584001	GRHL2_MA1105.2	8.48679	-	chr1	583804	585556	ChRCC,ccRCC	gene	536815	659930	-	center	13692	PeakInsideFeature	NA	ENSG00000230021.3	RP5-857K21.4	any_internal	0.04015	0.05436	0	0	-0.34951
chr1	592179	592191	GRHL2_MA1105.2	7.74777	-	chr1	591874	593078	ChRCC,ccRCC	gene	536815	659930	-	center	5896	PeakInsideFeature	NA	ENSG00000230021.3	RP5-857K21.4	any_internal	0.02625	0.01352	0	0	0.58977
chr1	593962	593974	GRHL2_MA1105.2	9.55234	+	chr1	593709	594190	ccRCC	gene	536815	659930	-	center	4423	PeakInsideFeature	NA	ENSG00000230021.3	RP5-857K21.4	any_internal	0.00744	0.00678	0	0	0.05066
chr1	601207	601219	GRHL2_MA1105.2	7.47607	-	chr1	601075	601559	ChRCC,ccRCC	gene	610221	610645	+	start	8904	Upstream	NA	ENSG00000268663.1	WBP1LP6	any_promoter	0.0178	0.01056	0	0	0.40646
chr1	756426	756438	GRHL2_MA1105.2	7.58261	-	chr1	756283	756925	ccRCC	gene	745488	753092	-	start	3512	Upstream	NA	ENSG00000240453.1	RP11-206L10.10	any_promoter	0.02329	0.04994	0	0	-0.81715
chr1	763465	763477	GRHL2_MA1105.2	7.44042	-	chr1	762038	763544	ChRCC,ccRCC	gene	761585	762902	-	start	111	OverlapStart	NA	ENSG00000225880.4	LINC00115	any_promoter	0.25406	0.219	1	1	0.20412
chr1	779747	779759	GRHL2_MA1105.2	8.25394	+	chr1	779515	780107	ChRCC,ccRCC	gene	762987	794826	+	center	905	PeakInsideFeature	NA	ENSG00000228794.4	RP11-206L10.11	any_internal	0.02635	0.02088	0	0	0.22399
chr1	779769	779781	GRHL2_MA1105.2	8.25394	+	chr1	779515	780107	ChRCC,ccRCC	gene	762987	794826	+	center	905	PeakInsideFeature	NA	ENSG00000228794.4	RP11-206L10.11	any_internal	0.02398	0.02582	0	0	-0.07257
chr1	812284	812296	GRHL2_MA1105.2	8.15393	-	chr1	811275	813800	ChRCC,ccRCC	gene	803450	812283	-	start	254	OverlapStart	NA	ENSG00000230368.2	FAM41C	any_promoter	0.06165	0.02296	0	0	1.0818
chr1	849212	849224	GRHL2_MA1105.2	8.29018	+	chr1	848996	849335	ChRCC	gene	849550	850351	+	start	385	Upstream	NA	ENSG00000241180.1	RP11-54O7.2	any_promoter	0.04035	0.04483	0	0	-0.11915
chr1	868663	868675	GRHL2_MA1105.2	11.10328	+	chr1	868453	868848	ChRCC	gene	861263	866445	-	start	2205	Upstream	NA	ENSG00000268179.1	AL645608.1	any_promoter	0.08108	0.03646	0	0	0.94616
chr1	901579	901591	GRHL2_MA1105.2	7.52069	+	chr1	901246	902903	ChRCC,ccRCC	gene	901876	911245	+	start	198	OverlapStart	NA	ENSG00000187583.6	PLEKHN1	any_promoter	0.13963	0.24603	1	1	-0.76821
chr1	911873	911885	GRHL2_MA1105.2	11.32564	-	chr1	911267	912789	ChRCC,ccRCC	gene	910578	917497	-	end	1450	PeakInsideFeature	NA	ENSG00000187642.5	C1orf170	any_internal	0.05156	0.14963	0	1	-1.35082
chr1	913737	913749	GRHL2_MA1105.2	8.24046	+	chr1	913366	914396	ccRCC	gene	910578	917497	-	center	156	PeakInsideFeature	NA	ENSG00000187642.5	C1orf170	any_internal	0.02969	0.08479	0	0	-1.22135
chr1	949715	949727	GRHL2_MA1105.2	7.60867	-	chr1	948211	949990	ChRCC,ccRCC	gene	948802	949920	+	start	298	FeatureInsidePeak	NA	ENSG00000187608.5	ISG15	any_promoter	0.03233	0.08427	0	0	-1.12432
chr1	1052308	1052320	GRHL2_MA1105.2	7.40352	-	chr1	1051030	1052369	ChRCC,ccRCC	gene	1017197	1051741	-	start	42	OverlapStart	NA	ENSG00000131591.13	C1orf159	any_promoter	0.02697	0.06658	0	0	-1.01767
chr1	1065592	1065604	GRHL2_MA1105.2	8.74097	-	chr1	1065460	1066208	ChRCC,ccRCC	gene	1072396	1079436	+	start	6562	Upstream	NA	ENSG00000223823.1	RP11-465B22.5	any_promoter	0.06187	0.18743	0	1	-1.43668
chr1	1093031	1093043	GRHL2_MA1105.2	7.32613	-	chr1	1092275	1094370	ChRCC,ccRCC	gene	1102483	1102578	+	start	9161	Upstream	NA	ENSG00000207730.1	MIR200B	any_promoter	0.69269	0.60639	1	1	0.18856
chr1	1148546	1148558	GRHL2_MA1105.2	7.68839	+	chr1	1148128	1149119	ccRCC	gene	1146705	1149518	-	start	895	PeakInsideFeature	NA	ENSG00000186827.6	TNFRSF4	any_promoter	0.01952	0.06752	0	0	-1.34374
chr1	1195662	1195674	GRHL2_MA1105.2	8.3045	+	chr1	1195360	1195901	ccRCC	gene	1185156	1186714	-	start	8916	Upstream	NA	ENSG00000260179.1	RP5-902P8.12	any_promoter	0.01351	0.02661	0	0	-0.60397
chr1	1283813	1283825	GRHL2_MA1105.2	8.46946	-	chr1	1282931	1285439	ChRCC,ccRCC	gene	1270655	1284730	-	start	545	OverlapStart	NA	ENSG00000107404.13	DVL1	any_promoter	0.07633	0.0828	0	0	-0.10233
chr1	1283854	1283866	GRHL2_MA1105.2	7.79557	+	chr1	1282931	1285439	ChRCC,ccRCC	gene	1270655	1284730	-	start	545	OverlapStart	NA	ENSG00000107404.13	DVL1	any_promoter	0.0811	0.08749	0	0	-0.09608
chr1	1293321	1293333	GRHL2_MA1105.2	7.55172	-	chr1	1293238	1294627	ccRCC	gene	1270655	1284730	-	start	9202	Upstream	NA	ENSG00000107404.13	DVL1	any_promoter	0.02127	0.07876	0	0	-1.45647
chr1	1337654	1337666	GRHL2_MA1105.2	7.67213	-	chr1	1337582	1337782	ccRCC	gene	1321090	1334708	-	start	2974	Upstream	NA	ENSG00000221978.7	CCNL2	any_promoter	0.03184	0.05607	0	0	-0.63845
chr1	1352956	1352968	GRHL2_MA1105.2	8.64494	-	chr1	1352924	1354048	ChRCC,ccRCC	gene	1355624	1358071	+	start	2138	Upstream	NA	ENSG00000225905.1	RP4-758J18.7	any_promoter	0.03885	0.01583	0	0	0.877
chr1	1387675	1387687	GRHL2_MA1105.2	9.95113	-	chr1	1387484	1388160	ChRCC	gene	1385068	1405538	+	start	2754	PeakInsideFeature	NA	ENSG00000215915.5	ATAD3C	any_internal	0.07058	0.02445	0	0	1.18683
chr1	1406575	1406587	GRHL2_MA1105.2	11.21046	-	chr1	1406314	1408077	ChRCC,ccRCC	gene	1407142	1433228	+	start	53	OverlapStart	NA	ENSG00000160072.15	ATAD3B	any_promoter	0.08198	0.04962	0	0	0.61148
chr1	1446846	1446858	GRHL2_MA1105.2	7.82543	-	chr1	1446419	1448294	ChRCC,ccRCC	gene	1447530	1470067	+	start	174	OverlapStart	NA	ENSG00000197785.9	ATAD3A	any_promoter	0.05491	0.08527	0	0	-0.54188
chr1	1447413	1447425	GRHL2_MA1105.2	8.14289	-	chr1	1446419	1448294	ChRCC,ccRCC	gene	1447530	1470067	+	start	174	OverlapStart	NA	ENSG00000197785.9	ATAD3A	any_promoter	0.62031	0.81739	1	1	-0.39159
chr1	1497707	1497719	GRHL2_MA1105.2	7.89696	+	chr1	1497291	1497881	ccRCC	gene	1497725	1499904	-	end	139	OverlapEnd	NA	ENSG00000215791.2	AL645728.2	any_internal	0.00784	0.02095	0	0	-0.74102
chr1	1503599	1503611	GRHL2_MA1105.2	7.30632	+	chr1	1502621	1503708	ChRCC,ccRCC	gene	1497725	1499904	-	start	3260	Upstream	NA	ENSG00000215791.2	AL645728.2	any_promoter	0.03686	0.00888	0	0	1.23903
chr1	1545742	1545754	GRHL2_MA1105.2	7.27988	+	chr1	1545414	1545872	ccRCC	gene	1550794	1565990	+	start	5151	Upstream	NA	ENSG00000197530.8	MIB2	any_promoter	0.01271	0.03113	0	0	-0.81147
chr1	1689164	1689176	GRHL2_MA1105.2	8.19802	-	chr1	1688962	1691456	ChRCC,ccRCC	gene	1682670	1711896	-	center	7074	PeakInsideFeature	NA	ENSG00000008130.11	NADK	any_internal	0.03554	0.03804	0	0	-0.07442
chr1	1707770	1707782	GRHL2_MA1105.2	11.21046	+	chr1	1707383	1707951	ChRCC	gene	1682670	1711896	-	start	4229	PeakInsideFeature	NA	ENSG00000008130.11	NADK	any_internal	0.06649	0.01681	0	0	1.45592
chr1	1737860	1737872	GRHL2_MA1105.2	7.45214	-	chr1	1737626	1739180	ChRCC	gene	1716728	1822495	-	end	21675	PeakInsideFeature	NA	ENSG00000078369.13	GNB1	any_internal	0.03613	0.02263	0	0	0.47859
chr1	1815062	1815074	GRHL2_MA1105.2	7.54947	-	chr1	1814495	1815329	ChRCC,ccRCC	gene	1822909	1824097	+	start	7997	Upstream	NA	ENSG00000231050.1	RP1-140A9.1	any_promoter	0.02448	0.04305	0	0	-0.59784
chr1	1824229	1824241	GRHL2_MA1105.2	9.6356	-	chr1	1821397	1824295	ChRCC,ccRCC	gene	1822909	1824097	+	start	63	FeatureInsidePeak	NA	ENSG00000231050.1	RP1-140A9.1	any_promoter	0.07554	0.04975	0	0	0.50566
chr1	1837694	1837706	GRHL2_MA1105.2	7.3717	-	chr1	1837661	1839294	ChRCC,ccRCC	gene	1846265	1848735	+	start	7788	Upstream	NA	ENSG00000169885.5	CALML6	any_promoter	0.20926	0.10365	1	1	0.93784
chr1	1849953	1849965	GRHL2_MA1105.2	7.66758	+	chr1	1849674	1852154	ChRCC,ccRCC	gene	1849028	1850712	-	start	202	OverlapStart	NA	ENSG00000178821.8	TMEM52	any_promoter	0.07704	0.07624	0	0	0.01307
chr1	1875301	1875313	GRHL2_MA1105.2	7.80672	+	chr1	1875173	1876176	ChRCC,ccRCC	gene	1853395	1935276	-	center	18661	PeakInsideFeature	NA	ENSG00000142609.13	C1orf222	any_internal	0.01794	0.0345	0	0	-0.64057
chr1	2031244	2031256	GRHL2_MA1105.2	7.30734	+	chr1	2030646	2031486	ccRCC	gene	1981908	2116834	+	center	18305	PeakInsideFeature	NA	ENSG00000067606.11	PRKCZ	any_internal	0.01032	0.01893	0	0	-0.47636
chr1	2036613	2036625	GRHL2_MA1105.2	8.12906	-	chr1	2035833	2037178	ChRCC,ccRCC	gene	1981908	2116834	+	center	12866	PeakInsideFeature	NA	ENSG00000067606.11	PRKCZ	any_internal	0.26708	0.03469	1	0	2.58757
chr1	2051481	2051493	GRHL2_MA1105.2	10.36075	+	chr1	2051358	2051610	ChRCC	gene	1981908	2116834	+	center	2113	PeakInsideFeature	NA	ENSG00000067606.11	PRKCZ	any_internal	0.02347	0.01344	0	0	0.48457
chr1	2105665	2105677	GRHL2_MA1105.2	7.67048	-	chr1	2105440	2106230	ChRCC,ccRCC	gene	1981908	2116834	+	end	10999	PeakInsideFeature	NA	ENSG00000067606.11	PRKCZ	any_internal	0.02251	0.04182	0	0	-0.64585
chr1	2139837	2139849	GRHL2_MA1105.2	7.85387	-	chr1	2138356	2140302	ChRCC,ccRCC	gene	2143961	2152177	+	start	4632	Upstream	NA	ENSG00000234396.3	RP11-181G12.4	any_promoter	0.11678	0.6503	1	1	-2.3654
chr1	2198618	2198630	GRHL2_MA1105.2	8.82537	+	chr1	2198527	2199839	ChRCC,ccRCC	gene	2160133	2241558	+	center	1662	PeakInsideFeature	NA	ENSG00000157933.9	SKI	any_internal	0.01971	0.02085	0	0	-0.05145
chr1	2199472	2199484	GRHL2_MA1105.2	7.73599	+	chr1	2198527	2199839	ChRCC,ccRCC	gene	2160133	2241558	+	center	1662	PeakInsideFeature	NA	ENSG00000157933.9	SKI	any_internal	0.02081	0.062	0	0	-1.18109
chr1	2234113	2234125	GRHL2_MA1105.2	7.64132	-	chr1	2233923	2234369	ccRCC	gene	2160133	2241558	+	end	7412	PeakInsideFeature	NA	ENSG00000157933.9	SKI	any_internal	0.02198	0.13479	0	1	-2.12125
chr1	2245899	2245911	GRHL2_MA1105.2	8.22452	-	chr1	2245178	2247115	ChRCC,ccRCC	gene	2160133	2241558	+	end	4588	Downstream	NA	ENSG00000157933.9	SKI	distal_enhancer	0.0377	0.19027	0	1	-2.03183
chr1	2291619	2291631	GRHL2_MA1105.2	7.24487	+	chr1	2291525	2292903	ChRCC,ccRCC	gene	2281852	2284259	-	start	7955	Upstream	NA	ENSG00000269896.1	RP4-740C4.6	any_promoter	0.01858	0.03001	0	0	-0.46219
chr1	2331653	2331665	GRHL2_MA1105.2	7.26256	-	chr1	2330239	2332139	ChRCC,ccRCC	gene	2252691	2323146	-	start	8043	Upstream	NA	ENSG00000116151.9	MORN1	any_promoter	0.07037	0.02495	0	0	1.16331
chr1	2400127	2400139	GRHL2_MA1105.2	7.79673	-	chr1	2398557	2400409	ChRCC,ccRCC	gene	2357418	2436969	+	center	2290	PeakInsideFeature	NA	ENSG00000149527.13	PLCH2	any_internal	0.01465	0.02875	0	0	-0.61858
chr1	2426129	2426141	GRHL2_MA1105.2	7.31211	-	chr1	2424937	2426487	ccRCC	gene	2424875	2425918	-	start	206	OverlapStart	NA	ENSG00000229393.1	RP3-395M20.3	any_promoter	0.01168	0.04752	0	0	-1.34128
chr1	2477550	2477562	GRHL2_MA1105.2	8.06831	+	chr1	2477288	2480694	ChRCC,ccRCC	gene	2487077	2496821	+	start	8086	Upstream	NA	ENSG00000157873.13	TNFRSF14	any_promoter	0.6256	0.64084	1	1	-0.03409
chr1	2501925	2501937	GRHL2_MA1105.2	7.4321	+	chr1	2501758	2502142	ccRCC	gene	2497848	2501327	+	end	623	Downstream	NA	ENSG00000225931.3	RP3-395M20.7	distal_enhancer	0.01038	0.05717	0	0	-1.64169
chr1	2525588	2525600	GRHL2_MA1105.2	7.2739	-	chr1	2525351	2525949	ccRCC	gene	2522077	2564481	-	end	3573	PeakInsideFeature	NA	ENSG00000142606.11	MMEL1	any_internal	0.03107	0.0724	0	0	-0.97571
chr1	2525713	2525725	GRHL2_MA1105.2	7.55424	+	chr1	2525351	2525949	ccRCC	gene	2522077	2564481	-	end	3573	PeakInsideFeature	NA	ENSG00000142606.11	MMEL1	any_internal	0.01711	0.03889	0	0	-0.81255
chr1	2728219	2728231	GRHL2_MA1105.2	8.43865	+	chr1	2728075	2728277	ccRCC	gene	2567414	2718286	-	start	9890	Upstream	NA	ENSG00000215912.7	TTC34	any_promoter	0.00881	0.0171	0	0	-0.48999
chr1	2943457	2943469	GRHL2_MA1105.2	7.51072	-	chr1	2943260	2943807	ChRCC	gene	2938045	2939465	+	end	4068	Downstream	NA	ENSG00000169717.5	ACTRT2	distal_enhancer	0.12952	0.02243	1	0	2.04923
chr1	2983665	2983677	GRHL2_MA1105.2	7.33527	+	chr1	2982525	2983683	ChRCC,ccRCC	gene	2985731	3355185	+	start	2627	Upstream	NA	ENSG00000142611.12	PRDM16	any_promoter	0.11253	0.02122	1	0	1.91638
chr1	2992692	2992704	GRHL2_MA1105.2	7.43596	+	chr1	2992645	2993114	ChRCC,ccRCC	gene	2976178	2985001	-	start	7878	Upstream	NA	ENSG00000177133.6	LINC00982	any_promoter	0.18117	0.03477	1	0	2.05355
chr1	2996562	2996574	GRHL2_MA1105.2	7.30493	-	chr1	2996019	2996585	ChRCC	gene	2985731	3355185	+	start	10571	PeakInsideFeature	NA	ENSG00000142611.12	PRDM16	any_internal	0.04121	0.02197	0	0	0.65227
chr1	3004643	3004655	GRHL2_MA1105.2	7.2352	+	chr1	3004358	3004836	ChRCC	gene	2985731	3355185	+	start	18866	PeakInsideFeature	NA	ENSG00000142611.12	PRDM16	any_internal	0.02325	0.01037	0	0	0.66351
chr1	3041611	3041623	GRHL2_MA1105.2	7.27312	-	chr1	3041481	3041870	ChRCC	gene	2985731	3355185	+	start	55944	PeakInsideFeature	NA	ENSG00000142611.12	PRDM16	any_internal	0.03949	0.01591	0	0	0.89097
chr1	3044043	3044055	GRHL2_MA1105.2	8.16434	-	chr1	3042638	3044175	ChRCC	gene	2985731	3355185	+	start	57675	PeakInsideFeature	NA	ENSG00000142611.12	PRDM16	any_internal	0.0604	0.01904	0	0	1.23022
chr1	3052307	3052319	GRHL2_MA1105.2	8.1594	+	chr1	3052234	3052721	ccRCC	gene	3049490	3050273	-	start	2204	Upstream	NA	ENSG00000226286.1	RP1-163G9.2	any_promoter	0.03008	0.04012	0	0	-0.31078
chr1	3129579	3129591	GRHL2_MA1105.2	7.94936	+	chr1	3129350	3129743	ChRCC	gene	2985731	3355185	+	center	40912	PeakInsideFeature	NA	ENSG00000142611.12	PRDM16	any_internal	0.05918	0.01436	0	0	1.44398
chr1	3133379	3133391	GRHL2_MA1105.2	7.26091	+	chr1	3133007	3134255	ChRCC,ccRCC	gene	2985731	3355185	+	center	36827	PeakInsideFeature	NA	ENSG00000142611.12	PRDM16	any_internal	0.32176	0.02651	1	0	3.12591
chr1	3192703	3192715	GRHL2_MA1105.2	7.51842	-	chr1	3191166	3193011	ChRCC	gene	2985731	3355185	+	center	21630	PeakInsideFeature	NA	ENSG00000142611.12	PRDM16	any_internal	0.03909	0.00949	0	0	1.26166
chr1	3208738	3208750	GRHL2_MA1105.2	7.49279	+	chr1	3208662	3208885	ChRCC	gene	2985731	3355185	+	center	38315	PeakInsideFeature	NA	ENSG00000142611.12	PRDM16	any_internal	0.01471	0.01991	0	0	-0.25941
chr1	3253990	3254002	GRHL2_MA1105.2	10.65496	+	chr1	3253859	3254123	ChRCC	gene	2985731	3355185	+	center	83533	PeakInsideFeature	NA	ENSG00000142611.12	PRDM16	any_internal	0.06093	0.01836	0	0	1.27307
chr1	3284721	3284733	GRHL2_MA1105.2	7.3566	-	chr1	3284635	3284835	ChRCC	gene	2985731	3355185	+	end	70450	PeakInsideFeature	NA	ENSG00000142611.12	PRDM16	any_internal	0.02655	0.02728	0	0	-0.02728
chr1	3327418	3327430	GRHL2_MA1105.2	7.6508	+	chr1	3326384	3327750	ChRCC,ccRCC	gene	2985731	3355185	+	end	28118	PeakInsideFeature	NA	ENSG00000142611.12	PRDM16	any_internal	0.04285	0.02316	0	0	0.64619
chr1	3348991	3349003	GRHL2_MA1105.2	7.70688	+	chr1	3348954	3349224	ChRCC	gene	2985731	3355185	+	end	6096	PeakInsideFeature	NA	ENSG00000142611.12	PRDM16	any_internal	0.0154	0.01722	0	0	-0.09382
chr1	3396648	3396660	GRHL2_MA1105.2	8.07352	+	chr1	3396499	3397428	ccRCC	gene	3403809	3404191	+	start	6846	Upstream	NA	ENSG00000272088.1	RP11-168F9.2	any_promoter	0.02883	0.11281	0	1	-1.6195
chr1	3398738	3398750	GRHL2_MA1105.2	7.51642	+	chr1	3398282	3400934	ChRCC,ccRCC	gene	3403809	3404191	+	start	4201	Upstream	NA	ENSG00000272088.1	RP11-168F9.2	any_promoter	0.0329	0.14532	0	1	-1.81612
chr1	3445891	3445903	GRHL2_MA1105.2	8.11645	-	chr1	3445785	3448647	ChRCC,ccRCC	gene	3406483	3528059	-	center	20055	PeakInsideFeature	NA	ENSG00000162591.11	MEGF6	any_internal	0.01135	0.05636	0	0	-1.56256
chr1	3447141	3447153	GRHL2_MA1105.2	7.38243	-	chr1	3445785	3448647	ChRCC,ccRCC	gene	3406483	3528059	-	center	20055	PeakInsideFeature	NA	ENSG00000162591.11	MEGF6	any_internal	0.10801	0.16414	1	1	-0.55477
chr1	3448464	3448476	GRHL2_MA1105.2	8.77723	+	chr1	3445785	3448647	ChRCC,ccRCC	gene	3406483	3528059	-	center	20055	PeakInsideFeature	NA	ENSG00000162591.11	MEGF6	any_internal	0.04961	0.07574	0	0	-0.51226
chr1	3459807	3459819	GRHL2_MA1105.2	7.79673	+	chr1	3459536	3460260	ccRCC	gene	3406483	3528059	-	center	7373	PeakInsideFeature	NA	ENSG00000162591.11	MEGF6	any_internal	0.01345	0.03009	0	0	-0.73288
chr1	3464233	3464245	GRHL2_MA1105.2	7.54521	+	chr1	3463725	3465471	ChRCC,ccRCC	gene	3406483	3528059	-	center	2673	PeakInsideFeature	NA	ENSG00000162591.11	MEGF6	any_internal	0.0327	0.12795	0	1	-1.65346
chr1	3542454	3542466	GRHL2_MA1105.2	7.48161	-	chr1	3540587	3542478	ChRCC,ccRCC	gene	3541565	3546691	+	start	33	OverlapStart	NA	ENSG00000158109.10	TPRG1L	any_promoter	0.10862	0.05444	1	0	0.8634
chr1	3676622	3676634	GRHL2_MA1105.2	7.4776	+	chr1	3676313	3676748	ccRCC	gene	3668961	3688209	+	center	2055	PeakInsideFeature	NA	ENSG00000162592.4	CCDC27	any_internal	0.00832	0.01069	0	0	-0.16151
chr1	3704284	3704296	GRHL2_MA1105.2	7.73599	+	chr1	3703885	3704557	ccRCC	gene	3696783	3713068	-	center	704	PeakInsideFeature	NA	ENSG00000130764.5	LRRC47	any_internal	0.01984	0.06709	0	0	-1.32117
chr1	3738306	3738318	GRHL2_MA1105.2	9.80203	+	chr1	3737374	3739182	ChRCC,ccRCC	gene	3728644	3773778	-	end	9634	PeakInsideFeature	NA	ENSG00000116198.8	CEP104	any_internal	0.15041	0.02278	1	0	2.23355
chr1	3738424	3738436	GRHL2_MA1105.2	9.58066	-	chr1	3737374	3739182	ChRCC,ccRCC	gene	3728644	3773778	-	end	9634	PeakInsideFeature	NA	ENSG00000116198.8	CEP104	any_internal	0.08077	0.01999	0	0	1.54533
chr1	3748370	3748382	GRHL2_MA1105.2	10.7014	-	chr1	3748338	3749057	ChRCC	gene	3728644	3773778	-	center	2514	PeakInsideFeature	NA	ENSG00000116198.8	CEP104	any_internal	0.03328	0.0093	0	0	1.09935
chr1	3816234	3816246	GRHL2_MA1105.2	8.94428	-	chr1	3816232	3818501	ChRCC,ccRCC	gene	3816935	3833789	+	start	431	OverlapStart	NA	ENSG00000236423.1	RP13-15E13.1	any_promoter	0.04611	0.10404	0	1	-1.00165
chr1	3839418	3839430	GRHL2_MA1105.2	7.38411	+	chr1	3838444	3839658	ccRCC	gene	3816935	3833789	+	end	5262	Downstream	NA	ENSG00000236423.1	RP13-15E13.1	distal_enhancer	0.00573	0.01821	0	0	-0.77949
chr1	4039086	4039098	GRHL2_MA1105.2	7.60647	+	chr1	4038977	4039180	ccRCC	gene	4000672	4015322	+	end	23756	Downstream	NA	ENSG00000233304.1	RP13-614K11.1	distal_enhancer	0.01207	0.01844	0	0	-0.3427
chr1	4115114	4115126	GRHL2_MA1105.2	7.37028	+	chr1	4115010	4115567	ccRCC	NA	NA	NA	NA	NA	NA	NA	NA	NA	NA	NA	0.0107	0.01808	0	0	-0.41104
chr1	4327737	4327749	GRHL2_MA1105.2	7.41262	+	chr1	4327233	4328487	ChRCC,ccRCC	NA	NA	NA	NA	NA	NA	NA	NA	NA	NA	NA	0.02347	0.18974	0	1	-2.51836
chr1	4573123	4573135	GRHL2_MA1105.2	11.52599	-	chr1	4572313	4573365	ChRCC,ccRCC	gene	4611794	4612205	-	end	38955	Downstream	NA	ENSG00000227169.2	RP1-37J18.1	distal_enhancer	0.01246	0.02998	0	0	-0.78705
chr1	4645758	4645770	GRHL2_MA1105.2	8.63901	+	chr1	4644971	4646647	ccRCC	gene	4631607	4643481	+	end	2328	Downstream	NA	ENSG00000232596.1	RP1-37J18.2	distal_enhancer	0.00572	0.00864	0	0	-0.22372
chr1	4648050	4648062	GRHL2_MA1105.2	7.75178	-	chr1	4647542	4648077	ccRCC	gene	4631607	4643481	+	end	4328	Downstream	NA	ENSG00000232596.1	RP1-37J18.2	distal_enhancer	0.00945	0.01058	0	0	-0.07513
chr1	4651079	4651091	GRHL2_MA1105.2	8.28689	-	chr1	4650807	4651259	ccRCC	gene	4631607	4643481	+	end	7552	Downstream	NA	ENSG00000232596.1	RP1-37J18.2	distal_enhancer	0.00682	0.01434	0	0	-0.49193
chr1	4663851	4663863	GRHL2_MA1105.2	8.32731	-	chr1	4663069	4663927	ccRCC	gene	4631607	4643481	+	end	20017	Downstream	NA	ENSG00000232596.1	RP1-37J18.2	distal_enhancer	0.00937	0.03331	0	0	-1.09551
chr1	4682867	4682879	GRHL2_MA1105.2	7.92712	-	chr1	4682575	4683505	ccRCC	gene	4714791	4852594	+	start	31751	Upstream	NA	ENSG00000196581.6	AJAP1	distal_enhancer	0.01039	0.0289	0	0	-0.87846
chr1	4687230	4687242	GRHL2_MA1105.2	7.24557	+	chr1	4686650	4687858	ccRCC	gene	4714791	4852594	+	start	27537	Upstream	NA	ENSG00000196581.6	AJAP1	distal_enhancer	0.01286	0.19867	0	1	-3.0992
chr1	4774083	4774095	GRHL2_MA1105.2	8.06408	+	chr1	4773924	4774316	ccRCC	gene	4714791	4852594	+	center	9572	PeakInsideFeature	NA	ENSG00000196581.6	AJAP1	any_internal	0.01012	0.01548	0	0	-0.31706
chr1	4886350	4886362	GRHL2_MA1105.2	7.5476	+	chr1	4886024	4886627	ccRCC	gene	4714791	4852594	+	end	33731	Downstream	NA	ENSG00000196581.6	AJAP1	distal_enhancer	0.01758	0.07201	0	0	-1.51589
chr1	4916966	4916978	GRHL2_MA1105.2	7.69724	+	chr1	4916468	4917228	ccRCC	NA	NA	NA	NA	NA	NA	NA	NA	NA	NA	NA	0.01024	0.02544	0	0	-0.75975
chr1	4917426	4917438	GRHL2_MA1105.2	7.93272	+	chr1	4917234	4917477	ccRCC	NA	NA	NA	NA	NA	NA	NA	NA	NA	NA	NA	0.01161	0.02552	0	0	-0.67542
chr1	5030958	5030970	GRHL2_MA1105.2	8.09319	+	chr1	5030887	5031137	ccRCC	NA	NA	NA	NA	NA	NA	NA	NA	NA	NA	NA	0.01117	0.02502	0	0	-0.68341
chr1	5159830	5159842	GRHL2_MA1105.2	9.57486	-	chr1	5159711	5159965	ChRCC	gene	5146518	5150959	-	start	8879	Upstream	NA	ENSG00000231510.1	RP11-542C10.1	any_promoter	0.0172	0.01431	0	0	0.15207
chr1	5176205	5176217	GRHL2_MA1105.2	7.84553	-	chr1	5176156	5176457	ccRCC	gene	5146518	5150959	-	start	25347	Upstream	NA	ENSG00000231510.1	RP11-542C10.1	distal_enhancer	0.00674	0.01168	0	0	-0.34264
chr1	5449111	5449123	GRHL2_MA1105.2	7.38218	-	chr1	5448805	5449426	ccRCC	NA	NA	NA	NA	NA	NA	NA	NA	NA	NA	NA	0.00797	0.01961	0	0	-0.67097
chr1	5483830	5483842	GRHL2_MA1105.2	8.99072	-	chr1	5483814	5484014	ccRCC	NA	NA	NA	NA	NA	NA	NA	NA	NA	NA	NA	0.01235	0.02105	0	0	-0.44566
chr1	5535827	5535839	GRHL2_MA1105.2	8.33881	-	chr1	5535669	5535948	ccRCC	gene	5553037	5554734	+	start	17229	Upstream	NA	ENSG00000260972.1	RP1-58B11.1	distal_enhancer	0.0194	0.03958	0	0	-0.72171
chr1	5613122	5613134	GRHL2_MA1105.2	7.35711	-	chr1	5612838	5613304	ChRCC,ccRCC	gene	5624130	5624203	+	start	11059	Upstream	NA	ENSG00000264341.1	MIR4417	distal_enhancer	0.01156	0.01784	0	0	-0.34498
chr1	5681116	5681128	GRHL2_MA1105.2	7.95904	-	chr1	5681064	5681374	ChRCC,ccRCC	gene	5647427	5728355	-	center	6672	PeakInsideFeature	NA	ENSG00000236948.1	RP11-154H17.1	any_internal	0.03755	0.02038	0	0	0.61865
chr1	5720442	5720454	GRHL2_MA1105.2	7.60548	-	chr1	5720299	5720683	ChRCC	gene	5647427	5728355	-	start	7864	PeakInsideFeature	NA	ENSG00000236948.1	RP11-154H17.1	any_internal	0.01699	0.02051	0	0	-0.16703
chr1	5831542	5831554	GRHL2_MA1105.2	7.31376	+	chr1	5831014	5831584	ccRCC	gene	5875930	5876019	-	end	44631	Downstream	NA	ENSG00000216045.2	AL356693.1	distal_enhancer	0.00942	0.02664	0	0	-0.86062
chr1	5939547	5939559	GRHL2_MA1105.2	7.75178	-	chr1	5939067	5939799	ccRCC	gene	5922870	6052533	-	end	16563	PeakInsideFeature	NA	ENSG00000131697.13	NPHP4	any_internal	0.00774	0.01288	0	0	-0.33865
chr1	6105557	6105569	GRHL2_MA1105.2	7.48624	+	chr1	6105546	6106027	ccRCC	gene	6100629	6101399	-	start	4387	Upstream	NA	ENSG00000268332.1	AL035406.1	any_promoter	0.01055	0.03303	0	0	-1.00784
chr1	6119230	6119242	GRHL2_MA1105.2	8.33532	-	chr1	6118573	6119422	ChRCC,ccRCC	gene	6051525	6161253	+	center	12608	PeakInsideFeature	NA	ENSG00000069424.10	KCNAB2	any_internal	0.02241	0.03372	0	0	-0.41326
chr1	6123818	6123830	GRHL2_MA1105.2	7.52069	-	chr1	6123655	6124168	ccRCC	gene	6051525	6161253	+	center	17522	PeakInsideFeature	NA	ENSG00000069424.10	KCNAB2	any_internal	0.00937	0.03205	0	0	-1.05454
chr1	6183332	6183344	GRHL2_MA1105.2	7.59165	+	chr1	6183137	6183470	ccRCC	gene	6161852	6240183	-	center	17714	PeakInsideFeature	NA	ENSG00000116254.13	CHD5	any_internal	0.02687	0.09284	0	0	-1.4388
chr1	6228060	6228072	GRHL2_MA1105.2	8.50092	+	chr1	6227598	6228113	ccRCC	gene	6161852	6240183	-	start	12328	PeakInsideFeature	NA	ENSG00000116254.13	CHD5	any_internal	0.01312	0.03544	0	0	-0.92579
chr1	6240479	6240491	GRHL2_MA1105.2	7.57704	+	chr1	6238918	6241750	ChRCC,ccRCC	gene	6161852	6240183	-	start	151	OverlapStart	NA	ENSG00000116254.13	CHD5	any_promoter	0.05558	0.01746	0	0	1.20654
chr1	6278617	6278629	GRHL2_MA1105.2	8.27107	+	chr1	6278573	6279182	ChRCC,ccRCC	gene	6241328	6269449	-	start	9428	Upstream	NA	ENSG00000116251.5	RPL22	any_promoter	0.01991	0.02229	0	0	-0.10477
chr1	6341534	6341546	GRHL2_MA1105.2	7.66813	+	chr1	6340741	6342351	ccRCC	gene	6324328	6454451	-	end	17218	PeakInsideFeature	NA	ENSG00000097021.15	ACOT7	any_internal	0.00707	0.02644	0	0	-1.02336
chr1	6377307	6377319	GRHL2_MA1105.2	7.99975	-	chr1	6376739	6377340	ccRCC	gene	6324328	6454451	-	center	12350	PeakInsideFeature	NA	ENSG00000097021.15	ACOT7	any_internal	0.0081	0.01165	0	0	-0.23806
chr1	6387223	6387235	GRHL2_MA1105.2	8.44491	+	chr1	6386851	6387538	ChRCC	gene	6324328	6454451	-	center	2195	PeakInsideFeature	NA	ENSG00000097021.15	ACOT7	any_internal	0.02421	0.02686	0	0	-0.10275
chr1	6404317	6404329	GRHL2_MA1105.2	8.07352	+	chr1	6403354	6404493	ChRCC,ccRCC	gene	6324328	6454451	-	center	14534	PeakInsideFeature	NA	ENSG00000097021.15	ACOT7	any_internal	0.01353	0.10074	0	0	-2.1565
chr1	6488245	6488257	GRHL2_MA1105.2	7.65515	+	chr1	6486412	6488312	ChRCC,ccRCC	gene	6472477	6484730	-	start	2632	Upstream	NA	ENSG00000069812.7	HES2	any_promoter	0.07384	0.08628	0	0	-0.19591
chr1	6491277	6491289	GRHL2_MA1105.2	8.42544	-	chr1	6490172	6491530	ChRCC	gene	6489893	6489956	-	start	895	Upstream	NA	ENSG00000265392.1	MIR4252	any_promoter	0.1903	0.01662	1	0	2.83501
chr1	6497540	6497552	GRHL2_MA1105.2	7.37832	-	chr1	6497026	6498799	ChRCC,ccRCC	gene	6489893	6489956	-	start	7956	Upstream	NA	ENSG00000265392.1	MIR4252	any_promoter	0.2036	0.4993	1	1	-1.24702
chr1	6499191	6499203	GRHL2_MA1105.2	8.20631	-	chr1	6498819	6500967	ChRCC,ccRCC	gene	6489893	6489956	-	start	9937	Upstream	NA	ENSG00000265392.1	MIR4252	any_promoter	0.2096	0.36316	1	1	-0.76038
chr1	6551323	6551335	GRHL2_MA1105.2	9.82283	-	chr1	6549801	6551918	ChRCC,ccRCC	gene	6526151	6580121	-	center	2277	PeakInsideFeature	NA	ENSG00000171680.16	PLEKHG5	any_internal	0.04995	0.08639	0	0	-0.67011
chr1	6562919	6562931	GRHL2_MA1105.2	7.37444	-	chr1	6562012	6563012	ChRCC,ccRCC	gene	6526151	6580121	-	center	9376	PeakInsideFeature	NA	ENSG00000171680.16	PLEKHG5	any_internal	0.01797	0.04769	0	0	-1.00152
chr1	6642596	6642608	GRHL2_MA1105.2	9.19241	+	chr1	6641990	6642787	ccRCC	gene	6640060	6649340	+	center	2312	PeakInsideFeature	NA	ENSG00000204859.7	ZBTB48	any_internal	0.03048	0.20957	0	1	-2.39152
chr1	6700157	6700169	GRHL2_MA1105.2	7.84804	+	chr1	6700092	6700605	ccRCC	gene	6694227	6761984	-	end	6121	PeakInsideFeature	NA	ENSG00000007923.11	DNAJC11	any_internal	0.00693	0.01944	0	0	-0.74153
chr1	6706700	6706712	GRHL2_MA1105.2	7.36238	-	chr1	6706112	6707174	ChRCC,ccRCC	gene	6694227	6761984	-	end	12416	PeakInsideFeature	NA	ENSG00000007923.11	DNAJC11	any_internal	0.07249	0.09815	0	0	-0.38386
chr1	6713630	6713642	GRHL2_MA1105.2	9.07274	+	chr1	6713438	6714483	ChRCC,ccRCC	gene	6694227	6761984	-	center	14145	PeakInsideFeature	NA	ENSG00000007923.11	DNAJC11	any_internal	0.04672	0.06034	0	0	-0.30239
chr1	6741453	6741465	GRHL2_MA1105.2	10.10915	+	chr1	6740896	6741470	ChRCC	gene	6694227	6761984	-	center	13078	PeakInsideFeature	NA	ENSG00000007923.11	DNAJC11	any_internal	0.00977	0.01026	0	0	-0.03257
chr1	6750482	6750494	GRHL2_MA1105.2	7.60002	+	chr1	6750295	6750939	ccRCC	gene	6694227	6761984	-	start	11367	PeakInsideFeature	NA	ENSG00000007923.11	DNAJC11	any_internal	0.01033	0.02289	0	0	-0.65118
chr1	6750510	6750522	GRHL2_MA1105.2	7.71652	-	chr1	6750295	6750939	ccRCC	gene	6694227	6761984	-	start	11367	PeakInsideFeature	NA	ENSG00000007923.11	DNAJC11	any_internal	0.01082	0.01571	0	0	-0.28364
chr1	6860835	6860847	GRHL2_MA1105.2	7.27453	-	chr1	6860772	6861573	ChRCC,ccRCC	gene	6845383	7829766	+	start	15789	PeakInsideFeature	NA	ENSG00000171735.14	CAMTA1	any_internal	0.14186	0.03514	1	0	1.71326
chr1	6879998	6880010	GRHL2_MA1105.2	8.03714	+	chr1	6879673	6881203	ChRCC,ccRCC	gene	6845383	7829766	+	start	35055	PeakInsideFeature	NA	ENSG00000171735.14	CAMTA1	any_internal	0.04407	0.01942	0	0	0.8419
chr1	6893595	6893607	GRHL2_MA1105.2	8.20631	+	chr1	6893533	6894100	ccRCC	gene	6894392	6894678	-	start	862	Downstream	NA	ENSG00000227950.1	RP11-312B8.2	any_promoter	0.01711	0.04182	0	0	-0.8938
chr1	6893658	6893670	GRHL2_MA1105.2	7.38218	-	chr1	6893533	6894100	ccRCC	gene	6894392	6894678	-	start	862	Downstream	NA	ENSG00000227950.1	RP11-312B8.2	any_promoter	0.01174	0.02054	0	0	-0.46009
chr1	6933938	6933950	GRHL2_MA1105.2	7.75871	-	chr1	6933504	6934616	ccRCC	gene	6845383	7829766	+	start	88677	PeakInsideFeature	NA	ENSG00000171735.14	CAMTA1	any_internal	0.01241	0.02934	0	0	-0.76771
chr1	6934595	6934607	GRHL2_MA1105.2	7.47815	+	chr1	6933504	6934616	ccRCC	gene	6845383	7829766	+	start	88677	PeakInsideFeature	NA	ENSG00000171735.14	CAMTA1	any_internal	0.0159	0.02473	0	0	-0.40062
chr1	6939633	6939645	GRHL2_MA1105.2	7.77781	+	chr1	6939432	6939835	ChRCC	gene	6845383	7829766	+	start	94250	PeakInsideFeature	NA	ENSG00000171735.14	CAMTA1	any_internal	0.01394	0.01522	0	0	-0.07032
chr1	6965022	6965034	GRHL2_MA1105.2	9.46138	+	chr1	6965006	6965304	ccRCC	gene	6845383	7829766	+	start	119772	PeakInsideFeature	NA	ENSG00000171735.14	CAMTA1	any_internal	0.01235	0.01776	0	0	-0.29286
chr1	7023539	7023551	GRHL2_MA1105.2	7.4057	-	chr1	7021998	7024007	ChRCC,ccRCC	gene	6845383	7829766	+	start	177619	PeakInsideFeature	NA	ENSG00000171735.14	CAMTA1	any_internal	0.09371	0.16002	0	1	-0.70411
chr1	7025614	7025626	GRHL2_MA1105.2	7.31211	+	chr1	7025162	7025685	ChRCC	gene	6845383	7829766	+	start	180040	PeakInsideFeature	NA	ENSG00000171735.14	CAMTA1	any_internal	0.04718	0.02148	0	0	0.8277
chr1	7196391	7196403	GRHL2_MA1105.2	7.5203	-	chr1	7196307	7196822	ccRCC	gene	6845383	7829766	+	center	141010	PeakInsideFeature	NA	ENSG00000171735.14	CAMTA1	any_internal	0.01052	0.01709	0	0	-0.37389
chr1	7205512	7205524	GRHL2_MA1105.2	8.09913	-	chr1	7205460	7206518	ChRCC,ccRCC	gene	6845383	7829766	+	center	131585	PeakInsideFeature	NA	ENSG00000171735.14	CAMTA1	any_internal	0.01047	0.07492	0	0	-1.9667
chr1	7447722	7447734	GRHL2_MA1105.2	11.52599	+	chr1	7447522	7450441	ChRCC,ccRCC	gene	7442547	7449814	-	start	833	OverlapStart	NA	ENSG00000237728.1	RP3-453P22.2	any_promoter	0.06836	0.01735	0	0	1.46294
chr1	7484630	7484642	GRHL2_MA1105.2	7.26757	-	chr1	7484553	7484986	ccRCC	gene	6845383	7829766	+	center	147195	PeakInsideFeature	NA	ENSG00000171735.14	CAMTA1	any_internal	0.00987	0.0208	0	0	-0.59169
chr1	7509060	7509072	GRHL2_MA1105.2	7.2662	-	chr1	7508874	7509203	ChRCC	gene	7501155	7501614	-	start	7424	Upstream	NA	ENSG00000225126.1	RP4-549F15.1	any_promoter	0.03487	0.02425	0	0	0.37352
chr1	7552123	7552135	GRHL2_MA1105.2	8.07722	-	chr1	7550860	7552515	ccRCC	gene	6845383	7829766	+	center	214113	PeakInsideFeature	NA	ENSG00000171735.14	CAMTA1	any_internal	0.01166	0.07658	0	0	-1.91861
chr1	7561198	7561210	GRHL2_MA1105.2	7.99335	+	chr1	7560972	7561537	ccRCC	gene	6845383	7829766	+	center	223680	PeakInsideFeature	NA	ENSG00000171735.14	CAMTA1	any_internal	0.01396	0.07819	0	0	-1.80914
chr1	7609517	7609529	GRHL2_MA1105.2	7.25761	-	chr1	7609042	7611655	ChRCC,ccRCC	gene	6845383	7829766	+	end	219418	PeakInsideFeature	NA	ENSG00000171735.14	CAMTA1	any_internal	0.05353	0.1537	0	1	-1.34252
chr1	7621274	7621286	GRHL2_MA1105.2	9.36662	+	chr1	7621156	7622003	ccRCC	gene	6845383	7829766	+	end	208187	PeakInsideFeature	NA	ENSG00000171735.14	CAMTA1	any_internal	0.01143	0.03074	0	0	-0.87601
chr1	7707799	7707811	GRHL2_MA1105.2	7.32712	+	chr1	7707025	7707920	ChRCC,ccRCC	gene	6845383	7829766	+	end	122294	PeakInsideFeature	NA	ENSG00000171735.14	CAMTA1	any_internal	0.01302	0.03099	0	0	-0.78853
chr1	7769843	7769855	GRHL2_MA1105.2	7.43595	-	chr1	7769769	7770525	ChRCC	gene	7760763	7761030	-	start	9117	Upstream	NA	ENSG00000269978.1	RP11-338N10.3	any_promoter	0.0225	0.0099	0	0	0.66327
chr1	7780149	7780161	GRHL2_MA1105.2	7.32252	+	chr1	7779903	7781123	ChRCC	gene	6845383	7829766	+	end	49253	PeakInsideFeature	NA	ENSG00000171735.14	CAMTA1	any_internal	0.02998	0.00911	0	0	1.00251
chr1	7786796	7786808	GRHL2_MA1105.2	7.52583	-	chr1	7786633	7787222	ChRCC,ccRCC	gene	6845383	7829766	+	end	42839	PeakInsideFeature	NA	ENSG00000171735.14	CAMTA1	any_internal	0.01909	0.04055	0	0	-0.76321
chr1	7800457	7800469	GRHL2_MA1105.2	8.60079	-	chr1	7800241	7800732	ChRCC	gene	6845383	7829766	+	end	29280	PeakInsideFeature	NA	ENSG00000171735.14	CAMTA1	any_internal	0.03321	0.01655	0	0	0.66902
chr1	7813016	7813028	GRHL2_MA1105.2	8.5884	+	chr1	7812519	7814063	ChRCC,ccRCC	gene	6845383	7829766	+	end	16475	PeakInsideFeature	NA	ENSG00000171735.14	CAMTA1	any_internal	0.0676	0.09519	0	0	-0.43079
chr1	7842559	7842571	GRHL2_MA1105.2	7.38131	-	chr1	7841965	7842678	ChRCC	gene	7844379	7905237	+	start	2058	Upstream	NA	ENSG00000049246.10	PER3	any_promoter	0.06109	0.03122	0	0	0.76226
chr1	7890199	7890211	GRHL2_MA1105.2	8.35972	+	chr1	7889530	7890547	ccRCC	gene	7870301	7887402	-	start	2636	Upstream	NA	ENSG00000236266.1	RP3-467L1.4	any_promoter	0.01667	0.01798	0	0	-0.06515
chr1	7938937	7938949	GRHL2_MA1105.2	7.47909	+	chr1	7938745	7939022	ccRCC	gene	7903142	7913572	-	start	25311	Upstream	NA	ENSG00000049247.9	UTS2	distal_enhancer	0.00568	0.01126	0	0	-0.40195
chr1	7980334	7980346	GRHL2_MA1105.2	9.76155	-	chr1	7980195	7981061	ccRCC	gene	7979906	8000926	-	end	722	PeakInsideFeature	NA	ENSG00000049249.4	TNFRSF9	any_internal	0.00373	0.01391	0	0	-0.73143
chr1	7990021	7990033	GRHL2_MA1105.2	7.25387	-	chr1	7989728	7991772	ccRCC	gene	7979906	8000926	-	center	334	PeakInsideFeature	NA	ENSG00000049249.4	TNFRSF9	any_internal	0.00308	0.05361	0	0	-2.1446
chr1	7990850	7990862	GRHL2_MA1105.2	7.776	+	chr1	7989728	7991772	ccRCC	gene	7979906	8000926	-	center	334	PeakInsideFeature	NA	ENSG00000049249.4	TNFRSF9	any_internal	0.0079	0.06738	0	0	-2.01315
chr1	7999728	7999740	GRHL2_MA1105.2	10.98018	+	chr1	7999601	8000034	ccRCC	gene	8002431	8002786	+	start	2614	Upstream	NA	ENSG00000270330.1	RP5-892F13.2	any_promoter	0.01017	0.04867	0	0	-1.4654
chr1	8001795	8001807	GRHL2_MA1105.2	8.63901	-	chr1	8000761	8001963	ccRCC	gene	7979906	8000926	-	start	436	OverlapStart	NA	ENSG00000049249.4	TNFRSF9	any_promoter	0.00908	0.09351	0	0	-2.3407
chr1	8009080	8009092	GRHL2_MA1105.2	7.9126	+	chr1	8008758	8009671	ccRCC	gene	8014350	8045565	+	start	5136	Upstream	NA	ENSG00000116288.8	PARK7	any_promoter	0.02056	0.05392	0	0	-1.02467
chr1	8014907	8014919	GRHL2_MA1105.2	7.67213	-	chr1	8013779	8015018	ChRCC,ccRCC	gene	8014350	8045565	+	start	48	OverlapStart	NA	ENSG00000116288.8	PARK7	any_promoter	0.04044	0.10577	0	1	-1.17202
chr1	8042624	8042636	GRHL2_MA1105.2	7.90038	-	chr1	8041850	8043069	ChRCC,ccRCC	gene	8042940	8043043	-	start	584	FeatureInsidePeak	NA	ENSG00000200344.1	Y_RNA	any_promoter	0.07649	0.12937	0	1	-0.6778
chr1	8043576	8043588	GRHL2_MA1105.2	7.68955	+	chr1	8043206	8044387	ChRCC,ccRCC	gene	8042940	8043043	-	start	753	Upstream	NA	ENSG00000200344.1	Y_RNA	any_promoter	0.08984	0.02871	0	0	1.32953
chr1	8072606	8072618	GRHL2_MA1105.2	7.336	-	chr1	8072500	8076220	ChRCC,ccRCC	gene	8064463	8086368	-	center	1055	PeakInsideFeature	NA	ENSG00000116285.8	ERRFI1	any_internal	0.0137	0.13537	0	1	-2.53419
chr1	8076953	8076965	GRHL2_MA1105.2	7.69765	+	chr1	8076801	8077122	ccRCC	gene	8086797	8182762	+	start	9836	Upstream	NA	ENSG00000238290.1	RP11-431K24.1	any_promoter	0.01977	0.14332	0	1	-2.30086
chr1	8079058	8079070	GRHL2_MA1105.2	8.62501	-	chr1	8078847	8079779	ccRCC	gene	8086797	8182762	+	start	7484	Upstream	NA	ENSG00000238290.1	RP11-431K24.1	any_promoter	0.03019	0.1883	0	1	-2.25566
chr1	8079903	8079915	GRHL2_MA1105.2	8.83851	+	chr1	8079828	8080771	ChRCC,ccRCC	gene	8086797	8182762	+	start	6498	Upstream	NA	ENSG00000238290.1	RP11-431K24.1	any_promoter	0.05861	0.13711	0	1	-1.0818
chr1	8080338	8080350	GRHL2_MA1105.2	7.6785	-	chr1	8079828	8080771	ChRCC,ccRCC	gene	8086797	8182762	+	start	6498	Upstream	NA	ENSG00000238290.1	RP11-431K24.1	any_promoter	0.19645	0.21194	1	1	-0.10356
chr1	8100683	8100695	GRHL2_MA1105.2	7.60145	+	chr1	8100571	8101437	ChRCC,ccRCC	gene	8086797	8182762	+	start	14207	PeakInsideFeature	NA	ENSG00000238290.1	RP11-431K24.1	any_internal	0.02424	0.0429	0	0	-0.60348
chr1	8100836	8100848	GRHL2_MA1105.2	7.31253	+	chr1	8100571	8101437	ChRCC,ccRCC	gene	8086797	8182762	+	start	14207	PeakInsideFeature	NA	ENSG00000238290.1	RP11-431K24.1	any_internal	0.13425	0.13476	1	1	-0.00503
chr1	8107261	8107273	GRHL2_MA1105.2	9.61458	+	chr1	8106817	8108534	ChRCC,ccRCC	gene	8086797	8182762	+	start	20878	PeakInsideFeature	NA	ENSG00000238290.1	RP11-431K24.1	any_internal	0.05201	0.02435	0	0	0.82174
chr1	8117860	8117872	GRHL2_MA1105.2	9.58066	+	chr1	8117493	8117884	ccRCC	gene	8117304	8118523	-	start	835	PeakInsideFeature	NA	ENSG00000232848.1	CTA-215D11.4	any_promoter	0.01104	0.02688	0	0	-0.76295
chr1	8137888	8137900	GRHL2_MA1105.2	8.82118	+	chr1	8137138	8138798	ChRCC,ccRCC	gene	8086797	8182762	+	center	3189	PeakInsideFeature	NA	ENSG00000238290.1	RP11-431K24.1	any_internal	0.06756	0.02499	0	0	1.11147
chr1	8156595	8156607	GRHL2_MA1105.2	7.28808	+	chr1	8155843	8158219	ChRCC,ccRCC	gene	8086797	8182762	+	center	22252	PeakInsideFeature	NA	ENSG00000238290.1	RP11-431K24.1	any_internal	0.0189	0.08184	0	0	-1.61245
chr1	8167391	8167403	GRHL2_MA1105.2	7.39203	-	chr1	8166707	8167446	ccRCC	gene	8086797	8182762	+	end	15686	PeakInsideFeature	NA	ENSG00000238290.1	RP11-431K24.1	any_internal	0.0118	0.02436	0	0	-0.61801
chr1	8183058	8183070	GRHL2_MA1105.2	10.41259	-	chr1	8180741	8183245	ChRCC,ccRCC	gene	8086797	8182762	+	end	769	OverlapEnd	NA	ENSG00000238290.1	RP11-431K24.1	any_internal	0.05264	0.02657	0	0	0.74969
chr1	8187559	8187571	GRHL2_MA1105.2	8.19515	-	chr1	8186673	8187972	ChRCC,ccRCC	gene	8086797	8182762	+	end	4560	Downstream	NA	ENSG00000238290.1	RP11-431K24.1	distal_enhancer	0.05902	0.1628	0	1	-1.30319
chr1	8214875	8214887	GRHL2_MA1105.2	7.40692	-	chr1	8214780	8215099	ChRCC,ccRCC	gene	8086797	8182762	+	end	32177	Downstream	NA	ENSG00000238290.1	RP11-431K24.1	distal_enhancer	0.02436	0.05679	0	0	-0.92573
chr1	8229801	8229813	GRHL2_MA1105.2	7.53834	+	chr1	8229263	8230950	ChRCC,ccRCC	gene	8249883	8252830	+	start	19777	Upstream	NA	ENSG00000229305.1	RP11-431K24.2	distal_enhancer	0.04114	0.19278	0	1	-1.95251
chr1	8229942	8229954	GRHL2_MA1105.2	8.79976	+	chr1	8229263	8230950	ChRCC,ccRCC	gene	8249883	8252830	+	start	19777	Upstream	NA	ENSG00000229305.1	RP11-431K24.2	distal_enhancer	0.08819	0.39468	0	1	-2.02455
chr1	8242839	8242851	GRHL2_MA1105.2	7.28259	+	chr1	8241945	8243547	ChRCC,ccRCC	gene	8249883	8252830	+	start	7137	Upstream	NA	ENSG00000229305.1	RP11-431K24.2	any_promoter	0.0784	0.04952	0	0	0.55762
chr1	8242911	8242923	GRHL2_MA1105.2	11.01011	+	chr1	8241945	8243547	ChRCC,ccRCC	gene	8249883	8252830	+	start	7137	Upstream	NA	ENSG00000229305.1	RP11-431K24.2	any_promoter	0.08102	0.03451	0	0	1.00487
chr1	8262525	8262537	GRHL2_MA1105.2	7.38218	-	chr1	8261263	8263812	ChRCC,ccRCC	gene	8268731	8275270	+	start	6194	Upstream	NA	ENSG00000227634.1	RP11-431K24.3	any_promoter	0.12038	0.26166	1	1	-1.04946
chr1	8278975	8278987	GRHL2_MA1105.2	7.51288	-	chr1	8278625	8279239	ChRCC,ccRCC	gene	8278249	8280589	-	center	487	PeakInsideFeature	NA	ENSG00000233645.1	RP11-431K24.4	any_internal	0.03724	0.14506	0	1	-1.67972
chr1	8291542	8291554	GRHL2_MA1105.2	7.45214	-	chr1	8291031	8291688	ccRCC	gene	8278249	8280589	-	start	10770	Upstream	NA	ENSG00000233645.1	RP11-431K24.4	distal_enhancer	0.01106	0.02158	0	0	-0.54841
chr1	8308006	8308018	GRHL2_MA1105.2	7.85004	-	chr1	8307121	8308596	ChRCC,ccRCC	gene	8278249	8280589	-	start	27269	Upstream	NA	ENSG00000233645.1	RP11-431K24.4	distal_enhancer	0.0329	0.02367	0	0	0.33462
chr1	8343699	8343711	GRHL2_MA1105.2	7.26204	-	chr1	8341858	8344202	ChRCC,ccRCC	gene	8335183	8335438	-	start	7592	Upstream	NA	ENSG00000265414.1	RN7SL729P	any_promoter	0.02666	0.025	0	0	0.06384
chr1	8355196	8355208	GRHL2_MA1105.2	8.3125	-	chr1	8354896	8355624	ccRCC	gene	8352216	8352323	-	start	2937	Upstream	NA	ENSG00000251977.1	RNU6-991P	any_promoter	0.01422	0.02355	0	0	-0.44374
chr1	8409394	8409406	GRHL2_MA1105.2	8.88113	-	chr1	8408611	8409556	ChRCC,ccRCC	gene	8412456	8877702	-	end	3373	Downstream	NA	ENSG00000142599.13	RERE	distal_enhancer	0.02256	0.04462	0	0	-0.71733
chr1	8411869	8411881	GRHL2_MA1105.2	9.60198	+	chr1	8411163	8412337	ChRCC,ccRCC	gene	8412456	8877702	-	end	706	Downstream	NA	ENSG00000142599.13	RERE	distal_enhancer	0.03337	0.10984	0	1	-1.43144
chr1	8431135	8431147	GRHL2_MA1105.2	7.95005	+	chr1	8430529	8431925	ChRCC,ccRCC	gene	8412456	8877702	-	end	18771	PeakInsideFeature	NA	ENSG00000142599.13	RERE	any_internal	0.03866	0.10145	0	0	-1.16809
chr1	8435061	8435073	GRHL2_MA1105.2	7.74777	+	chr1	8433551	8435147	ChRCC,ccRCC	gene	8412456	8877702	-	end	21893	PeakInsideFeature	NA	ENSG00000142599.13	RERE	any_internal	0.04756	0.07799	0	0	-0.59799
chr1	8455718	8455730	GRHL2_MA1105.2	7.71025	-	chr1	8455095	8458445	ChRCC,ccRCC	gene	8412456	8877702	-	end	44314	PeakInsideFeature	NA	ENSG00000142599.13	RERE	any_internal	0.12348	0.04339	1	0	1.29521
chr1	8455740	8455752	GRHL2_MA1105.2	9.64981	+	chr1	8455095	8458445	ChRCC,ccRCC	gene	8412456	8877702	-	end	44314	PeakInsideFeature	NA	ENSG00000142599.13	RERE	any_internal	0.06961	0.05875	0	0	0.20687
chr1	8468720	8468732	GRHL2_MA1105.2	8.08214	+	chr1	8467907	8470460	ChRCC,ccRCC	gene	8412456	8877702	-	end	56727	PeakInsideFeature	NA	ENSG00000142599.13	RERE	any_internal	0.08337	0.07297	0	0	0.16716
chr1	8472688	8472700	GRHL2_MA1105.2	7.24113	-	chr1	8472187	8472958	ChRCC,ccRCC	gene	8412456	8877702	-	end	60116	PeakInsideFeature	NA	ENSG00000142599.13	RERE	any_internal	0.14896	0.02394	1	0	2.17284
chr1	8482908	8482920	GRHL2_MA1105.2	7.89696	+	chr1	8482543	8485218	ChRCC,ccRCC	gene	8484704	8494898	+	start	824	OverlapStart	NA	ENSG00000232912.1	RP5-1115A15.1	any_promoter	0.08154	0.0493	0	0	0.61224
chr1	8499438	8499450	GRHL2_MA1105.2	7.39203	-	chr1	8498606	8499874	ChRCC,ccRCC	gene	8412456	8877702	-	end	86784	PeakInsideFeature	NA	ENSG00000142599.13	RERE	any_internal	0.16738	0.03832	1	0	1.84029
chr1	8499802	8499814	GRHL2_MA1105.2	7.49926	+	chr1	8498606	8499874	ChRCC,ccRCC	gene	8412456	8877702	-	end	86784	PeakInsideFeature	NA	ENSG00000142599.13	RERE	any_internal	0.03924	0.04631	0	0	-0.18755
chr1	8507654	8507666	GRHL2_MA1105.2	10.66465	-	chr1	8507609	8508084	ChRCC	gene	8412456	8877702	-	end	95390	PeakInsideFeature	NA	ENSG00000142599.13	RERE	any_internal	0.0238	0.01622	0	0	0.34666
chr1	8509322	8509334	GRHL2_MA1105.2	7.66142	-	chr1	8508677	8509723	ChRCC,ccRCC	gene	8412456	8877702	-	end	96744	PeakInsideFeature	NA	ENSG00000142599.13	RERE	any_internal	0.04134	0.02913	0	0	0.37755
chr1	8516493	8516505	GRHL2_MA1105.2	7.91638	-	chr1	8515584	8516926	ChRCC,ccRCC	gene	8412456	8877702	-	end	103799	PeakInsideFeature	NA	ENSG00000142599.13	RERE	any_internal	0.10363	0.02982	1	0	1.47417
chr1	8525696	8525708	GRHL2_MA1105.2	7.9098	+	chr1	8524287	8526078	ChRCC,ccRCC	gene	8412456	8877702	-	end	112726	PeakInsideFeature	NA	ENSG00000142599.13	RERE	any_internal	0.00841	0.01084	0	0	-0.16467
chr1	8533019	8533031	GRHL2_MA1105.2	9.01528	-	chr1	8532756	8533511	ChRCC,ccRCC	gene	8412456	8877702	-	center	111946	PeakInsideFeature	NA	ENSG00000142599.13	RERE	any_internal	0.0865	0.0377	0	0	0.99139
chr1	8533769	8533781	GRHL2_MA1105.2	7.6522	-	chr1	8533651	8533969	ccRCC	gene	8412456	8877702	-	center	111269	PeakInsideFeature	NA	ENSG00000142599.13	RERE	any_internal	0.01961	0.05092	0	0	-1.00029
chr1	8538164	8538176	GRHL2_MA1105.2	7.29004	+	chr1	8537042	8538212	ChRCC,ccRCC	gene	8412456	8877702	-	center	107452	PeakInsideFeature	NA	ENSG00000142599.13	RERE	any_internal	0.01635	0.03653	0	0	-0.7822
chr1	8538676	8538688	GRHL2_MA1105.2	7.52231	+	chr1	8538547	8538914	ChRCC,ccRCC	gene	8412456	8877702	-	center	106349	PeakInsideFeature	NA	ENSG00000142599.13	RERE	any_internal	0.0504	0.106	0	1	-0.92259
chr1	8540795	8540807	GRHL2_MA1105.2	8.43281	-	chr1	8540547	8541469	ccRCC	gene	8412456	8877702	-	center	104071	PeakInsideFeature	NA	ENSG00000142599.13	RERE	any_internal	0.00784	0.02363	0	0	-0.85488
chr1	8550125	8550137	GRHL2_MA1105.2	11.21046	-	chr1	8549958	8550474	ChRCC	gene	8412456	8877702	-	center	94863	PeakInsideFeature	NA	ENSG00000142599.13	RERE	any_internal	0.01519	0.02413	0	0	-0.41427
chr1	8550434	8550446	GRHL2_MA1105.2	10.80089	-	chr1	8549958	8550474	ChRCC	gene	8412456	8877702	-	center	94863	PeakInsideFeature	NA	ENSG00000142599.13	RERE	any_internal	0.0182	0.01072	0	0	0.41556
chr1	8567770	8567782	GRHL2_MA1105.2	7.48048	+	chr1	8566930	8567795	ChRCC,ccRCC	gene	8572711	8573080	+	start	5349	Upstream	NA	ENSG00000270282.1	RP5-1115A15.2	any_promoter	0.00845	0.01254	0	0	-0.26676
chr1	8570583	8570595	GRHL2_MA1105.2	7.38218	-	chr1	8570160	8570924	ccRCC	gene	8572711	8573080	+	start	2169	Upstream	NA	ENSG00000270282.1	RP5-1115A15.2	any_promoter	0.01048	0.01972	0	0	-0.50266
chr1	8575240	8575252	GRHL2_MA1105.2	7.65515	+	chr1	8574822	8575939	ChRCC,ccRCC	gene	8571853	8571978	-	start	3402	Upstream	NA	ENSG00000221083.1	SNORA77	any_promoter	0.02713	0.02505	0	0	0.07945
chr1	8577880	8577892	GRHL2_MA1105.2	8.80518	-	chr1	8577731	8578486	ccRCC	gene	8571853	8571978	-	start	6130	Upstream	NA	ENSG00000221083.1	SNORA77	any_promoter	0.01358	0.03523	0	0	-0.89284
chr1	8593952	8593964	GRHL2_MA1105.2	8.88113	+	chr1	8593202	8594124	ChRCC,ccRCC	gene	8412456	8877702	-	center	51416	PeakInsideFeature	NA	ENSG00000142599.13	RERE	any_internal	0.01109	0.00512	0	0	0.4385
chr1	8600555	8600567	GRHL2_MA1105.2	7.89696	-	chr1	8600388	8600942	ChRCC	gene	8412456	8877702	-	center	44414	PeakInsideFeature	NA	ENSG00000142599.13	RERE	any_internal	0.0149	0.01418	0	0	0.03961
chr1	8605213	8605225	GRHL2_MA1105.2	8.07821	-	chr1	8604949	8605352	ccRCC	gene	8412456	8877702	-	center	39929	PeakInsideFeature	NA	ENSG00000142599.13	RERE	any_internal	0.01507	0.01936	0	0	-0.21453
chr1	8611828	8611840	GRHL2_MA1105.2	7.75238	+	chr1	8611151	8612201	ChRCC,ccRCC	gene	8412456	8877702	-	center	33403	PeakInsideFeature	NA	ENSG00000142599.13	RERE	any_internal	0.13097	0.05104	1	0	1.18539
chr1	8620175	8620187	GRHL2_MA1105.2	7.40972	-	chr1	8619886	8621769	ChRCC,ccRCC	gene	8412456	8877702	-	center	24252	PeakInsideFeature	NA	ENSG00000142599.13	RERE	any_internal	0.03313	0.05198	0	0	-0.50649
chr1	8620506	8620518	GRHL2_MA1105.2	7.40491	-	chr1	8619886	8621769	ChRCC,ccRCC	gene	8412456	8877702	-	center	24252	PeakInsideFeature	NA	ENSG00000142599.13	RERE	any_internal	0.06526	0.07031	0	0	-0.09171
chr1	8638203	8638215	GRHL2_MA1105.2	8.183	-	chr1	8637911	8638232	ChRCC	gene	8412456	8877702	-	center	7008	PeakInsideFeature	NA	ENSG00000142599.13	RERE	any_internal	0.0128	0.01399	0	0	-0.06846
chr1	8649900	8649912	GRHL2_MA1105.2	8.44491	+	chr1	8649775	8650194	ChRCC	gene	8412456	8877702	-	center	4905	PeakInsideFeature	NA	ENSG00000142599.13	RERE	any_internal	0.01715	0.01057	0	0	0.37365
chr1	8656314	8656326	GRHL2_MA1105.2	7.50106	+	chr1	8655962	8656704	ChRCC	gene	8412456	8877702	-	center	11254	PeakInsideFeature	NA	ENSG00000142599.13	RERE	any_internal	0.30677	0.02103	1	0	3.28297
chr1	8689588	8689600	GRHL2_MA1105.2	7.24113	+	chr1	8689230	8690413	ChRCC,ccRCC	gene	8412456	8877702	-	center	44742	PeakInsideFeature	NA	ENSG00000142599.13	RERE	any_internal	0.05193	0.04327	0	0	0.21111
chr1	8712115	8712127	GRHL2_MA1105.2	7.61246	-	chr1	8711343	8713318	ChRCC,ccRCC	gene	8412456	8877702	-	center	67251	PeakInsideFeature	NA	ENSG00000142599.13	RERE	any_internal	0.01543	0.01437	0	0	0.05753
chr1	8726816	8726828	GRHL2_MA1105.2	7.92799	+	chr1	8726405	8726833	ChRCC	gene	8412456	8877702	-	center	81540	PeakInsideFeature	NA	ENSG00000142599.13	RERE	any_internal	0.01638	0.01019	0	0	0.35945
chr1	8729508	8729520	GRHL2_MA1105.2	7.72764	-	chr1	8729070	8729623	ChRCC	gene	8412456	8877702	-	center	84267	PeakInsideFeature	NA	ENSG00000142599.13	RERE	any_internal	0.03718	0.01007	0	0	1.16736
chr1	8779021	8779033	GRHL2_MA1105.2	7.69583	-	chr1	8778765	8779374	ccRCC	gene	8412456	8877702	-	start	98633	PeakInsideFeature	NA	ENSG00000142599.13	RERE	any_internal	0.0197	0.01494	0	0	0.23727
chr1	8823128	8823140	GRHL2_MA1105.2	7.58373	+	chr1	8822726	8824834	ChRCC,ccRCC	gene	8412456	8877702	-	start	53922	PeakInsideFeature	NA	ENSG00000142599.13	RERE	any_internal	0.10709	0.01055	1	0	2.4172
chr1	8845137	8845149	GRHL2_MA1105.2	7.58742	-	chr1	8844916	8845532	ChRCC	gene	8412456	8877702	-	start	32478	PeakInsideFeature	NA	ENSG00000142599.13	RERE	any_internal	0.01815	0.01224	0	0	0.31846
chr1	8845297	8845309	GRHL2_MA1105.2	9.96191	-	chr1	8844916	8845532	ChRCC	gene	8412456	8877702	-	start	32478	PeakInsideFeature	NA	ENSG00000142599.13	RERE	any_internal	0.02695	0.00995	0	0	0.83647
chr1	8845382	8845394	GRHL2_MA1105.2	7.7584	+	chr1	8844916	8845532	ChRCC	gene	8412456	8877702	-	start	32478	PeakInsideFeature	NA	ENSG00000142599.13	RERE	any_internal	0.02503	0.01611	0	0	0.40151
chr1	8876550	8876562	GRHL2_MA1105.2	8.28689	-	chr1	8876424	8878560	ChRCC,ccRCC	gene	8412456	8877702	-	start	210	OverlapStart	NA	ENSG00000142599.13	RERE	any_promoter	0.1924	0.0603	1	0	1.50337
chr1	8876694	8876706	GRHL2_MA1105.2	7.50106	+	chr1	8876424	8878560	ChRCC,ccRCC	gene	8412456	8877702	-	start	210	OverlapStart	NA	ENSG00000142599.13	RERE	any_promoter	0.05136	0.05116	0	0	0.00458
chr1	8882246	8882258	GRHL2_MA1105.2	7.55172	+	chr1	8882044	8883291	ChRCC,ccRCC	gene	8412456	8877702	-	start	4965	Upstream	NA	ENSG00000142599.13	RERE	any_promoter	0.06048	0.0239	0	0	1.01998
chr1	8930609	8930621	GRHL2_MA1105.2	8.68078	+	chr1	8930213	8931968	ChRCC,ccRCC	gene	8938893	8939953	+	start	7803	Upstream	NA	ENSG00000230679.1	ENO1-AS1	any_promoter	0.0223	0.04602	0	0	-0.76375
chr1	8931266	8931278	GRHL2_MA1105.2	7.52049	-	chr1	8930213	8931968	ChRCC,ccRCC	gene	8938893	8939953	+	start	7803	Upstream	NA	ENSG00000230679.1	ENO1-AS1	any_promoter	0.04658	0.12487	0	1	-1.22875
chr1	8931827	8931839	GRHL2_MA1105.2	7.76962	+	chr1	8930213	8931968	ChRCC,ccRCC	gene	8938893	8939953	+	start	7803	Upstream	NA	ENSG00000230679.1	ENO1-AS1	any_promoter	0.14873	0.12867	1	1	0.19273
chr1	8957465	8957477	GRHL2_MA1105.2	8.65003	-	chr1	8957098	8957913	ChRCC,ccRCC	gene	8953467	8954210	+	end	3295	Downstream	NA	ENSG00000238249.1	HMGN2P17	distal_enhancer	0.04716	0.03144	0	0	0.44837
chr1	8968463	8968475	GRHL2_MA1105.2	8.44459	-	chr1	8968223	8968773	ccRCC	gene	8967451	8967803	-	start	695	Upstream	NA	ENSG00000232208.2	RP3-477M7.5	any_promoter	0.02915	0.03504	0	0	-0.19438
chr1	8971444	8971456	GRHL2_MA1105.2	7.75519	-	chr1	8971014	8971756	ChRCC,ccRCC	gene	8967451	8967803	-	start	3582	Upstream	NA	ENSG00000232208.2	RP3-477M7.5	any_promoter	0.01846	0.03386	0	0	-0.59533
chr1	9046996	9047008	GRHL2_MA1105.2	7.53909	+	chr1	9046082	9047137	ChRCC,ccRCC	gene	9039636	9039933	-	start	6676	Upstream	NA	ENSG00000265141.1	RN7SL451P	any_promoter	0.01647	0.04958	0	0	-1.1216
chr1	9071176	9071188	GRHL2_MA1105.2	7.88109	-	chr1	9070755	9071856	ccRCC	gene	9063358	9086404	-	center	3576	PeakInsideFeature	NA	ENSG00000197241.3	SLC2A7	any_internal	0.02017	0.08216	0	0	-1.55869
chr1	9135446	9135458	GRHL2_MA1105.2	8.3045	-	chr1	9134927	9135493	ChRCC,ccRCC	gene	9142754	9142938	+	start	7544	Upstream	NA	ENSG00000252404.1	SCARNA16	any_promoter	0.01931	0.04102	0	0	-0.76586
chr1	9143488	9143500	GRHL2_MA1105.2	7.89696	+	chr1	9143249	9143675	ccRCC	gene	9142754	9142938	+	start	708	Downstream	NA	ENSG00000252404.1	SCARNA16	any_promoter	0.03061	0.12468	0	1	-1.68886
chr1	9161298	9161310	GRHL2_MA1105.2	7.45214	+	chr1	9160321	9161964	ChRCC,ccRCC	gene	9160363	9189229	-	end	779	OverlapEnd	NA	ENSG00000180758.10	GPR157	any_internal	0.01315	0.05001	0	0	-1.31269
chr1	9180101	9180113	GRHL2_MA1105.2	7.26091	-	chr1	9179604	9180945	ChRCC,ccRCC	gene	9160363	9189229	-	center	5478	PeakInsideFeature	NA	ENSG00000180758.10	GPR157	any_internal	0.05239	0.0351	0	0	0.45369
chr1	9184717	9184729	GRHL2_MA1105.2	7.72161	+	chr1	9184559	9184845	ChRCC	gene	9160363	9189229	-	start	4527	PeakInsideFeature	NA	ENSG00000180758.10	GPR157	any_internal	0.11398	0.0213	1	0	1.92962
chr1	9188338	9188350	GRHL2_MA1105.2	7.60067	-	chr1	9187435	9190431	ChRCC,ccRCC	gene	9160363	9189229	-	start	296	OverlapStart	NA	ENSG00000180758.10	GPR157	any_promoter	0.29919	0.20144	1	1	0.54463
chr1	9242896	9242908	GRHL2_MA1105.2	7.33968	-	chr1	9239504	9244184	ChRCC,ccRCC	gene	9242262	9252148	+	start	418	OverlapStart	NA	ENSG00000234546.2	RP3-510D11.2	any_promoter	0.03276	0.06812	0	0	-0.84442
chr1	9246845	9246857	GRHL2_MA1105.2	7.52561	-	chr1	9246676	9246913	ccRCC	gene	9242262	9252148	+	center	411	PeakInsideFeature	NA	ENSG00000234546.2	RP3-510D11.2	any_internal	0.02169	0.04657	0	0	-0.80357
chr1	9252996	9253008	GRHL2_MA1105.2	8.90553	-	chr1	9252714	9254452	ChRCC	gene	9242065	9262678	-	center	1212	PeakInsideFeature	NA	ENSG00000228526.2	RP3-510D11.1	any_internal	0.06384	0.01697	0	0	1.39809
chr1	9253713	9253725	GRHL2_MA1105.2	9.39067	+	chr1	9252714	9254452	ChRCC	gene	9242065	9262678	-	center	1212	PeakInsideFeature	NA	ENSG00000228526.2	RP3-510D11.1	any_internal	0.01677	0.00966	0	0	0.41474
chr1	9262179	9262191	GRHL2_MA1105.2	7.37161	+	chr1	9261529	9262223	ChRCC,ccRCC	gene	9242065	9262678	-	start	802	PeakInsideFeature	NA	ENSG00000228526.2	RP3-510D11.1	any_promoter	0.04205	0.05159	0	0	-0.23576
chr1	9271516	9271528	GRHL2_MA1105.2	7.52649	-	chr1	9271480	9271907	ccRCC	gene	9242065	9262678	-	start	9015	Upstream	NA	ENSG00000228526.2	RP3-510D11.1	any_promoter	0.00975	0.02496	0	0	-0.77358
chr1	9294067	9294079	GRHL2_MA1105.2	7.36449	+	chr1	9293108	9295559	ChRCC,ccRCC	gene	9294833	9331396	+	start	500	OverlapStart	NA	ENSG00000049239.8	H6PD	any_promoter	0.03483	0.08746	0	0	-1.0918
chr1	9298905	9298917	GRHL2_MA1105.2	7.26893	-	chr1	9298386	9298990	ChRCC	gene	9294833	9331396	+	start	3855	PeakInsideFeature	NA	ENSG00000049239.8	H6PD	any_internal	0.1915	0.10827	1	1	0.76029
chr1	9302623	9302635	GRHL2_MA1105.2	7.72976	+	chr1	9302383	9303356	ChRCC,ccRCC	gene	9294833	9331396	+	start	8036	PeakInsideFeature	NA	ENSG00000049239.8	H6PD	any_internal	0.307	0.3092	1	1	-0.00993
chr1	9309868	9309880	GRHL2_MA1105.2	7.87386	+	chr1	9309467	9311321	ChRCC,ccRCC	gene	9294833	9331396	+	center	2720	PeakInsideFeature	NA	ENSG00000049239.8	H6PD	any_internal	0.09111	0.07182	0	0	0.29983
chr1	9360442	9360454	GRHL2_MA1105.2	7.95425	-	chr1	9360148	9360861	ChRCC,ccRCC	gene	9352938	9429591	+	start	7566	PeakInsideFeature	NA	ENSG00000171621.9	SPSB1	any_internal	0.09784	0.06791	0	0	0.4605
chr1	9379056	9379068	GRHL2_MA1105.2	8.22943	-	chr1	9378724	9379125	ChRCC	gene	9352938	9429591	+	center	12340	PeakInsideFeature	NA	ENSG00000171621.9	SPSB1	any_internal	0.01791	0.02758	0	0	-0.40786
chr1	9423441	9423453	GRHL2_MA1105.2	7.97712	+	chr1	9421652	9423767	ChRCC,ccRCC	gene	9352938	9429591	+	end	6882	PeakInsideFeature	NA	ENSG00000171621.9	SPSB1	any_internal	0.02363	0.0524	0	0	-0.85966
chr1	9446176	9446188	GRHL2_MA1105.2	7.58448	-	chr1	9445851	9446212	ccRCC	gene	9352938	9429591	+	end	16440	Downstream	NA	ENSG00000171621.9	SPSB1	distal_enhancer	0.01994	0.04446	0	0	-0.82804
chr1	9473221	9473233	GRHL2_MA1105.2	7.63548	-	chr1	9472577	9474223	ChRCC,ccRCC	gene	9497727	9497837	-	end	24327	Downstream	NA	ENSG00000252956.1	RNA5SP40	distal_enhancer	0.34957	0.15146	1	1	1.14685
chr1	9499291	9499303	GRHL2_MA1105.2	7.31995	-	chr1	9498002	9499900	ChRCC,ccRCC	gene	9497727	9497837	-	start	1114	Upstream	NA	ENSG00000252956.1	RNA5SP40	any_promoter	0.07711	0.23798	0	1	-1.49142
chr1	9502770	9502782	GRHL2_MA1105.2	8.12959	+	chr1	9500514	9502793	ChRCC,ccRCC	gene	9497727	9497837	-	start	3816	Upstream	NA	ENSG00000252956.1	RNA5SP40	any_promoter	0.03447	0.11874	0	1	-1.49861
chr1	9508965	9508977	GRHL2_MA1105.2	8.01759	-	chr1	9508207	9509779	ChRCC,ccRCC	gene	9497727	9497837	-	start	11156	Upstream	NA	ENSG00000252956.1	RNA5SP40	distal_enhancer	0.02474	0.02626	0	0	-0.05898
chr1	9561602	9561614	GRHL2_MA1105.2	7.32759	-	chr1	9560899	9561805	ChRCC,ccRCC	gene	9561150	9563530	-	end	202	OverlapEnd	NA	ENSG00000235263.1	RP13-392I16.1	any_internal	0.07185	0.09391	0	0	-0.33808
chr1	9598337	9598349	GRHL2_MA1105.2	8.44459	+	chr1	9597886	9598499	ChRCC	gene	9599540	9645237	+	start	1348	Upstream	NA	ENSG00000171612.6	SLC25A33	any_promoter	0.07992	0.03098	0	0	1.10233
chr1	9606920	9606932	GRHL2_MA1105.2	7.38243	-	chr1	9606710	9607382	ChRCC,ccRCC	gene	9599540	9645237	+	start	7506	PeakInsideFeature	NA	ENSG00000171612.6	SLC25A33	any_internal	0.16593	0.04264	1	0	1.70902
chr1	9616044	9616056	GRHL2_MA1105.2	7.84804	+	chr1	9615119	9616338	ChRCC,ccRCC	gene	9599540	9645237	+	center	6660	PeakInsideFeature	NA	ENSG00000171612.6	SLC25A33	any_internal	0.01453	0.02805	0	0	-0.59997
chr1	9639928	9639940	GRHL2_MA1105.2	7.3668	-	chr1	9639581	9640035	ccRCC	gene	9648931	9674935	+	start	9123	Upstream	NA	ENSG00000188807.8	TMEM201	any_promoter	0.01607	0.01836	0	0	-0.11437
chr1	9704987	9704999	GRHL2_MA1105.2	8.25806	+	chr1	9703736	9705528	ccRCC	gene	9711789	9789172	+	start	7157	Upstream	NA	ENSG00000171608.11	PIK3CD	any_promoter	0.03084	0.123	0	1	-1.66315
chr1	9711673	9711685	GRHL2_MA1105.2	7.33968	-	chr1	9711568	9714852	ChRCC,ccRCC	gene	9712667	9714644	-	center	445	FeatureInsidePeak	NA	ENSG00000179840.5	C1orf200	any_internal	0.03112	0.11049	0	1	-1.51304
chr1	9740719	9740731	GRHL2_MA1105.2	8.29018	-	chr1	9740697	9742203	ChRCC,ccRCC	gene	9732483	9747613	-	center	1402	PeakInsideFeature	NA	ENSG00000231789.2	RP11-558F24.4	any_internal	0.01362	0.01717	0	0	-0.18938
chr1	9789323	9789335	GRHL2_MA1105.2	7.36689	-	chr1	9788507	9789921	ChRCC,ccRCC	gene	9711789	9789172	+	end	42	OverlapEnd	NA	ENSG00000171608.11	PIK3CD	any_internal	0.03126	0.02951	0	0	0.06002
chr1	9789504	9789516	GRHL2_MA1105.2	7.75459	+	chr1	9788507	9789921	ChRCC,ccRCC	gene	9711789	9789172	+	end	42	OverlapEnd	NA	ENSG00000171608.11	PIK3CD	any_internal	0.01574	0.03942	0	0	-0.89791
chr1	9798124	9798136	GRHL2_MA1105.2	8.14008	+	chr1	9798011	9798411	ccRCC	gene	9789083	9884584	-	end	9128	PeakInsideFeature	NA	ENSG00000171603.12	CLSTN1	any_internal	0.01183	0.0178	0	0	-0.32637
chr1	9806840	9806852	GRHL2_MA1105.2	7.71996	-	chr1	9806801	9807091	ccRCC	gene	9789083	9884584	-	end	17863	PeakInsideFeature	NA	ENSG00000171603.12	CLSTN1	any_internal	0.00661	0.01817	0	0	-0.70645
chr1	9847768	9847780	GRHL2_MA1105.2	8.5884	+	chr1	9846697	9848323	ccRCC	gene	9789083	9884584	-	center	10677	PeakInsideFeature	NA	ENSG00000171603.12	CLSTN1	any_internal	0.00762	0.01761	0	0	-0.60162
chr1	9848047	9848059	GRHL2_MA1105.2	7.23692	-	chr1	9846697	9848323	ccRCC	gene	9789083	9884584	-	center	10677	PeakInsideFeature	NA	ENSG00000171603.12	CLSTN1	any_internal	0.00951	0.05262	0	0	-1.60109
chr1	9856778	9856790	GRHL2_MA1105.2	10.22796	+	chr1	9856449	9857592	ChRCC,ccRCC	gene	9789083	9884584	-	center	20187	PeakInsideFeature	NA	ENSG00000171603.12	CLSTN1	any_internal	0.05411	0.2371	0	1	-1.91881
chr1	9858313	9858325	GRHL2_MA1105.2	7.98986	+	chr1	9858258	9859302	ccRCC	gene	9789083	9884584	-	center	21947	PeakInsideFeature	NA	ENSG00000171603.12	CLSTN1	any_internal	0.00799	0.0264	0	0	-0.95277
chr1	9860343	9860355	GRHL2_MA1105.2	7.31822	+	chr1	9860237	9860801	ccRCC	gene	9789083	9884584	-	center	23686	PeakInsideFeature	NA	ENSG00000171603.12	CLSTN1	any_internal	0.00504	0.01426	0	0	-0.63337
chr1	9867226	9867238	GRHL2_MA1105.2	10.58793	-	chr1	9867133	9867341	ChRCC	gene	9789083	9884584	-	start	17347	PeakInsideFeature	NA	ENSG00000171603.12	CLSTN1	any_internal	0.02597	0.02084	0	0	0.21128
chr1	9910256	9910268	GRHL2_MA1105.2	7.28259	-	chr1	9910249	9910522	ccRCC	gene	9908333	9970394	-	end	2052	PeakInsideFeature	NA	ENSG00000178585.10	CTNNBIP1	any_internal	0.011	0.01927	0	0	-0.44839
chr1	9919884	9919896	GRHL2_MA1105.2	7.60067	+	chr1	9918889	9920467	ccRCC	gene	9908333	9970394	-	end	11345	PeakInsideFeature	NA	ENSG00000178585.10	CTNNBIP1	any_internal	0.00919	0.03436	0	0	-1.14117
chr1	9935150	9935162	GRHL2_MA1105.2	7.3566	+	chr1	9934692	9935997	ChRCC,ccRCC	gene	9908333	9970394	-	center	4019	PeakInsideFeature	NA	ENSG00000178585.10	CTNNBIP1	any_internal	0.12545	0.20337	1	1	-0.6491
chr1	9937986	9937998	GRHL2_MA1105.2	7.40972	+	chr1	9937894	9938600	ChRCC	gene	9908333	9970394	-	center	1116	PeakInsideFeature	NA	ENSG00000178585.10	CTNNBIP1	any_internal	0.07182	0.02498	0	0	1.1874
chr1	9938061	9938073	GRHL2_MA1105.2	7.52231	+	chr1	9937894	9938600	ChRCC	gene	9908333	9970394	-	center	1116	PeakInsideFeature	NA	ENSG00000178585.10	CTNNBIP1	any_internal	0.07346	0.02093	0	0	1.38432
chr1	10000229	10000241	GRHL2_MA1105.2	8.13236	-	chr1	9999989	10000397	ChRCC,ccRCC	gene	10002980	10010032	+	start	2787	Upstream	NA	ENSG00000228150.1	RP11-84A14.4	any_promoter	0.05296	0.01426	0	0	1.317
chr1	10021283	10021295	GRHL2_MA1105.2	7.61246	-	chr1	10021108	10021715	ChRCC,ccRCC	gene	10027438	10027516	+	start	6027	Upstream	NA	ENSG00000265521.1	MIR5697	any_promoter	0.02909	0.01148	0	0	0.81567
chr1	10050544	10050556	GRHL2_MA1105.2	8.24306	-	chr1	10050311	10051527	ccRCC	gene	10057263	10076078	+	start	6344	Upstream	NA	ENSG00000162444.11	RBP7	any_promoter	0.01306	0.02138	0	0	-0.41813
chr1	10050835	10050847	GRHL2_MA1105.2	7.24933	+	chr1	10050311	10051527	ccRCC	gene	10057263	10076078	+	start	6344	Upstream	NA	ENSG00000162444.11	RBP7	any_promoter	0.01566	0.0389	0	0	-0.88737
chr1	10051217	10051229	GRHL2_MA1105.2	7.27871	-	chr1	10050311	10051527	ccRCC	gene	10057263	10076078	+	start	6344	Upstream	NA	ENSG00000162444.11	RBP7	any_promoter	0.03669	0.12714	0	1	-1.52089
chr1	10075730	10075742	GRHL2_MA1105.2	7.33338	-	chr1	10075341	10076507	ChRCC,ccRCC	gene	10057263	10076078	+	end	154	OverlapEnd	NA	ENSG00000162444.11	RBP7	any_internal	0.03853	0.00913	0	0	1.27039
chr1	10076061	10076073	GRHL2_MA1105.2	7.61576	-	chr1	10075341	10076507	ChRCC,ccRCC	gene	10057263	10076078	+	end	154	OverlapEnd	NA	ENSG00000162444.11	RBP7	any_internal	0.04089	0.01318	0	0	1.08018
chr1	10078846	10078858	GRHL2_MA1105.2	10.82216	+	chr1	10078432	10079002	ChRCC,ccRCC	gene	10078084	10078592	-	start	125	OverlapStart	NA	ENSG00000225786.2	AL590639.1	any_promoter	0.06584	0.05003	0	0	0.32903
chr1	10119484	10119496	GRHL2_MA1105.2	7.8948	+	chr1	10119085	10119861	ccRCC	gene	10118728	10119706	+	start	745	OverlapEnd	NA	ENSG00000233623.2	PGAM1P11	any_promoter	0.0099	0.02147	0	0	-0.61914
chr1	10177429	10177441	GRHL2_MA1105.2	7.53	+	chr1	10177207	10177616	ChRCC	gene	10092889	10241297	+	center	10318	PeakInsideFeature	NA	ENSG00000130939.14	UBE4B	any_internal	0.03135	0.01201	0	0	0.86086
chr1	10182760	10182772	GRHL2_MA1105.2	7.87386	-	chr1	10182543	10183651	ChRCC	gene	10092889	10241297	+	center	16004	PeakInsideFeature	NA	ENSG00000130939.14	UBE4B	any_internal	0.02922	0.0091	0	0	0.97665
chr1	10255542	10255554	GRHL2_MA1105.2	8.09319	+	chr1	10255397	10256056	ccRCC	gene	10092889	10241297	+	end	14429	Downstream	NA	ENSG00000130939.14	UBE4B	distal_enhancer	0.01175	0.01619	0	0	-0.25028
chr1	10258253	10258265	GRHL2_MA1105.2	7.75108	+	chr1	10258073	10258468	ccRCC	gene	10270862	10441661	+	start	12592	Upstream	NA	ENSG00000054523.12	KIF1B	distal_enhancer	0.00777	0.00666	0	0	0.08474
chr1	10276766	10276778	GRHL2_MA1105.2	7.40306	-	chr1	10276182	10277334	ChRCC,ccRCC	gene	10270862	10441661	+	start	5896	PeakInsideFeature	NA	ENSG00000054523.12	KIF1B	any_internal	0.02368	0.0234	0	0	0.01147
chr1	10302040	10302052	GRHL2_MA1105.2	7.46137	-	chr1	10301915	10302554	ChRCC	gene	10270862	10441661	+	start	31372	PeakInsideFeature	NA	ENSG00000054523.12	KIF1B	any_internal	0.02002	0.01274	0	0	0.37632
chr1	10302933	10302945	GRHL2_MA1105.2	7.36025	+	chr1	10302629	10303345	ccRCC	gene	10270862	10441661	+	start	32125	PeakInsideFeature	NA	ENSG00000054523.12	KIF1B	any_internal	0.02161	0.02519	0	0	-0.14733
chr1	10352579	10352591	GRHL2_MA1105.2	7.32132	+	chr1	10352172	10352694	ChRCC	gene	10359023	10359130	+	start	6590	Upstream	NA	ENSG00000199562.1	RNU6-37P	any_promoter	0.04661	0.0095	0	0	1.46022
chr1	10357851	10357863	GRHL2_MA1105.2	7.36297	+	chr1	10357729	10357966	ChRCC	gene	10359023	10359130	+	start	1176	Upstream	NA	ENSG00000199562.1	RNU6-37P	any_promoter	0.03169	0.02069	0	0	0.42196
chr1	10364817	10364829	GRHL2_MA1105.2	8.21248	+	chr1	10364290	10364966	ChRCC	gene	10366522	10366813	+	start	1894	Upstream	NA	ENSG00000264501.1	RN7SL731P	any_promoter	0.06439	0.00742	0	0	1.99333
chr1	10380129	10380141	GRHL2_MA1105.2	7.53923	+	chr1	10380019	10380230	ChRCC	gene	10270862	10441661	+	center	23863	PeakInsideFeature	NA	ENSG00000054523.12	KIF1B	any_internal	0.05079	0.00733	0	0	1.71601
chr1	10438793	10438805	GRHL2_MA1105.2	7.90292	+	chr1	10437284	10438895	ChRCC,ccRCC	gene	10270862	10441661	+	end	3572	PeakInsideFeature	NA	ENSG00000054523.12	KIF1B	any_internal	0.03719	0.06118	0	0	-0.5761
chr1	10444716	10444728	GRHL2_MA1105.2	7.37643	+	chr1	10443951	10445062	ChRCC	gene	10450058	10450353	+	start	5552	Upstream	NA	ENSG00000265945.1	RN7SL721P	any_promoter	0.04032	0.01392	0	0	1.02215
chr1	10496917	10496929	GRHL2_MA1105.2	7.64059	+	chr1	10496641	10496947	ccRCC	gene	10489937	10490734	-	start	6060	Upstream	NA	ENSG00000271989.1	RP4-736L20.3	any_promoter	0.01432	0.03532	0	0	-0.85396
chr1	10512127	10512139	GRHL2_MA1105.2	7.68945	-	chr1	10511586	10512961	ChRCC,ccRCC	gene	10518611	10519395	+	start	6338	Upstream	NA	ENSG00000203469.2	RP5-1113E3.3	any_promoter	0.0079	0.00968	0	0	-0.12548
chr1	10528590	10528602	GRHL2_MA1105.2	7.67048	+	chr1	10528423	10528930	ChRCC	gene	10532344	10690815	+	start	3668	Upstream	NA	ENSG00000142655.8	PEX14	any_promoter	0.11294	0.01824	1	0	2.05808
chr1	10576518	10576530	GRHL2_MA1105.2	11.32564	-	chr1	10575504	10577501	ChRCC,ccRCC	gene	10532344	10690815	+	center	35077	PeakInsideFeature	NA	ENSG00000142655.8	PEX14	any_internal	0.08778	0.01579	0	0	1.85597
chr1	10601384	10601396	GRHL2_MA1105.2	7.33857	+	chr1	10600731	10601756	ChRCC,ccRCC	gene	10532344	10690815	+	center	10336	PeakInsideFeature	NA	ENSG00000142655.8	PEX14	any_internal	0.01816	0.01595	0	0	0.11098
chr1	10639875	10639887	GRHL2_MA1105.2	7.90188	-	chr1	10639188	10640035	ChRCC	gene	10532344	10690815	+	center	28032	PeakInsideFeature	NA	ENSG00000142655.8	PEX14	any_internal	0.03008	0.01527	0	0	0.63169
chr1	10659683	10659695	GRHL2_MA1105.2	7.52167	-	chr1	10659140	10660000	ChRCC,ccRCC	gene	10532344	10690815	+	end	31245	PeakInsideFeature	NA	ENSG00000142655.8	PEX14	any_internal	0.10321	0.10775	1	1	-0.05591
chr1	10659809	10659821	GRHL2_MA1105.2	7.73963	-	chr1	10659140	10660000	ChRCC,ccRCC	gene	10532344	10690815	+	end	31245	PeakInsideFeature	NA	ENSG00000142655.8	PEX14	any_internal	0.06667	0.13522	0	1	-0.90676
chr1	10689209	10689221	GRHL2_MA1105.2	7.73482	-	chr1	10688690	10689570	ccRCC	gene	10532344	10690815	+	end	1685	PeakInsideFeature	NA	ENSG00000142655.8	PEX14	any_internal	0.01935	0.12355	0	1	-2.12341
chr1	10735097	10735109	GRHL2_MA1105.2	7.45876	+	chr1	10734732	10736158	ChRCC,ccRCC	gene	10696660	10856707	-	end	38785	PeakInsideFeature	NA	ENSG00000130940.10	CASZ1	any_internal	0.11623	0.0249	1	0	1.80579
chr1	10737508	10737520	GRHL2_MA1105.2	7.36479	-	chr1	10736870	10737874	ChRCC,ccRCC	gene	10696660	10856707	-	center	39311	PeakInsideFeature	NA	ENSG00000130940.10	CASZ1	any_internal	0.16704	0.14041	1	1	0.23277
chr1	10746705	10746717	GRHL2_MA1105.2	7.32077	-	chr1	10745636	10748330	ChRCC,ccRCC	gene	10696660	10856707	-	center	29700	PeakInsideFeature	NA	ENSG00000130940.10	CASZ1	any_internal	0.18867	0.03862	1	0	1.99373
chr1	10759621	10759633	GRHL2_MA1105.2	7.82035	+	chr1	10758873	10759710	ChRCC,ccRCC	gene	10696660	10856707	-	center	17392	PeakInsideFeature	NA	ENSG00000130940.10	CASZ1	any_internal	0.15796	0.03092	1	0	1.99336
chr1	10760248	10760260	GRHL2_MA1105.2	7.35711	-	chr1	10760116	10760589	ChRCC	gene	10696660	10856707	-	center	16331	PeakInsideFeature	NA	ENSG00000130940.10	CASZ1	any_internal	0.15239	0.0448	1	0	1.53837
chr1	10764702	10764714	GRHL2_MA1105.2	11.01011	+	chr1	10763977	10765346	ChRCC	gene	10696660	10856707	-	center	12022	PeakInsideFeature	NA	ENSG00000130940.10	CASZ1	any_internal	0.6366	0.02728	1	0	4.05629
chr1	10775247	10775259	GRHL2_MA1105.2	7.38108	-	chr1	10774353	10775483	ChRCC,ccRCC	gene	10696660	10856707	-	center	1765	PeakInsideFeature	NA	ENSG00000130940.10	CASZ1	any_internal	0.03426	0.03012	0	0	0.13622
chr1	10863426	10863438	GRHL2_MA1105.2	7.83185	-	chr1	10863102	10863592	ChRCC	gene	10696660	10856707	-	start	6640	Upstream	NA	ENSG00000130940.10	CASZ1	any_promoter	0.07725	0.01678	0	0	1.64348
chr1	10950984	10950996	GRHL2_MA1105.2	9.51359	+	chr1	10950491	10951586	ChRCC,ccRCC	gene	10955817	10956055	+	start	4779	Upstream	NA	ENSG00000225158.2	RP11-340B24.3	any_promoter	0.02198	0.02775	0	0	-0.22821
chr1	10978063	10978075	GRHL2_MA1105.2	7.4856	+	chr1	10977543	10978519	ccRCC	gene	10955817	10956055	+	end	21976	Downstream	NA	ENSG00000225158.2	RP11-340B24.3	distal_enhancer	0.00968	0.04879	0	0	-1.50098
chr1	10978905	10978917	GRHL2_MA1105.2	7.45918	-	chr1	10978629	10978932	ccRCC	gene	10955817	10956055	+	end	22725	Downstream	NA	ENSG00000225158.2	RP11-340B24.3	distal_enhancer	0.00707	0.01258	0	0	-0.37156
chr1	11131341	11131353	GRHL2_MA1105.2	7.9161	-	chr1	11130163	11131911	ChRCC	gene	11128527	11133154	+	center	197	PeakInsideFeature	NA	ENSG00000226849.1	RP4-635E18.7	any_internal	0.07409	0.01917	0	0	1.47498
chr1	11229386	11229398	GRHL2_MA1105.2	8.15858	-	chr1	11228048	11229705	ChRCC,ccRCC	gene	11229563	11229670	-	start	794	FeatureInsidePeak	NA	ENSG00000271794.1	snoU13	any_promoter	0.03044	0.0273	0	0	0.11175
chr1	11229589	11229601	GRHL2_MA1105.2	7.66798	+	chr1	11228048	11229705	ChRCC,ccRCC	gene	11229563	11229670	-	start	794	FeatureInsidePeak	NA	ENSG00000271794.1	snoU13	any_promoter	0.02602	0.02631	0	0	-0.01105
chr1	11301818	11301830	GRHL2_MA1105.2	7.336	+	chr1	11301679	11302308	ChRCC,ccRCC	gene	11166591	11322564	-	start	20571	PeakInsideFeature	NA	ENSG00000198793.8	MTOR	any_internal	0.04589	0.06082	0	0	-0.33263
chr1	11316587	11316599	GRHL2_MA1105.2	7.62398	-	chr1	11316191	11316881	ChRCC	gene	11166591	11322564	-	start	6028	PeakInsideFeature	NA	ENSG00000198793.8	MTOR	any_internal	0.08607	0.00788	0	0	2.32075
chr1	11316604	11316616	GRHL2_MA1105.2	7.30276	-	chr1	11316191	11316881	ChRCC	gene	11166591	11322564	-	start	6028	PeakInsideFeature	NA	ENSG00000198793.8	MTOR	any_internal	0.07412	0.00611	0	0	2.26943
chr1	11322771	11322783	GRHL2_MA1105.2	8.68078	+	chr1	11322007	11323084	ChRCC,ccRCC	gene	11166591	11322564	-	start	19	OverlapStart	NA	ENSG00000198793.8	MTOR	any_promoter	0.87584	0.64429	1	1	0.43615
chr1	11341646	11341658	GRHL2_MA1105.2	7.27494	+	chr1	11340964	11341884	ccRCC	gene	11338672	11339408	-	start	2016	Upstream	NA	ENSG00000238199.1	UBE2V2P3	any_promoter	0.00821	0.01057	0	0	-0.1617
chr1	11353571	11353583	GRHL2_MA1105.2	7.66087	+	chr1	11353273	11353627	ChRCC	gene	11333262	11356106	+	end	2656	PeakInsideFeature	NA	ENSG00000120942.9	UBIAD1	any_internal	0.03183	0.02599	0	0	0.20789
chr1	11435825	11435837	GRHL2_MA1105.2	9.37931	+	chr1	11435458	11436239	ChRCC	gene	11485313	11485878	-	end	49465	Downstream	NA	ENSG00000224338.2	RP11-149P14.1	distal_enhancer	0.01889	0.02037	0	0	-0.06819
chr1	11523252	11523264	GRHL2_MA1105.2	7.65239	-	chr1	11522503	11523367	ChRCC,ccRCC	gene	11539222	11597641	+	start	16287	Upstream	NA	ENSG00000204624.6	PTCHD2	distal_enhancer	0.01923	0.01936	0	0	-0.00605
chr1	11530935	11530947	GRHL2_MA1105.2	7.51072	+	chr1	11530792	11531527	ChRCC,ccRCC	gene	11539222	11597641	+	start	8063	Upstream	NA	ENSG00000204624.6	PTCHD2	any_promoter	0.06277	0.01717	0	0	1.36747
chr1	11649247	11649259	GRHL2_MA1105.2	7.29992	-	chr1	11648507	11649291	ChRCC	gene	11669587	11673412	+	start	20688	Upstream	NA	ENSG00000235643.1	RP1-69M21.2	distal_enhancer	0.01682	0.01316	0	0	0.19824
chr1	11705928	11705940	GRHL2_MA1105.2	7.9106	+	chr1	11705780	11706254	ChRCC,ccRCC	gene	11714431	11723384	+	start	8414	Upstream	NA	ENSG00000132879.9	FBXO44	any_promoter	0.13408	0.18245	1	1	-0.41341
chr1	11715780	11715792	GRHL2_MA1105.2	7.60067	+	chr1	11713192	11715885	ChRCC,ccRCC	gene	11714431	11723384	+	start	107	OverlapStart	NA	ENSG00000132879.9	FBXO44	any_promoter	0.07076	0.02701	0	0	1.09124
chr1	11822165	11822177	GRHL2_MA1105.2	7.67389	-	chr1	11821919	11822430	ccRCC	gene	11821843	11849642	+	start	331	PeakInsideFeature	NA	ENSG00000215910.3	C1orf167	any_promoter	0.03821	0.04423	0	0	-0.16433
chr1	11898658	11898670	GRHL2_MA1105.2	9.42264	-	chr1	11898089	11900355	ChRCC,ccRCC	gene	11901073	11908136	+	start	1851	Upstream	NA	ENSG00000242349.1	NPPA-AS1	any_promoter	0.04136	0.05287	0	0	-0.2833
chr1	11899667	11899679	GRHL2_MA1105.2	7.69765	+	chr1	11898089	11900355	ChRCC,ccRCC	gene	11901073	11908136	+	start	1851	Upstream	NA	ENSG00000242349.1	NPPA-AS1	any_promoter	0.173	0.03074	1	0	2.12201
chr1	11933233	11933245	GRHL2_MA1105.2	7.52167	+	chr1	11933083	11933283	ccRCC	gene	11937826	11940463	+	start	4643	Upstream	NA	ENSG00000224904.1	RP5-934G17.6	any_promoter	0.00967	0.01437	0	0	-0.28696
chr1	11969010	11969022	GRHL2_MA1105.2	7.35122	-	chr1	11967103	11970287	ChRCC,ccRCC	gene	11968208	11968328	+	start	487	FeatureInsidePeak	NA	ENSG00000199347.1	RNU5E-1	any_promoter	0.53964	0.6481	1	1	-0.25909
chr1	11970265	11970277	GRHL2_MA1105.2	7.25387	+	chr1	11967103	11970287	ChRCC,ccRCC	gene	11968208	11968328	+	start	487	FeatureInsidePeak	NA	ENSG00000199347.1	RNU5E-1	any_promoter	0.07011	0.15693	0	1	-1.04363
chr1	11976765	11976777	GRHL2_MA1105.2	7.94111	-	chr1	11976739	11977040	ChRCC	gene	11969864	11969984	-	start	6905	Upstream	NA	ENSG00000201801.1	RNU5E-4P	any_promoter	0.02323	0.01687	0	0	0.29008
chr1	12004436	12004448	GRHL2_MA1105.2	7.53633	-	chr1	12004300	12005267	ChRCC	gene	11994261	12035595	+	center	10145	PeakInsideFeature	NA	ENSG00000083444.12	PLOD1	any_internal	0.03614	0.01885	0	0	0.64726
chr1	12076520	12076532	GRHL2_MA1105.2	10.29368	-	chr1	12076396	12076725	ChRCC	gene	12077272	12077365	-	start	805	Downstream	NA	ENSG00000270914.1	RP5-1077B9.5	any_promoter	0.06058	0.01534	0	0	1.41892
chr1	12076585	12076597	GRHL2_MA1105.2	7.30321	-	chr1	12076396	12076725	ChRCC	gene	12077272	12077365	-	start	805	Downstream	NA	ENSG00000270914.1	RP5-1077B9.5	any_promoter	0.04788	0.01754	0	0	1.0272
chr1	12076632	12076644	GRHL2_MA1105.2	7.68839	-	chr1	12076396	12076725	ChRCC	gene	12077272	12077365	-	start	805	Downstream	NA	ENSG00000270914.1	RP5-1077B9.5	any_promoter	0.02753	0.01354	0	0	0.6365
chr1	12185883	12185895	GRHL2_MA1105.2	7.33968	-	chr1	12184661	12186720	ChRCC,ccRCC	gene	12123433	12204264	+	end	18574	PeakInsideFeature	NA	ENSG00000120949.10	TNFRSF8	any_internal	0.04138	0.07983	0	0	-0.78622
chr1	12186139	12186151	GRHL2_MA1105.2	7.47917	+	chr1	12184661	12186720	ChRCC,ccRCC	gene	12123433	12204264	+	end	18574	PeakInsideFeature	NA	ENSG00000120949.10	TNFRSF8	any_internal	0.06507	0.06463	0	0	0.00829
chr1	12187755	12187767	GRHL2_MA1105.2	8.3045	-	chr1	12187410	12188019	ccRCC	gene	12123433	12204264	+	end	16550	PeakInsideFeature	NA	ENSG00000120949.10	TNFRSF8	any_internal	0.01173	0.0347	0	0	-0.98615
chr1	12203405	12203417	GRHL2_MA1105.2	8.52184	-	chr1	12202375	12204429	ChRCC,ccRCC	gene	12123433	12204264	+	end	862	OverlapEnd	NA	ENSG00000120949.10	TNFRSF8	any_internal	0.05086	0.15468	0	1	-1.41135
chr1	12263526	12263538	GRHL2_MA1105.2	7.27173	-	chr1	12263453	12264651	ChRCC,ccRCC	gene	12227059	12269285	+	end	5233	PeakInsideFeature	NA	ENSG00000028137.12	TNFRSF1B	any_internal	0.02621	0.08924	0	0	-1.41314
chr1	12268649	12268661	GRHL2_MA1105.2	7.53923	+	chr1	12268233	12269710	ChRCC,ccRCC	gene	12227059	12269285	+	end	314	OverlapEnd	NA	ENSG00000028137.12	TNFRSF1B	any_internal	0.0346	0.07909	0	0	-0.97171
chr1	12269260	12269272	GRHL2_MA1105.2	10.76214	-	chr1	12268233	12269710	ChRCC,ccRCC	gene	12227059	12269285	+	end	314	OverlapEnd	NA	ENSG00000028137.12	TNFRSF1B	any_internal	0.06849	0.10375	0	1	-0.52584
chr1	12369845	12369857	GRHL2_MA1105.2	11.07767	+	chr1	12369772	12370324	ChRCC,ccRCC	gene	12290123	12572099	+	center	61063	PeakInsideFeature	NA	ENSG00000048707.9	VPS13D	any_internal	0.01763	0.01933	0	0	-0.08132
chr1	12371809	12371821	GRHL2_MA1105.2	7.88699	-	chr1	12371426	12371846	ChRCC	gene	12290123	12572099	+	center	59475	PeakInsideFeature	NA	ENSG00000048707.9	VPS13D	any_internal	0.01074	0.01479	0	0	-0.2395
chr1	12404374	12404386	GRHL2_MA1105.2	8.34255	+	chr1	12404153	12406254	ChRCC,ccRCC	gene	12290123	12572099	+	center	25908	PeakInsideFeature	NA	ENSG00000048707.9	VPS13D	any_internal	0.1221	0.04742	1	0	1.17853
chr1	12429806	12429818	GRHL2_MA1105.2	9.96191	+	chr1	12429424	12430722	ChRCC,ccRCC	gene	12290123	12572099	+	center	1038	PeakInsideFeature	NA	ENSG00000048707.9	VPS13D	any_internal	0.01053	0.02479	0	0	-0.71531
chr1	12441343	12441355	GRHL2_MA1105.2	7.64059	-	chr1	12440425	12441900	ChRCC,ccRCC	gene	12290123	12572099	+	center	10051	PeakInsideFeature	NA	ENSG00000048707.9	VPS13D	any_internal	0.01997	0.01329	0	0	0.34192
chr1	12490926	12490938	GRHL2_MA1105.2	7.66142	-	chr1	12490644	12491079	ChRCC	gene	12290123	12572099	+	center	59750	PeakInsideFeature	NA	ENSG00000048707.9	VPS13D	any_internal	0.01943	0.01278	0	0	0.34686
chr1	12494894	12494906	GRHL2_MA1105.2	10.44589	-	chr1	12493353	12495010	ChRCC,ccRCC	gene	12290123	12572099	+	center	63070	PeakInsideFeature	NA	ENSG00000048707.9	VPS13D	any_internal	0.01827	0.04286	0	0	-0.8646
chr1	12502542	12502554	GRHL2_MA1105.2	7.48867	-	chr1	12502294	12502899	ChRCC	gene	12290123	12572099	+	end	69503	PeakInsideFeature	NA	ENSG00000048707.9	VPS13D	any_internal	0.08299	0.01186	0	0	2.00745
chr1	12508488	12508500	GRHL2_MA1105.2	8.60571	-	chr1	12507891	12510161	ChRCC,ccRCC	gene	12290123	12572099	+	end	63073	PeakInsideFeature	NA	ENSG00000048707.9	VPS13D	any_internal	0.03552	0.08839	0	0	-1.08403
chr1	12515213	12515225	GRHL2_MA1105.2	8.86218	-	chr1	12513184	12515540	ChRCC,ccRCC	gene	12290123	12572099	+	end	57737	PeakInsideFeature	NA	ENSG00000048707.9	VPS13D	any_internal	0.04826	0.05774	0	0	-0.21181
chr1	12531380	12531392	GRHL2_MA1105.2	10.4904	-	chr1	12531227	12532419	ChRCC	gene	12290123	12572099	+	end	40276	PeakInsideFeature	NA	ENSG00000048707.9	VPS13D	any_internal	0.03078	0.01801	0	0	0.51602
chr1	12533058	12533070	GRHL2_MA1105.2	10.44589	+	chr1	12532909	12533701	ChRCC,ccRCC	gene	12290123	12572099	+	end	38794	PeakInsideFeature	NA	ENSG00000048707.9	VPS13D	any_internal	0.02454	0.0331	0	0	-0.30601
chr1	12533551	12533563	GRHL2_MA1105.2	8.10495	+	chr1	12532909	12533701	ChRCC,ccRCC	gene	12290123	12572099	+	end	38794	PeakInsideFeature	NA	ENSG00000048707.9	VPS13D	any_internal	0.02591	0.05638	0	0	-0.85633
chr1	12533914	12533926	GRHL2_MA1105.2	7.2653	-	chr1	12533910	12534237	ccRCC	gene	12290123	12572099	+	end	38026	PeakInsideFeature	NA	ENSG00000048707.9	VPS13D	any_internal	0.03948	0.05278	0	0	-0.33334
chr1	12535844	12535856	GRHL2_MA1105.2	9.7209	-	chr1	12535581	12536189	ChRCC	gene	12290123	12572099	+	end	36214	PeakInsideFeature	NA	ENSG00000048707.9	VPS13D	any_internal	0.05044	0.03746	0	0	0.33811
chr1	12538690	12538702	GRHL2_MA1105.2	7.61246	+	chr1	12537872	12539184	ChRCC,ccRCC	gene	12290123	12572099	+	end	33571	PeakInsideFeature	NA	ENSG00000048707.9	VPS13D	any_internal	0.09322	0.07807	0	0	0.22501
chr1	12545793	12545805	GRHL2_MA1105.2	9.26068	-	chr1	12545388	12547326	ChRCC,ccRCC	gene	12290123	12572099	+	end	25742	PeakInsideFeature	NA	ENSG00000048707.9	VPS13D	any_internal	0.09628	0.02962	0	0	1.38612
chr1	12572095	12572107	GRHL2_MA1105.2	8.28087	-	chr1	12570341	12572502	ChRCC,ccRCC	gene	12290123	12572099	+	end	678	OverlapEnd	NA	ENSG00000048707.9	VPS13D	any_internal	0.04075	0.01925	0	0	0.76124
chr1	12601862	12601874	GRHL2_MA1105.2	8.47156	+	chr1	12601018	12602071	ChRCC,ccRCC	gene	12587765	12588462	+	end	13082	Downstream	NA	ENSG00000229484.1	RP5-888M10.2	distal_enhancer	0.02994	0.03682	0	0	-0.22067
chr1	12632602	12632614	GRHL2_MA1105.2	7.35245	+	chr1	12632535	12634776	ccRCC	gene	12629999	12630100	-	start	3555	Upstream	NA	ENSG00000221340.1	RNU6ATAC18P	any_promoter	0.01655	0.06175	0	0	-1.3789
chr1	12651360	12651372	GRHL2_MA1105.2	8.88113	+	chr1	12651200	12651682	ChRCC,ccRCC	gene	12627938	12677737	-	center	1396	PeakInsideFeature	NA	ENSG00000162496.4	DHRS3	any_internal	0.16365	0.11278	1	1	0.49437
chr1	12655667	12655679	GRHL2_MA1105.2	10.24554	+	chr1	12654705	12656819	ChRCC,ccRCC	gene	12627938	12677737	-	center	2925	PeakInsideFeature	NA	ENSG00000162496.4	DHRS3	any_internal	0.14005	0.28023	1	1	-0.94398
chr1	12668713	12668725	GRHL2_MA1105.2	9.61361	-	chr1	12668443	12668744	ccRCC	gene	12627938	12677737	-	start	9144	PeakInsideFeature	NA	ENSG00000162496.4	DHRS3	any_internal	0.0371	0.04584	0	0	-0.23774
chr1	12669785	12669797	GRHL2_MA1105.2	7.68362	-	chr1	12669149	12669991	ChRCC,ccRCC	gene	12627938	12677737	-	start	8167	PeakInsideFeature	NA	ENSG00000162496.4	DHRS3	any_internal	0.06586	0.06072	0	0	0.09894
chr1	12675322	12675334	GRHL2_MA1105.2	7.6454	-	chr1	12675197	12677321	ChRCC,ccRCC	gene	12627938	12677737	-	start	1478	PeakInsideFeature	NA	ENSG00000162496.4	DHRS3	any_internal	0.06019	0.06985	0	0	-0.18192
chr1	12680475	12680487	GRHL2_MA1105.2	7.51072	+	chr1	12677567	12680954	ChRCC,ccRCC	gene	12678905	12679250	-	start	10	FeatureInsidePeak	NA	ENSG00000272482.1	RP11-474O21.5	any_promoter	0.06118	0.14717	0	1	-1.12439
chr1	12680516	12680528	GRHL2_MA1105.2	7.57798	-	chr1	12677567	12680954	ChRCC,ccRCC	gene	12678905	12679250	-	start	10	FeatureInsidePeak	NA	ENSG00000272482.1	RP11-474O21.5	any_promoter	0.03569	0.0792	0	0	-0.93988
chr1	12691491	12691503	GRHL2_MA1105.2	7.31253	+	chr1	12690970	12691882	ccRCC	gene	12678905	12679250	-	start	12176	Upstream	NA	ENSG00000272482.1	RP11-474O21.5	distal_enhancer	0.01147	0.02601	0	0	-0.70299
chr1	12697888	12697900	GRHL2_MA1105.2	7.32034	+	chr1	12696221	12698228	ChRCC,ccRCC	gene	12704565	12727097	+	start	7341	Upstream	NA	ENSG00000204518.2	AADACL4	any_promoter	0.00786	0.02836	0	0	-1.03473
chr1	12725754	12725766	GRHL2_MA1105.2	7.60307	+	chr1	12725694	12726035	ccRCC	gene	12704565	12727097	+	end	1233	PeakInsideFeature	NA	ENSG00000204518.2	AADACL4	any_internal	0.0187	0.01716	0	0	0.07503
chr1	12750544	12750556	GRHL2_MA1105.2	7.95425	-	chr1	12750295	12750614	ChRCC	gene	12752924	12753036	+	start	2470	Upstream	NA	ENSG00000226166.2	RP11-474O21.2	any_promoter	0.01379	0.01035	0	0	0.20926
chr1	12765629	12765641	GRHL2_MA1105.2	7.82713	-	chr1	12765554	12766068	ChRCC	gene	12776117	12788726	+	start	10306	Upstream	NA	ENSG00000188984.7	AADACL3	distal_enhancer	0.01266	0.01686	0	0	-0.22959
chr1	12794724	12794736	GRHL2_MA1105.2	8.50565	+	chr1	12794703	12794917	ChRCC	gene	12799692	12799796	+	start	4882	Upstream	NA	ENSG00000238771.1	snoU13	any_promoter	0.01425	0.00648	0	0	0.51368
chr1	12806009	12806021	GRHL2_MA1105.2	7.23536	+	chr1	12805349	12806864	ChRCC,ccRCC	gene	12806162	12823847	+	start	56	OverlapStart	NA	ENSG00000157330.5	C1orf158	any_promoter	0.01044	0.01563	0	0	-0.30398
chr1	12837470	12837482	GRHL2_MA1105.2	7.29585	-	chr1	12836941	12837691	ccRCC	gene	12834983	12838049	+	end	733	PeakInsideFeature	NA	ENSG00000116726.4	PRAMEF12	any_internal	0.01004	0.01835	0	0	-0.46724
chr1	12841665	12841677	GRHL2_MA1105.2	8.60079	-	chr1	12841664	12841957	ChRCC,ccRCC	gene	12851545	12856777	+	start	9735	Upstream	NA	ENSG00000116721.9	PRAMEF1	any_promoter	0.01184	0.01339	0	0	-0.09205
chr1	12845549	12845561	GRHL2_MA1105.2	7.69583	+	chr1	12845480	12845747	ChRCC	gene	12851545	12856777	+	start	5932	Upstream	NA	ENSG00000116721.9	PRAMEF1	any_promoter	0.01205	0.01449	0	0	-0.14116
chr1	12898955	12898967	GRHL2_MA1105.2	8.09528	-	chr1	12898759	12899022	ccRCC	gene	12884467	12891264	-	start	7626	Upstream	NA	ENSG00000204513.5	PRAMEF11	any_promoter	0.01198	0.01592	0	0	-0.22215
chr1	12912484	12912496	GRHL2_MA1105.2	8.20175	+	chr1	12911515	12912633	ChRCC,ccRCC	gene	12907260	12908578	-	start	3496	Upstream	NA	ENSG00000179172.7	HNRNPCL1	any_promoter	0.00968	0.02325	0	0	-0.70936
chr1	12963747	12963759	GRHL2_MA1105.2	8.19068	-	chr1	12963576	12964061	ChRCC,ccRCC	gene	12952726	12958101	-	start	5717	Upstream	NA	ENSG00000187545.5	PRAMEF10	any_promoter	0.0076	0.00499	0	0	0.20976
chr1	12963798	12963810	GRHL2_MA1105.2	8.20175	+	chr1	12963576	12964061	ChRCC,ccRCC	gene	12952726	12958101	-	start	5717	Upstream	NA	ENSG00000187545.5	PRAMEF10	any_promoter	0.01782	0.01005	0	0	0.4409
chr1	13012132	13012144	GRHL2_MA1105.2	7.40355	+	chr1	13012057	13012431	ChRCC	gene	12998180	13117751	-	end	14064	PeakInsideFeature	NA	ENSG00000232423.3	PRAMEF6	any_internal	0.06098	0.00741	0	0	1.92793
chr1	13015264	13015276	GRHL2_MA1105.2	8.11226	+	chr1	13014917	13015395	ccRCC	gene	13012965	13015755	-	start	599	PeakInsideFeature	NA	ENSG00000250894.1	RP11-450I1.4	any_promoter	0.00933	0.01321	0	0	-0.24441
chr1	13122463	13122475	GRHL2_MA1105.2	7.40355	+	chr1	13122434	13122699	ChRCC	gene	12998180	13117751	-	start	4815	Upstream	NA	ENSG00000232423.3	PRAMEF6	any_promoter	0.04127	0.00491	0	0	1.67387
chr1	13172640	13172652	GRHL2_MA1105.2	7.73599	+	chr1	13172191	13173046	ccRCC	gene	13171870	13173157	-	start	539	PeakInsideFeature	NA	ENSG00000236179.1	RP13-221M14.4	any_promoter	0.01514	0.02129	0	0	-0.29777
chr1	13218949	13218961	GRHL2_MA1105.2	7.95904	+	chr1	13218217	13219026	ccRCC	gene	13216355	13219581	-	start	960	PeakInsideFeature	NA	ENSG00000229571.2	PRAMEF26	any_promoter	0.02184	0.02656	0	0	-0.19002
chr1	13355094	13355106	GRHL2_MA1105.2	7.40355	-	chr1	13354807	13355212	ChRCC	gene	13359818	13369057	+	start	4809	Upstream	NA	ENSG00000204502.2	PRAMEF5	any_promoter	0.048	0.00668	0	0	1.70027
chr1	13403419	13403431	GRHL2_MA1105.2	8.20175	-	chr1	13402883	13403557	ChRCC,ccRCC	gene	13411550	13414482	+	start	8330	Upstream	NA	ENSG00000237700.1	RP11-219C24.6	any_promoter	0.02096	0.01919	0	0	0.08042
chr1	13403470	13403482	GRHL2_MA1105.2	8.19068	+	chr1	13402883	13403557	ChRCC,ccRCC	gene	13411550	13414482	+	start	8330	Upstream	NA	ENSG00000237700.1	RP11-219C24.6	any_promoter	0.00985	0.0116	0	0	-0.1127
chr1	13456499	13456511	GRHL2_MA1105.2	7.45409	-	chr1	13456092	13456622	ChRCC,ccRCC	gene	13447413	13452656	-	start	3701	Upstream	NA	ENSG00000204495.3	PRAMEF13	any_promoter	0.00968	0.01607	0	0	-0.37746
chr1	13609395	13609407	GRHL2_MA1105.2	8.28087	+	chr1	13609281	13609688	ccRCC	gene	13607430	13611550	-	center	6	PeakInsideFeature	NA	ENSG00000204485.2	XX-FW84067D5.1	any_internal	0.01331	0.01317	0	0	0.0081
chr1	13624216	13624228	GRHL2_MA1105.2	8.20175	-	chr1	13623868	13624383	ChRCC,ccRCC	gene	13632347	13635279	+	start	8222	Upstream	NA	ENSG00000224581.1	XX-FW84067D5.2	any_promoter	0.01823	0.01922	0	0	-0.04697
chr1	13624267	13624279	GRHL2_MA1105.2	8.19068	+	chr1	13623868	13624383	ChRCC,ccRCC	gene	13632347	13635279	+	start	8222	Upstream	NA	ENSG00000224581.1	XX-FW84067D5.2	any_promoter	0.00827	0.00986	0	0	-0.11059
chr1	13719700	13719712	GRHL2_MA1105.2	7.40355	-	chr1	13719488	13719748	ChRCC	gene	13716091	13719089	+	end	529	Downstream	NA	ENSG00000204479.4	PRAMEF17	distal_enhancer	0.02581	0.00762	0	0	0.95763
chr1	13847886	13847898	GRHL2_MA1105.2	7.76668	+	chr1	13847324	13847996	ccRCC	gene	13801444	13840543	-	start	7117	Upstream	NA	ENSG00000162494.5	LRRC38	any_promoter	0.00957	0.01791	0	0	-0.4775
chr1	13863402	13863414	GRHL2_MA1105.2	7.32034	-	chr1	13862721	13863710	ccRCC	gene	13881495	13882189	+	start	18280	Upstream	NA	ENSG00000215909.3	RP4-597A16.3	distal_enhancer	0.009	0.01626	0	0	-0.43396
chr1	13867550	13867562	GRHL2_MA1105.2	7.60067	-	chr1	13867535	13868300	ccRCC	gene	13881495	13882189	+	start	13578	Upstream	NA	ENSG00000215909.3	RP4-597A16.3	distal_enhancer	0.00903	0.01406	0	0	-0.31358
chr1	13870686	13870698	GRHL2_MA1105.2	7.55424	+	chr1	13870321	13870787	ChRCC,ccRCC	gene	13881495	13882189	+	start	10941	Upstream	NA	ENSG00000215909.3	RP4-597A16.3	distal_enhancer	0.03426	0.02873	0	0	0.18501
chr1	13920309	13920321	GRHL2_MA1105.2	9.06765	+	chr1	13919775	13920944	ChRCC,ccRCC	gene	13909959	13944452	+	center	6846	PeakInsideFeature	NA	ENSG00000162493.12	PDPN	any_internal	0.02149	0.07205	0	0	-1.33567
chr1	14064226	14064238	GRHL2_MA1105.2	10.12647	+	chr1	14063986	14064273	ChRCC	gene	14026692	14151574	+	center	25004	PeakInsideFeature	NA	ENSG00000116731.18	PRDM2	any_internal	0.01124	0.01868	0	0	-0.40545
chr1	14075302	14075314	GRHL2_MA1105.2	7.74076	+	chr1	14075114	14076615	ChRCC,ccRCC	gene	14026692	14151574	+	center	13269	PeakInsideFeature	NA	ENSG00000116731.18	PRDM2	any_internal	0.13268	0.1277	1	1	0.05064
chr1	14083128	14083140	GRHL2_MA1105.2	9.32824	-	chr1	14082557	14083298	ChRCC,ccRCC	gene	14026692	14151574	+	center	6206	PeakInsideFeature	NA	ENSG00000116731.18	PRDM2	any_internal	0.03517	0.00976	0	0	1.12747
chr1	14085783	14085795	GRHL2_MA1105.2	9.26068	+	chr1	14085632	14086166	ChRCC	gene	14026692	14151574	+	center	3234	PeakInsideFeature	NA	ENSG00000116731.18	PRDM2	any_internal	0.15043	0.01225	1	0	2.7597
chr1	14087531	14087543	GRHL2_MA1105.2	8.28181	-	chr1	14087495	14088345	ChRCC,ccRCC	gene	14026692	14151574	+	center	1213	PeakInsideFeature	NA	ENSG00000116731.18	PRDM2	any_internal	0.05837	0.0106	0	0	1.6523
chr1	14089454	14089466	GRHL2_MA1105.2	7.80342	-	chr1	14088922	14089468	ChRCC,ccRCC	gene	14026692	14151574	+	center	62	PeakInsideFeature	NA	ENSG00000116731.18	PRDM2	any_internal	0.04734	0.01542	0	0	1.1227
chr1	14109143	14109155	GRHL2_MA1105.2	7.72764	-	chr1	14108598	14110056	ChRCC,ccRCC	gene	14026692	14151574	+	center	20194	PeakInsideFeature	NA	ENSG00000116731.18	PRDM2	any_internal	0.01265	0.0142	0	0	-0.08907
chr1	14126216	14126228	GRHL2_MA1105.2	10.79715	-	chr1	14126009	14126515	ChRCC,ccRCC	gene	14026692	14151574	+	end	25312	PeakInsideFeature	NA	ENSG00000116731.18	PRDM2	any_internal	0.04852	0.02206	0	0	0.83516
chr1	14126309	14126321	GRHL2_MA1105.2	7.75178	+	chr1	14126009	14126515	ChRCC,ccRCC	gene	14026692	14151574	+	end	25312	PeakInsideFeature	NA	ENSG00000116731.18	PRDM2	any_internal	0.03906	0.02091	0	0	0.63858
chr1	14127890	14127902	GRHL2_MA1105.2	7.93518	-	chr1	14126917	14128858	ChRCC,ccRCC	gene	14026692	14151574	+	end	23687	PeakInsideFeature	NA	ENSG00000116731.18	PRDM2	any_internal	0.04502	0.02587	0	0	0.59444
chr1	14128246	14128258	GRHL2_MA1105.2	8.0222	-	chr1	14126917	14128858	ChRCC,ccRCC	gene	14026692	14151574	+	end	23687	PeakInsideFeature	NA	ENSG00000116731.18	PRDM2	any_internal	0.26921	0.01589	1	0	3.34848
chr1	14128545	14128557	GRHL2_MA1105.2	7.86177	-	chr1	14126917	14128858	ChRCC,ccRCC	gene	14026692	14151574	+	end	23687	PeakInsideFeature	NA	ENSG00000116731.18	PRDM2	any_internal	0.06341	0.02339	0	0	1.09822
chr1	14174574	14174586	GRHL2_MA1105.2	7.32912	-	chr1	14173930	14174636	ChRCC	gene	14026692	14151574	+	end	22709	Downstream	NA	ENSG00000116731.18	PRDM2	distal_enhancer	0.01062	0.00833	0	0	0.15627
chr1	14215388	14215400	GRHL2_MA1105.2	8.15229	-	chr1	14215292	14215530	ChRCC	NA	NA	NA	NA	NA	NA	NA	NA	NA	NA	NA	0.0178	0.00983	0	0	0.45459
chr1	14255418	14255430	GRHL2_MA1105.2	7.88457	+	chr1	14255352	14255593	ChRCC	NA	NA	NA	NA	NA	NA	NA	NA	NA	NA	NA	0.01198	0.00959	0	0	0.15358
chr1	14343702	14343714	GRHL2_MA1105.2	7.48686	-	chr1	14343644	14345135	ChRCC,ccRCC	NA	NA	NA	NA	NA	NA	NA	NA	NA	NA	NA	0.08053	0.01559	0	0	1.75733
chr1	14407275	14407287	GRHL2_MA1105.2	7.59499	-	chr1	14407139	14407406	ChRCC	gene	14450727	14450830	-	end	43455	Downstream	NA	ENSG00000252151.1	RNU6-1265P	distal_enhancer	0.02122	0.01908	0	0	0.09701
chr1	14464872	14464884	GRHL2_MA1105.2	7.93622	-	chr1	14464863	14465413	ccRCC	gene	14450727	14450830	-	start	14308	Upstream	NA	ENSG00000252151.1	RNU6-1265P	distal_enhancer	0.01981	0.02007	0	0	-0.01186
chr1	14477222	14477234	GRHL2_MA1105.2	8.03142	+	chr1	14476728	14477248	ChRCC	gene	14450727	14450830	-	start	26158	Upstream	NA	ENSG00000252151.1	RNU6-1265P	distal_enhancer	0.00949	0.00874	0	0	0.05202
chr1	14502112	14502124	GRHL2_MA1105.2	7.82383	+	chr1	14501276	14502928	ChRCC,ccRCC	gene	14548385	14549613	-	end	46283	Downstream	NA	ENSG00000231606.1	RP11-344F13.1	distal_enhancer	0.02805	0.01503	0	0	0.57272
chr1	14607561	14607573	GRHL2_MA1105.2	8.44491	-	chr1	14607336	14608115	ChRCC	NA	NA	NA	NA	NA	NA	NA	NA	NA	NA	NA	0.01825	0.00708	0	0	0.67372
chr1	14628192	14628204	GRHL2_MA1105.2	7.55424	-	chr1	14627690	14628221	ccRCC	gene	14675449	14677518	-	end	47494	Downstream	NA	ENSG00000234593.1	RP4-704D23.1	distal_enhancer	0.00821	0.02225	0	0	-0.77029
chr1	14650576	14650588	GRHL2_MA1105.2	9.88357	-	chr1	14650511	14650820	ChRCC	gene	14675449	14677518	-	end	24784	Downstream	NA	ENSG00000234593.1	RP4-704D23.1	distal_enhancer	0.02083	0.01228	0	0	0.44014
chr1	14661658	14661670	GRHL2_MA1105.2	7.62757	+	chr1	14660305	14661832	ChRCC,ccRCC	gene	14675449	14677518	-	end	14381	Downstream	NA	ENSG00000234593.1	RP4-704D23.1	distal_enhancer	0.0204	0.02635	0	0	-0.24541
chr1	14792696	14792708	GRHL2_MA1105.2	8.81493	+	chr1	14790403	14792867	ChRCC,ccRCC	NA	NA	NA	NA	NA	NA	NA	NA	NA	NA	NA	0.14872	0.0177	1	0	2.44847
chr1	14814626	14814638	GRHL2_MA1105.2	8.22943	-	chr1	14814109	14815055	ccRCC	NA	NA	NA	NA	NA	NA	NA	NA	NA	NA	NA	0.0132	0.02524	0	0	-0.56927
chr1	14876691	14876703	GRHL2_MA1105.2	9.35385	-	chr1	14876498	14877078	ChRCC	gene	14925199	15444539	+	start	48411	Upstream	NA	ENSG00000189337.11	KAZN	distal_enhancer	0.08309	0.02851	0	0	1.23744
chr1	14932701	14932713	GRHL2_MA1105.2	7.24933	-	chr1	14932562	14933378	ccRCC	gene	14925199	15444539	+	start	7771	PeakInsideFeature	NA	ENSG00000189337.11	KAZN	any_internal	0.01183	0.03087	0	0	-0.85568
chr1	14940870	14940882	GRHL2_MA1105.2	9.40029	+	chr1	14940158	14941434	ChRCC,ccRCC	gene	14925199	15444539	+	start	15597	PeakInsideFeature	NA	ENSG00000189337.11	KAZN	any_internal	0.01065	0.0358	0	0	-1.08808
chr1	14954365	14954377	GRHL2_MA1105.2	9.6658	+	chr1	14953747	14954843	ccRCC	gene	14925199	15444539	+	start	29096	PeakInsideFeature	NA	ENSG00000189337.11	KAZN	any_internal	0.01128	0.02373	0	0	-0.62487
chr1	14965995	14966007	GRHL2_MA1105.2	7.97135	-	chr1	14965965	14966168	ccRCC	gene	14925199	15444539	+	start	40867	PeakInsideFeature	NA	ENSG00000189337.11	KAZN	any_internal	0.0232	0.05872	0	0	-1.01302
chr1	14974066	14974078	GRHL2_MA1105.2	7.34502	+	chr1	14973871	14974736	ccRCC	gene	14925199	15444539	+	start	49104	PeakInsideFeature	NA	ENSG00000189337.11	KAZN	any_internal	0.01489	0.05149	0	0	-1.24921
chr1	14981106	14981118	GRHL2_MA1105.2	8.33532	+	chr1	14979794	14981798	ccRCC	gene	14925199	15444539	+	start	55597	PeakInsideFeature	NA	ENSG00000189337.11	KAZN	any_internal	0.00927	0.13187	0	1	-2.77609
chr1	14998862	14998874	GRHL2_MA1105.2	7.36025	+	chr1	14998542	14999340	ccRCC	gene	14925199	15444539	+	start	73742	PeakInsideFeature	NA	ENSG00000189337.11	KAZN	any_internal	0.02	0.0406	0	0	-0.72255
chr1	15009400	15009412	GRHL2_MA1105.2	8.41579	+	chr1	15009362	15010187	ccRCC	gene	14925199	15444539	+	start	84575	PeakInsideFeature	NA	ENSG00000189337.11	KAZN	any_internal	0.00583	0.01977	0	0	-0.84461
chr1	15060517	15060529	GRHL2_MA1105.2	9.18073	+	chr1	15058112	15060719	ChRCC,ccRCC	gene	14925199	15444539	+	center	125454	PeakInsideFeature	NA	ENSG00000189337.11	KAZN	any_internal	0.01051	0.04594	0	0	-1.37636
chr1	15083100	15083112	GRHL2_MA1105.2	7.95904	-	chr1	15081940	15083954	ccRCC	gene	14925199	15444539	+	center	101922	PeakInsideFeature	NA	ENSG00000189337.11	KAZN	any_internal	0.01063	0.03904	0	0	-1.18459
chr1	15112458	15112470	GRHL2_MA1105.2	7.53352	-	chr1	15112287	15113369	ChRCC,ccRCC	gene	14925199	15444539	+	center	72041	PeakInsideFeature	NA	ENSG00000189337.11	KAZN	any_internal	0.00651	0.03357	0	0	-1.31442
chr1	15114367	15114379	GRHL2_MA1105.2	7.86998	-	chr1	15114200	15114716	ChRCC	gene	14925199	15444539	+	center	70411	PeakInsideFeature	NA	ENSG00000189337.11	KAZN	any_internal	0.02732	0.01635	0	0	0.47639
chr1	15121000	15121012	GRHL2_MA1105.2	8.65003	-	chr1	15119907	15121121	ChRCC,ccRCC	gene	14925199	15444539	+	center	64355	PeakInsideFeature	NA	ENSG00000189337.11	KAZN	any_internal	0.01264	0.03064	0	0	-0.79901
chr1	15129802	15129814	GRHL2_MA1105.2	7.25921	-	chr1	15129667	15130558	ccRCC	gene	14925199	15444539	+	center	54757	PeakInsideFeature	NA	ENSG00000189337.11	KAZN	any_internal	0.02238	0.03911	0	0	-0.57636
chr1	15196303	15196315	GRHL2_MA1105.2	7.82035	+	chr1	15196233	15196675	ChRCC	gene	14925199	15444539	+	center	11585	PeakInsideFeature	NA	ENSG00000189337.11	KAZN	any_internal	0.01308	0.00981	0	0	0.20428
chr1	15208268	15208280	GRHL2_MA1105.2	7.53352	-	chr1	15206687	15208908	ChRCC,ccRCC	gene	14925199	15444539	+	center	22928	PeakInsideFeature	NA	ENSG00000189337.11	KAZN	any_internal	0.00737	0.0268	0	0	-1.01403
chr1	15239933	15239945	GRHL2_MA1105.2	8.56801	-	chr1	15239586	15241062	ChRCC,ccRCC	gene	14925199	15444539	+	center	55455	PeakInsideFeature	NA	ENSG00000189337.11	KAZN	any_internal	0.02729	0.01658	0	0	0.4635
chr1	15264499	15264511	GRHL2_MA1105.2	7.50303	+	chr1	15263843	15264563	ChRCC,ccRCC	gene	14925199	15444539	+	center	79334	PeakInsideFeature	NA	ENSG00000189337.11	KAZN	any_internal	0.02801	0.02768	0	0	0.01204
chr1	15269107	15269119	GRHL2_MA1105.2	8.13236	-	chr1	15268271	15270006	ChRCC,ccRCC	gene	14925199	15444539	+	center	84269	PeakInsideFeature	NA	ENSG00000189337.11	KAZN	any_internal	0.05355	0.02395	0	0	0.87231
chr1	15271359	15271371	GRHL2_MA1105.2	7.2739	-	chr1	15271081	15272492	ChRCC,ccRCC	gene	14925199	15444539	+	center	86917	PeakInsideFeature	NA	ENSG00000189337.11	KAZN	any_internal	0.0672	0.04281	0	0	0.53361
chr1	15331706	15331718	GRHL2_MA1105.2	8.13236	-	chr1	15331647	15332023	ChRCC,ccRCC	gene	14925199	15444539	+	end	112704	PeakInsideFeature	NA	ENSG00000189337.11	KAZN	any_internal	0.04351	0.12731	0	1	-1.33238
chr1	15352463	15352475	GRHL2_MA1105.2	7.71996	+	chr1	15352084	15352797	ccRCC	gene	14925199	15444539	+	end	92099	PeakInsideFeature	NA	ENSG00000189337.11	KAZN	any_internal	0.01286	0.02776	0	0	-0.68436
chr1	15354963	15354975	GRHL2_MA1105.2	10.72701	+	chr1	15353845	15355431	ChRCC,ccRCC	gene	14925199	15444539	+	end	89901	PeakInsideFeature	NA	ENSG00000189337.11	KAZN	any_internal	0.09699	0.23539	0	1	-1.18491
chr1	15373515	15373527	GRHL2_MA1105.2	7.35271	-	chr1	15372808	15373811	ChRCC,ccRCC	gene	14925199	15444539	+	end	71230	PeakInsideFeature	NA	ENSG00000189337.11	KAZN	any_internal	0.01605	0.02329	0	0	-0.33459
chr1	15398176	15398188	GRHL2_MA1105.2	7.2352	+	chr1	15398128	15398376	ChRCC	gene	14925199	15444539	+	end	46287	PeakInsideFeature	NA	ENSG00000189337.11	KAZN	any_internal	0.01584	0.02088	0	0	-0.24256
chr1	15417370	15417382	GRHL2_MA1105.2	8.63901	+	chr1	15414225	15417425	ChRCC,ccRCC	gene	14925199	15444539	+	end	28714	PeakInsideFeature	NA	ENSG00000189337.11	KAZN	any_internal	0.04716	0.0209	0	0	0.85266
chr1	15455455	15455467	GRHL2_MA1105.2	9.96191	-	chr1	15454952	15455585	ChRCC,ccRCC	gene	15442447	15478960	-	center	5435	PeakInsideFeature	NA	ENSG00000175147.7	TMEM51-AS1	any_internal	0.03554	0.03081	0	0	0.15225
chr1	15473441	15473453	GRHL2_MA1105.2	8.24046	-	chr1	15473351	15473857	ccRCC	gene	15479027	15546976	+	start	5423	Upstream	NA	ENSG00000171729.9	TMEM51	any_promoter	0.02494	0.05505	0	0	-0.86557
chr1	15481692	15481704	GRHL2_MA1105.2	7.27453	-	chr1	15478649	15481817	ChRCC,ccRCC	gene	15442447	15478960	-	start	1273	OverlapStart	NA	ENSG00000175147.7	TMEM51-AS1	any_promoter	0.07143	0.13054	0	1	-0.77498
chr1	15500553	15500565	GRHL2_MA1105.2	7.82841	+	chr1	15499989	15501093	ChRCC,ccRCC	gene	15490839	15497813	-	start	2728	Upstream	NA	ENSG00000204464.3	C1orf195	any_promoter	0.29305	0.04169	1	0	2.51326
chr1	15508135	15508147	GRHL2_MA1105.2	7.29585	+	chr1	15507609	15508506	ChRCC,ccRCC	gene	15479027	15546976	+	center	4944	PeakInsideFeature	NA	ENSG00000171729.9	TMEM51	any_internal	0.46727	0.05531	1	0	2.83772
chr1	15515057	15515069	GRHL2_MA1105.2	7.45479	+	chr1	15513289	15515699	ChRCC,ccRCC	gene	15479027	15546976	+	center	1493	PeakInsideFeature	NA	ENSG00000171729.9	TMEM51	any_internal	0.18961	0.06586	1	0	1.37618
chr1	15539925	15539937	GRHL2_MA1105.2	8.18939	+	chr1	15538906	15540463	ChRCC,ccRCC	gene	15479027	15546976	+	end	7292	PeakInsideFeature	NA	ENSG00000171729.9	TMEM51	any_internal	0.02234	0.04893	0	0	-0.83303
chr1	15545101	15545113	GRHL2_MA1105.2	7.89696	+	chr1	15544853	15546817	ChRCC,ccRCC	gene	15479027	15546976	+	end	1141	PeakInsideFeature	NA	ENSG00000171729.9	TMEM51	any_internal	0.04965	0.09684	0	0	-0.82322
chr1	15546632	15546644	GRHL2_MA1105.2	8.52766	+	chr1	15544853	15546817	ChRCC,ccRCC	gene	15479027	15546976	+	end	1141	PeakInsideFeature	NA	ENSG00000171729.9	TMEM51	any_internal	0.0754	0.02277	0	0	1.33765
chr1	15557416	15557428	GRHL2_MA1105.2	7.6059	+	chr1	15557171	15557547	ChRCC	gene	15479027	15546976	+	end	10383	Downstream	NA	ENSG00000171729.9	TMEM51	distal_enhancer	0.0356	0.02951	0	0	0.1989
chr1	15598731	15598743	GRHL2_MA1105.2	7.43595	+	chr1	15598611	15599581	ChRCC,ccRCC	gene	15573767	15726779	+	start	25329	PeakInsideFeature	NA	ENSG00000142621.15	FHAD1	any_internal	0.02343	0.02527	0	0	-0.07368
chr1	15599263	15599275	GRHL2_MA1105.2	9.23075	-	chr1	15598611	15599581	ChRCC,ccRCC	gene	15573767	15726779	+	start	25329	PeakInsideFeature	NA	ENSG00000142621.15	FHAD1	any_internal	0.16128	0.25169	1	1	-0.60663
chr1	15653631	15653643	GRHL2_MA1105.2	9.26103	+	chr1	15652938	15653662	ChRCC,ccRCC	gene	15653175	15670372	-	end	125	OverlapEnd	NA	ENSG00000233485.1	RP3-467K16.2	any_internal	0.03483	0.02289	0	0	0.42794
chr1	15655664	15655676	GRHL2_MA1105.2	7.45119	-	chr1	15655117	15656069	ChRCC,ccRCC	gene	15653175	15670372	-	end	2418	PeakInsideFeature	NA	ENSG00000233485.1	RP3-467K16.2	any_internal	0.01032	0.03218	0	0	-0.99516
chr1	15660044	15660056	GRHL2_MA1105.2	7.31822	+	chr1	15659878	15660185	ccRCC	gene	15653175	15670372	-	center	1742	PeakInsideFeature	NA	ENSG00000233485.1	RP3-467K16.2	any_internal	0.00662	0.02131	0	0	-0.84992
chr1	15663817	15663829	GRHL2_MA1105.2	7.73482	-	chr1	15663424	15664862	ccRCC	gene	15660661	15661960	-	start	2183	Upstream	NA	ENSG00000236045.1	RP3-467K16.7	any_promoter	0.01848	0.02113	0	0	-0.12147
chr1	15666121	15666133	GRHL2_MA1105.2	11.11642	-	chr1	15666068	15667364	ChRCC,ccRCC	gene	15660661	15661960	-	start	4756	Upstream	NA	ENSG00000236045.1	RP3-467K16.7	any_promoter	0.07784	0.03924	0	0	0.81389
chr1	15671203	15671215	GRHL2_MA1105.2	8.05653	-	chr1	15670333	15671911	ChRCC,ccRCC	gene	15653175	15670372	-	start	750	OverlapStart	NA	ENSG00000233485.1	RP3-467K16.2	any_promoter	0.01021	0.02472	0	0	-0.73347
chr1	15672208	15672220	GRHL2_MA1105.2	7.9075	-	chr1	15672074	15673119	ChRCC,ccRCC	gene	15653175	15670372	-	start	2224	Upstream	NA	ENSG00000233485.1	RP3-467K16.2	any_promoter	0.01251	0.0293	0	0	-0.76033
chr1	15682407	15682419	GRHL2_MA1105.2	7.97968	-	chr1	15681938	15683756	ccRCC	gene	15573767	15726779	+	center	32574	PeakInsideFeature	NA	ENSG00000142621.15	FHAD1	any_internal	0.00717	0.01222	0	0	-0.34232
chr1	15711159	15711171	GRHL2_MA1105.2	7.64951	-	chr1	15710421	15711460	ChRCC,ccRCC	gene	15573767	15726779	+	end	15839	PeakInsideFeature	NA	ENSG00000142621.15	FHAD1	any_internal	0.04287	0.29972	0	1	-2.51295
chr1	15758336	15758348	GRHL2_MA1105.2	7.9155	+	chr1	15757350	15758349	ChRCC,ccRCC	gene	15764934	15775737	+	start	7085	Upstream	NA	ENSG00000162438.7	CTRC	any_promoter	0.01417	0.03753	0	0	-0.92859
chr1	15782296	15782308	GRHL2_MA1105.2	8.45842	+	chr1	15781763	15782481	ccRCC	gene	15783222	15798586	+	start	1100	Upstream	NA	ENSG00000142615.7	CELA2A	any_promoter	0.01194	0.05276	0	0	-1.44766
chr1	15801671	15801683	GRHL2_MA1105.2	8.04885	+	chr1	15801452	15801703	ChRCC	gene	15792403	15817895	+	center	3572	PeakInsideFeature	NA	ENSG00000215704.5	CELA2B	any_internal	0.01266	0.01925	0	0	-0.34558
chr1	15885881	15885893	GRHL2_MA1105.2	8.21932	+	chr1	15885385	15886823	ChRCC,ccRCC	gene	15853307	15918874	+	center	14	PeakInsideFeature	NA	ENSG00000116138.8	DNAJC16	any_internal	0.20697	0.1418	1	1	0.51055
chr1	15905679	15905691	GRHL2_MA1105.2	7.5952	+	chr1	15905460	15906578	ChRCC,ccRCC	gene	15898847	15911605	-	center	793	PeakInsideFeature	NA	ENSG00000116771.5	AGMAT	any_internal	0.01601	0.05097	0	0	-1.17773
chr1	15954599	15954611	GRHL2_MA1105.2	9.20994	+	chr1	15953906	15954843	ChRCC,ccRCC	gene	15943994	15995539	+	start	10380	PeakInsideFeature	NA	ENSG00000197312.7	DDI2	any_internal	0.1437	0.01612	1	0	2.48232
chr1	15954636	15954648	GRHL2_MA1105.2	7.68404	-	chr1	15953906	15954843	ChRCC,ccRCC	gene	15943994	15995539	+	start	10380	PeakInsideFeature	NA	ENSG00000197312.7	DDI2	any_internal	0.11031	0.01665	1	0	2.10607
chr1	16001559	16001571	GRHL2_MA1105.2	7.74076	-	chr1	16001317	16001608	ccRCC	gene	16010826	16061264	+	start	9364	Upstream	NA	ENSG00000116786.7	PLEKHM2	any_promoter	0.01129	0.0211	0	0	-0.51292
chr1	16033905	16033917	GRHL2_MA1105.2	7.94936	-	chr1	16033822	16034022	ChRCC	gene	16010826	16061264	+	center	2123	PeakInsideFeature	NA	ENSG00000116786.7	PLEKHM2	any_internal	0.05276	0.03213	0	0	0.55662
chr1	16038772	16038784	GRHL2_MA1105.2	7.98986	+	chr1	16038486	16039057	ccRCC	gene	16010826	16061264	+	center	2726	PeakInsideFeature	NA	ENSG00000116786.7	PLEKHM2	any_internal	0.01422	0.01868	0	0	-0.22916
chr1	16041324	16041336	GRHL2_MA1105.2	7.27871	+	chr1	16040767	16041984	ChRCC,ccRCC	gene	16010826	16061264	+	center	5330	PeakInsideFeature	NA	ENSG00000116786.7	PLEKHM2	any_internal	0.07111	0.04155	0	0	0.63714
chr1	16045246	16045258	GRHL2_MA1105.2	8.90393	-	chr1	16044101	16045268	ChRCC,ccRCC	gene	16010826	16061264	+	center	8639	PeakInsideFeature	NA	ENSG00000116786.7	PLEKHM2	any_internal	0.0102	0.02054	0	0	-0.55819
chr1	16094648	16094660	GRHL2_MA1105.2	7.23692	+	chr1	16094353	16094773	ChRCC	gene	16083101	16113089	+	center	3532	PeakInsideFeature	NA	ENSG00000162458.8	FBLIM1	any_internal	0.03704	0.01799	0	0	0.71537
chr1	16094678	16094690	GRHL2_MA1105.2	10.57061	-	chr1	16094353	16094773	ChRCC	gene	16083101	16113089	+	center	3532	PeakInsideFeature	NA	ENSG00000162458.8	FBLIM1	any_internal	0.0441	0.02065	0	0	0.78673
chr1	16176015	16176027	GRHL2_MA1105.2	7.85275	-	chr1	16173350	16176811	ChRCC,ccRCC	gene	16160559	16174642	-	start	438	OverlapStart	NA	ENSG00000179743.2	RP11-169K16.9	any_promoter	0.3349	0.43993	1	1	-0.38188
chr1	16238277	16238289	GRHL2_MA1105.2	7.45214	-	chr1	16238072	16238872	ChRCC	gene	16174358	16266955	+	center	17816	PeakInsideFeature	NA	ENSG00000065526.6	SPEN	any_internal	0.02334	0.01663	0	0	0.30679
chr1	16238664	16238676	GRHL2_MA1105.2	9.53501	-	chr1	16238072	16238872	ChRCC	gene	16174358	16266955	+	center	17816	PeakInsideFeature	NA	ENSG00000065526.6	SPEN	any_internal	0.08952	0.01142	0	0	2.13088
chr1	16265565	16265577	GRHL2_MA1105.2	8.22614	+	chr1	16265550	16266286	ChRCC,ccRCC	gene	16174358	16266955	+	end	1037	PeakInsideFeature	NA	ENSG00000065526.6	SPEN	any_internal	0.0218	0.04755	0	0	-0.82289
chr1	16275624	16275636	GRHL2_MA1105.2	7.44029	-	chr1	16275510	16277068	ChRCC,ccRCC	gene	16268363	16302627	-	end	7926	PeakInsideFeature	NA	ENSG00000116809.7	ZBTB17	any_internal	0.03547	0.10107	0	0	-1.25766
chr1	16292571	16292583	GRHL2_MA1105.2	7.82963	+	chr1	16291791	16293667	ChRCC,ccRCC	gene	16296126	16296689	+	start	3397	Upstream	NA	ENSG00000234607.2	RP11-5P18.1	any_promoter	0.0176	0.02913	0	0	-0.4789
chr1	16318222	16318234	GRHL2_MA1105.2	7.47209	+	chr1	16317974	16318417	ccRCC	gene	16316365	16321246	+	center	610	PeakInsideFeature	NA	ENSG00000224966.4	TBC1D3P6	any_internal	0.02182	0.02648	0	0	-0.18786
chr1	16373394	16373406	GRHL2_MA1105.2	7.67257	-	chr1	16373033	16373755	ChRCC,ccRCC	gene	16361672	16366524	-	start	6870	Upstream	NA	ENSG00000232456.1	RP11-5P18.10	any_promoter	0.31476	0.0522	1	0	2.35325
chr1	16384373	16384385	GRHL2_MA1105.2	7.69724	+	chr1	16383884	16385112	ChRCC,ccRCC	gene	16384263	16400127	-	end	235	OverlapEnd	NA	ENSG00000185519.8	FAM131C	any_internal	0.0858	0.0545	0	0	0.55866
chr1	16387899	16387911	GRHL2_MA1105.2	8.23537	-	chr1	16387740	16389268	ChRCC	gene	16384263	16400127	-	center	3691	PeakInsideFeature	NA	ENSG00000185519.8	FAM131C	any_internal	0.36115	0.03646	1	0	2.95301
chr1	16494663	16494675	GRHL2_MA1105.2	7.73944	+	chr1	16493757	16494859	ChRCC,ccRCC	gene	16485760	16488378	+	end	5930	Downstream	NA	ENSG00000224621.1	RP11-276H7.3	distal_enhancer	0.01944	0.04229	0	0	-0.79417
chr1	16502219	16502231	GRHL2_MA1105.2	7.6464	+	chr1	16502041	16503038	ChRCC,ccRCC	gene	16485760	16488378	+	end	14161	Downstream	NA	ENSG00000224621.1	RP11-276H7.3	distal_enhancer	0.03189	0.06301	0	0	-0.77748
chr1	16505039	16505051	GRHL2_MA1105.2	8.36382	+	chr1	16504955	16505958	ChRCC,ccRCC	gene	16485760	16488378	+	end	17078	Downstream	NA	ENSG00000224621.1	RP11-276H7.3	distal_enhancer	0.07574	0.15165	0	1	-0.9017
chr1	16505418	16505430	GRHL2_MA1105.2	7.51072	-	chr1	16504955	16505958	ChRCC,ccRCC	gene	16485760	16488378	+	end	17078	Downstream	NA	ENSG00000224621.1	RP11-276H7.3	distal_enhancer	0.05061	0.04881	0	0	0.0423
chr1	16516666	16516678	GRHL2_MA1105.2	7.42626	+	chr1	16515432	16517457	ChRCC,ccRCC	gene	16524348	16524852	+	start	7904	Upstream	NA	ENSG00000234166.1	ARHGEF19-AS1	any_promoter	0.30969	0.3757	1	1	-0.26951
chr1	16539238	16539250	GRHL2_MA1105.2	7.94787	+	chr1	16539007	16539393	ChRCC	gene	16524348	16539104	-	start	96	OverlapStart	NA	ENSG00000142632.12	ARHGEF19	any_promoter	0.06699	0.0263	0	0	1.05043
chr1	16620211	16620223	GRHL2_MA1105.2	10.54918	+	chr1	16619816	16620625	ccRCC	gene	16573333	16678949	-	center	5921	PeakInsideFeature	NA	ENSG00000037637.6	FBXO42	any_internal	0.03835	0.11517	0	1	-1.34213
chr1	16632233	16632245	GRHL2_MA1105.2	8.17883	+	chr1	16631991	16632286	ccRCC	gene	16573333	16678949	-	center	5997	PeakInsideFeature	NA	ENSG00000037637.6	FBXO42	any_internal	0.0106	0.01687	0	0	-0.35763
chr1	16642196	16642208	GRHL2_MA1105.2	8.48122	-	chr1	16641150	16642369	ChRCC,ccRCC	gene	16573333	16678949	-	center	15618	PeakInsideFeature	NA	ENSG00000037637.6	FBXO42	any_internal	0.02461	0.00824	0	0	0.86511
chr1	16706036	16706048	GRHL2_MA1105.2	8.53568	-	chr1	16705194	16706408	ChRCC	gene	16695644	16696025	-	start	9776	Upstream	NA	ENSG00000226457.1	RP11-430L17.1	any_promoter	0.22418	0.01389	1	0	3.20503
chr1	16827210	16827222	GRHL2_MA1105.2	7.74436	-	chr1	16827075	16827806	ccRCC	gene	16793930	16825752	-	start	1688	Upstream	NA	ENSG00000080947.10	CROCCP3	any_promoter	0.02404	0.06068	0	0	-1.01831
chr1	16833486	16833498	GRHL2_MA1105.2	8.60571	-	chr1	16832491	16833583	ChRCC,ccRCC	gene	16793930	16825752	-	start	7285	Upstream	NA	ENSG00000080947.10	CROCCP3	any_promoter	0.06193	0.07769	0	0	-0.27986
chr1	16841276	16841288	GRHL2_MA1105.2	7.73865	-	chr1	16839461	16841638	ChRCC,ccRCC	gene	16840616	16840780	-	start	231	FeatureInsidePeak	NA	ENSG00000206652.1	RNU1-1	any_promoter	0.05771	0.09612	0	0	-0.6355
chr1	16867334	16867346	GRHL2_MA1105.2	7.26891	+	chr1	16866869	16867388	ChRCC,ccRCC	gene	16860380	16862144	-	start	4984	Upstream	NA	ENSG00000233421.3	U1	any_promoter	0.01642	0.0299	0	0	-0.56519
chr1	16901330	16901342	GRHL2_MA1105.2	7.97773	-	chr1	16901251	16901515	ChRCC	gene	16888813	16940057	-	end	12570	PeakInsideFeature	NA	ENSG00000219481.6	NBPF1	any_internal	0.02058	0.04557	0	0	-0.82738
chr1	16908304	16908316	GRHL2_MA1105.2	10.52666	+	chr1	16907174	16908333	ChRCC,ccRCC	gene	16888813	16940057	-	center	6682	PeakInsideFeature	NA	ENSG00000219481.6	NBPF1	any_internal	0.01733	0.03528	0	0	-0.69474
chr1	16927917	16927929	GRHL2_MA1105.2	7.55624	+	chr1	16927077	16929386	ChRCC,ccRCC	gene	16888813	16940057	-	start	11826	PeakInsideFeature	NA	ENSG00000219481.6	NBPF1	any_internal	0.08235	0.13739	0	1	-0.66475
chr1	16950457	16950469	GRHL2_MA1105.2	7.4522	+	chr1	16949886	16951187	ChRCC,ccRCC	gene	16944750	16971178	-	end	5786	PeakInsideFeature	NA	ENSG00000215908.5	CROCCP2	any_internal	0.20109	0.11157	1	1	0.78767
chr1	16972055	16972067	GRHL2_MA1105.2	7.80672	+	chr1	16970151	16972391	ChRCC,ccRCC	gene	16944750	16971178	-	start	93	OverlapStart	NA	ENSG00000215908.5	CROCCP2	any_promoter	0.07338	0.19264	0	1	-1.2642
chr1	16993938	16993950	GRHL2_MA1105.2	7.73865	-	chr1	16992115	16994306	ChRCC,ccRCC	gene	16993279	16993443	-	start	233	FeatureInsidePeak	NA	ENSG00000207513.1	RNU1-3	any_promoter	0.2582	0.33857	1	1	-0.37606
chr1	17035703	17035715	GRHL2_MA1105.2	8.20631	+	chr1	17033708	17037780	ChRCC,ccRCC	gene	17013833	17046652	-	center	5502	PeakInsideFeature	NA	ENSG00000268869.1	ESPNP	any_internal	0.34187	0.52109	1	1	-0.59159
chr1	17037188	17037200	GRHL2_MA1105.2	7.75459	+	chr1	17033708	17037780	ChRCC,ccRCC	gene	17013833	17046652	-	center	5502	PeakInsideFeature	NA	ENSG00000268869.1	ESPNP	any_internal	0.0986	0.68894	0	1	-2.66738
chr1	17043298	17043310	GRHL2_MA1105.2	8.42544	+	chr1	17043066	17043628	ChRCC	gene	17013833	17046652	-	start	3305	PeakInsideFeature	NA	ENSG00000268869.1	ESPNP	any_internal	0.16784	0.06055	1	0	1.31338
chr1	17066503	17066515	GRHL2_MA1105.2	7.73865	+	chr1	17066128	17068321	ChRCC,ccRCC	gene	17067010	17067174	+	start	214	FeatureInsidePeak	NA	ENSG00000207389.1	RNU1-4	any_promoter	0.2694	0.34697	1	1	-0.35159
chr1	17074293	17074305	GRHL2_MA1105.2	8.05989	+	chr1	17074247	17075701	ChRCC,ccRCC	gene	17076727	17077459	+	start	1753	Upstream	NA	ENSG00000227684.1	CROCCP4	any_promoter	0.07966	0.05107	0	0	0.54158
chr1	17093143	17093155	GRHL2_MA1105.2	7.83583	+	chr1	17090616	17093984	ChRCC,ccRCC	gene	17081404	17096732	-	center	3232	PeakInsideFeature	NA	ENSG00000186715.6	MST1L	any_internal	0.0472	0.10173	0	0	-0.94561
chr1	17093845	17093857	GRHL2_MA1105.2	9.49626	+	chr1	17090616	17093984	ChRCC,ccRCC	gene	17081404	17096732	-	center	3232	PeakInsideFeature	NA	ENSG00000186715.6	MST1L	any_internal	0.03409	0.05899	0	0	-0.62661
chr1	17096625	17096637	GRHL2_MA1105.2	10.19433	+	chr1	17096492	17097656	ChRCC,ccRCC	gene	17081404	17096732	-	start	342	OverlapStart	NA	ENSG00000186715.6	MST1L	any_promoter	0.02043	0.14348	0	1	-2.27239
chr1	17099066	17099078	GRHL2_MA1105.2	8.65003	-	chr1	17098809	17099879	ChRCC,ccRCC	gene	17081404	17096732	-	start	2612	Upstream	NA	ENSG00000186715.6	MST1L	any_promoter	0.01947	0.14547	0	1	-2.33456
chr1	17116882	17116894	GRHL2_MA1105.2	7.29992	+	chr1	17116465	17116947	ccRCC	gene	17066767	17299474	+	start	49939	PeakInsideFeature	NA	ENSG00000058453.12	CROCC	any_internal	0.01154	0.02543	0	0	-0.67627
chr1	17176810	17176822	GRHL2_MA1105.2	7.67213	+	chr1	17176615	17177037	ChRCC,ccRCC	gene	17181901	17185779	+	start	5075	Upstream	NA	ENSG00000230239.1	RP11-108M9.2	any_promoter	0.01046	0.02715	0	0	-0.81031
chr1	17193579	17193591	GRHL2_MA1105.2	7.26891	-	chr1	17193476	17194054	ChRCC,ccRCC	gene	17197439	17200587	+	start	3674	Upstream	NA	ENSG00000228549.2	U1	any_promoter	0.02062	0.02324	0	0	-0.11249
chr1	17221967	17221979	GRHL2_MA1105.2	7.73865	+	chr1	17221423	17223608	ChRCC,ccRCC	gene	17222474	17222638	+	start	41	FeatureInsidePeak	NA	ENSG00000207005.1	RNU1-2	any_promoter	0.06972	0.11052	0	1	-0.5861
chr1	17238865	17238877	GRHL2_MA1105.2	8.14556	-	chr1	17238195	17241377	ChRCC,ccRCC	gene	17230833	17231271	-	start	8515	Upstream	NA	ENSG00000272426.1	RP11-108M9.6	any_promoter	0.08329	0.18104	0	1	-1.0209
chr1	17239454	17239466	GRHL2_MA1105.2	7.74436	+	chr1	17238195	17241377	ChRCC,ccRCC	gene	17230833	17231271	-	start	8515	Upstream	NA	ENSG00000272426.1	RP11-108M9.6	any_promoter	0.068	0.22314	0	1	-1.55918
chr1	17275316	17275328	GRHL2_MA1105.2	7.4522	-	chr1	17274578	17275858	ChRCC,ccRCC	gene	17066767	17299474	+	end	24256	PeakInsideFeature	NA	ENSG00000058453.12	CROCC	any_internal	0.21072	0.23262	1	1	-0.13549
chr1	17339758	17339770	GRHL2_MA1105.2	7.6464	-	chr1	17339403	17339858	ccRCC	gene	17312452	17338423	-	start	1207	Upstream	NA	ENSG00000159363.13	ATP13A2	any_promoter	0.01519	0.03517	0	0	-0.80188
chr1	17358622	17358634	GRHL2_MA1105.2	7.55624	-	chr1	17358013	17358909	ChRCC	gene	17345216	17380665	-	center	4479	PeakInsideFeature	NA	ENSG00000117118.5	SDHB	any_internal	0.01024	0.00976	0	0	0.03193
chr1	17372243	17372255	GRHL2_MA1105.2	7.4057	+	chr1	17371620	17373099	ChRCC,ccRCC	gene	17345216	17380665	-	start	8306	PeakInsideFeature	NA	ENSG00000117118.5	SDHB	any_internal	0.05725	0.10029	0	0	-0.69985
chr1	17408018	17408030	GRHL2_MA1105.2	7.64801	+	chr1	17407447	17408761	ChRCC	gene	17393255	17445948	-	center	11497	PeakInsideFeature	NA	ENSG00000117115.8	PADI2	any_internal	0.16748	0.03449	1	0	1.95605
chr1	17425097	17425109	GRHL2_MA1105.2	8.29018	+	chr1	17422639	17425859	ChRCC,ccRCC	gene	17393255	17445948	-	center	4648	PeakInsideFeature	NA	ENSG00000117115.8	PADI2	any_internal	0.02609	0.06798	0	0	-1.07646
chr1	17435333	17435345	GRHL2_MA1105.2	7.48686	+	chr1	17435319	17435660	ChRCC,ccRCC	gene	17393255	17445948	-	start	10459	PeakInsideFeature	NA	ENSG00000117115.8	PADI2	any_internal	0.01074	0.01709	0	0	-0.35967
chr1	17473820	17473832	GRHL2_MA1105.2	7.93622	+	chr1	17473503	17473889	ccRCC	gene	17484691	17484779	+	start	10995	Upstream	NA	ENSG00000252180.1	Y_RNA	distal_enhancer	0.01119	0.0233	0	0	-0.61291
chr1	17511808	17511820	GRHL2_MA1105.2	8.08491	+	chr1	17510041	17512288	ccRCC	gene	17516277	17524112	+	start	5113	Upstream	NA	ENSG00000204362.5	RP11-380J14.1	any_promoter	0.00904	0.08828	0	0	-2.26991
chr1	17519054	17519066	GRHL2_MA1105.2	7.4891	-	chr1	17517768	17520201	ccRCC	gene	17516277	17524112	+	center	1210	PeakInsideFeature	NA	ENSG00000204362.5	RP11-380J14.1	any_internal	0.00842	0.21725	0	1	-3.50915
chr1	17523943	17523955	GRHL2_MA1105.2	7.24622	+	chr1	17522995	17524698	ccRCC	gene	17531620	17572500	+	start	7774	Upstream	NA	ENSG00000142623.8	PADI1	any_promoter	0.00657	0.03913	0	0	-1.47684
chr1	17523983	17523995	GRHL2_MA1105.2	8.74097	-	chr1	17522995	17524698	ccRCC	gene	17531620	17572500	+	start	7774	Upstream	NA	ENSG00000142623.8	PADI1	any_promoter	0.00642	0.03072	0	0	-1.22773
chr1	17527427	17527439	GRHL2_MA1105.2	9.76155	+	chr1	17527072	17528589	ChRCC,ccRCC	gene	17531620	17572500	+	start	3790	Upstream	NA	ENSG00000142623.8	PADI1	any_promoter	0.02004	0.10324	0	1	-1.85692
chr1	17527620	17527632	GRHL2_MA1105.2	7.8615	-	chr1	17527072	17528589	ChRCC,ccRCC	gene	17531620	17572500	+	start	3790	Upstream	NA	ENSG00000142623.8	PADI1	any_promoter	0.01064	0.05765	0	0	-1.63481
chr1	17534756	17534768	GRHL2_MA1105.2	7.92599	+	chr1	17533322	17535152	ChRCC,ccRCC	gene	17531620	17572500	+	start	2617	PeakInsideFeature	NA	ENSG00000142623.8	PADI1	any_internal	0.02975	0.12788	0	1	-1.75195
chr1	17553073	17553085	GRHL2_MA1105.2	8.46946	-	chr1	17552827	17553512	ChRCC,ccRCC	gene	17531620	17572500	+	center	1109	PeakInsideFeature	NA	ENSG00000142623.8	PADI1	any_internal	0.0126	0.02898	0	0	-0.74366
chr1	17554122	17554134	GRHL2_MA1105.2	7.24557	+	chr1	17553883	17554461	ccRCC	gene	17531620	17572500	+	center	2112	PeakInsideFeature	NA	ENSG00000142623.8	PADI1	any_internal	0.0118	0.0844	0	0	-2.03246
chr1	17556127	17556139	GRHL2_MA1105.2	11.01011	+	chr1	17556028	17556458	ChRCC	gene	17531620	17572500	+	center	4183	PeakInsideFeature	NA	ENSG00000142623.8	PADI1	any_internal	0.0606	0.03531	0	0	0.62116
chr1	17572513	17572525	GRHL2_MA1105.2	7.66142	-	chr1	17571751	17573088	ccRCC	gene	17575592	17610728	+	start	3173	Upstream	NA	ENSG00000142619.4	PADI3	any_promoter	0.01723	0.02956	0	0	-0.51236
chr1	17575429	17575441	GRHL2_MA1105.2	9.93012	+	chr1	17575350	17575982	ccRCC	gene	17575592	17610728	+	start	74	OverlapStart	NA	ENSG00000142619.4	PADI3	any_promoter	0.02008	0.05591	0	0	-1.08942
chr1	17585092	17585104	GRHL2_MA1105.2	7.30887	-	chr1	17584715	17585168	ccRCC	gene	17575592	17610728	+	center	8219	PeakInsideFeature	NA	ENSG00000142619.4	PADI3	any_internal	0.01076	0.01898	0	0	-0.45016
chr1	17644817	17644829	GRHL2_MA1105.2	10.53186	-	chr1	17644685	17645049	ChRCC	gene	17634689	17690499	+	start	10178	PeakInsideFeature	NA	ENSG00000159339.9	PADI4	any_internal	0.01081	0.0128	0	0	-0.12228
chr1	17662420	17662432	GRHL2_MA1105.2	7.27173	+	chr1	17662405	17663070	ChRCC,ccRCC	gene	17634689	17690499	+	center	143	PeakInsideFeature	NA	ENSG00000159339.9	PADI4	any_internal	0.01568	0.0241	0	0	-0.38699
chr1	17725108	17725120	GRHL2_MA1105.2	9.40029	+	chr1	17724650	17725374	ChRCC,ccRCC	gene	17733255	17733878	+	start	8243	Upstream	NA	ENSG00000227751.1	RP1-20B21.4	any_promoter	0.01623	0.04162	0	0	-0.93317
chr1	17746722	17746734	GRHL2_MA1105.2	8.11809	+	chr1	17746140	17746810	ChRCC,ccRCC	gene	17740126	17740190	-	start	6285	Upstream	NA	ENSG00000266727.1	AC004824.1	any_promoter	0.01496	0.02681	0	0	-0.53076
chr1	17758180	17758192	GRHL2_MA1105.2	7.49548	-	chr1	17757957	17759123	ChRCC,ccRCC	gene	17733255	17766220	-	start	7680	PeakInsideFeature	NA	ENSG00000179051.9	RCC2	any_internal	0.01853	0.04065	0	0	-0.79246
chr1	17768103	17768115	GRHL2_MA1105.2	9.40029	+	chr1	17767807	17768541	ChRCC	gene	17733255	17766220	-	start	1954	Upstream	NA	ENSG00000179051.9	RCC2	any_promoter	0.07325	0.0311	0	0	0.98921
chr1	17787078	17787090	GRHL2_MA1105.2	8.8673	-	chr1	17786611	17787151	ccRCC	gene	17776258	17776359	+	end	10522	Downstream	NA	ENSG00000239020.1	snoU13	distal_enhancer	0.01402	0.01627	0	0	-0.12105
chr1	17799449	17799461	GRHL2_MA1105.2	11.32564	+	chr1	17799130	17800145	ChRCC,ccRCC	gene	17776258	17776359	+	end	23278	Downstream	NA	ENSG00000239020.1	snoU13	distal_enhancer	0.04237	0.03111	0	0	0.33697
chr1	17802426	17802438	GRHL2_MA1105.2	7.60067	-	chr1	17802219	17802845	ChRCC,ccRCC	gene	17776258	17776359	+	end	26173	Downstream	NA	ENSG00000239020.1	snoU13	distal_enhancer	0.09902	0.03072	0	0	1.38436
chr1	17820856	17820868	GRHL2_MA1105.2	8.09913	-	chr1	17820646	17821246	ChRCC,ccRCC	gene	17776258	17776359	+	end	44587	Downstream	NA	ENSG00000239020.1	snoU13	distal_enhancer	0.08148	0.13533	0	1	-0.65809
chr1	17824801	17824813	GRHL2_MA1105.2	8.3045	+	chr1	17824491	17825124	ccRCC	gene	17866329	18024369	+	start	41522	Upstream	NA	ENSG00000074964.12	ARHGEF10L	distal_enhancer	0.0164	0.17553	0	1	-2.73672
chr1	17851318	17851330	GRHL2_MA1105.2	10.37444	+	chr1	17851233	17851750	ChRCC	gene	17866329	18024369	+	start	14838	Upstream	NA	ENSG00000074964.12	ARHGEF10L	distal_enhancer	0.10409	0.02997	1	0	1.47471
chr1	17853714	17853726	GRHL2_MA1105.2	7.57798	-	chr1	17853339	17854538	ChRCC,ccRCC	gene	17866329	18024369	+	start	12391	Upstream	NA	ENSG00000074964.12	ARHGEF10L	distal_enhancer	0.06814	0.06024	0	0	0.15034
chr1	17871752	17871764	GRHL2_MA1105.2	7.80682	-	chr1	17871543	17872260	ccRCC	gene	17866329	18024369	+	start	5572	PeakInsideFeature	NA	ENSG00000074964.12	ARHGEF10L	any_internal	0.01313	0.03435	0	0	-0.89145
chr1	17886531	17886543	GRHL2_MA1105.2	11.01011	-	chr1	17885848	17887125	ChRCC,ccRCC	gene	17866329	18024369	+	start	20157	PeakInsideFeature	NA	ENSG00000074964.12	ARHGEF10L	any_internal	0.43287	0.5153	1	1	-0.2454
chr1	17887460	17887472	GRHL2_MA1105.2	7.77781	+	chr1	17887375	17888563	ChRCC,ccRCC	gene	17866329	18024369	+	start	21640	PeakInsideFeature	NA	ENSG00000074964.12	ARHGEF10L	any_internal	0.10766	0.14659	1	1	-0.40729
chr1	17901994	17902006	GRHL2_MA1105.2	7.31995	+	chr1	17900908	17902059	ChRCC,ccRCC	gene	17866329	18024369	+	start	35154	PeakInsideFeature	NA	ENSG00000074964.12	ARHGEF10L	any_internal	0.05316	0.05479	0	0	-0.03582
chr1	17923240	17923252	GRHL2_MA1105.2	7.97695	+	chr1	17922437	17923602	ChRCC	gene	17866329	18024369	+	center	22330	PeakInsideFeature	NA	ENSG00000074964.12	ARHGEF10L	any_internal	0.04501	0.02492	0	0	0.63115
chr1	17954875	17954887	GRHL2_MA1105.2	7.92574	-	chr1	17954760	17955090	ChRCC	gene	17866329	18024369	+	center	9576	PeakInsideFeature	NA	ENSG00000074964.12	ARHGEF10L	any_internal	0.07349	0.04661	0	0	0.54704
chr1	17959310	17959322	GRHL2_MA1105.2	7.27873	-	chr1	17958982	17959465	ChRCC	gene	17866329	18024369	+	center	13874	PeakInsideFeature	NA	ENSG00000074964.12	ARHGEF10L	any_internal	0.06323	0.02512	0	0	1.0253
chr1	17962068	17962080	GRHL2_MA1105.2	7.69661	-	chr1	17961821	17962807	ChRCC,ccRCC	gene	17866329	18024369	+	center	16965	PeakInsideFeature	NA	ENSG00000074964.12	ARHGEF10L	any_internal	0.01524	0.05744	0	0	-1.36018
chr1	17996728	17996740	GRHL2_MA1105.2	7.38751	-	chr1	17996368	17996741	ccRCC	gene	17866329	18024369	+	end	27815	PeakInsideFeature	NA	ENSG00000074964.12	ARHGEF10L	any_internal	0.02113	0.04277	0	0	-0.73067
chr1	18007039	18007051	GRHL2_MA1105.2	7.71025	+	chr1	18006482	18007254	ChRCC,ccRCC	gene	17866329	18024369	+	end	17501	PeakInsideFeature	NA	ENSG00000074964.12	ARHGEF10L	any_internal	0.07899	0.03158	0	0	1.06746
chr1	18046650	18046662	GRHL2_MA1105.2	8.47156	-	chr1	18046261	18046862	ccRCC	gene	18044181	18076473	+	start	2380	PeakInsideFeature	NA	ENSG00000236648.1	RP11-473A10.2	any_internal	0.01079	0.01509	0	0	-0.25254
chr1	18145378	18145390	GRHL2_MA1105.2	8.14822	+	chr1	18145276	18146114	ccRCC	gene	18081807	18153558	+	end	7863	PeakInsideFeature	NA	ENSG00000117148.6	ACTL8	any_internal	0.00678	0.00752	0	0	-0.05668
chr1	18145911	18145923	GRHL2_MA1105.2	8.0101	-	chr1	18145276	18146114	ccRCC	gene	18081807	18153558	+	end	7863	PeakInsideFeature	NA	ENSG00000117148.6	ACTL8	any_internal	0.01356	0.03454	0	0	-0.87261
chr1	18214806	18214818	GRHL2_MA1105.2	7.39041	+	chr1	18214362	18215011	ChRCC,ccRCC	NA	NA	NA	NA	NA	NA	NA	NA	NA	NA	NA	0.03082	0.01964	0	0	0.44029
chr1	18362800	18362812	GRHL2_MA1105.2	8.53485	+	chr1	18362585	18363123	ChRCC	gene	18392150	18400906	+	start	29296	Upstream	NA	ENSG00000261781.1	RP11-174G17.2	distal_enhancer	0.04426	0.017	0	0	0.96365
chr1	18375284	18375296	GRHL2_MA1105.2	7.61246	+	chr1	18374383	18375423	ChRCC	gene	18392150	18400906	+	start	17247	Upstream	NA	ENSG00000261781.1	RP11-174G17.2	distal_enhancer	0.03112	0.01849	0	0	0.50439
chr1	18455108	18455120	GRHL2_MA1105.2	7.86417	-	chr1	18454701	18455260	ccRCC	gene	18434239	18704977	+	start	20741	PeakInsideFeature	NA	ENSG00000117154.7	IGSF21	any_internal	0.00785	0.03403	0	0	-1.2265
chr1	18612186	18612198	GRHL2_MA1105.2	7.43879	-	chr1	18609844	18612226	ChRCC,ccRCC	gene	18434239	18704977	+	center	41427	PeakInsideFeature	NA	ENSG00000117154.7	IGSF21	any_internal	0.00907	0.01857	0	0	-0.54366
chr1	18646959	18646971	GRHL2_MA1105.2	7.72764	-	chr1	18646433	18647097	ccRCC	gene	18434239	18704977	+	end	58212	PeakInsideFeature	NA	ENSG00000117154.7	IGSF21	any_internal	0.00906	0.01527	0	0	-0.37775
chr1	18701650	18701662	GRHL2_MA1105.2	7.44864	-	chr1	18701467	18701741	ccRCC	gene	18434239	18704977	+	end	3373	PeakInsideFeature	NA	ENSG00000117154.7	IGSF21	any_internal	0.01182	0.01723	0	0	-0.29882
chr1	18791320	18791332	GRHL2_MA1105.2	7.68955	+	chr1	18790528	18791829	ChRCC,ccRCC	gene	18807423	18812478	+	start	16245	Upstream	NA	ENSG00000179023.7	KLHDC7A	distal_enhancer	0.11108	0.18067	1	1	-0.64786
chr1	18890398	18890410	GRHL2_MA1105.2	7.30258	+	chr1	18890374	18890653	ccRCC	gene	18921907	18922130	+	start	31394	Upstream	NA	ENSG00000225478.2	RP1-8B22.2	distal_enhancer	0.01144	0.01557	0	0	-0.23704
chr1	18929734	18929746	GRHL2_MA1105.2	7.50303	+	chr1	18929446	18929817	ccRCC	gene	18921907	18922130	+	end	7501	Downstream	NA	ENSG00000225478.2	RP1-8B22.2	distal_enhancer	0.01306	0.0185	0	0	-0.28667
chr1	19193473	19193485	GRHL2_MA1105.2	7.47909	-	chr1	19192810	19193640	ccRCC	gene	19166092	19186176	-	start	7049	Upstream	NA	ENSG00000179002.5	TAS1R2	any_promoter	0.01003	0.02479	0	0	-0.74815
chr1	19229555	19229567	GRHL2_MA1105.2	7.86747	-	chr1	19228442	19230123	ChRCC,ccRCC	gene	19197925	19229275	-	start	7	OverlapStart	NA	ENSG00000159423.12	ALDH4A1	any_promoter	0.21383	0.22168	1	1	-0.04936
chr1	19229805	19229817	GRHL2_MA1105.2	8.92686	-	chr1	19228442	19230123	ChRCC,ccRCC	gene	19197925	19229275	-	start	7	OverlapStart	NA	ENSG00000159423.12	ALDH4A1	any_promoter	0.05686	0.04161	0	0	0.36304
chr1	19305786	19305798	GRHL2_MA1105.2	7.35947	+	chr1	19305660	19306300	ChRCC	gene	19230774	19283180	-	start	22800	Upstream	NA	ENSG00000169991.6	IFFO2	distal_enhancer	0.01005	0.01198	0	0	-0.12272
chr1	19326735	19326747	GRHL2_MA1105.2	8.47156	+	chr1	19326590	19326843	ChRCC	gene	19230774	19283180	-	start	43536	Upstream	NA	ENSG00000169991.6	IFFO2	distal_enhancer	0.02719	0.01438	0	0	0.57668
chr1	19337212	19337224	GRHL2_MA1105.2	8.00637	-	chr1	19336258	19338247	ChRCC,ccRCC	NA	NA	NA	NA	NA	NA	NA	NA	NA	NA	NA	0.09297	0.12688	0	1	-0.40491
chr1	19400850	19400862	GRHL2_MA1105.2	7.37339	+	chr1	19400781	19402177	ChRCC,ccRCC	gene	19398603	19402005	-	start	526	OverlapStart	NA	ENSG00000272084.1	RP5-1126H10.2	any_promoter	0.03201	0.10469	0	1	-1.41319
chr1	19407522	19407534	GRHL2_MA1105.2	7.69583	-	chr1	19405847	19408506	ChRCC,ccRCC	gene	19398603	19402005	-	start	5171	Upstream	NA	ENSG00000272084.1	RP5-1126H10.2	any_promoter	0.05488	0.07406	0	0	-0.36528
chr1	19415377	19415389	GRHL2_MA1105.2	7.3566	+	chr1	19415198	19415509	ChRCC	gene	19410045	19410145	-	start	5208	Upstream	NA	ENSG00000266098.1	AL137127.1	any_promoter	0.02422	0.02644	0	0	-0.08655
chr1	19466229	19466241	GRHL2_MA1105.2	7.62806	-	chr1	19465539	19466358	ChRCC	gene	19400999	19536770	-	center	2936	PeakInsideFeature	NA	ENSG00000127481.10	UBR4	any_internal	0.01612	0.01666	0	0	-0.02775
chr1	19483504	19483516	GRHL2_MA1105.2	9.377	+	chr1	19482772	19483605	ChRCC,ccRCC	gene	19400999	19536770	-	center	14304	PeakInsideFeature	NA	ENSG00000127481.10	UBR4	any_internal	0.02477	0.04002	0	0	-0.50416
chr1	19489246	19489258	GRHL2_MA1105.2	7.25269	+	chr1	19488730	19489293	ccRCC	gene	19400999	19536770	-	center	20127	PeakInsideFeature	NA	ENSG00000127481.10	UBR4	any_internal	0.00746	0.03072	0	0	-1.14716
chr1	19492286	19492298	GRHL2_MA1105.2	8.35893	-	chr1	19492136	19492886	ccRCC	gene	19400999	19536770	-	center	23627	PeakInsideFeature	NA	ENSG00000127481.10	UBR4	any_internal	0.00695	0.02041	0	0	-0.78425
chr1	19546561	19546573	GRHL2_MA1105.2	7.28626	-	chr1	19545587	19546827	ccRCC	gene	19400999	19536770	-	start	9437	Upstream	NA	ENSG00000127481.10	UBR4	any_promoter	0.01569	0.02415	0	0	-0.38848
chr1	19578735	19578747	GRHL2_MA1105.2	7.60307	+	chr1	19577595	19578959	ChRCC,ccRCC	gene	19542157	19578046	-	start	231	OverlapStart	NA	ENSG00000127463.9	EMC1	any_promoter	0.02	0.02672	0	0	-0.27747
chr1	19598719	19598731	GRHL2_MA1105.2	8.06831	+	chr1	19598577	19598910	ChRCC,ccRCC	gene	19592475	19600688	-	start	1945	PeakInsideFeature	NA	ENSG00000211454.9	AKR7L	any_internal	0.04801	0.06703	0	0	-0.39901
chr1	19636707	19636719	GRHL2_MA1105.2	7.52583	+	chr1	19636424	19636949	ccRCC	gene	19638819	19655794	+	start	2133	Upstream	NA	ENSG00000040487.8	PQLC2	any_promoter	0.01746	0.12943	0	1	-2.27545
chr1	19668470	19668482	GRHL2_MA1105.2	8.17883	+	chr1	19667902	19668492	ChRCC,ccRCC	gene	19665266	19812066	-	end	2931	PeakInsideFeature	NA	ENSG00000077549.13	CAPZB	any_internal	0.01391	0.03035	0	0	-0.71567
chr1	19674107	19674119	GRHL2_MA1105.2	7.43625	-	chr1	19673989	19674724	ccRCC	gene	19665266	19812066	-	end	9090	PeakInsideFeature	NA	ENSG00000077549.13	CAPZB	any_internal	0.013	0.03025	0	0	-0.76446
chr1	19674298	19674310	GRHL2_MA1105.2	7.41884	-	chr1	19673989	19674724	ccRCC	gene	19665266	19812066	-	end	9090	PeakInsideFeature	NA	ENSG00000077549.13	CAPZB	any_internal	0.01236	0.01686	0	0	-0.24748
chr1	19718156	19718168	GRHL2_MA1105.2	9.79361	+	chr1	19716761	19718587	ChRCC,ccRCC	gene	19665266	19812066	-	center	20992	PeakInsideFeature	NA	ENSG00000077549.13	CAPZB	any_internal	0.02487	0.05332	0	0	-0.83044
chr1	19745079	19745091	GRHL2_MA1105.2	7.26256	+	chr1	19744767	19745236	ChRCC,ccRCC	gene	19750877	19751163	+	start	5876	Upstream	NA	ENSG00000240490.2	RN7SL277P	any_promoter	0.04884	0.0437	0	0	0.12803
chr1	19756224	19756236	GRHL2_MA1105.2	7.84986	+	chr1	19755953	19757422	ChRCC,ccRCC	gene	19665266	19812066	-	center	18021	PeakInsideFeature	NA	ENSG00000077549.13	CAPZB	any_internal	0.08102	0.02729	0	0	1.25004
chr1	19762264	19762276	GRHL2_MA1105.2	7.36479	-	chr1	19761589	19762353	ccRCC	gene	19665266	19812066	-	center	23305	PeakInsideFeature	NA	ENSG00000077549.13	CAPZB	any_internal	0.02129	0.03744	0	0	-0.57505
chr1	19766568	19766580	GRHL2_MA1105.2	7.63979	-	chr1	19765865	19766636	ChRCC,ccRCC	gene	19665266	19812066	-	center	27584	PeakInsideFeature	NA	ENSG00000077549.13	CAPZB	any_internal	0.07461	0.02368	0	0	1.28689
chr1	19774397	19774409	GRHL2_MA1105.2	7.46428	+	chr1	19774355	19776175	ChRCC,ccRCC	gene	19665266	19812066	-	center	36599	PeakInsideFeature	NA	ENSG00000077549.13	CAPZB	any_internal	0.01505	0.03134	0	0	-0.68639
chr1	19774996	19775008	GRHL2_MA1105.2	7.2653	-	chr1	19774355	19776175	ChRCC,ccRCC	gene	19665266	19812066	-	center	36599	PeakInsideFeature	NA	ENSG00000077549.13	CAPZB	any_internal	0.0305	0.11579	0	1	-1.59536
chr1	19785721	19785733	GRHL2_MA1105.2	7.30627	+	chr1	19785318	19785749	ChRCC,ccRCC	gene	19665266	19812066	-	start	26533	PeakInsideFeature	NA	ENSG00000077549.13	CAPZB	any_internal	0.04802	0.02961	0	0	0.53186
chr1	19789944	19789956	GRHL2_MA1105.2	7.3585	+	chr1	19789410	19790250	ChRCC,ccRCC	gene	19665266	19812066	-	start	22236	PeakInsideFeature	NA	ENSG00000077549.13	CAPZB	any_internal	0.05706	0.11732	0	1	-0.90808
chr1	19801411	19801423	GRHL2_MA1105.2	7.2489	-	chr1	19801220	19801590	ChRCC	gene	19665266	19812066	-	start	10661	PeakInsideFeature	NA	ENSG00000077549.13	CAPZB	any_internal	0.05218	0.01809	0	0	1.10086
chr1	19835608	19835620	GRHL2_MA1105.2	7.89696	-	chr1	19835199	19835964	ccRCC	gene	19837086	19837227	+	start	1505	Upstream	NA	ENSG00000201609.1	RNU4-28P	any_promoter	0.0203	0.08806	0	0	-1.64077
chr1	19860055	19860067	GRHL2_MA1105.2	8.09319	-	chr1	19860041	19860710	ccRCC	gene	19858663	19858768	-	start	1607	Upstream	NA	ENSG00000239027.1	snoU13	any_promoter	0.00892	0.01671	0	0	-0.46259
chr1	19908584	19908596	GRHL2_MA1105.2	7.26133	-	chr1	19908391	19909266	ChRCC,ccRCC	gene	19918295	19923326	-	end	9467	Downstream	NA	ENSG00000235185.1	RP5-1056L3.1	distal_enhancer	0.01669	0.01822	0	0	-0.07576
chr1	19942004	19942016	GRHL2_MA1105.2	7.66758	-	chr1	19941357	19942062	ChRCC,ccRCC	gene	19923476	19956314	+	center	1814	PeakInsideFeature	NA	ENSG00000173436.9	MINOS1	any_internal	0.01946	0.01444	0	0	0.25355
chr1	19944509	19944521	GRHL2_MA1105.2	9.23075	+	chr1	19944383	19945016	ChRCC,ccRCC	gene	19923476	19956314	+	center	4804	PeakInsideFeature	NA	ENSG00000173436.9	MINOS1	any_internal	0.06699	0.03565	0	0	0.73297
chr1	19946492	19946504	GRHL2_MA1105.2	8.0101	+	chr1	19946355	19946613	ccRCC	gene	19923476	19956314	+	center	6589	PeakInsideFeature	NA	ENSG00000173436.9	MINOS1	any_internal	0.01935	0.05127	0	0	-1.02037
chr1	19973190	19973202	GRHL2_MA1105.2	8.1773	-	chr1	19972210	19973244	ccRCC	gene	19967047	19984945	+	center	3269	PeakInsideFeature	NA	ENSG00000158747.9	NBL1	any_internal	0.01569	0.05391	0	0	-1.26065
chr1	19977312	19977324	GRHL2_MA1105.2	7.71652	-	chr1	19977045	19978136	ChRCC,ccRCC	gene	19967047	19984945	+	center	1594	PeakInsideFeature	NA	ENSG00000158747.9	NBL1	any_internal	0.01899	0.04169	0	0	-0.79905
chr1	19977954	19977966	GRHL2_MA1105.2	8.07821	-	chr1	19977045	19978136	ChRCC,ccRCC	gene	19967047	19984945	+	center	1594	PeakInsideFeature	NA	ENSG00000158747.9	NBL1	any_internal	0.04608	0.05725	0	0	-0.25503
chr1	19980139	19980151	GRHL2_MA1105.2	8.15858	+	chr1	19979882	19980667	ChRCC,ccRCC	gene	19923472	19984549	+	end	4275	PeakInsideFeature	NA	ENSG00000270136.1	MINOS1-NBL1	any_internal	0.03967	0.0588	0	0	-0.45679
chr1	20061013	20061025	GRHL2_MA1105.2	7.93272	-	chr1	20060583	20061744	ccRCC	gene	20008705	20126438	-	center	6408	PeakInsideFeature	NA	ENSG00000162542.9	TMCO4	any_internal	0.0129	0.15562	0	1	-2.76651
chr1	20089259	20089271	GRHL2_MA1105.2	7.37832	-	chr1	20088748	20089406	ChRCC,ccRCC	gene	20008705	20126438	-	center	21506	PeakInsideFeature	NA	ENSG00000162542.9	TMCO4	any_internal	0.02731	0.04481	0	0	-0.53481
chr1	20091751	20091763	GRHL2_MA1105.2	7.29725	+	chr1	20091288	20092775	ChRCC,ccRCC	gene	20008705	20126438	-	center	24460	PeakInsideFeature	NA	ENSG00000162542.9	TMCO4	any_internal	0.01631	0.03945	0	0	-0.86908
chr1	20102717	20102729	GRHL2_MA1105.2	8.13236	-	chr1	20102510	20103215	ChRCC	gene	20008705	20126438	-	start	23576	PeakInsideFeature	NA	ENSG00000162542.9	TMCO4	any_internal	0.12447	0.01367	1	0	2.42479
chr1	20109737	20109749	GRHL2_MA1105.2	7.51072	+	chr1	20109300	20110258	ChRCC	gene	20008705	20126438	-	start	16659	PeakInsideFeature	NA	ENSG00000162542.9	TMCO4	any_internal	0.07931	0.02062	0	0	1.49396
chr1	20183410	20183422	GRHL2_MA1105.2	7.47209	-	chr1	20183253	20183531	ChRCC	gene	20209005	20239438	+	start	25613	Upstream	NA	ENSG00000169914.5	OTUD3	distal_enhancer	0.03493	0.02696	0	0	0.2705
chr1	20204343	20204355	GRHL2_MA1105.2	7.54223	-	chr1	20204217	20205534	ChRCC,ccRCC	gene	20209005	20239438	+	start	4130	Upstream	NA	ENSG00000169914.5	OTUD3	any_promoter	0.02931	0.08242	0	0	-1.19877
chr1	20316496	20316508	GRHL2_MA1105.2	9.75559	+	chr1	20316468	20317195	ChRCC	gene	20301924	20306932	-	start	9899	Upstream	NA	ENSG00000188257.6	PLA2G2A	any_promoter	0.01751	0.00875	0	0	0.51463
chr1	20463683	20463695	GRHL2_MA1105.2	8.09593	-	chr1	20463577	20463845	ChRCC	gene	20465818	20476879	+	start	2107	Upstream	NA	ENSG00000158786.4	PLA2G2F	any_promoter	0.0199	0.01247	0	0	0.38688
chr1	20491640	20491652	GRHL2_MA1105.2	7.60067	-	chr1	20490795	20493055	ChRCC,ccRCC	gene	20487745	20503917	-	center	3906	PeakInsideFeature	NA	ENSG00000187980.6	PLA2G2C	any_internal	0.0189	0.06544	0	0	-1.3343
chr1	20513979	20513991	GRHL2_MA1105.2	7.8948	-	chr1	20511738	20514102	ChRCC,ccRCC	gene	20510734	20512979	-	start	59	OverlapStart	NA	ENSG00000225986.1	RP3-340N1.5	any_promoter	0.07406	0.05307	0	0	0.40505
chr1	20514089	20514101	GRHL2_MA1105.2	8.16347	+	chr1	20511738	20514102	ChRCC,ccRCC	gene	20510734	20512979	-	start	59	OverlapStart	NA	ENSG00000225986.1	RP3-340N1.5	any_promoter	0.04083	0.03435	0	0	0.18999
chr1	20526025	20526037	GRHL2_MA1105.2	7.33464	-	chr1	20525842	20526696	ChRCC,ccRCC	gene	20512577	20522541	+	end	3728	Downstream	NA	ENSG00000162543.5	UBXN10	distal_enhancer	0.13908	0.03384	1	0	1.72752
chr1	20541851	20541863	GRHL2_MA1105.2	7.46228	+	chr1	20541541	20542818	ChRCC	gene	20512577	20522541	+	end	19638	Downstream	NA	ENSG00000162543.5	UBXN10	distal_enhancer	0.12007	0.01734	1	0	2.18239
chr1	20552994	20553006	GRHL2_MA1105.2	7.33338	+	chr1	20552783	20553239	ChRCC	gene	20569587	20571148	+	start	16576	Upstream	NA	ENSG00000228105.1	RP3-340N1.6	distal_enhancer	0.365	0.01079	1	0	4.06681
chr1	20576812	20576824	GRHL2_MA1105.2	7.52231	+	chr1	20576613	20577953	ChRCC,ccRCC	gene	20569587	20571148	+	end	6135	Downstream	NA	ENSG00000228105.1	RP3-340N1.6	distal_enhancer	0.02684	0.02186	0	0	0.19968
chr1	20577322	20577334	GRHL2_MA1105.2	7.69661	+	chr1	20576613	20577953	ChRCC,ccRCC	gene	20569587	20571148	+	end	6135	Downstream	NA	ENSG00000228105.1	RP3-340N1.6	distal_enhancer	0.35559	0.47853	1	1	-0.41655
chr1	20656445	20656457	GRHL2_MA1105.2	8.02268	+	chr1	20656350	20656611	ChRCC	gene	20620703	20649680	-	start	6800	Upstream	NA	ENSG00000226664.1	RP4-745E8.2	any_promoter	0.05405	0.03031	0	0	0.64641
chr1	20694038	20694050	GRHL2_MA1105.2	10.6039	-	chr1	20691827	20694623	ChRCC,ccRCC	gene	20687071	20757727	-	end	6154	PeakInsideFeature	NA	ENSG00000236963.1	RP4-749H3.1	any_internal	0.17658	0.02335	1	0	2.42581
chr1	20756947	20756959	GRHL2_MA1105.2	7.46587	+	chr1	20756631	20757287	ChRCC,ccRCC	gene	20687071	20757727	-	start	768	PeakInsideFeature	NA	ENSG00000236963.1	RP4-749H3.1	any_promoter	0.04966	0.05012	0	0	-0.01078
chr1	20767059	20767071	GRHL2_MA1105.2	7.53	+	chr1	20767006	20767641	ChRCC,ccRCC	gene	20687071	20757727	-	start	9596	Upstream	NA	ENSG00000236963.1	RP4-749H3.1	any_promoter	0.02249	0.03451	0	0	-0.43477
chr1	20807688	20807700	GRHL2_MA1105.2	8.09913	+	chr1	20806767	20808470	ChRCC,ccRCC	gene	20808883	20812713	-	end	1265	Downstream	NA	ENSG00000162545.5	CAMK2N1	distal_enhancer	0.23114	0.08008	1	0	1.40388
chr1	20810670	20810682	GRHL2_MA1105.2	7.77195	-	chr1	20810257	20811146	ChRCC,ccRCC	gene	20808883	20812713	-	center	97	PeakInsideFeature	NA	ENSG00000162545.5	CAMK2N1	any_internal	0.30714	0.27553	1	1	0.15063
chr1	20820406	20820418	GRHL2_MA1105.2	10.50663	-	chr1	20820130	20821845	ChRCC,ccRCC	gene	20808883	20812713	-	start	8274	Upstream	NA	ENSG00000162545.5	CAMK2N1	any_promoter	0.45263	0.36626	1	1	0.29693
chr1	20881081	20881093	GRHL2_MA1105.2	9.57656	+	chr1	20880904	20881752	ChRCC	gene	20878931	20881512	+	end	184	OverlapEnd	NA	ENSG00000183114.6	FAM43B	any_internal	0.05194	0.02396	0	0	0.83585
chr1	20914964	20914976	GRHL2_MA1105.2	7.45214	+	chr1	20914488	20917369	ChRCC,ccRCC	gene	20915440	20945401	+	start	488	OverlapStart	NA	ENSG00000158825.5	CDA	any_promoter	0.03141	0.01768	0	0	0.55338
chr1	20916672	20916684	GRHL2_MA1105.2	8.49103	+	chr1	20914488	20917369	ChRCC,ccRCC	gene	20915440	20945401	+	start	488	OverlapStart	NA	ENSG00000158825.5	CDA	any_promoter	0.0643	0.02379	0	0	1.09886
chr1	20916762	20916774	GRHL2_MA1105.2	10.94937	+	chr1	20914488	20917369	ChRCC,ccRCC	gene	20915440	20945401	+	start	488	OverlapStart	NA	ENSG00000158825.5	CDA	any_promoter	0.07652	0.02917	0	0	1.1103
chr1	20916887	20916899	GRHL2_MA1105.2	8.53485	-	chr1	20914488	20917369	ChRCC,ccRCC	gene	20915440	20945401	+	start	488	OverlapStart	NA	ENSG00000158825.5	CDA	any_promoter	0.15904	0.04371	1	0	1.6238
chr1	20920569	20920581	GRHL2_MA1105.2	8.11214	+	chr1	20920323	20920715	ChRCC	gene	20915440	20945401	+	start	5079	PeakInsideFeature	NA	ENSG00000158825.5	CDA	any_internal	0.12628	0.02113	1	0	2.07179
chr1	20931315	20931327	GRHL2_MA1105.2	7.66864	-	chr1	20930642	20931504	ccRCC	gene	20915440	20945401	+	center	653	PeakInsideFeature	NA	ENSG00000158825.5	CDA	any_internal	0.0234	0.06003	0	0	-1.03137
chr1	20976596	20976608	GRHL2_MA1105.2	7.62757	-	chr1	20976545	20976864	ccRCC	gene	20976855	20977207	-	start	503	OverlapEnd	NA	ENSG00000257033.1	AL391357.1	any_promoter	0.01689	0.02659	0	0	-0.42162
chr1	20987495	20987507	GRHL2_MA1105.2	7.83185	+	chr1	20987339	20988828	ChRCC,ccRCC	gene	20978269	20988000	-	start	83	OverlapStart	NA	ENSG00000244038.5	DDOST	any_promoter	0.04502	0.08469	0	0	-0.76516
chr1	21095524	21095536	GRHL2_MA1105.2	7.33968	+	chr1	21094784	21095973	ChRCC	gene	21069153	21113816	-	center	3894	PeakInsideFeature	NA	ENSG00000127483.13	HP1BP3	any_internal	0.28734	0.01414	1	0	3.5333
chr1	21112788	21112800	GRHL2_MA1105.2	8.04491	-	chr1	21112474	21114673	ChRCC,ccRCC	gene	21069153	21113816	-	start	243	OverlapStart	NA	ENSG00000127483.13	HP1BP3	any_promoter	0.09377	0.16224	0	1	-0.72182
chr1	21211367	21211379	GRHL2_MA1105.2	8.97758	+	chr1	21211244	21211907	ccRCC	gene	21132962	21503377	-	end	78613	PeakInsideFeature	NA	ENSG00000075151.15	EIF4G3	any_internal	0.01073	0.02331	0	0	-0.64263
chr1	21220939	21220951	GRHL2_MA1105.2	7.50922	-	chr1	21220924	21221354	ChRCC	gene	21132962	21503377	-	end	88177	PeakInsideFeature	NA	ENSG00000075151.15	EIF4G3	any_internal	0.01144	0.00631	0	0	0.36181
chr1	21223375	21223387	GRHL2_MA1105.2	7.32132	+	chr1	21223151	21223611	ChRCC,ccRCC	gene	21132962	21503377	-	end	90419	PeakInsideFeature	NA	ENSG00000075151.15	EIF4G3	any_internal	0.02481	0.03588	0	0	-0.38218
chr1	21259351	21259363	GRHL2_MA1105.2	7.31704	+	chr1	21258559	21259657	ccRCC	gene	21132962	21503377	-	center	59061	PeakInsideFeature	NA	ENSG00000075151.15	EIF4G3	any_internal	0.01453	0.03793	0	0	-0.92032
chr1	21266709	21266721	GRHL2_MA1105.2	7.69538	+	chr1	21266394	21266805	ccRCC	gene	21132962	21503377	-	center	51570	PeakInsideFeature	NA	ENSG00000075151.15	EIF4G3	any_internal	0.01131	0.01557	0	0	-0.24518
chr1	21266776	21266788	GRHL2_MA1105.2	7.26003	+	chr1	21266394	21266805	ccRCC	gene	21132962	21503377	-	center	51570	PeakInsideFeature	NA	ENSG00000075151.15	EIF4G3	any_internal	0.00944	0.00899	0	0	0.03106
chr1	21327813	21327825	GRHL2_MA1105.2	9.32824	+	chr1	21327608	21327903	ccRCC	gene	21132962	21503377	-	center	9586	PeakInsideFeature	NA	ENSG00000075151.15	EIF4G3	any_internal	0.02445	0.0273	0	0	-0.10951
chr1	21339963	21339975	GRHL2_MA1105.2	7.63301	-	chr1	21339020	21340316	ChRCC,ccRCC	gene	21330042	21330427	-	start	9241	Upstream	NA	ENSG00000233072.1	RPS15AP6	any_promoter	0.0264	0.01636	0	0	0.44145
chr1	21348941	21348953	GRHL2_MA1105.2	7.64487	+	chr1	21348663	21350506	ChRCC,ccRCC	gene	21132962	21503377	-	center	31415	PeakInsideFeature	NA	ENSG00000075151.15	EIF4G3	any_internal	0.48748	0.42514	1	1	0.19246
chr1	21349086	21349098	GRHL2_MA1105.2	8.55685	-	chr1	21348663	21350506	ChRCC,ccRCC	gene	21132962	21503377	-	center	31415	PeakInsideFeature	NA	ENSG00000075151.15	EIF4G3	any_internal	0.18726	0.10972	1	1	0.71253
chr1	21349566	21349578	GRHL2_MA1105.2	7.35245	+	chr1	21348663	21350506	ChRCC,ccRCC	gene	21132962	21503377	-	center	31415	PeakInsideFeature	NA	ENSG00000075151.15	EIF4G3	any_internal	0.02834	0.02411	0	0	0.16113
chr1	21416465	21416477	GRHL2_MA1105.2	7.92799	+	chr1	21416067	21416491	ccRCC	gene	21132962	21503377	-	start	87098	PeakInsideFeature	NA	ENSG00000075151.15	EIF4G3	any_internal	0.00674	0.0145	0	0	-0.50702
chr1	21417567	21417579	GRHL2_MA1105.2	7.86255	+	chr1	21417114	21418275	ccRCC	gene	21132962	21503377	-	start	85683	PeakInsideFeature	NA	ENSG00000075151.15	EIF4G3	any_internal	0.00924	0.02502	0	0	-0.81067
chr1	21441497	21441509	GRHL2_MA1105.2	7.25387	-	chr1	21441372	21442219	ChRCC,ccRCC	gene	21132962	21503377	-	start	61582	PeakInsideFeature	NA	ENSG00000075151.15	EIF4G3	any_internal	0.00644	0.02608	0	0	-1.05897
chr1	21442027	21442039	GRHL2_MA1105.2	7.68903	+	chr1	21441372	21442219	ChRCC,ccRCC	gene	21132962	21503377	-	start	61582	PeakInsideFeature	NA	ENSG00000075151.15	EIF4G3	any_internal	0.01159	0.0425	0	0	-1.21902
chr1	21594639	21594651	GRHL2_MA1105.2	7.64132	+	chr1	21594602	21595738	ChRCC,ccRCC	gene	21543739	21671997	-	center	12698	PeakInsideFeature	NA	ENSG00000117298.10	ECE1	any_internal	0.043	0.03256	0	0	0.30562
chr1	21606144	21606156	GRHL2_MA1105.2	7.47425	+	chr1	21605377	21607185	ccRCC	gene	21543739	21671997	-	center	1587	PeakInsideFeature	NA	ENSG00000117298.10	ECE1	any_internal	0.01137	0.04725	0	0	-1.35395
chr1	21611167	21611179	GRHL2_MA1105.2	7.93541	+	chr1	21610734	21611960	ChRCC,ccRCC	gene	21619782	21626267	+	start	8435	Upstream	NA	ENSG00000231105.1	RP5-1071N3.1	any_promoter	0.02646	0.01684	0	0	0.41924
chr1	21616028	21616040	GRHL2_MA1105.2	10.69371	+	chr1	21616008	21617296	ChRCC,ccRCC	gene	21619782	21626267	+	start	3130	Upstream	NA	ENSG00000231105.1	RP5-1071N3.1	any_promoter	0.04048	0.04275	0	0	-0.06145
chr1	21617260	21617272	GRHL2_MA1105.2	8.05989	+	chr1	21616008	21617296	ChRCC,ccRCC	gene	21619782	21626267	+	start	3130	Upstream	NA	ENSG00000231105.1	RP5-1071N3.1	any_promoter	0.05793	0.05477	0	0	0.06702
chr1	21625873	21625885	GRHL2_MA1105.2	7.88699	+	chr1	21625370	21625918	ChRCC	gene	21619782	21626267	+	end	623	PeakInsideFeature	NA	ENSG00000231105.1	RP5-1071N3.1	any_internal	0.05376	0.01489	0	0	1.30013
chr1	21634191	21634203	GRHL2_MA1105.2	7.68514	-	chr1	21633803	21634555	ccRCC	gene	21543739	21671997	-	center	26311	PeakInsideFeature	NA	ENSG00000117298.10	ECE1	any_internal	0.0183	0.02169	0	0	-0.15451
chr1	21651036	21651048	GRHL2_MA1105.2	7.90459	+	chr1	21650289	21652152	ChRCC,ccRCC	gene	21543739	21671997	-	start	20777	PeakInsideFeature	NA	ENSG00000117298.10	ECE1	any_internal	0.23186	0.21082	1	1	0.13035
chr1	21664181	21664193	GRHL2_MA1105.2	7.6787	+	chr1	21663994	21666112	ChRCC,ccRCC	gene	21543739	21671997	-	start	6944	PeakInsideFeature	NA	ENSG00000117298.10	ECE1	any_internal	0.11266	0.05356	1	0	0.93038
chr1	21766497	21766509	GRHL2_MA1105.2	9.93012	-	chr1	21766190	21767392	ChRCC,ccRCC	gene	21766620	21811498	+	start	171	OverlapStart	NA	ENSG00000142794.14	NBPF3	any_promoter	0.54514	0.60673	1	1	-0.15135
chr1	21776783	21776795	GRHL2_MA1105.2	7.95425	-	chr1	21776403	21776972	ChRCC	gene	21766620	21811498	+	start	10067	PeakInsideFeature	NA	ENSG00000142794.14	NBPF3	any_internal	0.01718	0.01445	0	0	0.14333
chr1	21781757	21781769	GRHL2_MA1105.2	7.55624	-	chr1	21781085	21782033	ChRCC,ccRCC	gene	21766620	21811498	+	center	7500	PeakInsideFeature	NA	ENSG00000142794.14	NBPF3	any_internal	0.01546	0.01326	0	0	0.12192
chr1	21794652	21794664	GRHL2_MA1105.2	9.46138	-	chr1	21794446	21795425	ChRCC	gene	21786248	21786575	-	start	8360	Upstream	NA	ENSG00000176378.8	PFN1P10	any_promoter	0.13513	0.01303	1	0	2.57042
chr1	21794664	21794676	GRHL2_MA1105.2	8.85448	+	chr1	21794446	21795425	ChRCC	gene	21786248	21786575	-	start	8360	Upstream	NA	ENSG00000176378.8	PFN1P10	any_promoter	0.13719	0.01303	1	0	2.59052
chr1	21838039	21838051	GRHL2_MA1105.2	9.11999	-	chr1	21837844	21838862	ccRCC	gene	21835857	21904905	+	start	2496	PeakInsideFeature	NA	ENSG00000162551.9	ALPL	any_internal	0.01349	0.0418	0	0	-1.08707
chr1	21909585	21909597	GRHL2_MA1105.2	9.8841	+	chr1	21909452	21909696	ChRCC	gene	21912964	21917680	+	start	3390	Upstream	NA	ENSG00000233431.1	RP11-63N8.3	any_promoter	0.02847	0.04274	0	0	-0.43867
chr1	21950137	21950149	GRHL2_MA1105.2	7.64769	+	chr1	21946541	21950712	ChRCC,ccRCC	gene	21922707	21995801	-	center	10628	PeakInsideFeature	NA	ENSG00000076864.15	RAP1GAP	any_internal	0.08867	0.14891	0	1	-0.6783
chr1	21960672	21960684	GRHL2_MA1105.2	7.70688	+	chr1	21959796	21961962	ChRCC,ccRCC	gene	21922707	21995801	-	center	1625	PeakInsideFeature	NA	ENSG00000076864.15	RAP1GAP	any_internal	0.37663	0.03781	1	0	2.97181
chr1	21961169	21961181	GRHL2_MA1105.2	9.58621	+	chr1	21959796	21961962	ChRCC,ccRCC	gene	21922707	21995801	-	center	1625	PeakInsideFeature	NA	ENSG00000076864.15	RAP1GAP	any_internal	0.40152	0.05513	1	0	2.62857
chr1	21965474	21965486	GRHL2_MA1105.2	7.56484	-	chr1	21964833	21966465	ChRCC,ccRCC	gene	21922707	21995801	-	center	6395	PeakInsideFeature	NA	ENSG00000076864.15	RAP1GAP	any_internal	0.62511	0.29133	1	1	1.07143
chr1	21965806	21965818	GRHL2_MA1105.2	10.05831	-	chr1	21964833	21966465	ChRCC,ccRCC	gene	21922707	21995801	-	center	6395	PeakInsideFeature	NA	ENSG00000076864.15	RAP1GAP	any_internal	0.86123	0.16049	1	1	2.34195
chr1	21999975	21999987	GRHL2_MA1105.2	7.86418	+	chr1	21999815	22000481	ChRCC,ccRCC	gene	21922707	21995801	-	start	4347	Upstream	NA	ENSG00000076864.15	RAP1GAP	any_promoter	0.12564	0.0664	1	0	0.81446
chr1	22003076	22003088	GRHL2_MA1105.2	10.62662	+	chr1	22002419	22003189	ChRCC	gene	21922707	21995801	-	start	7003	Upstream	NA	ENSG00000076864.15	RAP1GAP	any_promoter	0.07829	0.01225	0	0	1.91029
chr1	22029388	22029400	GRHL2_MA1105.2	7.94098	-	chr1	22029324	22030382	ChRCC,ccRCC	gene	22004790	22110099	-	end	25063	PeakInsideFeature	NA	ENSG00000090686.11	USP48	any_internal	0.04145	0.03781	0	0	0.10237
chr1	22060603	22060615	GRHL2_MA1105.2	10.62181	+	chr1	22060407	22060810	ChRCC	gene	22004790	22110099	-	center	3164	PeakInsideFeature	NA	ENSG00000090686.11	USP48	any_internal	0.01877	0.00829	0	0	0.60842
chr1	22062687	22062699	GRHL2_MA1105.2	7.2682	+	chr1	22062602	22062802	ChRCC	gene	22004790	22110099	-	center	5258	PeakInsideFeature	NA	ENSG00000090686.11	USP48	any_internal	0.01537	0.01914	0	0	-0.18819
chr1	22063605	22063617	GRHL2_MA1105.2	7.82275	+	chr1	22063537	22063825	ccRCC	gene	22004790	22110099	-	center	6237	PeakInsideFeature	NA	ENSG00000090686.11	USP48	any_internal	0.00966	0.01323	0	0	-0.22309
chr1	22063800	22063812	GRHL2_MA1105.2	7.82275	+	chr1	22063537	22063825	ccRCC	gene	22004790	22110099	-	center	6237	PeakInsideFeature	NA	ENSG00000090686.11	USP48	any_internal	0.00402	0.01609	0	0	-0.82246
chr1	22073028	22073040	GRHL2_MA1105.2	10.05831	-	chr1	22072800	22073369	ChRCC	gene	22004790	22110099	-	center	15640	PeakInsideFeature	NA	ENSG00000090686.11	USP48	any_internal	0.03665	0.01027	0	0	1.13843
chr1	22088287	22088299	GRHL2_MA1105.2	8.15776	+	chr1	22088084	22088909	ChRCC,ccRCC	gene	22094761	22095068	+	start	6265	Upstream	NA	ENSG00000231978.2	RP11-132G19.3	any_promoter	0.00913	0.00789	0	0	0.0886
chr1	22100321	22100333	GRHL2_MA1105.2	8.0526	+	chr1	22100073	22100517	ccRCC	gene	22004790	22110099	-	start	9804	PeakInsideFeature	NA	ENSG00000090686.11	USP48	any_internal	0.01519	0.05573	0	0	-1.32672
chr1	22109994	22110006	GRHL2_MA1105.2	7.25133	-	chr1	22108391	22110723	ChRCC,ccRCC	gene	22004790	22110099	-	start	542	OverlapStart	NA	ENSG00000090686.11	USP48	any_promoter	0.17356	0.20747	1	1	-0.24251
chr1	22145226	22145238	GRHL2_MA1105.2	7.32494	+	chr1	22145183	22145563	ChRCC,ccRCC	gene	22138757	22151714	+	center	138	PeakInsideFeature	NA	ENSG00000187942.7	LDLRAD2	any_internal	0.02649	0.03313	0	0	-0.23134
chr1	22158284	22158296	GRHL2_MA1105.2	7.5225	-	chr1	22158059	22158329	ccRCC	gene	22148737	22263790	-	end	9457	PeakInsideFeature	NA	ENSG00000142798.12	HSPG2	any_internal	0.02552	0.03336	0	0	-0.27585
chr1	22174782	22174794	GRHL2_MA1105.2	7.31704	-	chr1	22174495	22175054	ChRCC,ccRCC	gene	22148737	22263790	-	end	26037	PeakInsideFeature	NA	ENSG00000142798.12	HSPG2	any_internal	0.01779	0.0259	0	0	-0.35064
chr1	22196675	22196687	GRHL2_MA1105.2	7.88874	-	chr1	22196137	22196887	ChRCC,ccRCC	gene	22148737	22263790	-	center	9751	PeakInsideFeature	NA	ENSG00000142798.12	HSPG2	any_internal	0.07047	0.05495	0	0	0.30206
chr1	22232879	22232891	GRHL2_MA1105.2	7.97695	+	chr1	22232669	22233097	ChRCC,ccRCC	gene	22234590	22235073	+	start	1707	Upstream	NA	ENSG00000232037.2	RP11-26H16.1	any_promoter	0.04641	0.08486	0	0	-0.73276
chr1	22234820	22234832	GRHL2_MA1105.2	7.24071	+	chr1	22234695	22234983	ChRCC	gene	22234590	22235073	+	start	249	PeakInsideFeature	NA	ENSG00000232037.2	RP11-26H16.1	any_promoter	0.04207	0.02702	0	0	0.47385
chr1	22260438	22260450	GRHL2_MA1105.2	7.74983	+	chr1	22260042	22260817	ChRCC,ccRCC	gene	22148737	22263790	-	start	3361	PeakInsideFeature	NA	ENSG00000142798.12	HSPG2	any_internal	0.25233	0.06696	1	0	1.74716
chr1	22285555	22285567	GRHL2_MA1105.2	8.08214	-	chr1	22285052	22285715	ChRCC	gene	22303513	22325135	+	start	18130	Upstream	NA	ENSG00000219073.3	CELA3B	distal_enhancer	0.01894	0.01248	0	0	0.34176
chr1	22358088	22358100	GRHL2_MA1105.2	7.90292	-	chr1	22357645	22358719	ChRCC,ccRCC	gene	22350486	22351461	-	start	6721	Upstream	NA	ENSG00000228397.1	RP1-224A6.3	any_promoter	0.35388	0.03736	1	0	2.89789
chr1	22358187	22358199	GRHL2_MA1105.2	7.74436	-	chr1	22357645	22358719	ChRCC,ccRCC	gene	22350486	22351461	-	start	6721	Upstream	NA	ENSG00000228397.1	RP1-224A6.3	any_promoter	0.36827	0.04668	1	0	2.7026
chr1	22366900	22366912	GRHL2_MA1105.2	8.17808	-	chr1	22365899	22367090	ChRCC,ccRCC	gene	22351680	22357716	+	end	8778	Downstream	NA	ENSG00000218510.3	LINC00339	distal_enhancer	0.03034	0.04891	0	0	-0.52792
chr1	22369871	22369883	GRHL2_MA1105.2	10.94937	+	chr1	22369372	22370076	ChRCC,ccRCC	gene	22379119	22419437	+	start	9395	Upstream	NA	ENSG00000070831.11	CDC42	any_promoter	0.20718	0.02201	1	0	2.69934
chr1	22388368	22388380	GRHL2_MA1105.2	8.14008	-	chr1	22388312	22388658	ccRCC	gene	22385689	22390692	+	center	295	PeakInsideFeature	NA	ENSG00000230068.2	CDC42-IT1	any_internal	0.02308	0.02449	0	0	-0.05735
chr1	22396852	22396864	GRHL2_MA1105.2	7.45327	-	chr1	22396395	22397178	ChRCC,ccRCC	gene	22394832	22395320	-	start	1466	Upstream	NA	ENSG00000271428.1	RP1-224A6.8	any_promoter	0.18024	0.04464	1	0	1.76865
chr1	22402339	22402351	GRHL2_MA1105.2	8.55685	-	chr1	22402195	22402925	ChRCC,ccRCC	gene	22394832	22395320	-	start	7240	Upstream	NA	ENSG00000271428.1	RP1-224A6.8	any_promoter	0.07597	0.04787	0	0	0.55759
chr1	22416605	22416617	GRHL2_MA1105.2	7.38108	-	chr1	22416338	22416753	ChRCC,ccRCC	gene	22379119	22419437	+	end	2892	PeakInsideFeature	NA	ENSG00000070831.11	CDC42	any_internal	0.02307	0.0222	0	0	0.03657
chr1	22418570	22418582	GRHL2_MA1105.2	7.33338	-	chr1	22418355	22419218	ChRCC,ccRCC	gene	22427105	22427853	+	start	8319	Upstream	NA	ENSG00000271840.1	RP1-224A6.9	any_promoter	0.03588	0.03573	0	0	0.00456
chr1	22418975	22418987	GRHL2_MA1105.2	7.69961	-	chr1	22418355	22419218	ChRCC,ccRCC	gene	22427105	22427853	+	start	8319	Upstream	NA	ENSG00000271840.1	RP1-224A6.9	any_promoter	0.04576	0.06745	0	0	-0.46212
chr1	22428154	22428166	GRHL2_MA1105.2	7.94438	-	chr1	22427940	22429872	ChRCC	gene	22427105	22427853	+	end	1053	Downstream	NA	ENSG00000271840.1	RP1-224A6.9	distal_enhancer	0.03298	0.01076	0	0	0.99267
chr1	22429653	22429665	GRHL2_MA1105.2	7.45119	-	chr1	22427940	22429872	ChRCC	gene	22427105	22427853	+	end	1053	Downstream	NA	ENSG00000271840.1	RP1-224A6.9	distal_enhancer	0.02598	0.02071	0	0	0.21744
chr1	22431638	22431650	GRHL2_MA1105.2	7.62348	-	chr1	22431302	22432480	ChRCC,ccRCC	gene	22427105	22427853	+	end	4038	Downstream	NA	ENSG00000271840.1	RP1-224A6.9	distal_enhancer	0.00974	0.02143	0	0	-0.62813
chr1	22435266	22435278	GRHL2_MA1105.2	7.40513	-	chr1	22434822	22435297	ChRCC	gene	22427105	22427853	+	end	7206	Downstream	NA	ENSG00000271840.1	RP1-224A6.9	distal_enhancer	0.02421	0.0225	0	0	0.07041
chr1	22467336	22467348	GRHL2_MA1105.2	10.90293	+	chr1	22467260	22467540	ChRCC,ccRCC	gene	22443797	22470462	-	start	3062	PeakInsideFeature	NA	ENSG00000162552.10	WNT4	any_internal	0.05267	0.02276	0	0	0.90171
chr1	22468839	22468851	GRHL2_MA1105.2	7.40355	+	chr1	22468425	22470714	ChRCC,ccRCC	gene	22443797	22470462	-	start	893	OverlapStart	NA	ENSG00000162552.10	WNT4	any_promoter	0.12257	0.04777	1	0	1.17507
chr1	22580882	22580894	GRHL2_MA1105.2	7.36449	+	chr1	22580388	22581080	ChRCC	gene	22592731	22592793	+	start	11997	Upstream	NA	ENSG00000266564.1	MIR4418	distal_enhancer	0.09599	0.01704	0	0	1.90621
chr1	22601880	22601892	GRHL2_MA1105.2	7.83679	+	chr1	22601681	22602901	ChRCC,ccRCC	gene	22592731	22592793	+	end	9498	Downstream	NA	ENSG00000266564.1	MIR4418	distal_enhancer	0.01707	0.01478	0	0	0.11972
chr1	22686693	22686705	GRHL2_MA1105.2	8.63901	-	chr1	22686006	22686929	ChRCC	gene	22649332	22649824	-	start	36643	Upstream	NA	ENSG00000234397.3	RP11-415K20.1	distal_enhancer	0.02623	0.0103	0	0	0.78618
chr1	22835634	22835646	GRHL2_MA1105.2	7.499	-	chr1	22834397	22835707	ChRCC	gene	22843966	22846201	+	start	8914	Upstream	NA	ENSG00000237200.1	ZBTB40-IT1	any_promoter	0.02807	0.01226	0	0	0.73135
chr1	22969719	22969731	GRHL2_MA1105.2	7.51072	-	chr1	22969358	22970479	ChRCC,ccRCC	gene	22970122	22974603	+	start	204	OverlapStart	NA	ENSG00000159189.7	C1QC	any_promoter	0.02285	0.05478	0	0	-0.94449
chr1	23048436	23048448	GRHL2_MA1105.2	9.77657	+	chr1	23048286	23049483	ChRCC	gene	23037331	23241818	+	start	11553	PeakInsideFeature	NA	ENSG00000133216.12	EPHB2	any_internal	0.09959	0.01016	0	0	2.34862
chr1	23048791	23048803	GRHL2_MA1105.2	9.77657	+	chr1	23048286	23049483	ChRCC	gene	23037331	23241818	+	start	11553	PeakInsideFeature	NA	ENSG00000133216.12	EPHB2	any_internal	0.01548	0.00868	0	0	0.41561
chr1	23061549	23061561	GRHL2_MA1105.2	7.6508	-	chr1	23061476	23062425	ChRCC,ccRCC	gene	23037331	23241818	+	start	24619	PeakInsideFeature	NA	ENSG00000133216.12	EPHB2	any_internal	0.02181	0.05186	0	0	-0.92378
chr1	23066545	23066557	GRHL2_MA1105.2	8.12261	-	chr1	23066007	23066837	ChRCC,ccRCC	gene	23037331	23241818	+	start	29091	PeakInsideFeature	NA	ENSG00000133216.12	EPHB2	any_internal	0.0115	0.01933	0	0	-0.41974
chr1	23121465	23121477	GRHL2_MA1105.2	7.75108	+	chr1	23120962	23121725	ChRCC,ccRCC	gene	23037331	23241818	+	center	18231	PeakInsideFeature	NA	ENSG00000133216.12	EPHB2	any_internal	0.02428	0.03698	0	0	-0.43626
chr1	23153502	23153514	GRHL2_MA1105.2	9.32824	-	chr1	23152995	23153941	ChRCC,ccRCC	gene	23037331	23241818	+	center	13894	PeakInsideFeature	NA	ENSG00000133216.12	EPHB2	any_internal	0.11999	0.03269	1	0	1.56911
chr1	23188463	23188475	GRHL2_MA1105.2	7.35137	-	chr1	23188293	23188943	ChRCC,ccRCC	gene	23037331	23241818	+	center	49044	PeakInsideFeature	NA	ENSG00000133216.12	EPHB2	any_internal	0.00913	0.02703	0	0	-0.89519
chr1	23215856	23215868	GRHL2_MA1105.2	10.42627	-	chr1	23215279	23216005	ChRCC,ccRCC	gene	23037331	23241818	+	end	26176	PeakInsideFeature	NA	ENSG00000133216.12	EPHB2	any_internal	0.05111	0.05486	0	0	-0.08368
chr1	23295830	23295842	GRHL2_MA1105.2	7.31211	-	chr1	23295746	23296363	ChRCC	gene	23279535	23291831	-	start	4223	Upstream	NA	ENSG00000215906.4	LACTBL1	any_promoter	0.19733	0.02824	1	0	2.38817
chr1	23310679	23310691	GRHL2_MA1105.2	9.34462	-	chr1	23309599	23310970	ChRCC	gene	23279535	23291831	-	start	18453	Upstream	NA	ENSG00000215906.4	LACTBL1	distal_enhancer	0.19428	0.02488	1	0	2.49378
chr1	23313310	23313322	GRHL2_MA1105.2	7.45618	+	chr1	23313195	23313402	ChRCC	gene	23279535	23291831	-	start	21467	Upstream	NA	ENSG00000215906.4	LACTBL1	distal_enhancer	0.01306	0.00945	0	0	0.22748
chr1	23340416	23340428	GRHL2_MA1105.2	7.6464	-	chr1	23340164	23340695	ChRCC,ccRCC	gene	23345940	23410182	+	start	5511	Upstream	NA	ENSG00000004487.11	KDM1A	any_promoter	0.35793	0.0392	1	0	2.86065
chr1	23376938	23376950	GRHL2_MA1105.2	7.76773	-	chr1	23376718	23377093	ChRCC	gene	23345940	23410182	+	center	1156	PeakInsideFeature	NA	ENSG00000004487.11	KDM1A	any_internal	0.11861	0.01794	1	0	2.1368
chr1	23380567	23380579	GRHL2_MA1105.2	7.43718	-	chr1	23380531	23381354	ChRCC	gene	23346639	23414551	-	center	347	PeakInsideFeature	NA	ENSG00000240553.1	RP1-184J9.2	any_internal	0.02603	0.01462	0	0	0.51976
chr1	23427140	23427152	GRHL2_MA1105.2	8.39837	+	chr1	23426501	23427390	ChRCC,ccRCC	gene	23410515	23504301	-	end	16430	PeakInsideFeature	NA	ENSG00000169641.9	LUZP1	any_internal	0.0212	0.02744	0	0	-0.25064
chr1	23467729	23467741	GRHL2_MA1105.2	8.65808	-	chr1	23466702	23468138	ChRCC,ccRCC	gene	23466817	23467635	+	start	603	FeatureInsidePeak	NA	ENSG00000229010.1	RP5-979D14.1	any_promoter	0.03811	0.02771	0	0	0.33797
chr1	23515443	23515455	GRHL2_MA1105.2	7.60145	+	chr1	23515121	23515889	ChRCC,ccRCC	gene	23516992	23521222	-	end	1487	Downstream	NA	ENSG00000179546.3	HTR1D	distal_enhancer	0.02047	0.02557	0	0	-0.21238
chr1	23515658	23515670	GRHL2_MA1105.2	8.11809	+	chr1	23515121	23515889	ChRCC,ccRCC	gene	23516992	23521222	-	end	1487	Downstream	NA	ENSG00000179546.3	HTR1D	distal_enhancer	0.02066	0.04002	0	0	-0.67672
chr1	23560517	23560529	GRHL2_MA1105.2	7.73963	+	chr1	23560515	23560823	ccRCC	gene	23571257	23571717	+	start	10588	Upstream	NA	ENSG00000215381.3	RP5-1057J7.1	distal_enhancer	0.01022	0.01843	0	0	-0.45918
chr1	23609490	23609502	GRHL2_MA1105.2	8.33881	+	chr1	23609166	23609868	ChRCC,ccRCC	gene	23607801	23613245	-	center	1006	PeakInsideFeature	NA	ENSG00000261326.2	RP5-1057J7.6	any_internal	0.01708	0.03042	0	0	-0.54964
chr1	23610294	23610306	GRHL2_MA1105.2	10.79715	+	chr1	23610219	23610927	ccRCC	gene	23607801	23613245	-	center	50	PeakInsideFeature	NA	ENSG00000261326.2	RP5-1057J7.6	any_internal	0.01644	0.05576	0	0	-1.26178
chr1	23638744	23638756	GRHL2_MA1105.2	7.92712	+	chr1	23638730	23639017	ChRCC	gene	23630263	23670829	-	end	8610	PeakInsideFeature	NA	ENSG00000125944.14	HNRNPR	any_internal	0.01468	0.00991	0	0	0.2879
chr1	23638898	23638910	GRHL2_MA1105.2	8.03714	-	chr1	23638730	23639017	ChRCC	gene	23630263	23670829	-	end	8610	PeakInsideFeature	NA	ENSG00000125944.14	HNRNPR	any_internal	0.01354	0.00754	0	0	0.39183
chr1	23658365	23658377	GRHL2_MA1105.2	8.80518	+	chr1	23658223	23658603	ChRCC,ccRCC	gene	23630263	23670829	-	center	7867	PeakInsideFeature	NA	ENSG00000125944.14	HNRNPR	any_internal	0.0136	0.02177	0	0	-0.40391
chr1	23669926	23669938	GRHL2_MA1105.2	7.51632	+	chr1	23669799	23671933	ChRCC,ccRCC	gene	23630263	23670829	-	start	37	OverlapStart	NA	ENSG00000125944.14	HNRNPR	any_promoter	0.04952	0.07353	0	0	-0.47744
chr1	23671729	23671741	GRHL2_MA1105.2	8.43865	-	chr1	23669799	23671933	ChRCC,ccRCC	gene	23630263	23670829	-	start	37	OverlapStart	NA	ENSG00000125944.14	HNRNPR	any_promoter	0.03965	0.06859	0	0	-0.64498
chr1	23696414	23696426	GRHL2_MA1105.2	7.62185	-	chr1	23694063	23696526	ChRCC,ccRCC	gene	23695489	23698332	+	start	195	OverlapStart	NA	ENSG00000249087.3	C1orf213	any_promoter	0.1954	0.20535	1	1	-0.0677
chr1	23701174	23701186	GRHL2_MA1105.2	8.5656	-	chr1	23701006	23701302	ChRCC	gene	23685940	23695935	-	start	5219	Upstream	NA	ENSG00000125945.10	ZNF436	any_promoter	0.0348	0.02852	0	0	0.20938
chr1	23703902	23703914	GRHL2_MA1105.2	8.45842	-	chr1	23703354	23705585	ChRCC,ccRCC	gene	23685940	23695935	-	start	8534	Upstream	NA	ENSG00000125945.10	ZNF436	any_promoter	0.13685	0.07338	1	0	0.80415
chr1	23721154	23721166	GRHL2_MA1105.2	7.32334	-	chr1	23719726	23721541	ccRCC	gene	23707553	23751233	-	center	8760	PeakInsideFeature	NA	ENSG00000204219.5	TCEA3	any_internal	0.0147	0.04408	0	0	-1.07957
chr1	23747979	23747991	GRHL2_MA1105.2	8.65003	-	chr1	23747937	23751960	ChRCC,ccRCC	gene	23707553	23751233	-	start	1285	OverlapStart	NA	ENSG00000204219.5	TCEA3	any_internal	0.0799	0.0199	0	0	1.5358
chr1	23778188	23778200	GRHL2_MA1105.2	7.57146	+	chr1	23777985	23779518	ChRCC,ccRCC	gene	23755055	23811061	-	center	4307	PeakInsideFeature	NA	ENSG00000088280.14	ASAP3	any_internal	0.08366	0.02897	0	0	1.22967
chr1	23805360	23805372	GRHL2_MA1105.2	7.2739	+	chr1	23805079	23805958	ChRCC,ccRCC	gene	23755055	23811061	-	start	5543	PeakInsideFeature	NA	ENSG00000088280.14	ASAP3	any_internal	0.20695	0.15815	1	1	0.36439
chr1	23860180	23860192	GRHL2_MA1105.2	8.44459	+	chr1	23859696	23860394	ccRCC	gene	23832921	23857712	-	start	2333	Upstream	NA	ENSG00000007968.6	E2F2	any_promoter	0.02	0.05912	0	0	-1.15999
chr1	23866574	23866586	GRHL2_MA1105.2	7.52069	+	chr1	23865855	23866845	ChRCC,ccRCC	gene	23832921	23857712	-	start	8638	Upstream	NA	ENSG00000007968.6	E2F2	any_promoter	0.16594	0.34907	1	1	-1.02217
chr1	23883213	23883225	GRHL2_MA1105.2	9.75559	+	chr1	23882934	23883730	ChRCC	gene	23875629	23877406	-	start	5926	Upstream	NA	ENSG00000235052.1	RP1-150O5.3	any_promoter	0.66839	0.07065	1	0	3.04608
chr1	23883612	23883624	GRHL2_MA1105.2	7.40491	-	chr1	23882934	23883730	ChRCC	gene	23875629	23877406	-	start	5926	Upstream	NA	ENSG00000235052.1	RP1-150O5.3	any_promoter	0.23859	0.05522	1	0	1.90329
chr1	23886113	23886125	GRHL2_MA1105.2	8.15603	+	chr1	23885482	23886652	ChRCC,ccRCC	gene	23884408	23886285	-	start	218	OverlapStart	NA	ENSG00000117318.8	ID3	any_promoter	0.75886	1.00961	1	1	-0.40645
chr1	23886562	23886574	GRHL2_MA1105.2	7.27873	+	chr1	23885482	23886652	ChRCC,ccRCC	gene	23884408	23886285	-	start	218	OverlapStart	NA	ENSG00000117318.8	ID3	any_promoter	0.12223	0.1738	1	1	-0.46998
chr1	23888583	23888595	GRHL2_MA1105.2	7.79201	+	chr1	23888568	23889193	ChRCC,ccRCC	gene	23884408	23886285	-	start	2595	Upstream	NA	ENSG00000117318.8	ID3	any_promoter	0.04334	0.07674	0	0	-0.68434
chr1	23888677	23888689	GRHL2_MA1105.2	7.26204	-	chr1	23888568	23889193	ChRCC,ccRCC	gene	23884408	23886285	-	start	2595	Upstream	NA	ENSG00000117318.8	ID3	any_promoter	0.12553	0.2376	1	1	-0.86135
chr1	23902304	23902316	GRHL2_MA1105.2	7.72285	+	chr1	23902099	23904360	ChRCC,ccRCC	gene	23907984	23967058	+	start	4755	Upstream	NA	ENSG00000197880.4	MDS2	any_promoter	0.02136	0.0483	0	0	-0.86012
chr1	23903945	23903957	GRHL2_MA1105.2	7.27871	+	chr1	23902099	23904360	ChRCC,ccRCC	gene	23907984	23967058	+	start	4755	Upstream	NA	ENSG00000197880.4	MDS2	any_promoter	0.02459	0.15027	0	1	-2.15847
chr1	23918923	23918935	GRHL2_MA1105.2	8.03142	-	chr1	23917828	23919276	ChRCC,ccRCC	gene	23907984	23967058	+	start	10568	PeakInsideFeature	NA	ENSG00000197880.4	MDS2	any_internal	0.01028	0.06453	0	0	-1.79475
chr1	23926999	23927011	GRHL2_MA1105.2	10.25035	-	chr1	23926922	23927128	ccRCC	gene	23907984	23967058	+	center	10496	PeakInsideFeature	NA	ENSG00000197880.4	MDS2	any_internal	0.01278	0.03413	0	0	-0.90503
chr1	23933829	23933841	GRHL2_MA1105.2	7.336	+	chr1	23933732	23934124	ChRCC,ccRCC	gene	23907984	23967058	+	center	3593	PeakInsideFeature	NA	ENSG00000197880.4	MDS2	any_internal	0.01813	0.04049	0	0	-0.80727
chr1	23953813	23953825	GRHL2_MA1105.2	7.67213	-	chr1	23953397	23954712	ChRCC,ccRCC	gene	23907984	23967058	+	end	13004	PeakInsideFeature	NA	ENSG00000197880.4	MDS2	any_internal	0.11058	0.02811	1	0	1.61929
chr1	23977745	23977757	GRHL2_MA1105.2	7.23536	+	chr1	23977133	23978339	ChRCC,ccRCC	gene	23907984	23967058	+	end	10678	Downstream	NA	ENSG00000197880.4	MDS2	distal_enhancer	0.52713	0.02772	1	0	3.77325
chr1	24085297	24085309	GRHL2_MA1105.2	7.91061	-	chr1	24085224	24086048	ChRCC	gene	24069644	24088549	+	end	2913	PeakInsideFeature	NA	ENSG00000011007.8	TCEB3	any_internal	0.04637	0.02613	0	0	0.61843
chr1	24089753	24089765	GRHL2_MA1105.2	7.67213	-	chr1	24089354	24090623	ccRCC	gene	24086871	24104777	-	end	3117	PeakInsideFeature	NA	ENSG00000236810.1	RP5-886K2.3	any_internal	0.02672	0.05333	0	0	-0.75944
chr1	24104683	24104695	GRHL2_MA1105.2	7.54223	-	chr1	24104106	24105589	ChRCC,ccRCC	gene	24104894	24114722	+	start	47	OverlapStart	NA	ENSG00000057757.5	PITHD1	any_promoter	0.09175	0.11442	0	1	-0.28589
chr1	24127196	24127208	GRHL2_MA1105.2	7.58324	-	chr1	24125140	24128063	ChRCC,ccRCC	gene	24122088	24127271	-	start	670	OverlapStart	NA	ENSG00000117308.10	GALE	any_promoter	0.49758	0.69331	1	1	-0.46919
chr1	24175318	24175330	GRHL2_MA1105.2	7.98345	-	chr1	24175288	24176209	ChRCC	gene	24171566	24194784	-	end	4182	PeakInsideFeature	NA	ENSG00000179163.11	FUCA1	any_internal	0.01231	0.00965	0	0	0.16949
chr1	24175812	24175824	GRHL2_MA1105.2	7.96793	+	chr1	24175288	24176209	ChRCC	gene	24171566	24194784	-	end	4182	PeakInsideFeature	NA	ENSG00000179163.11	FUCA1	any_internal	0.05806	0.01171	0	0	1.57579
chr1	24250523	24250535	GRHL2_MA1105.2	9.01528	-	chr1	24250321	24250922	ChRCC,ccRCC	gene	24255559	24255637	+	start	4938	Upstream	NA	ENSG00000264926.1	MIR378F	any_promoter	0.04534	0.0306	0	0	0.43143
chr1	24257804	24257816	GRHL2_MA1105.2	8.49436	-	chr1	24257290	24258752	ChRCC,ccRCC	gene	24197015	24285549	-	center	16739	PeakInsideFeature	NA	ENSG00000188822.6	CNR2	any_internal	0.12555	0.09881	1	0	0.31266
chr1	24283311	24283323	GRHL2_MA1105.2	7.55172	+	chr1	24283245	24284318	ChRCC	gene	24285598	24289952	+	start	1817	Upstream	NA	ENSG00000189266.7	PNRC2	any_promoter	0.11566	0.0137	1	0	2.32658
chr1	24283786	24283798	GRHL2_MA1105.2	8.85448	+	chr1	24283245	24284318	ChRCC	gene	24285598	24289952	+	start	1817	Upstream	NA	ENSG00000189266.7	PNRC2	any_promoter	0.24066	0.01609	1	0	3.18342
chr1	24307035	24307047	GRHL2_MA1105.2	8.25806	-	chr1	24306338	24307641	ChRCC,ccRCC	gene	24291293	24307417	-	start	428	OverlapStart	NA	ENSG00000188529.10	SRSF10	any_promoter	0.25092	0.32416	1	1	-0.3549
chr1	24383340	24383352	GRHL2_MA1105.2	7.99335	-	chr1	24383303	24383845	ccRCC	gene	24393263	24410055	+	start	9689	Upstream	NA	ENSG00000230703.1	RP11-293P20.4	any_promoter	0.01112	0.01851	0	0	-0.40492
chr1	24407849	24407861	GRHL2_MA1105.2	7.4522	+	chr1	24407711	24408106	ChRCC	gene	24393263	24410055	+	end	2147	PeakInsideFeature	NA	ENSG00000230703.1	RP11-293P20.4	any_internal	0.02857	0.02644	0	0	0.07843
chr1	24417015	24417027	GRHL2_MA1105.2	7.86373	+	chr1	24416705	24417044	ccRCC	gene	24382524	24438665	-	center	6280	PeakInsideFeature	NA	ENSG00000142661.14	MYOM3	any_internal	0.01611	0.03183	0	0	-0.64664
chr1	24430199	24430211	GRHL2_MA1105.2	7.52297	+	chr1	24428479	24430220	ChRCC,ccRCC	gene	24382524	24438665	-	start	9316	PeakInsideFeature	NA	ENSG00000142661.14	MYOM3	any_internal	0.01154	0.03714	0	0	-1.07186
chr1	24434746	24434758	GRHL2_MA1105.2	7.51288	+	chr1	24434147	24435817	ccRCC	gene	24382524	24438665	-	start	3683	PeakInsideFeature	NA	ENSG00000142661.14	MYOM3	any_internal	0.01645	0.12556	0	1	-2.28621
chr1	24468310	24468322	GRHL2_MA1105.2	7.79053	-	chr1	24468045	24470185	ChRCC,ccRCC	gene	24446260	24469611	-	start	496	OverlapStart	NA	ENSG00000142677.3	IL22RA1	any_promoter	0.00764	0.05501	0	0	-1.78698
chr1	24468946	24468958	GRHL2_MA1105.2	8.35893	-	chr1	24468045	24470185	ChRCC,ccRCC	gene	24446260	24469611	-	start	496	OverlapStart	NA	ENSG00000142677.3	IL22RA1	any_promoter	0.01309	0.0415	0	0	-1.10206
chr1	24477143	24477155	GRHL2_MA1105.2	7.95358	+	chr1	24476226	24478055	ChRCC,ccRCC	gene	24446260	24469611	-	start	7529	Upstream	NA	ENSG00000142677.3	IL22RA1	any_promoter	0.39474	0.86524	1	1	-1.10946
chr1	24508138	24508150	GRHL2_MA1105.2	7.9098	-	chr1	24507882	24508759	ccRCC	gene	24480646	24514449	-	start	6129	PeakInsideFeature	NA	ENSG00000185436.7	IFNLR1	any_internal	0.01177	0.04309	0	0	-1.22353
chr1	24516983	24516995	GRHL2_MA1105.2	8.02268	+	chr1	24516000	24517309	ChRCC,ccRCC	gene	24480646	24514449	-	start	2205	Upstream	NA	ENSG00000185436.7	IFNLR1	any_promoter	0.02451	0.05916	0	0	-0.96883
chr1	24628220	24628232	GRHL2_MA1105.2	10.6039	-	chr1	24627491	24628872	ChRCC,ccRCC	gene	24634045	24648391	-	end	5864	Downstream	NA	ENSG00000232298.2	RP11-10N16.3	distal_enhancer	0.02167	0.02544	0	0	-0.15448
chr1	24645047	24645059	GRHL2_MA1105.2	8.45842	-	chr1	24644748	24645350	ccRCC	gene	24645811	24690972	+	start	762	Upstream	NA	ENSG00000158055.11	GRHL3	any_promoter	0.02555	0.02596	0	0	-0.0158
chr1	24689387	24689399	GRHL2_MA1105.2	8.04491	+	chr1	24689038	24690062	ccRCC	gene	24645811	24690972	+	end	1422	PeakInsideFeature	NA	ENSG00000158055.11	GRHL3	any_internal	0.01255	0.10879	0	1	-2.31345
chr1	24689519	24689531	GRHL2_MA1105.2	8.43865	+	chr1	24689038	24690062	ccRCC	gene	24645811	24690972	+	end	1422	PeakInsideFeature	NA	ENSG00000158055.11	GRHL3	any_internal	0.00694	0.10229	0	0	-2.61324
chr1	24718415	24718427	GRHL2_MA1105.2	7.64881	+	chr1	24717491	24719316	ChRCC,ccRCC	gene	24683488	24743424	-	center	4947	PeakInsideFeature	NA	ENSG00000001460.13	STPG1	any_internal	0.02654	0.10813	0	1	-1.64816
chr1	24766401	24766413	GRHL2_MA1105.2	7.76962	+	chr1	24766337	24767205	ChRCC	gene	24742283	24799466	+	center	4103	PeakInsideFeature	NA	ENSG00000001461.12	NIPAL3	any_internal	0.03272	0.01535	0	0	0.71584
chr1	24766662	24766674	GRHL2_MA1105.2	7.90879	-	chr1	24766337	24767205	ChRCC	gene	24742283	24799466	+	center	4103	PeakInsideFeature	NA	ENSG00000001461.12	NIPAL3	any_internal	0.03677	0.02047	0	0	0.59156
chr1	24801044	24801056	GRHL2_MA1105.2	8.28526	+	chr1	24800959	24801270	ChRCC	gene	24742283	24799466	+	end	1648	Downstream	NA	ENSG00000001461.12	NIPAL3	distal_enhancer	0.03026	0.02115	0	0	0.35324
chr1	24829633	24829645	GRHL2_MA1105.2	7.70206	+	chr1	24827831	24830292	ChRCC,ccRCC	gene	24829386	24867530	+	start	325	OverlapStart	NA	ENSG00000117602.7	RCAN3	any_promoter	0.26286	0.27736	1	1	-0.07425
chr1	24882182	24882194	GRHL2_MA1105.2	8.3045	-	chr1	24881877	24882818	ChRCC,ccRCC	gene	24865291	24882515	-	start	168	OverlapStart	NA	ENSG00000264443.1	RP4-594I10.3	any_promoter	0.05478	0.02693	0	0	0.78339
chr1	24885583	24885595	GRHL2_MA1105.2	9.85169	-	chr1	24885511	24886317	ChRCC,ccRCC	gene	24865291	24882515	-	start	3399	Upstream	NA	ENSG00000264443.1	RP4-594I10.3	any_promoter	0.07295	0.16225	0	1	-1.0392
chr1	24894797	24894809	GRHL2_MA1105.2	7.98184	+	chr1	24894156	24895022	ChRCC,ccRCC	gene	24882601	24935819	+	start	11988	PeakInsideFeature	NA	ENSG00000184454.6	NCMAP	any_internal	0.2032	0.11319	1	1	0.78307
chr1	24936577	24936589	GRHL2_MA1105.2	10.15558	+	chr1	24936439	24937477	ChRCC,ccRCC	gene	24882601	24935819	+	end	1139	Downstream	NA	ENSG00000184454.6	NCMAP	distal_enhancer	0.03908	0.01242	0	0	1.07442
chr1	24966291	24966303	GRHL2_MA1105.2	7.49729	+	chr1	24966187	24966831	ChRCC	gene	24958206	24999758	+	start	8303	PeakInsideFeature	NA	ENSG00000133226.12	SRRM1	any_internal	0.19405	0.04876	1	0	1.76705
chr1	24966716	24966728	GRHL2_MA1105.2	10.1783	+	chr1	24966187	24966831	ChRCC	gene	24958206	24999758	+	start	8303	PeakInsideFeature	NA	ENSG00000133226.12	SRRM1	any_internal	0.11473	0.03084	1	0	1.57173
chr1	25024024	25024036	GRHL2_MA1105.2	9.90152	+	chr1	25023744	25024413	ChRCC	gene	24958206	24999758	+	end	24320	Downstream	NA	ENSG00000133226.12	SRRM1	distal_enhancer	0.0205	0.0142	0	0	0.31424
chr1	25032160	25032172	GRHL2_MA1105.2	8.04885	-	chr1	25031013	25032589	ChRCC,ccRCC	gene	24958206	24999758	+	end	32043	Downstream	NA	ENSG00000133226.12	SRRM1	distal_enhancer	0.04324	0.10371	0	1	-1.07101
chr1	25035598	25035610	GRHL2_MA1105.2	8.49611	+	chr1	25035404	25035797	ChRCC,ccRCC	gene	24958206	24999758	+	end	35842	Downstream	NA	ENSG00000133226.12	SRRM1	distal_enhancer	0.02033	0.07207	0	0	-1.38736
chr1	25059675	25059687	GRHL2_MA1105.2	8.63901	-	chr1	25059446	25060319	ChRCC,ccRCC	gene	25071847	25170815	+	start	11965	Upstream	NA	ENSG00000169504.10	CLIC4	distal_enhancer	0.0098	0.04884	0	0	-1.49409
chr1	25074975	25074987	GRHL2_MA1105.2	7.80161	+	chr1	25074864	25075241	ccRCC	gene	25071847	25170815	+	start	3205	PeakInsideFeature	NA	ENSG00000169504.10	CLIC4	any_internal	0.03606	0.28993	0	1	-2.65922
chr1	25078421	25078433	GRHL2_MA1105.2	7.6059	-	chr1	25078215	25079123	ccRCC	gene	25071847	25170815	+	start	6822	PeakInsideFeature	NA	ENSG00000169504.10	CLIC4	any_internal	0.00956	0.13604	0	1	-2.79757
chr1	25123084	25123096	GRHL2_MA1105.2	7.32132	+	chr1	25123082	25123500	ccRCC	gene	25071847	25170815	+	center	1960	PeakInsideFeature	NA	ENSG00000169504.10	CLIC4	any_internal	0.01285	0.06158	0	0	-1.57819
chr1	25125037	25125049	GRHL2_MA1105.2	8.21932	+	chr1	25124911	25126134	ccRCC	gene	25071847	25170815	+	center	4191	PeakInsideFeature	NA	ENSG00000169504.10	CLIC4	any_internal	0.00645	0.024	0	0	-0.97644
chr1	25149568	25149580	GRHL2_MA1105.2	7.23299	-	chr1	25149348	25149602	ccRCC	gene	25071847	25170815	+	end	21340	PeakInsideFeature	NA	ENSG00000169504.10	CLIC4	any_internal	0.0072	0.02228	0	0	-0.84672
chr1	25166157	25166169	GRHL2_MA1105.2	8.32731	-	chr1	25166027	25166685	ChRCC	gene	25071847	25170815	+	end	4459	PeakInsideFeature	NA	ENSG00000169504.10	CLIC4	any_internal	0.01891	0.01425	0	0	0.23837
chr1	25193147	25193159	GRHL2_MA1105.2	8.14556	+	chr1	25193028	25193265	ccRCC	gene	25071847	25170815	+	end	22331	Downstream	NA	ENSG00000169504.10	CLIC4	distal_enhancer	0.01128	0.02911	0	0	-0.82889
chr1	25199390	25199402	GRHL2_MA1105.2	7.44924	-	chr1	25198559	25199528	ChRCC,ccRCC	gene	25226001	25291612	-	end	26958	Downstream	NA	ENSG00000020633.14	RUNX3	distal_enhancer	0.01557	0.05525	0	0	-1.29616
chr1	25242383	25242395	GRHL2_MA1105.2	7.57798	-	chr1	25241956	25242538	ccRCC	gene	25226001	25291612	-	end	16246	PeakInsideFeature	NA	ENSG00000020633.14	RUNX3	any_internal	0.01494	0.06449	0	0	-1.51645
chr1	25295608	25295620	GRHL2_MA1105.2	7.70714	+	chr1	25295439	25295807	ChRCC	gene	25226001	25291612	-	start	4011	Upstream	NA	ENSG00000020633.14	RUNX3	any_promoter	0.02472	0.02411	0	0	0.02438
chr1	25298933	25298945	GRHL2_MA1105.2	7.35271	+	chr1	25297867	25299284	ccRCC	gene	25294913	25297356	-	start	1219	Upstream	NA	ENSG00000261025.1	RP11-84D1.2	any_promoter	0.01879	0.06678	0	0	-1.36435
chr1	25349299	25349311	GRHL2_MA1105.2	7.98755	-	chr1	25348429	25349878	ChRCC,ccRCC	gene	25349993	25350077	+	start	840	Upstream	NA	ENSG00000264371.1	MIR4425	any_promoter	0.03335	0.15252	0	1	-1.86632
chr1	25355785	25355797	GRHL2_MA1105.2	10.67628	-	chr1	25355213	25356147	ChRCC,ccRCC	gene	25349993	25350077	+	end	5603	Downstream	NA	ENSG00000264371.1	MIR4425	distal_enhancer	0.00896	0.03415	0	0	-1.15056
chr1	25355998	25356010	GRHL2_MA1105.2	9.7542	-	chr1	25355213	25356147	ChRCC,ccRCC	gene	25349993	25350077	+	end	5603	Downstream	NA	ENSG00000264371.1	MIR4425	distal_enhancer	0.02234	0.10224	0	0	-1.74334
chr1	25408174	25408186	GRHL2_MA1105.2	9.73287	+	chr1	25406700	25408370	ChRCC,ccRCC	gene	25370197	25439611	-	center	2631	PeakInsideFeature	NA	ENSG00000233755.1	RP4-799D16.1	any_internal	0.05299	0.01898	0	0	1.07655
chr1	25437213	25437225	GRHL2_MA1105.2	7.29585	-	chr1	25437015	25437304	ccRCC	gene	25370197	25439611	-	start	2452	PeakInsideFeature	NA	ENSG00000233755.1	RP4-799D16.1	any_internal	0.00985	0.0206	0	0	-0.58412
chr1	25440929	25440941	GRHL2_MA1105.2	8.16828	+	chr1	25440618	25441509	ChRCC	gene	25370197	25439611	-	start	1452	Upstream	NA	ENSG00000233755.1	RP4-799D16.1	any_promoter	0.06188	0.01027	0	0	1.74435
chr1	25441133	25441145	GRHL2_MA1105.2	7.55913	-	chr1	25440618	25441509	ChRCC	gene	25370197	25439611	-	start	1452	Upstream	NA	ENSG00000233755.1	RP4-799D16.1	any_promoter	0.06373	0.00968	0	0	1.81948
chr1	25467332	25467344	GRHL2_MA1105.2	7.34898	-	chr1	25466339	25467422	ChRCC,ccRCC	gene	25451543	25451945	-	start	14935	Upstream	NA	ENSG00000233419.2	RP4-781L3.1	distal_enhancer	0.01285	0.01363	0	0	-0.04515
chr1	25472584	25472596	GRHL2_MA1105.2	8.87719	-	chr1	25472230	25473543	ChRCC,ccRCC	gene	25451543	25451945	-	start	20941	Upstream	NA	ENSG00000233419.2	RP4-781L3.1	distal_enhancer	0.05675	0.04366	0	0	0.30627
chr1	25495045	25495057	GRHL2_MA1105.2	9.89778	-	chr1	25494001	25495557	ChRCC,ccRCC	gene	25534629	25535360	+	start	39850	Upstream	NA	ENSG00000231953.1	RP4-706G24.1	distal_enhancer	0.03144	0.06178	0	0	-0.7685
chr1	25501560	25501572	GRHL2_MA1105.2	7.34502	+	chr1	25500097	25501939	ChRCC,ccRCC	gene	25534629	25535360	+	start	33611	Upstream	NA	ENSG00000231953.1	RP4-706G24.1	distal_enhancer	0.02034	0.01868	0	0	0.07678
chr1	25519733	25519745	GRHL2_MA1105.2	8.15734	-	chr1	25519473	25520232	ccRCC	gene	25534629	25535360	+	start	14777	Upstream	NA	ENSG00000231953.1	RP4-706G24.1	distal_enhancer	0.01313	0.02139	0	0	-0.41449
chr1	25586542	25586554	GRHL2_MA1105.2	7.58143	+	chr1	25586125	25586649	ChRCC,ccRCC	gene	25568727	25664704	-	end	17660	PeakInsideFeature	NA	ENSG00000117616.13	C1orf63	any_internal	0.02314	0.02898	0	0	-0.22365
chr1	25613819	25613831	GRHL2_MA1105.2	7.46429	-	chr1	25612866	25614240	ChRCC,ccRCC	gene	25568727	25664704	-	center	3162	PeakInsideFeature	NA	ENSG00000117616.13	C1orf63	any_internal	0.25654	0.0539	1	0	2.03196
chr1	25656693	25656705	GRHL2_MA1105.2	7.58143	+	chr1	25656350	25656833	ChRCC,ccRCC	gene	25664407	25688852	+	start	7816	Upstream	NA	ENSG00000183726.6	TMEM50A	any_promoter	0.05043	0.07878	0	0	-0.5424
chr1	25760474	25760486	GRHL2_MA1105.2	7.75108	-	chr1	25759912	25760590	ChRCC	gene	25688739	25756683	-	start	3568	Upstream	NA	ENSG00000188672.12	RHCE	any_promoter	0.19781	0.03263	1	0	2.24098
chr1	25805347	25805359	GRHL2_MA1105.2	8.82118	+	chr1	25805031	25805430	ChRCC	gene	25757387	25826700	+	center	13187	PeakInsideFeature	NA	ENSG00000204178.5	TMEM57	any_internal	0.08865	0.0179	0	0	1.7618
chr1	25818021	25818033	GRHL2_MA1105.2	7.31836	-	chr1	25817544	25818659	ChRCC	gene	25757387	25826700	+	end	8599	PeakInsideFeature	NA	ENSG00000204178.5	TMEM57	any_internal	0.09125	0.02028	0	0	1.68709
chr1	25830265	25830277	GRHL2_MA1105.2	7.75238	-	chr1	25829995	25830832	ChRCC,ccRCC	gene	25757387	25826700	+	end	3713	Downstream	NA	ENSG00000204178.5	TMEM57	distal_enhancer	0.0605	0.01777	0	0	1.29311
chr1	25843751	25843763	GRHL2_MA1105.2	8.53485	-	chr1	25843676	25844901	ChRCC,ccRCC	gene	25757387	25826700	+	end	17588	Downstream	NA	ENSG00000204178.5	TMEM57	distal_enhancer	0.08226	0.0206	0	0	1.54088
chr1	25858161	25858173	GRHL2_MA1105.2	7.90241	-	chr1	25857663	25858178	ccRCC	gene	25870070	25895377	+	start	12150	Upstream	NA	ENSG00000157978.7	LDLRAP1	distal_enhancer	0.01808	0.02909	0	0	-0.45404
chr1	25870964	25870976	GRHL2_MA1105.2	11.11642	-	chr1	25869659	25871597	ChRCC,ccRCC	gene	25870070	25895377	+	start	558	OverlapStart	NA	ENSG00000157978.7	LDLRAP1	any_promoter	0.03881	0.0272	0	0	0.37691
chr1	25883541	25883553	GRHL2_MA1105.2	7.48624	+	chr1	25882849	25883818	ccRCC	gene	25870070	25895377	+	center	610	PeakInsideFeature	NA	ENSG00000157978.7	LDLRAP1	any_internal	0.01471	0.04803	0	0	-1.17775
chr1	25967752	25967764	GRHL2_MA1105.2	7.44864	-	chr1	25967089	25967839	ChRCC	gene	25943958	26112698	+	start	23506	PeakInsideFeature	NA	ENSG00000117643.10	MAN1C1	any_internal	0.02393	0.02758	0	0	-0.14075
chr1	25977602	25977614	GRHL2_MA1105.2	7.31987	+	chr1	25977303	25978092	ChRCC	gene	25971034	25985602	-	center	621	PeakInsideFeature	NA	ENSG00000233478.1	RP1-187B23.1	any_internal	0.07654	0.02345	0	0	1.32822
chr1	25998642	25998654	GRHL2_MA1105.2	7.50841	-	chr1	25998420	25998986	ccRCC	gene	25943958	26112698	+	center	29625	PeakInsideFeature	NA	ENSG00000117643.10	MAN1C1	any_internal	0.02602	0.05288	0	0	-0.77596
chr1	26005857	26005869	GRHL2_MA1105.2	7.88179	+	chr1	26005663	26005967	ccRCC	gene	25943958	26112698	+	center	22513	PeakInsideFeature	NA	ENSG00000117643.10	MAN1C1	any_internal	0.02727	0.06733	0	0	-1.02027
chr1	26015945	26015957	GRHL2_MA1105.2	10.24194	-	chr1	26015925	26016319	ccRCC	gene	25943958	26112698	+	center	12206	PeakInsideFeature	NA	ENSG00000117643.10	MAN1C1	any_internal	0.03603	0.02445	0	0	0.40102
chr1	26021907	26021919	GRHL2_MA1105.2	7.67213	-	chr1	26020442	26022886	ChRCC,ccRCC	gene	25943958	26112698	+	center	6664	PeakInsideFeature	NA	ENSG00000117643.10	MAN1C1	any_internal	0.09844	0.12965	0	1	-0.35997
chr1	26034941	26034953	GRHL2_MA1105.2	7.98175	-	chr1	26034580	26035152	ChRCC,ccRCC	gene	25943958	26112698	+	center	6538	PeakInsideFeature	NA	ENSG00000117643.10	MAN1C1	any_internal	0.02509	0.04016	0	0	-0.49545
chr1	26054898	26054910	GRHL2_MA1105.2	7.51072	+	chr1	26053378	26055007	ChRCC,ccRCC	gene	25943958	26112698	+	center	25864	PeakInsideFeature	NA	ENSG00000117643.10	MAN1C1	any_internal	0.13198	0.05438	1	0	1.12072
chr1	26063614	26063626	GRHL2_MA1105.2	7.81656	+	chr1	26062589	26064245	ChRCC,ccRCC	gene	25943958	26112698	+	center	35089	PeakInsideFeature	NA	ENSG00000117643.10	MAN1C1	any_internal	0.56675	0.23966	1	1	1.20248
chr1	26129617	26129629	GRHL2_MA1105.2	7.50289	+	chr1	26129392	26129664	ChRCC	gene	26137960	26150235	+	start	8432	Upstream	NA	ENSG00000255054.3	RP1-317E23.6	any_promoter	0.04833	0.02845	0	0	0.58043
chr1	26201649	26201661	GRHL2_MA1105.2	8.01978	+	chr1	26201205	26202946	ChRCC,ccRCC	gene	26203986	26204096	+	start	1911	Upstream	NA	ENSG00000207302.1	Y_RNA	any_promoter	0.11826	0.18823	1	1	-0.62148
chr1	26216960	26216972	GRHL2_MA1105.2	8.15229	+	chr1	26215990	26217426	ChRCC,ccRCC	gene	26210671	26233482	-	center	5368	PeakInsideFeature	NA	ENSG00000117632.16	STMN1	any_internal	0.09901	0.06261	0	0	0.57524
chr1	26218964	26218976	GRHL2_MA1105.2	7.31204	+	chr1	26218734	26219228	ccRCC	gene	26210671	26233482	-	center	3095	PeakInsideFeature	NA	ENSG00000117632.16	STMN1	any_internal	0.01736	0.02427	0	0	-0.30788
chr1	26218981	26218993	GRHL2_MA1105.2	8.35972	-	chr1	26218734	26219228	ccRCC	gene	26210671	26233482	-	center	3095	PeakInsideFeature	NA	ENSG00000117632.16	STMN1	any_internal	0.01736	0.02621	0	0	-0.38369
chr1	26259516	26259528	GRHL2_MA1105.2	7.45214	-	chr1	26259500	26260722	ChRCC	gene	26238239	26238313	+	end	21798	Downstream	NA	ENSG00000266763.1	AL033528.1	distal_enhancer	0.01055	0.01028	0	0	0.01762
chr1	26305396	26305408	GRHL2_MA1105.2	8.52926	-	chr1	26304883	26306625	ChRCC	gene	26286257	26324648	-	center	302	PeakInsideFeature	NA	ENSG00000158006.9	PAFAH2	any_internal	0.0966	0.01344	0	0	2.10753
chr1	26318405	26318417	GRHL2_MA1105.2	7.28259	-	chr1	26318046	26318575	ccRCC	gene	26286257	26324648	-	start	6338	PeakInsideFeature	NA	ENSG00000158006.9	PAFAH2	any_internal	0.01454	0.01297	0	0	0.08905
chr1	26348154	26348166	GRHL2_MA1105.2	9.19994	+	chr1	26348115	26348766	ChRCC,ccRCC	gene	26346374	26362955	+	start	2066	PeakInsideFeature	NA	ENSG00000158008.5	EXTL1	any_internal	0.02724	0.016	0	0	0.49155
chr1	26354876	26354888	GRHL2_MA1105.2	7.86177	+	chr1	26354804	26355010	ccRCC	gene	26346374	26362955	+	center	243	PeakInsideFeature	NA	ENSG00000158008.5	EXTL1	any_internal	0.02117	0.0432	0	0	-0.74025
chr1	26363667	26363679	GRHL2_MA1105.2	7.88699	-	chr1	26361414	26363753	ChRCC,ccRCC	gene	26346374	26362955	+	end	372	OverlapEnd	NA	ENSG00000158008.5	EXTL1	any_internal	0.03537	0.08798	0	0	-1.0827
chr1	26377606	26377618	GRHL2_MA1105.2	10.10915	-	chr1	26377362	26377759	ChRCC	gene	26363742	26372624	-	start	4936	Upstream	NA	ENSG00000158014.10	SLC30A2	any_promoter	0.04536	0.0203	0	0	0.83466
chr1	26389184	26389196	GRHL2_MA1105.2	9.58621	-	chr1	26388959	26389296	ccRCC	gene	26398068	26398168	+	start	8941	Upstream	NA	ENSG00000265320.1	AL391650.1	any_promoter	0.01345	0.01931	0	0	-0.30231
chr1	26405217	26405229	GRHL2_MA1105.2	8.20171	-	chr1	26405070	26405991	ChRCC,ccRCC	gene	26398068	26398168	+	end	7362	Downstream	NA	ENSG00000265320.1	AL391650.1	distal_enhancer	0.03266	0.02845	0	0	0.1439
chr1	26405503	26405515	GRHL2_MA1105.2	9.36662	-	chr1	26405070	26405991	ChRCC,ccRCC	gene	26398068	26398168	+	end	7362	Downstream	NA	ENSG00000265320.1	AL391650.1	distal_enhancer	0.02161	0.02491	0	0	-0.13633
chr1	26409822	26409834	GRHL2_MA1105.2	10.29368	+	chr1	26409700	26410060	ChRCC,ccRCC	gene	26398068	26398168	+	end	11712	Downstream	NA	ENSG00000265320.1	AL391650.1	distal_enhancer	0.02021	0.0166	0	0	0.17328
chr1	26491396	26491408	GRHL2_MA1105.2	7.30223	+	chr1	26490571	26491563	ChRCC,ccRCC	gene	26496361	26498551	+	start	5294	Upstream	NA	ENSG00000142684.7	ZNF593	any_promoter	0.03222	0.02173	0	0	0.39386
chr1	26551245	26551257	GRHL2_MA1105.2	8.39221	-	chr1	26551142	26552851	ChRCC,ccRCC	gene	26560690	26605299	+	start	8694	Upstream	NA	ENSG00000130695.9	CEP85	any_promoter	0.10744	0.03336	1	0	1.40299
chr1	26564162	26564174	GRHL2_MA1105.2	7.77781	-	chr1	26564059	26564327	ChRCC	gene	26560690	26605299	+	start	3503	PeakInsideFeature	NA	ENSG00000130695.9	CEP85	any_internal	0.21214	0.04438	1	0	1.99715
chr1	26583273	26583285	GRHL2_MA1105.2	7.45214	+	chr1	26583052	26584850	ChRCC	gene	26560690	26605299	+	center	957	PeakInsideFeature	NA	ENSG00000130695.9	CEP85	any_internal	0.10865	0.01108	1	0	2.40204
chr1	26595636	26595648	GRHL2_MA1105.2	10.27869	-	chr1	26594760	26595795	ChRCC	gene	26589531	26589889	-	start	5388	Upstream	NA	ENSG00000270733.1	RP11-231P20.5	any_promoter	0.08919	0.01858	0	0	1.73676
chr1	26602779	26602791	GRHL2_MA1105.2	7.85255	-	chr1	26602085	26603272	ChRCC,ccRCC	gene	26605666	26608007	+	start	2988	Upstream	NA	ENSG00000142669.9	SH3BGRL3	any_promoter	0.04971	0.23574	0	1	-2.01075
chr1	26602882	26602894	GRHL2_MA1105.2	7.71589	-	chr1	26602085	26603272	ChRCC,ccRCC	gene	26605666	26608007	+	start	2988	Upstream	NA	ENSG00000142669.9	SH3BGRL3	any_promoter	0.08831	0.46521	0	1	-2.25372
chr1	26603835	26603847	GRHL2_MA1105.2	7.49284	+	chr1	26603742	26604145	ChRCC,ccRCC	gene	26605666	26608007	+	start	1723	Upstream	NA	ENSG00000142669.9	SH3BGRL3	any_promoter	0.03619	0.16784	0	1	-1.90679
chr1	26604077	26604089	GRHL2_MA1105.2	7.43906	+	chr1	26603742	26604145	ChRCC,ccRCC	gene	26605666	26608007	+	start	1723	Upstream	NA	ENSG00000142669.9	SH3BGRL3	any_promoter	0.05725	0.1964	0	1	-1.59383
chr1	26606251	26606263	GRHL2_MA1105.2	7.71025	-	chr1	26605391	26607149	ChRCC,ccRCC	gene	26605666	26608007	+	start	604	OverlapStart	NA	ENSG00000142669.9	SH3BGRL3	any_promoter	0.26106	0.42301	1	1	-0.67245
chr1	26615244	26615256	GRHL2_MA1105.2	7.70561	-	chr1	26614989	26617662	ChRCC,ccRCC	gene	26607818	26644854	-	end	8507	PeakInsideFeature	NA	ENSG00000158062.16	UBXN11	any_internal	0.0163	0.10483	0	1	-2.05769
chr1	26644776	26644788	GRHL2_MA1105.2	7.68703	-	chr1	26644203	26645537	ChRCC,ccRCC	gene	26607818	26644854	-	start	16	OverlapStart	NA	ENSG00000158062.16	UBXN11	any_promoter	0.01204	0.09593	0	0	-2.18128
chr1	26735097	26735109	GRHL2_MA1105.2	8.22432	+	chr1	26734853	26735388	ChRCC,ccRCC	gene	26737268	26756213	+	start	2148	Upstream	NA	ENSG00000131914.6	LIN28A	any_promoter	0.07842	0.06692	0	0	0.19698
chr1	26743869	26743881	GRHL2_MA1105.2	7.24404	+	chr1	26743523	26744120	ChRCC,ccRCC	gene	26737268	26756213	+	center	2919	PeakInsideFeature	NA	ENSG00000131914.6	LIN28A	any_internal	0.01723	0.02999	0	0	-0.52733
chr1	26760746	26760758	GRHL2_MA1105.2	8.81493	+	chr1	26760709	26760952	ChRCC	gene	26758772	26797785	+	start	2058	PeakInsideFeature	NA	ENSG00000117682.12	DHDDS	any_internal	0.03388	0.02118	0	0	0.47134
chr1	26797793	26797805	GRHL2_MA1105.2	8.5884	-	chr1	26796816	26800156	ChRCC,ccRCC	gene	26798940	26802463	+	start	454	OverlapStart	NA	ENSG00000198830.6	HMGN2	any_promoter	0.05383	0.05554	0	0	-0.03717
chr1	26861915	26861927	GRHL2_MA1105.2	8.11214	-	chr1	26861674	26862032	ChRCC,ccRCC	gene	26856251	26901521	+	start	5602	PeakInsideFeature	NA	ENSG00000117676.9	RPS6KA1	any_internal	0.09112	0.12556	0	1	-0.41683
chr1	26872055	26872067	GRHL2_MA1105.2	7.26476	-	chr1	26871985	26872783	ChRCC,ccRCC	gene	26881032	26881084	+	start	8648	Upstream	NA	ENSG00000238705.1	MIR1976	any_promoter	0.01737	0.13967	0	1	-2.38098
chr1	26899764	26899776	GRHL2_MA1105.2	7.99335	+	chr1	26899643	26900168	ccRCC	gene	26856251	26901521	+	end	1616	PeakInsideFeature	NA	ENSG00000117676.9	RPS6KA1	any_internal	0.01911	0.01949	0	0	-0.01769
chr1	27027529	27027541	GRHL2_MA1105.2	7.52069	+	chr1	27027350	27027667	ChRCC	gene	27018622	27020622	-	start	6886	Upstream	NA	ENSG00000260063.1	RP5-968P14.2	any_promoter	0.07709	0.03232	0	0	1.01244
chr1	27032808	27032820	GRHL2_MA1105.2	7.71737	-	chr1	27032484	27033834	ChRCC,ccRCC	gene	27022523	27108595	+	start	10636	PeakInsideFeature	NA	ENSG00000117713.13	ARID1A	any_internal	0.02807	0.02723	0	0	0.03081
chr1	27070473	27070485	GRHL2_MA1105.2	7.42626	-	chr1	27070159	27071450	ChRCC,ccRCC	gene	27022523	27108595	+	center	5245	PeakInsideFeature	NA	ENSG00000117713.13	ARID1A	any_internal	0.02014	0.07055	0	0	-1.36952
chr1	27087729	27087741	GRHL2_MA1105.2	9.40537	-	chr1	27087555	27087917	ccRCC	gene	27090114	27090393	+	start	2378	Upstream	NA	ENSG00000266138.1	RN7SL501P	any_promoter	0.01089	0.01711	0	0	-0.35106
chr1	27097951	27097963	GRHL2_MA1105.2	9.05773	+	chr1	27097811	27098721	ChRCC,ccRCC	gene	27022523	27108595	+	end	10329	PeakInsideFeature	NA	ENSG00000117713.13	ARID1A	any_internal	0.07645	0.15948	0	1	-0.95758
chr1	27108055	27108067	GRHL2_MA1105.2	9.35385	+	chr1	27106591	27108214	ChRCC,ccRCC	gene	27113962	27124889	+	start	6560	Upstream	NA	ENSG00000060642.6	PIGV	any_promoter	0.05766	0.01488	0	0	1.38418
chr1	27116040	27116052	GRHL2_MA1105.2	7.77781	+	chr1	27113138	27116052	ChRCC,ccRCC	gene	27113962	27124889	+	start	633	OverlapStart	NA	ENSG00000060642.6	PIGV	any_promoter	0.04409	0.11156	0	1	-1.1438
chr1	27131885	27131897	GRHL2_MA1105.2	7.47607	+	chr1	27131311	27132737	ccRCC	gene	27141312	27141601	+	start	9288	Upstream	NA	ENSG00000241188.2	RN7SL165P	any_promoter	0.00987	0.02493	0	0	-0.76434
chr1	27132098	27132110	GRHL2_MA1105.2	8.1594	-	chr1	27131311	27132737	ccRCC	gene	27141312	27141601	+	start	9288	Upstream	NA	ENSG00000241188.2	RN7SL165P	any_promoter	0.01462	0.03104	0	0	-0.69969
chr1	27132361	27132373	GRHL2_MA1105.2	7.25583	+	chr1	27131311	27132737	ccRCC	gene	27141312	27141601	+	start	9288	Upstream	NA	ENSG00000241188.2	RN7SL165P	any_promoter	0.0158	0.11169	0	1	-2.16623
chr1	27137175	27137187	GRHL2_MA1105.2	8.77723	-	chr1	27136211	27137206	ChRCC,ccRCC	gene	27141312	27141601	+	start	4604	Upstream	NA	ENSG00000241188.2	RN7SL165P	any_promoter	0.00909	0.02837	0	0	-0.94705
chr1	27152212	27152224	GRHL2_MA1105.2	9.21948	-	chr1	27152071	27154086	ChRCC,ccRCC	gene	27153200	27184093	+	start	122	OverlapStart	NA	ENSG00000204160.7	ZDHHC18	any_promoter	0.0181	0.06138	0	0	-1.29452
chr1	27189824	27189836	GRHL2_MA1105.2	8.23537	-	chr1	27189332	27189971	ChRCC,ccRCC	gene	27189632	27190947	+	start	19	OverlapStart	NA	ENSG00000175793.10	SFN	any_promoter	0.05343	0.03969	0	0	0.34191
chr1	27276666	27276678	GRHL2_MA1105.2	7.51072	+	chr1	27276326	27276772	ccRCC	gene	27276052	27286897	-	end	497	PeakInsideFeature	NA	ENSG00000175707.7	C1orf172	any_internal	0.025	0.02701	0	0	-0.07695
chr1	27321771	27321783	GRHL2_MA1105.2	9.20994	-	chr1	27319690	27322003	ChRCC,ccRCC	gene	27320197	27327389	+	start	649	OverlapStart	NA	ENSG00000253368.3	TRNP1	any_promoter	0.16123	0.02197	1	0	2.36108
chr1	27327504	27327516	GRHL2_MA1105.2	7.74107	-	chr1	27327208	27327522	ccRCC	gene	27320197	27327389	+	end	24	OverlapEnd	NA	ENSG00000253368.3	TRNP1	any_internal	0.03017	0.04581	0	0	-0.45801
chr1	27331116	27331128	GRHL2_MA1105.2	7.55424	-	chr1	27331061	27331540	ChRCC	gene	27331510	27339327	-	end	210	OverlapEnd	NA	ENSG00000158246.7	FAM46B	distal_enhancer	0.07757	0.02788	0	0	1.17366
chr1	27348402	27348414	GRHL2_MA1105.2	7.89696	+	chr1	27347714	27348714	ChRCC,ccRCC	gene	27331510	27339327	-	start	8887	Upstream	NA	ENSG00000158246.7	FAM46B	any_promoter	0.07759	0.02648	0	0	1.22595
chr1	27354278	27354290	GRHL2_MA1105.2	7.50103	-	chr1	27353514	27354864	ChRCC,ccRCC	gene	27331510	27339327	-	start	14862	Upstream	NA	ENSG00000158246.7	FAM46B	distal_enhancer	0.34989	0.05024	1	0	2.54565
chr1	27426252	27426264	GRHL2_MA1105.2	7.68839	+	chr1	27424935	27426612	ccRCC	gene	27425305	27493472	-	end	468	OverlapEnd	NA	ENSG00000090020.6	SLC9A1	any_internal	0.03183	0.05499	0	0	-0.6156
chr1	27471075	27471087	GRHL2_MA1105.2	9.05146	+	chr1	27470877	27471279	ChRCC	gene	27425305	27493472	-	center	11690	PeakInsideFeature	NA	ENSG00000090020.6	SLC9A1	any_internal	0.22875	0.02539	1	0	2.69705
chr1	27481955	27481967	GRHL2_MA1105.2	9.80203	-	chr1	27481054	27482385	ChRCC,ccRCC	gene	27425305	27493472	-	start	11753	PeakInsideFeature	NA	ENSG00000090020.6	SLC9A1	any_internal	0.3767	0.22706	1	1	0.70201
chr1	27493199	27493211	GRHL2_MA1105.2	8.49103	-	chr1	27492989	27493291	ccRCC	gene	27425305	27493472	-	start	332	PeakInsideFeature	NA	ENSG00000090020.6	SLC9A1	any_promoter	0.0138	0.02141	0	0	-0.37693
chr1	27640270	27640282	GRHL2_MA1105.2	7.52167	-	chr1	27640012	27640993	ccRCC	gene	27648650	27662891	+	start	8148	Upstream	NA	ENSG00000186501.10	TMEM222	any_promoter	0.01269	0.01124	0	0	0.08847
chr1	27675815	27675827	GRHL2_MA1105.2	8.52926	-	chr1	27675669	27678567	ChRCC,ccRCC	gene	27668512	27680421	+	center	2652	PeakInsideFeature	NA	ENSG00000142765.13	SYTL1	any_internal	0.04747	0.07071	0	0	-0.47804
chr1	27675904	27675916	GRHL2_MA1105.2	7.36961	+	chr1	27675669	27678567	ChRCC,ccRCC	gene	27668512	27680421	+	center	2652	PeakInsideFeature	NA	ENSG00000142765.13	SYTL1	any_internal	0.10034	0.05821	0	0	0.68054
chr1	27699990	27700002	GRHL2_MA1105.2	7.27453	+	chr1	27698770	27700115	ChRCC,ccRCC	gene	27681674	27693383	-	start	6059	Upstream	NA	ENSG00000142733.10	MAP3K6	any_promoter	0.02684	0.02812	0	0	-0.04715
chr1	27703006	27703018	GRHL2_MA1105.2	8.15229	-	chr1	27702605	27703123	ccRCC	gene	27695602	27701315	-	start	1549	Upstream	NA	ENSG00000142748.8	FCN3	any_promoter	0.0183	0.05422	0	0	-1.13608
chr1	27728933	27728945	GRHL2_MA1105.2	7.82543	+	chr1	27728692	27730670	ChRCC,ccRCC	gene	27730729	27816669	-	end	1048	Downstream	NA	ENSG00000158195.6	WASF2	distal_enhancer	0.19053	0.21411	1	1	-0.15912
chr1	27732041	27732053	GRHL2_MA1105.2	8.15247	+	chr1	27731502	27733048	ChRCC,ccRCC	gene	27730729	27816669	-	end	1546	PeakInsideFeature	NA	ENSG00000158195.6	WASF2	any_internal	0.02098	0.03823	0	0	-0.61169
chr1	27733023	27733035	GRHL2_MA1105.2	7.6787	-	chr1	27731502	27733048	ChRCC,ccRCC	gene	27730729	27816669	-	end	1546	PeakInsideFeature	NA	ENSG00000158195.6	WASF2	any_internal	0.01836	0.02337	0	0	-0.22248
chr1	27739815	27739827	GRHL2_MA1105.2	8.2163	-	chr1	27739435	27739927	ChRCC,ccRCC	gene	27730729	27816669	-	end	8952	PeakInsideFeature	NA	ENSG00000158195.6	WASF2	any_internal	0.02444	0.0377	0	0	-0.45105
chr1	27743025	27743037	GRHL2_MA1105.2	7.50103	-	chr1	27742961	27743387	ChRCC,ccRCC	gene	27730729	27816669	-	end	12445	PeakInsideFeature	NA	ENSG00000158195.6	WASF2	any_internal	0.01772	0.05392	0	0	-1.15768
chr1	27755545	27755557	GRHL2_MA1105.2	7.47967	+	chr1	27754614	27756524	ChRCC,ccRCC	gene	27730729	27816669	-	center	18130	PeakInsideFeature	NA	ENSG00000158195.6	WASF2	any_internal	0.05734	0.09051	0	0	-0.56612
chr1	27798126	27798138	GRHL2_MA1105.2	8.09319	-	chr1	27797677	27798408	ccRCC	gene	27730729	27816669	-	start	18627	PeakInsideFeature	NA	ENSG00000158195.6	WASF2	any_internal	0.02738	0.05206	0	0	-0.7064
chr1	27814842	27814854	GRHL2_MA1105.2	10.41259	+	chr1	27814612	27817522	ChRCC,ccRCC	gene	27730729	27816669	-	start	602	OverlapStart	NA	ENSG00000158195.6	WASF2	any_promoter	0.01672	0.04643	0	0	-1.0327
chr1	27844915	27844927	GRHL2_MA1105.2	7.26757	-	chr1	27844656	27845254	ccRCC	gene	27852315	27857072	+	start	7360	Upstream	NA	ENSG00000237429.1	RP1-159A19.4	any_promoter	0.01638	0.02758	0	0	-0.48444
chr1	27863071	27863083	GRHL2_MA1105.2	7.23924	+	chr1	27862944	27864358	ChRCC,ccRCC	gene	27860545	27930942	-	end	3106	PeakInsideFeature	NA	ENSG00000126705.9	AHDC1	any_internal	0.01744	0.068	0	0	-1.45197
chr1	27866759	27866771	GRHL2_MA1105.2	8.37705	+	chr1	27866692	27867274	ccRCC	gene	27860545	27930942	-	end	6438	PeakInsideFeature	NA	ENSG00000126705.9	AHDC1	any_internal	0.02245	0.15715	0	1	-2.30621
chr1	27882629	27882641	GRHL2_MA1105.2	7.31376	-	chr1	27881902	27882971	ccRCC	gene	27860545	27930942	-	center	13307	PeakInsideFeature	NA	ENSG00000126705.9	AHDC1	any_internal	0.02572	0.16789	0	1	-2.26321
chr1	27886743	27886755	GRHL2_MA1105.2	8.11728	-	chr1	27886742	27887396	ChRCC	gene	27860545	27930942	-	center	8674	PeakInsideFeature	NA	ENSG00000126705.9	AHDC1	any_internal	0.07215	0.03136	0	0	0.96167
chr1	27970736	27970748	GRHL2_MA1105.2	7.94307	-	chr1	27970243	27970912	ChRCC,ccRCC	gene	27975929	27976121	+	start	5352	Upstream	NA	ENSG00000235912.1	RP1-159A19.3	any_promoter	0.01644	0.0417	0	0	-0.92452
chr1	27990069	27990081	GRHL2_MA1105.2	7.3648	+	chr1	27989096	27990157	ChRCC,ccRCC	gene	27986838	27989233	-	start	393	OverlapStart	NA	ENSG00000233975.1	RP11-288L9.1	any_promoter	0.05641	0.09952	0	0	-0.70758
chr1	28012273	28012285	GRHL2_MA1105.2	7.80342	+	chr1	28011798	28012381	ChRCC	gene	28020241	28020346	+	start	8152	Upstream	NA	ENSG00000207095.1	RNU6-424P	any_promoter	0.03308	0.01704	0	0	0.64002
chr1	28013562	28013574	GRHL2_MA1105.2	7.86373	-	chr1	28012867	28013697	ChRCC,ccRCC	gene	28013320	28013982	-	start	700	OverlapEnd	NA	ENSG00000226662.2	CHMP1AP1	any_promoter	0.01749	0.02145	0	0	-0.18361
chr1	28144015	28144027	GRHL2_MA1105.2	7.50293	+	chr1	28143527	28144247	ChRCC,ccRCC	gene	28146493	28146852	+	start	2606	Upstream	NA	ENSG00000270031.1	RP3-426I6.6	any_promoter	0.02074	0.26013	0	1	-3.06735
chr1	28200313	28200325	GRHL2_MA1105.2	7.8948	-	chr1	28198661	28200565	ChRCC,ccRCC	gene	28199054	28213196	+	start	559	OverlapStart	NA	ENSG00000130775.11	THEMIS2	any_promoter	0.03628	0.11486	0	1	-1.39955
chr1	28210320	28210332	GRHL2_MA1105.2	7.88874	+	chr1	28210183	28212574	ChRCC,ccRCC	gene	28199054	28213196	+	end	1818	PeakInsideFeature	NA	ENSG00000130775.11	THEMIS2	any_internal	0.01576	0.07246	0	0	-1.61625
chr1	28218268	28218280	GRHL2_MA1105.2	7.49284	+	chr1	28217884	28218472	ChRCC,ccRCC	gene	28218034	28241257	-	end	144	OverlapEnd	NA	ENSG00000117748.5	RPA2	any_internal	0.03823	0.20923	0	1	-2.14589
chr1	28240689	28240701	GRHL2_MA1105.2	7.30276	+	chr1	28240560	28242140	ChRCC,ccRCC	gene	28218034	28241257	-	start	93	OverlapStart	NA	ENSG00000117748.5	RPA2	any_promoter	0.07996	0.12768	0	1	-0.60473
chr1	28364605	28364617	GRHL2_MA1105.2	8.28644	-	chr1	28364397	28364953	ChRCC	gene	28358396	28358691	-	start	5984	Upstream	NA	ENSG00000240750.2	RN7SL559P	any_promoter	0.07715	0.01266	0	0	1.8674
chr1	28382635	28382647	GRHL2_MA1105.2	8.70358	-	chr1	28382588	28383412	ChRCC,ccRCC	gene	28296854	28415207	-	center	26970	PeakInsideFeature	NA	ENSG00000158161.11	EYA3	any_internal	0.02547	0.02351	0	0	0.07818
chr1	28383157	28383169	GRHL2_MA1105.2	7.69583	+	chr1	28382588	28383412	ChRCC,ccRCC	gene	28296854	28415207	-	center	26970	PeakInsideFeature	NA	ENSG00000158161.11	EYA3	any_internal	0.03204	0.02919	0	0	0.09723
chr1	28384979	28384991	GRHL2_MA1105.2	7.96793	-	chr1	28384709	28385121	ChRCC	gene	28296854	28415207	-	center	28885	PeakInsideFeature	NA	ENSG00000158161.11	EYA3	any_internal	0.07545	0.01143	0	0	1.91431
chr1	28385609	28385621	GRHL2_MA1105.2	7.86833	-	chr1	28385435	28386053	ChRCC,ccRCC	gene	28296854	28415207	-	start	29463	PeakInsideFeature	NA	ENSG00000158161.11	EYA3	any_internal	0.04039	0.01744	0	0	0.83828
chr1	28439247	28439259	GRHL2_MA1105.2	9.21948	+	chr1	28439190	28440022	ChRCC,ccRCC	gene	28436249	28436809	+	end	2797	Downstream	NA	ENSG00000228943.1	RP5-1053E7.2	distal_enhancer	0.01475	0.04716	0	0	-1.1544
chr1	28453636	28453648	GRHL2_MA1105.2	7.36025	-	chr1	28453355	28453710	ccRCC	gene	28446959	28447832	-	start	5700	Upstream	NA	ENSG00000214812.3	RP5-1053E7.3	any_promoter	0.01239	0.04875	0	0	-1.32776
chr1	28462404	28462416	GRHL2_MA1105.2	7.41884	+	chr1	28461788	28462513	ChRCC,ccRCC	gene	28469247	28469352	-	end	7097	Downstream	NA	ENSG00000253005.1	RNU6-176P	distal_enhancer	0.0624	0.06086	0	0	0.0303
chr1	28481624	28481636	GRHL2_MA1105.2	7.86373	-	chr1	28480632	28481767	ChRCC,ccRCC	gene	28473676	28520447	-	end	7523	PeakInsideFeature	NA	ENSG00000169403.7	PTAFR	any_internal	0.02299	0.03546	0	0	-0.44318
chr1	28498710	28498722	GRHL2_MA1105.2	8.63901	+	chr1	28498641	28499764	ChRCC,ccRCC	gene	28473676	28520447	-	center	2141	PeakInsideFeature	NA	ENSG00000169403.7	PTAFR	any_internal	0.02906	0.0224	0	0	0.25747
chr1	28504206	28504218	GRHL2_MA1105.2	11.32564	+	chr1	28503739	28504598	ChRCC	gene	28473676	28520447	-	center	7107	PeakInsideFeature	NA	ENSG00000169403.7	PTAFR	any_internal	0.12213	0.01012	1	0	2.61737
chr1	28523509	28523521	GRHL2_MA1105.2	8.22452	-	chr1	28523335	28524829	ChRCC,ccRCC	gene	28527069	28527419	+	start	2987	Upstream	NA	ENSG00000269804.1	AL353354.2	any_promoter	0.12925	0.03837	1	0	1.4934
chr1	28570394	28570406	GRHL2_MA1105.2	7.94098	-	chr1	28570224	28570957	ccRCC	gene	28566019	28567964	-	start	2626	Upstream	NA	ENSG00000270605.1	RP5-1092A3.4	any_promoter	0.08552	0.16431	0	1	-0.85642
chr1	28607832	28607844	GRHL2_MA1105.2	8.45842	-	chr1	28606920	28608440	ccRCC	gene	28586037	28609002	+	end	1322	PeakInsideFeature	NA	ENSG00000130766.4	SESN2	any_internal	0.01728	0.18194	0	1	-2.74078
chr1	28623076	28623088	GRHL2_MA1105.2	7.52297	-	chr1	28622839	28624034	ChRCC,ccRCC	gene	28586037	28609002	+	end	14434	Downstream	NA	ENSG00000130766.4	SESN2	distal_enhancer	0.00841	0.05886	0	0	-1.81158
chr1	28623189	28623201	GRHL2_MA1105.2	8.92686	+	chr1	28622839	28624034	ChRCC,ccRCC	gene	28586037	28609002	+	end	14434	Downstream	NA	ENSG00000130766.4	SESN2	distal_enhancer	0.01092	0.33027	0	1	-3.91894
chr1	28640712	28640724	GRHL2_MA1105.2	7.79557	-	chr1	28640259	28642063	ChRCC,ccRCC	gene	28655512	28662476	+	start	14351	Upstream	NA	ENSG00000130772.9	MED18	distal_enhancer	0.18117	0.26943	1	1	-0.54364
chr1	28686117	28686129	GRHL2_MA1105.2	7.70339	+	chr1	28686030	28686510	ChRCC,ccRCC	gene	28696113	28826881	+	start	9843	Upstream	NA	ENSG00000204138.8	PHACTR4	any_promoter	0.05247	0.06307	0	0	-0.2206
chr1	28692636	28692648	GRHL2_MA1105.2	9.19994	-	chr1	28692390	28692821	ChRCC	gene	28696113	28826881	+	start	3508	Upstream	NA	ENSG00000204138.8	PHACTR4	any_promoter	0.13387	0.01888	1	0	2.25152
chr1	28725965	28725977	GRHL2_MA1105.2	7.69538	-	chr1	28725698	28726669	ChRCC,ccRCC	gene	28696113	28826881	+	start	30070	PeakInsideFeature	NA	ENSG00000204138.8	PHACTR4	any_internal	0.00922	0.00699	0	0	0.16272
chr1	28744293	28744305	GRHL2_MA1105.2	7.55887	-	chr1	28743749	28744917	ChRCC,ccRCC	gene	28696113	28826881	+	center	17164	PeakInsideFeature	NA	ENSG00000204138.8	PHACTR4	any_internal	0.05113	0.05274	0	0	-0.03651
chr1	28755703	28755715	GRHL2_MA1105.2	7.30627	-	chr1	28755415	28755860	ChRCC	gene	28749065	28749166	-	start	6471	Upstream	NA	ENSG00000206779.1	Y_RNA	any_promoter	0.07453	0.0179	0	0	1.54299
chr1	28764369	28764381	GRHL2_MA1105.2	7.40154	-	chr1	28763727	28765087	ChRCC,ccRCC	gene	28696113	28826881	+	center	2910	PeakInsideFeature	NA	ENSG00000204138.8	PHACTR4	any_internal	0.07308	0.10103	0	0	-0.41113
chr1	28777517	28777529	GRHL2_MA1105.2	7.45214	+	chr1	28777100	28777535	ChRCC,ccRCC	gene	28780051	28780445	+	start	2734	Upstream	NA	ENSG00000229820.2	RP1-308E4.1	any_promoter	0.01395	0.0148	0	0	-0.04706
chr1	28827877	28827889	GRHL2_MA1105.2	7.51842	-	chr1	28827451	28828058	ChRCC,ccRCC	gene	28832454	28865812	+	start	4700	Upstream	NA	ENSG00000180198.11	RCC1	any_promoter	0.07807	0.01608	0	0	1.69264
chr1	28835633	28835645	GRHL2_MA1105.2	7.58306	-	chr1	28835455	28835856	ccRCC	gene	28835070	28835274	+	start	585	Downstream	NA	ENSG00000200087.1	SNORA73B	any_promoter	0.02579	0.0901	0	0	-1.44146
chr1	28843839	28843851	GRHL2_MA1105.2	7.58029	-	chr1	28843775	28845787	ChRCC,ccRCC	gene	28843987	28844087	+	start	794	FeatureInsidePeak	NA	ENSG00000238821.1	snoU13	any_promoter	0.01932	0.03824	0	0	-0.68722
chr1	28853619	28853631	GRHL2_MA1105.2	8.28087	-	chr1	28852973	28853881	ChRCC,ccRCC	gene	28852829	28853739	-	start	312	OverlapStart	NA	ENSG00000231468.2	PRDX3P2	any_promoter	0.05658	0.02987	0	0	0.71609
chr1	28867508	28867520	GRHL2_MA1105.2	7.45214	+	chr1	28866806	28867620	ChRCC	gene	28832454	28865812	+	end	1401	Downstream	NA	ENSG00000180198.11	RCC1	distal_enhancer	0.02481	0.01218	0	0	0.61275
chr1	28913839	28913851	GRHL2_MA1105.2	7.98986	+	chr1	28913411	28913864	ccRCC	gene	28905049	28909495	-	start	4142	Upstream	NA	ENSG00000197989.9	SNHG12	any_promoter	0.01752	0.14066	0	1	-2.38296
chr1	28994701	28994713	GRHL2_MA1105.2	10.7014	+	chr1	28994647	28996801	ChRCC,ccRCC	gene	28995243	29045865	+	start	481	OverlapStart	NA	ENSG00000162419.8	GMEB1	any_promoter	0.06875	0.03994	0	0	0.63973
chr1	28994939	28994951	GRHL2_MA1105.2	8.60079	+	chr1	28994647	28996801	ChRCC,ccRCC	gene	28995243	29045865	+	start	481	OverlapStart	NA	ENSG00000162419.8	GMEB1	any_promoter	0.12524	0.12198	1	1	0.03476
chr1	29063820	29063832	GRHL2_MA1105.2	7.30627	-	chr1	29062755	29064587	ChRCC,ccRCC	gene	29063132	29096287	+	start	539	OverlapStart	NA	ENSG00000198492.10	YTHDF2	any_promoter	0.1386	0.1671	1	1	-0.25052
chr1	29074820	29074832	GRHL2_MA1105.2	8.75212	+	chr1	29074499	29075279	ccRCC	gene	29063132	29096287	+	center	4820	PeakInsideFeature	NA	ENSG00000198492.10	YTHDF2	any_internal	0.02493	0.01989	0	0	0.21364
chr1	29077930	29077942	GRHL2_MA1105.2	7.48739	-	chr1	29077725	29078008	ccRCC	gene	29063132	29096287	+	center	1843	PeakInsideFeature	NA	ENSG00000198492.10	YTHDF2	any_internal	0.01251	0.02928	0	0	-0.75962
chr1	29079629	29079641	GRHL2_MA1105.2	7.75609	-	chr1	29079445	29079965	ccRCC	gene	29063132	29096287	+	center	4	PeakInsideFeature	NA	ENSG00000198492.10	YTHDF2	any_internal	0.01691	0.01536	0	0	0.08039
chr1	29208978	29208990	GRHL2_MA1105.2	7.63548	+	chr1	29208542	29209055	ChRCC,ccRCC	gene	29208237	29208347	-	start	451	Upstream	NA	ENSG00000199756.1	Y_RNA	any_promoter	0.07014	0.11571	0	1	-0.63868
chr1	29211336	29211348	GRHL2_MA1105.2	10.29368	-	chr1	29211172	29211939	ChRCC,ccRCC	gene	29213602	29446553	+	start	2047	Upstream	NA	ENSG00000159023.14	EPB41	any_promoter	0.11624	0.11255	1	1	0.04223
chr1	29228610	29228622	GRHL2_MA1105.2	8.04885	-	chr1	29228460	29228674	ChRCC	gene	29213602	29446553	+	start	14965	PeakInsideFeature	NA	ENSG00000159023.14	EPB41	any_internal	0.02352	0.01785	0	0	0.25334
chr1	29232899	29232911	GRHL2_MA1105.2	7.95904	-	chr1	29232854	29233305	ccRCC	gene	29213602	29446553	+	start	19477	PeakInsideFeature	NA	ENSG00000159023.14	EPB41	any_internal	0.01076	0.02744	0	0	-0.80163
chr1	29240448	29240460	GRHL2_MA1105.2	8.02114	+	chr1	29240417	29242219	ChRCC,ccRCC	gene	29213602	29446553	+	start	27716	PeakInsideFeature	NA	ENSG00000159023.14	EPB41	any_internal	0.03023	0.0793	0	0	-1.11812
chr1	29241797	29241809	GRHL2_MA1105.2	7.33338	-	chr1	29240417	29242219	ChRCC,ccRCC	gene	29213602	29446553	+	start	27716	PeakInsideFeature	NA	ENSG00000159023.14	EPB41	any_internal	0.05379	0.05859	0	0	-0.10206
chr1	29242009	29242021	GRHL2_MA1105.2	7.83583	+	chr1	29240417	29242219	ChRCC,ccRCC	gene	29213602	29446553	+	start	27716	PeakInsideFeature	NA	ENSG00000159023.14	EPB41	any_internal	0.03948	0.04663	0	0	-0.1887
chr1	29293490	29293502	GRHL2_MA1105.2	7.79201	+	chr1	29293025	29293769	ChRCC,ccRCC	gene	29213602	29446553	+	center	36680	PeakInsideFeature	NA	ENSG00000159023.14	EPB41	any_internal	0.04522	0.05637	0	0	-0.25814
chr1	29299622	29299634	GRHL2_MA1105.2	7.38218	-	chr1	29298458	29299817	ChRCC,ccRCC	gene	29213602	29446553	+	center	30940	PeakInsideFeature	NA	ENSG00000159023.14	EPB41	any_internal	0.00837	0.00971	0	0	-0.0933
chr1	29389156	29389168	GRHL2_MA1105.2	7.90241	+	chr1	29388605	29389370	ChRCC,ccRCC	gene	29213602	29446553	+	end	57566	PeakInsideFeature	NA	ENSG00000159023.14	EPB41	any_internal	0.01605	0.01716	0	0	-0.05661
chr1	29423081	29423093	GRHL2_MA1105.2	7.66864	-	chr1	29422939	29423405	ChRCC	gene	29213602	29446553	+	end	23381	PeakInsideFeature	NA	ENSG00000159023.14	EPB41	any_internal	0.02275	0.01003	0	0	0.66512
chr1	29440411	29440423	GRHL2_MA1105.2	7.4321	+	chr1	29439809	29440594	ccRCC	gene	29213602	29446553	+	end	6352	PeakInsideFeature	NA	ENSG00000159023.14	EPB41	any_internal	0.01146	0.03382	0	0	-0.97525
chr1	29440498	29440510	GRHL2_MA1105.2	7.29112	+	chr1	29439809	29440594	ccRCC	gene	29213602	29446553	+	end	6352	PeakInsideFeature	NA	ENSG00000159023.14	EPB41	any_internal	0.021	0.03047	0	0	-0.36705
chr1	29492189	29492201	GRHL2_MA1105.2	7.35271	+	chr1	29492065	29493462	ChRCC,ccRCC	gene	29474254	29508499	-	center	1387	PeakInsideFeature	NA	ENSG00000116350.11	SRSF4	any_internal	0.0177	0.04551	0	0	-0.96075
chr1	29492718	29492730	GRHL2_MA1105.2	7.41211	+	chr1	29492065	29493462	ChRCC,ccRCC	gene	29474254	29508499	-	center	1387	PeakInsideFeature	NA	ENSG00000116350.11	SRSF4	any_internal	0.02136	0.15176	0	1	-2.30621
chr1	29507753	29507765	GRHL2_MA1105.2	8.0723	-	chr1	29507480	29509340	ChRCC,ccRCC	gene	29474254	29508499	-	start	89	OverlapStart	NA	ENSG00000116350.11	SRSF4	any_promoter	0.14737	0.16279	1	1	-0.13349
chr1	29564107	29564119	GRHL2_MA1105.2	7.40112	+	chr1	29562601	29565209	ChRCC,ccRCC	gene	29563027	29653325	+	start	878	OverlapStart	NA	ENSG00000060656.15	PTPRU	any_promoter	0.12459	0.20493	1	1	-0.6686
chr1	29575014	29575026	GRHL2_MA1105.2	9.24735	-	chr1	29574906	29575295	ChRCC	gene	29563027	29653325	+	start	12073	PeakInsideFeature	NA	ENSG00000060656.15	PTPRU	any_internal	0.02605	0.01411	0	0	0.54877
chr1	29575106	29575118	GRHL2_MA1105.2	8.01978	+	chr1	29574906	29575295	ChRCC	gene	29563027	29653325	+	start	12073	PeakInsideFeature	NA	ENSG00000060656.15	PTPRU	any_internal	0.03356	0.00981	0	0	1.07367
chr1	29710808	29710820	GRHL2_MA1105.2	7.60002	-	chr1	29710759	29711128	ccRCC	gene	29656131	29676626	-	start	34317	Upstream	NA	ENSG00000230523.1	RP3-437I16.1	distal_enhancer	0.00658	0.01586	0	0	-0.59264
chr1	29725046	29725058	GRHL2_MA1105.2	8.36524	-	chr1	29724914	29725353	ccRCC	gene	29758992	29759074	+	start	33859	Upstream	NA	ENSG00000266678.1	AL139151.1	distal_enhancer	0.01623	0.03282	0	0	-0.67288
chr1	29787158	29787170	GRHL2_MA1105.2	7.27173	-	chr1	29786709	29787448	ChRCC,ccRCC	gene	29814704	29823405	-	end	27626	Downstream	NA	ENSG00000225011.4	RP11-810H18.1	distal_enhancer	0.03944	0.01907	0	0	0.73316
chr1	29794736	29794748	GRHL2_MA1105.2	7.40972	+	chr1	29794588	29794914	ChRCC,ccRCC	gene	29814704	29823405	-	end	19953	Downstream	NA	ENSG00000225011.4	RP11-810H18.1	distal_enhancer	0.01769	0.04235	0	0	-0.87925
chr1	30056937	30056949	GRHL2_MA1105.2	7.67257	-	chr1	30056785	30058492	ccRCC	NA	NA	NA	NA	NA	NA	NA	NA	NA	NA	NA	0.02367	0.02963	0	0	-0.22474
chr1	30064145	30064157	GRHL2_MA1105.2	7.25797	-	chr1	30063714	30064277	ccRCC	NA	NA	NA	NA	NA	NA	NA	NA	NA	NA	NA	0.00823	0.01613	0	0	-0.48196
chr1	30185267	30185279	GRHL2_MA1105.2	7.53352	+	chr1	30184631	30185512	ccRCC	gene	30181697	30182394	-	start	2677	Upstream	NA	ENSG00000228176.1	RP4-656G21.1	any_promoter	0.00977	0.03551	0	0	-1.13723
chr1	30255806	30255818	GRHL2_MA1105.2	7.58029	-	chr1	30255703	30256451	ccRCC	NA	NA	NA	NA	NA	NA	NA	NA	NA	NA	NA	0.00958	0.03137	0	0	-1.01761
chr1	30351422	30351434	GRHL2_MA1105.2	8.27955	-	chr1	30351293	30351776	ChRCC	gene	30357748	30357852	+	start	6214	Upstream	NA	ENSG00000222787.1	AL645944.1	any_promoter	0.01757	0.01376	0	0	0.20128
chr1	30448139	30448151	GRHL2_MA1105.2	7.81495	+	chr1	30447043	30448271	ChRCC,ccRCC	gene	30486798	30510459	-	end	39141	Downstream	NA	ENSG00000233399.2	RP11-111I12.1	distal_enhancer	0.03311	0.0479	0	0	-0.41159
chr1	30458326	30458338	GRHL2_MA1105.2	10.02318	+	chr1	30456997	30458757	ChRCC,ccRCC	gene	30486798	30510459	-	end	28921	Downstream	NA	ENSG00000233399.2	RP11-111I12.1	distal_enhancer	0.07055	0.06698	0	0	0.06403
chr1	30458436	30458448	GRHL2_MA1105.2	7.75178	+	chr1	30456997	30458757	ChRCC,ccRCC	gene	30486798	30510459	-	end	28921	Downstream	NA	ENSG00000233399.2	RP11-111I12.1	distal_enhancer	0.01977	0.02065	0	0	-0.0398
chr1	30478695	30478707	GRHL2_MA1105.2	7.29131	+	chr1	30478657	30479927	ChRCC	gene	30486798	30510459	-	end	7506	Downstream	NA	ENSG00000233399.2	RP11-111I12.1	distal_enhancer	0.06706	0.01844	0	0	1.38615
chr1	30481173	30481185	GRHL2_MA1105.2	7.71025	-	chr1	30480624	30482363	ChRCC,ccRCC	gene	30486798	30510459	-	end	5305	Downstream	NA	ENSG00000233399.2	RP11-111I12.1	distal_enhancer	0.04416	0.0212	0	0	0.76395
chr1	30485710	30485722	GRHL2_MA1105.2	7.6785	-	chr1	30485476	30486682	ccRCC	gene	30486798	30510459	-	end	719	Downstream	NA	ENSG00000233399.2	RP11-111I12.1	distal_enhancer	0.01703	0.02105	0	0	-0.18901
chr1	30497517	30497529	GRHL2_MA1105.2	7.50303	-	chr1	30497468	30497977	ChRCC,ccRCC	gene	30486798	30510459	-	center	906	PeakInsideFeature	NA	ENSG00000233399.2	RP11-111I12.1	any_internal	0.00918	0.01336	0	0	-0.26341
chr1	30544147	30544159	GRHL2_MA1105.2	7.40972	+	chr1	30543232	30544608	ChRCC,ccRCC	gene	30486798	30510459	-	start	33461	Upstream	NA	ENSG00000233399.2	RP11-111I12.1	distal_enhancer	0.00952	0.01528	0	0	-0.34665
chr1	30555884	30555896	GRHL2_MA1105.2	7.6785	+	chr1	30555828	30557764	ChRCC,ccRCC	gene	30486798	30510459	-	start	46337	Upstream	NA	ENSG00000233399.2	RP11-111I12.1	distal_enhancer	0.01967	0.01955	0	0	0.00553
chr1	30557283	30557295	GRHL2_MA1105.2	8.77723	+	chr1	30555828	30557764	ChRCC,ccRCC	gene	30486798	30510459	-	start	46337	Upstream	NA	ENSG00000233399.2	RP11-111I12.1	distal_enhancer	0.02715	0.03737	0	0	-0.33702
chr1	30557447	30557459	GRHL2_MA1105.2	7.45214	-	chr1	30555828	30557764	ChRCC,ccRCC	gene	30486798	30510459	-	start	46337	Upstream	NA	ENSG00000233399.2	RP11-111I12.1	distal_enhancer	0.02312	0.02948	0	0	-0.24211
chr1	30634810	30634822	GRHL2_MA1105.2	7.4522	-	chr1	30634642	30634997	ccRCC	gene	30613109	30614454	+	end	20365	Downstream	NA	ENSG00000233372.1	RP5-893G23.1	distal_enhancer	0.01158	0.02162	0	0	-0.51753
chr1	30723810	30723822	GRHL2_MA1105.2	7.27312	+	chr1	30723607	30724364	ChRCC	gene	30699369	30699462	+	end	24523	Downstream	NA	ENSG00000231251.1	RP3-357I16.1	distal_enhancer	0.01231	0.00867	0	0	0.23732
chr1	30934786	30934798	GRHL2_MA1105.2	7.64951	+	chr1	30934268	30935031	ChRCC	gene	30888671	30893955	+	end	40694	Downstream	NA	ENSG00000231949.1	RP4-591L5.2	distal_enhancer	0.09212	0.01067	0	0	2.21508
chr1	31141121	31141133	GRHL2_MA1105.2	8.63901	-	chr1	31140762	31141227	ccRCC	gene	31184123	31196434	-	end	43129	Downstream	NA	ENSG00000162510.5	MATN1	distal_enhancer	0.01188	0.02193	0	0	-0.51241
chr1	31203423	31203435	GRHL2_MA1105.2	7.30627	-	chr1	31202360	31203681	ChRCC,ccRCC	gene	31184123	31196434	-	start	6586	Upstream	NA	ENSG00000162510.5	MATN1	any_promoter	0.01576	0.17352	0	1	-2.7544
chr1	31216703	31216715	GRHL2_MA1105.2	7.36847	-	chr1	31216369	31217375	ChRCC,ccRCC	gene	31212002	31212079	-	start	4793	Upstream	NA	ENSG00000264773.1	MIR4420	any_promoter	0.03195	0.27761	0	1	-2.72891
chr1	31247149	31247161	GRHL2_MA1105.2	7.80682	-	chr1	31246935	31247339	ChRCC	gene	31205315	31230667	-	start	16470	Upstream	NA	ENSG00000162511.7	LAPTM5	distal_enhancer	0.01449	0.01875	0	0	-0.21752
chr1	31252368	31252380	GRHL2_MA1105.2	7.54947	+	chr1	31252337	31253091	ChRCC,ccRCC	gene	31205315	31230667	-	start	22047	Upstream	NA	ENSG00000162511.7	LAPTM5	distal_enhancer	0.02249	0.07995	0	0	-1.42289
chr1	31267765	31267777	GRHL2_MA1105.2	7.30321	+	chr1	31267735	31268033	ccRCC	gene	31283224	31288400	-	end	15340	Downstream	NA	ENSG00000229607.1	RP5-1125N11.1	distal_enhancer	0.01432	0.02891	0	0	-0.64246
chr1	31270661	31270673	GRHL2_MA1105.2	7.27988	+	chr1	31269780	31272248	ChRCC,ccRCC	gene	31283224	31288400	-	end	12210	Downstream	NA	ENSG00000229607.1	RP5-1125N11.1	distal_enhancer	0.01871	0.04484	0	0	-0.895
chr1	31345524	31345536	GRHL2_MA1105.2	7.97695	+	chr1	31345407	31345965	ccRCC	gene	31342313	31381608	-	end	3373	PeakInsideFeature	NA	ENSG00000162512.11	SDC3	any_internal	0.01931	0.04751	0	0	-0.93338
chr1	31360196	31360208	GRHL2_MA1105.2	8.15209	+	chr1	31359862	31361875	ChRCC,ccRCC	gene	31342313	31381608	-	center	1092	PeakInsideFeature	NA	ENSG00000162512.11	SDC3	any_internal	0.0579	0.02205	0	0	1.04448
chr1	31361293	31361305	GRHL2_MA1105.2	7.3566	-	chr1	31359862	31361875	ChRCC,ccRCC	gene	31342313	31381608	-	center	1092	PeakInsideFeature	NA	ENSG00000162512.11	SDC3	any_internal	0.16159	0.04656	1	0	1.57282
chr1	31391058	31391070	GRHL2_MA1105.2	8.42544	+	chr1	31390949	31391386	ccRCC	gene	31342313	31381608	-	start	9559	Upstream	NA	ENSG00000162512.11	SDC3	any_promoter	0.01393	0.06655	0	0	-1.61073
chr1	31392188	31392200	GRHL2_MA1105.2	9.0344	+	chr1	31391649	31392660	ChRCC,ccRCC	gene	31342313	31381608	-	start	10546	Upstream	NA	ENSG00000162512.11	SDC3	distal_enhancer	0.02595	0.06532	0	0	-1.03283
chr1	31406864	31406876	GRHL2_MA1105.2	7.43847	+	chr1	31406037	31407696	ChRCC,ccRCC	gene	31404352	31538838	-	end	2514	PeakInsideFeature	NA	ENSG00000134644.11	PUM1	any_internal	0.02308	0.05208	0	0	-0.87508
chr1	31408060	31408072	GRHL2_MA1105.2	7.9098	-	chr1	31407888	31408266	ccRCC	gene	31408534	31408620	-	start	543	Downstream	NA	ENSG00000200154.1	SNORD103A	any_promoter	0.01146	0.01889	0	0	-0.40161
chr1	31465100	31465112	GRHL2_MA1105.2	9.18073	+	chr1	31464690	31465337	ChRCC,ccRCC	gene	31404352	31538838	-	center	6582	PeakInsideFeature	NA	ENSG00000134644.11	PUM1	any_internal	0.02229	0.02515	0	0	-0.1166
chr1	31470500	31470512	GRHL2_MA1105.2	7.57064	-	chr1	31470379	31470579	ccRCC	gene	31404352	31538838	-	center	1116	PeakInsideFeature	NA	ENSG00000134644.11	PUM1	any_internal	0.01309	0.02146	0	0	-0.41987
chr1	31487456	31487468	GRHL2_MA1105.2	8.63901	-	chr1	31485997	31487768	ChRCC,ccRCC	gene	31404352	31538838	-	center	15287	PeakInsideFeature	NA	ENSG00000134644.11	PUM1	any_internal	0.01512	0.03419	0	0	-0.77515
chr1	31497673	31497685	GRHL2_MA1105.2	10.31109	+	chr1	31497342	31498557	ChRCC	gene	31404352	31538838	-	center	26354	PeakInsideFeature	NA	ENSG00000134644.11	PUM1	any_internal	0.14291	0.02268	1	0	2.1694
chr1	31524688	31524700	GRHL2_MA1105.2	8.09593	-	chr1	31524545	31524980	ChRCC	gene	31404352	31538838	-	start	14076	PeakInsideFeature	NA	ENSG00000134644.11	PUM1	any_internal	0.03525	0.01575	0	0	0.77459
chr1	31528480	31528492	GRHL2_MA1105.2	11.14972	+	chr1	31527056	31528900	ChRCC,ccRCC	gene	31404352	31538838	-	start	10860	PeakInsideFeature	NA	ENSG00000134644.11	PUM1	any_internal	0.05761	0.02137	0	0	1.06783
chr1	31538655	31538667	GRHL2_MA1105.2	9.61361	+	chr1	31537587	31539265	ChRCC,ccRCC	gene	31404352	31538838	-	start	412	OverlapStart	NA	ENSG00000134644.11	PUM1	any_promoter	0.86544	1.01483	1	1	-0.2269
chr1	31567877	31567889	GRHL2_MA1105.2	8.49436	-	chr1	31567433	31568709	ChRCC,ccRCC	gene	31567833	31568405	-	start	334	FeatureInsidePeak	NA	ENSG00000215900.4	SEPW1P	any_promoter	0.0113	0.08454	0	0	-2.0656
chr1	31575667	31575679	GRHL2_MA1105.2	7.37832	+	chr1	31575267	31575963	ccRCC	gene	31567833	31568405	-	start	7210	Upstream	NA	ENSG00000215900.4	SEPW1P	any_promoter	0.01349	0.11862	0	1	-2.37171
chr1	31583838	31583850	GRHL2_MA1105.2	7.72976	+	chr1	31583761	31585981	ccRCC	gene	31581034	31581470	-	start	3401	Upstream	NA	ENSG00000225142.2	RP11-490K7.1	any_promoter	0.01323	0.02451	0	0	-0.53873
chr1	31645315	31645327	GRHL2_MA1105.2	8.20171	-	chr1	31644988	31645590	ChRCC	gene	31652591	31712401	-	end	7302	Downstream	NA	ENSG00000084628.5	NKAIN1	distal_enhancer	0.26665	0.03112	1	0	2.7009
chr1	31656772	31656784	GRHL2_MA1105.2	7.43879	+	chr1	31656721	31657109	ccRCC	gene	31652591	31712401	-	end	4324	PeakInsideFeature	NA	ENSG00000084628.5	NKAIN1	any_internal	0.02246	0.05511	0	0	-0.96801
chr1	31827164	31827176	GRHL2_MA1105.2	7.24966	+	chr1	31827104	31828027	ChRCC,ccRCC	gene	31805913	31819646	-	start	7919	Upstream	NA	ENSG00000229044.1	RP11-266K22.2	any_promoter	0.02703	0.01365	0	0	0.61171
chr1	31846908	31846920	GRHL2_MA1105.2	7.4856	-	chr1	31844083	31847020	ChRCC,ccRCC	gene	31838471	31849697	-	center	1467	PeakInsideFeature	NA	ENSG00000121769.3	FABP3	any_internal	0.11764	0.08286	1	0	0.45192
chr1	31852656	31852668	GRHL2_MA1105.2	7.29185	-	chr1	31852248	31852712	ChRCC	gene	31838471	31849697	-	start	2783	Upstream	NA	ENSG00000121769.3	FABP3	any_promoter	0.02554	0.02164	0	0	0.15966
chr1	31863026	31863038	GRHL2_MA1105.2	8.23537	-	chr1	31862595	31863419	ChRCC	gene	31838471	31849697	-	start	13310	Upstream	NA	ENSG00000121769.3	FABP3	distal_enhancer	0.22175	0.02828	1	0	2.54614
chr1	31867741	31867753	GRHL2_MA1105.2	7.8615	+	chr1	31867270	31868440	ChRCC,ccRCC	gene	31882411	31907525	+	start	14556	Upstream	NA	ENSG00000168528.7	SERINC2	distal_enhancer	0.60654	0.71264	1	1	-0.2285
chr1	31917630	31917642	GRHL2_MA1105.2	9.77691	+	chr1	31917058	31919097	ChRCC,ccRCC	gene	31882411	31907525	+	end	10552	Downstream	NA	ENSG00000168528.7	SERINC2	distal_enhancer	0.09877	0.20102	0	1	-0.94538
chr1	31921782	31921794	GRHL2_MA1105.2	9.01271	+	chr1	31921343	31922874	ChRCC	gene	31882411	31907525	+	end	14583	Downstream	NA	ENSG00000168528.7	SERINC2	distal_enhancer	0.02275	0.01194	0	0	0.54351
chr1	31944642	31944654	GRHL2_MA1105.2	7.96587	-	chr1	31943389	31945769	ChRCC,ccRCC	gene	31960435	31961777	-	end	15856	Downstream	NA	ENSG00000215899.3	RP11-439L8.2	distal_enhancer	0.56821	0.04828	1	0	3.27355
chr1	31945026	31945038	GRHL2_MA1105.2	9.23075	-	chr1	31943389	31945769	ChRCC,ccRCC	gene	31960435	31961777	-	end	15856	Downstream	NA	ENSG00000215899.3	RP11-439L8.2	distal_enhancer	0.02712	0.00582	0	0	1.14836
chr1	32028668	32028680	GRHL2_MA1105.2	10.41259	-	chr1	32028317	32030361	ChRCC,ccRCC	gene	32037185	32041174	-	end	7846	Downstream	NA	ENSG00000229167.1	RP11-73M7.1	distal_enhancer	0.08398	0.0348	0	0	1.04119
chr1	32103669	32103681	GRHL2_MA1105.2	8.27107	+	chr1	32103481	32104263	ChRCC	gene	32109649	32125539	+	start	5777	Upstream	NA	ENSG00000235790.3	RP11-73M7.6	any_promoter	0.10525	0.02623	1	0	1.6248
chr1	32103783	32103795	GRHL2_MA1105.2	7.45298	+	chr1	32103481	32104263	ChRCC	gene	32109649	32125539	+	start	5777	Upstream	NA	ENSG00000235790.3	RP11-73M7.6	any_promoter	0.08061	0.02012	0	0	1.53692
chr1	32126478	32126490	GRHL2_MA1105.2	7.81888	-	chr1	32126367	32126928	ccRCC	gene	32117847	32169920	-	end	8800	PeakInsideFeature	NA	ENSG00000084636.13	COL16A1	any_internal	0.01867	0.02361	0	0	-0.21751
chr1	32180955	32180967	GRHL2_MA1105.2	7.67048	-	chr1	32179942	32181912	ChRCC,ccRCC	gene	32117847	32169920	-	start	11007	Upstream	NA	ENSG00000084636.13	COL16A1	distal_enhancer	0.64344	0.68622	1	1	-0.09126
chr1	32233239	32233251	GRHL2_MA1105.2	7.31692	-	chr1	32232859	32233293	ccRCC	gene	32192717	32230494	-	start	2582	Upstream	NA	ENSG00000121753.8	BAI2	any_promoter	0.01631	0.05172	0	0	-1.17936
chr1	32253839	32253851	GRHL2_MA1105.2	7.63301	+	chr1	32253583	32255465	ChRCC,ccRCC	gene	32254730	32256923	+	start	206	OverlapStart	NA	ENSG00000254545.1	RP11-84A19.3	any_promoter	0.19235	0.26516	1	1	-0.44026
chr1	32268338	32268350	GRHL2_MA1105.2	7.75609	+	chr1	32267996	32268804	ChRCC,ccRCC	gene	32256022	32281652	-	center	437	PeakInsideFeature	NA	ENSG00000134668.8	SPOCD1	any_internal	0.01529	0.01059	0	0	0.27617
chr1	32268357	32268369	GRHL2_MA1105.2	7.9098	+	chr1	32267996	32268804	ChRCC,ccRCC	gene	32256022	32281652	-	center	437	PeakInsideFeature	NA	ENSG00000134668.8	SPOCD1	any_internal	0.01036	0.00983	0	0	0.0351
chr1	32369797	32369809	GRHL2_MA1105.2	9.2271	+	chr1	32369773	32371000	ChRCC,ccRCC	gene	32379173	32380745	+	start	8787	Upstream	NA	ENSG00000212673.1	AL136115.1	any_promoter	0.01339	0.03846	0	0	-0.99978
chr1	32388248	32388260	GRHL2_MA1105.2	8.63901	+	chr1	32388248	32388512	ccRCC	gene	32317513	32387442	-	start	938	Upstream	NA	ENSG00000269967.1	RP11-84A19.4	any_promoter	0.02798	0.03384	0	0	-0.19878
chr1	32397340	32397352	GRHL2_MA1105.2	8.17883	-	chr1	32396878	32397563	ChRCC	gene	32398620	32399576	+	start	1400	Upstream	NA	ENSG00000228634.1	RP4-534N18.2	any_promoter	0.06816	0.05029	0	0	0.3655
chr1	32423638	32423650	GRHL2_MA1105.2	8.06831	-	chr1	32423227	32423692	ccRCC	gene	32372021	32410457	-	start	13002	Upstream	NA	ENSG00000184007.13	PTP4A2	distal_enhancer	0.02646	0.06754	0	0	-1.05441
chr1	32447908	32447920	GRHL2_MA1105.2	7.80103	+	chr1	32447052	32448106	ccRCC	gene	32479429	32526451	+	start	31850	Upstream	NA	ENSG00000121774.13	KHDRBS1	distal_enhancer	0.01431	0.05957	0	0	-1.45467
chr1	32486102	32486114	GRHL2_MA1105.2	7.52167	-	chr1	32485826	32486482	ChRCC,ccRCC	gene	32479429	32526451	+	start	6725	PeakInsideFeature	NA	ENSG00000121774.13	KHDRBS1	any_internal	0.04075	0.03308	0	0	0.22815
chr1	32487727	32487739	GRHL2_MA1105.2	8.87238	-	chr1	32487306	32488187	ChRCC,ccRCC	gene	32479429	32526451	+	start	8317	PeakInsideFeature	NA	ENSG00000121774.13	KHDRBS1	any_internal	0.01783	0.02028	0	0	-0.11504
chr1	32487797	32487809	GRHL2_MA1105.2	7.45214	+	chr1	32487306	32488187	ChRCC,ccRCC	gene	32479429	32526451	+	start	8317	PeakInsideFeature	NA	ENSG00000121774.13	KHDRBS1	any_internal	0.02067	0.03044	0	0	-0.38066
chr1	32511542	32511554	GRHL2_MA1105.2	8.97758	-	chr1	32511345	32512045	ccRCC	gene	32479429	32526451	+	center	8755	PeakInsideFeature	NA	ENSG00000121774.13	KHDRBS1	any_internal	0.02812	0.05173	0	0	-0.67184
chr1	32511729	32511741	GRHL2_MA1105.2	7.97968	-	chr1	32511345	32512045	ccRCC	gene	32479429	32526451	+	center	8755	PeakInsideFeature	NA	ENSG00000121774.13	KHDRBS1	any_internal	0.01722	0.04104	0	0	-0.86711
chr1	32526882	32526894	GRHL2_MA1105.2	7.51072	-	chr1	32526695	32527043	ChRCC	gene	32517891	32539075	-	center	1614	PeakInsideFeature	NA	ENSG00000203325.3	RP11-277A4.4	any_internal	0.03748	0.02041	0	0	0.61524
chr1	32573612	32573624	GRHL2_MA1105.2	8.01213	+	chr1	32572984	32575128	ChRCC,ccRCC	gene	32573638	32642169	+	start	418	OverlapStart	NA	ENSG00000025800.9	KPNA6	any_promoter	0.1683	0.23992	1	1	-0.48328
chr1	32575066	32575078	GRHL2_MA1105.2	7.97695	-	chr1	32572984	32575128	ChRCC,ccRCC	gene	32573638	32642169	+	start	418	OverlapStart	NA	ENSG00000025800.9	KPNA6	any_promoter	0.07274	0.10272	0	0	-0.4384
chr1	32599272	32599284	GRHL2_MA1105.2	8.63901	-	chr1	32598620	32599599	ChRCC,ccRCC	gene	32573638	32642169	+	center	8794	PeakInsideFeature	NA	ENSG00000025800.9	KPNA6	any_internal	0.13785	0.09574	1	0	0.47714
chr1	32619598	32619610	GRHL2_MA1105.2	7.57916	-	chr1	32619386	32619652	ccRCC	gene	32573638	32642169	+	center	11616	PeakInsideFeature	NA	ENSG00000025800.9	KPNA6	any_internal	0.01155	0.01908	0	0	-0.40495
chr1	32644538	32644550	GRHL2_MA1105.2	7.80837	-	chr1	32643972	32646507	ChRCC,ccRCC	gene	32645286	32663886	+	start	47	OverlapStart	NA	ENSG00000084652.11	TXLNA	any_promoter	0.07813	0.05345	0	0	0.46351
chr1	32674660	32674672	GRHL2_MA1105.2	7.30887	+	chr1	32674255	32675005	ChRCC,ccRCC	gene	32674694	32681797	+	start	64	OverlapStart	NA	ENSG00000222046.2	DCDC2B	any_promoter	0.27541	0.32595	1	1	-0.23393
chr1	32687392	32687404	GRHL2_MA1105.2	8.21932	-	chr1	32686320	32688706	ChRCC,ccRCC	gene	32687528	32697205	+	start	15	OverlapStart	NA	ENSG00000084623.7	EIF3I	any_promoter	0.04217	0.05422	0	0	-0.2913
chr1	32719338	32719350	GRHL2_MA1105.2	7.35271	-	chr1	32719286	32719857	ccRCC	gene	32716839	32751766	+	start	2732	PeakInsideFeature	NA	ENSG00000182866.12	LCK	any_internal	0.02578	0.17877	0	1	-2.34576
chr1	32758324	32758336	GRHL2_MA1105.2	8.84851	-	chr1	32757253	32758581	ChRCC,ccRCC	gene	32757686	32799236	+	start	231	OverlapStart	NA	ENSG00000116478.7	HDAC1	any_promoter	0.05202	0.07427	0	0	-0.43216
chr1	32758359	32758371	GRHL2_MA1105.2	7.44318	+	chr1	32757253	32758581	ChRCC,ccRCC	gene	32757686	32799236	+	start	231	OverlapStart	NA	ENSG00000116478.7	HDAC1	any_promoter	0.03656	0.10163	0	0	-1.23184
chr1	32775619	32775631	GRHL2_MA1105.2	7.93201	-	chr1	32775129	32776425	ChRCC,ccRCC	gene	32757686	32799236	+	center	2684	PeakInsideFeature	NA	ENSG00000116478.7	HDAC1	any_internal	0.01781	0.01109	0	0	0.37298
chr1	32782132	32782144	GRHL2_MA1105.2	7.64124	-	chr1	32781854	32782762	ChRCC,ccRCC	gene	32757686	32799236	+	center	3847	PeakInsideFeature	NA	ENSG00000116478.7	HDAC1	any_internal	0.08606	0.02987	0	0	1.23395
chr1	32785905	32785917	GRHL2_MA1105.2	7.81475	+	chr1	32785449	32785991	ChRCC,ccRCC	gene	32757686	32799236	+	center	7259	PeakInsideFeature	NA	ENSG00000116478.7	HDAC1	any_internal	0.03973	0.02073	0	0	0.66549
chr1	32798136	32798148	GRHL2_MA1105.2	10.1991	-	chr1	32797858	32798559	ChRCC	gene	32757686	32799236	+	end	1028	PeakInsideFeature	NA	ENSG00000116478.7	HDAC1	any_internal	0.10419	0.02069	1	0	1.83954
chr1	32802605	32802617	GRHL2_MA1105.2	7.99592	-	chr1	32800621	32803781	ChRCC,ccRCC	gene	32799432	32801980	-	start	221	OverlapStart	NA	ENSG00000175130.6	MARCKSL1	any_promoter	0.06742	0.09222	0	0	-0.39341
chr1	32810955	32810967	GRHL2_MA1105.2	8.44967	-	chr1	32810671	32811511	ChRCC	gene	32817121	32829913	+	start	6030	Upstream	NA	ENSG00000162526.6	TSSK3	any_promoter	0.12675	0.02056	1	0	2.10198
chr1	32817289	32817301	GRHL2_MA1105.2	9.00072	+	chr1	32816280	32818207	ChRCC,ccRCC	gene	32817121	32829913	+	start	122	OverlapStart	NA	ENSG00000162526.6	TSSK3	any_promoter	0.72551	0.60845	1	1	0.24946
chr1	32930180	32930192	GRHL2_MA1105.2	10.14779	-	chr1	32929845	32931022	ChRCC,ccRCC	gene	32930657	33066393	+	start	224	OverlapStart	NA	ENSG00000254553.1	RP1-27O5.3	any_promoter	0.00912	0.01098	0	0	-0.12352
chr1	32936185	32936197	GRHL2_MA1105.2	7.89625	+	chr1	32935935	32937541	ccRCC	gene	32930669	32962287	+	start	6069	PeakInsideFeature	NA	ENSG00000273274.1	ZBTB8B	any_internal	0.00572	0.01225	0	0	-0.45956
chr1	32967628	32967640	GRHL2_MA1105.2	7.92993	-	chr1	32967468	32967957	ccRCC	gene	32930657	33066393	+	center	30813	PeakInsideFeature	NA	ENSG00000254553.1	RP1-27O5.3	any_internal	0.02176	0.02771	0	0	-0.23621
chr1	33085786	33085798	GRHL2_MA1105.2	7.38009	-	chr1	33085354	33085824	ccRCC	gene	33065772	33116504	-	center	5549	PeakInsideFeature	NA	ENSG00000176261.11	ZBTB8OS	any_internal	0.01454	0.01385	0	0	0.03846
chr1	33102798	33102810	GRHL2_MA1105.2	11.52599	-	chr1	33102620	33103429	ChRCC,ccRCC	gene	33105551	33105653	+	start	2527	Upstream	NA	ENSG00000200591.1	Y_RNA	any_promoter	0.03358	0.0115	0	0	0.96513
chr1	33159060	33159072	GRHL2_MA1105.2	7.69538	-	chr1	33158826	33159338	ChRCC	gene	33145506	33169197	-	center	1731	PeakInsideFeature	NA	ENSG00000162520.10	SYNC	any_internal	0.02615	0.0103	0	0	0.78313
chr1	33226066	33226078	GRHL2_MA1105.2	8.07072	-	chr1	33225060	33227593	ChRCC,ccRCC	gene	33207485	33240571	+	center	2298	PeakInsideFeature	NA	ENSG00000162522.6	KIAA1522	any_internal	0.26962	0.22045	1	1	0.27717
chr1	33227521	33227533	GRHL2_MA1105.2	7.60125	+	chr1	33225060	33227593	ChRCC,ccRCC	gene	33207485	33240571	+	center	2298	PeakInsideFeature	NA	ENSG00000162522.6	KIAA1522	any_internal	0.09113	0.07057	0	0	0.32187
chr1	33246404	33246416	GRHL2_MA1105.2	7.42006	+	chr1	33246297	33246958	ChRCC	gene	33240839	33283754	-	end	5788	PeakInsideFeature	NA	ENSG00000134684.6	YARS	any_internal	0.01884	0.01697	0	0	0.0912
chr1	33257723	33257735	GRHL2_MA1105.2	10.55747	+	chr1	33257510	33257876	ccRCC	gene	33240839	33283754	-	center	4603	PeakInsideFeature	NA	ENSG00000134684.6	YARS	any_internal	0.01832	0.03526	0	0	-0.64573
chr1	33284185	33284197	GRHL2_MA1105.2	9.89044	-	chr1	33282291	33284906	ChRCC,ccRCC	gene	33240839	33283754	-	start	156	OverlapStart	NA	ENSG00000134684.6	YARS	any_promoter	0.05395	0.09438	0	0	-0.69239
chr1	33284687	33284699	GRHL2_MA1105.2	8.44491	-	chr1	33282291	33284906	ChRCC,ccRCC	gene	33240839	33283754	-	start	156	OverlapStart	NA	ENSG00000134684.6	YARS	any_promoter	0.02857	0.08347	0	0	-1.24106
chr1	33358373	33358385	GRHL2_MA1105.2	7.89284	+	chr1	33358150	33360018	ChRCC,ccRCC	gene	33351594	33364042	+	center	1266	PeakInsideFeature	NA	ENSG00000121905.5	HPCA	any_internal	0.01871	0.05718	0	0	-1.17987
chr1	33378367	33378379	GRHL2_MA1105.2	7.2531	-	chr1	33377718	33379300	ChRCC,ccRCC	gene	33360194	33367039	-	start	11470	Upstream	NA	ENSG00000121900.14	TMEM54	distal_enhancer	0.00698	0.02039	0	0	-0.78103
chr1	33391323	33391335	GRHL2_MA1105.2	10.67628	+	chr1	33390227	33391747	ChRCC,ccRCC	gene	33391894	33392000	+	start	907	Upstream	NA	ENSG00000221423.1	AL031602.1	any_promoter	0.03517	0.02974	0	0	0.17769
chr1	33410220	33410232	GRHL2_MA1105.2	7.63227	+	chr1	33410060	33410452	ChRCC	gene	33402045	33430286	-	center	5909	PeakInsideFeature	NA	ENSG00000116514.12	RNF19B	any_internal	0.03761	0.02645	0	0	0.3703
chr1	33414816	33414828	GRHL2_MA1105.2	7.3551	+	chr1	33413828	33415723	ChRCC,ccRCC	gene	33402045	33430286	-	center	1390	PeakInsideFeature	NA	ENSG00000116514.12	RNF19B	any_internal	0.14232	0.17189	1	1	-0.25339
chr1	33428118	33428130	GRHL2_MA1105.2	8.17509	+	chr1	33427526	33428205	ChRCC,ccRCC	gene	33402045	33430286	-	start	2421	PeakInsideFeature	NA	ENSG00000116514.12	RNF19B	any_internal	0.07432	0.14106	0	1	-0.82861
chr1	33430798	33430810	GRHL2_MA1105.2	7.61719	+	chr1	33428711	33430895	ChRCC,ccRCC	gene	33402045	33430286	-	start	483	OverlapStart	NA	ENSG00000116514.12	RNF19B	any_promoter	0.0801	0.12	0	1	-0.52075
chr1	33454792	33454804	GRHL2_MA1105.2	7.72958	-	chr1	33454379	33455219	ChRCC,ccRCC	gene	33452675	33498070	+	start	2124	PeakInsideFeature	NA	ENSG00000236065.2	RP1-117O3.2	any_internal	0.16676	0.23425	1	1	-0.46279
chr1	33458494	33458506	GRHL2_MA1105.2	11.14972	+	chr1	33457540	33458812	ChRCC,ccRCC	gene	33452675	33498070	+	start	5501	PeakInsideFeature	NA	ENSG00000236065.2	RP1-117O3.2	any_internal	0.0326	0.06137	0	0	-0.72213
chr1	33466201	33466213	GRHL2_MA1105.2	7.26256	-	chr1	33465999	33466514	ChRCC,ccRCC	gene	33452675	33498070	+	center	9116	PeakInsideFeature	NA	ENSG00000236065.2	RP1-117O3.2	any_internal	0.022	0.12374	0	1	-2.00724
chr1	33474715	33474727	GRHL2_MA1105.2	7.80181	+	chr1	33474052	33475331	ChRCC,ccRCC	gene	33452675	33498070	+	center	681	PeakInsideFeature	NA	ENSG00000236065.2	RP1-117O3.2	any_internal	0.06436	0.0344	0	0	0.72253
chr1	33484390	33484402	GRHL2_MA1105.2	7.39725	+	chr1	33484038	33484623	ChRCC	gene	33452675	33498070	+	center	8958	PeakInsideFeature	NA	ENSG00000236065.2	RP1-117O3.2	any_internal	0.02288	0.02182	0	0	0.04493
chr1	33488317	33488329	GRHL2_MA1105.2	9.40029	+	chr1	33487907	33488779	ccRCC	gene	33452675	33498070	+	end	9727	PeakInsideFeature	NA	ENSG00000236065.2	RP1-117O3.2	any_internal	0.01433	0.11065	0	1	-2.23331
chr1	33492942	33492954	GRHL2_MA1105.2	10.55747	-	chr1	33491781	33493525	ChRCC,ccRCC	gene	33452675	33498070	+	end	5417	PeakInsideFeature	NA	ENSG00000236065.2	RP1-117O3.2	any_internal	0.86691	0.7189	1	1	0.26615
chr1	33501740	33501752	GRHL2_MA1105.2	8.90553	-	chr1	33501621	33502877	ChRCC,ccRCC	gene	33473584	33546597	-	center	7841	PeakInsideFeature	NA	ENSG00000004455.12	AK2	any_internal	0.0825	0.1065	0	1	-0.32747
chr1	33521334	33521346	GRHL2_MA1105.2	7.68839	+	chr1	33520553	33521767	ChRCC,ccRCC	gene	33473584	33546597	-	center	11070	PeakInsideFeature	NA	ENSG00000004455.12	AK2	any_internal	0.16664	0.19744	1	1	-0.22985
chr1	33554171	33554183	GRHL2_MA1105.2	7.75609	-	chr1	33553969	33554669	ChRCC,ccRCC	gene	33473584	33546597	-	start	7722	Upstream	NA	ENSG00000004455.12	AK2	any_promoter	0.01467	0.03199	0	0	-0.72868
chr1	33652902	33652914	GRHL2_MA1105.2	7.25084	+	chr1	33652759	33654783	ChRCC,ccRCC	gene	33611002	33647660	-	start	6111	Upstream	NA	ENSG00000116525.9	TRIM62	any_promoter	0.02215	0.01515	0	0	0.33437
chr1	33653861	33653873	GRHL2_MA1105.2	8.04675	+	chr1	33652759	33654783	ChRCC,ccRCC	gene	33611002	33647660	-	start	6111	Upstream	NA	ENSG00000116525.9	TRIM62	any_promoter	0.02751	0.01362	0	0	0.6312
chr1	33750018	33750030	GRHL2_MA1105.2	7.52649	-	chr1	33749689	33750120	ChRCC	gene	33722145	33766320	+	center	5672	PeakInsideFeature	NA	ENSG00000160094.10	ZNF362	any_internal	0.03873	0.01224	0	0	1.07525
chr1	33789990	33790002	GRHL2_MA1105.2	7.35271	+	chr1	33789615	33790096	ChRCC	gene	33772366	33786699	-	start	3156	Upstream	NA	ENSG00000184389.8	A3GALT2	any_promoter	0.16054	0.02867	1	0	2.09341
chr1	33798292	33798304	GRHL2_MA1105.2	7.39203	+	chr1	33797146	33799148	ChRCC,ccRCC	gene	33797993	33798093	-	start	54	FeatureInsidePeak	NA	ENSG00000266239.1	MIR3605	any_promoter	0.03461	0.35155	0	1	-2.97191
chr1	33842761	33842773	GRHL2_MA1105.2	7.25921	-	chr1	33842569	33842995	ChRCC	gene	33789223	33896653	-	center	156	PeakInsideFeature	NA	ENSG00000134686.12	PHC2	any_internal	0.04661	0.01904	0	0	0.9239
chr1	33899234	33899246	GRHL2_MA1105.2	8.56801	+	chr1	33899157	33899774	ccRCC	gene	33789223	33896653	-	start	2812	Upstream	NA	ENSG00000134686.12	PHC2	any_promoter	0.01285	0.04251	0	0	-1.14324
chr1	33921335	33921347	GRHL2_MA1105.2	7.6454	-	chr1	33921122	33921922	ChRCC,ccRCC	gene	33931849	33934555	+	start	10327	Upstream	NA	ENSG00000234512.1	TLR12P	distal_enhancer	0.04154	0.09119	0	0	-0.95068
chr1	33926526	33926538	GRHL2_MA1105.2	9.52413	-	chr1	33926304	33927317	ChRCC,ccRCC	gene	33931849	33934555	+	start	5039	Upstream	NA	ENSG00000234512.1	TLR12P	any_promoter	0.02977	0.08412	0	0	-1.20851
chr1	33936093	33936105	GRHL2_MA1105.2	9.73287	+	chr1	33935914	33936666	ChRCC,ccRCC	gene	33938245	33962107	+	start	1955	Upstream	NA	ENSG00000121903.10	ZSCAN20	any_promoter	0.16746	0.07421	1	0	1.06046
chr1	34070742	34070754	GRHL2_MA1105.2	7.69661	+	chr1	34070617	34070817	ccRCC	gene	33979608	34631443	-	end	91109	PeakInsideFeature	NA	ENSG00000121904.13	CSMD2	any_internal	0.01382	0.03136	0	0	-0.75501
chr1	34076170	34076182	GRHL2_MA1105.2	8.26867	-	chr1	34075971	34076334	ccRCC	gene	33979608	34631443	-	end	96544	PeakInsideFeature	NA	ENSG00000121904.13	CSMD2	any_internal	0.01605	0.02797	0	0	-0.51576
chr1	34160454	34160466	GRHL2_MA1105.2	7.53923	-	chr1	34160277	34160503	ChRCC	gene	33979608	34631443	-	center	145135	PeakInsideFeature	NA	ENSG00000121904.13	CSMD2	any_internal	0.01934	0.02254	0	0	-0.14161
chr1	34201520	34201532	GRHL2_MA1105.2	7.26091	+	chr1	34201286	34201565	ccRCC	gene	33979608	34631443	-	center	104100	PeakInsideFeature	NA	ENSG00000121904.13	CSMD2	any_internal	0.01098	0.01522	0	0	-0.24738
chr1	34338364	34338376	GRHL2_MA1105.2	7.35271	+	chr1	34338349	34338858	ccRCC	gene	34334553	34351059	+	start	4050	PeakInsideFeature	NA	ENSG00000231163.1	RP5-1007G16.1	any_internal	0.00588	0.0124	0	0	-0.45538
chr1	34338394	34338406	GRHL2_MA1105.2	7.81656	+	chr1	34338349	34338858	ccRCC	gene	34334553	34351059	+	start	4050	PeakInsideFeature	NA	ENSG00000231163.1	RP5-1007G16.1	any_internal	0.00668	0.01933	0	0	-0.75593
chr1	34368416	34368428	GRHL2_MA1105.2	7.52036	-	chr1	34367968	34369538	ChRCC,ccRCC	gene	33979608	34631443	-	center	63228	PeakInsideFeature	NA	ENSG00000121904.13	CSMD2	any_internal	0.01392	0.02491	0	0	-0.51518
chr1	34374108	34374120	GRHL2_MA1105.2	10.09966	-	chr1	34373962	34374598	ChRCC,ccRCC	gene	33979608	34631443	-	center	68755	PeakInsideFeature	NA	ENSG00000121904.13	CSMD2	any_internal	0.05965	0.04423	0	0	0.35136
chr1	34393280	34393292	GRHL2_MA1105.2	7.35349	-	chr1	34393208	34393721	ccRCC	gene	33979608	34631443	-	center	87939	PeakInsideFeature	NA	ENSG00000121904.13	CSMD2	any_internal	0.01085	0.01269	0	0	-0.11322
chr1	34396875	34396887	GRHL2_MA1105.2	9.58066	-	chr1	34396034	34397257	ccRCC	gene	33979608	34631443	-	center	91120	PeakInsideFeature	NA	ENSG00000121904.13	CSMD2	any_internal	0.00999	0.03946	0	0	-1.23847
chr1	34451383	34451395	GRHL2_MA1105.2	7.60307	-	chr1	34450616	34452627	ccRCC	gene	33979608	34631443	-	center	146096	PeakInsideFeature	NA	ENSG00000121904.13	CSMD2	any_internal	0.01265	0.04084	0	0	-1.10989
chr1	34579341	34579353	GRHL2_MA1105.2	7.80291	-	chr1	34578716	34579855	ccRCC	gene	34578549	34578664	+	start	736	Downstream	NA	ENSG00000201148.1	RNA5SP42	any_promoter	0.00907	0.01367	0	0	-0.28878
chr1	34606524	34606536	GRHL2_MA1105.2	7.51247	-	chr1	34605699	34606740	ccRCC	gene	33979608	34631443	-	start	25224	PeakInsideFeature	NA	ENSG00000121904.13	CSMD2	any_internal	0.01861	0.03674	0	0	-0.67663
chr1	34665353	34665365	GRHL2_MA1105.2	7.44029	-	chr1	34665352	34665964	ChRCC,ccRCC	gene	34632483	34684732	+	center	7051	PeakInsideFeature	NA	ENSG00000142698.10	C1orf94	any_internal	0.01185	0.01466	0	0	-0.1627
chr1	34798632	34798644	GRHL2_MA1105.2	9.82863	-	chr1	34797947	34799034	ChRCC,ccRCC	NA	NA	NA	NA	NA	NA	NA	NA	NA	NA	NA	0.10614	0.01469	1	0	2.1593
chr1	34872708	34872720	GRHL2_MA1105.2	7.4776	+	chr1	34871818	34873179	ChRCC,ccRCC	NA	NA	NA	NA	NA	NA	NA	NA	NA	NA	NA	0.00891	0.03159	0	0	-1.07115
chr1	34873698	34873710	GRHL2_MA1105.2	7.64132	-	chr1	34873594	34874157	ccRCC	NA	NA	NA	NA	NA	NA	NA	NA	NA	NA	NA	0.01154	0.05391	0	0	-1.49781
chr1	34900375	34900387	GRHL2_MA1105.2	7.38108	+	chr1	34900158	34900485	ccRCC	NA	NA	NA	NA	NA	NA	NA	NA	NA	NA	NA	0.01119	0.02573	0	0	-0.70978
chr1	34923527	34923539	GRHL2_MA1105.2	8.11226	-	chr1	34923454	34924057	ccRCC	NA	NA	NA	NA	NA	NA	NA	NA	NA	NA	NA	0.00988	0.02215	0	0	-0.64976
chr1	34958385	34958397	GRHL2_MA1105.2	7.60184	+	chr1	34958100	34958419	ccRCC	NA	NA	NA	NA	NA	NA	NA	NA	NA	NA	NA	0.00642	0.00953	0	0	-0.22867
chr1	35016100	35016112	GRHL2_MA1105.2	7.26256	+	chr1	35015110	35016114	ccRCC	NA	NA	NA	NA	NA	NA	NA	NA	NA	NA	NA	0.01152	0.0158	0	0	-0.24418
chr1	35291023	35291035	GRHL2_MA1105.2	7.48686	-	chr1	35290748	35291684	ChRCC,ccRCC	gene	35178337	35325417	-	start	34201	PeakInsideFeature	NA	ENSG00000163866.8	SMIM12	any_internal	0.02262	0.02152	0	0	0.04701
chr1	35291311	35291323	GRHL2_MA1105.2	8.13236	-	chr1	35290748	35291684	ChRCC,ccRCC	gene	35178337	35325417	-	start	34201	PeakInsideFeature	NA	ENSG00000163866.8	SMIM12	any_internal	0.06582	0.02897	0	0	0.93081
chr1	35325745	35325757	GRHL2_MA1105.2	7.35205	-	chr1	35324613	35325891	ChRCC,ccRCC	gene	35178337	35325417	-	start	165	OverlapStart	NA	ENSG00000163866.8	SMIM12	any_promoter	0.09241	0.08819	0	0	0.0597
chr1	35390687	35390699	GRHL2_MA1105.2	10.27869	+	chr1	35390439	35390797	ChRCC,ccRCC	gene	35331036	35395186	-	start	4568	PeakInsideFeature	NA	ENSG00000116544.7	DLGAP3	any_internal	0.05234	0.03912	0	0	0.33365
chr1	35449738	35449750	GRHL2_MA1105.2	7.54947	+	chr1	35449549	35451546	ChRCC,ccRCC	gene	35439956	35450914	-	start	367	OverlapStart	NA	ENSG00000241014.1	RP11-244H3.1	any_promoter	0.03072	0.08388	0	0	-1.1722
chr1	35496488	35496500	GRHL2_MA1105.2	7.25583	+	chr1	35495906	35498012	ChRCC,ccRCC	gene	35447133	35497342	-	start	383	OverlapStart	NA	ENSG00000271741.1	ZMYM6	any_promoter	0.04344	0.0399	0	0	0.09575
chr1	35497075	35497087	GRHL2_MA1105.2	7.77471	+	chr1	35495906	35498012	ChRCC,ccRCC	gene	35447133	35497342	-	start	383	OverlapStart	NA	ENSG00000271741.1	ZMYM6	any_promoter	0.0522	0.04144	0	0	0.26607
chr1	35497087	35497099	GRHL2_MA1105.2	8.08214	-	chr1	35495906	35498012	ChRCC,ccRCC	gene	35447133	35497342	-	start	383	OverlapStart	NA	ENSG00000271741.1	ZMYM6	any_promoter	0.05672	0.0563	0	0	0.00888
chr1	35512897	35512909	GRHL2_MA1105.2	8.35972	+	chr1	35512807	35513499	ChRCC,ccRCC	gene	35519068	35524872	+	start	5915	Upstream	NA	ENSG00000233940.1	RP11-248I9.2	any_promoter	0.01137	0.0155	0	0	-0.23771
chr1	35528197	35528209	GRHL2_MA1105.2	7.57916	-	chr1	35527680	35528804	ccRCC	gene	35525386	35581460	+	start	2856	PeakInsideFeature	NA	ENSG00000197056.5	ZMYM1	any_internal	0.0078	0.01593	0	0	-0.50303
chr1	35563144	35563156	GRHL2_MA1105.2	7.40692	-	chr1	35562612	35563194	ChRCC,ccRCC	gene	35525386	35581460	+	center	9480	PeakInsideFeature	NA	ENSG00000197056.5	ZMYM1	any_internal	0.02082	0.01123	0	0	0.50432
chr1	35592523	35592535	GRHL2_MA1105.2	10.62181	-	chr1	35592218	35592551	ccRCC	gene	35587622	35588085	+	end	4299	Downstream	NA	ENSG00000228348.1	EFCAB14P1	distal_enhancer	0.00626	0.01395	0	0	-0.51447
chr1	35595405	35595417	GRHL2_MA1105.2	10.1783	-	chr1	35594534	35595479	ChRCC	gene	35587622	35588085	+	end	6921	Downstream	NA	ENSG00000228348.1	EFCAB14P1	distal_enhancer	0.02829	0.00827	0	0	1.00226
chr1	35644760	35644772	GRHL2_MA1105.2	8.06408	-	chr1	35643964	35645336	ccRCC	gene	35641978	35658749	-	end	2672	PeakInsideFeature	NA	ENSG00000116560.6	SFPQ	any_internal	0.02347	0.17753	0	1	-2.42814
chr1	35645831	35645843	GRHL2_MA1105.2	8.82537	-	chr1	35645527	35645963	ChRCC,ccRCC	gene	35641978	35658749	-	end	3767	PeakInsideFeature	NA	ENSG00000116560.6	SFPQ	any_internal	0.02588	0.02625	0	0	-0.01414
chr1	35647938	35647950	GRHL2_MA1105.2	10.31109	-	chr1	35647453	35648263	ChRCC	gene	35641978	35658749	-	center	2505	PeakInsideFeature	NA	ENSG00000116560.6	SFPQ	any_internal	0.01881	0.01776	0	0	0.05055
chr1	35730587	35730599	GRHL2_MA1105.2	7.32759	-	chr1	35730383	35731101	ChRCC,ccRCC	gene	35729822	35730083	-	start	659	Upstream	NA	ENSG00000263591.1	RN7SL136P	any_promoter	0.11493	0.05539	1	0	0.91658
chr1	35752033	35752045	GRHL2_MA1105.2	7.55624	-	chr1	35751918	35752237	ChRCC	gene	35734567	35887659	+	start	17510	PeakInsideFeature	NA	ENSG00000146463.7	ZMYM4	any_internal	0.03341	0.02012	0	0	0.50368
chr1	35756719	35756731	GRHL2_MA1105.2	7.68404	-	chr1	35756684	35756937	ChRCC	gene	35734567	35887659	+	start	22243	PeakInsideFeature	NA	ENSG00000146463.7	ZMYM4	any_internal	0.01413	0.00502	0	0	0.62785
chr1	35804018	35804030	GRHL2_MA1105.2	8.12959	-	chr1	35803879	35804124	ccRCC	gene	35734567	35887659	+	center	7112	PeakInsideFeature	NA	ENSG00000146463.7	ZMYM4	any_internal	0.01905	0.02142	0	0	-0.10716
chr1	35811070	35811082	GRHL2_MA1105.2	9.01528	+	chr1	35810689	35811909	ccRCC	gene	35816322	35817208	+	start	5023	Upstream	NA	ENSG00000229994.1	RPL5P4	any_promoter	0.01944	0.12019	0	1	-2.08294
chr1	35836205	35836217	GRHL2_MA1105.2	7.95273	-	chr1	35835704	35836461	ccRCC	gene	35824422	35831678	-	start	4404	Upstream	NA	ENSG00000227409.1	ZMYM4-AS1	any_promoter	0.01122	0.02048	0	0	-0.48978
chr1	35874315	35874327	GRHL2_MA1105.2	8.15393	-	chr1	35874140	35874575	ccRCC	gene	35734567	35887659	+	end	13302	PeakInsideFeature	NA	ENSG00000146463.7	ZMYM4	any_internal	0.01164	0.01993	0	0	-0.43869
chr1	35900849	35900861	GRHL2_MA1105.2	7.70714	+	chr1	35900754	35901185	ccRCC	gene	35893416	35893494	-	start	7475	Upstream	NA	ENSG00000202129.1	RNY5P1	any_promoter	0.01691	0.02978	0	0	-0.53609
chr1	35908470	35908482	GRHL2_MA1105.2	7.66142	+	chr1	35908110	35908804	ccRCC	gene	35899090	36023551	-	end	9367	PeakInsideFeature	NA	ENSG00000142687.13	KIAA0319L	any_internal	0.01133	0.03646	0	0	-1.06473
chr1	35923830	35923842	GRHL2_MA1105.2	7.97695	-	chr1	35922678	35923976	ccRCC	gene	35899090	36023551	-	end	24237	PeakInsideFeature	NA	ENSG00000142687.13	KIAA0319L	any_internal	0.00858	0.01798	0	0	-0.54972
chr1	36043851	36043863	GRHL2_MA1105.2	7.35205	+	chr1	36042642	36044351	ChRCC,ccRCC	gene	36035413	36043330	-	start	166	OverlapStart	NA	ENSG00000239636.1	RP4-728D4.2	any_promoter	0.02212	0.03765	0	0	-0.54534
chr1	36110876	36110888	GRHL2_MA1105.2	7.6315	+	chr1	36110687	36110900	ChRCC	gene	36067184	36107445	-	start	3348	Upstream	NA	ENSG00000126067.7	PSMB2	any_promoter	0.06272	0.01702	0	0	1.37402
chr1	36115761	36115773	GRHL2_MA1105.2	9.35385	+	chr1	36115650	36116466	ChRCC	gene	36067184	36107445	-	start	8613	Upstream	NA	ENSG00000126067.7	PSMB2	any_promoter	0.0632	0.0108	0	0	1.7356
chr1	36172956	36172968	GRHL2_MA1105.2	7.41262	+	chr1	36172689	36174417	ccRCC	gene	36171625	36171875	-	start	1678	Upstream	NA	ENSG00000239859.2	RN7SL281P	any_promoter	0.02208	0.04242	0	0	-0.68019
chr1	36183737	36183749	GRHL2_MA1105.2	7.79201	-	chr1	36183364	36184993	ChRCC,ccRCC	gene	36179475	36185073	-	start	895	PeakInsideFeature	NA	ENSG00000142686.7	C1orf216	any_promoter	0.04295	0.06892	0	0	-0.56102
chr1	36193147	36193159	GRHL2_MA1105.2	7.76962	+	chr1	36192305	36193212	ChRCC,ccRCC	gene	36179475	36185073	-	start	7685	Upstream	NA	ENSG00000142686.7	C1orf216	any_promoter	0.01356	0.02098	0	0	-0.37172
chr1	36242928	36242940	GRHL2_MA1105.2	10.09813	+	chr1	36242560	36243230	ChRCC	gene	36185818	36235568	-	start	7327	Upstream	NA	ENSG00000092853.9	CLSPN	any_promoter	0.15966	0.03563	1	0	1.85648
chr1	36274903	36274915	GRHL2_MA1105.2	9.95118	+	chr1	36273031	36274969	ChRCC,ccRCC	gene	36273772	36323491	+	start	228	OverlapStart	NA	ENSG00000134698.10	AGO4	any_promoter	0.06606	0.07835	0	0	-0.21173
chr1	36388324	36388336	GRHL2_MA1105.2	10.18119	-	chr1	36388134	36388375	ccRCC	gene	36396318	36538101	+	start	8064	Upstream	NA	ENSG00000126070.14	AGO3	any_promoter	0.01065	0.02411	0	0	-0.68039
chr1	36474217	36474229	GRHL2_MA1105.2	7.92993	+	chr1	36474113	36474751	ChRCC,ccRCC	gene	36457709	36479231	-	start	4799	PeakInsideFeature	NA	ENSG00000271554.1	RP4-665N4.8	any_internal	0.03835	0.01015	0	0	1.1962
chr1	36474283	36474295	GRHL2_MA1105.2	10.52666	+	chr1	36474113	36474751	ChRCC,ccRCC	gene	36457709	36479231	-	start	4799	PeakInsideFeature	NA	ENSG00000271554.1	RP4-665N4.8	any_internal	0.06738	0.02035	0	0	1.30332
chr1	36489642	36489654	GRHL2_MA1105.2	8.82118	+	chr1	36488476	36489701	ChRCC,ccRCC	gene	36457709	36479231	-	start	9857	Upstream	NA	ENSG00000271554.1	RP4-665N4.8	any_promoter	0.01091	0.01559	0	0	-0.27155
chr1	36497636	36497648	GRHL2_MA1105.2	7.62806	-	chr1	36496811	36497690	ccRCC	gene	36396318	36538101	+	center	30041	PeakInsideFeature	NA	ENSG00000126070.14	AGO3	any_internal	0.0137	0.01569	0	0	-0.10887
chr1	36560847	36560859	GRHL2_MA1105.2	10.67628	+	chr1	36559562	36560872	ChRCC,ccRCC	gene	36560836	36590821	-	end	619	OverlapEnd	NA	ENSG00000171812.6	COL8A2	distal_enhancer	0.01004	0.05064	0	0	-1.52035
chr1	36627104	36627116	GRHL2_MA1105.2	10.15558	-	chr1	36626447	36628227	ChRCC,ccRCC	gene	36621179	36646450	+	start	6158	PeakInsideFeature	NA	ENSG00000116871.11	MAP7D1	any_internal	0.04439	0.0427	0	0	0.04415
chr1	36689574	36689586	GRHL2_MA1105.2	8.07934	+	chr1	36688925	36690920	ChRCC,ccRCC	gene	36690016	36770958	+	start	94	OverlapStart	NA	ENSG00000054118.9	THRAP3	any_promoter	0.16989	0.24875	1	1	-0.52035
chr1	36724451	36724463	GRHL2_MA1105.2	7.94854	-	chr1	36723680	36724907	ChRCC,ccRCC	gene	36690016	36770958	+	center	6194	PeakInsideFeature	NA	ENSG00000054118.9	THRAP3	any_internal	0.1971	0.01324	1	0	3.06623
chr1	36724811	36724823	GRHL2_MA1105.2	7.66415	-	chr1	36723680	36724907	ChRCC,ccRCC	gene	36690016	36770958	+	center	6194	PeakInsideFeature	NA	ENSG00000054118.9	THRAP3	any_internal	0.17557	0.01735	1	0	2.68903
chr1	36735019	36735031	GRHL2_MA1105.2	7.75178	+	chr1	36734416	36735511	ChRCC,ccRCC	gene	36690016	36770958	+	center	4476	PeakInsideFeature	NA	ENSG00000054118.9	THRAP3	any_internal	0.02253	0.01155	0	0	0.55828
chr1	36738132	36738144	GRHL2_MA1105.2	7.30777	-	chr1	36737972	36738435	ChRCC	gene	36690016	36770958	+	center	7716	PeakInsideFeature	NA	ENSG00000054118.9	THRAP3	any_internal	0.0633	0.0172	0	0	1.3762
chr1	36741754	36741766	GRHL2_MA1105.2	8.53916	-	chr1	36741661	36741871	ChRCC	gene	36690016	36770958	+	center	11279	PeakInsideFeature	NA	ENSG00000054118.9	THRAP3	any_internal	0.02748	0.01276	0	0	0.67997
chr1	36765833	36765845	GRHL2_MA1105.2	10.50663	-	chr1	36765222	36766427	ChRCC,ccRCC	gene	36771987	36790484	+	start	6163	Upstream	NA	ENSG00000214193.5	SH3D21	any_promoter	0.0718	0.33636	0	1	-2.05965
chr1	36789472	36789484	GRHL2_MA1105.2	7.51826	+	chr1	36788370	36790302	ChRCC,ccRCC	gene	36789334	36794822	+	start	2	OverlapStart	NA	ENSG00000116883.8	RP11-268J15.5	any_promoter	0.11951	0.32677	1	1	-1.36723
chr1	36825084	36825096	GRHL2_MA1105.2	9.34462	+	chr1	36824768	36825890	ChRCC,ccRCC	gene	36805224	36851497	-	center	3031	PeakInsideFeature	NA	ENSG00000196182.6	STK40	any_internal	0.05136	0.11515	0	1	-1.00847
chr1	36837331	36837343	GRHL2_MA1105.2	7.23692	-	chr1	36836960	36837423	ChRCC,ccRCC	gene	36805224	36851497	-	center	8831	PeakInsideFeature	NA	ENSG00000196182.6	STK40	any_internal	0.14437	0.23532	1	1	-0.66248
chr1	36840637	36840649	GRHL2_MA1105.2	7.77471	+	chr1	36839192	36840802	ChRCC,ccRCC	gene	36805224	36851497	-	start	11500	PeakInsideFeature	NA	ENSG00000196182.6	STK40	any_internal	0.06683	0.09877	0	0	-0.49241
chr1	36850534	36850546	GRHL2_MA1105.2	7.29048	-	chr1	36850153	36853453	ChRCC,ccRCC	gene	36805224	36851497	-	start	306	OverlapStart	NA	ENSG00000196182.6	STK40	any_promoter	0.18945	0.23084	1	1	-0.26997
chr1	36851704	36851716	GRHL2_MA1105.2	9.70455	-	chr1	36850153	36853453	ChRCC,ccRCC	gene	36805224	36851497	-	start	306	OverlapStart	NA	ENSG00000196182.6	STK40	any_promoter	1.46633	1.72541	1	1	-0.23302
chr1	36852965	36852977	GRHL2_MA1105.2	7.55172	+	chr1	36850153	36853453	ChRCC,ccRCC	gene	36805224	36851497	-	start	306	OverlapStart	NA	ENSG00000196182.6	STK40	any_promoter	0.03123	0.13194	0	1	-1.74269
chr1	36863116	36863128	GRHL2_MA1105.2	8.45842	+	chr1	36862753	36863918	ChRCC,ccRCC	gene	36856838	36863493	-	start	158	OverlapStart	NA	ENSG00000181817.5	LSM10	any_promoter	0.17998	0.25511	1	1	-0.47714
chr1	36874475	36874487	GRHL2_MA1105.2	8.94428	+	chr1	36873676	36874752	ChRCC,ccRCC	gene	36868321	36868460	-	start	5754	Upstream	NA	ENSG00000222821.1	RNU4-27P	any_promoter	0.02227	0.01619	0	0	0.28463
chr1	36877381	36877393	GRHL2_MA1105.2	8.96197	+	chr1	36877133	36878209	ChRCC,ccRCC	gene	36868321	36868460	-	start	9211	Upstream	NA	ENSG00000222821.1	RNU4-27P	any_promoter	0.01721	0.02299	0	0	-0.26306
chr1	36878080	36878092	GRHL2_MA1105.2	7.49284	-	chr1	36877133	36878209	ChRCC,ccRCC	gene	36868321	36868460	-	start	9211	Upstream	NA	ENSG00000222821.1	RNU4-27P	any_promoter	0.01136	0.01773	0	0	-0.35206
chr1	36897654	36897666	GRHL2_MA1105.2	7.46926	-	chr1	36897534	36899031	ChRCC,ccRCC	gene	36881427	36916086	-	center	474	PeakInsideFeature	NA	ENSG00000116885.14	OSCP1	any_internal	0.02515	0.02637	0	0	-0.04701
chr1	36897718	36897730	GRHL2_MA1105.2	7.53633	-	chr1	36897534	36899031	ChRCC,ccRCC	gene	36881427	36916086	-	center	474	PeakInsideFeature	NA	ENSG00000116885.14	OSCP1	any_internal	0.02034	0.02048	0	0	-0.00629
chr1	36915471	36915483	GRHL2_MA1105.2	10.18119	-	chr1	36915424	36916842	ChRCC,ccRCC	gene	36881427	36916086	-	start	47	OverlapStart	NA	ENSG00000116885.14	OSCP1	any_promoter	0.04317	0.04891	0	0	-0.14357
chr1	36952682	36952694	GRHL2_MA1105.2	7.5203	+	chr1	36951856	36953125	ChRCC,ccRCC	gene	36931643	36948879	-	start	3611	Upstream	NA	ENSG00000119535.13	CSF3R	any_promoter	0.03005	0.13023	0	1	-1.76564
chr1	36952730	36952742	GRHL2_MA1105.2	7.95554	+	chr1	36951856	36953125	ChRCC,ccRCC	gene	36931643	36948879	-	start	3611	Upstream	NA	ENSG00000119535.13	CSF3R	any_promoter	0.04148	0.2532	0	1	-2.31676
chr1	36980097	36980109	GRHL2_MA1105.2	7.36961	+	chr1	36980055	36982415	ChRCC,ccRCC	gene	36931643	36948879	-	start	32356	Upstream	NA	ENSG00000119535.13	CSF3R	distal_enhancer	0.01035	0.01976	0	0	-0.51298
chr1	36982322	36982334	GRHL2_MA1105.2	7.27075	+	chr1	36980055	36982415	ChRCC,ccRCC	gene	36931643	36948879	-	start	32356	Upstream	NA	ENSG00000119535.13	CSF3R	distal_enhancer	0.01646	0.03082	0	0	-0.59471
chr1	37059635	37059647	GRHL2_MA1105.2	7.48161	-	chr1	37059628	37059939	ChRCC	gene	37095935	37096458	+	start	36152	Upstream	NA	ENSG00000230214.1	FTLP18	distal_enhancer	0.01945	0.02581	0	0	-0.26814
chr1	37079001	37079013	GRHL2_MA1105.2	7.39385	-	chr1	37079001	37079607	ccRCC	gene	37095935	37096458	+	start	16631	Upstream	NA	ENSG00000230214.1	FTLP18	distal_enhancer	0.00958	0.01817	0	0	-0.48944
chr1	37159706	37159718	GRHL2_MA1105.2	8.49939	-	chr1	37159655	37159972	ccRCC	NA	NA	NA	NA	NA	NA	NA	NA	NA	NA	NA	0.0086	0.0188	0	0	-0.58763
chr1	37162100	37162112	GRHL2_MA1105.2	7.40306	-	chr1	37161937	37162312	ccRCC	NA	NA	NA	NA	NA	NA	NA	NA	NA	NA	NA	0.01097	0.02419	0	0	-0.66309
chr1	37221437	37221449	GRHL2_MA1105.2	7.38751	-	chr1	37221014	37221676	ChRCC	gene	37238740	37241369	+	start	17395	Upstream	NA	ENSG00000234481.1	RP4-614N24.1	distal_enhancer	0.01202	0.00628	0	0	0.39995
chr1	37447712	37447724	GRHL2_MA1105.2	7.49284	+	chr1	37447411	37448011	ccRCC	gene	37261127	37499730	-	start	52019	PeakInsideFeature	NA	ENSG00000163873.5	GRIK3	any_internal	0.01183	0.02492	0	0	-0.6384
chr1	37774085	37774097	GRHL2_MA1105.2	7.50841	-	chr1	37773847	37774465	ccRCC	gene	37728339	37790701	-	center	14636	PeakInsideFeature	NA	ENSG00000223944.1	RP5-1180C18.1	any_internal	0.006	0.01163	0	0	-0.39868
chr1	37836516	37836528	GRHL2_MA1105.2	7.68404	+	chr1	37835770	37836566	ccRCC	gene	37796452	37796597	+	end	39571	Downstream	NA	ENSG00000230451.2	RPS29P6	distal_enhancer	0.01361	0.02104	0	0	-0.37151
chr1	37865702	37865714	GRHL2_MA1105.2	7.71025	+	chr1	37865593	37866014	ccRCC	NA	NA	NA	NA	NA	NA	NA	NA	NA	NA	NA	0.01603	0.02608	0	0	-0.44635
chr1	37882456	37882468	GRHL2_MA1105.2	9.36734	+	chr1	37882166	37882608	ChRCC	gene	37920479	37940012	-	end	38092	Downstream	NA	ENSG00000233621.1	RP11-422J8.1	distal_enhancer	0.01895	0.01109	0	0	0.42769
chr1	37917647	37917659	GRHL2_MA1105.2	7.63548	-	chr1	37917525	37917747	ccRCC	gene	37920479	37940012	-	end	2843	Downstream	NA	ENSG00000233621.1	RP11-422J8.1	distal_enhancer	0.01209	0.01825	0	0	-0.33236
chr1	37928801	37928813	GRHL2_MA1105.2	7.26913	-	chr1	37928669	37928948	ChRCC	gene	37920479	37940012	-	center	1437	PeakInsideFeature	NA	ENSG00000233621.1	RP11-422J8.1	any_internal	0.11465	0.01309	1	0	2.35018
chr1	37942048	37942060	GRHL2_MA1105.2	7.74107	+	chr1	37941982	37943676	ChRCC,ccRCC	gene	37920479	37940012	-	start	2817	Upstream	NA	ENSG00000233621.1	RP11-422J8.1	any_promoter	0.15468	0.17964	1	1	-0.20167
chr1	37973642	37973654	GRHL2_MA1105.2	7.60867	+	chr1	37973531	37973798	ChRCC	gene	37966535	37966595	-	start	7069	Upstream	NA	ENSG00000263675.1	MIR5581	any_promoter	0.03736	0.01244	0	0	1.0235
chr1	38000259	38000271	GRHL2_MA1105.2	7.65121	-	chr1	37999408	38000727	ChRCC,ccRCC	gene	38000049	38019903	-	end	18	OverlapEnd	NA	ENSG00000163877.9	SNIP1	any_internal	0.19823	0.1277	1	1	0.59072
chr1	38019523	38019535	GRHL2_MA1105.2	11.14972	-	chr1	38019267	38020283	ChRCC,ccRCC	gene	38000049	38019903	-	start	128	OverlapStart	NA	ENSG00000163877.9	SNIP1	any_promoter	0.04925	0.08868	0	0	-0.71989
chr1	38023000	38023012	GRHL2_MA1105.2	7.31987	-	chr1	38022264	38023192	ChRCC,ccRCC	gene	38022519	38032458	+	start	209	OverlapStart	NA	ENSG00000163879.9	DNALI1	any_promoter	0.02472	0.03084	0	0	-0.22416
chr1	38072701	38072713	GRHL2_MA1105.2	10.9975	-	chr1	38072654	38073477	ChRCC	gene	38076950	38100595	-	end	3885	Downstream	NA	ENSG00000169218.9	RSPO1	distal_enhancer	0.01256	0.01112	0	0	0.08833
chr1	38072938	38072950	GRHL2_MA1105.2	10.31744	-	chr1	38072654	38073477	ChRCC	gene	38076950	38100595	-	end	3885	Downstream	NA	ENSG00000169218.9	RSPO1	distal_enhancer	0.01137	0.01416	0	0	-0.16479
chr1	38141313	38141325	GRHL2_MA1105.2	7.54521	-	chr1	38141281	38142784	ccRCC	gene	38147241	38157914	-	end	5209	Downstream	NA	ENSG00000116922.10	C1orf109	distal_enhancer	0.00832	0.02448	0	0	-0.85415
chr1	38221193	38221205	GRHL2_MA1105.2	7.52231	+	chr1	38220897	38221292	ccRCC	gene	38179551	38230805	-	start	9711	PeakInsideFeature	NA	ENSG00000183317.12	EPHA10	any_internal	0.01042	0.02774	0	0	-0.83467
chr1	38283583	38283595	GRHL2_MA1105.2	7.24487	+	chr1	38282997	38283970	ChRCC,ccRCC	gene	38268615	38273857	-	start	9626	Upstream	NA	ENSG00000196449.3	YRDC	any_promoter	0.02761	0.02564	0	0	0.0742
chr1	38305389	38305401	GRHL2_MA1105.2	9.70455	+	chr1	38305175	38306227	ChRCC	gene	38306657	38307348	+	start	956	Upstream	NA	ENSG00000235673.1	RP11-109P14.8	any_promoter	0.01306	0.00935	0	0	0.23432
chr1	38324927	38324939	GRHL2_MA1105.2	7.74436	-	chr1	38324621	38326278	ChRCC,ccRCC	gene	38275238	38325292	-	start	157	OverlapStart	NA	ENSG00000188786.9	MTF1	any_promoter	0.10285	0.14527	0	1	-0.45455
chr1	38388561	38388573	GRHL2_MA1105.2	9.39583	+	chr1	38388475	38389126	ChRCC,ccRCC	gene	38326368	38412729	-	center	19252	PeakInsideFeature	NA	ENSG00000204084.8	INPP5B	any_internal	0.02581	0.07088	0	0	-1.13878
chr1	38406737	38406749	GRHL2_MA1105.2	10.55747	+	chr1	38405610	38406921	ChRCC,ccRCC	gene	38326368	38412729	-	start	6464	PeakInsideFeature	NA	ENSG00000204084.8	INPP5B	any_internal	0.03415	0.01548	0	0	0.75465
chr1	38411666	38411678	GRHL2_MA1105.2	8.01978	+	chr1	38410831	38413371	ChRCC,ccRCC	gene	38326368	38412729	-	start	628	OverlapStart	NA	ENSG00000204084.8	INPP5B	any_promoter	0.04237	0.02768	0	0	0.45749
chr1	38424555	38424567	GRHL2_MA1105.2	7.4321	-	chr1	38424308	38424932	ccRCC	gene	38422646	38456593	-	end	1974	PeakInsideFeature	NA	ENSG00000183431.7	SF3A3	any_internal	0.01379	0.02543	0	0	-0.54288
chr1	38440845	38440857	GRHL2_MA1105.2	8.44967	+	chr1	38440730	38441382	ChRCC,ccRCC	gene	38422646	38456593	-	center	1437	PeakInsideFeature	NA	ENSG00000183431.7	SF3A3	any_internal	0.08435	0.07379	0	0	0.16805
chr1	38478768	38478780	GRHL2_MA1105.2	8.64494	-	chr1	38477676	38479022	ChRCC,ccRCC	gene	38462441	38471278	-	start	7071	Upstream	NA	ENSG00000183386.5	FHL3	any_promoter	0.09227	0.12318	0	1	-0.37555
chr1	38660251	38660263	GRHL2_MA1105.2	7.35271	-	chr1	38660157	38660648	ChRCC	gene	38674705	38680439	-	end	14303	Downstream	NA	ENSG00000237290.1	RP11-214L19.1	distal_enhancer	0.02319	0.01309	0	0	0.49327
chr1	38673404	38673416	GRHL2_MA1105.2	8.163	-	chr1	38672991	38673419	ccRCC	gene	38674705	38680439	-	end	1500	Downstream	NA	ENSG00000237290.1	RP11-214L19.1	distal_enhancer	0.01891	0.02577	0	0	-0.29184
chr1	38763700	38763712	GRHL2_MA1105.2	7.52069	+	chr1	38763623	38763952	ccRCC	NA	NA	NA	NA	NA	NA	NA	NA	NA	NA	NA	0.00931	0.01884	0	0	-0.53989
chr1	38921049	38921061	GRHL2_MA1105.2	9.70455	-	chr1	38920063	38921139	ccRCC	gene	38940867	38942156	+	start	20266	Upstream	NA	ENSG00000238063.1	RP11-329N22.1	distal_enhancer	0.00931	0.0116	0	0	-0.14934
chr1	38940672	38940684	GRHL2_MA1105.2	7.94936	-	chr1	38940352	38942467	ChRCC,ccRCC	gene	38940867	38942156	+	start	542	FeatureInsidePeak	NA	ENSG00000238063.1	RP11-329N22.1	any_promoter	0.18138	0.06259	1	0	1.37811
chr1	38941353	38941365	GRHL2_MA1105.2	8.55177	-	chr1	38940352	38942467	ChRCC,ccRCC	gene	38940867	38942156	+	start	542	FeatureInsidePeak	NA	ENSG00000238063.1	RP11-329N22.1	any_promoter	0.02509	0.00882	0	0	0.84267
chr1	38941476	38941488	GRHL2_MA1105.2	9.01528	-	chr1	38940352	38942467	ChRCC,ccRCC	gene	38940867	38942156	+	start	542	FeatureInsidePeak	NA	ENSG00000238063.1	RP11-329N22.1	any_promoter	0.03375	0.01156	0	0	0.96681
chr1	38955758	38955770	GRHL2_MA1105.2	7.45543	-	chr1	38955539	38955796	ChRCC	gene	38940867	38942156	+	end	13511	Downstream	NA	ENSG00000238063.1	RP11-329N22.1	distal_enhancer	0.01192	0.01707	0	0	-0.28469
chr1	39025603	39025615	GRHL2_MA1105.2	8.07934	-	chr1	39023999	39025916	ChRCC,ccRCC	NA	NA	NA	NA	NA	NA	NA	NA	NA	NA	NA	0.02093	0.04961	0	0	-0.91018
chr1	39052678	39052690	GRHL2_MA1105.2	7.81656	+	chr1	39052638	39053126	ChRCC,ccRCC	NA	NA	NA	NA	NA	NA	NA	NA	NA	NA	NA	0.01674	0.02729	0	0	-0.45535
chr1	39055169	39055181	GRHL2_MA1105.2	7.7872	-	chr1	39054404	39055596	ccRCC	NA	NA	NA	NA	NA	NA	NA	NA	NA	NA	NA	0.01255	0.02429	0	0	-0.56985
chr1	39070661	39070673	GRHL2_MA1105.2	11.52599	+	chr1	39070539	39071045	ChRCC	NA	NA	NA	NA	NA	NA	NA	NA	NA	NA	NA	0.00597	0.00927	0	0	-0.24719
chr1	39182159	39182171	GRHL2_MA1105.2	7.69661	-	chr1	39181872	39182189	ccRCC	gene	39174602	39176562	+	end	5468	Downstream	NA	ENSG00000215895.4	RP11-334L9.1	distal_enhancer	0.00702	0.00808	0	0	-0.07951
chr1	39240783	39240795	GRHL2_MA1105.2	11.21046	+	chr1	39240678	39240884	ChRCC	NA	NA	NA	NA	NA	NA	NA	NA	NA	NA	NA	0.01597	0.01317	0	0	0.15399
chr1	39249228	39249240	GRHL2_MA1105.2	7.7814	+	chr1	39248785	39251790	ChRCC,ccRCC	NA	NA	NA	NA	NA	NA	NA	NA	NA	NA	NA	0.00654	0.04406	0	0	-1.61279
chr1	39265934	39265946	GRHL2_MA1105.2	7.38751	-	chr1	39265518	39266146	ccRCC	gene	39303869	39325495	-	end	38037	Downstream	NA	ENSG00000116954.7	RRAGC	distal_enhancer	0.00661	0.03163	0	0	-1.2433
chr1	39289010	39289022	GRHL2_MA1105.2	7.8591	+	chr1	39288145	39289053	ChRCC	gene	39303869	39325495	-	end	15270	Downstream	NA	ENSG00000116954.7	RRAGC	distal_enhancer	0.01729	0.01317	0	0	0.22125
chr1	39293465	39293477	GRHL2_MA1105.2	7.32132	+	chr1	39293048	39293632	ChRCC,ccRCC	gene	39303869	39325495	-	end	10529	Downstream	NA	ENSG00000116954.7	RRAGC	distal_enhancer	0.03666	0.01776	0	0	0.7153
chr1	39301134	39301146	GRHL2_MA1105.2	7.41345	+	chr1	39300422	39301280	ChRCC,ccRCC	gene	39303869	39325495	-	end	3018	Downstream	NA	ENSG00000116954.7	RRAGC	distal_enhancer	0.12563	0.17877	1	1	-0.47195
chr1	39314024	39314036	GRHL2_MA1105.2	9.7209	+	chr1	39313550	39314161	ccRCC	gene	39303869	39325495	-	center	827	PeakInsideFeature	NA	ENSG00000116954.7	RRAGC	any_internal	0.01603	0.05455	0	0	-1.25685
chr1	39324854	39324866	GRHL2_MA1105.2	8.28689	-	chr1	39324025	39326310	ChRCC,ccRCC	gene	39303869	39325495	-	start	328	OverlapStart	NA	ENSG00000116954.7	RRAGC	any_promoter	0.23619	0.24533	1	1	-0.05224
chr1	39328967	39328979	GRHL2_MA1105.2	9.32824	-	chr1	39328674	39329128	ChRCC	gene	39303869	39325495	-	start	3406	Upstream	NA	ENSG00000116954.7	RRAGC	any_promoter	0.13741	0.03475	1	0	1.68289
chr1	39407495	39407507	GRHL2_MA1105.2	7.74436	+	chr1	39406781	39407928	ChRCC,ccRCC	gene	39351478	39407471	-	start	117	OverlapStart	NA	ENSG00000158315.6	RHBDL2	any_promoter	0.1657	0.3335	1	1	-0.96048
chr1	39435133	39435145	GRHL2_MA1105.2	10.57479	-	chr1	39434692	39435479	ChRCC	gene	39423946	39424597	-	start	10488	Upstream	NA	ENSG00000235549.1	RP11-781D11.1	distal_enhancer	0.02355	0.01275	0	0	0.52801
chr1	39445336	39445348	GRHL2_MA1105.2	7.49284	-	chr1	39445204	39445848	ChRCC	gene	39456894	39471731	+	start	11368	Upstream	NA	ENSG00000174574.11	AKIRIN1	distal_enhancer	0.01945	0.01389	0	0	0.28378
chr1	39582572	39582584	GRHL2_MA1105.2	8.86218	+	chr1	39582450	39584394	ChRCC,ccRCC	gene	39546987	39952849	+	start	36435	PeakInsideFeature	NA	ENSG00000127603.19	MACF1	any_internal	0.06412	0.05792	0	0	0.1231
chr1	39582792	39582804	GRHL2_MA1105.2	8.96777	+	chr1	39582450	39584394	ChRCC,ccRCC	gene	39546987	39952849	+	start	36435	PeakInsideFeature	NA	ENSG00000127603.19	MACF1	any_internal	0.11062	0.04138	1	0	1.20461
chr1	39594886	39594898	GRHL2_MA1105.2	9.40064	+	chr1	39594532	39595506	ChRCC,ccRCC	gene	39586611	39586715	-	start	8304	Upstream	NA	ENSG00000206654.1	RNU6-608P	any_promoter	0.36415	0.03113	1	0	3.13384
chr1	39595115	39595127	GRHL2_MA1105.2	8.7265	-	chr1	39594532	39595506	ChRCC,ccRCC	gene	39586611	39586715	-	start	8304	Upstream	NA	ENSG00000206654.1	RNU6-608P	any_promoter	0.09038	0.01997	0	0	1.6889
chr1	39608567	39608579	GRHL2_MA1105.2	7.51554	-	chr1	39608061	39609266	ChRCC,ccRCC	gene	39546987	39952849	+	start	61676	PeakInsideFeature	NA	ENSG00000127603.19	MACF1	any_internal	0.88025	0.19085	1	1	2.13875
chr1	39616762	39616774	GRHL2_MA1105.2	8.8673	-	chr1	39616391	39616805	ChRCC	gene	39546987	39952849	+	start	69611	PeakInsideFeature	NA	ENSG00000127603.19	MACF1	any_internal	0.0535	0.02714	0	0	0.74752
chr1	39624897	39624909	GRHL2_MA1105.2	7.32759	-	chr1	39623917	39626114	ChRCC,ccRCC	gene	39619835	39619968	-	start	5047	Upstream	NA	ENSG00000222378.1	RNA5SP44	any_promoter	0.07066	0.10711	0	1	-0.52871
chr1	39649765	39649777	GRHL2_MA1105.2	7.3717	-	chr1	39649255	39650353	ChRCC,ccRCC	gene	39546987	39952849	+	center	100114	PeakInsideFeature	NA	ENSG00000127603.19	MACF1	any_internal	0.12928	0.1627	1	1	-0.30693
chr1	39679780	39679792	GRHL2_MA1105.2	7.60145	+	chr1	39679510	39681721	ChRCC,ccRCC	gene	39546987	39952849	+	center	69303	PeakInsideFeature	NA	ENSG00000127603.19	MACF1	any_internal	0.04626	0.04677	0	0	-0.01264
chr1	39680062	39680074	GRHL2_MA1105.2	7.99975	+	chr1	39679510	39681721	ChRCC,ccRCC	gene	39546987	39952849	+	center	69303	PeakInsideFeature	NA	ENSG00000127603.19	MACF1	any_internal	0.06223	0.06395	0	0	-0.03319
chr1	39696797	39696809	GRHL2_MA1105.2	9.15874	-	chr1	39695943	39697244	ChRCC,ccRCC	gene	39546987	39952849	+	center	53325	PeakInsideFeature	NA	ENSG00000127603.19	MACF1	any_internal	0.11902	0.17817	1	1	-0.53858
chr1	39718069	39718081	GRHL2_MA1105.2	7.86177	-	chr1	39717904	39718237	ChRCC	gene	39715509	39723321	-	center	1345	PeakInsideFeature	NA	ENSG00000226438.1	RP11-420K8.1	any_internal	0.08012	0.01513	0	0	1.77544
chr1	39719075	39719087	GRHL2_MA1105.2	8.28689	+	chr1	39718797	39719323	ChRCC	gene	39715509	39723321	-	center	355	PeakInsideFeature	NA	ENSG00000226438.1	RP11-420K8.1	any_internal	0.04853	0.02314	0	0	0.78996
chr1	39722025	39722037	GRHL2_MA1105.2	8.2163	+	chr1	39722003	39722312	ccRCC	gene	39715509	39723321	-	start	1164	PeakInsideFeature	NA	ENSG00000226438.1	RP11-420K8.1	any_internal	0.02581	0.03388	0	0	-0.28121
chr1	39748914	39748926	GRHL2_MA1105.2	8.08214	+	chr1	39748215	39749089	ChRCC,ccRCC	gene	39546987	39952849	+	center	1266	PeakInsideFeature	NA	ENSG00000127603.19	MACF1	any_internal	0.01915	0.01847	0	0	0.03217
chr1	39760740	39760752	GRHL2_MA1105.2	7.52069	+	chr1	39760272	39762206	ChRCC,ccRCC	gene	39546987	39952849	+	center	11321	PeakInsideFeature	NA	ENSG00000127603.19	MACF1	any_internal	0.09678	0.02521	0	0	1.55567
chr1	39794234	39794246	GRHL2_MA1105.2	7.71585	-	chr1	39793409	39794548	ChRCC,ccRCC	gene	39546987	39952849	+	center	44060	PeakInsideFeature	NA	ENSG00000127603.19	MACF1	any_internal	0.06187	0.04362	0	0	0.4114
chr1	39801136	39801148	GRHL2_MA1105.2	8.11645	+	chr1	39800854	39801412	ccRCC	gene	39546987	39952849	+	center	51215	PeakInsideFeature	NA	ENSG00000127603.19	MACF1	any_internal	0.0185	0.02704	0	0	-0.35941
chr1	39803084	39803096	GRHL2_MA1105.2	8.20631	-	chr1	39802726	39803110	ccRCC	gene	39546987	39952849	+	center	53000	PeakInsideFeature	NA	ENSG00000127603.19	MACF1	any_internal	0.01211	0.02191	0	0	-0.49754
chr1	39814161	39814173	GRHL2_MA1105.2	7.24071	-	chr1	39814143	39814664	ChRCC	gene	39546987	39952849	+	center	64485	PeakInsideFeature	NA	ENSG00000127603.19	MACF1	any_internal	0.0276	0.02324	0	0	0.16971
chr1	39814217	39814229	GRHL2_MA1105.2	8.05498	-	chr1	39814143	39814664	ChRCC	gene	39546987	39952849	+	center	64485	PeakInsideFeature	NA	ENSG00000127603.19	MACF1	any_internal	0.04382	0.02356	0	0	0.65516
chr1	39844358	39844370	GRHL2_MA1105.2	10.09332	+	chr1	39843950	39844511	ChRCC,ccRCC	gene	39546987	39952849	+	center	94312	PeakInsideFeature	NA	ENSG00000127603.19	MACF1	any_internal	0.0239	0.01847	0	0	0.23885
chr1	39853134	39853146	GRHL2_MA1105.2	8.61133	-	chr1	39853119	39853469	ccRCC	gene	39546987	39952849	+	end	99555	PeakInsideFeature	NA	ENSG00000127603.19	MACF1	any_internal	0.00972	0.01575	0	0	-0.35803
chr1	39893231	39893243	GRHL2_MA1105.2	9.81494	-	chr1	39892715	39893442	ChRCC	gene	39546987	39952849	+	end	59771	PeakInsideFeature	NA	ENSG00000127603.19	MACF1	any_internal	0.10127	0.0107	0	0	2.33501
chr1	39898029	39898041	GRHL2_MA1105.2	7.24071	-	chr1	39897530	39898354	ccRCC	gene	39546987	39952849	+	end	54907	PeakInsideFeature	NA	ENSG00000127603.19	MACF1	any_internal	0.00447	0.00536	0	0	-0.07736
chr1	39965698	39965710	GRHL2_MA1105.2	8.22452	+	chr1	39965155	39965835	ChRCC	gene	39957317	39991607	+	start	8178	PeakInsideFeature	NA	ENSG00000183682.7	BMP8A	any_internal	0.02824	0.01833	0	0	0.41158
chr1	40032702	40032714	GRHL2_MA1105.2	7.29426	-	chr1	40032147	40033242	ccRCC	gene	40033045	40033180	-	start	486	FeatureInsidePeak	NA	ENSG00000201457.1	SNORA55	any_promoter	0.01204	0.05317	0	0	-1.45071
chr1	40033089	40033101	GRHL2_MA1105.2	7.99592	-	chr1	40032147	40033242	ccRCC	gene	40033045	40033180	-	start	486	FeatureInsidePeak	NA	ENSG00000201457.1	SNORA55	any_promoter	0.01328	0.03096	0	0	-0.77241
chr1	40041157	40041169	GRHL2_MA1105.2	8.15247	-	chr1	40039959	40042996	ChRCC,ccRCC	gene	40026487	40042462	-	start	985	OverlapStart	NA	ENSG00000090621.9	PABPC4	any_promoter	0.09281	0.09171	0	0	0.01527
chr1	40071746	40071758	GRHL2_MA1105.2	7.64518	-	chr1	40071515	40072611	ChRCC,ccRCC	gene	40089824	40105617	-	end	17761	Downstream	NA	ENSG00000163909.6	HEYL	distal_enhancer	0.01931	0.03182	0	0	-0.48911
chr1	40110773	40110785	GRHL2_MA1105.2	7.37973	+	chr1	40110714	40111393	ChRCC,ccRCC	gene	40089824	40105617	-	start	5436	Upstream	NA	ENSG00000163909.6	HEYL	any_promoter	0.01187	0.01565	0	0	-0.21469
chr1	40110918	40110930	GRHL2_MA1105.2	7.39224	+	chr1	40110714	40111393	ChRCC,ccRCC	gene	40089824	40105617	-	start	5436	Upstream	NA	ENSG00000163909.6	HEYL	any_promoter	0.02051	0.02281	0	0	-0.09954
chr1	40143060	40143072	GRHL2_MA1105.2	9.41806	+	chr1	40142075	40143233	ChRCC,ccRCC	gene	40124792	40137710	-	start	4944	Upstream	NA	ENSG00000116981.3	NT5C1A	any_promoter	0.03704	0.02799	0	0	0.29642
chr1	40180480	40180492	GRHL2_MA1105.2	7.47967	-	chr1	40180004	40180543	ccRCC	gene	40183699	40184267	+	start	3426	Upstream	NA	ENSG00000225333.5	RP1-144F13.4	any_promoter	0.01402	0.02041	0	0	-0.32027
chr1	40220669	40220681	GRHL2_MA1105.2	8.40044	+	chr1	40220663	40221928	ccRCC	gene	40157853	40229586	+	end	8291	PeakInsideFeature	NA	ENSG00000084072.12	PPIE	any_internal	0.00991	0.01578	0	0	-0.34686
chr1	40221406	40221418	GRHL2_MA1105.2	7.4891	+	chr1	40220663	40221928	ccRCC	gene	40157853	40229586	+	end	8291	PeakInsideFeature	NA	ENSG00000084072.12	PPIE	any_internal	0.01404	0.02913	0	0	-0.66588
chr1	40301021	40301033	GRHL2_MA1105.2	8.35264	-	chr1	40298914	40301087	ChRCC,ccRCC	gene	40306722	40349183	-	end	6722	Downstream	NA	ENSG00000043514.11	TRIT1	distal_enhancer	0.01922	0.03174	0	0	-0.49065
chr1	40311804	40311816	GRHL2_MA1105.2	7.2531	+	chr1	40310987	40312260	ChRCC,ccRCC	gene	40306722	40349183	-	end	4901	PeakInsideFeature	NA	ENSG00000043514.11	TRIT1	any_internal	0.03676	0.06693	0	0	-0.69843
chr1	40317800	40317812	GRHL2_MA1105.2	7.76668	+	chr1	40317761	40318938	ChRCC,ccRCC	gene	40306722	40349183	-	center	9603	PeakInsideFeature	NA	ENSG00000043514.11	TRIT1	any_internal	0.03248	0.01827	0	0	0.56007
chr1	40318789	40318801	GRHL2_MA1105.2	7.26476	+	chr1	40317761	40318938	ChRCC,ccRCC	gene	40306722	40349183	-	center	9603	PeakInsideFeature	NA	ENSG00000043514.11	TRIT1	any_internal	0.0582	0.02201	0	0	1.05239
chr1	40340715	40340727	GRHL2_MA1105.2	7.43555	-	chr1	40340337	40341351	ChRCC,ccRCC	gene	40306722	40349183	-	start	8339	PeakInsideFeature	NA	ENSG00000043514.11	TRIT1	any_internal	0.04608	0.01315	0	0	1.21774
chr1	40342712	40342724	GRHL2_MA1105.2	8.73521	+	chr1	40341638	40343515	ChRCC,ccRCC	gene	40306722	40349183	-	start	6607	PeakInsideFeature	NA	ENSG00000043514.11	TRIT1	any_internal	0.01947	0.01404	0	0	0.27627
chr1	40358687	40358699	GRHL2_MA1105.2	7.48686	-	chr1	40358076	40359237	ChRCC,ccRCC	gene	40363416	40364770	+	start	4760	Upstream	NA	ENSG00000236546.1	RP1-118J21.5	any_promoter	0.04149	0.05281	0	0	-0.27843
chr1	40364938	40364950	GRHL2_MA1105.2	10.21633	+	chr1	40364671	40365006	ChRCC,ccRCC	gene	40363416	40364770	+	end	68	OverlapEnd	NA	ENSG00000236546.1	RP1-118J21.5	any_internal	0.08228	0.02421	0	0	1.38828
chr1	40412045	40412057	GRHL2_MA1105.2	7.58143	+	chr1	40411955	40413476	ccRCC	gene	40410561	40410670	-	start	2045	Upstream	NA	ENSG00000207356.1	Y_RNA	any_promoter	0.00908	0.0205	0	0	-0.63217
chr1	40423693	40423705	GRHL2_MA1105.2	10.22796	-	chr1	40422922	40423743	ccRCC	gene	40428351	40429076	+	start	5019	Upstream	NA	ENSG00000228477.1	RP3-342P20.2	any_promoter	0.01549	0.04494	0	0	-1.05909
chr1	40447910	40447922	GRHL2_MA1105.2	7.39146	-	chr1	40447344	40448078	ccRCC	gene	40420801	40435638	+	end	12073	Downstream	NA	ENSG00000168389.13	MFSD2A	distal_enhancer	0.00971	0.0379	0	0	-1.21253
chr1	40456221	40456233	GRHL2_MA1105.2	7.4891	+	chr1	40455988	40456371	ChRCC	gene	40420801	40435638	+	end	20541	Downstream	NA	ENSG00000168389.13	MFSD2A	distal_enhancer	0.03209	0.01528	0	0	0.69897
chr1	40461593	40461605	GRHL2_MA1105.2	7.77739	-	chr1	40461444	40462419	ccRCC	gene	40420801	40435638	+	end	26293	Downstream	NA	ENSG00000168389.13	MFSD2A	distal_enhancer	0.01163	0.03322	0	0	-0.94554
chr1	40462113	40462125	GRHL2_MA1105.2	7.9106	+	chr1	40461444	40462419	ccRCC	gene	40420801	40435638	+	end	26293	Downstream	NA	ENSG00000168389.13	MFSD2A	distal_enhancer	0.01354	0.03338	0	0	-0.83709
chr1	40517212	40517224	GRHL2_MA1105.2	7.28259	-	chr1	40516374	40517407	ChRCC,ccRCC	gene	40505904	40538321	+	center	5222	PeakInsideFeature	NA	ENSG00000131236.12	CAP1	any_internal	0.01287	0.03407	0	0	-0.89784
chr1	40525573	40525585	GRHL2_MA1105.2	7.72161	-	chr1	40524203	40526500	ChRCC,ccRCC	gene	40505904	40538321	+	center	3239	PeakInsideFeature	NA	ENSG00000131236.12	CAP1	any_internal	0.01875	0.04338	0	0	-0.85535
chr1	40533420	40533432	GRHL2_MA1105.2	7.35039	+	chr1	40533121	40533917	ChRCC,ccRCC	gene	40505904	40538321	+	end	4802	PeakInsideFeature	NA	ENSG00000131236.12	CAP1	any_internal	0.01959	0.03231	0	0	-0.4923
chr1	40630910	40630922	GRHL2_MA1105.2	7.47126	-	chr1	40630797	40631007	ChRCC	gene	40627044	40706593	+	start	3858	PeakInsideFeature	NA	ENSG00000117000.8	RLF	any_internal	0.18191	0.0527	1	0	1.58821
chr1	40633259	40633271	GRHL2_MA1105.2	7.52297	-	chr1	40633050	40633375	ChRCC	gene	40627044	40706593	+	start	6168	PeakInsideFeature	NA	ENSG00000117000.8	RLF	any_internal	0.02603	0.02068	0	0	0.22069
chr1	40641953	40641965	GRHL2_MA1105.2	7.97968	+	chr1	40641677	40642414	ChRCC	gene	40643514	40643621	+	start	1469	Upstream	NA	ENSG00000207508.1	RNU6-1237P	any_promoter	0.1053	0.01918	1	0	1.92219
chr1	40676581	40676593	GRHL2_MA1105.2	8.22452	+	chr1	40676261	40677101	ChRCC	gene	40627044	40706593	+	center	9863	PeakInsideFeature	NA	ENSG00000117000.8	RLF	any_internal	0.05118	0.00877	0	0	1.61968
chr1	40676679	40676691	GRHL2_MA1105.2	7.42228	-	chr1	40676261	40677101	ChRCC	gene	40627044	40706593	+	center	9863	PeakInsideFeature	NA	ENSG00000117000.8	RLF	any_internal	0.06604	0.01346	0	0	1.62801
chr1	40713776	40713788	GRHL2_MA1105.2	8.38805	+	chr1	40713378	40713809	ccRCC	gene	40711618	40717363	+	center	897	PeakInsideFeature	NA	ENSG00000188800.5	TMCO2	any_internal	0.01024	0.02445	0	0	-0.72076
chr1	40729308	40729320	GRHL2_MA1105.2	7.53352	+	chr1	40729039	40730001	ChRCC	gene	40728343	40728656	-	start	864	Upstream	NA	ENSG00000231296.1	RP1-39G22.4	any_promoter	0.13474	0.00557	1	0	3.08489
chr1	40732624	40732636	GRHL2_MA1105.2	7.80672	+	chr1	40732445	40732693	ccRCC	gene	40728343	40728656	-	start	3913	Upstream	NA	ENSG00000231296.1	RP1-39G22.4	any_promoter	0.01623	0.02387	0	0	-0.34898
chr1	40805305	40805317	GRHL2_MA1105.2	10.79715	+	chr1	40804091	40805326	ChRCC,ccRCC	gene	40798747	40799230	-	start	5478	Upstream	NA	ENSG00000227311.2	RP1-228H13.1	any_promoter	0.02497	0.04234	0	0	-0.55959
chr1	40805809	40805821	GRHL2_MA1105.2	10.52666	-	chr1	40805581	40806352	ccRCC	gene	40810521	40888998	+	start	4555	Upstream	NA	ENSG00000084070.7	SMAP2	any_promoter	0.01816	0.07049	0	0	-1.46113
chr1	40839862	40839874	GRHL2_MA1105.2	7.86833	+	chr1	40838856	40840694	ChRCC,ccRCC	gene	40810521	40888998	+	center	9984	PeakInsideFeature	NA	ENSG00000084070.7	SMAP2	any_internal	0.06158	0.12015	0	1	-0.84752
chr1	40855517	40855529	GRHL2_MA1105.2	9.98084	+	chr1	40855290	40856210	ccRCC	gene	40810521	40888998	+	center	5991	PeakInsideFeature	NA	ENSG00000084070.7	SMAP2	any_internal	0.00962	0.02946	0	0	-0.94944
chr1	40862724	40862736	GRHL2_MA1105.2	8.42887	-	chr1	40861933	40862941	ChRCC,ccRCC	gene	40810521	40888998	+	center	12678	PeakInsideFeature	NA	ENSG00000084070.7	SMAP2	any_internal	0.04671	0.06474	0	0	-0.38819
chr1	40871180	40871192	GRHL2_MA1105.2	7.71652	-	chr1	40870024	40871196	ChRCC,ccRCC	gene	40810521	40888998	+	end	18388	PeakInsideFeature	NA	ENSG00000084070.7	SMAP2	any_internal	0.01205	0.01719	0	0	-0.28278
chr1	40882423	40882435	GRHL2_MA1105.2	7.25316	-	chr1	40882284	40882907	ccRCC	gene	40810521	40888998	+	end	6403	PeakInsideFeature	NA	ENSG00000084070.7	SMAP2	any_internal	0.01082	0.01669	0	0	-0.33434
chr1	40974278	40974290	GRHL2_MA1105.2	8.64494	-	chr1	40973855	40975162	ChRCC,ccRCC	gene	40974412	40982228	+	start	96	OverlapStart	NA	ENSG00000164002.7	EXO5	any_promoter	0.12282	0.23569	1	1	-0.87903
chr1	41057977	41057989	GRHL2_MA1105.2	8.05498	+	chr1	41057806	41058474	ChRCC,ccRCC	gene	41059304	41060025	-	end	1164	Downstream	NA	ENSG00000233910.1	GTF2F2P2	distal_enhancer	0.10629	0.07963	1	0	0.36955
chr1	41058134	41058146	GRHL2_MA1105.2	7.61359	-	chr1	41057806	41058474	ChRCC,ccRCC	gene	41059304	41060025	-	end	1164	Downstream	NA	ENSG00000233910.1	GTF2F2P2	distal_enhancer	0.05699	0.04799	0	0	0.20265
chr1	41059575	41059587	GRHL2_MA1105.2	9.85169	+	chr1	41059292	41060129	ChRCC,ccRCC	gene	41059304	41060025	-	start	315	FeatureInsidePeak	NA	ENSG00000233910.1	GTF2F2P2	any_promoter	0.04387	0.01473	0	0	1.07249
chr1	41096345	41096357	GRHL2_MA1105.2	8.39221	-	chr1	41096231	41096968	ChRCC,ccRCC	gene	41086350	41131329	-	end	10249	PeakInsideFeature	NA	ENSG00000117016.5	RIMS3	any_internal	0.11764	0.06651	1	0	0.72583
chr1	41127913	41127925	GRHL2_MA1105.2	8.25806	-	chr1	41127376	41129017	ChRCC,ccRCC	gene	41086350	41131329	-	start	3133	PeakInsideFeature	NA	ENSG00000117016.5	RIMS3	any_internal	0.0837	0.04978	0	0	0.63398
chr1	41128540	41128552	GRHL2_MA1105.2	9.20994	+	chr1	41127376	41129017	ChRCC,ccRCC	gene	41086350	41131329	-	start	3133	PeakInsideFeature	NA	ENSG00000117016.5	RIMS3	any_internal	0.01544	0.03158	0	0	-0.67353
chr1	41139465	41139477	GRHL2_MA1105.2	8.45842	+	chr1	41139034	41139508	ChRCC	gene	41086350	41131329	-	start	7942	Upstream	NA	ENSG00000117016.5	RIMS3	any_promoter	0.02182	0.02054	0	0	0.05619
chr1	41162468	41162480	GRHL2_MA1105.2	8.69646	+	chr1	41161888	41162703	ChRCC	gene	41156051	41157738	-	start	4557	Upstream	NA	ENSG00000272145.1	RP4-739H11.4	any_promoter	0.11132	0.02188	1	0	1.87361
chr1	41189050	41189062	GRHL2_MA1105.2	8.3647	-	chr1	41188909	41189525	ChRCC	gene	41157319	41237275	+	center	8080	PeakInsideFeature	NA	ENSG00000066136.15	NFYC	any_internal	0.02228	0.01032	0	0	0.62616
chr1	41199602	41199614	GRHL2_MA1105.2	7.45214	+	chr1	41199446	41199723	ChRCC	gene	41157319	41237275	+	center	2287	PeakInsideFeature	NA	ENSG00000066136.15	NFYC	any_internal	0.0299	0.01154	0	0	0.84032
chr1	41205700	41205712	GRHL2_MA1105.2	7.53928	+	chr1	41205342	41206569	ChRCC,ccRCC	gene	41157319	41237275	+	center	8658	PeakInsideFeature	NA	ENSG00000066136.15	NFYC	any_internal	0.03117	0.02419	0	0	0.25647
chr1	41223315	41223327	GRHL2_MA1105.2	9.75559	-	chr1	41222517	41223419	ChRCC,ccRCC	gene	41222955	41223044	+	start	13	FeatureInsidePeak	NA	ENSG00000207962.1	MIR30C1	any_promoter	0.0475	0.01297	0	0	1.26327
chr1	41274800	41274812	GRHL2_MA1105.2	7.30008	-	chr1	41274616	41275408	ccRCC	gene	41249683	41306124	+	center	2891	PeakInsideFeature	NA	ENSG00000117013.10	KCNQ4	any_internal	0.02216	0.06803	0	0	-1.23585
chr1	41312900	41312912	GRHL2_MA1105.2	7.80837	+	chr1	41312839	41313431	ccRCC	gene	41249683	41306124	+	end	7011	Downstream	NA	ENSG00000117013.10	KCNQ4	distal_enhancer	0.01402	0.03243	0	0	-0.77916
chr1	41334039	41334051	GRHL2_MA1105.2	7.84981	+	chr1	41333658	41334750	ChRCC,ccRCC	gene	41326728	41328018	-	start	6186	Upstream	NA	ENSG00000179862.5	CITED4	any_promoter	0.7068	0.09106	1	0	2.80586
chr1	41344147	41344159	GRHL2_MA1105.2	7.39224	-	chr1	41342826	41344231	ChRCC,ccRCC	gene	41329585	41342342	+	end	1186	Downstream	NA	ENSG00000229528.1	RP5-1066H13.4	distal_enhancer	0.02788	0.06273	0	0	-0.91133
chr1	41363229	41363241	GRHL2_MA1105.2	7.38353	-	chr1	41362962	41365620	ChRCC,ccRCC	gene	41329585	41342342	+	end	21949	Downstream	NA	ENSG00000229528.1	RP5-1066H13.4	distal_enhancer	0.09103	0.04381	0	0	0.88819
chr1	41364640	41364652	GRHL2_MA1105.2	7.68945	-	chr1	41362962	41365620	ChRCC,ccRCC	gene	41329585	41342342	+	end	21949	Downstream	NA	ENSG00000229528.1	RP5-1066H13.4	distal_enhancer	0.07015	0.0776	0	0	-0.1257
chr1	41365385	41365397	GRHL2_MA1105.2	10.52666	+	chr1	41362962	41365620	ChRCC,ccRCC	gene	41329585	41342342	+	end	21949	Downstream	NA	ENSG00000229528.1	RP5-1066H13.4	distal_enhancer	0.34112	0.03906	1	0	2.79747
chr1	41377183	41377195	GRHL2_MA1105.2	7.47425	-	chr1	41376222	41377561	ChRCC	gene	41403775	41405435	-	end	26884	Downstream	NA	ENSG00000228940.1	RP11-348A7.1	distal_enhancer	0.08731	0.01952	0	0	1.6655
chr1	41383641	41383653	GRHL2_MA1105.2	7.72898	+	chr1	41383471	41383948	ChRCC	gene	41403775	41405435	-	end	20066	Downstream	NA	ENSG00000228940.1	RP11-348A7.1	distal_enhancer	0.08537	0.02323	0	0	1.47489
chr1	41395911	41395923	GRHL2_MA1105.2	8.27375	-	chr1	41395720	41396616	ChRCC,ccRCC	gene	41403775	41405435	-	end	7607	Downstream	NA	ENSG00000228940.1	RP11-348A7.1	distal_enhancer	0.04218	0.01238	0	0	1.16233
chr1	41446755	41446767	GRHL2_MA1105.2	7.68404	-	chr1	41444654	41446853	ChRCC,ccRCC	gene	41445006	41478235	+	start	747	OverlapStart	NA	ENSG00000171793.9	CTPS1	any_promoter	0.05825	0.08644	0	0	-0.48859
chr1	41502298	41502310	GRHL2_MA1105.2	9.01528	-	chr1	41502251	41503470	ccRCC	gene	41492871	41707826	-	end	9989	PeakInsideFeature	NA	ENSG00000010803.12	SCMH1	any_internal	0.00813	0.02025	0	0	-0.68848
chr1	41503272	41503284	GRHL2_MA1105.2	7.81057	-	chr1	41502251	41503470	ccRCC	gene	41492871	41707826	-	end	9989	PeakInsideFeature	NA	ENSG00000010803.12	SCMH1	any_internal	0.00972	0.03316	0	0	-1.06691
chr1	41564666	41564678	GRHL2_MA1105.2	10.50663	+	chr1	41564364	41564732	ccRCC	gene	41564309	41564808	+	start	239	PeakInsideFeature	NA	ENSG00000215893.3	RP4-635E8.1	any_promoter	0.01073	0.02611	0	0	-0.75367
chr1	41575079	41575091	GRHL2_MA1105.2	8.0101	+	chr1	41574414	41576040	ChRCC,ccRCC	gene	41492871	41707826	-	center	25121	PeakInsideFeature	NA	ENSG00000010803.12	SCMH1	any_internal	0.0259	0.2405	0	1	-2.74617
chr1	41575101	41575113	GRHL2_MA1105.2	8.2001	-	chr1	41574414	41576040	ChRCC,ccRCC	gene	41492871	41707826	-	center	25121	PeakInsideFeature	NA	ENSG00000010803.12	SCMH1	any_internal	0.02275	0.20284	0	1	-2.63911
chr1	41575651	41575663	GRHL2_MA1105.2	7.2531	-	chr1	41574414	41576040	ChRCC,ccRCC	gene	41492871	41707826	-	center	25121	PeakInsideFeature	NA	ENSG00000010803.12	SCMH1	any_internal	0.01543	0.18198	0	1	-2.83629
chr1	41593616	41593628	GRHL2_MA1105.2	7.75108	-	chr1	41593387	41593748	ccRCC	gene	41492871	41707826	-	center	6781	PeakInsideFeature	NA	ENSG00000010803.12	SCMH1	any_internal	0.01043	0.02859	0	0	-0.86479
chr1	41618509	41618521	GRHL2_MA1105.2	7.78558	+	chr1	41617634	41619033	ChRCC,ccRCC	gene	41492871	41707826	-	center	17985	PeakInsideFeature	NA	ENSG00000010803.12	SCMH1	any_internal	0.0377	0.29377	0	1	-2.62875
chr1	41626473	41626485	GRHL2_MA1105.2	8.87719	+	chr1	41626235	41626808	ccRCC	gene	41492871	41707826	-	center	26173	PeakInsideFeature	NA	ENSG00000010803.12	SCMH1	any_internal	0.00835	0.07274	0	0	-2.07501
chr1	41628308	41628320	GRHL2_MA1105.2	8.04829	-	chr1	41627641	41629028	ChRCC,ccRCC	gene	41492871	41707826	-	center	27986	PeakInsideFeature	NA	ENSG00000010803.12	SCMH1	any_internal	0.01723	0.04447	0	0	-0.95754
chr1	41679866	41679878	GRHL2_MA1105.2	7.52167	+	chr1	41678982	41679901	ChRCC,ccRCC	gene	41492871	41707826	-	start	28385	PeakInsideFeature	NA	ENSG00000010803.12	SCMH1	any_internal	0.00996	0.01454	0	0	-0.27688
chr1	41728230	41728242	GRHL2_MA1105.2	7.95904	-	chr1	41728001	41728772	ChRCC,ccRCC	gene	41708044	41750533	+	center	902	PeakInsideFeature	NA	ENSG00000235358.1	RP11-399E6.1	any_internal	0.00693	0.03858	0	0	-1.43297
chr1	41734398	41734410	GRHL2_MA1105.2	7.36847	+	chr1	41733682	41734615	ChRCC,ccRCC	gene	41730221	41730534	-	start	3614	Upstream	NA	ENSG00000213987.4	RP11-399E6.2	any_promoter	0.01744	0.03068	0	0	-0.54058
chr1	41744068	41744080	GRHL2_MA1105.2	8.81493	+	chr1	41743091	41744174	ChRCC,ccRCC	gene	41708044	41750533	+	end	6901	PeakInsideFeature	NA	ENSG00000235358.1	RP11-399E6.1	any_internal	0.03392	0.03077	0	0	0.10325
chr1	41826496	41826508	GRHL2_MA1105.2	7.5093	+	chr1	41825919	41827829	ChRCC,ccRCC	gene	41827593	41849262	+	start	719	OverlapStart	NA	ENSG00000204060.4	FOXO6	any_promoter	0.07591	0.09706	0	0	-0.31202
chr1	41870569	41870581	GRHL2_MA1105.2	7.54521	-	chr1	41869793	41870732	ccRCC	gene	41827593	41849262	+	end	21000	Downstream	NA	ENSG00000204060.4	FOXO6	distal_enhancer	0.01442	0.0349	0	0	-0.83548
chr1	41958717	41958729	GRHL2_MA1105.2	7.76668	+	chr1	41958709	41959167	ChRCC,ccRCC	gene	41944445	41950344	-	start	8594	Upstream	NA	ENSG00000127129.5	EDN2	any_promoter	0.02537	0.03662	0	0	-0.38248
chr1	41980731	41980743	GRHL2_MA1105.2	10.19433	-	chr1	41980656	41983080	ChRCC,ccRCC	gene	41972035	42501596	-	end	9833	PeakInsideFeature	NA	ENSG00000127124.9	HIVEP3	any_internal	0.10815	0.06557	1	0	0.63333
chr1	41981193	41981205	GRHL2_MA1105.2	7.31987	-	chr1	41980656	41983080	ChRCC,ccRCC	gene	41972035	42501596	-	end	9833	PeakInsideFeature	NA	ENSG00000127124.9	HIVEP3	any_internal	0.16156	0.06266	1	0	1.22048
chr1	42092690	42092702	GRHL2_MA1105.2	7.95358	-	chr1	42091785	42093140	ChRCC,ccRCC	gene	41972035	42501596	-	end	120427	PeakInsideFeature	NA	ENSG00000127124.9	HIVEP3	any_internal	0.01635	0.03473	0	0	-0.72731
chr1	42133201	42133213	GRHL2_MA1105.2	11.10328	+	chr1	42132852	42133368	ccRCC	gene	41972035	42501596	-	center	103705	PeakInsideFeature	NA	ENSG00000127124.9	HIVEP3	any_internal	0.01211	0.12503	0	1	-2.52232
chr1	42139772	42139784	GRHL2_MA1105.2	8.49103	+	chr1	42137817	42139792	ChRCC,ccRCC	gene	41972035	42501596	-	center	98011	PeakInsideFeature	NA	ENSG00000127124.9	HIVEP3	any_internal	0.02018	0.03934	0	0	-0.67919
chr1	42149201	42149213	GRHL2_MA1105.2	10.79715	+	chr1	42149007	42150255	ChRCC,ccRCC	gene	41972035	42501596	-	center	87184	PeakInsideFeature	NA	ENSG00000127124.9	HIVEP3	any_internal	0.00773	0.02618	0	0	-0.9636
chr1	42149224	42149236	GRHL2_MA1105.2	7.38218	+	chr1	42149007	42150255	ChRCC,ccRCC	gene	41972035	42501596	-	center	87184	PeakInsideFeature	NA	ENSG00000127124.9	HIVEP3	any_internal	0.01269	0.03967	0	0	-1.07502
chr1	42160722	42160734	GRHL2_MA1105.2	8.52766	-	chr1	42160699	42161311	ccRCC	gene	41972035	42501596	-	center	75810	PeakInsideFeature	NA	ENSG00000127124.9	HIVEP3	any_internal	0.01039	0.02225	0	0	-0.6203
chr1	42178360	42178372	GRHL2_MA1105.2	7.51247	-	chr1	42177977	42179087	ChRCC,ccRCC	gene	41972035	42501596	-	center	58283	PeakInsideFeature	NA	ENSG00000127124.9	HIVEP3	any_internal	0.01691	0.03804	0	0	-0.79815
chr1	42206772	42206784	GRHL2_MA1105.2	7.88699	+	chr1	42206279	42207248	ccRCC	gene	41972035	42501596	-	center	30052	PeakInsideFeature	NA	ENSG00000127124.9	HIVEP3	any_internal	0.01669	0.09271	0	0	-1.87927
chr1	42230288	42230300	GRHL2_MA1105.2	8.25143	-	chr1	42230278	42231153	ChRCC,ccRCC	gene	41972035	42501596	-	center	6100	PeakInsideFeature	NA	ENSG00000127124.9	HIVEP3	any_internal	0.00862	0.02479	0	0	-0.84499
chr1	42230311	42230323	GRHL2_MA1105.2	8.35893	+	chr1	42230278	42231153	ChRCC,ccRCC	gene	41972035	42501596	-	center	6100	PeakInsideFeature	NA	ENSG00000127124.9	HIVEP3	any_internal	0.01331	0.03314	0	0	-0.8426
chr1	42238701	42238713	GRHL2_MA1105.2	10.15558	+	chr1	42238549	42239181	ChRCC,ccRCC	gene	41972035	42501596	-	center	2050	PeakInsideFeature	NA	ENSG00000127124.9	HIVEP3	any_internal	0.0826	0.02445	0	0	1.38357
chr1	42268824	42268836	GRHL2_MA1105.2	8.83851	-	chr1	42268405	42269444	ChRCC,ccRCC	gene	41972035	42501596	-	center	32109	PeakInsideFeature	NA	ENSG00000127124.9	HIVEP3	any_internal	0.05852	0.24528	0	1	-1.87189
chr1	42321993	42322005	GRHL2_MA1105.2	7.32034	+	chr1	42321952	42322826	ChRCC	gene	41972035	42501596	-	center	85574	PeakInsideFeature	NA	ENSG00000127124.9	HIVEP3	any_internal	0.01805	0.01541	0	0	0.13412
chr1	42328552	42328564	GRHL2_MA1105.2	7.58378	+	chr1	42327720	42329002	ccRCC	gene	41972035	42501596	-	center	91546	PeakInsideFeature	NA	ENSG00000127124.9	HIVEP3	any_internal	0.01109	0.03174	0	0	-0.931
chr1	42332051	42332063	GRHL2_MA1105.2	10.11074	+	chr1	42331710	42332553	ccRCC	gene	41972035	42501596	-	center	95316	PeakInsideFeature	NA	ENSG00000127124.9	HIVEP3	any_internal	0.01765	0.03674	0	0	-0.72308
chr1	42347906	42347918	GRHL2_MA1105.2	10.94937	-	chr1	42347614	42348483	ChRCC	gene	41972035	42501596	-	center	111233	PeakInsideFeature	NA	ENSG00000127124.9	HIVEP3	any_internal	0.05402	0.01367	0	0	1.37365
chr1	42381595	42381607	GRHL2_MA1105.2	7.32034	+	chr1	42381551	42382422	ccRCC	gene	41972035	42501596	-	start	119610	PeakInsideFeature	NA	ENSG00000127124.9	HIVEP3	any_internal	0.02177	0.04375	0	0	-0.72853
chr1	42384190	42384202	GRHL2_MA1105.2	7.8948	-	chr1	42383621	42384455	ChRCC,ccRCC	gene	41972035	42501596	-	start	117558	PeakInsideFeature	NA	ENSG00000127124.9	HIVEP3	any_internal	0.01819	0.01586	0	0	0.11714
chr1	42466161	42466173	GRHL2_MA1105.2	7.31328	+	chr1	42466002	42466259	ccRCC	gene	41972035	42501596	-	start	35466	PeakInsideFeature	NA	ENSG00000127124.9	HIVEP3	any_internal	0.01013	0.01692	0	0	-0.39091
chr1	42603364	42603376	GRHL2_MA1105.2	7.94098	+	chr1	42603175	42604058	ChRCC,ccRCC	gene	42606305	42607062	+	start	2689	Upstream	NA	ENSG00000228776.2	RP11-319C21.1	any_promoter	0.01464	0.05046	0	0	-1.23913
chr1	42611179	42611191	GRHL2_MA1105.2	7.59165	+	chr1	42611164	42611646	ccRCC	gene	42619091	42621495	+	start	7686	Upstream	NA	ENSG00000044012.3	GUCA2B	any_promoter	0.01182	0.02573	0	0	-0.67059
chr1	42642740	42642752	GRHL2_MA1105.2	7.93541	-	chr1	42642661	42642944	ChRCC,ccRCC	gene	42642209	42801548	-	end	593	PeakInsideFeature	NA	ENSG00000198815.4	FOXJ3	any_internal	0.07182	0.10332	0	1	-0.46175
chr1	42656984	42656996	GRHL2_MA1105.2	7.2764	-	chr1	42656935	42658319	ChRCC,ccRCC	gene	42642209	42801548	-	end	15418	PeakInsideFeature	NA	ENSG00000198815.4	FOXJ3	any_internal	0.01115	0.03796	0	0	-1.12032
chr1	42672002	42672014	GRHL2_MA1105.2	8.34255	-	chr1	42671771	42672292	ChRCC	gene	42642209	42801548	-	end	29822	PeakInsideFeature	NA	ENSG00000198815.4	FOXJ3	any_internal	0.14851	0.01507	1	0	2.58184
chr1	42672121	42672133	GRHL2_MA1105.2	8.15247	+	chr1	42671771	42672292	ChRCC	gene	42642209	42801548	-	end	29822	PeakInsideFeature	NA	ENSG00000198815.4	FOXJ3	any_internal	0.14935	0.01889	1	0	2.39685
chr1	42732465	42732477	GRHL2_MA1105.2	8.70358	+	chr1	42731905	42732752	ChRCC,ccRCC	gene	42642209	42801548	-	center	10450	PeakInsideFeature	NA	ENSG00000198815.4	FOXJ3	any_internal	0.01619	0.01501	0	0	0.0624
chr1	42732490	42732502	GRHL2_MA1105.2	7.60341	-	chr1	42731905	42732752	ChRCC,ccRCC	gene	42642209	42801548	-	center	10450	PeakInsideFeature	NA	ENSG00000198815.4	FOXJ3	any_internal	0.01943	0.01634	0	0	0.15088
chr1	42745046	42745058	GRHL2_MA1105.2	10.27869	+	chr1	42744570	42745069	ChRCC	gene	42642209	42801548	-	center	22941	PeakInsideFeature	NA	ENSG00000198815.4	FOXJ3	any_internal	0.016	0.01308	0	0	0.16079
chr1	42788423	42788435	GRHL2_MA1105.2	7.50841	-	chr1	42788225	42788798	ccRCC	gene	42642209	42801548	-	start	13037	PeakInsideFeature	NA	ENSG00000198815.4	FOXJ3	any_internal	0.01219	0.03754	0	0	-1.04381
chr1	42788650	42788662	GRHL2_MA1105.2	7.30008	-	chr1	42788225	42788798	ccRCC	gene	42642209	42801548	-	start	13037	PeakInsideFeature	NA	ENSG00000198815.4	FOXJ3	any_internal	0.00914	0.01673	0	0	-0.44829
chr1	42806419	42806431	GRHL2_MA1105.2	7.51072	+	chr1	42805737	42807100	ChRCC,ccRCC	gene	42801056	42804047	-	start	2371	Upstream	NA	ENSG00000227527.2	RP11-223A3.1	any_promoter	0.0302	0.01558	0	0	0.61934
chr1	42808366	42808378	GRHL2_MA1105.2	7.44846	+	chr1	42808354	42809058	ccRCC	gene	42801056	42804047	-	start	4659	Upstream	NA	ENSG00000227527.2	RP11-223A3.1	any_promoter	0.01428	0.02774	0	0	-0.6025
chr1	42808810	42808822	GRHL2_MA1105.2	9.52413	-	chr1	42808354	42809058	ccRCC	gene	42801056	42804047	-	start	4659	Upstream	NA	ENSG00000227527.2	RP11-223A3.1	any_promoter	0.02246	0.047	0	0	-0.78127
chr1	42823597	42823609	GRHL2_MA1105.2	8.00456	+	chr1	42823445	42824419	ccRCC	gene	42801056	42804047	-	start	19885	Upstream	NA	ENSG00000227527.2	RP11-223A3.1	distal_enhancer	0.0077	0.01596	0	0	-0.51202
chr1	42824324	42824336	GRHL2_MA1105.2	8.55058	+	chr1	42823445	42824419	ccRCC	gene	42801056	42804047	-	start	19885	Upstream	NA	ENSG00000227527.2	RP11-223A3.1	distal_enhancer	0.00615	0.01056	0	0	-0.31873
chr1	42884610	42884622	GRHL2_MA1105.2	8.11728	-	chr1	42884482	42885612	ccRCC	gene	42878068	42878465	-	start	6582	Upstream	NA	ENSG00000235002.1	RP11-157D18.2	any_promoter	0.00679	0.02408	0	0	-0.95288
chr1	42950146	42950158	GRHL2_MA1105.2	9.98988	-	chr1	42950117	42950393	ccRCC	gene	42957409	42958164	+	start	7154	Upstream	NA	ENSG00000230116.1	RP11-163G10.2	any_promoter	0.00943	0.01501	0	0	-0.33827
chr1	43140406	43140418	GRHL2_MA1105.2	7.48048	+	chr1	43139876	43140861	ChRCC,ccRCC	gene	43144405	43147325	+	start	4037	Upstream	NA	ENSG00000234917.1	RP5-994D16.3	any_promoter	0.02184	0.01996	0	0	0.08325
chr1	43147284	43147296	GRHL2_MA1105.2	7.7814	+	chr1	43147065	43149298	ChRCC,ccRCC	gene	43148097	43168020	+	start	84	OverlapStart	NA	ENSG00000065978.13	YBX1	any_promoter	0.03739	0.03099	0	0	0.20159
chr1	43184081	43184093	GRHL2_MA1105.2	8.07072	-	chr1	43183814	43184234	ccRCC	gene	43198763	43205925	-	end	14739	Downstream	NA	ENSG00000164007.6	CLDN19	distal_enhancer	0.00733	0.01202	0	0	-0.31802
chr1	43245681	43245693	GRHL2_MA1105.2	7.83694	-	chr1	43245274	43245980	ChRCC,ccRCC	gene	43241483	43242461	-	start	3166	Upstream	NA	ENSG00000228452.1	RP5-994D16.9	any_promoter	0.01647	0.02616	0	0	-0.42668
chr1	43246658	43246670	GRHL2_MA1105.2	11.14972	-	chr1	43246429	43246887	ChRCC	gene	43241483	43242461	-	start	4197	Upstream	NA	ENSG00000228452.1	RP5-994D16.9	any_promoter	0.0336	0.01389	0	0	0.82424
chr1	43306710	43306722	GRHL2_MA1105.2	7.77982	-	chr1	43306693	43307029	ChRCC	gene	43312279	43318148	+	start	5418	Upstream	NA	ENSG00000164011.13	ZNF691	any_promoter	0.01692	0.01693	0	0	-0.0005
chr1	43389684	43389696	GRHL2_MA1105.2	7.42533	-	chr1	43388507	43391481	ChRCC,ccRCC	gene	43391051	43424530	-	end	1057	OverlapEnd	NA	ENSG00000117394.15	SLC2A1	any_internal	0.06086	0.1581	0	1	-1.22673
chr1	43390835	43390847	GRHL2_MA1105.2	7.53154	-	chr1	43388507	43391481	ChRCC,ccRCC	gene	43391051	43424530	-	end	1057	OverlapEnd	NA	ENSG00000117394.15	SLC2A1	any_internal	0.03876	0.27981	0	1	-2.53063
chr1	43397648	43397660	GRHL2_MA1105.2	7.74436	+	chr1	43396543	43398626	ChRCC,ccRCC	gene	43391051	43424530	-	end	6533	PeakInsideFeature	NA	ENSG00000117394.15	SLC2A1	any_internal	0.24907	0.58963	1	1	-1.20542
chr1	43398510	43398522	GRHL2_MA1105.2	7.51247	-	chr1	43396543	43398626	ChRCC,ccRCC	gene	43391051	43424530	-	end	6533	PeakInsideFeature	NA	ENSG00000117394.15	SLC2A1	any_internal	0.04943	0.25218	0	1	-2.11016
chr1	43426774	43426786	GRHL2_MA1105.2	8.04675	+	chr1	43426747	43427308	ChRCC,ccRCC	gene	43391051	43424530	-	start	2497	Upstream	NA	ENSG00000117394.15	SLC2A1	any_promoter	0.09404	0.09255	0	0	0.02048
chr1	43524178	43524190	GRHL2_MA1105.2	8.53485	+	chr1	43523752	43524936	ChRCC,ccRCC	gene	43489219	43489308	-	start	35036	Upstream	NA	ENSG00000252803.1	RNU6-870P	distal_enhancer	0.01897	0.19718	0	1	-2.76828
chr1	43534414	43534426	GRHL2_MA1105.2	7.82383	-	chr1	43533276	43534658	ChRCC,ccRCC	gene	43489219	43489308	-	start	44659	Upstream	NA	ENSG00000252803.1	RNU6-870P	distal_enhancer	0.04465	0.04779	0	0	-0.07825
chr1	43574000	43574012	GRHL2_MA1105.2	7.80421	+	chr1	43573504	43574491	ccRCC	gene	43610823	43622067	+	start	36826	Upstream	NA	ENSG00000186973.6	FAM183A	distal_enhancer	0.00699	0.03598	0	0	-1.3517
chr1	43574052	43574064	GRHL2_MA1105.2	10.54918	-	chr1	43573504	43574491	ccRCC	gene	43610823	43622067	+	start	36826	Upstream	NA	ENSG00000186973.6	FAM183A	distal_enhancer	0.01054	0.02858	0	0	-0.85727
chr1	43595588	43595600	GRHL2_MA1105.2	8.90393	-	chr1	43594966	43595665	ccRCC	gene	43610823	43622067	+	start	15508	Upstream	NA	ENSG00000186973.6	FAM183A	distal_enhancer	0.01029	0.01854	0	0	-0.45983
chr1	43601856	43601868	GRHL2_MA1105.2	10.41259	-	chr1	43600933	43602811	ChRCC,ccRCC	gene	43610823	43622067	+	start	8951	Upstream	NA	ENSG00000186973.6	FAM183A	any_promoter	0.03801	0.02495	0	0	0.43985
chr1	43615786	43615798	GRHL2_MA1105.2	7.75871	-	chr1	43615640	43616130	ChRCC	gene	43610823	43622067	+	center	560	PeakInsideFeature	NA	ENSG00000186973.6	FAM183A	any_internal	0.03496	0.01346	0	0	0.89138
chr1	43615908	43615920	GRHL2_MA1105.2	7.75459	-	chr1	43615640	43616130	ChRCC	gene	43610823	43622067	+	center	560	PeakInsideFeature	NA	ENSG00000186973.6	FAM183A	any_internal	0.06172	0.02845	0	0	0.87098
chr1	43687249	43687261	GRHL2_MA1105.2	7.57218	+	chr1	43686636	43687494	ChRCC,ccRCC	gene	43629845	43736607	-	center	3839	PeakInsideFeature	NA	ENSG00000117395.6	EBNA1BP2	any_internal	0.0319	0.05318	0	0	-0.57358
chr1	43703511	43703523	GRHL2_MA1105.2	7.39725	+	chr1	43703278	43704916	ChRCC,ccRCC	gene	43637819	43720029	+	end	15932	PeakInsideFeature	NA	ENSG00000243710.3	WDR65	any_internal	0.05979	0.04885	0	0	0.23966
chr1	43704865	43704877	GRHL2_MA1105.2	8.43177	+	chr1	43703278	43704916	ChRCC,ccRCC	gene	43637819	43720029	+	end	15932	PeakInsideFeature	NA	ENSG00000243710.3	WDR65	any_internal	0.01448	0.04838	0	0	-1.19881
chr1	43707192	43707204	GRHL2_MA1105.2	7.2739	-	chr1	43706771	43707791	ChRCC,ccRCC	gene	43637819	43720029	+	end	12748	PeakInsideFeature	NA	ENSG00000243710.3	WDR65	any_internal	0.03921	0.19646	0	1	-2.03194
chr1	43730334	43730346	GRHL2_MA1105.2	8.67684	-	chr1	43730247	43731948	ChRCC,ccRCC	gene	43735664	43739673	+	start	4567	Upstream	NA	ENSG00000179178.6	TMEM125	any_promoter	0.01714	0.02602	0	0	-0.38741
chr1	43737204	43737216	GRHL2_MA1105.2	7.24487	+	chr1	43736037	43737586	ChRCC,ccRCC	gene	43629845	43736607	-	start	204	OverlapStart	NA	ENSG00000117395.6	EBNA1BP2	any_promoter	0.02703	0.04681	0	0	-0.59539
chr1	43737552	43737564	GRHL2_MA1105.2	9.82283	+	chr1	43736037	43737586	ChRCC,ccRCC	gene	43629845	43736607	-	start	204	OverlapStart	NA	ENSG00000117395.6	EBNA1BP2	any_promoter	0.02173	0.03464	0	0	-0.47127
chr1	43761645	43761657	GRHL2_MA1105.2	7.45618	-	chr1	43760977	43761714	ChRCC,ccRCC	gene	43766663	43788779	+	start	5318	Upstream	NA	ENSG00000066056.9	TIE1	any_promoter	0.06212	0.05027	0	0	0.25249
chr1	43795886	43795898	GRHL2_MA1105.2	8.32731	-	chr1	43795483	43796725	ccRCC	gene	43803477	43818443	+	start	7373	Upstream	NA	ENSG00000117400.10	MPL	any_promoter	0.01327	0.03237	0	0	-0.81991
chr1	43796532	43796544	GRHL2_MA1105.2	8.45842	+	chr1	43795483	43796725	ccRCC	gene	43803477	43818443	+	start	7373	Upstream	NA	ENSG00000117400.10	MPL	any_promoter	0.00906	0.01911	0	0	-0.56988
chr1	43815581	43815593	GRHL2_MA1105.2	7.30627	-	chr1	43813697	43815875	ChRCC,ccRCC	gene	43824625	43828874	+	start	9839	Upstream	NA	ENSG00000117399.9	CDC20	any_promoter	0.17443	0.13045	1	1	0.38893
chr1	43815613	43815625	GRHL2_MA1105.2	9.46103	+	chr1	43813697	43815875	ChRCC,ccRCC	gene	43824625	43828874	+	start	9839	Upstream	NA	ENSG00000117399.9	CDC20	any_promoter	0.19103	0.14428	1	1	0.37823
chr1	43833075	43833087	GRHL2_MA1105.2	7.27075	+	chr1	43831920	43834673	ChRCC,ccRCC	gene	43829067	43833696	-	start	400	OverlapStart	NA	ENSG00000066322.8	ELOVL1	any_promoter	0.13682	0.24176	1	1	-0.77115
chr1	43854110	43854122	GRHL2_MA1105.2	9.82283	+	chr1	43853961	43854161	ChRCC	gene	43855552	43918321	+	start	1491	Upstream	NA	ENSG00000198198.9	SZT2	any_promoter	0.02689	0.02582	0	0	0.04058
chr1	43855183	43855195	GRHL2_MA1105.2	7.40972	+	chr1	43854877	43856256	ChRCC,ccRCC	gene	43855552	43918321	+	start	14	OverlapStart	NA	ENSG00000198198.9	SZT2	any_promoter	0.12203	0.11339	1	1	0.09637
chr1	43856196	43856208	GRHL2_MA1105.2	7.26913	-	chr1	43854877	43856256	ChRCC,ccRCC	gene	43855552	43918321	+	start	14	OverlapStart	NA	ENSG00000198198.9	SZT2	any_promoter	0.03608	0.04907	0	0	-0.34703
chr1	43918430	43918442	GRHL2_MA1105.2	7.57146	-	chr1	43918284	43921397	ChRCC,ccRCC	gene	43916823	43919660	-	start	180	OverlapStart	NA	ENSG00000178922.12	HYI	any_promoter	0.05185	0.09327	0	0	-0.72413
chr1	43958590	43958602	GRHL2_MA1105.2	7.62185	+	chr1	43958523	43959057	ChRCC,ccRCC	gene	43990857	44089343	+	start	32067	Upstream	NA	ENSG00000142949.12	PTPRF	distal_enhancer	0.00772	0.01226	0	0	-0.30326
chr1	43975294	43975306	GRHL2_MA1105.2	7.9098	-	chr1	43974754	43975559	ChRCC	gene	43990857	44089343	+	start	15701	Upstream	NA	ENSG00000142949.12	PTPRF	distal_enhancer	0.03125	0.01179	0	0	0.87096
chr1	43988767	43988779	GRHL2_MA1105.2	7.24002	+	chr1	43988106	43989209	ChRCC,ccRCC	gene	43990857	44089343	+	start	2200	Upstream	NA	ENSG00000142949.12	PTPRF	any_promoter	0.01856	0.02759	0	0	-0.37689
chr1	43995040	43995052	GRHL2_MA1105.2	7.30223	-	chr1	43994856	43995373	ChRCC,ccRCC	gene	43990857	44089343	+	start	4257	PeakInsideFeature	NA	ENSG00000142949.12	PTPRF	any_internal	0.31676	0.30334	1	1	0.06019
chr1	43997968	43997980	GRHL2_MA1105.2	7.36449	+	chr1	43996153	43998529	ChRCC,ccRCC	gene	43990857	44089343	+	start	6484	PeakInsideFeature	NA	ENSG00000142949.12	PTPRF	any_internal	0.06462	0.06369	0	0	0.01769
chr1	44052360	44052372	GRHL2_MA1105.2	10.09332	+	chr1	44051886	44052437	ChRCC	gene	43990857	44089343	+	center	12061	PeakInsideFeature	NA	ENSG00000142949.12	PTPRF	any_internal	0.07181	0.03241	0	0	0.92104
chr1	44153032	44153044	GRHL2_MA1105.2	10.31744	+	chr1	44152908	44153233	ChRCC	gene	44115828	44171186	+	center	9563	PeakInsideFeature	NA	ENSG00000066135.8	KDM4A	any_internal	0.02952	0.01837	0	0	0.45518
chr1	44238212	44238224	GRHL2_MA1105.2	8.09319	+	chr1	44238024	44238351	ChRCC	gene	44171494	44396831	+	center	45975	PeakInsideFeature	NA	ENSG00000126091.15	ST3GAL3	any_internal	0.02915	0.0088	0	0	0.99515
chr1	44262197	44262209	GRHL2_MA1105.2	7.92993	+	chr1	44261425	44262347	ccRCC	gene	44171494	44396831	+	center	22276	PeakInsideFeature	NA	ENSG00000126091.15	ST3GAL3	any_internal	0.0182	0.03417	0	0	-0.61762
chr1	44287399	44287411	GRHL2_MA1105.2	7.52049	-	chr1	44287151	44288438	ChRCC,ccRCC	gene	44171494	44396831	+	center	3632	PeakInsideFeature	NA	ENSG00000126091.15	ST3GAL3	any_internal	0.01594	0.05601	0	0	-1.293
chr1	44302440	44302452	GRHL2_MA1105.2	7.27871	-	chr1	44301950	44302673	ChRCC,ccRCC	gene	44171494	44396831	+	center	18149	PeakInsideFeature	NA	ENSG00000126091.15	ST3GAL3	any_internal	0.12378	0.2266	1	1	-0.81476
chr1	44304200	44304212	GRHL2_MA1105.2	7.80103	-	chr1	44303343	44304293	ChRCC,ccRCC	gene	44171494	44396831	+	center	19656	PeakInsideFeature	NA	ENSG00000126091.15	ST3GAL3	any_internal	0.02059	0.0567	0	0	-1.0832
chr1	44315754	44315766	GRHL2_MA1105.2	7.43727	-	chr1	44315513	44316013	ccRCC	gene	44171494	44396831	+	center	31601	PeakInsideFeature	NA	ENSG00000126091.15	ST3GAL3	any_internal	0.00956	0.00673	0	0	0.20622
chr1	44317823	44317835	GRHL2_MA1105.2	7.66142	-	chr1	44317757	44318190	ccRCC	gene	44315971	44317283	-	start	690	Upstream	NA	ENSG00000224751.2	SHMT1P1	any_promoter	0.01364	0.01851	0	0	-0.25372
chr1	44333910	44333922	GRHL2_MA1105.2	8.16828	+	chr1	44333776	44334815	ChRCC,ccRCC	gene	44171494	44396831	+	center	50133	PeakInsideFeature	NA	ENSG00000126091.15	ST3GAL3	any_internal	0.02688	0.01976	0	0	0.29444
chr1	44345535	44345547	GRHL2_MA1105.2	7.45543	-	chr1	44344799	44346218	ccRCC	gene	44171494	44396831	+	end	51323	PeakInsideFeature	NA	ENSG00000126091.15	ST3GAL3	any_internal	0.01739	0.0252	0	0	-0.34323
chr1	44378458	44378470	GRHL2_MA1105.2	9.98988	+	chr1	44378187	44378699	ccRCC	gene	44171494	44396831	+	end	18388	PeakInsideFeature	NA	ENSG00000126091.15	ST3GAL3	any_internal	0.00951	0.03217	0	0	-1.04893
chr1	44435154	44435166	GRHL2_MA1105.2	8.63901	-	chr1	44434995	44436085	ChRCC,ccRCC	gene	44435671	44439041	+	start	131	OverlapStart	NA	ENSG00000132768.9	DPH2	any_promoter	0.06175	0.09628	0	0	-0.55601
chr1	44453322	44453334	GRHL2_MA1105.2	8.20175	+	chr1	44452423	44453540	ChRCC	gene	44457030	44462200	+	start	4049	Upstream	NA	ENSG00000159214.8	CCDC24	any_promoter	0.13008	0.06203	1	0	0.94345
chr1	44460666	44460678	GRHL2_MA1105.2	7.68839	+	chr1	44460581	44460794	ChRCC	gene	44457030	44462200	+	center	1072	PeakInsideFeature	NA	ENSG00000159214.8	CCDC24	any_internal	0.12045	0.12921	1	1	-0.09261
chr1	44497122	44497134	GRHL2_MA1105.2	7.32759	-	chr1	44495090	44497392	ChRCC,ccRCC	gene	44457171	44497139	-	start	898	OverlapStart	NA	ENSG00000196517.7	SLC6A9	any_promoter	0.15128	0.08	1	0	0.82979
chr1	44498020	44498032	GRHL2_MA1105.2	8.97758	+	chr1	44497837	44498473	ChRCC,ccRCC	gene	44457171	44497139	-	start	1016	Upstream	NA	ENSG00000196517.7	SLC6A9	any_promoter	0.06908	0.10946	0	1	-0.58492
chr1	44509167	44509179	GRHL2_MA1105.2	10.37384	+	chr1	44509153	44510470	ChRCC,ccRCC	gene	44501797	44570647	+	start	8014	PeakInsideFeature	NA	ENSG00000230615.2	RP5-1198O20.4	any_internal	0.02547	0.02213	0	0	0.13588
chr1	44515901	44515913	GRHL2_MA1105.2	7.57916	-	chr1	44515548	44516549	ccRCC	gene	44501797	44570647	+	start	14251	PeakInsideFeature	NA	ENSG00000230615.2	RP5-1198O20.4	any_internal	0.01088	0.02205	0	0	-0.58011
chr1	44516291	44516303	GRHL2_MA1105.2	7.47967	-	chr1	44515548	44516549	ccRCC	gene	44501797	44570647	+	start	14251	PeakInsideFeature	NA	ENSG00000230615.2	RP5-1198O20.4	any_internal	0.01186	0.03235	0	0	-0.90316
chr1	44526545	44526557	GRHL2_MA1105.2	9.89044	-	chr1	44526472	44527138	ChRCC	gene	44501797	44570647	+	center	9417	PeakInsideFeature	NA	ENSG00000230615.2	RP5-1198O20.4	any_internal	0.03232	0.02236	0	0	0.3702
chr1	44541994	44542006	GRHL2_MA1105.2	7.51411	-	chr1	44541725	44542262	ccRCC	gene	44501797	44570647	+	center	5771	PeakInsideFeature	NA	ENSG00000230615.2	RP5-1198O20.4	any_internal	0.0099	0.11456	0	1	-2.54799
chr1	44678993	44679005	GRHL2_MA1105.2	8.13496	+	chr1	44678208	44679830	ChRCC,ccRCC	gene	44679126	44686353	+	start	107	OverlapStart	NA	ENSG00000178028.9	DMAP1	any_promoter	0.3746	0.5457	1	1	-0.52901
chr1	44691102	44691114	GRHL2_MA1105.2	10.42627	-	chr1	44690772	44691148	ChRCC,ccRCC	gene	44686741	44820932	-	end	4219	PeakInsideFeature	NA	ENSG00000117419.10	ERI3	any_internal	0.02186	0.01452	0	0	0.35623
chr1	44739552	44739564	GRHL2_MA1105.2	7.85387	+	chr1	44739502	44739788	ccRCC	gene	44686741	44820932	-	center	14191	PeakInsideFeature	NA	ENSG00000117419.10	ERI3	any_internal	0.01162	0.019	0	0	-0.39686
chr1	44779153	44779165	GRHL2_MA1105.2	7.69444	-	chr1	44778999	44779371	ChRCC	gene	44686741	44820932	-	center	25349	PeakInsideFeature	NA	ENSG00000117419.10	ERI3	any_internal	0.02582	0.02705	0	0	-0.04655
chr1	44779180	44779192	GRHL2_MA1105.2	7.69444	-	chr1	44778999	44779371	ChRCC	gene	44686741	44820932	-	center	25349	PeakInsideFeature	NA	ENSG00000117419.10	ERI3	any_internal	0.01627	0.02002	0	0	-0.18159
chr1	44784337	44784349	GRHL2_MA1105.2	7.57146	+	chr1	44783990	44784536	ChRCC,ccRCC	gene	44686741	44820932	-	center	30427	PeakInsideFeature	NA	ENSG00000117419.10	ERI3	any_internal	0.02175	0.04085	0	0	-0.65188
chr1	44793424	44793436	GRHL2_MA1105.2	8.08214	-	chr1	44792666	44794720	ChRCC,ccRCC	gene	44686741	44820932	-	start	27239	PeakInsideFeature	NA	ENSG00000117419.10	ERI3	any_internal	0.0161	0.12363	0	1	-2.28384
chr1	44811125	44811137	GRHL2_MA1105.2	9.7542	+	chr1	44810527	44811952	ChRCC	gene	44686741	44820932	-	start	9693	PeakInsideFeature	NA	ENSG00000117419.10	ERI3	any_internal	0.06116	0.01617	0	0	1.38681
chr1	44827027	44827039	GRHL2_MA1105.2	7.51072	-	chr1	44826876	44827519	ChRCC,ccRCC	gene	44686741	44820932	-	start	6265	Upstream	NA	ENSG00000117419.10	ERI3	any_promoter	0.01063	0.01522	0	0	-0.26983
chr1	44842718	44842730	GRHL2_MA1105.2	7.3908	-	chr1	44842550	44842804	ccRCC	gene	44856393	44856495	+	start	13716	Upstream	NA	ENSG00000199385.1	RNU6-369P	distal_enhancer	0.01293	0.02876	0	0	-0.71637
chr1	44903100	44903112	GRHL2_MA1105.2	7.9098	-	chr1	44901878	44903590	ChRCC,ccRCC	gene	44870865	45117396	+	start	31869	PeakInsideFeature	NA	ENSG00000187147.13	RNF220	any_internal	0.00874	0.02958	0	0	-1.01449
chr1	44951280	44951292	GRHL2_MA1105.2	8.33531	-	chr1	44950840	44952054	ChRCC,ccRCC	gene	44870865	45117396	+	center	42683	PeakInsideFeature	NA	ENSG00000187147.13	RNF220	any_internal	0.02922	0.06246	0	0	-0.85803
chr1	44951425	44951437	GRHL2_MA1105.2	7.34098	+	chr1	44950840	44952054	ChRCC,ccRCC	gene	44870865	45117396	+	center	42683	PeakInsideFeature	NA	ENSG00000187147.13	RNF220	any_internal	0.03233	0.08234	0	0	-1.09501
chr1	44977728	44977740	GRHL2_MA1105.2	10.53186	+	chr1	44977532	44977812	ChRCC	gene	44870865	45117396	+	center	16458	PeakInsideFeature	NA	ENSG00000187147.13	RNF220	any_internal	0.02037	0.01195	0	0	0.43958
chr1	45070182	45070194	GRHL2_MA1105.2	9.67061	+	chr1	45067854	45070543	ChRCC,ccRCC	gene	44870865	45117396	+	end	48198	PeakInsideFeature	NA	ENSG00000187147.13	RNF220	any_internal	0.01192	0.01642	0	0	-0.25171
chr1	45070320	45070332	GRHL2_MA1105.2	7.61576	-	chr1	45067854	45070543	ChRCC,ccRCC	gene	44870865	45117396	+	end	48198	PeakInsideFeature	NA	ENSG00000187147.13	RNF220	any_internal	0.02382	0.01901	0	0	0.21
chr1	45118439	45118451	GRHL2_MA1105.2	10.94937	+	chr1	45117723	45119061	ChRCC,ccRCC	gene	45100909	45140227	-	center	2176	PeakInsideFeature	NA	ENSG00000126106.9	TMEM53	any_internal	0.06895	0.07008	0	0	-0.02008
chr1	45130342	45130354	GRHL2_MA1105.2	7.74403	-	chr1	45130271	45130884	ccRCC	gene	45140363	45191263	+	start	9786	Upstream	NA	ENSG00000198520.6	C1orf228	any_promoter	0.01643	0.02441	0	0	-0.36043
chr1	45154432	45154444	GRHL2_MA1105.2	11.07767	+	chr1	45154269	45155729	ChRCC	gene	45140363	45191263	+	center	10814	PeakInsideFeature	NA	ENSG00000198520.6	C1orf228	any_internal	0.0676	0.01016	0	0	1.85963
chr1	45155317	45155329	GRHL2_MA1105.2	7.33006	-	chr1	45154269	45155729	ChRCC	gene	45140363	45191263	+	center	10814	PeakInsideFeature	NA	ENSG00000198520.6	C1orf228	any_internal	0.03026	0.01547	0	0	0.62723
chr1	45163991	45164003	GRHL2_MA1105.2	8.24814	+	chr1	45163845	45164280	ccRCC	gene	45140363	45191263	+	center	1751	PeakInsideFeature	NA	ENSG00000198520.6	C1orf228	any_internal	0.01296	0.02838	0	0	-0.70099
chr1	45179200	45179212	GRHL2_MA1105.2	8.03205	-	chr1	45178575	45179494	ChRCC,ccRCC	gene	45140363	45191263	+	end	12229	PeakInsideFeature	NA	ENSG00000198520.6	C1orf228	any_internal	0.07306	0.01456	0	0	1.69099
chr1	45180528	45180540	GRHL2_MA1105.2	7.32014	-	chr1	45180205	45181226	ChRCC,ccRCC	gene	45140363	45191263	+	end	10548	PeakInsideFeature	NA	ENSG00000198520.6	C1orf228	any_internal	0.01275	0.01609	0	0	-0.18482
chr1	45187683	45187695	GRHL2_MA1105.2	7.26133	-	chr1	45186989	45188120	ChRCC,ccRCC	gene	45187457	45187574	-	start	20	FeatureInsidePeak	NA	ENSG00000199377.1	RNU5F-1	any_promoter	0.06341	0.0918	0	0	-0.46262
chr1	45197923	45197935	GRHL2_MA1105.2	8.5656	+	chr1	45196130	45198404	ChRCC,ccRCC	gene	45196726	45196842	-	start	425	FeatureInsidePeak	NA	ENSG00000200169.1	RNU5D-1	any_promoter	0.05495	0.08827	0	0	-0.58498
chr1	45211949	45211961	GRHL2_MA1105.2	9.68215	-	chr1	45211899	45212099	ccRCC	gene	45205489	45233439	+	start	6510	PeakInsideFeature	NA	ENSG00000142945.8	KIF2C	any_internal	0.00525	0.01371	0	0	-0.58447
chr1	45252363	45252375	GRHL2_MA1105.2	8.34255	-	chr1	45251622	45252850	ChRCC,ccRCC	gene	45245997	45246387	-	start	5849	Upstream	NA	ENSG00000234093.2	RPS15AP11	any_promoter	0.03968	0.08884	0	0	-0.96866
chr1	45274960	45274972	GRHL2_MA1105.2	7.41312	-	chr1	45272481	45276455	ChRCC,ccRCC	gene	45274153	45281257	+	start	315	OverlapStart	NA	ENSG00000222009.4	BTBD19	any_promoter	0.05335	0.20094	0	1	-1.70898
chr1	45321173	45321185	GRHL2_MA1105.2	7.76668	-	chr1	45320501	45321291	ccRCC	gene	45316449	45452282	-	end	4447	PeakInsideFeature	NA	ENSG00000070785.12	EIF2B3	any_internal	0.00867	0.01616	0	0	-0.45199
chr1	45360869	45360881	GRHL2_MA1105.2	7.29585	+	chr1	45360823	45361049	ChRCC	gene	45316449	45452282	-	center	23429	PeakInsideFeature	NA	ENSG00000070785.12	EIF2B3	any_internal	0.03229	0.0208	0	0	0.43688
chr1	45396035	45396047	GRHL2_MA1105.2	7.53834	-	chr1	45395947	45396359	ChRCC	gene	45397994	45398103	+	start	1841	Upstream	NA	ENSG00000253039.1	RNA5SP47	any_promoter	0.01863	0.01026	0	0	0.46609
chr1	45396203	45396215	GRHL2_MA1105.2	7.29585	-	chr1	45395947	45396359	ChRCC	gene	45397994	45398103	+	start	1841	Upstream	NA	ENSG00000253039.1	RNA5SP47	any_promoter	0.02638	0.01469	0	0	0.52925
chr1	45434219	45434231	GRHL2_MA1105.2	7.47909	+	chr1	45433543	45434409	ChRCC,ccRCC	gene	45316449	45452282	-	start	18306	PeakInsideFeature	NA	ENSG00000070785.12	EIF2B3	any_internal	0.02122	0.00653	0	0	0.85309
chr1	45466415	45466427	GRHL2_MA1105.2	7.43191	-	chr1	45466370	45467861	ChRCC,ccRCC	gene	45454376	45457506	-	start	9609	Upstream	NA	ENSG00000268949.1	MRPS17P1	any_promoter	0.02294	0.01661	0	0	0.29124
chr1	45467607	45467619	GRHL2_MA1105.2	9.87096	-	chr1	45466370	45467861	ChRCC,ccRCC	gene	45454376	45457506	-	start	9609	Upstream	NA	ENSG00000268949.1	MRPS17P1	any_promoter	0.02261	0.03344	0	0	-0.3959
chr1	45531015	45531027	GRHL2_MA1105.2	7.25599	+	chr1	45530838	45531072	ChRCC	gene	45482070	45771881	-	end	48885	PeakInsideFeature	NA	ENSG00000162415.6	ZSWIM5	any_internal	0.01568	0.01964	0	0	-0.19497
chr1	45607090	45607102	GRHL2_MA1105.2	8.79976	+	chr1	45606410	45607374	ChRCC,ccRCC	gene	45482070	45771881	-	center	20083	PeakInsideFeature	NA	ENSG00000162415.6	ZSWIM5	any_internal	0.03538	0.0173	0	0	0.6993
chr1	45662804	45662816	GRHL2_MA1105.2	10.21633	-	chr1	45662505	45662929	ChRCC	gene	45482070	45771881	-	center	35742	PeakInsideFeature	NA	ENSG00000162415.6	ZSWIM5	any_internal	0.01069	0.00998	0	0	0.04652
chr1	45665379	45665391	GRHL2_MA1105.2	8.47156	+	chr1	45665296	45665926	ccRCC	gene	45482070	45771881	-	center	38636	PeakInsideFeature	NA	ENSG00000162415.6	ZSWIM5	any_internal	0.00811	0.02256	0	0	-0.79068
chr1	45724856	45724868	GRHL2_MA1105.2	7.80421	-	chr1	45724744	45725307	ccRCC	gene	45482070	45771881	-	start	46856	PeakInsideFeature	NA	ENSG00000162415.6	ZSWIM5	any_internal	0.01043	0.02538	0	0	-0.74497
chr1	45768839	45768851	GRHL2_MA1105.2	8.90393	+	chr1	45768640	45770727	ChRCC,ccRCC	gene	45482070	45771881	-	start	2198	PeakInsideFeature	NA	ENSG00000162415.6	ZSWIM5	any_internal	0.08615	0.0904	0	0	-0.06135
chr1	45777403	45777415	GRHL2_MA1105.2	8.50092	+	chr1	45777249	45777677	ChRCC	gene	45482070	45771881	-	start	5582	Upstream	NA	ENSG00000162415.6	ZSWIM5	any_promoter	0.0276	0.01322	0	0	0.65749
chr1	45793055	45793067	GRHL2_MA1105.2	7.60307	-	chr1	45791978	45793103	ChRCC,ccRCC	gene	45792544	45794347	+	start	4	OverlapStart	NA	ENSG00000186603.4	HPDL	any_promoter	0.03164	0.0286	0	0	0.10495
chr1	45814295	45814307	GRHL2_MA1105.2	7.23819	+	chr1	45814222	45815625	ChRCC,ccRCC	gene	45794834	45806142	-	start	8781	Upstream	NA	ENSG00000132781.13	MUTYH	any_promoter	0.02075	0.02227	0	0	-0.06607
chr1	45825630	45825642	GRHL2_MA1105.2	8.06551	-	chr1	45825335	45826199	ChRCC,ccRCC	gene	45824323	45824420	-	start	1347	Upstream	NA	ENSG00000238945.1	snoU13	any_promoter	0.1094	0.15785	1	1	-0.48555
chr1	45869045	45869057	GRHL2_MA1105.2	7.93201	-	chr1	45868882	45869336	ChRCC,ccRCC	gene	45809554	45956872	-	center	14104	PeakInsideFeature	NA	ENSG00000070759.12	TESK2	any_internal	0.05336	0.01943	0	0	1.06377
chr1	45869075	45869087	GRHL2_MA1105.2	9.07274	+	chr1	45868882	45869336	ChRCC,ccRCC	gene	45809554	45956872	-	center	14104	PeakInsideFeature	NA	ENSG00000070759.12	TESK2	any_internal	0.05383	0.0224	0	0	0.94264
chr1	45876855	45876867	GRHL2_MA1105.2	7.26585	+	chr1	45876744	45877382	ChRCC,ccRCC	gene	45880691	45881016	+	start	3628	Upstream	NA	ENSG00000236872.1	RP11-291L19.1	any_promoter	0.02192	0.03199	0	0	-0.37811
chr1	45908276	45908288	GRHL2_MA1105.2	10.29368	+	chr1	45908232	45908433	ccRCC	gene	45809554	45956872	-	center	25119	PeakInsideFeature	NA	ENSG00000070759.12	TESK2	any_internal	0.00838	0.0191	0	0	-0.61748
chr1	45973478	45973490	GRHL2_MA1105.2	7.35847	+	chr1	45973384	45974788	ChRCC,ccRCC	gene	45959537	45965751	-	start	8335	Upstream	NA	ENSG00000236624.4	CCDC163P	any_promoter	0.02903	0.02607	0	0	0.10889
chr1	46008229	46008241	GRHL2_MA1105.2	7.6785	+	chr1	46008212	46008626	ccRCC	gene	46016214	46035721	+	start	7795	Upstream	NA	ENSG00000117448.9	AKR1A1	any_promoter	0.00646	0.0331	0	0	-1.30333
chr1	46017010	46017022	GRHL2_MA1105.2	10.15558	-	chr1	46016049	46017410	ChRCC,ccRCC	gene	46016214	46035721	+	start	515	OverlapStart	NA	ENSG00000117448.9	AKR1A1	any_promoter	0.05994	0.08755	0	0	-0.47037
chr1	46056419	46056431	GRHL2_MA1105.2	7.9106	-	chr1	46055585	46056774	ChRCC,ccRCC	gene	46049517	46084566	+	start	6662	PeakInsideFeature	NA	ENSG00000132780.12	NASP	any_internal	0.13473	0.04935	1	0	1.26232
chr1	46073014	46073026	GRHL2_MA1105.2	10.65496	+	chr1	46072983	46073911	ccRCC	gene	46049517	46084566	+	center	6406	PeakInsideFeature	NA	ENSG00000132780.12	NASP	any_internal	0.01219	0.02015	0	0	-0.41508
chr1	46084982	46084994	GRHL2_MA1105.2	7.43718	-	chr1	46084872	46085072	ChRCC	gene	46049517	46084566	+	end	406	Downstream	NA	ENSG00000132780.12	NASP	distal_enhancer	0.02266	0.03663	0	0	-0.49234
chr1	46087486	46087498	GRHL2_MA1105.2	9.82283	-	chr1	46086398	46087583	ChRCC,ccRCC	gene	46085715	46089729	-	center	732	PeakInsideFeature	NA	ENSG00000159588.10	CCDC17	any_internal	0.02572	0.0614	0	0	-0.9663
chr1	46094916	46094928	GRHL2_MA1105.2	7.69724	-	chr1	46094564	46095066	ccRCC	gene	46085715	46089729	-	start	5086	Upstream	NA	ENSG00000159588.10	CCDC17	any_promoter	0.01789	0.05964	0	0	-1.26996
chr1	46097845	46097857	GRHL2_MA1105.2	7.7872	+	chr1	46097636	46097994	ChRCC	gene	46085715	46089729	-	start	8086	Upstream	NA	ENSG00000159588.10	CCDC17	any_promoter	0.01356	0.01929	0	0	-0.29508
chr1	46099333	46099345	GRHL2_MA1105.2	10.09706	+	chr1	46099096	46099350	ccRCC	gene	46085715	46089729	-	start	9494	Upstream	NA	ENSG00000159588.10	CCDC17	any_promoter	0.02042	0.02211	0	0	-0.07401
chr1	46117250	46117262	GRHL2_MA1105.2	7.47767	+	chr1	46116940	46117280	ccRCC	gene	46116710	46117498	-	start	388	PeakInsideFeature	NA	ENSG00000234329.1	RP11-767N6.2	any_promoter	0.01575	0.02488	0	0	-0.41441
chr1	46145818	46145830	GRHL2_MA1105.2	7.45327	+	chr1	46145552	46146242	ChRCC,ccRCC	gene	46152885	46160115	+	start	6988	Upstream	NA	ENSG00000159596.6	TMEM69	any_promoter	0.01433	0.02708	0	0	-0.57537
chr1	46152679	46152691	GRHL2_MA1105.2	7.99431	-	chr1	46151655	46154177	ChRCC,ccRCC	gene	46152885	46160115	+	start	31	OverlapStart	NA	ENSG00000159596.6	TMEM69	any_promoter	0.31685	0.41252	1	1	-0.36871
chr1	46153517	46153529	GRHL2_MA1105.2	7.82841	-	chr1	46151655	46154177	ChRCC,ccRCC	gene	46152885	46160115	+	start	31	OverlapStart	NA	ENSG00000159596.6	TMEM69	any_promoter	0.08362	0.11282	0	1	-0.38557
chr1	46187206	46187218	GRHL2_MA1105.2	7.44298	+	chr1	46186946	46187383	ChRCC	gene	46159995	46216322	-	center	994	PeakInsideFeature	NA	ENSG00000197429.6	IPP	any_internal	0.06307	0.0125	0	0	1.62796
chr1	46196334	46196346	GRHL2_MA1105.2	8.3125	-	chr1	46196180	46196438	ChRCC	gene	46159995	46216322	-	center	8151	PeakInsideFeature	NA	ENSG00000197429.6	IPP	any_internal	0.03902	0.01419	0	0	0.9705
chr1	46270117	46270129	GRHL2_MA1105.2	7.2531	-	chr1	46268163	46270561	ChRCC,ccRCC	gene	46252658	46501796	+	start	16704	PeakInsideFeature	NA	ENSG00000086015.16	MAST2	any_internal	0.06094	0.06327	0	0	-0.04556
chr1	46306611	46306623	GRHL2_MA1105.2	7.4313	+	chr1	46306102	46306817	ChRCC,ccRCC	gene	46252658	46501796	+	start	53801	PeakInsideFeature	NA	ENSG00000086015.16	MAST2	any_internal	0.0152	0.02722	0	0	-0.53311
chr1	46309437	46309449	GRHL2_MA1105.2	7.57227	-	chr1	46308469	46309894	ChRCC,ccRCC	gene	46252658	46501796	+	start	56523	PeakInsideFeature	NA	ENSG00000086015.16	MAST2	any_internal	0.08026	0.06812	0	0	0.20429
chr1	46327809	46327821	GRHL2_MA1105.2	8.5656	+	chr1	46327592	46327916	ChRCC	gene	46252658	46501796	+	center	49473	PeakInsideFeature	NA	ENSG00000086015.16	MAST2	any_internal	0.04468	0.02365	0	0	0.67366
chr1	46330215	46330227	GRHL2_MA1105.2	8.74097	+	chr1	46329848	46331015	ChRCC,ccRCC	gene	46252658	46501796	+	center	46796	PeakInsideFeature	NA	ENSG00000086015.16	MAST2	any_internal	0.01579	0.00969	0	0	0.36216
chr1	46330645	46330657	GRHL2_MA1105.2	8.29265	+	chr1	46329848	46331015	ChRCC,ccRCC	gene	46252658	46501796	+	center	46796	PeakInsideFeature	NA	ENSG00000086015.16	MAST2	any_internal	0.0608	0.01683	0	0	1.34588
chr1	46391787	46391799	GRHL2_MA1105.2	7.93541	-	chr1	46391534	46391868	ChRCC	gene	46252658	46501796	+	center	14474	PeakInsideFeature	NA	ENSG00000086015.16	MAST2	any_internal	0.02384	0.02208	0	0	0.0733
chr1	46435340	46435352	GRHL2_MA1105.2	7.9098	+	chr1	46434988	46436105	ChRCC,ccRCC	gene	46252658	46501796	+	center	58319	PeakInsideFeature	NA	ENSG00000086015.16	MAST2	any_internal	0.01474	0.01476	0	0	-0.00109
chr1	46440838	46440850	GRHL2_MA1105.2	9.46139	-	chr1	46440530	46441565	ChRCC,ccRCC	gene	46252658	46501796	+	end	60749	PeakInsideFeature	NA	ENSG00000086015.16	MAST2	any_internal	0.07177	0.16453	0	1	-1.07824
chr1	46444976	46444988	GRHL2_MA1105.2	7.62829	-	chr1	46444756	46445742	ChRCC,ccRCC	gene	46252658	46501796	+	end	56547	PeakInsideFeature	NA	ENSG00000086015.16	MAST2	any_internal	0.12519	0.08647	1	0	0.47971
chr1	46466734	46466746	GRHL2_MA1105.2	9.07274	+	chr1	46466732	46467207	ccRCC	gene	46252658	46501796	+	end	34827	PeakInsideFeature	NA	ENSG00000086015.16	MAST2	any_internal	0.01298	0.017	0	0	-0.21781
chr1	46471749	46471761	GRHL2_MA1105.2	7.60666	+	chr1	46471672	46472423	ChRCC	gene	46252658	46501796	+	end	29749	PeakInsideFeature	NA	ENSG00000086015.16	MAST2	any_internal	0.00868	0.01785	0	0	-0.53628
chr1	46505225	46505237	GRHL2_MA1105.2	7.32759	+	chr1	46505071	46505860	ChRCC,ccRCC	gene	46512489	46514040	+	start	7024	Upstream	NA	ENSG00000226957.1	RP4-533D7.4	any_promoter	0.06051	0.03556	0	0	0.61171
chr1	46528790	46528802	GRHL2_MA1105.2	7.62757	-	chr1	46527950	46529617	ChRCC,ccRCC	gene	46505811	46642160	-	end	22972	PeakInsideFeature	NA	ENSG00000117461.10	PIK3R3	any_internal	0.04929	0.04664	0	0	0.0641
chr1	46541281	46541293	GRHL2_MA1105.2	7.32676	-	chr1	46541160	46541532	ccRCC	gene	46505811	46642160	-	center	32639	PeakInsideFeature	NA	ENSG00000117461.10	PIK3R3	any_internal	0.01121	0.0176	0	0	-0.35509
chr1	46581354	46581366	GRHL2_MA1105.2	7.30887	+	chr1	46580458	46581453	ChRCC,ccRCC	gene	46505811	46642160	-	center	6970	PeakInsideFeature	NA	ENSG00000117461.10	PIK3R3	any_internal	0.02708	0.01223	0	0	0.69678
chr1	46632592	46632604	GRHL2_MA1105.2	7.44846	-	chr1	46631884	46633356	ChRCC,ccRCC	gene	46640744	46651630	+	start	8124	Upstream	NA	ENSG00000117472.5	TSPAN1	any_promoter	0.05809	0.06337	0	0	-0.10523
chr1	46638181	46638193	GRHL2_MA1105.2	10.6039	-	chr1	46636771	46638357	ChRCC,ccRCC	gene	46640744	46651630	+	start	3180	Upstream	NA	ENSG00000117472.5	TSPAN1	any_promoter	0.08896	0.01525	0	0	1.90162
chr1	46646377	46646389	GRHL2_MA1105.2	8.15858	+	chr1	46644934	46646649	ChRCC,ccRCC	gene	46505811	46642160	-	start	3631	Upstream	NA	ENSG00000117461.10	PIK3R3	any_promoter	0.09007	0.10103	0	0	-0.14758
chr1	46649440	46649452	GRHL2_MA1105.2	7.46428	-	chr1	46648650	46650080	ChRCC,ccRCC	gene	46505811	46642160	-	start	7205	Upstream	NA	ENSG00000117461.10	PIK3R3	any_promoter	0.2681	0.18981	1	1	0.47357
chr1	46669666	46669678	GRHL2_MA1105.2	7.45753	-	chr1	46668632	46670607	ChRCC,ccRCC	gene	46669005	46686933	+	start	614	OverlapStart	NA	ENSG00000171357.5	LURAP1	any_promoter	0.13174	0.0588	1	0	1.02488
chr1	46684321	46684333	GRHL2_MA1105.2	7.64487	+	chr1	46684180	46684581	ChRCC	gene	46654353	46685977	-	start	1597	PeakInsideFeature	NA	ENSG00000085998.9	POMGNT1	any_internal	0.06185	0.01798	0	0	1.3096
chr1	46730976	46730988	GRHL2_MA1105.2	7.45214	-	chr1	46730826	46731291	ChRCC	gene	46713359	46744145	+	center	2306	PeakInsideFeature	NA	ENSG00000085999.7	RAD54L	any_internal	0.03513	0.01715	0	0	0.6991
chr1	46758941	46758953	GRHL2_MA1105.2	8.11591	+	chr1	46758790	46760431	ccRCC	gene	46769302	46782448	+	start	9692	Upstream	NA	ENSG00000173660.7	UQCRH	any_promoter	0.01884	0.06307	0	0	-1.29211
chr1	46790963	46790975	GRHL2_MA1105.2	10.25035	+	chr1	46790930	46791807	ccRCC	gene	46769302	46782448	+	end	8920	Downstream	NA	ENSG00000173660.7	UQCRH	distal_enhancer	0.00876	0.03959	0	0	-1.3264
chr1	46791153	46791165	GRHL2_MA1105.2	10.7014	-	chr1	46790930	46791807	ccRCC	gene	46769302	46782448	+	end	8920	Downstream	NA	ENSG00000173660.7	UQCRH	distal_enhancer	0.02103	0.11447	0	1	-1.94709
chr1	46796878	46796890	GRHL2_MA1105.2	7.23692	+	chr1	46796609	46797036	ccRCC	gene	46805848	46830824	+	start	9026	Upstream	NA	ENSG00000117481.6	NSUN4	any_promoter	0.02142	0.06077	0	0	-1.12998
chr1	46798168	46798180	GRHL2_MA1105.2	7.98986	+	chr1	46797388	46798555	ChRCC,ccRCC	gene	46805848	46830824	+	start	7877	Upstream	NA	ENSG00000117481.6	NSUN4	any_promoter	0.03831	0.25526	0	1	-2.41663
chr1	46861056	46861068	GRHL2_MA1105.2	7.66813	+	chr1	46859704	46861529	ChRCC,ccRCC	gene	46859936	46879520	+	start	680	OverlapStart	NA	ENSG00000117480.11	FAAH	any_promoter	0.02627	0.19531	0	1	-2.44716
chr1	46931959	46931971	GRHL2_MA1105.2	9.73287	-	chr1	46931915	46933069	ChRCC,ccRCC	gene	46921494	46948147	+	center	2328	PeakInsideFeature	NA	ENSG00000225667.1	LINC00505	any_internal	0.01405	0.02077	0	0	-0.33468
chr1	46982478	46982490	GRHL2_MA1105.2	7.25761	-	chr1	46982418	46983350	ChRCC,ccRCC	gene	46972667	46979898	+	end	2986	Downstream	NA	ENSG00000197587.6	DMBX1	distal_enhancer	0.02937	0.02626	0	0	0.11364
chr1	47003732	47003744	GRHL2_MA1105.2	9.01528	+	chr1	47003582	47004655	ChRCC	gene	47004367	47035927	+	start	249	OverlapStart	NA	ENSG00000269956.1	MKNK1-AS1	any_promoter	0.04386	0.01067	0	0	1.31296
chr1	47024181	47024193	GRHL2_MA1105.2	7.50103	+	chr1	47024172	47024372	ccRCC	gene	47011315	47017199	-	start	7073	Upstream	NA	ENSG00000162456.5	KNCN	any_promoter	0.0156	0.02889	0	0	-0.57244
chr1	47035686	47035698	GRHL2_MA1105.2	7.57227	-	chr1	47035331	47036435	ChRCC,ccRCC	gene	47004367	47035927	+	end	44	OverlapEnd	NA	ENSG00000269956.1	MKNK1-AS1	any_internal	0.03173	0.0157	0	0	0.66476
chr1	47063606	47063618	GRHL2_MA1105.2	11.52599	+	chr1	47063553	47064219	ChRCC	gene	47023089	47082515	-	center	11084	PeakInsideFeature	NA	ENSG00000079277.15	MKNK1	any_internal	0.03955	0.02251	0	0	0.58331
chr1	47081863	47081875	GRHL2_MA1105.2	7.25522	-	chr1	47081571	47083161	ChRCC,ccRCC	gene	47023089	47082515	-	start	149	OverlapStart	NA	ENSG00000079277.15	MKNK1	any_promoter	0.05429	0.07296	0	0	-0.35949
chr1	47089275	47089287	GRHL2_MA1105.2	8.32563	+	chr1	47089252	47090120	ChRCC	gene	47073386	47082563	-	start	7123	Upstream	NA	ENSG00000142961.10	MOB3C	any_promoter	0.03174	0.02534	0	0	0.23001
chr1	47091120	47091132	GRHL2_MA1105.2	7.30008	-	chr1	47090689	47091208	ChRCC	gene	47073386	47082563	-	start	8385	Upstream	NA	ENSG00000142961.10	MOB3C	any_promoter	0.01844	0.00556	0	0	0.80469
chr1	47095931	47095943	GRHL2_MA1105.2	7.32132	-	chr1	47095537	47096112	ChRCC	gene	47098408	47139539	-	end	2584	Downstream	NA	ENSG00000123472.8	ATPAF1	distal_enhancer	0.07574	0.02171	0	0	1.38835
chr1	47141162	47141174	GRHL2_MA1105.2	7.60341	-	chr1	47141116	47142037	ChRCC,ccRCC	gene	47098408	47139539	-	start	2037	Upstream	NA	ENSG00000123472.8	ATPAF1	any_promoter	0.01362	0.02077	0	0	-0.35899
chr1	47153095	47153107	GRHL2_MA1105.2	7.93622	+	chr1	47152800	47153990	ChRCC,ccRCC	gene	47124365	47184824	-	center	1199	PeakInsideFeature	NA	ENSG00000159658.6	EFCAB14	any_internal	0.07696	0.0556	0	0	0.39774
chr1	47159518	47159530	GRHL2_MA1105.2	8.95197	-	chr1	47159117	47159751	ChRCC	gene	47124365	47184824	-	center	4840	PeakInsideFeature	NA	ENSG00000159658.6	EFCAB14	any_internal	0.08377	0.0075	0	0	2.31469
chr1	47171063	47171075	GRHL2_MA1105.2	7.48624	+	chr1	47170927	47171453	ChRCC	gene	47124365	47184824	-	start	13634	PeakInsideFeature	NA	ENSG00000159658.6	EFCAB14	any_internal	0.01323	0.01136	0	0	0.11255
chr1	47180833	47180845	GRHL2_MA1105.2	9.35385	-	chr1	47180679	47180901	ChRCC	gene	47124365	47184824	-	start	4034	PeakInsideFeature	NA	ENSG00000159658.6	EFCAB14	any_internal	0.0707	0.0102	0	0	1.91232
chr1	47185684	47185696	GRHL2_MA1105.2	7.8855	-	chr1	47184163	47185850	ChRCC,ccRCC	gene	47124365	47184824	-	start	182	OverlapStart	NA	ENSG00000159658.6	EFCAB14	any_promoter	0.528	0.0647	1	0	2.82072
chr1	47195292	47195304	GRHL2_MA1105.2	8.3487	-	chr1	47193913	47195408	ChRCC,ccRCC	gene	47124365	47184824	-	start	9836	Upstream	NA	ENSG00000159658.6	EFCAB14	any_promoter	0.01462	0.0096	0	0	0.30547
chr1	47213821	47213833	GRHL2_MA1105.2	8.16434	+	chr1	47213093	47213950	ChRCC,ccRCC	gene	47223509	47285085	+	start	9988	Upstream	NA	ENSG00000142973.8	CYP4B1	any_promoter	0.01956	0.0175	0	0	0.09839
chr1	47223877	47223889	GRHL2_MA1105.2	7.26891	-	chr1	47221838	47223919	ChRCC,ccRCC	gene	47223509	47285085	+	start	631	OverlapStart	NA	ENSG00000142973.8	CYP4B1	any_promoter	0.04445	0.01812	0	0	0.91329
chr1	47393671	47393683	GRHL2_MA1105.2	7.65451	+	chr1	47392979	47393729	ccRCC	gene	47394848	47407156	-	end	1494	Downstream	NA	ENSG00000187048.8	CYP4A11	distal_enhancer	0.01325	0.01699	0	0	-0.2016
chr1	47395714	47395726	GRHL2_MA1105.2	7.70142	+	chr1	47395384	47396470	ccRCC	gene	47394848	47407156	-	end	1079	PeakInsideFeature	NA	ENSG00000187048.8	CYP4A11	any_internal	0.0121	0.02887	0	0	-0.76977
chr1	47396036	47396048	GRHL2_MA1105.2	8.11645	+	chr1	47395384	47396470	ccRCC	gene	47394848	47407156	-	end	1079	PeakInsideFeature	NA	ENSG00000187048.8	CYP4A11	any_internal	0.01177	0.03525	0	0	-1.00069
chr1	47400666	47400678	GRHL2_MA1105.2	7.36479	-	chr1	47400256	47401353	ChRCC,ccRCC	gene	47394848	47407156	-	center	198	PeakInsideFeature	NA	ENSG00000187048.8	CYP4A11	any_internal	0.05786	0.23569	0	1	-1.83064
chr1	47407910	47407922	GRHL2_MA1105.2	7.39725	-	chr1	47405741	47408329	ccRCC	gene	47394848	47407156	-	start	121	OverlapStart	NA	ENSG00000187048.8	CYP4A11	any_promoter	0.01146	0.15629	0	1	-2.85934
chr1	47414620	47414632	GRHL2_MA1105.2	7.72525	-	chr1	47414080	47415756	ChRCC,ccRCC	gene	47394848	47407156	-	start	7762	Upstream	NA	ENSG00000187048.8	CYP4A11	any_promoter	0.02359	0.40454	0	1	-3.56055
chr1	47435188	47435200	GRHL2_MA1105.2	11.10328	-	chr1	47434431	47435442	ccRCC	gene	47433350	47433546	-	start	1390	Upstream	NA	ENSG00000259832.1	RP11-346M5.6	any_promoter	0.00783	0.01843	0	0	-0.62583
chr1	47594605	47594617	GRHL2_MA1105.2	7.72525	+	chr1	47594217	47594994	ChRCC,ccRCC	gene	47603106	47615413	+	start	8501	Upstream	NA	ENSG00000162365.7	CYP4A22	any_promoter	0.0319	0.12151	0	1	-1.61158
chr1	47609581	47609593	GRHL2_MA1105.2	7.36479	+	chr1	47609074	47610574	ccRCC	gene	47603106	47615413	+	center	565	PeakInsideFeature	NA	ENSG00000162365.7	CYP4A22	any_internal	0.03224	0.1139	0	1	-1.5155
chr1	47614964	47614976	GRHL2_MA1105.2	8.09913	-	chr1	47614592	47615317	ccRCC	gene	47603106	47615413	+	end	459	PeakInsideFeature	NA	ENSG00000162365.7	CYP4A22	any_internal	0.01456	0.02295	0	0	-0.40015
chr1	47643640	47643652	GRHL2_MA1105.2	8.08214	-	chr1	47643633	47644122	ChRCC,ccRCC	gene	47644921	47646011	+	start	1044	Upstream	NA	ENSG00000224805.2	LINC00853	any_promoter	0.01318	0.08587	0	0	-1.97199
chr1	47646078	47646090	GRHL2_MA1105.2	8.1773	-	chr1	47644518	47647057	ChRCC,ccRCC	gene	47562324	47644943	-	start	844	OverlapStart	NA	ENSG00000225506.2	CYP4A22-AS1	any_promoter	0.01017	0.06106	0	0	-1.73477
chr1	47655304	47655316	GRHL2_MA1105.2	7.80181	-	chr1	47655218	47657739	ChRCC,ccRCC	gene	47649264	47656716	-	start	238	OverlapStart	NA	ENSG00000162366.3	PDZK1IP1	any_promoter	0.0144	0.09721	0	0	-2.06154
chr1	47658316	47658328	GRHL2_MA1105.2	8.2001	+	chr1	47658153	47658956	ChRCC,ccRCC	gene	47649264	47656716	-	start	1838	Upstream	NA	ENSG00000162366.3	PDZK1IP1	any_promoter	0.01082	0.15131	0	1	-2.85637
chr1	47701373	47701385	GRHL2_MA1105.2	7.35869	+	chr1	47700817	47701804	ChRCC,ccRCC	gene	47681961	47697892	-	start	3418	Upstream	NA	ENSG00000162367.7	TAL1	any_promoter	0.0145	0.04649	0	0	-1.15158
chr1	47703469	47703481	GRHL2_MA1105.2	7.51072	+	chr1	47703273	47703598	ccRCC	gene	47681961	47697892	-	start	5543	Upstream	NA	ENSG00000162367.7	TAL1	any_promoter	0.01417	0.04475	0	0	-1.12607
chr1	47707649	47707661	GRHL2_MA1105.2	7.27453	-	chr1	47706866	47707783	ccRCC	gene	47681961	47697892	-	start	9432	Upstream	NA	ENSG00000162367.7	TAL1	any_promoter	0.01475	0.02171	0	0	-0.33715
chr1	47709784	47709796	GRHL2_MA1105.2	8.60079	+	chr1	47709428	47709961	ccRCC	gene	47715810	47779819	-	end	6116	Downstream	NA	ENSG00000123473.11	STIL	distal_enhancer	0.0093	0.01433	0	0	-0.30995
chr1	47875717	47875729	GRHL2_MA1105.2	7.40931	+	chr1	47874966	47875757	ccRCC	gene	47846599	47874149	-	start	1212	Upstream	NA	ENSG00000225762.1	RP11-511I2.2	any_promoter	0.01511	0.01416	0	0	0.05207
chr1	47897936	47897948	GRHL2_MA1105.2	7.7872	+	chr1	47897798	47898587	ChRCC,ccRCC	gene	47901688	47906363	+	start	3496	Upstream	NA	ENSG00000186564.5	FOXD2	any_promoter	0.0324	0.13268	0	1	-1.7113
chr1	47958864	47958876	GRHL2_MA1105.2	8.82717	+	chr1	47958573	47958892	ccRCC	gene	47949369	47949834	-	start	8898	Upstream	NA	ENSG00000271355.1	RP4-666O22.3	any_promoter	0.01162	0.01564	0	0	-0.22956
chr1	47973612	47973624	GRHL2_MA1105.2	7.90459	+	chr1	47973481	47974999	ChRCC,ccRCC	gene	47968175	47968311	+	end	5929	Downstream	NA	ENSG00000221346.1	AL356458.1	distal_enhancer	0.01911	0.03067	0	0	-0.4598
chr1	48013410	48013422	GRHL2_MA1105.2	7.38411	+	chr1	48013312	48013694	ccRCC	gene	48015867	48016425	+	start	2364	Upstream	NA	ENSG00000227883.1	ATP6V0E1P4	any_promoter	0.01558	0.01798	0	0	-0.1217
chr1	48024119	48024131	GRHL2_MA1105.2	7.58261	+	chr1	48023654	48024204	ccRCC	gene	48015867	48016425	+	end	7504	Downstream	NA	ENSG00000227883.1	ATP6V0E1P4	distal_enhancer	0.03589	0.04812	0	0	-0.33005
chr1	48050263	48050275	GRHL2_MA1105.2	7.61021	+	chr1	48049937	48050339	ccRCC	gene	48015867	48016425	+	end	33713	Downstream	NA	ENSG00000227883.1	ATP6V0E1P4	distal_enhancer	0.00935	0.01815	0	0	-0.50416
chr1	48084773	48084785	GRHL2_MA1105.2	7.57146	-	chr1	48084658	48084939	ChRCC	gene	48086764	48086849	-	end	1966	Downstream	NA	ENSG00000221447.1	AL591415.1	distal_enhancer	0.03773	0.00973	0	0	1.20623
chr1	48085703	48085715	GRHL2_MA1105.2	7.58635	-	chr1	48085640	48086255	ChRCC	gene	48086764	48086849	-	start	902	Downstream	NA	ENSG00000221447.1	AL591415.1	any_promoter	0.01991	0.01762	0	0	0.10854
chr1	48111680	48111692	GRHL2_MA1105.2	7.78951	+	chr1	48111473	48111752	ccRCC	gene	48086764	48086849	-	start	24763	Upstream	NA	ENSG00000221447.1	AL591415.1	distal_enhancer	0.0125	0.02248	0	0	-0.49836
chr1	48152684	48152696	GRHL2_MA1105.2	8.22943	+	chr1	48152620	48153003	ccRCC	gene	48154134	48169055	+	start	1323	Upstream	NA	ENSG00000227947.1	RP11-543D5.1	any_promoter	0.01488	0.03072	0	0	-0.67466
chr1	48169734	48169746	GRHL2_MA1105.2	9.35385	-	chr1	48168680	48169989	ccRCC	gene	48154134	48169055	+	end	279	OverlapEnd	NA	ENSG00000227947.1	RP11-543D5.1	any_internal	0.00573	0.01342	0	0	-0.52758
chr1	48174805	48174817	GRHL2_MA1105.2	8.17883	-	chr1	48174664	48176827	ChRCC,ccRCC	gene	48154134	48169055	+	end	6690	Downstream	NA	ENSG00000227947.1	RP11-543D5.1	distal_enhancer	0.02129	0.02907	0	0	-0.30558
chr1	48232855	48232867	GRHL2_MA1105.2	7.60067	+	chr1	48232164	48233901	ChRCC,ccRCC	gene	48226803	48231219	-	start	1813	Upstream	NA	ENSG00000223814.1	RP11-543D5.2	any_promoter	0.08877	0.03092	0	0	1.23741
chr1	48235996	48236008	GRHL2_MA1105.2	8.35023	+	chr1	48235460	48236366	ChRCC,ccRCC	gene	48226803	48231219	-	start	4694	Upstream	NA	ENSG00000223814.1	RP11-543D5.2	any_promoter	0.04174	0.02887	0	0	0.39761
chr1	48248230	48248242	GRHL2_MA1105.2	10.11412	-	chr1	48248218	48248497	ccRCC	gene	48226199	48462567	-	end	22158	PeakInsideFeature	NA	ENSG00000269113.3	TRABD2B	any_internal	0.01341	0.02366	0	0	-0.49406
chr1	48284739	48284751	GRHL2_MA1105.2	7.83107	-	chr1	48284441	48284943	ccRCC	gene	48283737	48285909	+	start	955	PeakInsideFeature	NA	ENSG00000225028.1	RP11-330M19.1	any_promoter	0.01117	0.03339	0	0	-0.97974
chr1	48307385	48307397	GRHL2_MA1105.2	7.28497	-	chr1	48307225	48308459	ChRCC	gene	48226199	48462567	-	center	36541	PeakInsideFeature	NA	ENSG00000269113.3	TRABD2B	any_internal	0.0223	0.03949	0	0	-0.59051
chr1	48324613	48324625	GRHL2_MA1105.2	8.49939	-	chr1	48324297	48325825	ChRCC,ccRCC	gene	48226199	48462567	-	center	19322	PeakInsideFeature	NA	ENSG00000269113.3	TRABD2B	any_internal	0.01443	0.03623	0	0	-0.87554
chr1	48331331	48331343	GRHL2_MA1105.2	7.88699	-	chr1	48331321	48332774	ccRCC	gene	48226199	48462567	-	center	12336	PeakInsideFeature	NA	ENSG00000269113.3	TRABD2B	any_internal	0.01017	0.03095	0	0	-0.96399
chr1	48332465	48332477	GRHL2_MA1105.2	7.64518	-	chr1	48331321	48332774	ccRCC	gene	48226199	48462567	-	center	12336	PeakInsideFeature	NA	ENSG00000269113.3	TRABD2B	any_internal	0.01404	0.06591	0	0	-1.5927
chr1	48351852	48351864	GRHL2_MA1105.2	7.64769	-	chr1	48351823	48352250	ChRCC,ccRCC	gene	48226199	48462567	-	center	7653	PeakInsideFeature	NA	ENSG00000269113.3	TRABD2B	any_internal	0.02089	0.03746	0	0	-0.59324
chr1	48384102	48384114	GRHL2_MA1105.2	7.46428	+	chr1	48383861	48384836	ChRCC,ccRCC	gene	48226199	48462567	-	center	39965	PeakInsideFeature	NA	ENSG00000269113.3	TRABD2B	any_internal	0.04029	0.03312	0	0	0.21415
chr1	48414057	48414069	GRHL2_MA1105.2	8.01759	-	chr1	48412958	48414202	ChRCC,ccRCC	gene	48226199	48462567	-	start	48987	PeakInsideFeature	NA	ENSG00000269113.3	TRABD2B	any_internal	0.11315	0.10996	1	1	0.03734
chr1	48428853	48428865	GRHL2_MA1105.2	10.08082	+	chr1	48428243	48430014	ChRCC,ccRCC	gene	48226199	48462567	-	start	33439	PeakInsideFeature	NA	ENSG00000269113.3	TRABD2B	any_internal	0.01805	0.04378	0	0	-0.89936
chr1	48447560	48447572	GRHL2_MA1105.2	7.79557	-	chr1	48447235	48447616	ccRCC	gene	48226199	48462567	-	start	15142	PeakInsideFeature	NA	ENSG00000269113.3	TRABD2B	any_internal	0.01744	0.05126	0	0	-1.11177
chr1	48453535	48453547	GRHL2_MA1105.2	8.09528	-	chr1	48453454	48454473	ccRCC	gene	48226199	48462567	-	start	8604	PeakInsideFeature	NA	ENSG00000269113.3	TRABD2B	any_internal	0.01612	0.03623	0	0	-0.78508
chr1	48532970	48532982	GRHL2_MA1105.2	7.50435	+	chr1	48532502	48533124	ChRCC,ccRCC	gene	48519216	48532873	+	end	60	OverlapEnd	NA	ENSG00000226133.1	RP4-683M8.2	any_internal	0.02211	0.23646	0	1	-2.87621
chr1	48550579	48550591	GRHL2_MA1105.2	8.50565	-	chr1	48550293	48551102	ccRCC	gene	48544458	48547868	-	start	2829	Upstream	NA	ENSG00000231413.1	RP11-193P11.3	any_promoter	0.01251	0.15406	0	1	-2.77606
chr1	48559578	48559590	GRHL2_MA1105.2	8.38104	+	chr1	48558680	48560196	ChRCC,ccRCC	gene	48569305	48569878	+	start	9867	Upstream	NA	ENSG00000269709.1	AL109659.1	any_promoter	0.18637	0.37243	1	1	-0.95563
chr1	48570838	48570850	GRHL2_MA1105.2	7.83107	-	chr1	48570495	48571455	ccRCC	gene	48561763	48648100	-	end	9212	PeakInsideFeature	NA	ENSG00000242267.2	SKINTL	any_internal	0.01266	0.05183	0	0	-1.38338
chr1	48574979	48574991	GRHL2_MA1105.2	7.93541	-	chr1	48574932	48575649	ChRCC,ccRCC	gene	48561763	48648100	-	end	13527	PeakInsideFeature	NA	ENSG00000242267.2	SKINTL	any_internal	0.02502	0.03758	0	0	-0.42456
[truncated: 82,699 more rows]
