# Supplementary material for: Genomic and epigenomic integrative subtypes of renal cell carcinoma in a Japanese cohort
Source: Nat Commun. 2023 Dec 16;14:8383. doi: 10.1038/s41467-023-44159-1 (PMC10725467; doi:10.1038/s41467-023-44159-1)
Supplement: Supplementary file 6 — Source Data [file 41467_2023_44159_MOESM6_ESM.zip › Source_Data/Supplementary Figure1e.txt]

ID	Stage	# SCNA
KI001T	StageI-II	219
KI002T	StageIII-IV	316
KI003T	StageI-II	130
KI006T	StageI-II	44
KI008T	StageI-II	56
KI009T	StageIII-IV	365
KI014T	StageI-II	142
KI017T	StageI-II	221
KI018T	StageI-II	47
KI041T	StageIII-IV	202
KI044T	StageI-II	24
KI045T	StageI-II	6
KI048T	StageIII-IV	148
KI071T	StageI-II	158
KI072T	StageI-II	52
KI073T	StageIII-IV	446
KI074T	StageIII-IV	482
KI077T	StageI-II	99
KI078T	StageI-II	107
KI079T	StageI-II	59
KI080T	StageI-II	185
KI085T	StageIII-IV	444
KI093T	StageIII-IV	334
KI094T	StageI-II	708
KI100T	StageI-II	116
KI108T	StageI-II	59
KI109T	StageI-II	244
KI110T	StageI-II	116
KI111T	StageI-II	142
KI112T	StageIII-IV	99
KI113T	StageI-II	122
KI146T	StageI-II	119
KI220T	StageIII-IV	234
KI221T	StageI-II	56
KI222T	StageIII-IV	133
KI223T	StageIII-IV	251
KI225T	StageIII-IV	321
KI226T	StageIII-IV	449
KI227T	StageI-II	668
KI228T	StageI-II	144
KI229T	StageIII-IV	686
KI230T	StageIII-IV	175
KI231T	StageI-II	84
KI232T	StageI-II	257
KI233T	StageI-II	357
KI235T	StageI-II	145
KI236T	StageIII-IV	396
KI237T	StageI-II	565
KI238T	StageI-II	37
KI239T	StageIII-IV	185
KI240T	StageIII-IV	201
KI241T	StageI-II	45
KI242T	StageI-II	85
KI243T	StageI-II	27
KI245T	StageIII-IV	232
KI246T	StageI-II	94
KI247T	StageI-II	88
KI248T	StageIII-IV	355
KI249T	StageIII-IV	464
KI250T	StageIII-IV	689
KI253T	StageI-II	40
KI256T	StageI-II	38
KI257T	StageI-II	85
KI259T	StageIII-IV	94
KI260T	StageI-II	106
KI262T	StageI-II	125
KI263T	StageI-II	206
KI264T	StageIII-IV	294
KI265T	StageI-II	138
KI266T	StageI-II	96
KI267T	StageIII-IV	104
KI268T	StageI-II	32
KI269T	StageI-II	151
KI270T	StageI-II	184
KI271T	StageI-II	254
KI272T	StageI-II	40
KI273T	StageIII-IV	133
KI274T	StageI-II	56
KI275T	StageI-II	40
KI276T	StageIII-IV	298
KI277T	StageI-II	216
KI278T	StageIII-IV	107
KI279T	StageI-II	40
KI281T	StageI-II	494
KI282T	StageI-II	25
KI283T	StageIII-IV	129
KI284T	StageI-II	227
KI286T	StageIII-IV	349
KI287T	StageI-II	127
KI288T	StageI-II	78
KI289T	StageI-II	47
KI290T	StageIII-IV	36
KI291T	StageI-II	81
KI292T	StageI-II	62
