# Supplementary material for: Genomic and epigenomic integrative subtypes of renal cell carcinoma in a Japanese cohort
Source: Nat Commun. 2023 Dec 16;14:8383. doi: 10.1038/s41467-023-44159-1 (PMC10725467; doi:10.1038/s41467-023-44159-1)
Supplement: Supplementary file 6 — Source Data [file 41467_2023_44159_MOESM6_ESM.zip › Source_Data/Figure3a.txt]

Peaks	KI012T	KI217T	KI118T	KI042T	KI125T	KI130T	KI150T	KI068T	KI105T	KI254T	KI271T	KI235T	KI282T	KI247T	KI250T	KI231T	KI279T	KI257T	KI281T	KI264T	KI041T	KI230T	KI283T	KI268T	KI274T	KI227T	KI179T	KI286T	KI045T	KI172T	KI278T	KI222T	KI288T	KI265T	KI291T	KI270T	KI276T	KI263T	KI277T	KI225T	KI226T	KI228T	KI245T	TCGA-B2-A4SR	TCGA-GK-A6C7	TCGA-B8-A54H	TCGA-3Z-A93Z	TCGA-B8-A54J	TCGA-B8-A8YJ
PCPG_20208	3.16142642546185	3.09962806790375	1.65889981184224	-1.70433037156763	1.19675911653696	1.88787702979251	-1.10381155584934	-0.971408064086038	0.973686645733608	1.65515683394485	-0.953977303847499	-0.137255485968377	-0.849977117065622	-1.18263645017961	-0.982040612580056	-0.00684070684610916	-0.679761127447981	-0.185106577064905	-0.748979543424462	-0.300252042349223	0.411427176089603	0.0552865509801101	-1.2652574340661	-1.5401020609427	-0.601718863196095	-0.324780626246266	-0.152628455548939	0.0550268686255189	0.220328683662199	-0.654260395634938	-0.640542417301556	-0.525958155836	-1.13584884595649	-0.166056318349549	-1.37232890766077	-0.996769557222196	-0.318390466831199	-0.439978867248437	-0.333168919504309	-0.92113176069117	-0.627957101123783	-0.485958954532079	0.437946717161481	-0.305630893067197	-0.716929102417346	-0.421117664392959	-0.953983167082403	-0.355993044645018	-0.71689035923784
CESC_50781	1.58348526939556	1.76191471060568	1.74461976269433	1.58110458275992	2.01027265778611	1.88728875975675	1.81799744145412	-1.85216548487987	0.434025856130469	0.656472354988094	-1.27730815898644	-0.906486186014765	-1.25132452215318	-1.31033995644558	-2.19932194034362	-1.21245659268714	-0.287859270006547	-0.542258630370857	0.335257844233686	0.346619893607093	0.291386041735247	-0.809122389288301	-0.923864246371115	-1.35543474870539	-2.07692445070192	-1.43249916403683	-0.186154452649292	0.129417581380904	-0.124394790962055	-0.378867016863072	-0.292004760115277	-1.47852541481961	-1.07048020100151	-0.890084751304922	-2.10097247125231	-1.01548879863242	-0.282599570514758	-1.54781814139291	-1.56072008909102	-0.446766867474888	0.049386933990534	-1.18470348444813	-0.432540429981887	0.111995946021241	0.60300579852284	-0.502810350462724	0.382905894862125	0.00433450884884135	-0.183097096177351
UCEC_96263	1.02311132608103	0.725918108826281	0.845931091143762	1.24695803870399	1.20662313552775	1.29688431377576	1.41048162450571	-1.5647529749918	-0.0229592059792569	0.545623574463395	-0.292157116638425	-0.0191920420713929	0.030637426379152	-0.719358722165842	-0.700892045349907	-0.518213268795675	-0.0431598958246688	-0.545606760715081	0.210564946016707	0.0500770513300095	0.180527519501767	-0.496645240386639	-0.205884349443538	-0.821491405031856	-0.609578485500792	-0.570310371749633	-0.257349982889165	0.18970085657388	-0.0507642739126606	-0.758981922975164	-0.801647349220982	-1.0240325089461	-1.14968616768246	-1.59133126976189	-1.1433575312617	-1.50203635375429	-0.778085582636541	-1.82953458306662	-1.23329019770558	-0.888759887055125	-0.164637842874171	-1.63998958285965	-0.405787933674159	0.0791139109772292	0.727496575581517	-0.33062223782203	0.648938015047249	0.268272437431109	0.25948735008696
ACC_63802	2.56984038563114	2.86403749516887	1.30488329768741	1.87139049780741	1.77596690713511	1.96788989154013	1.41436749632363	1.96758243480116	0.477346244162968	0.866325354378458	-0.509124203397933	-0.141017544481894	-0.677325155879497	-1.05688604489397	-1.91096966021206	0.0535719048900498	0.653250517124162	0.514489028306385	-1.04869979335249	-0.433279228759185	0.957107090692309	-0.878304578924928	-0.634420872396989	-0.888953126734224	-1.09293476558999	-1.38835515069391	-1.04964928659797	-0.956461020762008	-0.827755401274509	-0.343712695473744	-0.688284256632647	-0.865207848610658	-1.39344901960796	-0.863567139899305	-0.503125745926075	-1.39368563994059	-1.15024416216742	-1.41765855713927	-1.60062453440661	-0.623559356809299	-0.106520568536093	-1.0740367619615	-0.529855611325289	0.110012783812086	0.607323064893707	0.413581179549126	0.0980215212121589	-0.18381311663767	0.266974498367043
ACC_63803	0.385890238692284	1.31926240739556	1.63030062771359	0.752213885137687	0.81524801550547	0.584717967894935	0.747762263453734	1.04876536227341	-0.193495298168478	0.519038297035193	-0.87008496408419	0.547829348470152	0.000403501082816504	-0.320877818680864	-0.434826139909517	-0.157977487688332	0.870276885158638	0.106329239295685	-0.487955999789933	-1.18436269999538	0.239500632675355	-0.701681739067949	-1.44133323380577	0.0541857457980388	-0.272003878929477	-0.702801563219615	-0.411144889919896	-0.138137703060557	-0.583890859076301	-0.147253856749082	-0.474357269900175	-0.56958938823223	-1.18618445968933	-0.568293213320265	-1.03445455025184	-1.05689033408769	-0.697967355955356	-1.25978490778751	-1.0139894830362	-0.474013674533229	-0.572134858847785	-0.87590479099845	-0.67196104520878	0.241583579603343	0.296479014066681	0.227151811679949	-0.525201417676966	-0.484262391456161	-0.1696758865673
GBM_35495	3.05486736191377	2.3078350568918	2.41842792003879	2.30057266655229	2.3103514169657	2.96979754782754	2.23061868577856	-0.138831809033459	1.90385404998642	1.225197200935	-0.913090645958789	-1.3587712858273	-0.439694338146456	-2.27879796857398	-1.49633214733852	-1.44457040118147	-1.17847210941157	1.25975496953295	1.06839666373773	0.195685236558946	0.187600746446094	-1.02032074608823	-1.097055177382	-1.49921540305399	-0.463970300271856	-0.0391219944618966	0.505764813272398	-0.0700862470727879	-1.32314025942647	-0.296781510925169	-1.41721805102076	-1.18750593878754	-1.41603044705696	-0.705489395460276	-1.79878764666243	-0.706704633168989	-0.575734736798517	-0.826923110281792	-0.508917713886455	-0.743151701826188	-1.91022935542621	-1.61880345562624	-0.988343787079058	0.291970253106389	-0.0689922615984306	-2.09207652820426	-1.47421926458489	-1.85453739900363	-1.92606399263286
BRCA_85608	1.41333229277783	0.328421521556971	1.06553212776421	1.18707922698385	-0.210319564877012	1.88038566473225	-0.40263758192921	-1.20029987041806	-0.238738279644505	0.525457817070906	-0.946766197964371	-1.11889764937472	-1.16685585886265	-1.2978839807826	-1.36983990585908	0.508629909209119	0.558496608900223	0.656045215935491	-0.0711163787224338	0.92908814998572	-0.0344740474690743	0.749638522032602	-0.87028416604621	-0.72192053320452	-1.04811015793204	0.452938388879312	-0.0833327445357375	-0.122624581762873	-0.705702457627008	-0.389879857579045	-2.05719682580258	-2.27281795026986	-2.34042475293079	-0.110273319192192	-1.0032581646615	-2.08761359904193	-1.08853325985763	-0.257048718437841	1.666028321198	-0.970217219774015	1.14754652845531	-1.06684931963264	0.297113935759694	-0.115668771009911	-1.55511585104734	-2.63372115658539	0.620471366603815	-1.45015612847714	-2.03329871335052
CESC_55986	0.770377433317785	1.68177787155895	-0.14762521659234	0.830341178761739	-0.397162698525682	2.34890090311649	0.787607325208737	-1.07605019246131	0.442948307058856	1.04814916470299	-1.42113567695692	-0.279006266465267	-0.792235442711863	-0.994300292286066	-1.08442402485589	0.663388795307926	-0.0869600696286348	1.52818428665224	-0.115916076357606	1.1955877656252	1.28005538295909	-0.796101431367148	0.172918591001566	-0.873301150853726	-0.955385170227771	-0.169786856932662	-0.154860040700801	-0.42425440519216	-0.311208876596631	-0.463219178744156	-1.53530665805502	-0.664009080531429	-1.00412232457433	-0.293581272977645	-0.919534127289425	-1.40592701233856	-0.475266127107576	-0.536891422986186	0.247173246594438	-0.206994762800945	-0.583960315180281	-0.319695364643857	-1.12150131442174	1.41303491318667	-0.576423297381454	-1.47681405429746	0.696149615236128	-1.27092741976894	-0.147607625075085
LUAD_101211	0.099625528031182	1.10739165531585	0.866290268015023	-1.45584795039355	1.13845033951846	0.591493223707426	-0.748955034576203	-1.13418768239401	-0.557338650928336	-0.653053939007269	-1.05908291428034	-0.155236004220362	-0.658666331620489	-1.15146034587834	-1.50604270092596	0.697404346837923	-0.193124620350798	1.42511262208129	-0.537534752427677	0.0853070553035229	0.520892914507007	0.884430665307426	-0.45396850496054	-0.68559377339036	-2.17922012226012	-0.769101238963221	-0.576478716770872	-0.56773618816759	-0.732827552666701	0.00201754363957285	-0.990395638269444	0.271292642156477	-1.20262682527735	-0.637074975864897	-2.15907306869534	-1.03612538293002	-0.159283622204859	-0.52661788215728	0.373303139214205	-0.0818165191976146	0.251956550984135	0.193288777595147	0.128459726841927	0.577617301403483	-1.29504794041405	-1.24009523224897	0.609530363998798	-0.379057152970561	-0.269832390522616
ACC_85448	2.22744767352216	2.50707879994745	0.502193665847538	0.663958815389195	2.2774789768527	1.65589342051828	1.20367280009989	-0.141868896363898	0.579791267264945	-0.174898080046466	-0.699689724445208	-0.635718263640413	0.0106420795791173	-0.928348870777314	-0.727753033177765	0.682366498564431	0.896717057221644	1.73354447627595	0.308363413990268	-0.977153854587458	0.955942567846154	-0.806919824574647	0.0960656960909967	-0.462482298289339	-0.68869486106315	0.174278927051684	-1.04787626891183	0.200861358531227	-0.0988622304720437	0.199738719191682	-1.20381712950718	-0.862516281500478	-1.33233922036204	-2.08523108077074	-1.58538672514885	-1.05185322344181	-0.255524331269122	-0.303506407056259	1.16674781967335	-0.186819902653222	1.14690362191767	0.540470298339772	-0.330319782669941	-0.0513433136649057	-1.63969681602723	-0.457994244894848	-1.09465063919464	-0.86852113866871	-0.29143435771287
MESO_68981	1.06241366080527	1.96506587453763	0.393038093266447	1.7665780754272	-0.268336140813446	2.21559590014925	1.15633077637115	-0.170138019786617	0.120802479297432	0.504495059588078	-0.505820903696205	-0.722296552126427	0.0911302417839313	-0.734480050028311	0.238651164754626	-0.132735458392593	0.075148662061352	0.390501938491057	0.502232234739271	-0.429617126508085	-0.244768164133207	-0.0535930620057572	0.16828021078152	-0.152121703907846	-0.371061951448722	-1.1075759873479	-0.510202962439141	-0.653513591820143	-0.486489722519619	-0.568124699430987	-0.138266745523412	-0.471154581454579	-1.13847039961303	-0.220094680014873	-2.63324615655827	-1.41056539255861	-0.168464994535933	-0.774520771662339	-0.182247246761721	0.280992116990205	0.179132205895123	-0.87256784966892	0.338261828735599	0.48703960736681	-0.495733636678246	-0.823114936398945	-0.505826766931109	-0.271265564296915	-1.97931190334275
THCA_60958	2.84609400179546	3.25189734511818	2.81658906186786	2.60275666157151	1.99836307697592	1.48769806920814	1.69757209112029	2.44598631117497	0.642826557170403	0.704778705359958	-0.608450070604045	-0.867448109153339	-0.740552796037315	-0.668718510888791	-1.03152377849875	-0.357619431805077	0.67344898713143	0.168577301900724	-0.300199180179234	-0.576694178178127	-0.774781793758866	-0.788207841539966	-1.0285175142424	-0.607345556663323	-0.970355295629631	-0.513157316275696	0.209477332519856	-0.489487971440553	-0.825221801642607	-0.713476850092233	-1.58101912016622	-1.24163929942833	-1.79458781300522	-0.636951732320679	-1.47224470189407	-1.49468048572992	-1.86609025491256	-0.720156428681543	0.87644382412263	-1.58839843922856	-1.6771027752641	-1.11689459410363	-1.46487177376478	-0.101768474708263	0.281740222999297	-0.420788047726057	-1.40568160144529	-1.11184000111681	-0.607466038209533
CHOL_54237	1.91141816039186	1.81883755840135	1.01284929226967	1.86743209980565	1.9892695624246	1.68245490267306	1.37568910111001	2.19386963747	0.682358369637122	0.600631972971411	-0.176728386401642	-1.23536428361212	-0.783848726758569	-0.532928204374885	-1.13961096514014	-0.840314309846654	-0.152331968612479	-0.339924883925891	0.108918509975454	-0.796033639256706	-0.0562201029811211	-0.928572030548257	-0.771779733181766	-1.96692462933391	-1.24604091999122	-1.9825549558904	0.00185778392948954	-1.20456873158006	-0.903633219686194	-0.828783647299999	-0.816034545384015	-0.703952609572443	-2.53835551498997	-0.396827456219229	-1.46545857231268	-0.870746371606813	-1.22142740843043	-0.393435083046931	-0.0846955334782713	-1.2108609281061	-0.651435727395638	-1.96209062391063	-0.890882384666853	0.119618628711007	1.69514357135526	1.03005579593467	0.676362661352942	0.424937380633468	-0.559166281393062
LUAD_39101	1.50749912868379	1.34131122333506	0.295566689482479	2.12228714101168	2.20690613452608	-0.508212149612595	0.294409299156782	0.831039150123993	0.675010220147772	-0.287577675443081	0.0256751821743748	-0.928383808948478	0.191384391285822	-0.47302921081994	-0.247674635818918	0.0119642744182542	0.464670396493776	-0.221236838930361	-0.484553020038342	0.0873018389332314	-0.742598130781496	-0.360141478151375	-1.2657394461149	-0.575161893685953	-0.938171632652261	-0.658669359258814	0.331250367415686	-0.54374419172542	-0.622395672962295	-0.435665385149908	-0.955880927432043	-1.34610133601501	-1.19859307555919	-0.252711767081871	-0.758230351215966	-0.497002635707079	-0.78645292347324	0.154779097158286	0.711967875573807	-1.23846316259193	-1.16125792141256	-1.65861021518565	-1.43268811078741	0.633687024303657	-0.802282052823863	-0.332968929889015	1.41518242702359	-0.0164936661486337	-0.0725102342427215
CHOL_52905	1.61045970730099	1.4596365972389	1.32286297731712	1.48888327730087	1.53470136084221	1.47459086118904	0.790029606226271	1.38261344210519	0.942304629354533	0.224506632519307	-0.420556344195297	-1.61346276084215	-0.942408072914193	-0.85000846978269	-1.7653762244668	-0.570668587554829	0.420492318992233	-0.729303774562728	-0.946307613695616	-0.877916192620975	-0.378960906478619	-0.28236886992655	-0.819305939815062	-0.733763174541933	-1.05882266525822	-1.34813579518682	-0.482351108773242	-1.54708702853458	-1.23649784672301	-0.938351631256271	-0.830002180023405	-0.561384828773741	-0.240001271078183	-0.318223750222082	-0.951072957582837	-1.09461401418156	-0.708860803505037	-0.785918941062178	0.372015790266958	-0.58057912370678	-0.743970257672108	-0.379957383197029	-1.20379409013697	0.0845737427325224	-0.198628246238139	-0.671013422948256	-0.325554720904205	0.061101270725489	-0.521041298845742
KIRP_16573	1.7612802226534	1.57973250256386	0.300770174368004	0.586102165942842	0.942675342133257	1.3958933919555	0.688926345107057	1.32996946284012	0.526278556643467	-0.296373394730063	-0.554133988625658	-0.743564802704062	-0.231376539732028	-0.42852954875556	-0.445915582624105	-0.0447668285879352	-0.143636097492029	-0.381111623698719	-0.670111717507005	-1.19545214270997	-0.844813849233173	-0.712771181782537	-0.871222400164622	-0.449578698292267	-0.543654586701986	-0.713891005934202	-0.422234332634484	0.0184599538639754	-1.1177305070325	-0.286776141164588	-1.03216330018794	-0.383185951649922	-1.05050176980838	-0.81376336278467	-1.04554399296643	-0.531176457275338	-1.01543459459511	-0.117259267333312	0.134477131906293	-0.843946116641652	-0.98306550795288	-1.42711682954165	-0.683050487923368	-0.229893430672742	0.470204539332524	-0.549175488481449	-1.17348356725717	-0.909469447993431	-1.00406425979221
CESC_1487	1.28117514601722	1.31329176238982	0.837512890119465	1.19228451411891	1.51260428285352	0.995379302121151	0.939291160929081	1.43259640499064	0.897833463957523	-0.111251928198081	-0.283523389466167	-0.757967250242308	-0.162641316977175	-1.35022703781447	-1.96946928237906	-0.214180259034236	-0.225932493424359	-0.0806929031695507	-0.305425510825137	0.0349684793178353	-0.774250815514175	-0.919848321854574	-0.985765516953589	-0.468465906939668	-0.582012429537459	-0.492371213881131	-0.435654092059772	-0.608582680855197	-1.53161750495004	-0.569551666543658	-0.0928048939815529	-1.39598318431112	-2.27912353423363	0.0344047603099984	-0.289395978097135	-0.566892097767313	-0.840954642931179	-0.665205822170545	0.926463989715701	-1.41616584106369	-0.855523726183645	-1.14715343709294	-0.14954611243015	0.623327374094369	0.544920406315677	0.79528133995117	0.122227077913672	-0.634294922838262	0.35491866731873
BLCA_97714	2.04976937927912	2.50119008250153	2.27140930469106	1.50762106838558	2.37717307225745	1.84601830071545	0.950253515498696	2.00525840439313	0.670165453689255	0.645790003734217	-0.188551061879868	-0.730357771977133	-0.562529496367964	-0.899402417991754	-0.694314485722657	-0.517771446564525	-0.263845243790096	0.0616741742799585	-1.02040354726674	0.537289647253259	0.358417785487913	-0.95776107222031	-0.846895697714792	-1.7456053989433	-1.02472168960062	-0.828084975304604	-1.06709977270262	-0.504915376510622	-0.340292048328087	-1.22178443758288	-2.19360477642696	-0.223729017210831	-0.475660738221181	0.807259034698434	-0.759597930982541	-0.29180882033052	-1.28226888327777	-0.152186301677669	0.530564170285674	-1.12663509869177	0.0467380860208015	-0.454809287149472	-0.790110700072833	-0.511134231067798	0.0723540058050833	-0.47768500149627	-1.27791922834811	-0.857179123893317	-0.46238603153582
TGCT_1452	1.05684084784394	1.31099166942993	1.8010627323979	1.04504139163726	1.68207584620861	1.30235194918951	1.39196880788756	1.24895907432509	1.55176452521829	1.09292868899358	-0.275290804442388	-0.0822708467865683	0.0251698713830963	0.282238256094991	-0.397967930554459	-0.138308271353924	-0.509050486119877	-0.364833708751808	-0.126127269538983	1.21713430857476	0.637001346052909	0.05065987414355	-1.12629823342243	0.387624532512974	0.0281617452873695	-0.179998050114039	-0.165071233882179	0.389157366318899	0.0894337773156284	-0.740536578202225	-0.821985688892193	-1.2001427716474	-0.362787624988576	-0.672924098800841	-0.75174155645926	-0.487310092435627	-0.715566164673181	-1.36441579326809	0.174655711712723	-1.00906902916193	-0.18537351393382	-0.878140662630251	-1.0011241563162	-0.0738635950489828	-0.421233616929111	-1.31967458050907	-0.76041544772758	-0.503632437091067	-0.157818818256462
TGCT_18540	1.09957655192897	2.54382036153683	-0.125060948055381	0.11553440964227	-0.773513057823224	0.647229473421954	0.355335842285744	1.44318637689908	1.89761343467048	0.575984654888768	-0.605499454274801	0.203397005857177	0.321034195812693	-1.04645725986556	-0.474839784853818	0.129550570451803	0.191659528841133	0.332573404820506	-0.747075825243105	0.68743288518177	0.421256957384378	0.274532711269556	0.108754076169043	-0.895134846205788	-0.592786810416752	-0.800946605818161	-0.865427670097944	-0.123338099888639	-0.215603997503554	-0.547804388647264	-0.61427771033975	-1.19263668950896	-1.63528207345982	-0.772783323793159	0.142121897486733	-0.983972801025329	-0.688176879185571	-0.831749265803421	-0.212228468885776	-1.14857866453366	0.611417972631448	-1.83805508202911	-1.50459999452875	-0.483995861581355	-0.0430581639015051	-0.0806995285025716	-0.137847907463736	-1.30117368658516	-0.724086905629319
TGCT_789	1.24467912408303	1.19069916356241	1.350300273651	0.0011539304851329	1.20237194455278	1.86693671673766	-0.282718493912383	2.24043883079524	0.605795289095233	0.788434509556827	-0.0920204421944595	-0.152822471706782	-0.798815154236952	-0.0639415019385989	-1.09101333089525	0.0328057113995532	-0.231348762300184	0.775964303952319	-0.376046194195532	0.633820266938668	-0.485537463779429	0.744281842690963	-0.927147647633917	-0.953359446212738	-0.613829676475759	-0.574561562724599	-0.207284785627201	0.140707001513142	-0.348650312160282	-1.07415141558778	-1.20646162975291	-0.856813043285953	-0.989431798214349	-0.275029036664741	-0.387851430477421	-0.69623322432258	-1.18573826359237	-1.33164989012883	0.233154316597742	0.107943082163534	-0.208276887285998	-0.119075819480777	-1.13820316328296	-1.18262734334163	-0.410024038488799	-1.28380425214401	-1.45791093691212	-1.14044958244189	-0.502700365982045
CHOL_36003	0.365371074984624	0.339919121616555	1.63620636028311	1.76156867652278	2.16508155509971	1.81566498829991	1.6996816443683	1.1817976512581	0.812540784080961	0.286891235345239	0.0626290818043103	-0.733645320846041	-0.567419004601074	-0.913677866630809	-0.987443454906997	-0.375233483597667	-0.51304625713313	-0.140806883178549	-0.225430696656208	0.17271368260433	0.189771796427584	0.196561847589073	-0.802530175371296	-0.467787233387152	-0.766844869870626	-0.637977233161248	-0.0199700062188164	0.199709167512792	-0.897023146702223	-0.386338768975506	-1.67715052841298	0.0806020961028899	-0.505197954548599	-0.18098745973167	-0.0798155259503126	-0.10149973973598	-0.0856802821579175	-0.283220785829672	-0.254706524423528	-1.30089159976834	-0.844100356752299	-0.141640478156995	-1.5089343854683	-0.544504925839445	1.33517525353936	-1.44800357157728	0.545293753681724	-1.32648845291622	-1.07390233596122
PCPG_65846	0.678226460236163	1.28189173472566	1.15742207565869	0.792482515080871	1.61735989539682	1.5095624108573	0.97054049612716	-1.40249066088477	0.325801393669583	0.621268745725724	-0.862528235343307	-0.73697054617534	-0.843360560030137	-1.66870723465754	-0.25865720180288	-0.389121045270377	-0.300730347369267	0.187975043825142	-0.345344363337599	-0.0272613502874508	-9.31343084271674e-05	-1.10146452236401	-1.41788998952569	0.294513478291292	-0.702112219475636	-0.796730335946377	-0.752343515755902	-0.96809827353955	-0.0330254165816797	-0.462943044986837	-1.13409836199758	-0.9956348128883	-0.919990500915546	0.565079716470819	-0.721520450669233	-0.239525976763386	-0.750021961740101	-1.18862809880987	-0.257588025294028	-1.1457693871829	-0.411111893042516	-0.255351827776332	-0.131805350756773	-1.36573352083566	1.1626579547898	0.884762752119556	1.62809331281217	-1.63119192433366	-1.58552962794553
CHOL_39439	1.46931759654253	1.47228417797065	0.906671077204962	2.06175178219225	1.59816403805447	1.30238800433797	2.05319662669058	1.42581615322606	0.253051312069993	-0.0602660863853171	-1.0612793070991	-0.0300913373147331	-0.208045961747371	-0.560187433079955	-1.18395643321117	-0.810448668300133	-0.0444202026290537	0.339934985500183	-0.253907167459255	-0.861870060392833	-1.12852777244137	-0.366824201488662	-1.36573302697747	-0.55738762593095	-0.190953820772162	-1.34898578577696	-0.87605848645028	-0.341556934719177	-0.696554725341084	-0.252078148181084	-1.0403307373475	-0.739324668148086	-0.946008420220864	0.150237623542311	-1.53773005911597	-0.742706425599197	-1.01676897076306	-0.0371538505212072	-0.130822709453385	-2.04122767572362	-1.86259545337558	-1.40001843899267	-1.20723518743185	-1.25420190293037	-0.208098110854096	0.677260773583949	-0.540049192382765	0.288975968031322	-1.88359420521491
LGG_74074	1.77402991846544	1.99287443479314	1.65283200170329	2.20644713337058	2.20337539862254	2.0025447786066	1.64295402950667	1.37458784507064	0.14727429643747	0.539524565953304	-1.72224222157725	-0.0976261436962469	-1.36139398831226	-2.45146290260231	-2.54158663517214	-1.64597725132741	0.22435367897848	-0.216677725912796	-0.520617821200134	-0.950236878942649	-1.18387585708223	-0.551470150161188	-2.57324965055729	-1.60464593400404	-1.94735027041034	-2.00994870025511	-0.858808768148619	-0.949340961319383	-0.950410576517336	-0.802061518447602	-1.2211497293056	-1.33961485703403	-2.14021667590139	0.00839454275413321	-2.19869297359412	-2.86308962265481	-1.62098922463213	-1.09689669526275	-2.98714077468175	-2.31691078307896	-0.470832775487246	-1.25367377909377	-1.65351809770037	0.713543511280033	1.87797765187522	1.00173163521808	-0.0653050708246257	1.38617052339253	0.682523122569673
TGCT_67023	2.32345294280395	2.59366886733566	2.06260687754685	2.66201126264735	2.94927345472438	0.00767875179878796	2.44585585659589	-1.40333330885727	1.07440954939847	0.794095142040268	-0.415130517699379	-0.609800957512294	0.203690028366307	-0.87025141674196	-0.190541862115978	-0.717724231743198	-1.09753197132117	1.21817927799916	0.572431656216877	-0.903599615222505	-0.407919470170693	1.95925616491092	-0.619434171610107	-1.12735517351645	-0.744241682756824	-0.601536585555874	-0.759618604881819	1.28376359293046	0.338336515627809	-0.817540341873664	-1.36954757243528	0.398955417977511	0.615051058409496	-1.62379525393429	-0.839895246212859	-1.40536404904961	-0.0756809377438188	-1.37850811645946	-0.813805969268576	-1.59520761811478	-1.0089804262443	-1.60147744148271	-1.6952515212103	0.159129747778197	-0.589601183200362	-1.2919805111384	-0.873675132638889	-0.211492499563215	-0.346981179406544
UCEC_12695	0.167939686593961	0.972208721159164	0.126988526879432	0.405999309857445	0.360927600142162	-0.0284639920905096	0.042635308225865	-0.843581147165662	0.134962254311403	-0.459195868552467	-1.03678581174087	-0.0227025450610867	-0.496500853217356	-2.36294291441796	-2.21499236787993	-1.02003330731889	0.115366388488813	-1.26648703768624	-0.498076107441704	-0.627106285964095	-0.962570708959316	-0.398150217128521	-0.308462673874883	-1.99950865686548	-2.4169113682357	-1.86552614613418	-1.73393944189112	-0.747917827528192	-1.29377465679454	-1.47941090566638	0.0291947483092923	-0.750106647811191	-1.50046837354849	-0.881904443726939	-0.870662512571421	-1.65257350577375	-1.25274476690219	-0.794400896163431	0.0973879557047628	-3.33590828411459	-0.243478514374254	-1.09119680924058	-0.805488305497335	0.707486411018309	1.16766541069502	1.48617162194068	1.49939520793942	0.147922869998331	0.841929897384293
CHOL_54434	0.618553151738979	1.49006159814128	0.945338952437044	0.677025767938837	1.24237414892704	1.06723176046062	0.688842333561468	0.390642873070106	0.730203406891429	-0.115076991895765	-1.68541295553494	-1.61332990709523	-0.31478608700841	-2.87715657641148	-1.95876277352824	-0.978296080500964	-0.0137639160893057	-1.12098178435817	-0.714835602917232	-1.46411607776188	-1.28423110686165	-1.51419360272353	-1.41574225498218	-1.02206777840508	-2.27553693272905	-2.03506899811305	-1.001228013344	-0.925464150526059	-1.60671918269304	-1.26428257121627	-0.313139512411458	-1.01327190227084	-3.15610695346797	-1.01140863565834	-1.61892348726213	-1.72767504057838	-1.40241253558015	-0.9658229392732	-0.999120262135513	-3.17909429345701	-1.25634064128196	-1.06364994380306	0.330273362597501	0.0255528032884538	-0.466086906199891	0.615308516852139	1.54116482594043	0.53014720416992	-1.35218030399452
PCPG_58432	-1.34145599894798	0.767462103843416	0.240534034728277	1.4882742643883	0.693172260723291	0.640950339701067	1.12969943625009	0.543496979634338	0.590773058693938	-0.64060419673463	-1.82484330373244	-1.00023984334744	-0.593293772205679	-1.98452038563334	-0.380112743526459	-1.33964144900919	-1.02883815422404	-0.871770509450626	-0.234219152316085	-1.60354642595937	-1.07446022455704	-0.899976504430393	-2.19405511116294	-1.11324902723408	-1.8829878285991	-2.33149213920514	-0.594855494581883	-0.675409701416203	-1.48858181823894	-1.48541835710484	-0.277068617800233	-1.59205081892178	-2.58936958180029	-1.54798774142982	-1.98778921406336	-1.72684344911218	-1.01965392383294	-0.399491452508986	-0.68988255141281	-2.83869523927386	-1.12522878486899	-0.659630525626819	0.468125137722142	-0.460336805389066	1.62088314684282	0.715315255646094	0.188020736247688	-0.115284726987633	-0.617393173632474
THCA_41425	-1.11173660818268	1.10006294649637	0.516258528564782	1.24824427529591	1.56901862347425	0.493655242820905	0.426246551010942	-0.00599168087491808	-0.142997824913274	-0.045486490356164	-1.22697059951973	-0.799221237959477	-0.7948868431014	-1.66792840511049	-1.18911873358369	-1.38072797230298	-1.47959724120707	-1.01871401182974	-1.48600175515194	-0.971691030375105	-0.310119303553353	-0.670017597453907	-0.74258217141756	-2.12593204498416	-2.03292050400406	-0.490250295514008	-1.48689881534288	-0.910809018720588	-1.93094144550593	-0.38028794174057	-0.253744689140289	-1.39578017587976	-2.70384824779261	-1.39425446903809	-0.780474203421782	-1.72972979338468	-1.03164212704359	-0.870576978573524	-0.68072182641974	-0.521259933796403	0.13192916656745	-0.484264537498611	0.797188473596536	0.918075227465844	2.2343765194661	-1.51211793805623	-0.654255908225137	-0.744539548611595	-0.972466842630893
LGG_21728	0.270464334738098	1.06359813174738	0.100688149467846	0.919119525831087	1.21492330480608	0.937039634053932	1.15864602516345	-0.188679531689393	0.97769480748409	0.0608291194614763	-0.757383003715464	-1.29774607462483	-1.14631373997722	-0.414970018146652	-0.360078385078364	-1.53025559467885	-1.84357054459179	-0.236657972353136	-0.132561696113565	-1.69359568491146	-0.813059426842083	-0.0694994244703686	-1.42073947045321	-1.50050591257753	-1.82669553730504	-1.08748583805563	-1.46904866487358	-1.17847060959741	-1.48428783700002	-1.28371555882153	-0.932691492051716	-0.515684206851492	-0.930832501936352	-1.6757282658712	-2.20180232935425	-1.09378266803495	-1.32586765253623	-1.66086148299429	-1.63788083261804	-1.17464146886612	-1.06739350123897	-1.2567831348539	0.0377198612343701	1.31663542699138	-0.398527142433157	0.287331998346639	-0.466927252876902	-0.298164257205086	-1.35406611745184
CHOL_17313	0.226588168663802	2.34496048730021	-2.15564569284516	-0.278066767352717	-0.126368861549718	-0.293989353632876	1.04954924233188	1.07694600183246	1.74105414886245	0.479498452732242	0.145135265202667	-0.00907249688644374	0.0389356406318573	-1.66203397035267	-0.584605407667001	-0.64376117638755	-1.53798056016481	-0.679234306859838	-0.829350209490626	-0.857001981843001	-0.564741575202568	-0.493017722900642	-1.00975884618877	-0.857520739166286	-0.121466347384192	-0.494398648222069	-0.20141341483323	-0.557169186649163	-1.92406414762366	-0.48703563376677	-0.0885989102787645	-0.988620871820836	-0.41309144868609	-0.884743112320188	-0.531543517874205	-1.0137795004109	-1.42337663546913	-0.492580984887258	-0.204985930422375	-1.56963977117494	-0.140841205174238	-1.40708506643749	-0.225099361191178	0.167066196297449	1.13325789383926	0.458420175241572	0.371537823946721	0.0593810394241086	-0.218405942664879
CHOL_32115	1.6802314209214	1.62060475805801	1.13359483453411	1.80871871527255	2.03947892940644	0.72718162261402	1.1632292311459	1.48439266410442	0.707644848607712	0.429023866811193	-1.25315371376331	-1.37108348519192	-0.634333167697621	-1.33318151834646	-1.23545295636499	-1.10632619118869	-1.17903728835529	-0.666810413932596	-0.26559153984705	-0.873851676884263	-1.33220700263981	-0.83477868736382	-1.2806747980695	-0.940157757660114	-0.608482505639111	-1.4395597816198	-1.24693725942745	-0.692708659226375	-0.585325184927745	-1.2165558075109	-0.739488887558537	-1.99034605881195	-0.90943983857589	-1.55720389328437	-0.761087828817581	-1.38687372941301	-0.871088451639809	-0.731811303673159	-0.382188018040832	-0.700126825596409	-0.779117135800929	-2.43950063754663	-0.295215056782478	-0.14720339805733	0.281971632053387	0.963228164928974	0.587638174450958	0.605273099231178	-0.485303315303391
THCA_34733	1.87404603395209	1.4478406136273	0.696591054435404	1.22950103908101	1.66767711510619	1.60174297119145	1.51904756618862	1.88178284111787	0.881766252018405	-0.0821844498415647	-1.38147358525654	-0.728899771885792	-0.328777330940532	-0.53987222533472	-0.527805729102943	-0.106710359138656	-0.196865015067843	-0.258449441363629	0.47180953218294	-1.01629663593773	-0.587565483721726	-0.334019358286858	-1.27646494454905	-0.982909837175893	-1.37160749952332	-1.3885391451685	-1.3153489938329	-1.01557229484185	-0.751311607441797	-0.961424280398888	-1.31676186430291	-0.0216634262989972	-0.564851152714849	-1.62513285170001	-0.912889467607831	-1.13529266650054	-0.933127949317573	-0.275674582912119	-0.344144643055251	-2.03854310252258	0.343034129614979	-1.19513663280427	-0.787673377033821	1.23505100032261	1.1264591142949	1.2902154639392	1.20230740484015	0.883472719394836	-1.46471598107583
ACC_19124	1.41070267015493	2.04592947359066	1.80476194999248	0.361948282290546	1.9618438016751	1.74689821821056	1.78192433547802	-0.99499374531855	1.05338719265404	0.250959164277478	-0.0574637405957086	-0.39934030098691	-0.576859487208999	-0.249808737245774	-1.31751619493727	-0.370489243999464	-1.5208419185907	-0.890036876440043	-1.33065615864096	-0.0239952088550632	-0.961296870983219	-0.544002515047744	-0.954273060819142	-1.24021706503901	-1.81406773856601	-1.43279158578687	-1.00795794804905	-1.16143718041167	-1.58482161083559	-1.29692809178725	0.119319335773189	0.0548144569260964	0.199844796892766	-2.12093706094272	-0.494496091711903	-0.938787092965962	-1.4264014263718	-0.852277509400266	-0.403581103776098	-1.65406528651654	-0.475887612570505	-0.821828240603122	-0.102954032083415	0.140562736971466	-0.935695057569612	-0.426668991765372	0.118909653265666	0.0295770382521532	-0.512502135693952
HNSC_79816	0.805322708547119	0.972501459889856	-0.169034359793432	0.99284376813168	0.558019472946507	0.898519407273552	1.09820491610975	-0.338935752132113	0.0217546864054388	0.026879208682308	-1.09358675321333	-0.661428248211484	-0.929489879097954	-1.39997124604892	-0.617452793752515	-0.754762141562191	-1.07334944139356	-0.749622023802183	-0.762058432825042	-0.788223816582022	-1.7729765993459	-0.886874547493906	-1.55463373719296	-1.17896639867922	-1.57048918057963	-0.781647931609028	-0.795304795957898	-1.56740527777404	-1.43365088287106	-1.47682004621226	-0.572541445177209	-0.555668802757252	-1.82273989731816	-0.746851849514275	-0.65627294980075	-1.16994606958996	-0.99698416248821	-0.524418184433724	-0.351936176638227	-2.01721680094824	-1.1756314071988	-0.312766812982304	-0.274157036510402	-0.0530828087125821	0.377925539721824	1.00630546407183	0.783302277918797	0.114003820297639	-0.223413924642339
CESC_19946	0.760497657328368	0.991351740671115	0.328033250510392	1.58453043346129	1.2182789570571	0.962634989820704	0.535308441519443	1.36717150057015	-0.0793078036321075	-0.538143639856814	0.0619567562588239	-0.709871259840448	-0.788835819877032	-0.662403606800919	-0.54108994103377	-0.546839029340965	0.102188120831841	-0.739990372314963	-1.81464974570445	-0.939731342554896	-0.42265115390143	-2.24969614563737	-0.741070646700964	-0.97104328645799	-0.771113872175464	-0.644102628516813	-0.723610586276747	-1.03278022978756	-1.54163855153477	-0.986182430163136	0.509428547956695	0.0738283967502769	-2.23345338200267	-0.907764991232063	-0.489322140102832	-0.753729216748421	-1.42029475494493	-0.24069517922018	-0.0944341643098694	-1.77140298929231	0.386080457372737	-1.23572159498805	-0.579556016221327	0.91912815275947	1.65467159248158	1.67413920039213	-0.278705594091463	1.42419914222118	-1.7342106787756
MESO_10731	0.736249598516072	0.833919075586048	-0.150105651231928	0.718926612884654	1.11823005427247	0.795295908414929	0.223092198343444	1.44745405660794	0.0126979342477647	-0.406641251888508	-2.19296231734172	-0.439796740602069	-0.167709814101935	-0.671354672430904	-1.30034744522239	-0.339406015597461	0.246736959525041	-0.340300415375788	-0.792355801705888	-0.495920737365834	-1.21455287793473	-1.22635180417824	-0.70431754629542	-0.96315932068797	-0.683512371465159	-1.53318797993895	-0.371456361353967	-1.20826003452119	-1.6313111294282	-0.517816925501694	-2.15930983770924	-0.808249528493483	-1.21125852201837	-0.571873947718752	-1.17178073608897	-0.783063424950922	-0.539621947177751	0.243568744325841	-0.607859239352766	-0.418563074495264	-0.728171815023245	-1.77767379163107	0.0405888827649639	-0.743474053068444	0.965218117491914	0.155873190071046	0.35734861671677	-1.87287964933209	0.545053662513844
CHOL_20425	0.876776434341849	0.728747589651644	0.978268018006683	1.58991797473244	1.66783413077499	1.47183010593582	1.05790084777265	0.934460851345109	0.0827555982168313	0.234076811449349	0.188688591991927	-0.192853313125429	-0.323699390841562	-0.177868339840277	0.829198256671129	-0.406067071145428	0.013956499873113	-0.368368258115102	-0.81552335260636	-0.41466352972982	-0.699497440908884	-1.8104149630972	-0.133959486403667	-1.03509085865172	-1.36329157781259	-0.718866291147491	-1.23524268892211	-0.69008468744473	-1.22645328010402	-0.864306373934858	-0.465888705407546	-0.428041057236419	-0.549754309533983	-0.346553295181677	-1.04159340315375	-1.54529691635053	-1.69902616178603	-0.373932379174563	-0.000865504748774448	-2.01738520373028	-0.110749394430597	-1.89930986251243	-0.427628158337875	-1.00537881279717	0.932751888631843	1.04512779648301	0.722519498624835	-0.207917906749929	0.464049629611178
TGCT_26275	1.34722042456315	1.58680732286099	0.851945231887334	1.18475648813542	1.51777940714982	1.34023724533866	1.01814414642157	1.38303497367968	0.878987087910274	0.0955564307506389	-1.41277969226379	0.129704878993574	0.00100428044129242	-0.675941381367512	-1.3799710582193	-0.879726694284161	-0.539204146379013	-3.46057406499083	-0.748258207693831	-0.797076020557426	-3.04381275344248	-1.95310064574886	-1.37575482957015	-2.80727893823454	-1.45332067601456	-1.63491606479797	-1.06176681632959	-0.887342663253152	-1.44254519059115	-0.874388730728956	-2.68444561682407	-3.01393749470999	-2.79872272020985	-2.25729222953235	-1.45525113289077	-1.27739021551444	-1.77415228576612	-0.9432876159329	-0.544658268725107	-1.51043215911514	-1.18131663536003	-2.80148348404497	0.269274046761778	-2.57367086171698	-0.0259566236326005	-3.03883304645458	1.66182549580058	0.631555726742032	1.01119841326644
KIRP_49778	0.358138821235802	0.998069698795151	-0.080517309334402	1.19741940273469	0.802376735667643	0.707099486960888	-0.0379954614227982	1.13199305958184	-0.316741267422857	-0.221892545703533	-0.910040405401257	-0.0879704928824552	-0.400011461818953	-0.967516650447017	-1.83706932306747	-1.03839266797998	0.166275502121236	-0.331178019115029	-0.63840769497169	-0.678595408756827	-1.36569130371486	-0.991634665968717	-0.849809811797859	-1.38220005190481	-1.20873564586679	-1.53737081724374	-0.861672044133859	-1.21832503409747	-0.940314884987309	-1.51006425518486	0.0718849805925048	-1.22405919574455	-0.907404579430315	-0.963423871029944	-1.36093338511476	-1.11457821967521	-0.670960725341523	-0.775870632699133	-0.293977837198803	-1.61137292017977	-1.05698006443345	-0.970033137832081	0.532543153972505	0.195863171446045	0.907862076665034	1.35746884280825	1.09519982344028	0.696297110969093	0.384865729969885
ACC_10651	-0.0527882758903484	0.388950785361758	-0.167638568468315	0.480825425430705	0.420329779671935	0.41344862124699	-0.0888914857585705	0.367867741942008	-0.163861653222377	-0.478543743609968	-1.05076325337693	-0.256927251983366	-0.31121784612479	-2.32499288069357	-1.14992888150759	-0.697884482444369	-0.074165681207222	-0.391426509141919	-0.936517407315184	-0.488361840524273	-0.947228122877936	-0.650607015414459	-1.06203334197157	-1.21068136626561	-1.0819513697765	-1.32504316422489	-1.23265317219898	-1.04772048510658	-1.17769144884554	-1.18332523411172	-0.304941297783794	-1.15750481008035	-1.39542586287587	-1.19154665566354	-1.1218294017171	-1.70504493565121	-1.47781544937915	-1.36140872759911	-0.127203773015188	-0.883112129611365	-0.988020971542411	-0.568875669234369	-0.481996806720853	0.327168869962991	0.352922452195069	0.629511460515025	1.04478886163627	0.812358849132178	0.128918980016023
ACC_8379	0.588601279333504	1.04670887675005	0.141949259599996	0.117929549549894	0.269112941477642	-0.0541721607492569	0.0691638816397164	0.556350805262003	-0.44793329749139	-1.2571613480585	-1.07289203762497	-0.0922718942861209	-0.611602132621144	-1.00184518813234	-1.66388329000302	-1.19055580759685	-0.181346878838789	-0.634276358472623	-1.47490430790614	-1.22478000535671	-2.06773554293793	-1.79278957993296	-0.841933969728204	-0.825636514086455	-1.15689868062815	-1.59045649730478	-1.11509223539034	-0.950698706770055	-1.1660324462265	-1.33000637268915	-0.331546362901286	-1.90165173211631	-1.4473996165348	-1.14275534015589	-1.53841844082968	-1.89158059069727	-1.286700621717	-1.34121819895146	-1.49044456570378	-0.552732772205754	-1.07225210601659	-1.58064327623362	-0.490990144513455	0.232045878791109	0.515026782952674	1.22627681273972	1.18438226683474	0.66672748848734	0.618840397551808
CESC_14066	0.110906330390685	0.374630483844395	0.553476123280314	0.819694785394985	0.96196641929571	1.03511426568292	0.901806261587712	0.463491481319056	-0.852698707090837	-0.100230336647399	-0.740455079133752	-0.529783276242029	-0.230388507140483	-1.9451500163939	-2.71040811136075	-0.901006493661979	-0.85732150086462	-1.75589547435798	-1.24461749003593	-0.892343046865497	-1.16444637529218	-1.16435905428783	-1.31935882310491	-1.04084693313091	-0.631851997581204	-1.60015464996708	-1.03300779690503	-0.569374817611158	-0.608037057987972	-0.557619493345817	-0.0733289856343076	-1.79467401478392	-1.31205719807981	-0.522938911821871	-0.871922141794114	-1.39393225941727	-0.641082719389082	-0.812569375794343	-1.87435608186341	-0.460579816138046	-0.703170470073871	-0.925134698644592	-0.0914689938077391	-0.212438231159969	1.22929151389999	1.34853440916608	1.53998792235119	0.86425772041959	-0.28210901301896
SKCM_19751	0.687329986997607	0.659053255472969	0.199998018189437	1.75948447247067	1.91960807333896	1.47161209268333	0.61896174015857	1.14408232443944	-0.34747796504804	0.142359099164209	-0.987363977773123	-0.525698772073869	-1.24796175371703	-0.959285037517263	-1.84486777163828	-1.05090592529323	-0.0853276648432875	-1.06197071555409	-1.22696145299421	-1.44612294814121	-2.24141353938884	-1.19981250290237	-0.76027425520448	-1.8487029817914	-1.71037303291926	-2.25433228978401	-0.469694737697702	-1.00246827314628	-1.04155528288325	-1.03347481455555	-0.929530560240544	-1.17204861191337	-1.60691975864797	-1.92223770882292	-1.66404276084999	-1.4943648316003	-2.0045874425633	-1.18756526962978	-0.704067493244103	-1.55037058086979	-1.36668071699759	-1.4395739735392	-0.395383528454748	0.0709476571291683	0.949049038543803	-0.643768397561844	1.54064011455977	0.902865378958942	1.11066765391652
ACC_15118	1.020404389437	0.689994316919872	-0.057351277476771	1.49076192237034	1.65280511404415	1.41408449075122	0.909478987801749	1.41297270146225	-0.265605331637357	0.0353456686979214	-0.459319704547612	-0.584253175651289	-0.239692186072433	-1.47669875399971	-1.25134417899869	-0.270877485971419	0.7136845256596	-0.695066013733366	-1.27168506038164	-1.03391647579011	-1.23862630463834	-1.75969372174237	-0.908404624141667	-1.3550902860466	-1.56811833819951	-1.66233890243859	-0.0222474476800887	-1.23044477250669	-1.21521136904843	-0.161004896105339	-0.363950783458762	-1.25798131185544	-1.59637444124677	-1.02811787752365	-1.31815085217894	-1.66766939168527	-1.32145557321846	-1.54887619655362	-0.561812798524345	-1.23742328272073	-0.810052360953832	-0.947435557109077	-0.517994177601266	-0.026897430504671	0.183153523430382	0.0199345012026262	0.105694027709416	-0.229680675676027	0.310936370065224
TGCT_14183	0.831867337636839	1.02244028318295	0.494850715944862	1.41596135204472	1.56020605526183	1.42569505486162	1.17063596785639	0.156603218766351	0.57077638293314	0.558789370683403	-1.00472249006714	-0.899563591449227	-1.14277543128445	-1.20196325495735	-1.64423504782934	-0.418410405003359	0.256794153801285	-0.631344665173431	-1.34836007664213	-1.10400112949663	-1.11123680969266	-0.769003647886939	-0.462582918567078	-1.15522316212178	-0.569255187407084	-0.440387550697706	-0.609167443856827	-0.41251471542095	-1.27498293341273	-0.242646263230764	-0.13989116086808	-0.778293011192527	-1.32904041858639	-1.88934708524485	-1.21628902823122	-1.59208811487487	-1.5218358887749	-1.21998842170783	-0.867815969026187	-1.03755615879592	-0.76149860422009	-0.955693584738404	-0.489894920744047	0.035896155992222	0.215234106286027	-0.638687111583604	-0.0470130861389277	-0.056408098236667	0.172941858293709
THCA_27322	-0.377454092463586	1.6512796403831	1.39828026512037	1.28897345410401	1.94400201564723	1.79710953476026	1.04854885477157	-0.0662940005613715	-0.112363715155117	0.299104301165571	-0.273115208601392	0.0169965122229776	-0.514484024740797	-2.07687842670877	-1.91015010352799	-1.4743939643598	-0.707640372485375	-1.0946255811461	-1.22982398992401	-0.309669129853103	-1.76059578880121	-1.16112571704735	-0.815545068968501	-1.36948010806007	-1.09878034155087	-2.01921803989109	-0.623642942204651	-0.662934779431786	-2.13322892131611	-0.823750864211542	-0.0458764582938587	-1.59999594005467	-1.57457321617947	-1.4374530841671	-1.22529129700578	-0.964781250483016	-0.880480415513696	-0.496428247201231	-0.00218250090660987	-0.882194627499818	-1.33973558077696	-3.19442489053271	-0.18737876113486	-1.28564918623988	0.854546360100944	0.858272662154384	1.20026543480101	0.0131084995484887	0.582322370223927
CHOL_34600	0.664940181217108	0.252736955615778	0.403319623847353	0.404670827309032	1.30802395017741	1.46434083493428	0.683710573929279	0.769691634210133	0.0771452484274961	0.0760434052224053	-1.13318225451724	-0.315302771560969	-0.469534571829101	-0.920660095165617	-1.11548149711893	-0.692411144455725	-0.577652884898741	-1.62089302683021	-1.33421118837538	-1.39708450576863	-1.21223554339375	-1.58051838308618	-1.24617293296492	-0.574270033786235	-1.12102984230534	-1.14189261641325	-0.848907383024409	-1.2970571422981	-1.65041631085609	-0.736729356725561	-0.203165388098126	-1.11525504122992	-0.89159175622784	-0.358388218637928	-0.975400272114089	-1.51608053633144	-0.883115891986511	-1.38712074727975	-1.6478796494746	-1.3474819317249	-0.930827128557056	-1.35726849240986	-1.10391834118148	-0.335475540791791	0.711302150070449	0.463085759249305	0.885766892285305	0.887518219340756	0.715695484565319
TGCT_14328	-0.639498524528817	0.191067793301334	0.273312329545353	0.0447798198770881	1.38795786158177	1.45996931003869	0.819033474684581	1.16039654912214	-0.351836601075981	0.543643516994052	-0.0936584125917621	-0.633626819213281	-1.0947540047455	-1.54543258029004	-1.39012868568757	-0.607909334896673	0.110048126293607	-1.24432195979565	-1.24605114566758	-1.11914698318598	-1.91443757443362	-1.42959802315834	-1.59360504927997	-1.39411016663026	-1.00691862648857	-1.68292115924885	-0.444949285974434	-1.19500536503061	-2.04136720625381	-0.657057599017961	-1.02138550326157	-1.4251806139094	-1.81318913489513	-1.42371634228762	-1.45170664726812	-1.21512653833739	-1.40994934252309	-1.29810426290783	-1.39346635768005	-1.05270201248527	-1.49394385668986	-1.44983043395383	-0.542049781733435	-0.564117253616526	1.01107915928226	0.0740641364672738	0.727737582455916	0.174419660086039	0.137598713001879
BLCA_19143	0.464553752837872	0.670855060643795	0.221011643431767	1.31965929936457	1.52004126266944	1.32193267134357	0.930994415189067	0.982635476794334	-0.340270618325837	0.168204316066995	-0.84160011463935	-1.35317262002391	-1.63010216123902	-1.14745701755066	-0.985044442614634	-0.970117122020796	-0.204778082979439	-1.18599948053475	-1.08838506085677	-1.27941885754892	-1.68190470815426	-1.11353327688003	-0.818530049560646	-1.0672583156722	-0.887322474398206	-1.24063707913944	-0.699222690540997	-1.58467266990551	-0.888147890069878	-0.569030381970253	-1.1784587492528	-1.16129408047257	-0.900259426577711	-0.529516200381392	-0.858425522567553	-1.00027321076249	-0.835182494959161	-0.974673711910517	-0.522374898921354	-1.12695279341535	-1.01014277116119	-1.09873085598079	-0.481903944255774	-0.277016674168623	0.272492096901411	0.550730756947079	0.169013830532718	0.31278862633332	0.142273735794407
BLCA_61709	-0.0194317752503759	0.334290579709984	-0.476929611190325	1.02878219501999	1.16516877872416	-0.231822962862052	0.320185131132971	0.229796201686122	0.699766522782996	-0.39015758143723	-0.158949992786127	-0.907703315743468	-0.419547768730034	-0.790539463732476	-0.77207278691654	-0.440212490073028	-0.905764666886252	0.314525856169673	0.482074018797376	0.32227514311437	0.458548008437236	-0.0460837526016773	-0.589164553655039	-1.32030733288805	-0.777621132102955	-0.147944459451478	-1.03749870360887	-0.346895692799237	0.564228852590703	-0.545341689039966	-1.27339118034458	-0.923742593877621	-1.05636134880602	-0.014979508435542	-0.156540358569552	-0.297689668350193	-0.326209170439999	-1.39857944072049	-1.92668298294939	-1.19713041611063	0.525931560668571	-0.714517510269398	-1.20513271387463	-0.21551327883728	1.38013004399582	-0.764121722771318	1.42469490236697	0.258959268562247	-0.476910763730746
CESC_44788	0.142380298934182	-0.269159935635871	0.751382050405635	1.01320572035063	0.601098227174811	1.01796348990219	0.293536823347424	-0.324925833359671	0.0290088589432944	0.556481113143772	-0.325004329234188	-0.423821222354245	-0.669186741225954	0.118338221428004	-0.755488767096693	-0.940097538466445	-1.12395283755819	-0.846707327973174	-0.470054002292936	-0.682135574974967	-0.138112619696785	-0.734638642540177	-0.521507408236225	-1.34459930759415	-0.662045709854215	-1.42810677316701	-0.482270368106239	-0.472120918029642	-0.573872176474956	-0.76143730085875	-0.368270111461846	-0.599568720417083	-0.713855331809026	-0.385922086654349	-0.825954777150876	-1.11787800760897	-0.558794830505205	-0.883222038764639	-1.53395560271086	-0.520067911119999	-0.76766412734814	-1.40031957491772	-0.251773991606528	-0.192272952218226	2.43102386924252	1.42506304822138	0.99093344396683	1.64153696375666	-0.540147874890662
LUAD_101538	0.75372519827728	0.456145464752267	2.54929570064833	-1.093478451885	1.62004171506834	0.584265427927313	-0.593352629757159	1.09850483279955	0.915388948699175	-1.08784532559897	-1.05442067386478	-0.999456288797274	-0.626362489085031	-1.23101422062611	-1.67806324016201	-0.395336710920209	-1.07686999063493	-0.450217456169641	-0.634404825525912	0.0353385692845567	-0.296552574438438	-0.336508960391281	-0.383377241913495	-0.259063736814985	-0.571331420586649	-1.33739248389945	-0.304724137670754	-0.333639761707489	-0.48315788720739	-0.212207263455193	-0.837425968682973	-1.45642612224083	-1.41757422053411	-0.870741064541371	-1.4369534758566	-0.48985563837088	-0.727574867141085	-0.316090803869364	-0.870284060139264	-1.27844055407695	-0.558721820075673	-0.972372860280298	-0.787865839859135	-1.0535623228739	1.27252998241134	-0.857177801625546	0.909251921327694	0.013945342017629	-0.883704072381768
ACC_65948	0.493329527746642	1.65569294378375	2.13875825024039	-1.36996333719569	0.462654602258723	1.62845328160581	-0.121917455124156	1.5006236125059	1.663406278995	0.633421890495596	-0.734799008315326	-0.307339841428963	-0.420101915845191	-0.337710250520536	-1.65814653813457	0.335667463562626	-0.957021091794092	0.0198710295235305	-0.935827942173468	0.0816313340453698	0.368789077298406	-0.411154504402838	-0.762320092621521	-0.421803052212134	-0.450506070457266	-0.317943008646744	-0.582499212075883	-0.0146605083381832	-0.733716231070779	-1.24595901914951	-0.876713117797766	0.0792869273615642	-1.16589237324956	-0.286984051256879	-0.780654239863469	-1.42706853575144	-0.915532572946555	-0.618542967443011	-0.00181344556798013	-0.562035214962844	0.067675434257116	0.0411849403865467	-0.474210083180441	0.130155862310349	1.01997963961635	-1.29575926673614	-0.603724989540704	-0.531160990179162	-1.26543739395433
COAD_10837	1.71755944374166	1.20163648784727	-0.205439438151561	2.08617959918954	0.767752964947251	1.27717695080285	1.2333737756441	1.79890650938758	0.363285977284946	0.188201642977986	-0.455067187821241	-0.406537865554053	-0.19111122069724	-1.10105182134482	-1.7300445941363	-1.04876216273617	0.0738984946558752	-0.696142539664548	-1.36468593992623	-0.158395342248126	-0.932724230721258	-1.65604895309215	0.00185593432211562	-1.00743084541281	-0.912009699514232	-1.41273361166388	-1.47007616590295	-0.924817817445642	-1.34179886402458	-0.876563630350901	0.416717667350786	-1.63554533802992	-0.88974531742443	-1.32507419628273	-1.0668792483098	0.614734901141266	0.0448666580074057	1.1500894173032	-0.495954811783674	-0.442634290733544	-0.154911317332263	-0.212986424438423	-1.1240954918796	0.139288455748547	0.638062341250816	0.575243997004885	1.09900593138347	0.444607207671008	0.506036248391125
CESC_4159	1.80271755997726	1.62351256623632	0.64058706497267	2.08348474084621	1.39112812325672	1.35734475085355	1.8368765163765	1.56168761776879	0.655772948515094	-0.57877172531203	0.453660208533155	0.587735883389709	-0.0721512996699074	-0.0988936727462812	-0.853327560503716	-0.628826633947828	-0.777347371831761	-1.40166934038429	-1.24879494806606	-0.418822557854105	-1.47280949371326	-0.471325625419315	-0.777778697529839	-1.69061234400673	-1.07057319180707	-1.37009728309187	-1.22611284748367	-0.732899626114247	-0.604194006626749	-0.0793072543130107	0.294899233133559	-1.28382739438753	-0.539565886943692	-1.28243786771072	-0.486321803243929	0.487136921200614	-0.475794824294423	-0.0582653478361177	-0.766164310831318	0.252446312490158	-0.546094915223589	-1.27136044135056	0.830866217940984	0.127562627516321	1.99028111327775	-0.952735866646117	0.838496063477646	-0.477254458468725	0.9870079614432
TGCT_6332	2.11035553094797	1.2424562820605	0.68910099882856	2.17076133829484	1.31419501025668	0.706039066680636	1.04698278039813	2.14487502863684	0.685894028955005	0.198594139397826	0.0537929801469463	-0.974550532726311	0.0508142640357718	-0.699181884509223	-0.381019506023266	-1.00100967913542	-1.03617876299345	-0.204471021768887	-0.397518456183954	-0.60300983460969	-0.20412682769939	-0.191353902321262	-0.497806974431786	-0.298527400147807	-0.334194026149732	-0.164553342034213	0.306991362185526	0.452211507838848	-0.848548346651578	-1.04972338695619	-0.670967835358312	-1.20134855058638	-1.54146179462927	-1.09747079108573	-0.858911048013089	-0.723155309396362	-1.52492212231077	0.363280192800167	-1.48354689309056	-1.39708764281767	-1.29226587363653	-0.857034834698804	0.99969886657412	1.40401913998973	0.4972958198853	1.37233367464227	-0.41686018211617	-1.11602155381031	-0.527084951275799
CHOL_5867	0.721397593677427	1.23826816885032	0.541902609247961	1.84834745074118	1.0315872835895	0.738537808783177	1.56984666878993	1.49831159129191	0.855748365833817	-0.680517040492397	-1.00401212525817	-1.0029886444816	-1.11575071889783	-0.224069368401595	-1.02608177135664	-0.639970978015877	-0.232542598714288	-0.265483677932151	-0.0460174402169304	-0.762445584957718	-0.622158777097026	-0.761289984979861	-0.487652429045058	-1.41685464001911	-0.785776603243772	-1.82215740627018	-0.862604973767465	-0.356095854645826	-1.94768186770681	-1.18601595609308	-1.07449383856204	-0.984308893979483	-2.15677759552484	-0.614581188015108	-1.18121225316712	-0.265619465099849	-0.149343734822803	0.337165258544272	-0.177606783009771	-0.558256633817853	0.487244502387533	-0.336415354921678	0.360870604436541	0.586619034587769	0.793881267704923	0.414449230888233	-0.722547984375838	-0.0825142492390487	-1.30973289630623
CHOL_6672	2.26200503709082	1.26207007961149	0.628514404356878	2.14211826482497	1.41025057431842	1.01001118227329	1.46781550939671	0.310316681447894	-0.124837437995906	-0.757329944320889	-0.54912781417473	-0.343855245325252	-0.896442195278635	-0.0251217848687322	-0.0477097742399479	-1.28561224496438	-0.838061868393997	0.036190014503612	-0.567051062673252	-0.575810830222375	-1.587538638546	-0.598523472403288	-0.847992119071066	-1.05098648725442	-1.43968414960184	-1.00687710262137	-0.978067487243807	-0.377593183249252	-0.970603416324846	-0.985298389147063	-1.47116903543903	-0.374332117376387	-0.80920326411099	-1.43375240935244	-1.4009249030061	-0.793860265364262	-0.57040467223414	0.299884474806556	-0.922725828098292	-1.3363844967296	0.449140898876287	-0.0772859218538571	0.602447962342182	0.940519350415712	1.7676563546364	-0.526662420347465	0.732462999763401	0.101705458638448	-0.0206053263661641
TGCT_54579	1.67385353164227	0.418999563008195	0.0431340841391528	0.582273648706637	0.844430191376823	0.128824953037913	0.493522413410378	-0.241448210488311	-0.0107499172412906	0.179229668633712	-0.687339583157003	0.327399932043122	-0.0375417160902529	0.261151616133176	-0.410988245929331	-0.535473317276316	-0.831984103916683	-0.371622194123233	-0.154318681686675	-1.00161731906819	0.204388364230135	0.228210391440675	-0.677387576522847	-1.07437281701608	-0.503124536647242	-0.82577253390147	-0.131636581104288	0.0446076778666304	-0.401145478149113	-0.339537558189675	-0.291611888972988	-0.189351128008147	-1.38157309300104	-1.09257615804518	-0.464365290051497	-1.12876193911218	-0.710417579029435	-0.177224161127627	-0.282586873379465	-0.967862906659142	0.159426276821695	-0.929730259917228	0.0808095858422542	-1.02397818623731	0.265914594852639	-0.888205659674264	-0.0152324623028441	-0.49130446854739	-0.332737940205971
THCA_71679	2.24926543236178	0.634689114563433	0.358454396636187	0.563313820378986	-0.0225274172635874	1.62663363746347	0.184568632314648	1.59284244006813	0.0309604870579765	-0.192415777052176	-0.731944610669772	0.120945251711896	-0.409187161776141	-0.419828424005259	-1.80400316678821	-0.164464001061985	-0.0545165511382626	0.104823670224482	-1.28519707090835	-0.420178305039444	-0.334610156372663	-0.89058180382665	-0.664013703598882	-0.967781523313228	-0.584668032553602	-0.441962935352652	-0.328748293671947	-0.518734777651662	-0.772790923835001	-0.711183003875564	-0.663257334658876	0.558529068180733	-0.686650232430394	-1.12829533450983	-0.836010735737385	-0.638455149310357	-0.436290432127386	0.127388426499014	0.0251454884075297	-0.116887038705307	-0.678440687639783	-0.235078175931737	0.601842768592515	0.235547758238623	0.335013273983849	-1.01764476428938	-0.487142282135173	-0.167293481191686	-0.134841952434425
BLCA_7509	0.849728430793836	0.483179047747162	0.434106053839598	1.57561523009384	0.967369350856256	0.223206622691412	0.870504748092306	1.31400688592873	-0.49040845555185	0.15444495911454	-0.164706875458588	-0.971885493276399	-0.201067883260104	-0.51653089514786	-1.0428417998493	-0.315385441777693	0.215988921003224	0.00966263553744984	0.152182134265733	-0.887078671247179	-1.01018678125385	-0.799525862890517	-1.03983553559295	-1.70622637093606	-0.503612563518339	-0.22667432656851	-0.86025306291268	-2.98329625703181	-1.26592061763742	-0.918174799904525	-1.0801324553468	-0.732687636375976	0.483890049660101	-1.54361076102934	-1.74156800487339	0.113147993836755	-0.464060055060244	1.01390442266411	0.39835506032751	-0.343001182377757	-1.02124303184057	-1.5615838138372	0.195389922218412	-0.667912160950937	-0.690235641231222	-1.17316503687248	-0.647086016222815	0.338626878569717	-0.248482632069057
CESC_14266	0.592366506995602	-0.328757912513308	0.988779119459238	1.20510800628115	1.37643555698638	0.66275949602521	0.653139328143023	-1.2962182005234	0.130050061698401	-0.0971283883235676	-1.13866796070128	-0.602563626466933	-0.172448344102341	-1.85757038015539	-1.59826737808751	-0.904211508575683	0.0839222248784068	-0.818008855724539	-0.640020728738502	0.0319890420688909	-0.28863291942651	-0.49251910932883	-0.698099458662435	-0.123566069157723	-0.629356542339481	-0.260398550272177	0.235520069044604	-0.159427254749153	-0.110488633603193	-0.284471330171372	-0.089976339229767	-0.711853069973166	-0.801897485553576	-0.572140081798786	-0.866376126248609	-0.186151444175174	-0.0867189287278292	-0.462219226159642	-1.13166772237636	0.280175474381275	-0.0409317258533255	-0.585529342554742	0.081544551331227	-0.510679816572549	-0.285368895187091	0.175470653356203	-0.668483180603889	-1.04774364588856	0.146370515558307
TGCT_61208	0.906502184603418	0.866307137158399	-0.317183890328638	1.19828361742675	0.805104731854282	0.71587047612927	0.411776462692036	-0.392379220693434	0.205348741864726	0.030264407557766	-1.17896125218188	-1.15546663938133	-0.429731023054507	-1.34323280869098	-1.54713058935394	-0.694733686361308	0.430398959652015	-0.534240206698033	-1.07868505378128	0.240528018144782	0.349625197382366	-0.00108153228102648	-0.117671881814414	-0.477265602953605	-0.894668314323821	-0.343283092222307	0.63697131345662	0.241511409922589	-0.602329005763282	0.648311951115701	-0.39489532973767	-0.364875316504991	-0.608644807220985	0.197986770267962	-0.763215324022239	-0.879268037334967	0.586902908832528	-0.00226927242767516	-0.7110785598566	0.285304862787659	0.307542385996042	0.466693487880957	0.0167332660921877	-0.604700986704305	-0.157734806629061	-1.15330943063834	-0.761734253689902	-0.921083021418903	-0.229069279178855
BLCA_19152	1.07144208517935	0.816094106201852	0.423003299049762	1.42235849506003	1.39163746722181	1.41217267872322	1.14974749601456	1.27898152935825	0.118194685223221	0.439989349128584	-1.26212346089164	-1.47724779314805	-0.782322758481694	-1.23503320268842	-1.5634990193155	-0.509422917054867	0.28697084283595	-0.907692326152714	-0.789531697224273	-0.179723637103706	-0.789438824751453	-0.458214895422598	-0.148906801070995	0.129810335197159	-0.103659890752214	-1.04673006213806	0.016495204782963	-0.150145905543029	-0.777990026406976	-0.314755124237942	-0.415272225678228	-0.915535146437844	0.0974411573209375	-0.181329446162029	-0.334548967512536	0.488871442052754	0.871159555623473	0.345126811486407	-0.576410311537124	0.759423158261817	-0.395714538717262	-0.0606171751806173	0.424759202614605	-1.38031876466064	-0.577416502632873	-1.25580051649071	-1.48018451436181	-1.72636365748616	-0.409737250045644
PRAD_20658	-0.216819510433391	1.02950746878485	0.770246654883969	1.03791299252925	1.59824846730174	0.830413200864279	0.768893324950598	1.36275602948844	0.675623102655556	0.447374846238385	-0.932260387371038	-1.28530873071572	-0.921139176984982	-1.62297122790024	-1.33627316274081	-0.978008067549372	-0.203720257705379	-0.385402606761184	-0.9706371331584	0.304509257921503	-0.48904461123311	-0.307393278150712	-0.472873705845825	-0.0507556633298796	0.247466001359661	-0.815575646548204	0.205115274126769	0.0952651333250421	-0.00765009742768363	-0.136987675372117	-0.368116369489873	-0.761558624359515	-0.499396678962685	0.107027467454047	-0.128370462766991	-0.0552879813586094	0.58516545715579	0.0876133606834717	-0.0975748601494875	-0.282488892795855	-0.373599103325749	-0.326344317144038	0.415069590679932	-1.32553461644575	-0.476858214101624	-0.755959926005491	-0.0829111302560275	-0.944905109713047	-0.738663067272694
PCPG_86770	0.560206940543985	1.24832854508167	1.25444288826765	0.677455190791647	1.48791535209396	1.56104621591861	0.946211336551753	0.118547441622589	-0.456274573920949	0.701652290728071	-0.811479809080567	0.0304991898535762	-0.124645055455518	-1.69303639423295	-1.94693607256501	-0.711544186185875	-0.0400102825366853	-0.356866707501809	-0.114061238921217	-0.421485152829669	-1.73233730071397	-0.914270991277877	-0.670387284749937	-0.28787553727151	-0.873693556248495	-1.24662585708637	-1.48564065448438	-0.622196239034797	-0.570086966354803	-1.02600529869116	-0.125933444067032	-0.642269898992599	-1.42941543196091	-0.549039676621305	-0.745849610244639	-0.60900252562337	-0.279231647308174	-0.631384903555628	-0.712846290212378	-0.122591784438947	-0.435441052617922	-0.528310715859312	0.674485185582789	0.0252667820484627	0.516863152741309	1.3629038911672	0.578968256476937	0.397951608890816	0.670402660675491
TGCT_73089	1.5855393190548	2.12384213187504	1.15946105962107	1.77484269073508	1.60113851617565	1.89907724832465	1.53144542060297	1.08112713216024	0.919250640008434	0.31817425728778	-1.60517310609571	-0.408537956905993	-0.312361372907328	-1.82628792564932	-2.20202870101334	-0.751718588723269	0.106260493117463	-0.805900403297475	0.0374990586422239	-0.0684891195046733	-0.854790026920311	-1.35942178795922	-0.705818466335292	-1.04352812540003	-1.27968710602561	-2.73925634015456	0.0865108001068977	-0.354482824046859	-0.644179986338335	0.179549073570462	0.250314852197445	-1.50746598347464	-0.77435416029107	-0.263918276348822	-0.790073702706804	-0.499818937894775	0.595400557238198	-0.00268862541870707	-1.02842111544676	0.511275112382135	-0.293678075741224	-0.529661014893112	0.687795335358869	-0.698322342535173	-0.241339776318159	0.898957637287044	0.615181235158357	-0.755178017543485	0.650222831893475
PCPG_79635	0.513582852809219	0.794095779655623	1.28797355831583	0.299410480154941	1.5884541711714	0.657713123927329	0.510313304046843	0.536226705665448	0.0672478572523074	-0.0600738669747045	-1.20147016514737	-1.21017467874543	-0.858956764136008	-1.55766998312062	-2.04773486514662	-0.384264623770061	-0.501483512976274	-0.148336137993023	0.100509109143968	-0.113174580666182	-0.508846278891899	-0.555321313774924	-1.04255567146116	-1.23411889193449	-0.986665668136965	-1.7763449733832	-0.455702764363727	-0.0703756072965609	-0.173290838049287	-0.735559537006218	-0.44560707715452	-1.56766292308018	-1.62661382129897	-0.246135760178115	-1.43220243679963	-0.992793384173948	-0.237656597107653	-0.279667402261319	-2.0013687189121	0.0734282152471408	0.123004851896235	0.188159418952384	0.501781916699964	-1.01600786945264	0.862859058286515	-0.3218654627854	0.237650757423013	-0.351481080653731	-0.44643841006067
SKCM_98682	0.574537252493403	1.75752685666383	2.15308248380403	1.19789650748675	1.75242941517475	1.47751257837	1.03574155720843	0.476981771227319	0.298653939299609	0.489973217724889	-1.2840756455226	-0.681240627023946	-0.673552150443775	-1.30653893200085	-1.74881072487284	-0.773610819138889	-0.67676630820955	-1.12961493522882	-1.12722141560916	0.128194122196961	-1.14333485775702	-1.15869382533919	-0.813113177260348	-0.430601429781921	-1.09634844984271	-2.01678614818293	-0.534379109328579	-0.193356172217737	-0.0821426532279563	-0.698728131526796	-0.566154875036837	-1.36271417441345	-1.3080445500608	-0.564774764347916	-1.04564882445501	-1.40538073200554	-0.421957539818584	-0.477158768214421	-0.800633612664398	-0.614328397154564	-0.424136047120776	-0.9316996584306	0.278426934646618	-0.8063811222232	-0.131216492678139	-0.531561829435113	0.200985474590735	-0.301956756665234	-0.171261288446129
CESC_3075	0.626670718857419	0.845392756960869	0.221247209196578	0.672277033731922	0.888702055106011	0.987719260526513	0.461855195534408	0.884638815186239	0.527202112175438	-0.400494479024992	-1.13580424238345	0.234584117062046	-0.189166605869121	-2.00053561919863	-2.22644994211744	-0.820633469834437	0.159697290313034	-1.16792434127246	-0.572678521960611	-0.434326155752746	-1.33972713232914	-0.991991459867474	-0.829110759545872	-0.530689465694446	-1.01769278137496	-1.16409153982144	-0.141778640027737	-0.300875589151171	-1.42313745336241	-0.475546165992703	0.452767601881782	-1.72114545146214	-1.81222646780952	-0.925598546077956	-1.06541155837212	-0.975563111113061	-0.0696779309210882	-0.617663379431399	-1.26678413703367	0.113637552876977	-0.454133144046476	-0.880068214472432	0.264049494282049	0.400999094439633	0.707712707669108	0.521790949595868	1.23304120010468	0.247594005098246	0.344639972810707
LIHC_107710	0.994155888597899	0.986907705935896	0.405410860496041	1.86094435337763	2.01404744459037	1.89403677242543	1.20652459499798	1.07927982409514	1.11221850766541	1.12072059227355	-0.988644279521036	-0.457181996410317	-0.514415387711859	-1.2354244666002	-1.11132140563311	-0.851661746432572	-1.22240396119853	0.112418612199594	-0.680393389096226	-0.0220124887831457	-0.578483727883869	-0.070163707645011	-0.831791453417823	-0.664366967001775	-0.520419224354811	-0.242812078433303	-0.600366291803848	0.407278174205717	-0.510447481733774	-0.250487197968011	-0.857193033563391	-0.666689640570022	-2.00416882024855	0.155386459204758	-1.85243891081106	-1.20066356751428	-0.887391282575912	-1.26045609124621	-1.17689606069702	-0.075020019028595	-0.452348390330615	-0.108657214594808	0.794083354166934	-0.906235466047423	-0.212531587985604	-0.640433182721757	-0.922712816353633	-0.990191852336894	-0.252663994985625
CESC_44332	1.01756589060022	1.88828585996591	1.86219252830315	1.42216102537103	2.06157808544988	1.51302742022397	1.57829098533653	0.863976986678424	1.49113298240797	0.740492657260554	-1.62975307677346	-1.54378115916117	-1.38192802959743	-1.60716613351401	-2.35936757886531	-1.71283254689486	-1.17987187475111	-1.22678152856874	-0.745453789764557	0.388407835204815	-0.445079563733391	-0.624880055525994	-0.624401236700187	-0.292266527605036	-1.05293134109089	-0.872136944859702	-0.260764957373799	0.0172261245947416	0.00595741358766855	-0.690239949601021	-0.953012500220463	-0.977224947394757	-1.02819719141737	-0.0748496883813621	-0.967248322332003	-0.18795554196871	0.56835552316605	-0.161424400340433	0.122489915679662	0.954937068630087	-0.404581699334138	0.0732652538426022	0.0979665992901495	-0.824096629033386	-0.101125621972915	-0.954024767935191	-0.466310244545728	-0.0231371141297467	-1.4606745429206
CHOL_6616	1.10955965210972	1.15633644960735	-0.0441022643041169	0.854709716215036	1.06480735612679	0.823641835575858	1.37049956654153	-1.35726326895177	0.490637550161649	-0.397917976074065	-2.2425266180586	-1.49753938757365	-0.78748316994664	-0.435536954260019	-1.05972449534108	-1.32536776482347	-0.67121636346745	-1.3373741765419	-0.668517590732224	-0.997469020806755	-0.740840423387388	-0.43632368068455	-0.00124650447141406	-0.556606124809932	-0.392861999125629	-1.6178564438864	0.0918521848682881	-0.37673638847679	-0.074297773700466	0.142818133130578	0.292226542794116	-0.596059348044188	-0.0161752659129686	0.422112401017897	0.00528554427135131	0.411291714169209	0.847206894830975	-0.00769027138989742	-0.98564558046976	0.39773867514759	-0.145275758096324	-0.138196903064162	0.497680319178074	-1.45789849254419	0.375759550514546	-0.649174740312057	-0.650553226040913	-0.877448965251781	0.307028579281891
LGG_71858	-0.117161022735848	-0.126737380727944	-0.367309875200395	0.195223178001114	1.6507463472223	-0.234625156524005	0.318526172041353	-1.44547560989443	-0.00783802659568344	0.00197193615728342	-1.55441456307008	-0.570489948784526	-0.227295077329544	-0.374383185732975	-0.821432205268879	-0.596949095193636	-0.693973233982583	-0.782066153462782	-0.798296338245181	-0.91192553973157	-0.465606962716442	-0.301684817724396	-1.43811594554546	-0.280762209800962	-0.0949059476444152	-1.23621649324102	-0.213137676725352	-0.0488673190744091	0.282276865268782	0.0129038263356307	-0.562439336074066	-1.32321046457919	-0.640590580128244	-1.03037249848244	-0.580322440963464	-0.42807539679952	-0.540125559267435	0.136266878522257	-1.07948630914877	-0.601615866432992	0.220211725287373	-0.81909371553344	-0.544314377706922	-0.31594968390056	0.164249752837066	-0.951755442292061	-0.525940795788833	0.114523899248381	0.0185073994342924
ACC_18692	-1.60229532752555	-0.359040073892408	-0.36184045169074	0.023783590719062	0.615439993951902	-1.57332030281847	-0.61995068577033	-1.5095668714474	-0.571664101951471	-0.938615785636548	-1.16302653137138	-1.05786763275347	-0.909745825003601	-1.2218475926099	-1.11697329289318	-1.23399021800897	-0.702615855228056	-0.627783639657399	-0.73100072854603	0.074465757936216	-0.0546608887945199	0.117479284681135	-0.299241415133655	-0.273086101254957	-0.452292833555473	-1.28608732096293	-1.02964630571523	-0.28374227903107	0.419888697518346	-0.849657037215222	-0.161082830638306	-0.703638793574173	-0.260677720641244	-0.618503128608661	-0.0803595724726138	0.294595599359984	0.216263762183452	0.116709188906484	-0.0231832744934861	0.516034264784341	-0.392891065471267	-0.340337295515232	0.478030928811633	-0.221694461283286	0.0790105774527499	0.0821489613359763	0.685660196183611	-0.545679842328314	-0.603198626844399
TGCT_51019	0.809234007966473	0.238473026708136	1.27499357149543	1.2208053531606	1.31849739579971	1.29129008790684	1.01166266251203	0.761160685959273	1.10276884913401	0.365499720737421	-1.01573590703388	-0.163317815147782	-0.911735450251078	-1.50874758006409	-1.84121015487067	-0.527974744751586	0.12033489528265	-1.37420022984988	0.318548331422957	-1.05524898366968	-0.425208679114893	-0.610110470902215	-0.969294838883313	-0.833926056286828	-0.860249142265436	-2.08405293189535	-0.618479766964248	-0.200490364801597	-0.265295540637719	-0.0571518489132536	0.311174687426218	-1.40591667286333	-0.917910207175503	-0.551404567410344	-1.26658358328524	-0.45442292983591	0.269060044151675	-0.981434258251115	-2.13654432982595	-0.277044916544479	0.38719951177736	-0.861603135136759	-0.0230223710527895	-0.340966119818554	-0.419382636147153	-0.00544080858897988	0.379064625900389	0.151058337983526	-0.987218357336769
CESC_24743	1.36479242836863	0.585964751947199	0.957102803616373	1.33956827397733	1.24039802824201	1.01324572367952	1.13530607344692	0.992339176391325	0.36641050035114	-0.143492090388464	-1.18789426981012	-0.98922508418762	-1.22016284096483	-1.39357682411028	-2.23796680652143	-1.08030896613673	-0.70320407357053	-1.25705703162019	-0.66236428944406	-0.65008072460559	-0.89103662378828	-0.944626958684247	-0.705237738134538	-0.097457047738545	-0.644981246435903	-1.13354598528111	-0.423763567736435	-0.200983292302723	-0.385657650738758	-0.464663068948944	-0.42299066848431	-1.37667351476798	-1.0491242373725	-0.361056755680418	-0.78224032063744	-0.214117581524023	0.244957887521454	-0.631019828715721	-1.40587761356275	0.320656411105135	-0.35073715219544	-0.821362375756779	0.195884296831045	0.0502347845096942	0.492590841606013	-0.133031394506898	0.462839435032408	-0.3756083431423	-0.985640410176735
BRCA_204495	-0.688961785490296	0.378356871547017	0.300216991846503	0.898377758714462	1.18458835612125	0.524728277092623	0.157940737007093	0.374950660419397	-0.0467745784195213	0.0236779690989311	-0.227893586038196	-0.750406242963433	-0.823797039943371	-1.73911085170145	-1.43418742305296	-1.07059202292846	-1.35005735431231	-1.88876305198208	-1.40132259937526	0.173667096727073	0.68442476395908	-1.16403347369786	-1.2743209254947	-2.04509130078605	-1.93350574959052	-1.21634466804921	-1.98373704587079	-0.824080424291345	-0.552835081234197	-1.41156041830333	0.413775614322129	-1.15419951760417	-1.83344248472603	-0.93775016489043	-0.503041441632032	-0.572984739422319	-0.777306882611676	0.0297291992855682	-0.17885775513139	0.691056045328548	-0.70128435170446	-0.0592970048524215	0.416247667871617	0.568315513481851	0.778477819959631	-0.754890020223205	0.499378878952691	-0.364176357494512	0.0130526466233558
CHOL_32730	0.752478579256205	0.962880104426804	-0.14914012919145	0.444740538776085	0.745554309952184	-0.0830878141582856	0.391356206666823	-0.338224982304413	-0.355623736690708	-0.315321069680834	-1.43578703157647	-0.617529747105167	-0.94963835662667	-1.89895746333977	-1.28794294677098	-1.86825584183222	-1.56657375573593	-0.58318859261025	-1.5478988419829	-0.400222365774048	-0.768428344327897	-1.28571445246109	-0.564616244896703	-1.00728846475	-2.1530339741474	-1.71065432278942	-1.01316934592608	-0.420548258329164	-1.11173456571284	-2.07628030105868	-0.345409417004615	-0.401385749370233	-1.20635873861356	-0.399392536926521	-0.707147095148746	-0.886958798262529	-0.326885357518416	-0.470770818657599	-0.798757316214734	-0.664382471128009	-0.865979769474875	-0.654967091345445	0.0357063856917721	0.600880920272504	1.4862185328223	1.22537427641195	1.44697024938025	1.11789524894202	1.16230798700904
CHOL_32830	0.947034800448792	1.62550212471626	0.728438571563484	0.939471769576656	1.98525346756057	0.549144792698471	0.921496219322352	-0.256680369826583	0.401153724606819	0.213735332812554	-1.41340228245783	-0.664037358239206	-1.73791863437589	-1.15067794538484	-1.73170402516317	-1.84789094120631	-1.27388780735521	-1.81316139260145	-0.756054776280662	-0.0744983782595172	-0.667680290397475	-1.23801623623987	-1.1705383171032	-1.09875119635374	-1.92316022231611	-1.40957404188869	-0.982953770119882	-0.327349834783156	-1.01114547869252	-0.816055901639939	-0.245519901898652	-1.24840692357349	-0.912132131161074	-0.379580154537424	-0.79640701128397	-1.2750290094216	0.0629552604915666	-1.23437389671186	-1.4191852596764	-0.0797058803494597	-0.563428682813719	-0.75613556681335	-0.179641637095737	-0.358927198040215	0.508214803171005	-0.59808055331073	0.785962670489367	0.785785362857215	0.51011639832315
PCPG_41775	0.473013624056848	0.856708792216426	1.46375844245812	1.01987860191527	1.25515975730048	0.712523181515446	0.924447244681581	0.63611683357139	0.52204835174209	-0.108468446583365	-1.17809629000304	-0.905069780055662	-0.617401862639826	-1.39431183685764	-1.58210906537281	-0.704398504028621	-1.23277479630964	-1.14857100905906	-0.783018095194993	-0.473271300895135	-0.617044334991083	-0.232163974865637	-1.20283540223242	-0.390640171455972	-1.7058368358453	-1.50380169969195	-0.930652451223572	-0.72515812245086	-0.904881942615374	-0.318357581257748	-0.894299477596173	-0.591373295331618	-1.90404028626593	-0.824313173565574	-1.72988485639569	-0.936855400358642	-0.639141520934672	-0.849779329840595	-1.73738104292424	-1.10078219921945	-0.763461466655651	-0.667877270022848	0.169233688047932	-1.09620303146304	0.654275407170855	-0.549362770788783	0.672202408754128	0.140524448844182	-0.407092449996814
LGG_60984	0.0731799088503324	1.47043947076431	1.34699261198561	-0.688050293311852	1.43473960822176	0.185225542139503	-0.563837117591879	0.381004119362021	-0.489993604182368	-0.307354383720774	-1.46757478672914	-0.52289797925438	-0.553239009742016	-2.3873980617724	-1.41426684698946	-1.09869239776679	-0.543386552001561	-0.614615542251732	-1.34259653478307	-0.368737159677598	-1.15859031954892	-1.00415543134912	-1.0984395899265	-1.18651448064137	-0.787386742107823	-1.52954223783906	-0.0681937246660338	-1.00128623266533	-0.638071967967511	-0.939827117434129	-0.781800137377422	-1.17650090210735	-1.8716075949299	-1.00276626364793	-0.884274745591902	-1.47826863093224	-0.537528810455625	-1.00141674694382	-1.92088768033421	0.0830056049253685	-0.414978670447188	-1.01059529467755	-0.241001889836583	-0.0230211779662772	-1.14652331168971	0.629806400922385	0.646826448368062	-0.964241032700833	-0.369625318049801
ACC_82481	0.495432657779787	1.79128539231502	1.25082214710307	0.963088545021428	1.7213612429186	1.340621136176	1.31805587209879	-1.24934037044446	-0.00124418116640612	0.210050604127001	-1.58510831741848	-1.62545795841076	-1.14979776094464	-2.47854035627084	-1.84622843242687	-1.76216597861868	-0.636018065011092	-0.744945537813687	-0.588573589919692	-0.733519253402171	-1.08176142459461	-0.845046801847119	-1.38198387173563	-2.43180026343528	-2.26834987411271	-1.91081372710739	-0.758210912708547	-0.516989575073075	-1.37208189293749	-1.09483764866546	-0.950015582243263	-2.39816636983837	-1.94110543096696	-0.71344950864719	-1.56505532539866	-1.45638799244743	-0.251596787846028	-1.28242410361688	-1.05424041647067	0.365757875549598	-0.0545560613602563	-0.550348457994159	0.538090909588103	-0.343738579570678	0.256187834689409	0.881230206708785	0.557939759691366	-0.20407241037782	-0.343360793239796
MESO_38771	-0.360176434839636	-0.607283859267084	0.785556489194716	-1.69542607055117	-1.14849473044491	2.44995933549913	0.698176139627971	-0.817052950029955	-0.251833204621466	1.44231514559518	-0.236058962804057	0.495970643115693	0.251777695713687	-1.69542607055117	-0.151242319068837	-0.227279198662782	0.166617718858113	-0.411723704579078	-1.03131298290726	0.508202959499018	-0.158602530358813	0.137080274419909	-0.182905334453994	0.0598805549333306	-0.0222034644407145	0.380395615848186	0.924405006989845	0.700624310427301	-0.6662706505472	1.3568179254967	-0.602124952267963	-0.437457808885371	-0.518035647875126	-0.436559525484507	-0.804272686838212	-1.07052167545852	-0.785366336831566	-1.20036529070756	-0.90942746689745	-0.633153826401885	-0.565139527156518	-0.775112382264308	-0.717161612049932	-0.740812609295639	-0.336123851062903	-0.543632348510403	-1.69542607055117	-0.718361392940321	-0.580974164363171
UCEC_4143	0.182957292924903	0.151999469203785	-1.56432924349033	-1.06131810668008	-0.075098637263038	0.867253179600963	-0.450413847375156	0.183630062479923	0.928558557989628	0.517505704447301	-0.104962135743221	0.237383480559221	0.382874522774523	-0.0883531204270027	0.194181460436595	0.251640142345191	0.438605864687499	0.479920385616607	0.112339165623816	-0.214503859446685	-0.453184441173008	0.268177101480745	0.379131477948528	0.190977381994167	0.697854961619218	-1.56432924349033	0.214909464905117	0.286268871137796	-1.56432924349033	0.447575901431832	-0.0512150169246617	-0.306360981824535	-0.216325619140635	-0.822445346953798	-0.322600991331908	-0.68722661004594	-0.458441262721634	-0.714965357450947	-0.465699631517615	-0.804904208389879	-0.633879541100346	-0.644015555203471	-0.20503590498334	0.0361033679876304	-0.0572130833074711	-0.245184854479795	0.563090146136831	-0.866969532521041	-0.647114790684047
LIHC_36190	-0.554019401443303	1.69934081402766	-2.00725599271976	-0.903872172686512	-0.607128120988409	0.847147087535313	-0.0296649918595313	0.587178424697721	0.746792643135942	0.95602925490678	0.356272172357452	0.783877675070003	0.306644994301824	0.605338326525254	-0.463072241237431	1.14357751803177	0.984154247708218	0.156909910335133	-0.569364914830385	-2.00725599271976	-0.306792315199321	0.176514401421531	0.157881803648467	0.088442835741585	-0.00563305266813385	0.451564926685801	0.21255012928779	-0.300888510665303	-0.289880353325374	0.49687319483422	-0.283291304801568	0.678226811308467	-0.659252368370065	0.740520640083388	-0.298182343670962	-0.649628952002757	-0.901368011951064	-1.03100264936949	-0.487057391716935	-1.0823016594854	0.934311866544186	-0.726071635201519	-0.145028953889515	0.163349576526183	0.130256527160264	-0.416574704857209	-0.274791654607122	-1.30989628175047	0.941802850987948
PRAD_16882	-0.0104067606417111	0.964179787103563	0.19713127619799	-0.645792575778946	0.400080626095731	1.80930374130894	0.542589072258319	0.0631184324217084	1.11457215679016	0.502079535325139	0.668420401387934	0.371063059758852	0.359308689488146	-0.151757443495894	0.419860031515849	0.404066739291586	-0.0655812669348395	0.803232532320823	-0.801571769871797	-1.25024244497821	-0.664604031333615	-1.02869964377677	-0.199929912485828	0.116056743796369	-0.691845102743603	-0.289246022454702	-0.242024514734926	-0.385335144115929	-0.647692069459668	-0.353162563931893	0.3271228708627	-0.634728772601126	-1.39519809874326	-0.633553544885113	-0.865334175066868	-1.1423869448544	-1.7163157533961	-1.27850232475629	-0.091385725007525	-0.735317768496381	-0.586531057562729	-1.70888803867627	-0.07202046392851	0.0808692696967706	-0.609889196859815	-0.368965670581891	0.701221494698235	-0.406473870215492	0.502216629607111
GBM_17248	-0.0126590361948784	1.19741039621433	1.59172075777075	0.111854558238551	-0.048930089909585	0.527393114251471	-0.0371539299166344	0.582391791204468	-0.160925531947056	0.398835272002266	0.335694181558285	-0.120426335987874	0.33313093422624	-0.233070993213325	-0.373326395816358	-0.129447028641227	-0.0020686163435597	-0.0262414537500568	-0.00796774160627933	-0.590128340205453	-0.786374313873744	-0.520974382390413	0.131390527647556	-0.0361382712819385	0.00658301650083981	-0.300450578923873	0.0879690222642662	0.171819293777425	0.0149193342953673	-0.2944782735762	-0.878739562504277	-0.401498163490355	-0.390635602598584	-0.872970554676624	-0.422763450694485	-0.774210059026281	-1.22177736602368	-1.2824732137039	-1.34583849608957	-1.069564855594	-0.569625080942551	-0.58570259855314	-0.944426821952632	0.314099878807542	-0.624720939560425	-1.18339772912669	0.752921180050264	0.00334943268525034	0.292179092425831
MESO_45634	1.51768166470328	1.20250965002376	-0.965971181961529	-0.23844439017515	-1.54636061497866	1.21824698387262	-0.610884706741296	0.95811973691341	0.438705612733333	1.1173749972375	0.248754000357375	-0.210812896594451	0.522414033764021	-0.198595045124317	-0.215981078992861	1.22265473005715	0.0361971356078028	0.613924062265506	0.0798938921943471	-0.773634263584538	-1.20419822080505	-0.482836678151294	-0.37188230168351	0.372462454474105	0.731843253635502	0.143477896283192	0.158404712515053	-0.110989651976306	0.0020558766192238	-0.303437878200207	-0.692045175322279	-0.462333063089059	-0.278905106755038	-0.349448152403609	-1.42418963940941	-0.631255292826871	-0.4791222950387	0.0792448962076779	0.13565588667418	-1.13396045965703	0.0781263950384155	-1.03415866560413	-0.560175492427395	-0.144737453876426	-0.263158544165599	-1.16354930108161	0.114116605122247	-0.957662666553088	-0.662272335363327
LGG_17144	0.04305399744183	0.527689850659154	0.709637151743023	0.325923899285154	0.686808271671965	0.61839537536412	0.28087006349234	1.89726272022765	0.669010021366992	0.564743252434305	-0.207971808046409	0.357432776558669	0.464873494728334	-0.425389212172634	-1.28003036416485	0.177095250176329	-0.0693468627746396	1.19701469661666	-0.903146094953727	-0.349154223454548	-1.40395638583886	-0.366609001203288	-0.140040900975519	-0.103416517713018	0.632637874069075	-1.09636843160284	-0.076072152055235	-0.102198579288257	-1.1699599261704	0.926652423384475	-1.55797363166097	-0.0370237710706727	0.00182813063604481	-0.940248801107704	-0.957387094015941	-1.32201271272997	-0.194478334741972	0.228902913245937	-0.3740694753803	-0.430255742598859	-0.420578694883037	-0.65298084498422	-0.692008884257884	-0.378170588339756	-1.01169718489432	-0.292544323293612	-2.19911534617437	0.0160831884225381	-0.546044658415321
UCEC_7706	0.452844398061533	1.36126061099125	0.754840437331038	0.855309381815319	-0.516100606737558	0.141591156592262	1.02719088664145	0.339334895884791	1.57582642322472	0.332766011247276	-0.06756442228418	-0.158231745872739	0.033875446608131	-0.532326480831434	-0.886908835879063	0.432353219947919	0.527933925363181	0.917487481628731	-1.49983271906444	-0.889383827823562	-1.31994778504407	-0.410897434628767	0.00891760963398092	-0.494095094633015	-0.292672471117269	0.184721124938765	0.551997902036163	0.0513976768793114	-0.713716947967006	0.0730366001925873	-0.917978360795724	-0.36396175164663	-0.155061242830368	0.0558916140691705	0.0962153763662315	-0.655830833495934	-0.144294870691053	0.723277959999037	0.248662071298513	-0.00947957382411424	-0.86888056856066	-0.488299640443447	0.349243563014239	-0.830659975883432	0.242770193728077	-2.4310925873614	-0.698628249248755	-1.45402790975055	-0.494199691698825
BLCA_5150	0.126497180489717	1.00414967340966	-0.19466503733733	0.662893626622767	-0.977320883308589	0.752264437870225	-0.0784253554211736	0.7777937206836	1.1571284060638	0.880117855826395	0.0776400761788274	-0.0685783987199047	0.609119848523881	-0.697132402184495	-0.628924773765493	0.0660685254357762	0.785917987476751	1.53645153265334	0.222128390068893	-0.323147402528007	0.21536946717724	-0.340602180276747	-0.356963402604363	-0.89603863915207	-0.0346884090036994	-0.341722004428413	-0.0500653311286943	0.674575970168145	0.431483380166753	-0.161203380325661	-0.782149409732783	-0.734432327375623	-0.678332768302587	-0.00962742346731815	-0.931380273089401	-1.29600589180343	-0.168471513815431	0.28753005749255	1.02740831880109	-0.619609841817221	-1.04282198185317	-2.17310852524783	-1.19484406674659	-0.572675913769862	-0.535403324270204	-1.49653531879163	-1.36166572262719	-0.537300446487641	0.129129053819309
KIRP_44957	0.621529504246148	2.64083308083365	-1.07273415879924	1.23890320827098	-0.466198029473109	3.03845901642842	1.42792660424411	1.08628599677042	-0.216265195469131	0.776108484361181	0.0635718381612911	0.4916658718896	0.899175064101895	-0.2884106567354	0.597750977104545	0.252616372061696	-0.325132973856079	0.86669781786692	-1.05592125396598	0.0164522667848255	-0.214067287487397	-0.850808698188076	-0.371031640621899	-0.910106877169607	-0.185553823213733	-0.661506594054992	0.122758065557273	-0.0902599963792525	-0.469801123870973	-0.230805492797971	-0.0556636529996073	-0.45683782701243	-1.00978634058932	-1.44529286672883	-0.14441021047727	-0.709879013314024	-0.546151639182957	-0.754318384272302	0.492577895394547	-1.00579419980002	-0.511867751428619	-0.905992405747118	1.20556677511941	-0.586744151787399	-0.999758601985316	-0.377045543106035	-0.308773241473338	-0.434003808719901	-0.431967078353276
PRAD_94829	1.03302529618642	2.13430222878319	-0.161788972764022	1.51905252092553	0.777468948538417	1.71036164785029	1.07484516132848	1.73634664518048	0.404115565228648	0.403137441866487	-0.625557721581332	-0.915756678103694	0.0705817828091337	-0.250699536954547	-0.3646478581832	-0.46161973121065	-0.601966012903427	0.216081688815766	-1.02611872442333	0.772191333067092	-0.167730102577764	0.327165982901349	0.272435589606296	-1.18693991621695	-0.615691635848112	-0.388188115913354	0.670419745789314	-0.160353408791999	-0.146610902571115	-0.565727410995331	-1.07305068679767	-0.733670866059779	-0.969234045367472	-1.02432430631024	-0.576932389252367	-0.986712052361372	-0.934166870154209	-0.00337121957233499	-0.511175915968493	-0.0825447199339848	-0.685473151021381	-1.18282544479447	-0.170962557387162	-0.6430650444781	-0.956893642129848	-1.78743659585651	-1.33064030877003	-1.27803130249549	-0.810939114553665
KIRP_119146	1.44468050414783	1.82252715543804	-1.41624539447372	0.991799936717221	1.16720700850038	1.50836451408792	1.32311300618427	1.41814912738348	0.223360636915861	0.432597248686699	0.363278968471525	-0.848943385946284	-0.48161834481789	-0.518277616680854	-0.590233541757335	-0.819674466354053	-0.745558171260061	-0.848045446308149	-0.854019589825695	-0.434470413155212	-0.0559456701095868	-0.510492846207215	0.0655699485079131	-0.293672170127822	-0.268503793830293	-0.454866312540488	-0.056940263302419	-0.0481977346991371	-0.213289099198248	-0.41446413950286	-0.627524197254835	-0.800349062686912	-1.03591224199461	-0.564793128221082	-0.22365180055976	-0.945365073941814	-0.889662874857439	-0.038198480833187	-0.165411510971694	-0.523636261504032	-0.568634773748601	-2.53068799893985	0.299963858545543	-1.20322348206531	-0.313102646349352	-1.58224862832325	-0.65228447714782	-0.777515044394383	-0.681300459126394
CHOL_40297	0.698123904708721	1.47404559580946	-0.372158947592165	1.20820946223238	0.140583669336186	1.68120747667275	1.68083375477697	2.15659363366157	0.743500851602096	0.283104119532928	-0.370260909164466	-0.255515297489251	0.057797275615278	0.239042362685756	0.488102482469437	-0.266447117390094	-0.866444504175407	-0.770192029589317	-0.970767608438005	0.201175575067607	-1.23389425512377	-1.32349521529134	0.153455850558021	-0.997360439915832	-0.559012154960054	-0.0499706516740597	-0.314526855103198	-0.370620452026622	-0.206105185808981	-0.721588516413995	-1.54339881712917	0.263904307044705	-1.43958217569897	-1.49467243664174	-1.43462439885702	-0.849724933156842	-2.02429819892461	-0.321448813517257	-0.120883251411886	-0.681126328550302	-0.540888514483425	1.12501900360746	-0.00823704009078519	-0.618973836563339	1.47839129653537	-1.78256421060345	0.0740021067166783	-0.799171400215676	0.0919460609364027
COAD_18029	1.48264728698379	2.10277440150837	0.292414262572488	1.16757095186609	-0.557231637689984	0.892921322100356	0.921142672133225	2.02008236927949	0.248610793485333	0.0561150783200626	0.44995694015881	0.277584802406088	0.0929943807322839	0.745944070213805	0.899198172445051	-0.64183300249923	-1.37859644331543	-0.325647158261892	-0.460845567039796	-0.686342080323155	-1.73616335195675	-1.24911979285521	0.328700525798192	-0.844610309014266	-0.819441932716737	-0.0802322334673278	-0.771691309003653	0.203251797810745	-0.764227238084692	-0.577496950272305	-0.882178811448965	0.07303401706685	-0.805594793295261	-1.22737623111229	-0.122028971578991	-1.30636438396083	-1.07698912639389	-0.183472596852643	-0.716349649858138	-1.38029472771432	-0.140058278562339	0.372358291317056	-0.944126352914865	-0.766242041745414	1.77411381248676	0.922781483889592	0.578130678580806	0.658264943130985	0.68714284556228
THCA_23227	1.31461064440255	1.90617860515075	-2.64814341063349	0.579384334496549	-1.27479971559677	0.836575043657048	-1.10893149831874	1.27518547854802	1.43391918606172	-0.122537830753888	-0.254169046039353	-0.201200089853257	-0.853223796841776	-0.196850345633687	-1.70411229411159	-0.569076328808166	0.40685783501158	-0.131948474667107	-0.359200362149571	0.814514501342532	-1.35007228364804	-0.543933331609053	-0.265865357269183	-1.501538855215	0.103957285482552	-0.56355566295829	-0.0636271458790905	-1.10609379535434	-2.76179731309036	-0.532467176174899	-0.172065078293154	-0.991082093122561	1.07136404629952	-0.614299237092852	0.27274253761844	0.796956769372623	-0.763129203627717	0.257735222965055	0.272326930955956	-0.713557577184653	-1.16785809163586	0.266685016728081	0.434137482806941	-0.0326778650788873	-0.526101266533005	0.944950702021995	-0.0047565463577639	0.430748987605453	-0.194752786357121
BLCA_49975	1.50794192031392	1.9768706108496	0.601974719855336	1.25735687620871	0.505832070540266	0.611857458265709	0.996183047698944	1.19590728585796	0.790858414143733	-0.269599314659833	-0.668547024485918	0.330022288583883	-0.188746322075967	0.0785718875191845	0.1195931355936	-0.610755144775141	-0.539453340977214	-0.666218012252624	-0.618946358377992	0.524915880382695	-1.36531754997489	-1.23336916940743	-0.82606859997828	-0.393287061367439	-0.271558236948921	-0.352898586374104	-0.38105842369617	-0.143316830742456	-1.61221676693456	-0.485331554289814	0.0169993405276179	0.166566714121528	-0.524666265634819	-0.362492948047891	-1.03520602816966	-0.254645650896019	-0.671571161693849	0.0817092691584911	-0.814280354692028	-1.14090097836	-1.51786653073934	-1.90423069885671	-0.272748660981598	0.309806526541515	0.231399558762822	0.595107134910923	0.647689415030278	0.878931078997516	0.978184743571163
ACC_31990	1.8173941957396	2.06355678413505	0.736444401580645	0.882238004962389	-0.509957231740468	1.26128981599008	0.540702790683407	1.1643641782783	1.08499454267214	0.170994357034503	-0.754412160842791	0.870300289506733	-0.201304120786362	0.754161055170776	0.192063498795738	-0.99691874393478	-0.978004071800308	0.915598674614163	-0.546632157325075	0.737295714240937	-0.892400564053727	-0.982001524221296	-0.918809114985176	-0.111739788923742	-0.0163186430251683	-0.761477720754756	-0.469821047455038	0.254820253841801	-0.642567016611442	-0.476640382137185	-0.776030960946758	-0.107405746985273	-1.09808848462893	-0.998071427286267	-0.171188191820741	-1.71576160812978	-1.48697626080547	-0.30388885841522	-1.49423462960145	0.26500974596405	-1.46257769817952	-1.17115179837956	-1.08575777965769	0.448927305204978	1.25014199872923	-0.782733021414842	-0.860399903461528	-0.457677709145632	-0.939793553815124
KIRC_34119	1.06530935552853	1.84302555781515	-1.16754186703621	-0.562709338427215	-1.51300206335862	0.608356079297412	-0.187301301675674	3.32520598469907	1.33282032134934	0.681300776124217	0.185546809799245	1.21420445820126	-0.0505590318583815	1.25582920143267	0.410135465382646	-0.369337794839995	-0.578954776991464	0.545927347519884	-0.844093393612948	-0.078355441452139	-0.581520793981884	-0.671121754149453	-0.338523750063465	-0.344986978773946	0.0933613061818326	0.176836447903238	-0.377407799347308	0.565700023913644	0.0354144282392692	-0.44462564533524	-0.298070826230479	-0.428974511469013	-1.31211486139153	-0.687191657214425	0.343328792202398	-0.924357430785321	-0.358731666655904	-0.278401479249091	0.169014438294226	0.289250468024983	0.387901935759431	1.25343839217172	-2.28198447150233	-0.111378902256381	1.43497170482188	0.150595438169123	-0.272997805140265	-0.066785936905422	0.356877823615048
THCA_33112	0.225170271439021	2.00279313321246	0.161335478014148	0.122993134786766	0.0441997527333768	0.147829679310523	0.327940148763274	0.741633634921776	1.01593089333414	0.418975588023965	-0.773874201489732	-0.041844595569982	0.301350275885	-0.116493331238789	0.135372850723788	-0.417271923401321	-0.713782710041687	-0.732345581564528	-0.453279017899997	0.613592008943771	-0.887778523367302	-0.622378591883971	-0.417096186593382	-0.137542480775497	0.0289428958727065	0.22557961016872	-0.214762177076566	0.249248955003862	-0.80569428951573	-1.16812513578389	-0.416408028609434	-0.502902372983913	-0.738465552291606	-0.378991402522842	-0.524167660188043	-0.0181212486799218	-0.826704798386124	0.194776950183459	-0.280407422892627	-0.849661512784146	-0.454704657945515	-1.31292762094998	-1.04583103144619	-0.90577679236231	2.07877437665242	-0.770004265799268	2.12173569049063	0.544354224176048	-1.11878940304885
THCA_33111	-0.502677537351928	0.831186729131392	-0.713101824493496	-1.19972625739101	-0.413744914658644	-0.743949960764056	-1.26528588659451	1.04820249539467	-0.0915620978581084	0.334698847746689	-0.071330127526382	-0.665480268687143	0.251427321367248	0.0542743123437162	0.968579334829749	-0.149826988992008	0.126338512610574	-0.664710933225177	-0.38580525654019	0.649717820189728	-0.951328863337014	-0.451610948301466	0.102664130713891	-0.521173169887474	0.199710539455212	-0.231087144834926	0.157332456353214	0.0344431012317705	-0.112176440691612	-0.675295902771111	-0.549359439088668	-0.332134729401407	-0.5676979087091	-0.62278816965187	-1.17132028194138	-0.378385935358838	-0.795152197855131	-0.629615286661279	-0.963844053681621	-0.590685248698135	-1.13202396326435	-2.06247366565434	-1.0842092071531	-0.462041054176376	0.155111686936154	-0.910679943613572	1.11295744263936	0.299506926607019	-1.14525921284805
THCA_906	2.11681350246865	1.27154404463263	-0.41171649678659	1.38762477733689	1.30773502274314	1.33251546550074	1.10898050041801	0.60828314123201	-0.221301398315378	0.373698613911586	-1.18268788531578	0.776772057281314	-0.0762589976754988	-0.377749602438096	-0.149308945731941	-1.06652448833209	-0.775299814923225	0.36581899486731	-0.514994175450476	-0.848451225159252	-0.545854713482502	-0.206389590555792	-0.225022188328857	-0.153144155885064	-0.0148142070129271	-0.31433829829773	-0.371680852536808	0.00589039628138455	-0.243403550658432	-0.131658599108059	-1.13706244745808	-0.659821048444154	-0.0430703100601937	-0.950474488694617	-0.681086335648285	0.153456322613729	-0.385522973264692	0.222749134429869	0.358073652508172	-0.836661301266482	-0.125360995738749	-0.968447541502474	-1.03086664619009	0.0557769938537422	-0.52792144599688	-1.44172061408049	-0.511756462905062	0.533140921858171	-0.848946717735681
THCA_50843	0.93844164426211	0.491160300962809	-0.691622524184096	1.38237002137348	-0.0378818005568027	0.420841411619396	0.521632057983426	-0.615956087531774	0.0789587341892615	0.0687022040630065	-0.767157790701469	0.272348998414864	-0.230594202660837	-0.507079566845123	-1.3503992920812	-0.518372447212841	0.27682331722926	0.59211337824784	-0.628080696120107	0.79500755044567	-0.338751976221562	-0.565438221073679	-1.07843792092007	-0.20677756596706	-0.227602328756563	-0.613457830118461	0.332378574942313	-0.690229672417471	-0.166330296728304	-0.591879116644158	-0.568965871744405	-0.40912454897464	-0.480026470191076	-0.928688172844774	-0.851816490775445	-0.400440992861356	-1.1520125093144	0.298284758541422	-0.146349406358278	-1.34108436013293	-1.3323710247628	-1.23629975052296	-0.933817107013003	-0.0243732825905392	0.0769405936588896	-0.182843781687041	-2.0831402409429	0.819200396644102	-0.798995054592532
PCPG_15773	0.326730962255768	1.19985799568636	0.46238053696633	-0.6595149272345	-1.38152625313629	1.32372499865595	0.526970439062445	1.79979122533007	0.0226981084107774	-0.0690905454362198	-0.479542596728394	-0.516281953410219	-0.00409369043818497	-0.54426854345804	-0.77381092597744	0.296364126416411	0.309564048548806	-0.554030072756965	-1.18673916816039	-0.612224846587035	-1.20684987514245	-0.707131960106899	0.122015519535604	-0.562688051975272	-0.0558104723502213	-0.792324508249402	0.369407110335579	0.0780557035186984	-0.600619038065383	0.487169506133294	-0.69469682965968	0.304013045974203	-0.823218920514534	-0.878309181457303	-0.275228124671681	-0.233361677972401	-0.313357666027378	-0.566170796450066	-0.635594324157157	-0.31094294002396	-0.642685665623029	-0.659711384419195	-0.0249474325342245	-0.497049919625162	-0.357216782668982	-1.36955530684318	-0.946200717963328	-1.13201617764255	-0.562784992547686
UCEC_32292	-0.377109141336601	-0.902021552181907	-0.937220416284024	0.0696421865787435	-0.714846056834987	1.20133341024434	0.0146791603872272	0.688282686713753	0.784963825952215	1.14612576291501	-0.622489137490029	0.392250377710095	0.314229303229534	-0.995406660169903	-0.187230313315356	-0.575578724859076	-0.76713365824971	-0.242342628337926	-0.506629966108019	1.36726400918421	-0.442286986230283	-0.950224192367581	-0.470447134801404	0.19453219520556	-0.438274090980268	-0.210770571045511	0.0233425713777677	0.19589800679584	-0.139835823406213	0.0161116694745118	-1.03349472020586	-0.847916059572664	-0.662106805680966	-1.54470836090833	-0.399514844384523	-0.426523072589642	-0.544021723195732	-0.930002756461694	0.52688242378746	-0.814803840488663	-1.15630571405022	-0.864879814250255	-0.325826320894333	-0.115986688198921	0.441542870553643	-0.967447868434329	-0.159172867817703	-0.426454022880416	-0.869464628187276
PCPG_29400	-0.402172328493804	2.05759912616196	0.679506032688454	1.96134888714049	-0.540208563856052	-0.425864644347116	-0.153929126647796	0.395460995916332	1.64649137352643	0.837714132757563	-0.616748463748512	-0.773455931486331	-0.0636404236920827	-0.556434437949928	-0.35583860035038	0.212710270774228	-0.452265436302058	0.65705178230553	-0.58003473523328	0.107736867303593	0.100630522862085	-0.844337827127017	0.525039190126365	0.133173285357176	-0.079854766795731	0.429186736490263	-0.235394422472337	0.257818798897089	0.273052202355342	0.288533843415798	-0.638367263852479	-0.388069708765125	-2.45520054447989	0.406506599537929	-0.273636322991965	-0.515760477263156	-0.301858895249239	0.214156477599039	0.745316299569027	0.373610034668254	0.486367314784059	-0.280642016339228	-0.700033013784914	-0.447452612796762	-0.948084384297028	-0.864519256617336	-1.64375774185926	-1.47813586686904	-0.913987277518485
TGCT_25774	-1.29742805550611	1.07353051720074	0.179873232417924	1.09962402060544	-1.21939073490711	-1.11154239140867	-0.827016875188268	-0.136565598872734	-0.0560113786556391	-0.0674850846354724	-0.691825782034577	-0.860551914569533	-0.765830115408375	-1.10782700745097	-0.980284621462733	-0.179595312863385	-0.625558922577007	-0.0343115922500443	-0.908614309256337	0.387200570251675	0.143935788090187	-0.054835467273624	-0.441855279151151	-0.616655993603164	-0.561226187827266	-0.300431426098935	-0.169672328142302	-0.310298704751919	0.0227789878251583	0.00350087063998306	-0.272668610350728	0.120652346940751	-0.448092530529183	-0.0633330504843039	0.386773757682278	-0.265168902319553	-0.293176452233576	0.436752907892649	0.0852666161864368	0.649564867665798	0.199093018938716	0.225356835379112	0.0842047984196288	-0.981972181802634	-1.7146694228956	-1.54967989552423	-1.33551564154488	-0.755641586652434	-0.825877949195016
ACC_25982	-0.786696933653072	-0.722835749818374	0.162623677747216	0.612495809880422	0.379290655946804	0.749138971890972	0.28990524443349	-0.120601548599751	1.6966218382131	-0.368847404655334	-0.254223371601671	-0.513221410150965	-0.47431303249995	-0.230248059960473	0.0743684002060858	-0.801782150843362	-0.832621708999103	-1.11685580900657	-0.837789245342039	2.65573022215848	-0.0619204693369113	-0.785245191707808	-1.10523080058171	-0.380735707866864	-0.616128596627257	-0.158930617273322	-0.0690025509528498	0.884402615304502	0.328862309703195	0.827175834695436	-1.22679242116384	-0.550620700964121	-1.26974791232919	-1.35888499161222	-0.0904435729512594	-0.228343285314311	-0.0985153347073195	-0.29263478225279	-0.166752626882334	0.350658396531796	-0.839214885387557	-0.959468243638309	-0.480251751767463	-1.01731892520092	-0.400166184088394	-1.02707024881633	-1.05145490244292	-0.56782584409602	-0.8625418517668
KIRC_59910	-0.815299980861727	1.32305883318822	1.38443337226249	-0.105579014539619	0.558314133939729	0.90936889525979	0.0327348456939074	-2.26853657213819	0.89462830593235	0.869204644008164	-0.0177879707115336	0.288011550594849	-0.12509806795925	-0.151788594140132	-0.328082114955678	-1.11276100939881	-0.853297564675362	-0.356594672670165	-0.830645494248808	1.81889330014179	-0.424231300923603	-0.0847661779968929	0.0860040307157108	-0.513229946653686	-0.266913632086557	-0.437150051318774	0.125803282987595	-0.417938457510057	-1.23938115213422	0.272504651509437	-0.544571884219992	-0.538197635885255	-0.0675930953277755	0.0664899312223941	0.533987272409152	0.322817406864937	-0.046775468954233	0.82603709772399	0.979488003578611	0.850830795388361	-0.706324553337451	-1.34822288385132	-1.29027211363695	-0.260788640455058	-1.29026550735169	-1.32009720152159	-1.1351670785955	-1.29147189452734	-0.851408942880596
THCA_20937	-1.44186338205299	0.884700122645345	0.517898322203698	0.580729389112979	-0.825909470163208	-1.24358208494603	0.642344248048706	0.19755953236097	0.684153363320622	0.287048318258279	0.211226426257253	-0.328770914337611	0.173269001161117	-1.26050760281981	-1.03206694611366	-0.364615593715713	0.26801367729097	0.527461806165043	-0.705110505376631	0.518797651139373	-0.884439992653736	-0.481742199864742	-0.237858493336803	-0.103691054548954	0.125755511014748	-0.657104272778641	0.0408755745949669	0.188363772261273	-0.955519085337206	-0.220673989030931	0.489523055174535	-1.54257904882587	-0.563796205487828	0.598584706995117	0.507651173188369	-0.313302827812567	-0.122480828971917	0.906340109422546	0.343259466986679	0.487479484515063	-0.762049005145266	-1.17107827782731	-0.346797092525374	1.02403061965358	-0.840651793263471	-0.0234033860254632	-3.2729179850788	-1.51974503053334	-0.405633646617632
THCA_20938	-0.359902576521826	2.56120642754393	2.34323252220701	1.24869131392221	-0.177110381881421	0.606694709742714	1.74240371212184	0.590063798207402	1.36340372366023	1.29373178248625	-0.55087685949829	-0.192418887753288	-0.22811941060466	-0.154516920907834	-0.442658453496737	-0.302843346942645	0.481040253293825	0.511854183506035	-0.666854588379637	0.832876551907431	-0.841556720105805	-0.21287557513639	-0.4829459524274	-0.305004568814225	0.289732822617194	-0.260895184181171	0.684941220879602	0.0217170829913433	-0.395263963587594	-0.585649127158856	-0.342573071248925	-0.811681461373316	-0.420724315303103	-1.28315385255958	-0.120344347872819	-0.681951212771023	-0.537383386193853	0.592699195406252	-0.176743909658097	0.478537771842221	-0.6683390248696	-1.12030795443164	0.636665781623976	0.854661350956701	-0.679781858926041	-0.951339109763693	-1.73057759500561	-1.35604189780902	-1.12489276836866
THCA_20903	-0.427716231384603	1.98380325363978	2.22386135827748	0.981430197365195	0.807859496715809	0.514372228917081	-1.29708533808579	1.30461560970193	-0.242142147819262	-0.162096602177417	-0.283575481338902	-1.69234634619453	-0.463796967936113	-0.776693250148809	-0.866816982718638	-0.81505523656158	-0.281232250801243	0.381412024197715	-0.973109656311591	0.0707054707610588	-1.29985593188364	-0.227230340059676	-0.147773106810127	-0.474003241472589	-0.0356549565168107	-0.579614213381557	0.517773366959658	-0.206647363054904	-0.460703509238243	0.615852962297988	-0.787702886400877	-0.557990774167656	-1.06299710985127	-1.37276937387284	-0.523923321140626	-0.726913003905469	-0.881157802042468	0.891426159274189	1.3748316782731	-0.642141130625462	-0.848788715400234	-1.49068704591411	-0.655833203505993	-0.810568122723006	-1.0516985147127	-1.2592070121602	-2.41100073420097	-1.43393605659012	-0.993873104943379
KIRC_74684	0.93279712388743	0.505232355375003	1.46004025177687	1.1204813909823	0.107268678952964	-0.67620401780496	-1.30790843028923	0.839403092883713	1.41097130476652	0.341295151624081	-0.33788229238149	-0.477629038799751	0.0602898364742321	-0.350679000977347	-0.563880264967202	-0.716678538627655	-0.804931515224538	-0.194995449330427	-0.761234758637994	0.533118920054493	-0.681729345124456	-0.827326851464855	-0.560213726506956	-1.61517117818785	-0.48949095914774	-2.05372475938319	-0.12109755505264	-0.308787178538743	-0.551879768540134	-0.321585730191424	-1.02495856368896	-0.744816606150983	-1.41527017681001	0.385230761049914	0.399467406999708	-0.0930020644561891	-0.485836979584291	0.487751587101064	0.780976885007355	-1.1494199365189	-0.299682276249579	-1.7347592307601	0.560467135154463	0.0381539180769623	-0.938886321364221	-1.16036963568255	-0.820261433145717	-1.02128514152618	0.422250798905283
LIHC_59509	-0.302068526899764	1.7401259799052	-0.154679642015082	-0.0562244969783565	-0.279466299680993	-0.697879251866123	-0.428664813544502	-0.270607495056418	1.41570485945887	0.830162117700965	-0.2946710491942	0.0582735837412844	-0.185919363660722	-0.841937532650614	-0.85359926796021	-0.0469020647241969	-0.198661456752142	0.192528281849485	-0.6952320520362	0.50647273253664	-1.02197832760825	0.327078714801414	-0.316978007282116	-0.0374243014642301	-1.2621167997774	-2.13312312992558	-0.0100799358064467	-1.017883205697	0.335490928620541	0.0796462863046399	0.251353604903233	-0.0659922942108131	-0.78511950557588	0.201903373435003	0.66940071462176	-1.50821873483293	-0.492098005843173	0.420907313337969	0.85947735635398	-0.0729487204197792	0.131675859032759	-1.01496243271361	-0.626016668009096	-1.17850966867005	-0.495417928947957	-0.427679745417233	-2.13312312992558	-1.43576341895629	0.0350306494363695
GBM_48824	-0.479720884977421	1.2091608438081	0.412816348574727	1.32712046988746	-1.52610258665438	-0.504947571142001	0.245756529775514	0.204620207435385	-0.0922027359863788	0.571024448643836	-0.594464975731549	0.222256842147573	-0.672820574471663	-0.948164094591884	-0.622528284464106	-0.221379530427937	0.170022354195208	1.00630215819543	-0.524766207168452	0.81904520226378	-0.166059161251642	-0.0324113849304632	-0.12563228114586	-0.966583603109117	-0.459706023484066	-0.106076516293457	-0.034488440798266	0.125794266822354	-0.77159300363089	-0.144912452377315	-0.737976583321769	0.024265301026821	-1.75202061848282	-1.28220473259115	-0.300214178840188	-1.65548669734168	-1.08086510451121	-0.764765619959783	0.270710257685941	-1.02055881848165	-0.00285213498778258	-0.179102913246588	-0.225095033956282	-1.12145761711565	-0.225080896078909	-0.91175900843429	-2.72189022859362	-0.359909636332259	-0.0342153195509018
MESO_78053	-1.47036036834632	-0.837133293737507	0.627028256028718	0.235369493314273	-0.230742314917594	-0.765875440271896	-0.106808144301947	-0.336439839191923	0.0844594412195288	0.164504986861373	-0.420296025207342	0.53466226338507	-0.137195378897323	-0.450091661110018	-0.540215393679847	-0.488453647522789	-0.381369450651317	0.0797667578927173	-0.209233335915569	0.762434173018436	-0.383935467641737	0.0993712489791148	-0.268254022518716	-0.147401652433798	-0.411176539051724	-0.558728975951809	-0.603678176136379	-0.542140100283174	0.862214701219902	0.0318247142748054	-1.44325743064878	-1.34306570228337	-0.58962338821694	-1.04616778483405	-0.0416325923740875	-0.726772104445173	-0.0797621337297847	0.469631298101368	0.96313991117577	-1.54434199999413	0.772390252542956	-0.662686701967567	0.643721061274277	-0.0766512134790505	-0.725096925673912	-0.932605423121412	-1.27295634254155	-1.10733446755133	-0.667271515904588
COAD_57566	-0.31872966323199	2.36308337369297	1.56406380473117	1.32863791122655	1.1239780213234	-1.12514695045861	-0.862081380726002	-0.852993436495956	-0.239933503741973	0.787861821767493	0.387531388236036	0.128533349686742	0.488971257128347	-0.684811179566216	0.264854262123966	-1.02422513082431	-0.190866949161396	-0.293354224209484	-0.412500837858918	1.26020435853862	-0.275533099320737	-0.639628711763894	0.825529590498613	0.388635902176758	0.02562616321045	-0.873249862269657	0.0424823553190992	0.99443287490689	-0.548449757120065	-0.0196255063737878	-0.882695658557973	0.357565454897627	-0.234795279696477	-1.23411288030464	0.445679272912249	-0.753316012841518	-0.233426242592044	0.484641805899196	-0.293596423538564	-0.346246836483503	0.790499531269818	-0.554284333646567	-0.113769738010931	-0.648532259966645	-1.27776034572584	-1.97599677684118	-1.16455397422055	-1.27863706587189	-0.322926089082134
KIRP_93060	0.924133990877746	1.01895989890157	0.982310412861681	-0.764023741951466	0.168757640577115	-0.322452916191666	0.248574422149544	-0.399371077082677	0.0332967982345647	0.0558262028881362	-0.468965441510606	-0.039842571639638	0.578229824185899	0.431118113418911	-0.497028750243163	-0.431453127114922	-0.981530524598812	-1.44107716821602	-0.919722285258525	1.37997609682663	-0.121648365542416	-0.016737599820158	0.326789979025599	-0.841084068888173	-0.221044916688514	-0.315265480927597	0.15541545842173	0.591279086906041	0.447772833347497	-0.480166834935689	-0.872426006454479	0.207881821155656	0.0586838189003931	-1.33752414930601	0.435568528778409	-0.656950627155939	0.0256178482925336	0.153514195873264	1.12398161528709	0.0439043802813801	-0.474149119757978	-0.0536033790256445	-0.458890909461251	-2.59639069437267	0.183960542163287	-1.27724630536214	-1.22459673487623	0.018307527133496	-0.500802705401669
PCPG_75809	0.731986369200315	2.31063775835694	-0.250382733861469	0.121297626576024	0.0737546189224698	0.661040319500166	1.01204575199793	-0.0395622363569097	0.0153105614250326	0.911546237807999	0.295147595055455	-0.044651401939352	-0.530459578469455	0.0568093758877923	-0.197090302444269	-0.631965510006203	-0.7855054972353	-0.454705278698881	-0.17563871503435	-0.840775742495355	-1.16044204603569	-0.12309466140012	0.845925360968594	-0.200294380886698	-0.282378400260743	-0.852854091799676	0.354333822451437	0.0241315583669315	-0.528053986650084	0.0563041385509671	-0.564641890856155	-0.225262070118266	-0.214399509226496	-0.696734461304535	-0.455867472584008	-0.732920242371537	-1.30684905091324	-0.149160059548374	0.575997178563204	-1.19617597127074	0.437868411789589	-0.837440309159231	0.33744623855435	-0.355168394893234	-0.448484846188336	-1.279027799915	-0.583807046874753	-1.25824129540191	-0.678605356680131
PCPG_22678	0.801064574991265	0.762800573599791	0.386935094730748	0.274634131080066	-0.51841108629295	0.149723017625053	1.81440821951074	-0.606701970396106	1.24153051005074	1.2098203596569	0.355886472556971	0.611419716027004	0.593179868154156	0.205668572837919	0.477590346179642	0.301816698719839	-0.145597903110962	-0.506745964847928	0.806687388308983	-1.20978757343428	-0.470818152327888	-0.396778975167372	0.346898910333653	-0.46634119675338	0.254542512589306	0.45117922688532	0.744164460274159	-0.0279091277821153	0.309757207221351	0.10858216691674	-0.616682577005202	-0.749673430854446	-1.03777208240945	-0.969410332192115	0.299394505859839	-1.13053905907585	-1.09758195880064	-0.313020353503362	-1.22164308886653	-0.624061896067547	0.445803763065539	-1.08732800423338	0.550760760917822	-0.186696934685634	-0.648339473031978	-0.855847970479478	-0.441345058284279	-0.649961335950961	-0.354571004761199
SKCM_35359	0.31432418100674	0.29796970835888	2.36292453986233	0.903891234541179	0.887914985800013	-0.136193343814896	1.37635577384198	0.192807002018844	-0.368184301898004	0.428864128377797	0.622619650930577	-0.152328965035518	0.331168157617581	-0.49556682241039	-0.340262927807921	-0.208366389602873	-0.0813183617599753	-0.028785596640077	-0.0880965169820609	0.477889544882779	-0.735767611990588	0.3491061829191	0.326182403973445	-0.613178259307205	-0.333531310084394	-1.18320691855818	-0.0890460102275386	0.201532045048636	-0.5621206537299	0.00308604880790764	-0.383259915949422	-0.744278391961756	-1.21410133082331	-0.221892886337987	-0.0835638240638295	-1.12355416277052	-1.17903415561005	0.301784604126579	0.714652503853948	0.546787365503841	0.528200955044408	-1.78856339948169	-0.415829842843006	0.485748504263122	-0.748099192977763	-0.476511311844284	-0.581457698141389	-0.573690555340017	-0.771984192105983
MESO_37340	0.274803174895913	1.77254052351324	1.8830619765693	0.677568359255067	0.715374726845266	-0.283280149219801	0.900240795198372	1.5635681851745	1.43196403599086	0.961894368730121	-0.0605945013621731	-0.223836678208974	0.658905097510222	-0.598114594313042	-0.229630533611211	0.279040017994964	0.177050010477728	1.12028673535339	-0.319625656994378	0.660034377222581	-1.36939978644155	-0.385717749821239	0.610581983087847	-0.477846743499075	-0.339516794626938	-0.639040885911741	0.157392155236759	-0.0744521088218626	-0.246248513764979	-0.210733384757114	-0.0226719925943391	-1.27618637443889	-1.3668589479614	-0.860612665597095	0.00190426719132031	-1.0307748420156	0.0481495175672704	0.00871301616432518	1.16385518645851	-0.821226625963392	0.382223745358997	-1.05657927927052	0.80448670155995	0.1553471886619	-0.57735005243107	-0.55657798421544	-0.378652331502101	-1.35718221574181	-0.865475032497648
PCPG_45303	0.952567305789152	1.56184696945714	1.11643884458144	1.62403469621823	1.53121799210999	1.27406683446167	2.07048239487863	1.04792273011766	1.08249518724075	0.886549365743988	0.397420008149514	0.0247196983366296	0.147223971691354	-0.3929508813285	0.201937144630399	0.209533581020462	0.374970691379358	0.794799209294053	-0.291511206083623	-0.624968255792399	-0.466213337809791	0.0170933788110608	-0.223216293891372	-0.229679522601852	-0.165054075278604	0.292143904075331	0.307070720307192	-0.186944450592104	-0.216379790367506	-0.268394624012854	0.525513564386525	-0.202078319523435	-0.671901258384994	-0.726991519327764	0.140359183049851	-1.28957438188584	-1.06078903456153	-0.0749606619781931	0.284321894466319	-1.10440477118095	-0.0444354407155378	-0.508393722289656	-0.02917723041881	0.00392855391571256	-0.659560855147371	-0.0869353602876486	-1.3552342127096	-0.661332014181812	-0.317289475516783
LGG_52861	0.544140591004194	1.66289835901383	2.67913150910941	2.20808653530615	-0.956294549975522	0.479847806915234	1.3108229648092	0.827937603832965	1.60956404624036	0.607701224871404	-0.607073075471439	0.290605612410094	0.890595379766886	0.0212402056811341	0.0397068824970699	0.462777235160272	-0.146038714283598	0.382386662819393	-0.0502882408860978	0.117412255580667	-0.248328714280422	-0.116380333712959	0.29092023571619	-0.0808924771848796	0.131020442346184	0.311096774260484	0.10322382952322	0.118212324414774	-0.298768722164163	0.131452620013485	-1.35222403791961	-1.18755689453702	-0.950749399257578	-0.0323736796594174	-0.263960934714892	-0.860202231204787	-0.440888144770422	0.0469643619038402	0.234229502457092	-0.892026472772212	0.273512937403018	-0.502732209284869	-0.0810653500191831	-0.624580398368206	-1.46725409141632	-0.854843868340263	-1.31215566266013	-1.25954665638559	-0.904311889241411
LIHC_81004	0.737664928884509	1.94522889493102	0.941777813622467	0.222524221040269	0.850237945900573	0.991671319028042	1.45201546763886	-0.69449369570237	-0.5423335443965	0.653349255012791	0.82039094720689	0.455739911200192	0.280963077481283	-0.323688654059795	-0.225960092078322	0.105900204765191	-0.309550701516622	-0.196771244925659	-0.378769117493103	-0.0715962683159903	-0.738082655000243	-0.131539036225693	0.152492682556272	0.156227715467158	-1.03796952466775	-0.635370444378852	-0.588148936659077	-0.407535737257497	-0.106600225363629	-0.207062943224225	-0.0657023158942334	-0.746593434971411	-0.969990633633506	-0.459154674811697	0.455162487434704	-0.119838151775085	-1.0701670066958	0.0899116496558428	1.07464028169586	-0.371114987510636	-0.0922823902378855	-1.16505762958806	-0.493619846033742	0.159017630194789	-1.07348692980059	-0.278612221106759	-0.374981889969212	-1.35351177420892	0.197579697059556
LGG_53289	1.80545649289337	-0.20110087862279	1.57111015279992	-0.366955574047417	0.448377582885888	-0.614988819832865	0.881383883609323	-0.851243426524114	1.59965812669993	0.400033748612556	0.311913874831494	0.366878259898995	0.411805692254447	-0.776207025584923	-0.707999397165921	0.822378701215205	0.0993570100819214	0.217466371586986	-0.377017339401643	0.657364491445299	-0.551719471127811	-0.419676803677175	0.549343218691539	-0.710882652881389	0.324362449900748	0.206637770757311	0.142156706477528	-0.155266381762144	0.0652157510933424	0.965991423281439	-0.628885300848161	-0.287584452841456	-0.757407391703015	-0.520668984679308	-0.0706189271603286	0.0816281170036151	-1.14629516787955	-0.500359267638546	0.427571510011655	-0.698684465217649	-0.290129923457011	-0.706048647458107	-1.0647728708576	-0.65175053717029	-0.497004636654011	-0.172441493605669	-0.519718810535613	-1.2751184710374	-1.13773124246025
BLCA_51720	-1.23095882897696	-0.849879751994374	1.54676606904777	-0.733841512267285	0.582532575818843	-1.24768475979821	-0.47152529486184	-0.210710717204626	-1.52505391426839	0.397076782938051	-0.315459863261839	0.169922303924419	-0.619004698423635	0.113844975964704	0.218719275681416	-0.40127089743074	-0.704164675279209	-0.521958835581551	-0.691042655441882	0.935002449320058	-0.865744787168049	0.0134446298640238	-0.302980837297649	0.301211381556874	0.18561575447114	0.318178816281661	-0.547729332528213	-0.859840982634032	0.16204428214674	-0.0251672410408679	-0.663044663003483	-0.601609768881694	-0.718608837557543	-0.711958557974489	0.236315379858847	-1.6891058312441	-0.642955659842069	-0.759767517865668	-0.741162593894425	-1.09442004773229	-1.43592192129384	-1.28502410717025	-1.37879818689784	-0.558460533005363	-0.514023985731719	-1.24706407567795	-1.19441450519205	-0.930400385928307	0.0220377316748115
LGG_18284	-1.03064705369287	0.0278792465396052	0.24563337347586	-0.0586480536014369	0.30673742226373	0.558044406436768	-0.176018488566577	-0.0620546528648509	-0.329626633823249	-0.0304488886047336	0.136064956861166	0.0414407567559669	-0.141109267241577	-0.219055230582593	-0.391555332793982	0.029540037170305	-0.336576904534682	-0.660331180134212	-0.886551248253789	-0.114116665399913	-0.608932940848697	-0.109081925607042	0.151465185752073	-0.395869792082477	-0.251922049435513	0.307313105275695	-0.100584780281396	-0.173266136861765	0.0516845404581785	0.589517997463834	0.105039176479217	-0.279402754150625	-0.962379187355809	0.0277223992025899	0.0170891973679215	-1.39958753938345	-0.796877553008612	-0.794699886520005	-0.632676359882402	0.128005943491365	-0.690205851518167	-0.0495055662970048	-0.866102984934487	-0.76829117359808	-1.32849675768471	-0.851309493754685	-0.407769355737755	-0.86847673508205	-0.78143769061182
LGG_18283	-0.857140600445881	0.371364053909434	0.598375306195049	0.500083205424268	0.604167425492366	0.579963359077397	0.399997310573792	0.284057225695143	-0.33946562392611	1.05416419406866	-0.646274071767504	-0.298966427966929	0.413999206619863	-0.297966809463351	0.381742745162631	0.190133506443339	-0.448333402313058	-0.0901559569685162	-1.64626410407843	0.252560220061143	-0.466071920507757	-0.699514474369468	-0.36691647028348	0.170747260928086	0.169306501791131	-0.234555505322985	0.672713297675218	-0.213460424836232	0.63623665465974	0.116764969352288	-0.326463546450493	-0.0597685710665061	-1.1329867690463	-0.715584377434439	0.406389647780077	-0.62628946142684	-0.474156463638669	-0.806223509180855	-0.241521361989966	0.363184115031279	-0.635068179885597	-0.208537484470846	-0.803270729805858	-0.982912674847807	-1.12295903044229	-0.500245971563014	-0.744080557486376	-0.55720423717688	-0.460989651908891
KIRP_49978	0.328394250438262	0.540569655689272	0.569747908591197	1.26780293976368	0.526095623410856	1.05824694656592	0.962766316146865	-0.521106221319922	0.720079131080605	0.533353942673837	0.205909020314649	-0.655030608035696	0.0781963223227766	-0.456301009771147	0.0253670058062907	0.234341855742445	0.231849505864364	-0.00358175499922009	0.263953981948129	0.615336214970061	-0.46328103482867	0.0316150506504425	-0.0914204626022288	-0.0717552569671396	-0.279877041050145	-0.00293880410031555	0.169213366597011	-0.195823253946026	0.0821642283008615	0.0152297542234026	-1.13626288676352	-1.02922179831068	-0.638264652240472	-0.272576533133051	0.042963109983722	-0.820120667346882	-0.678429366523495	0.355229307490225	-0.584284350662389	-2.21950358939557	-0.428874400437544	-0.216773419216588	-1.00439320386864	-0.588955165317671	-2.06132430344827	-1.29632369112604	-0.881157212771592	-0.62437420213508	-0.822667838901046
THCA_86857	0.914008833763011	1.07461715724394	0.329509010749116	0.871569077934851	-0.331865223330777	1.69054117583484	1.24825450598521	-1.81840211855439	0.710131005496618	0.59613943816185	0.0420992628161088	-0.347173729202644	0.19437309597178	0.224281986538991	-0.00465530219063126	0.211527152287485	0.229098296152733	0.357099342056679	-0.241533686410055	0.0154162467684635	-1.58563043675828	-0.236573394348611	-0.0286349671142156	0.170644607169763	-0.120229640526603	0.0598466913876976	0.389000500935404	0.0162441043013759	0.144949723788875	0.330078457423355	-1.18366101250993	-0.53468366397191	-0.575479156752459	-0.842525332361601	0.0199916004268141	-1.0126875087801	-0.692138227643209	0.974801981213991	0.641721737948442	-1.06702529871793	-1.26008082626665	-0.936096932186251	-1.0590804258722	-0.38139114299473	-0.834536700375397	-0.991331854567258	-0.964310900962963	-0.943602284530142	-1.41977958938454
KIRP_107620	0.203413341322511	-0.456424759086501	-0.148380026567573	1.17114738971005	0.0135694697978126	-0.0227598155023907	0.616306212422117	0.179016902578803	1.38690029960837	0.786400670199336	0.212756477532733	-0.440390941515168	0.249481014727387	-0.452574439417052	0.241250863040497	0.0884525893800436	-0.283427117478209	-0.371520036958407	-0.387750221740807	0.0439435115561189	-0.261331774037724	-0.16757015180572	0.316799726014374	0.597855905264147	0.225205052601987	0.858274859576168	0.268490531594001	0.496343949468956	-0.401043320984287	0.260651121765317	-0.838226319381343	-0.0177783142082077	-0.856564789001776	-1.09247400088035	-1.10961229378859	-0.993713505230009	-1.08401907814781	-0.492615161051081	-1.02071870327998	-0.967760749494316	-0.914646133138061	-0.805206044756868	-0.713645732743609	-0.750907934469051	-0.596162033952772	-1.19954682390625	-1.21797105240433	-0.993660189377731	-0.501953006133565
LGG_22173	0.561647082315474	-0.950200592084747	0.0869722464886733	-0.439306816156494	0.00607288031684305	0.796808005947754	0.266089612954418	0.0915860857632769	0.312480628764137	0.458386597544195	0.274412655609046	-0.268049560530822	0.132072880414437	-0.545765189274782	-0.273843415933059	-0.0396233210810895	0.596817701855348	0.812755227153154	-1.19557951565068	-0.7800132708545	-0.37059746220788	-0.738880301900317	-0.815614733194084	-0.0712699770364686	-0.383729676948787	-0.68325376823359	-0.285327718995521	-0.455419061112234	-0.154483549218367	-0.456371527713567	-0.318215315224935	-1.16538221794406	-1.41107183028325	-0.904825547918943	-0.871998041572602	-1.07498772433744	-1.01650492038381	-0.625453708962056	-0.393798966664796	-1.69680321048366	-0.305629999047162	-0.7342864214493	0.212432530660926	-1.15864284315498	-1.12137025365532	-0.948944234473618	-0.631656065005782	-0.468457034970847	-0.822182558970376
TGCT_5666	0.0368102004331217	0.35028280398325	1.31169027017057	0.397458148554901	-0.609435879661891	0.485562577902384	0.215313891616784	-1.81396976897438	0.281198888257205	0.600571787741861	-0.328814724418377	-0.135794766762557	0.0898854842761141	-0.679932507236602	-0.751888432313084	0.6328436974599	0.781994757556085	-0.528176986440696	-0.912380598158745	0.0198485963484742	-0.136511822153618	-0.00286404583243893	-0.633268444296746	-0.211218436845166	-0.212659195982121	0.309051014863368	0.34303122940648	0.0896476287039532	0.254270956886488	-0.305408662205647	-0.875509608868182	-0.625212053780828	-1.06785743773169	-0.528861787715085	-1.80118950578263	-1.62593935824365	-0.687705878063198	-1.50733265527271	-0.867297018701526	-1.40488870860942	-0.496886064119463	-0.321035944183834	-0.55484310458417	-0.871398131660982	-0.4747575369051	-0.986899504987247	-0.262883261250974	-1.05653481073541	-0.673638126589723
BLCA_52004	-1.04249492073825	-1.07345274445937	-0.586820937774046	-1.07050632407838	0.0961421606928443	-0.829591678779768	0.668502016849356	-1.10343125386843	0.4593907454175	1.39964720928787	0.832178972130563	0.292235975355693	0.691274021339483	0.0748385819428741	0.0821158641594115	0.433399529270826	0.0673203749040114	-0.275360571300938	-0.457358443868382	-0.226844045370004	-1.08931777963304	-0.100302613490333	0.190458277452768	0.73733327842046	0.501174297794878	0.319578909011462	0.48126348296609	0.541300819384414	0.345578352983646	-0.323597523292624	0.398932989004684	-0.104298653125257	-1.04857996000879	-0.0420048243503359	-0.482745258773403	-0.513986732955091	-0.502983740483145	-0.931056072257554	-0.258183272219085	-1.40620166070079	-1.11447244531674	-1.24364695596334	-0.57220917240902	0.330504306771595	-0.496720841352898	0.0657203890742757	-0.780794790791426	-0.427800864892129	-0.102106548110772
PRAD_63606	-0.754186100371719	0.367759016957645	0.0805945585768635	0.0777495257128589	0.62860707144065	0.711499634080246	0.711182838913234	0.216375219851687	0.178905572805832	0.33823466858668	0.340285842274795	0.177043665427994	0.150985805295397	-0.197234250676074	0.278609180313381	-0.227761163472748	-0.610952534163267	-0.0399969679063341	-1.18272671937475	-0.217764642889497	-0.469676957459546	-0.293787075941501	-0.370521507235268	0.167142223976297	-0.640759622563674	-0.238160542274774	0.159765506963296	0.468008289525416	0.290609676740449	0.152201705186734	-0.330068583402282	-0.720288991985244	-0.466382601543181	-1.05511568360747	-0.604908579625328	-1.09130146467447	-0.784139296515628	-0.139763686689916	-1.21535261670141	-1.25170998452485	-1.01910676825696	-1.19582153146216	-0.353216292123596	-0.493037470839519	0.359880552415343	0.237207959281074	-0.581517890561489	-0.355388390035564	-0.218394239703125
BRCA_85812	0.964255942793918	0.894518229095528	-0.729510994352365	1.05634452583438	0.451194350984238	0.265807612746883	0.0452561428046137	1.4151211243292	0.319319368993612	0.618497114212127	0.129367756617654	0.602823536455885	-0.120828279840506	-0.535963160332131	-0.676218562935165	0.922886245813006	-0.0831891081319185	-0.0593409358674153	-0.471138942655886	-1.31990400298625	-0.897905726669737	-0.105584444372235	-0.922208530764918	-0.197713438050071	0.141816331686908	0.0240916525434711	0.185101810678922	-0.0386788858836224	-0.287972832823439	-0.0477950395721471	-0.303216156596338	-0.704390330609161	-1.08672564251239	0.0522549345684729	0.0925786968655338	-0.750641536566592	-1.78597731140413	-0.182907459862376	0.946922050497228	0.0637590422155991	-0.656192615570764	-1.31656856965013	-0.47396333031156	-0.426981335178965	-1.07542704737383	-1.7581560604059	-0.868432632626128	-2.43472926686209	-1.51751481405581
KIRP_77662	-0.0910863925672785	0.416310350376519	1.88518492853152	-0.734989108949264	0.568213339902619	0.318991781162782	1.0065921875397	0.0776658410317732	-0.394780063052811	0.692299442763038	7.91517488631932e-05	0.173037834772897	-0.00200059535615171	-0.547187331707551	-0.294189177500183	1.11338591813963	0.563268500279071	-0.440610196553353	-0.274876990000254	-0.488547544938867	-0.72722812666519	0.490771893507343	-0.32585219288534	0.0986245637458656	0.536972848701644	-0.312702759772145	0.381433193025038	-0.132005446928055	-0.120997289588126	0.277850930454469	0.0647908727024942	-1.83837292898252	-0.868503318871716	-0.579506383915852	-0.947219545269557	-1.21346853388986	-0.732484948213816	-1.14160280882857	0.114460957361703	-0.550918748096346	-0.0598362776911858	-0.918059240695653	-0.65096265119186	-0.237940317504552	-0.650954767702469	-0.375135885544938	-1.02693012636188	-0.861308251371666	-0.723921022794516
KIRP_18328	0.229376139435571	0.977567266979822	0.784875977894631	-0.630867571741155	0.120719487874984	0.598113285317753	0.579034887148864	-0.438327381855857	0.94441571621566	0.343916086806628	0.737757948645375	-0.444223619466763	-0.0115967555680161	-1.02009899533799	-0.201233720352212	0.977967958686666	0.986105261619664	1.36296693365075	-0.281133429359103	-0.490915285581439	-0.703816357430433	-0.333623284612731	-0.353814932344346	0.505022882572289	0.843009267783498	-0.178011417039563	0.0784295982081336	-0.230087648722132	-0.647068695301069	0.307860117290518	-0.298845718304862	-0.726694293624958	-1.16933967757582	0.173170869611548	-0.486788930959639	-1.01856337547426	-1.15280000525732	-1.22263336565488	-0.840991242995505	-0.900189182992018	0.303261188330372	-1.24769062814958	-0.176482388905803	0.400800462691953	-0.833047234548933	-0.242634941384519	-0.364365501095104	-0.933686894775272	-0.775120366433853
KIRP_23022	0.140304394787781	0.910025146299208	-0.171660749680175	-1.55938075649797	1.43066195508195	1.53204862643387	0.917551220614193	0.634451037429119	0.0734597335122711	0.785993328715942	-0.603129932403441	-0.162702925830358	-1.0213079386818	-0.632925568306118	-0.32677859517577	0.172560082968779	0.691793460366298	0.108155278636399	-0.971263801137639	0.372362810103939	-0.177224280448988	0.192968792368713	0.329024895089479	0.321140777478788	0.212450641155193	0.191587867047286	0.206514683279146	0.296504428259312	-0.316935827395552	0.476501335537409	-0.876273936843236	-0.536894116105347	-0.91922942800858	-0.672440238070377	0.260074911369348	-0.681910127360249	-0.343980247511856	0.193405530382097	-0.198377222625904	0.59064093517994	0.351676688182044	-0.721098551168132	0.460887154078177	-0.939768535483744	-0.907930832870012	-0.948088663347741	-1.1338635588156	-1.29016837474743	-0.330340156695708
LGG_16810	0.375561297452295	0.820871807986988	1.82310286141064	0.108694708358144	0.348325555036101	0.833015791007608	0.773574659522128	0.945281321242116	0.465166089782165	0.544850693103587	0.823121050728497	0.170466947184329	0.216000710371571	0.171677752682562	-0.567921230788124	0.783620883675519	0.634588500254491	0.453100536653653	-1.07048461008125	0.272774826389711	-0.971552147778277	-0.179230865480775	-0.343237891602404	0.179429789625844	-0.133029910286474	0.493018216388327	0.577400052040374	-0.204719294449922	0.333349274893845	0.326510255792655	-0.376862577704879	-0.0229171933817369	-0.562821977217559	-0.0213914865400673	0.657978930242279	-0.824287957675132	-0.978532755812132	-0.294782899431569	0.484224798308925	-0.126910605591908	-0.463728226812688	-0.565582741052685	-0.456203576228835	-0.337770118724688	-0.753197175976391	-1.55993631735404	-0.629972166178609	-0.872567609210449	-0.340221908608686
KIRP_28104	-0.659352186982122	0.130277877953515	2.90056109703009	0.239780457572444	2.33153013602344	2.3495556711738	0.561008034971772	-0.209619106107362	1.64845047904582	0.810823328779782	-0.415495185269402	0.0155323438621622	0.257350117505341	-0.632912589395626	-0.64812801947043	-0.167461672713757	-0.403703615219527	-0.301043077404129	-0.96874764550798	-1.05681333935371	-0.869815183205003	-0.795776006044486	0.0333714735980175	0.619804778635219	0.260341991409614	0.0521821960082054	0.0671090122400662	-0.202285352251293	-0.0892398236557632	0.457345455695894	-0.422725078125511	0.953687155555786	-0.461085012644285	0.0803454780332071	-1.16491047123893	-0.467198656180625	-0.664068189148224	0.747731823963074	0.931858253626687	-1.22525615993202	-0.731329711560615	-0.645960416508006	-0.544411684567111	-1.45202526214183	-0.189053370806866	-0.500067700516605	-0.528235201605335	-0.901293722248937	-0.557251183583909
CHOL_10832	-1.55123546790927	-1.63921925219614	1.48934138718499	0.917037561904483	1.67604003735338	1.56138151405809	1.25119936366418	0.771689398522111	1.26034150468115	-0.996663830607126	0.147003006621184	-0.207642468465846	0.0560808988165702	-0.769737125622752	-0.517870943660175	0.300986666914759	-0.0650890918438973	-0.612499842853012	-1.32298916463855	0.730717362883818	-0.913375627842842	-0.702714709479514	0.642335548048231	-0.790786275159459	-0.624300898511256	0.222875262544141	-0.337736117894771	-0.173465760243828	-0.281893198206228	-0.420301169759944	-0.502008368791996	-0.819354267906042	-1.03888547648986	0.0288611347392109	-0.843718550832716	-1.40918735366947	-0.963232298774385	-1.79991971952304	-1.06143923282674	-0.387996794543115	0.622524864171017	-1.76832440640884	-1.37937864170432	0.15530644315834	-0.593424487820219	-1.29580381575825	-0.137398039343804	-0.392258145364015	-0.350804484026401
HNSC_10723	0.528154027144453	0.435071027750554	0.943250921179077	-0.505773892122237	0.260362123750472	0.347600890576777	0.663140993266988	-1.23039053307792	0.697187221350623	0.0541395753870733	-0.87126694249022	0.2819110049845	0.507042487207347	-0.697308640962608	-0.117127614234088	-0.269925887894541	0.489566154813437	0.118192795800612	-0.834553213974988	0.869860945509199	-0.321241030796533	-0.380574200731741	0.428937475829499	-0.121345193384532	0.197606206790001	-0.250898103816034	0.0420871295728054	-0.0693085597323639	-0.392320123480003	-0.132741247005296	-0.985754335303404	-0.745120327414801	-0.968517526076897	-0.374692519861018	-1.46799077106317	-0.849649838366374	-0.244937861199259	0.116290924625851	-0.102036265814534	1.13894699442724	0.771527890957678	-0.0146814954250036	-1.20261256130512	-0.70197109153847	-0.0358562421321258	-1.00427563871325	-0.582299633594435	-0.659793330638732	-0.472819245712985
LIHC_9215	0.78690958591313	0.403456373174361	0.416171489230231	1.46396033068156	-0.0706010453707204	0.597586450518352	1.04831786244607	-0.802752366289218	-0.112895734825736	0.096340876945102	-0.0483549891082182	-0.675547657014579	-0.553043383659854	-0.40017900879749	-0.27435296169393	-0.252585566805258	-0.00984253862394269	-0.0390325516592309	-1.08698207934459	0.1026142335976	-0.570664670946495	-1.25608165332857	-0.512403767827544	-0.385819918031014	-1.01862620421684	-0.251130658381281	0.00531035686641523	-0.770027603795332	-0.720187936642787	-0.289966594465139	-1.77364325239823	-0.616335750025606	-0.830506454314107	-0.901049499962679	-1.15787072163264	-1.18285664038594	-0.645183267497488	0.946362862452343	0.886533333215294	-1.23719443032376	0.032879683586196	-0.924151423763493	0.0591765218719864	0.398293624345581	1.15713189595979	-0.787202715638857	1.23793060240735	0.898585144653598	-1.58994872099037
PRAD_9285	0.548177787123379	1.24420747593593	1.61786323698857	1.04175598936561	-0.32518950570425	-0.269317583301975	0.00261793439734515	-0.612303280149689	0.331034009172489	1.06588790235625	-0.634550363479911	-0.107256769767886	-0.584080960956092	-0.399887376904787	-1.01912962146938	-1.14287792069537	1.05723967305354	1.63599951098188	-0.101529462009584	1.39093711057446	-0.598189805914306	0.390825360228405	0.369486788526639	-0.361655990706368	-0.450335316970151	-0.467266962615336	0.0956863716910323	0.265083997182842	0.30593842197983	0.506510700158318	-1.20535236515154	-1.04068522176895	-0.80387772648951	-0.0466160274682377	-0.589579834385948	-0.821355733483411	-0.0118557667644064	0.645597599641047	0.514821197797578	-1.23638123928546	0.834758271495085	-1.18049278622278	-0.00560623850920106	0.895972108596927	-0.939351263946482	-1.35021411281815	-1.48721068081412	-0.940973126865465	-2.29865348343475
UCEC_98631	1.88047393568257	2.48390996336528	-1.13793444762712	2.15378196728729	0.464084826515636	2.36161155511264	-0.0638458664334678	0.330793778740166	0.705675269247607	1.26570437793534	-0.479624555059631	-1.16140810714329	-1.4180112922351	-1.55196712286188	-1.56362885817148	0.514462792538253	0.0487598626519787	0.64354370167453	-0.967986910890236	0.810703546492233	0.432667595435666	-0.153673876473692	-0.10670732821784	-1.08784609465235	-1.97214638998867	-0.384331800731282	0.0291020074110104	0.240097817320293	-0.114899973301614	0.15784164424212	-1.59005518289784	-0.990142760103533	-1.21866726837295	-0.0953760873336948	-1.13407907108804	-1.36585497018551	-0.378371558114506	1.09907960705425	1.5363696110946	-0.137111886973913	1.2081222415775	-0.197007883072621	0.0360529455357526	0.0270570408361515	-0.790968241180074	-2.84315272013685	-1.4713587606404	-1.20734464137666	-1.56615707044578
THCA_27717	0.117876289964009	0.597358209250142	2.34850615490335	0.754794546365265	0.0534144502965184	1.90543322324806	-0.259704192741737	1.36424070787791	-0.216030059182165	1.13877840303431	-0.0761117276265013	-1.05912909060602	-1.02287492877301	-0.582575218319456	-0.601464535077238	0.0238238952681913	0.0839324573271112	-0.214099715473473	-1.00648837083166	0.313882928624397	-0.772882253115475	-0.280599851374716	-0.168552327698078	-0.733062866225848	-0.831658578793744	-0.35426498273771	-0.0978239674900134	0.000350956710199135	-0.241825948202638	0.202650628957362	-1.24611400711968	-1.37638545834898	-0.848782612714725	0.272246622143015	-0.927312142249778	-1.11000951018265	-1.22750816078874	-0.0719251540642247	0.646098757027611	-1.41658001160727	-0.113289297332735	-0.482068722171879	-0.677031450112322	0.150207068887212	-1.78266053375782	-2.02163932442128	1.36176090008758	-0.920153002455004	-1.12069115522442
PCPG_34455	0.254084554962723	-0.938597629809558	0.00757727250326035	0.936452080147684	-0.581157734818289	3.29922406779363	0.773513767080562	-0.933250603490793	0.418920065204011	2.07067324005899	-0.56347817442083	-0.450091586020866	0.109367128353913	-0.542211330289797	-1.01043796106645	-0.178411116198092	-0.0129740058391956	0.585933825033197	-0.508389628299692	0.946589201459763	-1.44347691023146	-0.943758995195914	-0.114611515553411	0.0337521172882793	-0.179275934864628	-0.273496499103711	0.317633014999069	-0.457704945662678	-0.237222812807191	-0.341852296318569	-0.931323864748694	-0.392530137445093	-0.707022085417838	-1.29575516748212	-0.667544299488443	-1.33194094854913	-0.267823995878445	-0.265646329389837	-0.189345224580637	-1.08283329559258	-0.992409693748052	-2.55462171254879	-1.36721143475813	0.640003879482888	-0.41710919266876	-1.60618234193219	-0.988325078312822	-0.801448758003326	-0.705234172735338
UCEC_53866	1.32414423514019	-0.767521289867161	-0.506291659990404	0.0295640734495892	-0.65987585921201	2.19907121932694	-0.506916542607255	-0.631259490102545	0.485029284719303	1.57705451920863	0.271761751710821	-0.173918888157687	0.0915402651136095	0.0431026053787149	-0.311479749668915	-0.0396941153157231	0.00638028825803616	0.12415700783736	-0.0757012098143992	0.240554084633386	-0.011358229936663	-0.0231571561801687	-0.181608374562253	0.0813339915771336	-0.182440895040792	-0.329993331940877	0.538676353974534	0.124069063586882	0.612950557394872	0.357105915078971	-0.464704385636205	-1.11433005827244	-0.507659876801549	-0.260870686863345	-0.355929967364057	-0.498036460434241	-1.20691154569329	-0.581260324899728	0.509612986816903	-0.568209320265078	-0.293451482350512	-1.19948383097346	-0.496370162644254	-0.901050039895717	0.818199279938226	-1.17909029469505	-1.04422069853061	-0.878598823540398	-1.85566350115125
UCEC_87776	-0.534291833579843	0.266471280268424	0.321432448351461	0.115977616152501	-0.222410033821102	0.728104405617003	-0.492636879739277	-0.570621614490091	0.575844828504607	0.630142002611212	-0.459894796703861	-0.0962941554638057	-0.273419062544342	-0.688553943035967	-1.66823506755641	0.52589525728333	0.404090190862052	-0.0728991637133802	0.356247583953365	0.0522758128962888	0.117517761679402	-0.258175227076071	0.647820405865098	-0.350304220753907	-0.5856971095143	0.169301880897372	0.63964156893992	0.649791019016518	-0.637022824603202	-0.374550633335711	-1.07420582300026	-0.622721353759132	-1.40992962688989	-0.335282593599418	-1.08758651577874	-1.11002229961459	-1.05747711740743	-0.335498242566212	-0.0557218646315274	-0.247242906298357	1.34644811017414	-1.66700636127907	-0.535147937824131	0.677917945461093	-1.08020388938307	-1.91074684310973	-0.854855711453288	-1.40134154974871	-1.17019242030834
KIRP_74042	-1.59954828715183	-2.07120220417015	-0.0246378382858969	0.363143520202824	0.896393599780962	0.694809642110006	-0.858072997622147	-0.137723798640137	-0.529656922847002	0.460214463341255	0.22488324192366	-1.14793365169883	-0.16718920719475	-0.69257905357029	-0.918493376489096	-1.24669773879191	0.314993231597437	-0.230077330066362	-0.962220394029075	0.381591015403156	-1.06933564354495	-0.830199592964383	-1.10026997025539	-0.291924569208875	-1.31102624898964	-1.32795789463483	-0.539513337913226	-0.0229149901191548	-0.690730356908122	0.430332308506574	-2.51820270094084	-0.673885920865344	-0.121496689191773	-1.4278302514853	0.621224742812929	0.332393454515281	-0.352363554197109	0.399515137075146	0.179152561569805	-1.15229267801843	-2.02905787205959	-0.915899372045289	-1.65223795353776	0.298749993079245	-0.662535082939533	-2.21090504483765	0.117371637816809	-1.40617146090878	-1.88234876576317
PRAD_58507	-1.3245692095299	-1.41255299381676	-1.31044700408059	-1.66832124449796	-1.58446163014403	-1.34129514035115	-0.955360528860357	-1.34340779268447	-1.21622597931173	-0.262646331840405	0.373669265000559	-0.555288718713512	-0.194850811271906	-0.761052738711471	-0.560456901111922	-0.101194697505689	0.00875275241803308	-0.679998336252826	-1.22192776735205	0.422543498363506	-0.462622403319038	-0.476048451100139	0.141707522098359	-0.904512219756933	-0.083273246692432	-0.378693631796357	0.268955255919195	0.187865650174538	-0.0552269398268539	0.392425150806437	-1.26885972972639	-0.806808885208119	0.101308270759551	0.97965522951344	-0.238142795488004	-0.0684648662383092	-0.578687477201311	0.284432237834364	0.919861271524456	-0.278353762862707	-1.52953230184678	-1.23810640204682	-0.366771600315885	-0.344434749160559	-0.60763436628466	-1.50802512320067	0.462100772518556	0.553913385132759	0.120575216644248
CHOL_21050	0.664341569346992	1.06580334064792	-1.24244151781044	-1.15587906049362	-0.860369689263682	0.324736389924024	-1.24325152341075	0.34481993196333	0.457013222308226	0.793230898846754	-0.728286601999011	-1.18086516264438	-1.04274511295427	-0.975066789078172	-0.850963728111082	-1.00559370187485	-1.38878507256536	-1.04756513796929	-1.04558268282713	1.66629860757025	-1.24750949586164	-0.205908459375169	-1.41775964048723	-0.72718208805829	-0.515269168527226	-0.476001054776066	0.454465945017028	0.96964497133565	-0.774415867334631	0.497861956884588	-1.03198395293737	0.0178484991187791	-0.815783422545199	-0.176468528716208	0.953589675078758	0.688774529234981	-0.0837233380331677	1.4977139208386	1.7682816985547	0.541695932828095	0.57326950666548	-0.34956305472523	0.676887188261761	1.8636067083728	-1.13103687228544	-1.62857772363865	-0.755604526267231	-1.23167653251178	-0.854914989567613
THCA_31397	-0.742425381005077	-1.53577923114145	0.287277556412194	-1.0573522455712	0.0825383640338417	1.70456180235535	-1.50152986754011	-2.0327430193303	-0.173905719201262	0.890664811701765	-0.148064119331251	-1.13108148231077	-0.317654688400416	-1.40772360269046	-1.10157662956011	-1.03964101564056	-0.853218908477706	-0.666642755747942	-0.646794171425901	1.09785967821915	0.0324403843009282	0.433278434472489	-0.305585694823614	-0.677398407724683	-1.19371292027802	-0.583210167337056	-0.113256985581992	-0.260040568543074	0.0933287233945128	-0.655096859452674	-1.13886728505761	-1.31169215048969	-1.09647737598955	0.499671348262007	-0.239507242195281	-0.118823416907794	0.384184042441142	0.531416125388788	1.83311731565701	-1.48853240331202	0.520928708860274	-1.49589658555247	-1.53492462482614	1.25491751798977	-0.424673788778141	0.857562177513535	-0.292944022465616	0.208693775857645	-1.10513819108005
CHOL_64034	-1.32696733812621	-1.63949761500395	-1.53739162526778	0.45364600637174	1.36954479658186	1.77040405275906	-0.406778056761916	-1.66235945537992	-0.0186380988872648	-0.234546569167813	-0.63601486500197	0.238352560006298	-0.421795432459096	-1.11303733242689	-0.946309009246114	-1.56312797006363	-0.436823018756178	-1.04659237554545	-1.44887238853924	-0.105612952068279	-0.796754694519333	-0.095587681214564	-0.721625670060393	0.282463464101224	-0.21978275162165	-0.270949754128463	-0.266932388887608	0.0236456663885667	-0.282171561014044	-0.499829239138677	-0.82693265228977	-1.29307022973974	-0.941209755675549	0.396634438225807	-1.17768981737982	-0.000940156201139075	-0.123751376550255	1.05546886076247	1.42790845780571	-0.726492670410226	0.210322851241472	-0.455841171741419	0.171322066557115	0.155028080350524	-1.249058265451	-0.33557327847342	0.529443299437465	-2.18940375545933	0.94721539129114
BRCA_24525	0.311123697009973	0.91121810303888	0.36234582150736	0.00828457309399866	-0.33512238308504	0.198611932952622	0.361277460784637	-0.501990622904454	0.211658099688496	-0.020856879517714	0.0495018883828298	0.138518729814294	-0.0264692721309343	0.503027832695853	-0.659518688991813	0.351105055226902	-0.415094284740909	-0.50608749345072	-0.741360983804593	0.294162092925325	-1.0725666070492	-0.585523047947663	-0.0634887900648442	0.170344436918325	-0.0426836152345826	-0.586642872099329	0.510744708241886	-0.321112626032632	-0.467732167956015	0.19396227479359	-1.77688767840534	-0.824336156229856	-1.07002576856904	-0.254548291138234	0.541567773328556	-0.832706467920712	-0.675458858669607	0.793699457167017	0.875955369804189	0.288011440244191	-1.28774284952409	-0.316189685667247	-0.124982147993194	-0.247423823672796	-0.280516873038715	-1.74145618646255	0.0114302353258768	-0.91268439177032	-1.50081494011246
THCA_24007	0.365116692783389	0.574182382902202	-0.574390674422423	0.146705019080589	-0.425952116687566	-0.0626662894805348	-0.930861988388159	-0.473032211979608	-0.543545673832944	0.8581322692142	-0.288465408804194	0.211416947169973	0.384379893970549	-0.0662986815739872	-0.339154489749642	-0.19338788173077	0.122032482329435	0.681867277692136	-0.316018622725943	0.747487464704971	-0.435303675717567	-0.0958385527908572	-0.0163813195413081	0.201515505718276	-0.431290780467553	0.721784957426809	-0.0598028249245983	-0.182692180046041	-0.329311721969424	0.43235418964431	-0.76649472036648	-0.549270010679219	-0.931605322582453	0.133542529611248	0.345704316772573	-0.694286021934121	-0.873072436081431	-0.276025954678915	1.01437581579078	0.14200406660513	-1.34915924454216	-0.857896503737539	-0.641914133728746	-0.45866418909754	-0.772492786749289	-0.688927659069597	-1.46816614431152	-0.774263945783729	-1.00261329724108
THCA_73791	1.64947926128245	-0.0930224792976304	1.53454963110412	1.89853277863234	0.255984537197827	1.39325758849238	-0.427899710427369	0.220722459747718	0.441617002748578	-0.54810413271087	-0.791486999917126	-0.438542366981642	-0.238378959860697	-0.617528698389514	-0.389088041683359	-1.16179220876012	-1.21470007318568	-0.585689451541564	-0.583706996399409	0.505594427063316	-0.78563380943392	-0.609743927915875	-0.189928883653128	-1.08863858488164	-0.956716474538049	-0.554117394249148	-0.320004251825869	-0.533022313762395	-0.48318264660985	0.776371353240825	-1.23897996513346	-1.03624584395962	-0.428995603838093	-0.561462625341059	-0.208263030895075	-0.296127814996636	-0.476597431417853	0.464634589213673	0.183535600583823	-0.861079477072996	-0.954630068811761	-0.971655787607927	-0.669173144097971	-0.808994322813894	0.385542985437636	-1.03925779278595	-1.25814512115206	-0.200212309831653	-1.21281145139091
KIRP_25054	0.289388080817615	1.18875376350291	0.0339370195211899	1.65978136661592	0.880429993694835	1.00888196753973	1.65302641217273	-0.252984729843963	1.08014870271274	0.698123744320946	-0.0415982469961831	-0.772030102891055	0.144877487163336	-1.40730556961137	-1.24993851784873	0.694422307451063	-0.0392550164585241	0.254320589686492	-1.50491041221434	-0.189961316079805	-1.05787869754093	-2.16902349985825	-0.656502763761075	-0.23202600712987	-0.701475754236738	-0.337636979038838	-0.529552822362616	-0.0721067329721414	-0.741476480137137	1.02661169816599	-1.07572238157504	-0.730347301986048	-0.223469789105177	-0.203128629139488	0.456289763846473	-0.154922430379973	-0.63918056769975	0.00519504212596278	-0.216189613514033	-0.275387553510546	-0.732329087049298	-0.887839142340006	-0.413855969163274	-0.34807874202364	0.448333798106228	-0.578342211995697	-0.602726865622286	-1.1919588222474	-1.05457159367025
MESO_15498	1.24764568045987	1.73177828264671	0.913054019901887	2.45626358973128	1.57905860479146	1.50763314367881	1.30461095195885	0.0447382166232622	0.700662772962252	1.09166238100045	-1.06540690540924	-0.168348878262625	0.261712580331298	-0.638571520738386	-0.514368300863618	-0.561865472204755	-0.204965576321741	-0.360937105322524	-0.397713195543936	-0.176661419005914	-0.927416218921004	-0.440372659819468	-0.598823878201553	0.208245447859881	-0.13445888854642	-0.747208835580176	0.655895096370082	-0.0685256336444802	0.0445198949510495	0.53228517880252	-0.759764778224875	-0.542540068537614	-0.648393553026646	-0.833193508788077	-0.385801591730202	-0.12137012770657	-1.00555753699134	0.0522377496355499	-0.320045118446329	-0.504019401215039	-1.14259246139589	-0.614595711749969	-0.410651965960299	-0.945414487916012	-0.312101109999756	-1.32443963417395	-0.145459615163382	-0.314285166151981	-1.61894475157502
THCA_73583	-0.454284329057112	0.757286761395916	-1.17089632761681	-0.40011135748209	0.200915535317574	1.10659948257455	-0.307747931222695	1.55164186661004	0.468709703772778	0.366877965177883	0.182192349218645	-0.180808805555006	-0.14190042790399	-0.386572825552965	-2.28533893208293	-0.120401364825175	0.066201226647248	0.184310588152313	-0.721842993100665	0.684219672196114	-0.939876146213384	-0.452832587111848	-0.22626448688408	-0.0483231032709046	-0.437020765618328	0.173481987322638	0.024595896739708	-0.305606367344797	-0.857791912361813	0.255702291564697	-1.38579062064285	-0.846662734210724	-0.339785221329853	-0.553824768113981	0.431427907419491	0.208803118619254	-0.878802421232206	0.788722940853381	1.17886738596554	-0.516479328507419	-1.35488922969294	-0.183499224831432	-0.324572995532393	0.0300451639979471	-1.09792077080288	-2.28533893208293	-1.15196943854024	-2.28533893208293	-1.6314046788674
THCA_17934	0.606119518657422	0.967179707426336	0.0989116139107153	0.630137390786532	0.77888965941643	1.81134129680331	1.34755074119709	0.471026077689549	-0.228582295667495	0.694126009518018	-0.515099650221629	-0.878100804995279	-0.381809370848799	-0.176838258545835	-1.70310706955783	-0.0308720844010555	1.24943417319982	1.0299605879159	-0.716128584079771	0.596949037207597	-1.13832566030862	0.551669304970081	-0.386372984075443	-1.04563343879482	-0.607285153839041	0.320578509737945	0.598948788677867	-0.778277560377134	-0.514016872977082	-0.0901455070602761	-0.783183605145878	0.0805459459761364	-1.3581454797593	-0.120923787505381	-0.357317667818476	-0.706836207324804	-1.3416058074408	0.132159110530641	1.41787328154489	0.112678927615947	-1.42041891272246	0.881202440377373	0.376612334778205	-0.812025362277255	-1.12039239282299	-1.51939388808562	-1.41633429728723	-0.692012511861101	-0.446950311928794
KIRP_19693	0.523345201959277	0.896497205125399	0.184476095265993	0.472641465216261	0.260802123846625	0.523006932773854	0.429265948427255	-1.11657062901643	-0.624987551363878	-0.198726605759081	-0.931795999205271	0.486118313349071	-0.204338998372301	-0.479151141162053	-0.6554446619776	-0.219688522809413	-0.407086940895195	-0.913256566528413	-1.15800804127073	-1.05419035962227	-0.622789643382143	-1.63467482021454	-0.779753996516646	-1.05459862339324	-0.74758095269551	-1.49315220458859	0.0915026686352425	-0.616166554421979	-1.16835209943899	-0.0917699316061258	-1.5025980008769	-0.631300423353311	0.059175394112958	-1.55766775883198	-0.288862920780025	-0.380779058603186	-1.06605618700161	-0.547492967701461	0.0838555394998002	-0.894567709048145	-1.03368710035937	-1.47773842194814	-0.958204305956704	-0.425293549914163	-0.840720607165866	-1.44410539711934	0.412460920200783	-0.545973426577242	-0.577194356254239
CESC_12423	1.35082204325994	1.16693214573229	0.863154572038303	-0.487389805914581	1.27299761285012	0.535904453052351	1.48124333576624	0.685934352827431	-0.560800849242338	-0.882125729734327	-0.257618978012992	-0.248931862737292	-0.403163663005424	-1.41759464899708	-1.1657284670345	0.213288172251084	0.263807687334271	-0.541383734425875	-1.65917681774853	-0.822151141151069	-0.760653910280753	-1.07414078226814	-1.01396163581471	-0.753815389590373	-1.39592251075101	-1.07552170758957	-0.846940839199785	0.046189493384321	-0.398982816858004	-0.16773091181692	-1.81037793907694	-0.674294458649434	-1.41304654467199	-0.847259821373116	-1.35277840550721	-1.52024155751686	-1.0695614649728	-0.419552584941295	0.403105931966932	-0.928141516902715	-0.297264584182175	-1.35978409885447	0.0730656718061446	-1.21895853091426	-0.806207498996626	-1.82889924248679	0.162241278824787	-0.565678115972634	-0.29896094723365
THCA_87761	-0.0322251018316146	0.879384841360379	0.187070206865129	0.497705582381579	0.826554266497014	0.773429329253465	0.519103783224765	0.871521627978455	0.0634598370933448	-0.0566337797416452	-0.628025277513779	-0.580840084678481	-0.702029610887577	-1.24674770125334	-0.834638218739437	0.597353107772365	0.389180251426184	0.254234850435721	-1.59125741682967	-0.208801469524036	-0.82656101956105	-0.997205653040774	-0.753321946512835	-0.761937936222256	-0.881056208243234	-0.578766032731651	-0.433094001929486	-0.600711656976119	-1.18378953284025	-0.131504281618254	-1.24136218333589	-0.874711239564778	-1.18957145761603	-1.53634398228832	0.0729897102172474	-1.70374843876746	-1.32360027623249	0.735427525722606	0.961698468930976	-1.40691635587611	-1.74373397709689	-0.913456502592495	-0.772915146261266	-1.11397648254022	0.125239221376477	-0.683471557879586	-0.128624621847739	-0.574649207880642	-0.0648018684908633
KIRP_134333	1.01674959085078	0.927437349947427	0.782403250757326	0.683983190712292	1.14778674123592	1.50992431666293	0.0926769815667328	-0.446455633273359	-1.30482677759164	-0.510217678945291	-0.913464797828776	-0.768029209202187	-0.20313299380445	-0.574124688806893	-0.00983705020675529	0.605777460557302	0.339497218856419	0.0424769980204225	-0.843766029265678	-0.837261020640656	-0.566147721860586	-2.07966575174528	-0.444632103243086	-0.559765598040417	-0.561206357177372	-0.582069131285279	-0.00551593178877052	-0.327870707313864	-1.09059282572812	-0.206004106927555	-1.6499309351758	-0.973759214976079	-0.134536968143309	-0.705863547330263	-0.998123497902752	-1.45556712569281	-1.11763724584442	0.50323064863451	0.575287401374637	-1.089272231354	-1.0788368254996	-2.12057636240398	-0.0254237586972765	-0.870284481444898	-1.2857115386966	-1.13431902781009	0.0810295670691454	-1.40508197193066	0.0586183989217837
MESO_25560	0.528093383212009	0.0345908860155033	0.366732580873584	1.41118979822991	0.571212248123834	2.23811154794357	1.26603241779168	0.291475717230162	-0.0651518079631446	0.74076585951823	-0.255103420339102	-0.546339602330193	-0.770130789696896	-0.702452465820794	-1.27501669233652	0.132558403303295	0.632226610246009	0.264166604892417	0.547358287259891	0.0903471962747027	-0.344458114988592	-0.635430049677556	-0.760125998620003	-0.882202951090469	-1.14597783770839	-0.743378757419494	-0.131798656023498	-0.515544050298138	-1.10182480442446	-0.606431027588632	-1.56610290657984	-1.22550720712996	-1.47119681946915	-0.484173940458269	-0.291892480091223	-0.227846464815726	-0.411161942405597	0.739659108710537	1.30667779013415	-0.24796550429154	-0.857147218627607	-0.331190470952858	1.16169335014969	0.697758590575013	-0.767015964862077	-1.50005605480831	-0.302534142588101	-1.18339236505867	-1.70474853763085
UCEC_25164	-0.623893291789265	0.400580840233322	0.85354617176989	1.62091281662522	-0.709414204788573	-0.740461141725535	-0.576702089017378	0.111173756417239	-0.310248837602223	0.249511966347099	-0.821793297651341	-0.479447681348899	-0.702215793946246	-1.51944247515157	-1.36207542338894	0.27746374233729	0.215409501190035	0.581364253240461	-0.843269327509075	-0.431199282678635	-0.191151633489163	-0.0973900112571595	-0.116022609030224	-0.0441445765864312	-0.142740289154327	-1.17841349082693	0.113179449727328	0.0224959881222579	-0.1344039713598	-0.0226590198094261	-1.38161209395838	-2.28116040539845	-1.31129079528765	-0.315265534679691	-0.781426871611264	-0.923533364681448	-0.538589871149318	0.415573002362557	0.398594253261455	-0.387524459050748	0.337749335141869	-0.999976047880209	-0.525992874703477	0.393244550316159	-0.921858185910187	-1.33272103478186	-2.28116040539845	-1.58380069442916	-0.525950720486367
MESO_27274	0.241599497609842	1.2940709550499	1.24518677292355	1.88094864518131	1.35105263396619	0.650178261033044	0.837395945807314	0.689179610222673	0.863506224079559	0.805206318628746	-0.823209022038793	-0.323326666064626	-0.422792439378942	-0.272718823165252	-0.873898102984241	-0.728131494965369	-0.145780962507284	-0.0957948263932202	-0.93918675092014	0.0951950799268024	-0.518072860431803	-0.485207737676892	-0.64921476379852	-0.449719881148813	-0.439006782482591	-0.533227346721674	-0.0625464073723458	-0.418302179188279	-0.667596126128096	-0.0706181722710619	-1.91480424872668	-1.08401362391382	-1.07315106302205	-0.745876104859304	-1.57262430800832	-1.33705481021541	-0.891099755320327	0.857224660122845	1.20690481257289	0.961140512216535	-0.940671187410102	-1.2682180589766	0.475412770748938	-0.368415581615921	-0.85357466537596	-1.49520817115621	-1.44255860067031	-1.30900755901833	-1.1612818724077
PRAD_22558	-0.745046403697905	0.852122724553639	1.37918110622168	-0.625972065834416	-0.508549838799558	1.00815475739156	0.313306170769702	-0.957292699064215	-1.03914148898934	0.316876473991589	-0.416192919454601	-0.278583315359885	-0.243923705783075	-0.445988555357278	-0.800772177444071	0.478328108326305	-0.295166211729655	-0.100475530420832	-0.94904053011006	-0.965470775533595	-0.734833253539896	0.103474354731855	-0.264150916765976	-0.538995543642574	-0.612748293787926	-0.248909518590025	0.139510082598114	0.016620727476671	-0.129998814446711	0.423833148144544	-1.18074772796937	-0.486602802720553	-0.339094542264736	-0.348781875440493	-0.580562505622249	-0.6029982894581	-0.439270915327033	-0.895285805186555	-0.127462153065221	-1.15534170617507	-0.404987027572695	-1.15998235112258	-0.442601226206034	0.484659335061183	0.75037105869627	-1.40372283295324	0.155649827253117	-0.894317539592215	0.156603738099176
KIRP_34903	0.289710058382012	0.42113143568504	-0.304677374845802	0.381836107031458	-0.609767775624177	-0.0497058689818117	0.0847875224711214	-0.147380012486371	-0.273832374256324	0.239008484668022	-0.550528539608418	0.262965194133125	0.133542856823406	0.293364077436939	-0.730371785390163	0.658015167898588	0.119872836044196	-0.508999919683214	-1.07863577905858	-0.895070383479688	-0.309431969835088	-0.177389302384452	-0.497374911258355	0.0858031811058173	0.128524468888596	0.448925272050034	-0.529174678329731	-0.0301630826174013	-0.292520007961141	0.106328212081454	-0.916594529072324	-0.156885687322217	-0.832505224679487	-0.155645740641528	-0.300821998306729	-0.424572722357501	-0.480052715197029	-0.653306146372358	-0.489697046352702	-1.46983850218748	-0.231358996064202	-0.728711289837286	-0.502789185439048	-0.18895088952092	-0.147657108655324	-0.690751258344993	-0.443599013119565	-1.03283096974468	-0.356824959596485
KIRP_13489	-0.673380675731825	1.1014633631193	0.603069232852343	0.0342066044886877	-0.499956782006389	-1.14761991378063	0.262101324682128	-1.10353530169641	-0.0899759903601289	-0.185691278439062	0.382605963038175	-0.391467078173227	-0.117895757870564	0.222928881137276	-0.824353087913162	-0.273405400600007	0.0857078058193759	0.903832629971286	-0.802901500503242	-1.46803852796425	-0.882400114319648	-0.399093397698796	-0.639403070401229	-0.645866299111709	-0.734545625375492	-0.507042105440734	0.23047526044457	-0.87649630978563	-1.15531677211898	0.160870596055598	-0.598950146568242	-0.515732956125325	-1.40547336916405	-0.419382690059583	-0.401299570352165	-1.22523675112308	-0.840293257590955	0.291655669357959	0.165369845365168	-1.82343875673964	0.0870226154216676	-1.66255010355323	-0.150611502885996	-0.412258222594144	-1.39544563056004	-0.15028388216864	-0.850399453727449	-0.367665257243186	-0.280626212772956
UCEC_78830	2.04675688225666	1.7269941467678	1.0695784432713	1.52866403251389	-1.18326362939803	1.42377176998991	-0.381352130908246	-1.46038816078416	-0.242698715258831	-0.186218987728353	-0.0192944776496331	-0.672441896697535	-0.0487999160075363	0.337665724485214	-0.824880797202452	0.368367345992764	-0.580456392951548	0.946509424925659	-0.803429209792533	-0.733430378409562	-0.882927823608938	-0.972528783776507	-0.639930779690519	-1.04209100536252	-0.735073334664782	-0.302266287684304	-0.0346425154033438	-1.78523369437781	-0.633094276166653	-0.627020230661989	-0.766558220501969	-0.516260665414615	0.0154184795094219	-0.170240024585981	-0.0560835374017534	-1.36071073712972	-0.747170773045709	0.531398540924461	-0.408115117228153	-1.29593732024321	0.0864949061323772	-1.16167905793477	1.15966362757531	-0.575643569446252	-1.22408928164111	0.225829392084518	-0.347445634466825	-1.60632682351853	-1.04217823416798
ACC_16054	-0.662691316396738	0.725424729041435	-1.03761659143172	-0.67427508854639	-1.15475231671249	1.569724092803	-0.871011920682593	1.68550138386343	0.419647896665467	0.757235287758644	-0.693318876790999	-0.488046307941522	0.384779364912077	-1.41978299642372	-1.06357921872208	0.214474132565434	0.61458656399182	1.31286005309783	-1.09977036539761	1.52867095479965	-0.204076733415761	-0.641017593468653	0.574990248549307	-0.0146221394622863	-0.855647780133711	-0.128983937421566	0.00260276682149652	-0.521784245865522	-0.388029850962541	-1.31596951924573	-0.608708124575211	0.107666795339374	-0.128353257019903	0.142851717035915	-0.0856110573552122	-1.65693162481725	-0.121959413281274	0.856741471985569	1.39731857293602	0.0620077917395552	-0.41070713750709	0.205028826687952	-1.13914613375716	-0.311907614757629	-1.92507721849985	-0.576691532454949	-1.30477398905555	0.0222031427981904	0.0681680711971646
STAD_36829	-1.02672254172114	-0.648723674666657	2.00544758939692	1.17875810772686	0.96326723954967	-0.698679769159861	0.459104205933963	-0.651564616431462	0.77209051764095	-0.549078385961676	-0.261161376134005	-0.184760309519294	0.051428206282484	-0.776491032914759	-1.3212400537803	-0.216304950397914	-1.01183732923842	0.838791791452847	-1.11616043350102	1.34004156547309	-0.882554315784834	-0.500097663154713	0.66000540699044	-0.842734928895206	-1.61220301208572	-0.323128827243927	-0.606003022069803	0.157360310875219	0.439749350972582	-0.575621570153245	-0.695274022878417	-0.394267953678998	-1.58497500076199	-0.331974124904077	0.894854770738727	-1.14031069049049	-0.316738667828861	-0.181597216733583	1.95134589693106	-0.619153148064236	1.32029296995319	-2.15943706942037	0.0989354215429952	0.040535006217854	0.136958603614992	-1.00000910266464	-0.952331368080064	-0.944564225278691	0.473328314125098
GBM_34141	0.288405549041411	0.123315524115058	2.03949882736368	0.781983751283645	0.770068472150549	0.467056141237658	1.16390132919376	-0.872075518231658	1.58840088678524	0.494800659557503	0.180448780374995	-0.0673998274145937	-0.16686560072891	-0.924118237464556	-0.317574682551572	0.000198426219026437	-0.555490613338885	0.233987036881968	-0.512193637267623	-0.0767195165546886	-1.02160218132436	-0.374655327375423	0.178019670402289	-0.0773012688662904	0.0181198770322837	-1.03275555230635	0.193380431277687	-0.461508954630608	-0.60812849655399	-0.29992433592769	-0.655261919831708	0.127057082511513	-0.211336046879825	-0.489949266209272	-0.136749671763289	-0.54432465203844	-0.553788710084323	0.408314921324317	-0.0268275365823154	-1.17484592506402	-0.883116709679974	-1.01229122032657	0.413082263777155	-0.737480963682107	-0.69618718281651	-0.478684066474133	-0.431006331889553	-1.37244722169949	-1.14129809225913
THCA_62240	0.546078154121192	0.991388664655885	0.743683714132179	1.33206410237545	1.11187900281885	1.19573117569326	1.03500118518685	-0.421820061287448	0.155028970178225	1.39388882721145	-0.210433578439669	-0.146462117634874	0.553289503745646	-0.124548565943573	-0.793675079819404	0.0383517650489589	0.203788875407855	0.655100061267524	-0.557896539964889	1.80203193366003	-0.992396045432194	-0.726996113948863	0.330281440659651	0.0267738477162007	-0.19943871505761	-0.262037144902381	-0.319379699141458	-0.358126266563607	-0.620483191907347	-0.439576439984358	-0.206345721035982	-0.0872502106459017	-0.989855206952038	-0.898173335299267	-0.628785182252935	-1.2714553000498	-0.931322320451016	-0.58603495029203	1.00063814572231	-1.41290449806737	-0.375805606110494	-0.916146388107124	-0.58269130060676	0.620777075734615	-1.63962240018639	-0.0353567840503359	-0.966064871805292	-1.36079415369089	-1.06086318161067
LUAD_39132	0.558315920325283	-1.39327384273265	0.994600509678827	1.63716927374931	-0.499393871382395	1.12803580676741	0.845051682024732	1.90177610415701	1.66855599816658	-0.20668040229521	-0.829148242485732	-0.183985223704924	0.0253856367887426	-1.22310301640817	-0.530004646305916	-0.96487985386785	-0.769056751037688	-0.524550745530037	-0.0220130027894152	0.681043254046196	-1.49335638989734	-0.456009005261766	0.513011017106948	-1.37124597709996	-0.440197183768246	-0.457128829413432	-0.0687092282252921	-0.191598583346735	-0.141758916194191	0.0569678829909037	-0.665217502432752	0.0450468815059617	-0.342961639479771	0.124636126310555	0.0185208481472392	0.100892901131731	-0.00171763356250221	1.36945053835988	1.00546941249009	-0.73501666680224	-0.613206338396101	-1.0073309927146	-0.781408888316362	-2.28851535023285	-0.929213130744578	-0.130230762137187	-0.161095960605681	-2.28851535023285	-1.01151970054178
KIRP_40410	-0.233896346810902	0.495125062844084	-0.794625304864314	-0.797470337728319	0.390018852925819	1.61406162822947	1.38857422821748	-2.17991402470299	0.488656692131002	0.542545566397881	-0.62510506863556	-0.632653969382272	-0.058023128125595	-0.444847156790648	0.342869650068078	-0.325756284805993	-1.18626698393747	0.275388964682539	-1.0653327339783	1.09745274775486	-0.287307562543066	-1.00543169797401	0.790620423101516	-0.70807763946488	-0.612656493566306	-1.11338040571595	-0.879267263292673	-0.984848720969241	-1.04244565807665	-0.577210424402976	-1.20528844684346	1.3684563708615	0.479065121731526	-0.937164636148796	0.0998232059568425	-0.159501412881	-1.26594928726888	0.850502238083387	0.564275611781428	-1.55945215175763	0.263728012919565	-1.08736238486381	-1.43403456142033	-1.18145416043218	-0.408850855579346	-0.756622182443857	-0.953256225452752	-0.694975133858515	-0.952302314606693
ACC_24150	-0.334043193998578	-0.879328992451224	-1.27567802881939	1.52756411603717	0.41086337514573	1.51161073213619	-0.0693372437574187	-0.27924657257127	0.152784727842331	-0.856949003328863	-0.360154549318522	-0.00710835554641509	-0.59013267582719	-0.78735615484594	-0.300378297214494	0.135196578945638	-1.46899168905011	0.210469540067955	-1.57745310761574	0.164142293253303	-0.621761334463701	-1.9177534516526	-0.018981061298863	-1.15842268826854	-1.25249857667826	-0.795300597324326	-0.325347415569262	-0.343712383912701	-2.22496609672592	-0.951417589810512	-0.656979809400413	0.41463611977209	0.829596337976891	-1.09064041494938	-0.370844307268677	0.604733503698918	-1.72427858457139	0.319325695401518	0.210084801318573	-0.339883243181412	0.551615045383097	-1.59583822368931	0.138622021654886	-1.08351594748394	0.968188412503355	-1.54867813222155	-1.01817565006734	0.561343326700599	-1.23541675382402
PCPG_65774	0.223152220534375	1.30837446697573	2.47244575671272	0.626030923295427	1.75355218316047	0.377856419157058	-0.705365878414267	2.67692354045457	-0.829137480444689	0.417413003936222	-0.145780977291995	-0.889099443809073	-0.656610544061983	0.326384724845242	-0.107929111355947	-0.423838451890224	-1.50011409585433	0.0278627707812911	-0.232241568538749	1.05590422985345	-1.68890424592359	0.174544295830993	-0.63491125187269	-0.435416369222982	0.031704172002522	-0.518923834795843	-0.490114219418285	-0.0180585300413734	-1.37250202851981	-1.02678179352042	-1.70674792995771	-0.732918212526154	-0.854495337487845	-1.06853488427197	-0.272741084513292	-0.584928987683996	-0.876796243394497	0.232066500605009	0.24749000809703	-0.264700818507291	-1.12474003640418	-0.775260015057273	-1.04488151754594	-0.792301116557791	-0.303239715726211	-1.48090465923038	-1.42825508874447	-0.370322277424068	-0.704461059269915
BLCA_77916	1.52414374639765	1.96998759770039	2.38307756479004	0.750515354427734	1.56342860851208	1.74055637002332	-0.81295718174287	2.13518545887712	0.23663313773176	1.04255080521313	-0.678963417392567	-0.412885371596024	-0.125855377336138	0.28837717485342	-0.576961040941436	-1.19378000175895	-0.732285670444162	-0.537594989135338	-0.953919559141684	0.766546125538322	-0.816951820603503	-0.497220345391316	-0.573954776685084	-0.762108872639445	-0.142069720439786	0.098398214176215	0.295923554160715	0.0463219824936454	-0.567118273161218	-0.352026900529875	-0.894117650323853	-0.552816802317148	-1.3400250754479	-1.25854895305728	0.00989246560368162	-0.742153744258484	-0.87639037404154	0.597374543929896	0.633935619350693	-0.406226637433882	-1.58696579573396	-0.756737191234593	-0.879720684920541	-1.18995098124941	-0.762236986129703	-1.36562177608318	-1.1456215386275	-1.01207049697552	-1.24041984843288
HNSC_72788	-0.990903345220499	2.10906933298174	1.93612392652081	-1.33465538018856	2.02597701601421	-0.890909102872578	1.17298750418307	0.236619654293331	0.647388796820765	-0.436331707918351	-0.662049860977195	-0.929159583964837	-1.08022786725555	-0.112842715573869	-0.0853019419668879	-0.858006109043646	-0.806694381736876	0.896048338208395	-1.39489311263508	-1.52829886184607	-0.789329440739677	-0.493646635960955	-0.652097854343039	-0.784852485165168	-0.85860523531052	0.132667938473531	-0.203109786812901	0.521531514483938	-0.00875408119043719	0.250824795284269	-1.07305544369302	-0.595814044679101	-1.14876255825599	-0.257676525624587	-0.617079331883231	-1.44905034748764	-0.172811331701382	1.39860583826791	0.967831781790898	0.172335328145659	-0.763940962131298	-0.471069339354398	-1.13874270314138	-0.725720369454069	-0.188640461052006	-2.32615298093203	-1.5147101783114	-0.110954446335128	-1.21170107474403
MESO_58364	1.02371365660928	1.03789641464734	1.08420559258438	0.355606907153012	0.357961118524638	-0.158328895595113	-0.670813236665653	-1.05886050048977	0.598270224706069	0.0219009603542988	-0.915904445299617	-0.183874839379866	-0.231833048867792	-1.08408595577177	-0.6167608491198	0.183352594689015	0.333123265572896	0.708095495664537	0.0799699996188199	-0.171642522996541	-0.530966281832145	0.835949519968021	-1.28241670281348	-0.833971057279864	-0.236851436802603	-0.0941463396016529	0.244559524494286	0.188465927570862	-0.228515119008075	-0.162502136816511	-1.73412983853333	-0.308140717331964	-0.634070055902027	-0.643757389077784	-0.875538019259539	-0.515202368191504	-0.370634541614335	0.237637566080227	1.37820615085001	-0.31509714354093	-1.24498500965208	-1.71909188286894	-0.868165091130246	0.666519993732418	-0.868155392863867	-1.22347783100596	-1.00347759355028	-0.515133318482278	-0.834058286085324
CESC_25394	2.50792851180216	2.10618818182058	-1.59367118548744	1.90612364607829	-1.9429748746223	-2.15943737605149	-1.23545024686676	0.0786152847268582	0.350194903435074	-0.833346457240338	0.240308112289595	-0.589090351290529	-0.248307173373607	-1.89786559833692	-1.31139966616699	-0.573450718442568	0.265283136970502	0.902142185638979	-0.81251883304827	-0.072180731355461	-0.617889133028684	0.000714770635126705	-0.873451031468608	-0.497783692954869	-0.347023505159262	0.150746978252336	-0.0506002144717819	-0.294477552883492	-0.661271894729748	-0.156259686792906	-0.10006803154147	0.841551718227995	-1.31783265291143	-0.189007610198508	-0.913354495405668	0.569866494563787	-0.289262234415075	-0.26740426567354	0.224625667872755	-0.855044589971158	-0.0133953185818827	-1.20118810268939	-0.697184672952599	-0.223150107859333	-0.133388638588407	-0.770015969214525	0.625601365961189	-0.741432893233611	0.564586731423885
CHOL_66587	2.11622998304644	0.4456169530221	-0.598670192497845	0.198375739206172	0.184747766104889	1.35123823702851	0.113138016236487	2.64290812454215	-0.279184855381923	-0.366208493825997	0.116053581716116	-0.537093837331785	0.54411176649586	0.725356853566337	0.725902219081845	-0.0718328454129358	-0.148556999844413	0.0216060784716081	-0.324174083626624	-0.468981257985186	-0.358034669854341	-0.264273047622337	-0.50458272032477	-0.352344613302283	0.459281788247968	0.661316924401318	-0.429564309603353	-0.351126674877522	0.0205706167824875	-0.549761050446252	-0.464129796491783	0.237439362264599	-0.24709996495322	-0.716529277794686	-0.266479220275706	-0.76395571146813	-1.18072197396442	0.744824360341328	-0.495209555419414	-0.976255024807427	-0.772734429926888	-0.592959800185996	-0.395871330021833	-1.1205789248891	-1.08874122227536	-0.368301786721047	-0.320624052136467	-0.0183166709467804	-0.598655901950182
BRCA_199413	0.0747557544141242	1.63433221096844	1.97758409000465	-1.04578134013891	-0.508400876670889	0.871080512039682	0.0690622524579894	1.72003248063422	-0.867374197982142	0.743688148858567	-0.0700766676708642	0.648019374330793	0.234909755776694	-0.617343151127279	0.0319257087802667	-0.752753185662861	-0.0464849589929592	1.46402588652506	-0.470637670512864	-0.202758917529505	0.0645807273757231	0.111666404330387	-0.396008012305067	0.456103930615695	0.668016850146758	0.550292171003322	0.214514445716889	0.487521632576228	0.0417684765604847	-0.202923757988528	-0.815227630119036	-0.178189812149311	-0.938659138291444	-0.177014584433297	0.618779215325385	-0.431230998450904	-0.378685816243741	1.08034494298948	-0.388330147399414	-1.14910371330179	-0.613653287985077	-0.48681630520763	0.143643363339556	-0.0875839905676319	-0.930257683615749	-0.960089377785648	-0.342232114166277	-1.21116903743295	-0.491401119144651
BLCA_89581	0.614584065270315	-0.460478057604415	-0.91998107899177	0.541107476993996	-0.54837418636036	-0.174418082908051	-0.420789676487132	0.775067606987297	-0.533289647053407	-0.0204487881290607	-0.809985812405501	-0.257942156397201	0.394635920750087	0.0339068046398561	-0.169990976023103	-0.801206048264226	-0.334891246979177	0.593171738486301	-0.394187110906003	0.511797594207731	0.286478147189362	-1.30812862120705	-0.59529779356362	0.095279758865324	0.307192678396388	0.189467999252951	0.204394815484812	-0.289620355414484	-0.122596486113959	-0.431994093985527	-0.545388232234418	-0.304754224345816	-0.421753293021665	-0.674560105864711	-0.769619386365424	0.32200105885051	-0.188221552112491	0.652040030238377	-0.200497090420238	0.0280112768420553	-0.490816268861284	-0.847640476958001	0.870271832661085	0.176584058398215	-0.131840400272586	-0.950208531142076	0.906078188141087	-0.91167256358333	-0.101199140790666
BLCA_69097	-1.00203437449993	1.76280206578425	1.68523977806579	0.46742534517105	1.09856361263665	1.75743301218023	-0.087415832116883	0.0981084765613813	-0.886204004104306	0.564496288309481	-0.587531309184443	-0.564036696383891	-0.52047100536417	-1.15629648395605	-0.462471181498503	-1.23909320465049	-0.653421161224428	-1.45972782447371	-1.75909333926537	0.0804709172258056	-1.08195311470805	-1.44419987313314	-1.11160186904715	-0.466688760648948	-0.00787631372814079	-0.773937377040938	-1.27582388209056	-0.342043247109035	0.530185862661204	0.389864780888308	-1.07114894521417	-1.32472365423308	-1.87767216780997	-1.79619604541935	-1.16798517742567	0.073599468487628	-0.384427896115592	0.156666259599745	-0.986206760753639	-1.76760840959985	-0.544193610552479	-0.746150178791645	-1.54795612856953	-1.2341178326514	0.00303883229556323	-2.37848938402982	-2.24361978786538	-1.30188963594055	-1.40199190272697
UCEC_72261	-0.743755709151719	1.63037017392534	1.92639195082238	0.382299528274968	0.835654548118381	1.242997368952	0.0629976812902502	0.195617171068653	-0.405951725795826	0.189048286431138	-1.11544320443042	-0.663860707745688	0.0891785287251663	-1.0988341891142	-0.333959273212389	-0.863796779591743	-0.640348639004098	-0.979475546165226	-0.898141903063385	-0.371181282127346	-1.03798677198518	-1.23844224710025	-0.515735866978687	-0.479111483716186	0.923967114017004	-0.743423791358121	-0.101062576540109	-0.0110728315599431	0.266914650686944	0.574634225298017	-1.18385119666249	-1.31684205051174	-1.0800345552323	-1.13512481617506	-0.26777411379745	-0.185402060812958	-0.166771810764281	0.251199635669916	-0.399533928276306	-1.19123051572484	-0.89950130034079	-0.632017365259586	-0.937115498974129	-2.57481031217754	-0.0780009796628258	-1.89823710572134	-1.20301635268109	-1.87745060120824	-1.65759585937125
ACC_14863	-2.46467974151702	0.148651601114408	0.573453606248589	0.0997158940944249	0.151932463660312	0.444904081812503	-0.66808731169309	1.17569388854164	-0.26388022564432	-0.0152856026365136	-1.26230382678865	-0.669019027705684	-1.1214923074275	-1.39630445021725	-2.23352856624994	0.540510520608199	-0.0849120109260442	0.0168484978397316	-1.94955648923305	-0.0118415142067576	-0.146400824663748	-0.62714612051425	-0.649367614880828	-1.27603659940329	-1.51142948816368	-1.68166590739589	-0.58427832705468	-1.2093960346946	-1.19565352847371	0.591002315879789	-1.1285756933865	-1.66004246818199	-3.51305242821531	-1.91825961392741	-1.20601622983522	-2.03575467826397	-1.8720273041329	-1.02056291010865	0.948618835552127	-1.13158734583658	0.629278074991489	-0.00426022027116169	-0.334366248965084	-1.91261981673734	-0.497570362129168	-2.19390803920477	-1.78058809010267	-1.87724434945512	-1.66366488840186
ACC_14862	-1.12430879748072	1.39464343083218	1.2413791998403	2.13088227189305	1.69092980707824	1.93166838644882	0.917981599033463	2.01057667355363	0.608044531748266	0.913101524244204	-0.0530059523227324	-0.860184570140543	-0.480035213108148	-1.58040973662099	-1.32741158241362	-0.632418283212353	-0.124496968751683	-0.651374099142131	-1.43370425600658	-1.52176994985231	-1.17113165637551	-0.687824939754662	-0.608367706505113	-0.506962654878018	-1.02327716743136	-1.76884841932443	0.214180406115052	-0.307857853278365	-1.15421969450157	0.155258362603003	-0.672148007518633	-0.906996638089158	-2.87159533389596	-2.12971143735942	-1.16252168484715	-1.51396829317895	-1.46505882304524	-1.59719215764444	-0.420596424099403	-1.80932308974667	0.0699725253679935	-1.01651169231832	-0.654023049151489	-1.54413081702142	-0.040928235790247	-1.55245094488542	-1.49980137439951	-2.87159533389596	-1.95438088108967
ACC_15144	-1.41551342014684	-0.785029779103352	-1.27009127593952	1.88786674685771	0.173431492058082	-1.01511977007553	-0.264935046153119	-0.261080657501497	1.59213343027198	0.584656754887828	-0.724560947022599	-0.78391283478239	-0.510341514479726	-1.68412395117429	-1.43112579696692	-0.535516413122195	-1.11326575903997	-0.55196545890451	-1.41181360946699	-1.12534842572943	-1.00220007267129	-1.14280320347817	-1.30125442186026	-1.03831205572087	-0.308328833642279	-1.44963937923888	0.42028988483781	-0.671653154928541	-0.24705680161402	0.579538356997635	-1.58435043293421	-1.12229958841594	-1.79791912577321	-0.640283045088672	-0.793745326961328	-1.61768250773225	-1.44546661629075	-1.88874416435148	-1.45511094744642	-1.68785536756308	-2.31178379352217	-1.69412519093101	-0.610849742265619	-0.804703979203307	0.603364377220888	-1.51207250501168	-1.60351558895281	-0.925383855866386	-1.03841665278668
PCPG_6389	1.11370961519713	1.6027783280825	-1.48795955355425	1.66535844135127	-0.00479513554229527	-1.16715827996092	-0.30113074018828	-1.04984457414346	0.727834773291247	-0.712580885006692	-1.39493005863907	-0.180231090760853	-0.55333250389842	-0.589991775761384	-0.661947700837865	-1.13425528613199	-0.817272330340591	-0.382180923266549	-0.405278136595209	-0.398773127970187	-0.512393386111084	-1.26603409294309	-0.928347031431381	-0.847095532535874	-0.122718464506902	-1.07673198881	-0.0536531722943376	-0.505485391134265	-0.885026518625985	0.232483785742915	-1.50910103973717	-1.34443389635458	-1.42501173534433	-0.870887994051429	-2.60240215802038	-1.24477511730337	-1.19586564716965	-1.90563203786643	-1.08220355701755	-1.42101959455504	-1.04019013921964	-1.94622248784259	-0.847234627325398	0.439389388758773	-1.09528599783751	-1.92582895156418	-1.03610552378441	-1.62533748040953	-1.06118889105897
PCPG_10181	-0.127371688351058	0.275453662759319	0.787611392070922	-0.0822345838157519	0.803496157864611	-1.2577228579303	0.610567346228613	-0.385728750955558	-0.144428584070296	-0.0419474950220406	-1.00713423408035	-0.151873290280847	-1.08310539459411	-1.0871620386635	-0.689737775012009	0.00571552248795104	-1.54020384220848	-1.79202296275022	0.0904870500724178	-2.35984025150607	-0.108013911830357	-1.14552069289206	-0.806525243420529	-0.99354106273149	-1.47304257533029	-0.590278234411763	-1.08032566025614	-0.99217525114121	-0.746412768546684	-0.0880653761849759	-1.85136766758182	-2.43718910261019	-2.12666189103222	-1.22262805941541	-1.29310129389399	-1.46056444590364	-2.0681290045312	0.301362978560416	1.10204239218082	-2.18721133449575	-2.17979005496475	0.865946663031897	0.690980597585376	-0.800260559667304	-0.694314278845956	0.109829900492584	-0.725578451104913	-1.51607167674335	-1.93345224842051
ACC_10950	0.219470121433939	-0.142125830594416	-0.407632645691356	-1.17678171386575	-0.367756728966643	1.10868266279975	-0.860078136633835	-0.327169910783973	-0.280138569060177	-1.59104731988131	-1.00293174538632	1.16978325861302	0.563292396781814	-1.13693236881492	-1.70949659533064	-0.390234539503661	-0.80373989914053	-0.46126758841429	-1.05655632538781	-0.118146839101155	-0.12610649805953	-0.924535524323117	0.726142168403848	-1.49837372132847	-0.586699632006002	-2.15093343224145	-0.381425619265118	-2.45552254006141	-1.10692391277432	-0.151995100182734	1.14038210186165	-1.81500414894077	-1.75890458986774	-1.81399485081051	-1.07211612532505	-2.18727681556103	-0.208625019569299	0.721785703044554	-0.153275960349093	-0.956316149818306	0.700354572666519	-0.465776939592527	-1.03610806206851	-1.24593241512985	-0.154217315352434	-0.54194108493648	-0.577774432871776	-1.39354211224852	-1.40429280699953
CESC_16114	-0.85187409664174	0.906926516181902	0.972166300835045	-0.356559542127119	-0.912303733630639	-1.20194753840094	-0.278899414053491	2.14222819134523	1.88348846035798	-0.595453649937561	-1.52086016781485	-0.623181479933322	-0.142550738117287	-1.05605252375376	-0.874080209846346	-0.691401433292114	-0.817664541836641	-1.08532698777844	-0.544983167717005	0.701148865938141	-0.58562353183185	-0.899110403819241	-0.55778588120644	-0.770938418709166	0.0393612475473164	-0.743498536246072	-0.376221759148674	-0.577321730346687	0.348967874695295	0.524640549351907	-0.578220519884684	-0.249648982351227	-1.61811075140153	-0.946160772002833	-0.937636198792804	-0.677211201969113	-0.894531086523893	-0.931293989125929	0.361060061113535	-1.72956230818856	0.553897865986656	-0.363283689771643	0.0661576897361673	-1.04392815246536	-0.578961012010272	-0.752486605731357	-1.48090872675421	-0.633902736481684	-1.19115846918428
KIRC_43569	0.838018108452711	-1.15276513444526	1.19603125517531	-1.28194480490448	1.16341311416212	-0.178749333896668	0.120289863656956	-1.93821994389044	0.314524787706376	-0.128344618300869	-0.820564909315044	-0.554486863518501	-0.194048956076895	-0.885290856044689	-0.29040283008579	-1.50324142730704	-0.413707792223617	0.805574066751424	0.364497726465324	-0.455387959996234	-0.685907514268457	-0.329872167556564	-0.304476387192524	0.028788487550055	-0.520596873802296	0.0976049404168791	-0.439210868038869	0.672065286491479	-0.708719765083695	-0.154887802492439	-1.14590276348075	-1.40104872838062	0.0501047895445508	-1.21933149404395	-0.771939576986078	-0.644915920568145	-0.0874263440082679	0.914430222084986	0.541499854002495	-0.0187219153923683	-0.880480338755093	0.551699404166163	-0.226764701092327	-0.838072232211811	-2.65901699004642	-2.65901699004642	-1.84757418742579	-1.68195231243557	-0.0201546949290474
SKCM_84770	-0.19726400928743	-0.390418412701578	1.26729327500308	0.651171164740625	1.5074017701923	-0.919716667883882	0.973665709097046	-1.38595007923971	0.233945660474854	-0.726120215423862	-0.442644005440858	-1.10040260491274	-0.392174602917039	-0.630771002332366	-1.18766214338618	0.058190441862056	-0.587288526200539	0.854729099228591	-0.543251186413435	0.0968819046544915	0.598090685849635	0.222397697094162	-0.432691998806702	-0.169749632667315	0.0316729908484303	-0.03092543899634	0.0162960687234355	-0.400379643341236	0.2106517743459	0.572694352405078	-0.483449277595603	-1.06927071262397	-0.0703092090283617	-0.511954311107794	-0.397673476346895	-0.74912008467869	-0.102110113963302	-0.0583409739370482	-0.586548524392867	0.190617071598973	0.0154944492189992	0.324175169291508	0.673589024979939	-0.779282608521162	-2.1067471253957	-1.4301739189395	-2.1067471253957	-2.1067471253957	-1.18953267258941
CESC_5626	-0.121157477874237	-1.492783750182	0.330948118696235	0.515760778527019	-0.134170860895718	0.891664334774222	1.05187390169165	1.7984941243839	-0.340987095334758	0.350853840460964	-0.554844391927192	-0.718086568773993	-0.216957254616625	-0.821608986157703	-1.10975051874661	-1.20672239177406	0.693731074925623	0.403447287486387	-0.696420762895496	0.549367132501345	0.0190041823908347	-0.629459368323601	-0.0704559638250188	-0.844479783858179	-0.161926186118243	-0.593298750575956	-0.0746829147740922	-0.238682811128047	-0.891713563134521	-0.529670985075342	-1.48514777495792	-1.24451376706932	-0.499990683285144	-1.24321759215735	0.137469858451383	0.423247164693572	-0.0252338264515455	1.54226421972682	0.966344671184016	0.566380609507169	-0.815643044715329	-1.92792810535787	-0.378460605390729	-0.088826698951034	-1.84981024338785	-2.05731874083535	-1.83731850337967	-1.57330438411593	-1.04095868351417
ACC_5938	-0.617021413337015	-0.465413664398005	-1.15984592248008	0.400864273328713	-0.191381517112502	1.40848373904551	1.41318604071375	3.31773035980608	-0.105429940564496	0.377928370314606	0.0892396381310121	0.147882540313318	0.389700313956497	-0.375522420416242	0.210943511753683	-0.0351114762626015	0.353270199062375	-0.591645974314508	-0.399122717699593	0.752807884690919	-0.429983255731619	-1.31306422800064	0.0802520759076941	0.0903441520717339	0.101057250737956	0.0068366864988727	0.811487213064804	0.289448953671387	-0.12753209290755	0.337703140766128	-0.650990679146111	-1.23681211417447	-0.779512770000965	-0.420038620232201	0.147387522807225	-0.590200796650702	-0.120946877715553	0.669962556129593	-0.099012143044976	-0.505428923370696	-0.495751875654874	-0.513610220056851	-0.519120996251227	-0.67385591546824	-1.08687036566616	-1.59771532049001	-1.46284572432557	-1.29722384933535	-0.621217839187158
KIRP_112407	0.422922703767941	-0.199300184963473	0.0598309929465399	0.656392957364131	1.42536005343548	0.302234088625915	-0.148408714707295	-0.393882546359387	0.952024137380304	-0.537312576151526	-0.947764627443701	-0.681686581647158	-0.839012941910223	-0.773806325916089	-0.300984669475192	-0.346423572848021	-0.336276260502634	0.382083532999802	-0.822626383968871	1.27424440630929	-0.311474379344822	0.00495907703898002	-0.26583571699465	-0.421584029157142	-0.41087093049092	-0.170402995874919	0.348212839926945	-0.303726443934372	-0.835919483212352	0.658710663199243	-1.69291558989187	-0.821618012368281	-1.43821308382538	-1.34653121217261	-0.899139295114735	-0.846776640958345	-0.0686190643427773	0.0397932396723704	-0.717360878442704	0.974180761418785	-0.663975133560384	0.130256302396668	-1.0310491774801	-0.965271950340469	-1.27910054799222	-1.63442298613431	-1.6528472146324	-0.926078473610628	-0.849323812512509
SKCM_11082	0.0767329719327297	-0.219236546102406	0.333656011489962	-1.02960733038102	0.501339651717254	0.131103722010172	-1.0096518802915	-0.141322488546259	-0.85994979735097	-0.351896073811857	-0.92554026647846	-0.242624128774732	-0.403285462590951	-1.47722690769922	-1.12102312999758	-0.626191482648894	-0.290352111923172	-0.93187525203612	-1.03439573729266	0.725511841586858	-0.587742760385966	-0.800158446295054	-0.164192734559264	-1.73433066447371	-1.22745308484866	-0.488243385599247	-0.0166986813795083	-0.353207864623122	-0.543023443576127	0.422037250985165	-0.89249558262873	-0.33497713506507	-0.949509171016664	-0.522641291006937	-0.864324026253484	-0.268526502958144	0.345125119334806	0.407047138691417	0.16212515831949	-0.323356203446842	0.175446983783499	-0.312501229325584	-0.931234836520141	-0.0315428814247216	-0.815774508868735	-1.05705738028676	-0.813731376017008	-0.933842622352166	0.279131693430361
SKCM_72409	-0.566822461777341	-0.139622970681363	-0.304229182462836	-1.0892928906741	0.5239845244278	1.02317066011939	0.672426796126308	1.10612103476912	-0.697569581133176	-0.214211270254074	-0.875284629386927	-0.444257100255363	-0.474868046727076	-0.563168442722414	-0.273836758527373	-0.365917469349204	-0.416487719842439	0.0950480571094028	-0.742558809377877	0.0431194725786685	-1.0221228963003	-0.537283345025026	-0.270170220067127	-0.629412338702862	-0.289882568965883	-0.109806237051583	0.116662321882675	-1.01583005288675	-1.83727274751091	0.45933950115036	-0.540810995695752	0.09887581325144	-0.590396822983856	-0.900533296796121	-1.36669463372769	-0.852327098036606	-0.103416077636516	1.04177995880153	0.381596408201914	-0.0673032252231369	-1.30421614871415	-0.923635220596935	-1.00420112868464	-0.55104407143401	-1.22872296653726	-0.708143579419226	-1.13396382940224	-0.436701396698033	-0.698274388152936
THCA_80081	1.39158023061565	1.51459088666123	-0.137409403117941	0.801695394165671	0.911023800823871	0.150944017255023	0.3423512016074	1.25375691311464	-0.181212872205096	-0.218535126279264	-0.94735278003697	-0.832607168361755	-0.620301468469334	-0.646829764420356	-1.02621776481683	0.026547949662806	0.0722052671936133	-0.187257472946663	-1.31432578209155	-0.093185993533524	-1.03670747468646	-1.90058708616384	-0.709923436176925	-0.562253352305556	-0.934904204967716	-1.05262888411115	-0.0766536580125088	-0.541020151768648	-0.467286275796546	-0.618964379053793	-1.78748511559852	-1.44431896780195	-1.31050632670631	-0.269124486335832	-0.109560380806259	-0.873971050022758	-0.327571167092146	0.326180042233042	0.104727648548764	0.678310518989485	0.248926086069035	-0.723546396296269	-0.0227089940190464	-1.19606570743584	-0.539926166294291	-1.01826670067161	-0.503089764155826	-1.87564172475653	-1.14693760604499
CESC_45702	1.1322282250444	1.04714609574218	0.862597783194954	1.23360972163172	0.838881877787017	0.0642375367111354	-0.432500803909463	2.24309059542335	0.245453069308479	-0.173886116827793	0.139366740789662	-0.553242172599947	0.116462988348775	-0.612792748730439	-0.133983077203631	-0.51664462284852	0.227908138276378	0.197645080960727	-0.313411314107983	0.863487579920603	0.352639557749594	-0.805907861355974	0.312553484962494	0.0413168321567632	-0.563918808979052	-0.367282094683039	-0.277354028362566	0.2018733217499	-0.875805789125876	-0.988744187921517	-1.10213832617041	-0.664011438984909	-1.4780993897389	-1.38641751808613	-1.32636948030141	-0.61098295353168	-0.604341910904649	-0.365464431348228	-0.375104104292051	0.451049411481054	-0.156216606826845	-0.651544485947941	0.967793030838132	-0.0503313504462328	-0.865325119297813	-1.12065962958026	-1.45430905459216	-1.64012451427138	-1.40897538483101
THCA_51450	0.587186337654257	-1.34787271983695	-0.58664168185525	1.98053450049934	-1.49954650679756	-0.709673096065058	0.274359571175097	-1.0350752089969	-0.992422065191332	-0.187110799097484	-0.185266329694383	-0.244618217454174	-0.2925764269421	-1.14482933384607	-0.891831179638704	-1.11237943475604	-0.0844747723908617	0.24407656000744	-0.759346522006888	-1.63816081203507	-1.09055214525149	-0.603508586149958	-0.0814743282671389	0.251790546475441	0.0436687623924357	-0.910344761910666	-0.312971737001905	0.0464753331196706	-0.118616031379441	-0.0088727700464073	-0.922900704555365	-1.17804666945524	-0.588415303990088	-0.704500767152091	-0.393248378332945	-0.160220206922641	-1.52595519740143	0.14777239105285	-0.162332947274503	0.062473377956656	-1.50556522873105	-0.88988042993089	-0.0715551249374027	-0.835582319643073	-0.928898770938174	-1.48757556050444	-1.30264543757835	-1.07833457455175	-0.894801664159631
LGG_63058	-0.269429123562924	-0.393155927791878	0.715877570739902	2.15036412288353	0.719230812156918	0.975098667959696	0.592032090714514	0.126719235098976	1.02765826451573	0.229043370241771	0.209305099409542	-0.2051216022852	-0.289591425710605	-0.610872745474285	-0.88372855364994	-0.659245443574697	-0.472642852102275	-0.498531599057386	-0.311491310851829	-0.620553980782262	-0.626986568910055	-0.244529916279934	-1.7313281605992	-0.343058558182022	-0.685762894588323	0.177210893526511	0.64875559774625	0.312246414502637	-0.21959110541787	-0.17805164219654	-1.43322389531741	-0.757052175117684	-0.878629300079375	-0.660701909051942	-0.402506961079021	-0.548388286634053	-0.987962282748778	-0.610590222293385	-0.550501026985916	-0.663912214814053	-0.950501638075802	-1.40247056763784	-1.31707654891597	-0.259227636361828	-1.31706685064959	-1.36094596739487	-1.09171867271981	-1.31883800968403	-0.656029231470502
LGG_63059	-0.854624667009365	-0.788704161436375	-0.668535480439527	1.94482566224068	0.585328316426867	1.63552459918753	0.420676489854841	0.186794462813795	0.485064419453357	-0.515203651094078	-0.109839712168706	-0.491246941628974	-0.10011894221493	-0.297342421233679	-0.395493623156998	-0.599170215859878	0.0929940489398682	-0.599941880062734	-0.640238424980623	-0.461197939359346	-0.67409901120834	-0.184454688565115	-0.705033337918783	-0.0763023055211534	-0.388762005433471	-1.23843761390726	0.417347785083486	0.423561998161084	-1.04673214372324	-0.223066559470007	-0.860943981432621	-1.0337688468647	-0.642811700794486	-1.50524123805097	0.0384160614297082	-0.430296517465762	-1.12308265903523	-0.589889241133417	-0.588831399216403	-0.556534292561952	-0.890426410360983	-1.00342947622828	-1.12641296991423	-1.16367517163967	-0.80332988832684	-1.17342649525508	-1.39231382362119	-0.628921250689094	-0.82721488745506
BRCA_76208	-0.298432249130247	0.968133031847691	-0.0230335254276621	1.23823752804953	0.657331289301744	0.760295154719322	0.662802521814086	-0.611033577726112	0.989295931893566	0.635616068395565	-0.290185059816587	-0.735865699685096	0.183211247995746	-0.783302828626494	0.0676217260212315	-0.108151921438572	0.250961284980811	-0.373360683571715	-0.854114373696394	0.145327099104828	-0.880786772486299	0.373565472535404	-0.154382685287812	-0.180594483866633	0.334213906480977	-0.341788626279299	0.269791475116696	-0.320693545792546	0.424114650185823	0.357180176108364	-1.16451277543965	-1.38013389990693	-1.06960668832896	-0.68609614870971	0.384913531868683	-0.0282020613140794	-0.130812596008313	1.14124923985073	0.876374450044276	0.117737917054973	-0.639073661387326	-0.871475811488509	0.413041544806732	-1.46299685142312	-1.23019215139861	-2.41761031267866	-2.41761031267866	-1.72025060170936	-0.662400627766569
KIRP_119113	-0.469591276935009	0.173194434448599	-0.458971190966612	0.60231181305565	0.0322172712903406	0.151798743449761	-0.196121285887244	0.0658111664916632	0.228378271704229	-0.48573031623785	-0.641724687615582	-0.595656111496656	-0.621004259231734	-1.61518861180526	-0.614789650019019	-0.626451764951574	-0.927038096169746	-0.388547410542687	-1.72132431517256	-0.159968741220265	0.0491077232416455	-0.569030902549209	-0.779791837546629	-1.05102849035236	-0.80624584717196	-0.527459961643077	0.25413729648825	-0.730778555319012	0.00801453803791308	-0.0627655231821116	-1.47758819718972	-0.636831119619265	-0.96687356463717	-1.23136553097571	-0.463329568724047	-0.476856696444583	-0.520350261212607	0.15232578803638	-0.100978271601884	-0.236022092055141	-1.24856192933597	-0.256874471108892	-0.664746265382922	-0.959812429561374	-1.36003152770592	-2.01187731371697	-2.18598399848509	-1.09056517624675	-0.28978524064552
THCA_29764	-0.1896120142003	1.18965841108763	-0.616544274580326	0.64957921288144	0.300095126787764	0.00660785898903615	-0.139458250425636	-0.601147882715206	0.696039688722649	0.298696948048127	-0.668016502702361	-0.427739210026891	-0.136536730357308	-1.01999899759905	-0.226645167244042	-0.149630655983371	-0.422195197540526	-0.318998923747808	-0.955174779922807	0.268001528522318	-0.622485404394068	-0.229286260465861	-0.322507156681257	-0.437640651478588	-0.543419326444855	-0.842943417729658	0.0643253852685444	-0.205745760752035	-0.0770401412645363	-0.0838791603657256	-0.858934289990162	-0.756673529025321	-0.88232718776168	-0.666727648162503	0.483124318581444	-0.767256227045038	-1.17619456987988	-0.305855985002059	0.801607205530753	-0.312563994036593	-1.24345609229227	-1.06368146255138	-1.05653806529877	-1.0978203462944	-0.866580625172242	-1.01219408124826	-0.682819237466459	-1.16559214958355	-0.82317711515801
GBM_64640	1.71254094133995	-0.520143440633444	0.382409098009254	-1.82600716637139	-1.56003589503793	-0.788319039508724	-0.234335133354991	-0.174785384749704	-0.160159716799935	0.6342669444449	0.325249767767281	-0.13762158951478	-0.279948649059689	-0.316607920922653	-0.570507599254714	-0.860871431293256	0.256260845872252	0.839281937993238	0.238789176520528	0.383173182662424	-0.239009531272353	0.000126519308214945	-0.385557581742781	-0.233319474720295	-0.190598186937517	-0.0478930897365668	0.484320749103017	0.384001040195336	-0.378721078218916	0.282973364530688	-0.605053615263448	-0.89034210530944	-0.587816806036941	-1.07015175811498	-0.147454081693718	-0.971391262464637	-0.492797575097971	1.48428892995214	1.09451128844086	-0.268843893675844	-0.89232389037269	-1.0478339456634	-0.82191184126516	-1.00155378630711	-1.1416001419016	-1.17722458114088	-1.51757550056101	-1.14303980336442	-1.41180385037536
KIRP_104499	1.40381401064779	-0.638923412350283	-0.145577445349793	-1.58505086663515	-0.726819541106228	0.0324693812512722	-0.47020727403825	-0.130181053484673	-0.711735001799275	-0.785165247966818	-0.783695154943644	-0.436387511143069	-0.304359770719545	-0.331050296900426	-0.0791841149378492	-0.3615772096971	0.478075260329855	-0.535856375430459	-0.667835983561634	-0.597837152178663	-0.910974734706125	-0.118653452408624	-0.0932576720445839	0.0333261777519454	0.219182439908492	-0.166673061453405	0.172032802642534	-0.243444903752415	-0.497501049935754	0.16419339281385	-1.05683915938344	-1.18983001323268	-0.326502192575337	-1.18893172983182	-0.73872462584968	-0.508358207681747	-0.705227740649347	1.00452667125191	1.05595130299166	0.225763031855139	-1.7842725199714	-1.52748458661162	-1.46953381639724	-1.49318481364295	-0.487020380107691	-1.29600455285771	-1.07600431540204	-1.0901179183292	-0.0237820827293636
KIRP_104523	0.728335664005481	0.817638877661089	0.20257966405565	-1.06581891526193	-1.42315089667292	0.381020230370568	-1.24570392488122	-0.958679598872259	0.50850604654496	0.292597576264412	-0.108870719569745	-0.168222607329535	-0.78067470954419	-0.585893186994665	-0.601108617069469	-0.446972644334067	-0.744759151222536	-0.195453417941502	-0.0931169735529682	-0.50965819827658	-0.822795780804042	0.100582523730594	-0.847098584899222	-0.122603492184376	-0.357996380944769	-0.283797634597042	0.453719731288262	0.610810330751671	-1.33046390099243	0.504364858096855	-1.10652178375739	-0.109010700340563	-0.238323238673253	-0.919933824993929	-0.859885787209208	-0.882321571045059	-0.953082810145677	1.28460394005938	0.84089752305252	-0.658287910884434	-0.922924908187445	-1.70343965081861	-0.604451790301421	-1.40500585974087	-0.222106801116371	-2.3596193209964	-1.22624982745371	-1.17364082117917	-1.44240486819011
STAD_98652	0.513074176241644	0.859427354171504	-1.99436397566285	0.652055205306954	1.33413021800442	-0.807333518151035	0.306907442169245	0.803327955048564	0.759684660192856	-0.104542702649167	0.133061277199219	-0.773467568482198	-0.748438861986369	-0.0955978691328871	0.246487063302296	0.0918570895385322	-0.474905376467692	0.685727515465627	-0.3176955665487	-0.288594144790112	-0.150058704448265	0.0258311770697799	0.52601701551758	-0.0573664829344684	0.38098180202131	-0.891617061091327	1.04101014323922	0.401686405315622	-0.044066750700122	0.65176739297306	-0.177530695035438	-0.264025039409917	-1.02449436555205	-1.25248007912631	0.187200245825076	-0.771683211663188	0.0102730357695453	0.729211612812573	0.537234209271553	0.116824885027214	-0.319054963826106	-0.448229474472702	-0.0335980391123156	-0.666899458788315	-0.487247815479987	-1.04592460504625	-0.622570016166404	-0.808385475845625	-0.87991206947485
CHOL_36735	0.246969383395079	-0.379175877481889	-1.99519996022112	-0.792003180325452	-0.799412318281881	-0.808169502709304	-0.290741643840042	-0.247240654250861	-0.259136687121911	-1.00105457798365	-0.33109684026628	-0.988855439738164	-0.158827626594754	-0.221473826219385	0.104161983908393	0.672710855033001	0.632358765787461	-0.155028869337942	-0.699230709000478	-0.016137776442672	0.0948088116881727	0.0249951925115113	0.0638744849777293	-1.07793058708823	0.484483733292354	0.620613752079043	0.624631117319897	0.308456433299594	-0.567652940500003	0.470983973639746	-0.901898841937911	-0.737231698555319	0.126096122102027	-1.25331606368458	0.0475665925669739	0.219920100335805	-1.08514022650151	-0.810189725998234	0.455798949575434	-0.523411543264913	-0.558505547412165	-1.33902029004333	-0.240032429526141	-0.174255202386507	-1.29696352910578	-1.04676058960452	-1.99519996022112	-0.809221460403894	-0.880748054033119
KIRP_50236	-0.182869521918938	0.505095223347557	-0.0565479103853992	0.953543322565186	0.319170772875449	0.611184637237677	-0.236259052299191	0.899104228908271	0.0921570224759529	-0.455695522193651	0.281058911441938	0.141312165023677	-0.30610503048734	-0.150026993412872	-0.779019766204357	0.370771921231803	0.485530180788787	0.2548822882674	-0.20510745684618	0.174661015712782	-0.837066792610843	-0.0773286254042933	-0.0171494789508566	-0.0564060174808585	0.0390151284177156	-0.0787095507257209	0.596899077970739	-0.333177098985219	-0.22013157038969	0.00351075351633856	-1.02441624356561	-0.807191533878354	-0.190440795494393	-1.49929910980316	-0.828456821082484	-0.762268716265824	-0.315769366947332	0.0753786489956703	0.338250552801379	-0.329956979575607	-0.758993818839956	-1.25634611261304	-0.782362939436309	-1.21006595325675	-1.17822825064302	-1.58909109951469	-0.97123383589532	-1.35155197031406	-1.12040284087369
UCEC_47500	0.277216389160514	-0.458802262231181	1.20268438426154	0.0710671631849338	0.74094040125974	-0.165368849982934	-0.00160979727477706	-0.827694993134638	0.634624672214697	0.183753159357829	0.5446804877708	0.30534265009956	0.241135652609004	-0.230091990592522	0.234386343526656	-0.237921241767466	-0.186609514460696	-0.205172385983536	-0.268177035766474	-0.59124284978001	-0.0056044361354104	-0.0952053963029798	-0.6132132634226	-0.428998227560097	0.142250052808746	-0.180397944445483	0.416975080463279	0.498285257490213	0.440688320382801	-0.230486904366704	-0.31510899814081	-0.448099851990055	-0.358064489306154	-0.44720156858919	-0.464339861497428	-0.639664582403912	-0.600180132887154	-0.856704227616467	-0.920069510002134	-0.152569430225248	-0.2693737008469	-0.587907416443886	-0.19896165173937	0.301679818027276	-1.70606811365585	-1.02949490719966	-0.89462531103522	-0.729003436045004	-0.591616207467854
KIRP_59959	-0.322746962654979	-0.822767647645544	0.232187330478473	1.06134619362624	0.927008693555475	-0.260709341631484	-0.221470255404734	-0.322074193099959	0.68401513678549	0.327139014330812	-0.405930379115378	0.279568010802744	-0.0209638449482616	-0.594057376006885	-0.790509637104848	-0.474088001430826	-0.135571825896779	-0.38739094643852	-0.774064247849576	-0.364263668197478	-0.95888869675289	0.259111323419642	0.0951042972980143	0.294599179947722	-0.221715332605617	0.211091714374861	0.40371423656721	0.134319872075851	-0.642486479349101	-0.296766244349715	0.0614796111955394	-0.631357301198012	-0.575257742124977	-1.03180213874209	-0.82830524691179	-1.19293086562582	-0.663496988219495	-0.161141617070408	-0.244987628276149	-0.516534815639611	0.0522080755444798	-0.411750206029638	0.294426307113418	-0.249088741235605	-1.37179706795487	-0.918239777029449	-1.25859069644958	-0.884054999252992	-0.793037849379149
ACC_57235	0.895476257947438	-0.104355147015874	0.0652134783464238	0.703840386764706	0.820002662007294	0.614031496363312	0.388041408268022	-1.03485688904286	1.06031176818873	-0.250596982632409	-0.45386290181696	-0.231485396570513	-0.667304895887592	0.0991803726949181	0.0272244476184369	-0.202216476978281	-1.07483065912577	-1.32411546412122	-0.349734070581811	-0.207460178691335	-1.11807104922856	-1.91323000956407	-0.239174882975079	-0.636160123468317	-0.0649118430994737	-0.0818434887446591	0.209813184555059	-0.370970964685068	-0.884074589560102	0.0986751353580928	-0.52227089404903	-0.875753596792342	-0.418454252618834	-0.654363464497409	-0.0261525965037284	-0.690549245564411	-0.0770092814804006	0.220391736106817	0.360451974282461	-0.625775828677903	-0.351017990763337	-0.795069312352105	-0.0510029707338244	-1.91323000956407	-1.91323000956407	-1.91323000956407	-0.346933375328107	-0.407885008415651	-1.25929575634855
KIRP_108838	0.372863133263589	-0.679476721049282	-0.385541650295966	-0.149607295633167	0.670864450004125	0.454328416073414	1.15367026201879	-0.917454505061634	0.566145229006008	0.470429940927074	-0.0882904917425753	-0.0157929680421076	-0.501601144572211	-0.450766449410623	-0.647218710508586	-0.330797074834564	-0.756647063338056	-0.244100019842258	-0.630773321253314	-0.38503381293612	-0.226278894953511	-1.92674257247395	-0.25268744588496	0.168956255987394	-0.459194826852441	0.149079113925402	0.383192256348681	0.0529899922641759	-0.897587152469983	-0.0284601811565746	-0.303444724673861	-0.48806637460175	-0.956872962363155	-1.92674257247395	-1.92674257247395	-1.92674257247395	-0.659421104674746	0.325079234525764	-0.101696701679887	-0.639288391587784	-0.25143356063721	-1.27056290229617	0.631659880964113	-0.32630996099599	-1.22850614135861	-1.25016936601776	-1.92674257247395	-0.74076407265673	-0.649746922782887
LGG_12100	-0.0298845183367091	0.435424889833691	0.362853195103714	-0.562295449303035	-1.00289921012149	0.801271916921992	0.905597482077243	-0.816364294099751	0.0315439333512559	1.19837358170138	-0.731895535063669	-0.257623021451415	0.109702019676979	-0.463391511381644	0.00108682273753447	-0.228354101859184	-0.919407039206129	-0.344032868432667	-0.0642018251983645	0.841782879915369	-0.238903956924532	-1.93936763444498	0.00409308699388689	0.297648194367047	-0.0910494679803762	-0.413697465234605	-0.160128926049525	0.157549132441135	-0.51182061472386	-0.23376264403126	-0.316069786644882	-0.500691436572771	-0.761977211768931	-0.901136274116845	0.103398918343117	7.24327717596118e-05	-0.016114829598552	0.488650624975329	-0.114321763650908	-0.238036224333011	-0.377155615644239	-0.821206937233008	0.677975105988946	-0.61190311757044	-1.24113120332963	-0.620223245434437	-1.93936763444498	-1.24200792347568	-0.522240005187383
THCA_80537	0.690232019679648	0.501464015527946	0.0442757238739304	0.795275576475608	0.566763292696908	0.633164578546138	-0.463391237471917	0.688850424955944	-0.162207883625328	-1.00703995709349	-0.763524643304985	0.0611546313086224	-0.782674801206716	-1.76197879679263	-1.52228257700627	0.152600424484001	-0.435215881071695	0.65886097163725	-1.95481978038696	0.43265908977963	-0.303239780486317	-0.736262281708681	-0.988408614352279	-0.504727336081372	-1.03431115026035	-0.738004743404214	-0.0368109707117119	0.0102610806199213	-0.383720583913837	0.51633083222194	0.4216742828182	-0.757004647835806	-0.735565635327978	-0.728574218287365	-0.138908812324376	-0.287072428279894	0.643128727948174	-0.47612240823303	-0.578461205551075	-0.851105763505704	-0.0336845878999696	0.059519733513933	0.310198773302485	-1.29411268396174	-0.06022697156176	-1.56028960855845	0.275349624395341	0.476511405595018	-0.522370431729699
CESC_31256	2.12456293272735	1.09827330663524	0.366588765972417	1.83395683522716	0.31305397371249	0.778835924879044	0.732917403798881	1.36535260853119	-0.238570563509139	-0.814939827860909	-0.473237839370225	-0.420978673472171	0.234074644977981	-0.347492302165576	-1.45360163733501	-0.303809949898849	-0.09817751321832	-0.938127080494142	-1.08824298312493	0.76425444993737	-0.73737001243168	-0.751910496534945	-1.15303789606309	-1.11641351280059	-0.836766563577778	-0.930987127816861	0.0589325988576395	-0.816061960283466	-0.167948813541766	0.194198092627392	-1.01266501488461	0.574843446906455	-0.733313289306485	-0.725128139831371	-0.68480437753431	0.0385140820222709	-0.494514697429635	-0.000383491176178197	-1.14325651152956	-1.00453885070626	-0.593202600721614	-1.18732330807829	-0.0724875884482392	-0.896728245181063	-0.15401091848036	-1.30554131838118	0.112645050312417	-0.335701779562168	-0.84760014379021
THCA_9413	0.869014119547587	-0.343983312664124	-1.21980726926893	2.34059100960681	1.19295618332534	0.376564209621056	1.6684114293478	0.0583693927739439	0.123856789035457	-0.651098808893383	-0.648914301641661	-0.719393608331991	-1.07979247139808	-0.227091901660268	-0.742486735207027	-0.256768543844827	-0.283416363440544	-0.821971298121241	-1.15914250385438	-0.478850548808106	-1.31810435678498	-0.823208271305867	-0.526570273317692	-0.665187605308764	-0.567197779762052	-0.998570344219766	0.386981689540602	-0.426714275241212	-0.667770210137845	-0.0247073325591112	-1.11940464548506	-1.05893965564636	-0.619007401716863	-1.54590760121248	-1.0870760927923	0.33663571157319	-0.0553785659778701	1.40400960109896	0.0720960934789394	-0.234434815972644	-0.895345962914091	-1.0715967411729	-0.598917764526359	-1.6066361248368	0.662419372512769	-0.435316059798772	0.187297462276595	-0.836788523107034	-0.346987066819648
ACC_63346	1.00225406503977	0.108864283326827	-0.665459666403784	0.744707014113832	1.3276860943037	1.23542951229699	1.19558728628017	-1.19430919174371	-0.0551314817962556	-0.0113890071297895	-0.836772403065671	-0.813277790265119	-0.129683165808671	-1.29189330210825	-0.935689524406611	-0.352544837245098	0.615266750252957	-1.39236178489922	-0.445546326758032	-1.00139384060896	-0.748472617025268	-0.844101839640251	-0.949763081513345	-0.939671005349306	-0.472550464123802	-0.194943318202294	0.241977027726012	0.156978072972831	0.0737967175287944	0.787699325364346	-0.863443544959232	-0.500031168838913	-1.02827233983622	-0.239405691420424	-1.26153713157915	-0.0536772610830347	0.399237127904879	0.816801370402587	-0.203899297903361	-0.138022597855877	-0.100940371008874	-0.387830673795496	-0.288837392373676	-0.988919588286369	-0.164662827754595	-0.542963788648266	-1.5718393462546	-0.874576913550392	-0.101680897093516
BRCA_173346	0.0616988431118957	-0.829715226053368	0.883569334362217	-0.414120031672458	0.440184309053734	-0.350804471548035	0.0342461008741095	-0.966410818648916	-0.474827740996367	-0.363904360854963	-0.194990707365944	-0.644026584743044	-0.396669654670644	-1.15455371151763	-0.687228604865669	-0.629769922957073	-0.511277635619161	-0.533797409324575	-0.882243369810336	-0.73996947791986	-0.908915768600241	-0.425544156059968	-0.502278587353736	-0.508741816064217	0.386013911450844	0.310882621670704	0.949860124494466	0.194671154696637	0.158852596621982	-0.547456917475218	-1.05478019327755	0.0397191857962991	-0.704537811647895	-0.714225144823652	-0.264175087304673	-1.22305854479294	-0.522486503946175	0.07786926145842	-0.0804628208244473	-1.0621595123399	-1.78221355386551	-1.02402686559798	-0.938632846876115	-0.275133739546652	-0.484961414001807	-0.539168285911843	-1.63429650617196	-0.940394307644176	-0.690529623880511
ACC_10665	1.0661601623746	0.474675650970808	1.12070190728116	-0.734178693418735	-0.223105885085751	0.0705251513656222	-0.276512189822204	0.783542609211406	-0.501255813619636	-0.421210267977791	-0.678970861873387	0.17391900050828	-0.526675895822407	-0.553366422003289	-1.39059053803598	-0.505176832743592	-0.808070610592061	-0.906149795298536	-1.10661846101908	-0.573896814216711	-1.3246516141318	-0.340969577511486	-0.504976603633114	-0.574415571539996	-0.531694283757218	0.214272880968809	0.258659701159284	-0.573197633115234	-0.352715500259748	0.0418487365751172	-1.15700017343567	-0.939775463748412	-0.928912902856642	-1.41124785493468	-0.488550178513419	-0.175972349299164	-0.205333237979004	0.0534611884740785	-0.304837912033194	0.496166686510022	-0.891577748710015	-1.3889300424831	0.00373363532756787	-1.06968178852338	-0.377053784200755	-1.20687735656377	-0.937650061888703	-1.03430632124116	0.154405463173005
CESC_34521	0.855730944819376	1.52644471928373	0.0972875602094563	0.552457912991813	0.528241168217784	0.959557106348085	0.729433933425292	1.70257124528544	-0.0226634216316794	-0.533611402441406	-0.531560228753292	0.208887835159367	-0.0546493357125035	-0.882568574909746	-0.493708362817244	-0.368735964158817	0.333250373391599	-0.628066261780128	-1.40586600836537	-0.216269695423175	-1.48536462218177	-0.496349456039062	-0.384301932362423	-0.704703847051789	-0.706144606188744	-0.90470308625714	-0.0513987516001917	-0.40383778150267	-0.0504684895650831	-0.0363837622266647	-1.12599748556336	-0.500345495673986	-1.24027458894914	-1.02234719792171	-0.469061460199798	-0.852017034050347	-0.899030583031873	-0.241577216626419	-0.506073641042307	0.0480159721455671	-0.419331991591219	-1.90464394218397	-0.511980264373304	-0.511423343987603	-0.00712591748894731	-0.242146779425428	-0.509922385761016	-1.13590260711935	-0.0167441879807892
BLCA_5785	1.27511645579486	1.51696161574928	-0.882092327429458	1.63555771112785	0.429835738609847	0.75685776173097	1.37438388261808	0.599997403170982	0.611857407141846	-0.221027909351603	-3.18431315697815	-0.992916443311284	-0.649721571856302	-1.55000567292599	-1.64012940549581	0.296067880891721	-0.362917145201236	0.0378881621622815	-1.62081721799589	-0.214754552699105	-0.709570828147889	-1.00054276283685	-0.382786789638354	-1.24731566424977	-0.922128951868595	-0.725492237572582	-0.31205842943029	-0.0478837316430605	-0.715699098432028	-0.107130719370674	-1.12448234283929	-0.85075092523934	-0.983369680167735	-0.771161680434747	-0.657005193250519	-0.298489846750662	-0.13925782973447	1.26276639879839	0.467449291299551	0.21532890675503	-0.242745297714198	-1.638178655788	-0.126227623992408	0.0809248380488761	-1.54660795600052	-1.18821111870598	-2.37287035435751	-0.969114622381242	-1.08872516800714
THCA_5004	1.50420004212516	1.28981526510409	0.929322408452994	1.58784121651788	0.846491386992802	1.74107991761583	0.0552509389731224	0.157587386436467	0.453455570626431	0.491240140892023	-1.17353639904593	-0.128482626421684	-0.793507117177049	-0.748246633578566	-0.759908368888162	-0.571285358965143	-0.739497278466942	-0.356789678221834	-0.601541152964151	0.600163631608688	-0.693969444983987	-0.0192370781209008	-2.03943223085353	-0.762362344757774	-0.571884485232017	-0.51376206164316	0.180373891154023	0.164921140292536	-0.0891350058908027	-0.0275270859313648	-0.946131112570323	-0.600756032981327	-0.691428606503831	-1.29754833431699	0.00333432193456185	-0.816751466853868	-0.0347952194211354	0.484176339397488	1.00810682548442	-0.409682290495853	-1.37590647592644	-1.38325256067574	-0.852021953062875	-0.438999619375566	-1.34119579973819	-2.03943223085353	-0.906062737310847	-0.681751874284246	-0.622304601595939
THCA_42239	0.904677970451995	1.22982807844046	0.246705173623999	-0.511371440828152	-0.369316591673206	0.563037916263461	0.96635812367184	-0.109900250258671	0.57839410656399	-0.384193789026863	-0.472313662807926	-0.686809176414713	-0.804985246643728	-1.26268455228594	-0.937048742158162	-0.535899988121993	-0.791101488464868	-0.436644505906466	-0.703987673002568	0.045951657317266	-1.19210541507309	-0.456757591735157	-0.299965294368667	-0.348605208691196	-0.3694299714807	-0.755285472842597	-0.284604533493269	-0.553920422046966	-0.889654252249019	0.446110163141379	-1.523296459722	-0.874319111183979	-1.68840706193797	-1.30489652231873	-0.319643846785255	-1.09697061907094	-0.687617183162557	0.73961780765466	0.011128370050276	0.0344221557737558	-0.41750094574735	-1.75522632876943	-0.0649027009938008	-1.02866275460454	-3.03641068628767	-2.08797131567108	-1.66461672679123	-1.17627245172322	-1.38333999852863
MESO_11376	-1.22939675519866	1.42579016874153	0.398909198958796	0.469083250889493	0.747603952681244	0.632791108707813	0.225023434637257	0.665681454936829	0.724272898097102	-1.02000031954346	-0.844181265743742	-0.671222582719707	-0.539194842296183	-1.92091541622824	-1.13844959499279	-0.517695779217368	-0.897503518795336	-0.999990793843424	-1.11913740749286	0.553567788904683	-0.294155354050054	-0.498862952333826	-0.739172625036258	-1.40556346037936	-0.681010406423491	-0.606811660075764	-0.208885610837695	-0.200143082234413	-0.96525770708073	-0.216449412614256	-1.58933222819191	-0.718034650668322	-1.18785758952988	-1.08784053218722	-1.18289981268793	-1.32500630575811	-0.529291697244469	0.432156695578722	0.517883497573798	0.412676512664027	-0.904096695183791	-0.37372093478075	-1.17552688455864	-0.674885414791991	-0.389572730674531	-0.776062323594366	-1.54926385293244	-1.04682526771494	-0.927423661563033
THCA_79086	0.16615415346829	1.30149843557875	-1.28231067156073	0.698976341918344	0.301057857037741	0.264939203062274	0.458438753754042	-0.806813158662882	-0.0694629578830153	-0.171294696477911	-0.459983428661505	-0.550650752250064	-0.680073089559784	-1.75809925991404	-0.582660554773575	0.849075036173526	-0.471971435008546	-0.983340502855544	-1.26001565475646	0.3120219139731	-0.118673782493389	-0.0323358085246612	0.315144905312377	-1.54644170764296	-0.246965995189719	-0.20769788143856	-0.700468399619589	-0.183101130249486	-0.218919688324141	-0.758390136611434	-1.09954690582053	-0.970501633705407	-0.283383474797176	-0.969261687024718	-0.198198330033996	-0.186032840244761	-0.35873043171638	0.250550279197587	0.470473168984211	0.706817298034784	-0.104473500132886	-0.798722560555075	-1.06834406304374	-0.815763662055592	-1.31639543355586	-1.23283030587617	-1.45171763424228	-1.6375330939215	-0.586611816230106
KIRP_50427	-0.0554778900007298	0.708986814196537	0.442277694282545	0.586161901867405	-0.0474362666127854	0.117264193204386	-0.864921486477973	1.97797566660531	0.0336304440649577	-0.88036974157268	-0.825638958608129	-0.908097571568441	-0.427466829752406	-1.87050220617962	-1.54486639605184	0.307422866203277	-0.147344004351345	0.353111327960704	-0.923277086788161	0.61898500040208	-0.0731089732660477	-0.230467690736073	-0.0780090766668868	-0.776808493935985	-0.89240412102172	-0.88760640971805	-0.209432194677143	-0.31314606364345	-1.17561428163523	0.0768216737972196	-2.02093049238126	0.640627651477185	-0.784615286845217	-1.39219088421484	-0.477873721968439	-1.42910827962443	-0.636136911138292	0.609071161403833	1.27515390412815	0.54553198232485	0.974241684667557	0.0173455253074826	-0.427535276266584	-1.63648040849822	-1.42664298759086	-2.0535470523188	-1.91176400206871	-1.89105538563589	-1.34199076111422
KIRP_16012	1.47907796799275	0.943409510777978	0.500464047498014	-0.896515287937416	0.842575940182786	0.700367415190732	-0.297664186362793	0.684567281582712	0.415411591605227	-1.24099430601252	-0.357359499071891	-0.831803359848033	-0.485072197063763	-1.01956952915769	-1.22346730982065	0.690835307680936	0.0816357152475096	0.423755204921995	-1.05632690650673	-1.01991941019187	-0.420934724377915	-0.743176159397641	-0.184172754899059	-0.296385751917579	-1.32120631389853	-0.213468887785208	0.258750466250911	0.0529956866735164	-1.89528223422904	0.429255698443836	-1.05879310794074	-0.76738485307659	-1.37727554319708	-1.59131508998121	-0.363232087702859	-0.685350500456197	0.210592702120482	0.0975287550835366	-0.574595616744898	-0.0671648006777623	0.505058457059501	-0.727385651772669	-0.492177396464769	-0.648424298235544	-0.764412445058352	-0.771639065994953	-1.75653261971419	-1.18764272152162	-1.38593635828759
PRAD_61897	2.10895223857069	1.63675614238329	1.73452320629158	1.39510752284527	1.16678264447988	0.917110805880538	0.552813758958144	1.65902976662255	0.385770859982168	-0.614497210565267	-1.40403423484171	-0.513799832715859	-0.814331688466865	-1.57221574531386	-0.764039398459309	-0.195490527334701	-0.321753635879228	-0.819151713481879	-1.56743209136818	0.21896100101612	-1.01909607137424	-0.403199497861827	-0.0618749752490269	-0.626385513776797	-0.601217137479268	-0.787579656189463	-0.175999554793468	-0.222990879099584	-0.546002442847223	0.111246455977783	-1.61030380534981	-1.13306240633589	-1.51539771823912	-2.12151744605228	-0.681837121100894	-0.778768343101448	-0.291810696550665	0.421346078769718	0.600804975459645	-0.523324199321247	0.470242638142151	-1.44168889939421	-0.570354097663271	-1.26296873111086	-0.304984533697015	-1.91496197197222	-1.73003184904614	-1.3580563414404	-1.10819165767673
PCPG_73719	-0.030148638551732	-0.42485817655904	-0.0192754864116038	-1.34532672726268	0.441828050013421	-0.642285990692408	-0.498379283005612	0.311025460211305	-0.828739133041475	-0.268978329092153	-0.548902099411053	-0.608253987170843	-0.334682666868179	-0.900884594307744	-0.700288756708195	-0.241026553101962	-0.610838522572792	-0.887708801369684	-1.50368144961707	0.282711642767233	-0.503371001102759	0.086255606863352	-0.131510428876318	-0.562634872025684	-0.424304923153547	0.0847365801324473	0.0726040267101506	-0.235913220220115	-0.0713979540024736	0.0928347236252183	-1.7063495825545	-0.946640740804392	-1.058449203693	-0.945400794123703	-0.377974651084277	-1.21432777583968	-0.334869538815366	-0.102917293076695	-0.434374212869556	-1.0307910972622	-0.755003239679761	-1.51846634331946	-0.937423662007458	-1.19921808935974	-0.182293402873227	-1.48050631182717	-1.98820789821707	-2.10229098986841	-0.318650549574564
KIRP_49986	0.226021057440247	1.15939322614353	0.806283019135302	0.457659332073547	0.13279344078685	0.793868402398139	-0.300455055111925	0.280817678867555	0.279484512461733	-0.163384893545513	-0.702913727163109	-0.78310766085922	-0.0932357046166645	-0.920331131289333	-0.594695321161555	-0.384598874050982	-1.17459866609591	-1.09872249927876	-0.818891456044455	-0.490428235240878	-1.34859447942152	-0.00457842162791167	-0.339516662437168	-0.598358436829717	-0.845739098826467	-0.412932051845989	0.341316853611008	0.153627230124905	-0.225443206744947	-0.0479258966551566	-1.79450895385099	-0.729458569484268	-1.51666684261502	-1.4351907202244	-0.272381215537637	-1.33643022457406	-1.42673579749186	0.180462195906983	0.181723757641599	-1.06430732493339	-0.300587847130278	-0.933378958401713	-0.831830226460818	-1.73944380403554	-0.261791073475735	-1.74561789467447	-1.56068777174838	-1.50807876547384	-1.15284399832966
MESO_60157	2.24035945040642	0.817622886030404	0.573506391999321	-0.733502724750287	-0.130884263605902	0.9879659919665	-0.358094687998746	-0.973449367681718	-0.283919271443691	0.199439039435411	0.014753423476173	-0.261381144158536	-0.505574091560542	-0.679051723823666	-0.353415913695888	-0.287840290567646	-0.749748163314536	-1.29746433166874	-0.672815566488551	0.18681800463682	-1.10731507195586	-0.123633035335541	-0.287640061457169	-0.515780365097018	-0.779555251714943	0.163035854474762	0.53031263157216	0.187632605663836	-0.135378958083803	0.159213809886933	-1.811636143312	-0.722438921572467	-1.4829082477146	-0.857985043537496	-0.410011305037307	-1.82787346273275	-1.5427181241058	0.00786072491497691	0.22697680083451	-0.559141911477693	-0.579096485068751	-1.33461716061343	-0.4006057460836	-1.12531334095086	-0.315265337945371	-1.5043384872088	-2.4527778578254	-1.09509750125611	-0.911564590863993
THCA_59017	1.80756357577903	1.1713808714682	-0.531055586420361	0.592803555567296	-0.100043744397683	0.78746459599933	1.22499258020644	-1.02669968101651	1.07214770531743	0.219949965105171	-0.842132877841093	-0.042142748179284	-0.368308381999523	-0.366511054085099	-1.07476571204212	-0.274652268233306	-0.336706509380561	-0.669110512914154	-0.787044331719955	0.193819995668072	-0.988971144754466	-0.813081263236421	-1.15922128938006	-0.352151963318623	-0.353592722455578	-0.0766544855057489	0.713004296124205	0.403834652613397	-0.686519981930396	0.362358782055194	-1.44231730045401	-0.277832015095483	-0.486186741332157	-0.979026509255048	-0.116509576466632	-0.390484478972239	-1.72738843520035	-0.220367296842094	-0.658000032067823	-0.625702925413371	-1.7029898725744	-1.41156397277444	-1.32616995405257	-0.825528484285921	-0.615691063378558	-1.1278330314607	-1.46148245647261	-0.973138181404599	-0.9838888761556
KIRP_26317	0.880405702978636	1.12134823295266	0.138225328136199	1.80117356548367	1.28735671057457	1.4811887816468	1.394470587952	0.791941536195177	0.262015712796749	0.219650854015526	-0.111402421533481	-0.353756863985707	0.0718709786534726	-1.85370493450051	-1.04552858764596	-1.05866946657409	-0.956078353510559	-0.819239120000409	-1.58139459279321	-0.74960647427234	-0.848610832040526	-0.684688687048481	-1.47083540518648	-1.60359003600861	-1.29657236531087	-0.529076819475312	0.168903027898295	-0.174460880027404	-0.998134097736819	0.392217781747959	-1.08505971763662	-1.18029183596868	-1.29729090464452	-0.809864028414892	-0.428123692273055	-1.0602575322881	-0.474255837405051	0.157536361699686	0.792558027186596	-0.984619735757076	-1.10024307061753	-1.86370617425723	-1.00739074686405	-1.13714260009234	-0.416755403776962	-1.6816534883379	-2.01152103823279	-1.50908245301529	-1.1261857688696
THCA_14050	0.804469789492046	1.03336217339789	0.607405993194986	1.3944828024453	0.153274336737093	0.882858943524878	-0.126329997517151	0.263199778372711	0.824875450080624	0.166446102106982	-0.407198090559621	-0.292452478884407	-1.02409134777451	-0.583791637320955	-0.730444075074224	-0.531501978712311	-0.841526630639642	-0.991474605050762	-1.29462670492522	0.164238393672451	-1.12698984282478	-0.642150291549511	-0.806157317671139	-1.4299946182725	-0.832874997795242	-0.214673183576068	-0.0990403864915121	-0.874378347153259	-1.02099788907664	0.0296992503395979	-1.58033599852433	-0.809203538935675	-0.770351637228957	-1.00540024332061	-1.08421770097902	-1.03185504682263	-1.1350743859557	0.163424478993131	-0.606018626071219	-0.265254280876436	-1.40908309523863	-1.42516061284922	-0.833795329127946	-2.01668165278384	-0.474485781524661	-1.65215072502883	-1.4049984798034	-1.33548703527918	-0.734395336530755
KIRP_25754	0.228548997168119	-0.0104618284534785	0.30252544513677	0.445489556761444	-0.123889171768168	-0.126187334519826	-0.88590724494825	0.720881005824531	0.634214378076761	0.0726359662993188	-0.0866234473635332	-0.707729573286246	-0.445998829653058	-1.50461429171157	-1.04013595759239	-0.480079716609222	-0.43894270806531	-0.760369180021077	-1.30392200566075	-0.268398928930835	-0.783393972852507	-0.796820020633608	-0.116905601440422	0.0458530872576759	-0.605244637090743	0.128769951390047	0.565690297318353	-0.676934021254191	0.154769395362231	0.386021300403314	-1.25662572685671	-1.0159917189681	-1.48581465782966	-0.293507609152882	-0.558914365021473	-1.04115034755817	-1.05733760992848	-0.396803092601015	-0.300835756114993	-0.122716427236683	-0.361680674234579	-0.492580441908911	-0.0544695222214742	-0.972842483091773	-0.363233116810423	-0.748224638850632	-1.41429378053894	-2.00352573716405	-0.885002425803897
TGCT_15149	0.173406148250636	0.155568862331984	0.804585285673544	0.643679477058628	1.12533370899158	0.544025224099161	0.803436533953582	0.149009709506927	0.592194038733909	-0.299512791081255	-0.253922486156822	-0.369936975263477	0.0102123817689179	-0.607621605017157	-1.10182387705352	0.73186756783037	0.246210986989689	-0.27575209302566	-1.71723465137498	-0.839638979481056	-1.03588495314935	-0.770485021666016	-0.437887017580028	-0.444350246290509	0.195197859530111	0.0774731803866748	0.654026379883184	-1.26610781479031	-0.234591304980236	0.0848361948419738	-0.321516924880037	-1.12337947735309	-0.886571982073651	-0.94166224301642	-0.0743115406388055	-1.15866697501923	-1.11402627121968	-0.686726400002007	-0.107665755172357	-1.45639340578452	-0.185890913642759	-0.959635295824277	-0.874241277102407	-1.05388322214436	-1.02204551953062	-0.918110695581313	-1.00955377952244	-1.40428306140804	-1.10435208932782
KIRP_24759	0.399742558673984	1.02252519531336	0.325711937064291	-1.41695194402408	-1.03110515783003	0.472567015237499	-0.542744763197096	-0.202718542643519	-0.0274479625773667	0.0103366076882248	-0.156807598980112	-1.29943935687668	-0.288910324413383	-0.507925381798338	-0.976152012574996	0.147575051196791	0.10722296195125	-0.00591487820477887	-1.22436651283669	-0.814565933184591	-1.40919096174	-0.68782941908625	4.52271231008439e-05	-0.42463693559598	-0.381915647813202	-0.994665594846958	0.167066023738023	-0.0378454998166209	-0.802960124662938	0.125795604578581	-1.12937664854229	-0.269727143401493	-0.574782053304254	-0.666085857343325	-1.2786075118989	0.0232805432534873	-1.11379925320661	-0.0923175046370242	-0.155059276089178	0.337538223480891	-0.00946678412379232	-1.09862332086272	-1.16104242555034	-0.512587832374199	-0.765157252063085	-0.929654476194774	-1.14854180456088	-0.884527685297143	-0.979122497095922
KIRP_25805	-0.2936742383845	0.704188080926642	0.432911057305827	0.553957456049798	0.260499743310024	0.16469329760828	0.746106765492065	-0.297389068757002	0.0938439106065418	0.331303662178501	-0.0683123006991249	-0.26298274051204	-0.00125199687885225	-0.762117447998964	-0.294992543035551	0.132067233253422	-0.0392736754122076	-0.261858321232901	-0.972347643018435	-0.556781398222251	-0.691538310786112	-0.924980864647823	-0.476769136801849	-0.780536956516196	-0.273659376891145	-0.077022662595132	0.151558205794655	-0.139793201022226	-0.818467942606307	0.870466851888633	-0.719010301373285	-0.571244886193899	-1.187839957651	-1.79395968546416	-0.354279360512772	-0.950520657002667	-0.454712213960574	-0.841222242983814	0.399570391626156	-1.61088924876633	-0.205157247874624	-0.593050635082748	-1.55757912349946	-1.20837906512616	-0.398331062120669	-1.38404985995993	-1.16404962250425	-1.34986508218347	-0.882772894241651
BRCA_84154	1.09888614257697	1.59874565602474	1.16529839540696	0.684760663800809	0.944564591284893	2.34365417251314	0.929858635967903	0.771624218874927	0.567406551378025	0.778030448690711	-1.02015136976358	-0.496052622859051	-1.17378166404356	-1.37093467306709	-0.615785329752251	-0.195686079418997	-0.860123925056572	-1.21369739029735	-0.766731397671959	0.626217705961574	-0.413211180021602	-1.30391225692386	-0.206668577673376	-1.12304997204721	-1.48605971101352	-0.603295370094997	-0.615427923517293	-0.923945170447559	-0.0371214944246558	-0.712892162278131	-0.469696183001282	0.0180416148287605	-0.947554532123606	-0.331275551194519	-1.44491609827706	-1.90235972606712	-1.02290148904281	-1.35406090539426	0.232689658594618	-0.416849809003721	0.0213273167266745	-1.17877023937078	-1.73251512037017	-1.3170770818192	0.0616466577874473	-2.02444560762757	-2.1158886915687	-1.98233764991673	-0.252300971303663
PCPG_18112	-0.25783367562511	0.806108935354025	0.148357509933907	-0.616889697237333	1.46352961330282	1.27081794416689	-0.424740387795065	1.11167742995531	-0.0288319510415178	-0.342149349496828	-1.0524226643389	-0.970559966674917	-1.10586917461343	-1.40343101049536	-1.11409932630032	-0.168692982108304	-0.715280494859846	-0.682942640238497	-2.57543522598845	0.625728839868289	-0.384725612381743	-0.820784427586769	-0.425676661896054	-0.471164786115359	-1.44450653017828	-0.950068804824526	-0.233752126709128	0.0187278245993241	-0.760076888905746	0.191190120163518	-1.44265458927841	-0.0690799271454576	-1.29213416191537	-1.54320963350732	-0.0566091364896444	-1.06921198179387	-0.943678645409459	-0.162570035962474	0.444191267801916	0.184145134949128	-0.765122876023878	0.967566649970758	-0.978570528851371	-1.53608516604188	-0.217933008433436	-1.40418868803643	-0.957603671010824	-0.190426641109153	-1.46979095777921
HNSC_20241	-0.359955899536818	0.819599641900746	1.51360584570419	0.391575037918286	0.694088759454401	0.743291104325926	0.635772947211964	-0.053737781324215	0.663854806205728	0.362124927240357	-0.870100062273512	-0.778472146080583	-1.1792117741733	-2.26928068846334	-1.53497401255487	-0.0846639002647986	-0.819295307868006	0.37164038294315	-0.420170156271293	0.676461466925158	0.302576705920508	0.195780701334071	-0.57814361711656	-0.877144670482926	-0.357286936805965	-0.600378731254358	-0.287564099609782	0.0148250159471832	-0.255495972180654	0.164002914135984	-1.080102918408	0.319886060864018	-0.670761429905335	-0.541461865377565	-0.448469404641825	-1.35997186520469	-0.822519228786682	-0.809014502653327	-0.217108022516639	-1.36823994278188	0.0301799872245683	0.343932939998625	-0.686895108600737	-1.45765119396468	-0.267980462484591	-3.22701496605931	-2.17112383440286	-0.616815682977578	-1.3153419761522
PCPG_62173	-0.071755196504907	1.09010627841466	2.08149528732934	-0.799267763237304	1.72471447160903	0.879247562423195	-0.629818059624174	0.745832550346357	0.547241327931091	0.741696380820093	-0.157511407382301	-0.634451394891257	-0.466623119282088	-0.977689252266129	-0.319102196311394	0.10099705402186	-0.231973004899716	-0.398586759225608	-0.924497170180863	0.567480077753169	-0.0634256688708472	-0.305093209923235	-0.454554125705286	-0.164556015591715	-0.439175298464661	0.01861588789889	-0.00954394942317638	-0.280590384807103	0.394248935522926	0.234750847113798	-0.750139378216281	-1.59730628093541	-0.331386464288158	-0.567414574403718	0.0980257804478573	-3.55096479358608e-05	0.0255448062065566	-0.116937644687985	-0.583316760217228	0.107318839564002	-0.797530099463505	-0.316074581961954	-0.632597064186226	-0.875615421543419	-0.360332419518584	-1.38086829746497	-1.62470288338833	-1.43782656307883	-1.02284573826234
THCA_71670	-0.159259965502446	0.384477955750405	0.721112832662636	-0.787117788632595	0.287126493441961	0.226628088923356	0.570866889471858	0.119679924095268	-0.254251295429054	0.406857944872767	0.000828969599696361	0.201082145138602	-0.0431108022634041	0.126433409469795	-1.07122958651874	-0.394369070888871	-0.470855969333103	-0.307672015896565	-0.859059059228882	1.83388097343517	-0.879169766210936	-0.157808223557182	0.174823227839969	-0.449014072761396	-0.141996402063662	0.290810644916816	-0.350843891032625	0.40573581245021	-0.272938929133871	-0.152955742361174	-1.09076625708819	0.171777006575433	-0.142714941397312	-0.731448023461598	0.052451984259831	-0.404991643530231	-0.460471636369759	0.884204892669788	1.16103654894638	0.217258922027418	-0.428102549727525	-0.332031275487683	-1.01205011002702	-0.662850051653726	-0.352609367550639	-0.671170179517723	-1.99031456852826	-0.804336068711037	-1.33638031531274
BLCA_19255	1.33212531154989	1.57104857969069	1.79124588869158	1.40314459635846	1.98860156874222	0.378808234564296	1.29337472246479	1.60299675830579	0.0189641408258696	1.2382376582924	-0.483276564313302	-0.410779040612834	-0.896587217142937	-2.32172864504468	-0.563217941117752	0.586573746318408	0.535373187012818	-0.409786745576658	-0.758232706062419	-1.20690338116884	-0.621264967524238	-0.985360579967395	-0.647673518455687	-0.084712816232658	-0.183308528800554	0.29408506725548	-0.101922523037127	-0.0180722515239689	0.282863260369899	0.983166056461179	-1.06863110780567	-1.06376038337888	-0.580527147899978	-1.28349728471655	-0.434651231984336	-0.844430895093342	-0.485507916961009	0.0385747913191574	0.358026013615229	-0.938148848591982	-0.448047272288032	-1.04054428752644	-0.962435306537687	-0.994264128170146	0.0427448092475409	-1.16993492300391	-0.755432010808715	-1.62436893407539	-0.566518960132594
LIHC_29837	-0.0682892286983536	0.750977157652994	1.60699987774615	0.706238615958563	1.06080546370753	-0.675978395427322	0.695295045182238	1.30755603368254	-0.475575030578323	0.932219734312741	0.0170979028738376	-0.419316744069643	-0.84243602976441	-1.20242783449735	-1.39724923645066	-0.807919425287086	-0.629040341932105	-1.05456945612833	-1.02372391754133	-0.646280139770742	-0.00419972315875405	0.329075087599317	-0.11041603441257	-0.409081834115303	-0.290193589521907	0.175682765605167	-0.105719016565313	0.00552266825549719	0.0936932926044349	-0.437553903776222	-0.457465653648183	-0.684219035461626	-0.887104620347482	-1.19539846952852	-0.593455977078395	-1.03507503112525	-0.951385619974116	-0.562593331398513	0.834555871563596	-1.54240413188297	0.0307288393823439	-0.739746133574694	-0.303824451319784	-1.01227151417755	-0.303807349480404	-0.81617204782	-0.339289797287742	-1.05459811479957	-1.01519693668938
BLCA_4072	2.86472242460258	0.50041275996211	-0.962958927558169	-0.535195491878226	-0.912202896987659	1.48695091007313	0.0812714414601281	2.69527581854101	1.01790616259261	0.825410447427338	0.155200512582559	0.109840298540509	-0.168892264540076	-0.195582790720957	-0.553820064792084	-0.309940697616952	-0.60930107420815	-0.629688216087317	-0.635662359604864	0.59721687137454	-0.468025497504428	0.0168140537708457	0.208050222461416	-0.0753149399069901	0.16735292479446	-0.786660599508642	0.161416966918413	-0.332598203980883	-0.362033543756285	0.0746034585709339	-0.92137165320397	-0.459320808685699	-0.464731141588064	-1.57044687218248	-0.603257119670211	-0.727007843720982	-0.671305644636607	0.0822571506110377	-0.137054384817785	-0.758832085288408	-0.35027754352777	-0.654047475678435	-0.80522430680253	-0.711898157241049	1.01261670427749	-1.36389139810242	0.436756295557991	-0.559157814173551	-0.895203139461421
THCA_64218	0.71369101087999	0.991384717078709	0.187498440330716	0.870255159641869	-0.294483345256471	1.83869197851552	0.378140131130416	0.0945324135748047	0.614225413558514	0.748396519559948	-0.0243185409207674	-0.333717466055165	-0.179089745422361	-0.381154594996564	-0.256951375121796	-1.33647072110075	-0.845366569912827	-0.420127313036416	-0.577571001159346	0.466244125913304	-0.478638538856368	0.00473307368390463	0.149675717319505	-0.0784645863203437	-0.342239472938269	0.0603596073506316	-0.110885406893706	0.380588301929746	-0.58791505932761	-0.117179687731345	-0.922160960765518	-0.757493817382926	-0.0699083682956503	-2.01546207904873	-0.12838466598838	0.709857812424934	-0.909574098280026	0.118159666622165	0.258219904797809	-0.246602475473217	-0.578767666239771	-0.73427772153048	-2.01546207904873	-0.68799756217419	0.349011375243497	-1.33888887259253	-0.282997740936084	-0.829483579231501	-1.3615278258332
KIRC_13684	0.639643166374273	1.7080846686453	0.697984443032895	-0.447622395818412	-0.0616645081815248	0.735347949532942	0.750008929856556	1.63526821126948	0.589983675351777	0.83390394977612	-0.132809500974368	0.172990020332015	-0.240119598222084	-0.609831968399288	-1.10403424043565	-0.47091142573869	-0.680528407890158	-0.219392199346125	-0.603595811064173	0.751975405310799	-0.683094424880578	-0.363362949668392	-0.0290174995471233	-0.0189254233830836	-0.535239935936422	0.37306382806228	-0.744087424905385	-0.532959987772891	-0.666182463006631	-0.125056716811994	-0.870443875835349	-0.653219166148089	-1.03555447805132	-0.943872606398552	0.0381179473524078	-1.02593106168402	-0.853715170242519	0.340017486074402	0.0674408073955313	-0.13032649830711	-1.08868264198386	-0.0746456907066513	-0.876451640484538	-0.56261334456641	0.174858706490784	-1.43511873178443	-1.01176414290458	-0.248371569972484	-1.26910619621302
GBM_5868	0.87679424599354	0.991683278973641	1.13870818816301	1.59944850577919	0.917145538831725	0.467153325986099	1.10348914289392	1.70621896399259	1.51677048678558	-0.185721910453536	-0.234212273435511	-0.774406530303787	-0.727291595766029	-1.15167456892946	-1.37758889184827	-0.0804421776338886	-0.338681196243161	-0.72214395116875	-0.997659360026919	0.80135239236691	-0.490866082059966	-0.481750823123734	-1.55936548561456	-0.930634453216935	-0.506237441387645	-0.734052649843258	-0.108357021783149	-0.242614990189739	-0.167878774172918	-0.874705542917724	-1.63452628554156	-1.36783131015758	-1.417496454003	-0.256313623675473	0.162129227453758	-0.521995679944846	-0.81145906955628	-0.425572128708453	-0.0387598140475225	-0.161309601840822	-1.65638670562217	-0.830536523592964	-1.48094014590199	-1.44783436156747	-0.602957864727272	-1.38607415488914	-1.28222969000442	-0.947270631375676	-0.518931481200784
CESC_1802	1.676438987861	1.71546543976786	1.04985403532255	1.70506532762179	1.37117365893849	1.43511528458965	1.02833998063112	1.67764728640683	0.912461077196673	0.0861416002816737	-0.55008494021139	-1.28273207625737	-1.11354358226607	-1.23081388923651	-1.66473637786586	-0.969283080365904	-0.10204695685579	-0.597442348174313	-1.05297508816927	0.239845853552104	-0.0179607931585775	-0.430283800291545	-0.646005000286975	-1.86129028839871	-1.54233888822417	-1.24004871271259	-1.26820855003466	-0.185436290165875	-0.741383994994244	-1.10332706736754	-1.10870224308553	-1.38648724073644	-1.37059545593039	-0.500027314896888	-0.304219809742985	-0.480903236154666	-0.23217407371984	0.547379324343362	0.659874740307022	-0.531390617171535	0.206307637506967	-1.34219264903978	-0.655768073309037	-1.49102821119942	-0.190796203122138	-1.64044322502187	-1.85105881815958	-1.09344292730099	-0.84575230657261
BLCA_6652	1.34371014963881	1.97669658579385	1.39833358617592	1.67083164772524	0.88361625749904	0.835195361385967	1.64571021311841	2.10952633743615	1.85336568099649	0.116405192415503	0.0371745858582981	-0.467688457304501	-1.08017621839438	-0.360751604414363	-1.49379043220545	-0.269034869613536	-0.299950799446976	-0.513824523175957	-1.29459711246391	0.679224709265148	-0.452433879370473	-0.976498284465026	-0.296185328651619	-0.835961090133506	-1.72398447592196	-1.10578266170278	-0.990149864618227	-0.244245837934062	-1.39379053361997	-0.810160596118214	0.0233173317935202	-1.45074952436235	-1.15328281257511	-0.320702157161457	-0.167487167627817	0.123880141310288	-0.613934417333025	0.817044314262971	0.288477410923659	-0.0869115197827988	0.131322467733067	-1.76056488491459	-2.10723706147111	0.054162093212911	-0.0936851757427695	-1.70412000407043	-1.26379929208989	-0.725705470309022	-0.41679315802933
KIRP_16971	0.758498018100199	1.37456131929495	0.0832826388788712	0.678232140371238	-0.40348989572208	1.03080965975972	0.258450252970042	1.50312068109	0.596337343087192	-0.332685976853604	-0.305866253621432	-0.643285098299765	0.0169282893961444	-0.73306785914885	-0.714601182332914	-0.890374829792718	-0.378437209255891	0.148746847957326	-0.933330873589371	-1.34987209831298	-1.10982444912351	-0.739631376305809	-0.603575273585044	-0.835200542014864	-0.720149527519329	-0.584019508732641	-0.726085485395376	-0.717342956792094	-1.24953599607007	-0.364947277269512	-0.815356486203989	-1.13270238531804	-1.25427951027973	-0.642836279363889	-0.316556011571588	-1.04832434394882	-0.735052059010461	-0.805245301702751	0.41634423103268	0.312546645604646	-1.32615184827615	-1.43915491414345	0.37882360279796	-1.59940060955484	-0.273696805744346	0.65558442137969	-0.133544017480508	-0.909214801370702	-0.835321023561074
PCPG_64802	0.989046296886855	1.57184518779431	0.62883075696928	1.14276385366753	1.3956090522818	1.52576532658644	0.745993040284339	0.776208810934589	0.0200579952997346	0.0532623858745369	-1.58103467862179	-1.40961221278892	-0.615021769619498	-0.484757983303498	0.110003335368989	-0.880024432926299	-0.872756767323867	-0.219223529685941	-1.01745419921922	-0.252203311317646	-0.50981815714236	-0.482365845999927	-0.302962628379405	-0.662556349518597	-0.719580790622677	-0.205994610195255	-0.959528552500587	-0.921374147231254	-1.22719137463386	-0.591424034452039	-0.379822190063535	-0.10270257402963	-0.527943158385635	-0.766885287101625	-0.0512141217812738	0.101272610643397	-0.615238956217595	-0.638915477943485	-0.450131962689123	0.152866367337356	-0.0714073904626922	-0.8749656855749	0.0351331911078923	-1.38584630149762	1.21346786244316	-0.689305521869994	0.0358972017550316	-0.735242923925246	-0.253060807188447
THCA_38275	1.30373913229254	0.121218719608941	1.21603650487311	1.15719250327875	1.62166537460231	1.31898978670244	1.33311616967824	-0.696507723506945	0.953965741119525	0.194892130921662	-0.795103809098603	0.182488464382762	-0.937443584293212	-0.907534693726	-0.588299377514101	-0.503405332385102	-0.224046869421722	-0.804843824291265	-0.844479047521984	0.458062920529576	-1.19623173707441	-1.49944709685074	-0.299771267671557	-1.14078644174412	-0.781405642582722	-0.354947752671388	-0.178937222271384	-0.800615583502092	-0.881978072958514	-0.0612390309673261	-1.23145021201112	-0.673931764447457	-0.709479072847245	-1.4154404427972	-0.322168715571659	-0.130809762045636	-0.783536592096919	-0.103833100140656	0.271838587857296	0.691133960038075	-0.139081065671694	-0.721120450144602	-1.61101963459613	-1.51320782325972	-0.111635743016388	-1.1168526574641	-1.2299866192644	-1.10318240727605	-0.919820091502831
MESO_39681	1.41399521746976	1.72871849831761	2.24833044660916	1.29873978960582	2.49833183148292	2.76103033343731	2.28049556337094	-1.17556086938568	0.838265009368981	0.561254459131581	-0.653519841211262	-0.690259197893086	-0.442902267820686	-1.01599579887931	-0.392609977813129	-0.0521787866155821	-0.706842094262857	-1.48505362052631	-1.56071205364569	-0.0966878644395068	-1.38082711962532	-1.53074762299707	0.244473469976366	-0.396273093481292	-1.02442417632113	-1.38922500737112	0.127859155598375	-0.78560443988818	-1.46281650193867	-0.654613095775554	-1.23887438470363	-0.638961961909327	-1.3145814992666	-1.23310537687598	-0.0702958721892113	-0.90664899694461	-1.08543541109192	0.0316366483083774	0.115710835464425	-0.284398431386961	-0.618290549185992	-2.49197192194264	-0.854277108739235	-0.671027164108029	-0.127498467650419	-1.34017819990187	-1.1201779624462	-0.631833687378189	-0.323818142580692
KIRP_61213	0.810997438750488	1.42843934088766	1.66429327146884	1.88710034232246	2.00853223857935	2.15974840075021	0.763086157094306	-1.31100444896642	0.996125447506498	0.560595123858818	0.0393910778936233	0.335752379924906	-0.827538315292732	-0.671460278218263	-0.466372345949166	-1.14631707827435	-0.707423596206502	-1.07914324594807	-1.6210726770473	-1.20900263221686	-0.861767313014282	-1.03876860220405	-0.46270580748892	-0.69433107591874	-0.920543638692551	-0.600142835531113	0.122491813264439	-0.276973236737131	-0.912207320898023	-0.315229367040989	-0.999132940797824	-1.20595379490336	-1.02252583856934	-0.895482653156169	-0.877399533448752	-1.37487602464118	-1.05432674350428	0.742025060093344	0.092387362537961	-0.851390264380998	-0.728277420810604	-1.63725131174206	-1.09819781838614	-1.05121582325355	-1.0067792759799	0.412663156064571	-0.629504126692058	-2.08189907732583	-1.51775048797527
KIRP_102624	0.610482172488897	0.473300129676304	2.37594311274526	-0.684097989201702	2.10443502292079	2.37498071293245	-0.474642393975886	-0.5526271287267	1.48576363864064	0.795215821988461	-0.00522854032279074	-0.557914800047126	-0.425887059623602	-0.356015298444374	-0.469963619673027	-1.10117869191415	-0.784195736122755	-1.06842983613022	-0.60573523959633	0.340222076291014	-1.45818076148521	-0.385555169661244	-0.0489445726221094	-0.632328071074157	-0.72100739733794	-0.110504644396974	0.413764925595021	-0.472408796916429	0.158927183032694	0.580118973673013	-1.47602444551933	-1.31135730213674	-0.721725936671589	-1.12964006780007	-0.526559011014446	-1.69222293035815	-1.65926583008293	-0.612200955168704	-0.204049075834388	-0.147712550265257	-1.0071135450018	-1.14761312060793	-0.137073274848444	-0.968892952324575	-0.707087025102331	-1.89275235734634	-1.43595607025985	-1.87196585283325	-0.719938023989088
ESCA_105963	-0.846780478939499	0.83163904757385	2.07042808115811	0.0798586191841482	0.784083913832127	0.347840485642111	0.0775917993565107	0.424048331034152	0.649574883888356	0.223161399318355	-0.265967958276119	-1.14832036876231	-0.229243421081465	-0.15001154110267	-0.461450821795234	-0.827674910653806	-0.641252803490953	-0.504413569980803	-1.05010269041902	0.50009497405924	-0.632868539833471	-0.369863137028874	-0.475524378901969	-0.0495377443511025	-0.163084266948893	-0.54893976831079	-0.707021787636735	0.140364669992203	-0.683308547717212	-0.818159836833701	-1.43910586624082	-0.49650275001706	-0.982465354624917	-0.761588526448421	0.129532184491431	-0.678556104671889	-0.993844253672195	0.728794570773521	0.749615135010023	-0.489987838488294	-0.956383608999218	-1.40835253856125	-1.07489745106089	-0.65945941250992	-1.64264682047582	-1.36682793831829	-2.83006498175587	-1.0768920272104	-0.465552784284139
KIRP_59702	0.653611784085936	0.859547392320847	1.93441808481222	0.796439252749797	0.470846240420191	0.815195526772743	0.0349855057946193	-0.41620145958197	-0.185503166334949	-0.129023438804471	-1.6603001203979	-0.253335110716843	0.0746256084689021	-0.752469818203766	-0.0409639135056121	-0.086402816878441	-0.124554522943913	-0.614254052737477	-1.08830487431612	-0.676234829485681	-1.18073316633596	-0.50600079947287	-0.361058155837269	-0.430497123744151	-1.05864820658399	-0.450374265806143	-0.306389830197946	0.0375415284120919	-0.208797052463903	-0.360807354611429	-0.709362671578088	-0.364104377101805	-1.5563263420947	-0.671946045491497	-0.483429399417407	-0.441562952718128	-0.783625417956364	-0.0337064340988418	-0.350919568304271	-0.144730869826773	-0.564142727014256	-1.10448350901089	-0.388696167294076	-1.19873143533096	-1.54792488741901	-1.20705156319496	-1.71475314958487	-1.34021745238828	-0.984982685244093
BRCA_173115	0.180979121808549	0.523523465654578	0.788710446463363	-0.322453677661127	0.69611203324469	0.209032608767047	0.489410615371913	0.285240454159088	0.936551262655545	-0.00558761100438687	-0.314604787682006	-0.957462094875518	-0.186644484859223	-0.502107496746979	-0.183945118261023	-0.410248710895186	-0.617332699900755	-0.369106678249723	-0.771748837205765	-0.0593252185373778	-0.87886408672164	-0.389219764078415	-0.448491867450501	-0.873174030169582	-0.301892143823957	-0.0844855776607769	-0.040098757470302	-0.405135378013339	-0.822116424592276	-0.076387434168006	-1.71577532139192	-0.00356887786460636	-0.932434942263596	-1.00297798791217	0.131891608415946	-0.753752798074007	-0.964235847198536	0.315874562727607	0.534876719259207	-1.20001325505542	-1.40666083983019	-0.537950563943726	-0.916700746889132	-0.961124926947801	-0.751287506040438	-0.475689755785821	-1.40257622439496	-0.833686326202393	-0.873284869659925
THCA_12354	2.4409339668509	1.33374453832069	0.292055804051018	1.32208514182173	0.640236587023389	0.789452092608703	0.0341050117267097	-0.39662563844317	0.488579809783568	0.0621663252135667	-0.33679198491173	-0.434511933127618	-1.0438562895958	-0.246705120535995	-0.750209016895509	-0.751883005177052	0.122874772182963	-0.391293875479447	-1.02746973165445	0.144473451851166	-0.602582063435588	-0.411406961308138	-0.727832428469811	-0.123640209615288	-1.14274188939606	0.118300310304295	-0.442311070134617	-0.143375560444683	-0.262807309025422	-0.645576822636905	-1.26709536794246	-0.923929220145889	-1.24985855871595	-1.73219351079399	-0.68402385748057	-0.353581302366694	-0.184079194603522	1.04864427433804	0.00154043041890439	-1.09742410951295	-0.726261066902317	-1.70987569834241	0.434409882421746	1.08995884129319	-0.773474703270161	0.258454543192684	-0.755114189198099	-1.35525197710047	-1.57393242660306
UCEC_9822	-0.711420416644022	-0.167682495391171	1.14622577761372	0.849955911896328	-0.753353540819387	0.849463394987639	1.10927348630423	0.333931867564952	1.13538376457647	-0.460640071732203	0.276114361903386	0.193655748943073	-0.311049580025892	-0.425727041671782	-0.602020562487328	-1.07432814778145	0.480585631250236	-1.38716149351318	-0.275972672226407	-0.239565175911553	-1.19701223380029	-1.20610695459255	-0.10246482267446	-0.1778423406519	0.504711257088037	-0.0836541002642726	0.144926768125514	0.367934113147353	-1.11492799994872	-0.769207764949337	-1.28937748243083	-0.291866399014002	-1.19447139532014	-0.688225112955835	-0.833401370621035	-0.39096614258586	-0.706254291586165	1.07385865916062	0.392938953957016	-2.00241787450179	-1.10578060686088	-1.26129066215159	-1.03536855775335	0.915619388863649	-0.904769818692215	-0.54637298139767	-1.40910552612715	-1.84511530870054	-1.00126175270843
MESO_74198	0.105201892284097	1.84861671309859	1.55683789553536	-0.64035750166019	1.55102705031825	1.0187078422341	0.34381940028133	-0.46724828014383	-1.37274359958239	1.06344389984139	-0.378185412500354	-0.99405365750566	-0.452506832331236	-0.537862494401254	-0.651535230493647	-0.349752577072558	-0.635260348758995	-1.01800375560356	-1.07715281993519	0.116688163957268	-0.269183696335071	-1.01451034488876	-1.17851737101039	-0.563127929973856	-1.34203222732699	-0.727841455078459	-1.12384904537107	-0.315678831540117	-0.501930204514141	0.345669514350333	-1.44049136569361	-1.74996193068973	-0.929098594006159	-1.37776029665986	-0.242890700331744	-0.6615541208015	-0.673020473008197	0.575984531244726	0.23602494938727	-1.45001922103091	-1.22141359276392	-1.40086222046067	-1.48142812854837	-0.385019260342268	-1.20614264749859	-0.736829524563744	-0.0669391141075693	-0.787860499772577	-0.755408971015316
THCA_41528	0.0937083562849326	0.750298610882564	0.14493048078232	1.0344782000334	0.388048411690606	0.0650921459651945	0.143862120059596	-1.23450501151964	0.84419513200044	0.12841386496489	-0.971341613688944	-0.833732009594228	-0.0346231729693809	-0.518696755645727	-0.694990276461273	-0.633054662541722	-1.46534922450788	-0.529849087650552	0.426392943982624	-0.153738528681753	-0.662335257865816	0.054034110019372	-0.576370288444935	-1.71817536051089	-0.962222127533327	-1.10977456443341	-0.161696998006357	0.00496572984545285	-0.685147508681055	-0.289961500420033	-1.99430301913038	-0.568313897929017	-1.9433127384731	-1.89356083710725	-0.59267818085569	-0.19265279664697	-0.712191928797359	0.576284116441977	0.515906383830856	-0.427871243088103	-0.124575753710246	-1.51728403643181	-0.203192444689687	-0.814499975809171	-0.674666838852992	-1.68700536302719	-0.508025344016618	-0.141217775386989	-1.35844908395272
ACC_79623	-0.632874285077839	-0.116903066902802	0.274231901198473	-0.675153715679025	0.420451875795681	-1.43352864373596	-0.190870890626129	0.0723773642525991	0.221489429126551	0.612489037164752	-0.1879553251465	-0.560655634959384	-0.43815136160466	-1.11774486457409	-1.20786859714391	-0.749662277524187	-0.400512189896072	-0.426400936851183	-0.419629335341142	0.78888308223115	0.0872197005371964	0.305930922061407	-0.488824721235404	-0.815054855897866	-0.272368655112775	0.249341555732713	0.0612867036584133	0.4850587199562	-0.0237996017910147	-0.211011124978623	-0.426435176807115	-0.589960773522553	-0.551108871815836	-1.15725953433834	-0.330376298872818	-0.536932288069324	-0.13004380596104	-0.1980219053627	0.0614223326060799	-0.858416402278542	-0.48725335966791	-0.264042375760256	-0.699880236884448	-0.0776473929116346	-1.11434714764863	-1.28881530518867	-1.61868285508356	-1.11624426986606	-1.21083908166484
LGG_62329	0.845795342039807	0.577663530709842	0.236757010629728	0.272611335964778	0.521707805245014	0.818966184455237	0.94856521936406	0.00875487042193557	-0.169023372706354	0.277205034377623	-1.61261623863606	0.491913887891863	-0.366691124959578	-1.61261623863606	-0.693531256626542	-0.144469366747671	-0.312681286249471	0.661369022131737	-0.316646987415419	-1.61261623863606	-0.501471436318734	-0.0017535212831854	-1.61261623863606	-1.61261623863606	-0.741609908487878	-0.509869324064537	-0.848299035581722	-0.814458431884492	0.534140195402595	-0.5475000651831	-0.713067927195985	-1.61261623863606	-1.61261623863606	-0.353749693569396	-0.721462854923101	-0.735513605191666	-0.206079727785338	-0.526050854538291	-1.61261623863606	-0.325162057749889	0.349436986555184	0.242467402941577	0.0250785745673463	0.557989330609887	0.524896281243969	-0.664176868019464	-0.801173436015425	1.05855306080168	1.16777782324962
ACC_63248	1.10911573584558	0.99730605317532	-0.389170841493238	1.59335633291299	1.72118112205743	0.491269032744765	1.21267187815846	0.348017098604401	0.430557098763567	0.35427768090198	-0.189466327825745	-0.888401335066697	-0.733383768632224	-0.818739430702242	-0.202071688565957	0.0985201653494299	0.510747953128837	0.724549596640879	0.931561802615009	-1.32162225992132	-0.496958254926162	-0.0335922405822853	-0.436807525303744	-1.68753461095123	-0.717206873668008	-0.623138199320647	-1.23019224855383	-0.776847608263637	-0.896279356844375	-0.597678407180649	-0.372934899933825	-1.06908770280604	-1.77693247654866	-1.21138062713621	-0.999218839974883	-0.664916946413373	-0.86152001380124	-0.450781330665076	0.475898403518284	-0.629804907092217	0.246653394175565	0.638929597085333	-0.0171238048783264	0.945434282703294	0.669985439958041	0.782539405907649	-0.20832533781352	0.166183381529901	0.311922758826423
THCA_61118	1.32567541491319	1.24791706861363	1.06058350461641	0.949979805049121	0.901112317609887	1.09740761396649	0.720976672673034	0.513786682777896	0.15527666098816	0.03518304415317	-0.476824387819899	0.195971666121151	-0.148240082866744	-0.952209679035359	-0.742821394844622	0.296725922859629	0.101585699969389	0.121305736165569	0.394139344151514	-0.849731296179403	-0.125445247444715	-0.559875506670341	-0.32804301296725	-1.21544016170959	-1.21688092084655	-2.5938176997885	-0.515109046158902	-0.508894833081304	-0.177064505680208	-0.412855746153152	-0.791991598244659	-0.633387736860682	-2.07207916259612	-1.009481808738	-0.29467519164956	-0.810741304132534	-1.17732841238845	-0.846088039063276	0.324692758379618	-0.701837417772628	0.277453984864929	-0.82163967869768	0.146424035126294	0.566578375976065	0.825419811266893	0.245880202006154	0.513638792567546	0.663348250095106	-0.633180644677664
LIHC_31500	0.115657923038077	1.24328427317059	1.50852086460544	0.885658769073356	1.28782894697122	1.60762857151733	1.48533425998715	0.52905889097765	0.397737717443458	0.628146223190759	-1.88540385795482	-0.669006042506425	-1.34195581096093	-1.01192735698642	-0.57288870950407	-0.0119976594040168	0.408025911614524	0.411256936321037	-1.25576682529628	0.0998193951165307	-0.85726821389309	-0.401237874867668	-0.466220732458297	-1.00912754983741	-0.897541998641883	-1.11992546561948	-0.947773294922149	-0.117096777278808	-0.110517380308386	0.0890088660369885	-0.398143057882544	-0.238936587940407	-1.84010947971544	-1.07063417184309	-1.34923943235515	-1.4871391447182	-0.29241050675468	-0.574120502607618	-1.26886463867571	-0.0861166978423871	0.46327539497981	-0.289314629472626	0.645418490721789	-0.681921804051101	1.07148757285989	0.844651248956603	0.671430358704863	0.342443158419546	-1.45253120391366
CHOL_38389	0.12845372918404	0.719773385111695	-0.165984557939661	-0.381808410617771	0.351145015224987	-0.374758086225894	0.223946293782583	0.32750660675403	0.214637436807841	-0.943364675740828	-0.724737526462809	-0.24812173702319	-0.52827996686168	-0.889009082971911	-0.407341067394473	1.01062636086369	-0.742328360091935	1.03152459498069	-1.31710299851777	0.754931602641115	-0.290374278192139	0.157148626284137	-0.212029073158125	-0.165825305731802	-1.34395064129978	-0.435646877301079	-0.209178318366821	-0.28185967494719	0.0287295068643791	-0.0905835611341388	-1.13243799362553	-0.278598609074325	-1.84426518341468	-0.568683864543805	0.629272653026097	0.115599533236887	-0.342672264339311	0.0564415792367798	-1.36722293697031	0.338060084009125	0.568107081821371	-0.948823764355429	-0.464148601327924	1.5095964098811	0.766562290480498	2.33455168998815	1.35570894702326	-0.977070273167476	-0.955369030255766
THCA_78353	0.743277850105509	1.14427082569595	0.808699363581892	1.28765914610996	0.334721231935337	0.469018018851862	0.284839707569186	-0.76749102471492	-2.67286286623758e-05	-0.566405061331611	-0.862732378638712	-0.980662150067324	0.043504009881036	0.437812857822306	0.351843467550602	0.854793818197327	-0.103640639741658	0.798825909185636	-0.471506302331072	-0.7673262481568	-0.151521088102086	-0.640784816277129	0.504305422987074	-1.57495703445578	-0.753718061391282	-0.120648254417101	-0.195834111838259	-0.0453857243032498	-1.01286476019869	-0.204495890381442	-1.34635001466844	-0.0486464429618216	-1.58906216279558	-0.643180854318263	-0.163909041727371	-0.370648502674049	-1.32562664850789	0.243183552191125	0.0932659316822182	-0.0964193880925004	0.497624051069375	0.673203558742989	-0.190638907126585	-0.655858704225671	-0.230800628479742	-0.263954432609739	-0.58117659566328	-0.968283067678925	0.11534777419647
THCA_4809	0.576827639134839	0.813760148284212	-1.77004895885527	-0.0066151929655307	0.666415722636613	0.804551255391113	0.30385348647621	0.224585190435706	0.540591394314919	-0.780577509287707	-0.150893720292205	-1.0383890395446	-0.368683878595882	-1.29883949877427	-0.137304220187784	0.109076836932006	0.450225023353404	0.0613047538940448	-0.639470825531234	-0.284153469396138	-0.236778409989712	-0.851048036306268	0.014194674365684	-1.7699493852664	-1.30962694098163	-0.554627950569959	-0.225474141022253	-0.59823053765628	-0.842635822487141	-0.284396184534302	-0.446629223684391	-1.14915830592957	-0.451636827697126	-0.89809840448986	-0.0222245829611101	-1.29714881155498	-0.504269019776128	-0.48523993318581	0.230971864493953	-1.15097908501486	-0.692340140492937	-1.36845693411531	-0.432044215360661	-0.190964117108178	-0.432028829487928	-0.325486086889286	-0.426491601239709	-0.135507362977215	-0.323034847964593
THCA_4810	-0.399263511971211	0.594726732911807	-1.50278822950876	-0.551064538037264	0.535231793354376	0.897181767022365	0.190214720173921	-0.0455460257576545	0.0275669317103313	0.388728868673125	-0.0105010414447593	-0.487441028953715	-0.380000310784051	-1.27026301768502	-0.0902459321713547	0.248007419959402	0.261605956987608	0.485911774368288	-0.142180809654993	-0.262838637326407	-0.0247099694970645	-0.583787306959759	0.0946673473643465	-1.10699165895837	-0.377008436879778	-0.585168232281187	-0.824183029679198	-0.133580018869561	0.257742088685015	-0.151503727223827	0.381026469815611	-0.710426919947944	-0.232743995197763	-1.18973924497275	-0.0843919854394537	-1.56669140173541	-0.153046321483314	-0.145835610713106	1.13146798237338	-1.49049046825615	-0.590543696100967	-1.18890551010912	-0.0285228596931839	0.150636440344925	-0.26363791515079	0.239471910663358	-0.614529523442132	-0.318579639622202	-0.219469288512403
KIRP_34105	0.0474764693065541	1.53688736241755	0.920406427192273	0.943997092138255	0.745672692245263	1.14380641328282	0.154303420158684	-0.243681652171282	0.928270011972053	1.28613702294363	0.0581670526522418	0.210796696365877	0.296531492107677	-0.605962277084886	-0.187503595845814	-0.105341289480643	-0.768616148657458	0.130023472660224	-1.0946872381929	0.156340353203776	-1.37425132511532	-1.88218853125262	-0.778546399334526	-0.630182766492836	0.127282779409117	-0.217162691970942	-0.235466106932344	-0.578146132840668	-1.07180016229125	0.021802649266502	-0.0956643917718978	-0.733098101741006	-0.678428477388358	-1.25266172561114	0.236562171543777	-0.258941439063668	-0.81051809491665	-1.41211564950708	-0.610873838922838	-1.05828580031151	-0.825087178169115	-1.36347295475227	-0.438220445954268	0.512156962210496	-0.292420181041448	-0.409335703116004	0.197650169536185	0.737025947320991	0.0488403933703756
KIRP_24205	1.68446630162124	2.43492018791807	0.964432186901277	1.40577260958025	1.7154712656155	2.62734121891636	1.46597372986879	1.45125261150271	-0.250589269994926	0.995961214385985	-1.01402873840985	0.128100672081803	0.0924001492304312	-0.745524714727826	-0.462990133864228	-0.219110766689096	0.832510314573825	1.1026914927789	-0.257910513584949	-0.242438654012711	-0.876038051921614	-1.26027653884559	-0.708980101693981	-0.125802009329808	-0.219877897739527	-0.1456791513918	-0.203021705630878	-0.0171474666450901	-0.271203612828429	-0.664033825330841	-0.161670023652304	-0.782824639918953	-0.726725080845918	0.113525665569425	-0.512427188742355	-0.863873797074151	0.0652968788791863	-0.21791784553792	-1.43550223413744	-1.29654650455679	-1.29105113540117	-1.10334014057919	-1.24323637928992	-0.213752906108028	-0.260722943000366	-0.0632162496954987	-0.849706878294711	-0.716155836642735	0.31417978180325
UCEC_29156	2.09191417699759	2.06152055309733	0.875226574512992	2.0076078817373	1.93707423563232	1.54810938621244	1.0034361735796	1.56146784286448	0.449297580853181	-0.0803789358986506	-0.243115364754759	-0.43572250134303	-0.34998770560123	-0.363422806287089	-0.834022793554722	-0.271706071486262	0.0873727605868302	0.277931941017656	-0.880962922220199	-0.00912251594444236	-0.790604322995262	0.234293079810765	-0.584061720647036	-0.915879342827648	-0.957750564027211	-0.47408741908416	-0.119044303643711	-1.01739129862284	-1.39646173549269	-0.602875347247272	-0.124257591414024	-0.0500392827699727	-1.82863787767148	-0.949729555678791	-1.55803959565873	-1.71356691695483	-1.01547925061374	-1.65148300549975	0.10085788276286	-1.6118441899449	-0.0818394077538116	-0.948602783467063	-0.148136984929634	-0.23723204022703	0.498189839550383	0.328419557993019	-0.243123304501117	-1.03719263368783	0.20353138727986
PCPG_24857	0.822659802258224	0.197024761032724	0.519486608060104	1.05608648053534	1.72576343455043	1.0621642779791	0.841926470879354	1.63860609853727	0.439350167476277	-0.412649521693682	-1.3504549273476	-0.618425321427847	-0.275230449972866	-0.911055928564748	-0.217230626107199	-0.30931133692903	0.181588205333271	0.183136857474551	-0.189041464308217	-0.246884623311226	-0.965516763880126	-0.480677212604852	0.170417699511545	-1.89255266196182	-0.671401918850584	-0.528696821649634	-0.905245362939691	-0.7129052682086	-0.492423135353114	-0.382679874020081	-0.164332220210735	0.550503843858435	-1.31504627814947	-0.474795531734129	-0.388145985341281	-1.12573430479921	-1.1687969110123	-0.806239042841474	0.237717021243239	-0.749647625588911	0.00255632735868616	-0.867029088176761	0.958879920243278	-0.244866660624089	1.27665542637219	-0.507319987843309	0.00876032294417239	-0.594623500497805	-0.274141415500304
ACC_83888	1.6216269330967	1.44968313319563	0.406903977576876	1.88856841540302	1.83110940391446	1.56413716362559	1.00913358774986	1.17329136765724	-0.107251429207458	-0.278418259681078	-0.288558199133963	-0.0148516961211165	-0.352675957046407	-1.03632727525126	-0.810511753214864	-0.342377351767182	-0.00778729990671767	0.0964707746138016	-1.17060280627428	-0.830208816131304	-0.398317605739908	-0.83216170284033	-0.47598021825686	-1.16497398858241	-1.28241721955013	-1.22978315882342	-0.843125499673994	-1.20376130697638	-1.38591769295834	-0.287328188841073	0.266017920377072	-0.792651345228797	-1.25455738645744	-0.242667747719652	-0.292628979003093	-0.59800835817199	-0.279408030500557	-0.138704389936042	-0.01373993259568	-0.714528376060395	-0.551210644190677	-0.52693767318342	0.642929041258295	-0.848932444766548	0.550734608336267	0.518475845926705	0.621652332767101	-0.863445577193306	-0.21782888114349
HNSC_58843	0.78069958975732	1.09736294001162	-0.490639329832966	0.770204996756556	0.885014077828003	1.01882785092607	0.547076408927465	-1.20627019852647	0.159883583332577	0.442193125466481	0.161261803802631	0.657053555792294	0.187032179689057	-0.604253947763003	-0.856754250559842	0.385913818156067	0.575841085464933	0.257104420998497	-0.931559087311366	-1.12115227131177	-0.708734788499234	-0.23335343590331	-0.428040293275881	-0.931050223744331	-0.684860535666298	-0.267467159484418	-0.896270363303294	-1.39028944791608	-0.580138754764824	-1.2559094226183	0.278032940618041	-0.921036645210312	-0.951631249099934	-0.919302242523774	0.0147045307496674	-0.751162561873914	-1.62266140999207	-0.977454266801572	0.410870336779946	-0.167838576530304	-0.159514413550145	-1.33566238360872	-0.705768994015075	0.299276341816318	-0.287627367762316	-0.131106647149163	0.595384105697756	-0.743927421867392	0.669534590964122
PCPG_63696	0.914677522487979	1.4051513836847	-0.380104821297549	-0.336048135583915	0.700342695635346	-0.0814781206015107	0.373116490817237	0.333332389888184	0.753717411808227	-0.0972287824347635	-1.1969842610886	0.176465422274543	0.0300609540039476	-0.647777115685272	-0.761725436913925	-0.360576682877755	0.192923771321546	0.00143727759547918	-0.737218022906428	-0.221491518581217	-0.156249569798105	-0.840892228310806	-1.18703225445444	-0.765388552582087	-0.381403687529963	-1.02970086022402	-0.312338395317399	0.0493217517737543	-0.54368848130184	-0.149124244466974	-0.366107970008574	-0.375628886454539	-0.382288329087983	-0.447935904500036	-0.818320828255344	-0.0136811370181364	-1.1185168467943	-0.535970626617339	-0.587405397196902	-1.57363320015727	-0.596288392085098	-1.31495287985329	-0.723587596132012	-0.415150402492607	0.0181336705018964	-0.628721605119166	1.9601940752243	-0.499106788782077	-0.624187603534821
LGG_34481	1.3432987514852	0.736026311855229	-2.47821672471424	-1.46300565582453	0.997079334322589	1.04563672386087	0.0922809758813052	-1.30518875594447	0.333954759148794	0.282968715750029	-0.312476125165143	-0.556253115811323	-0.0478704618202332	-1.21362497391486	-1.32729771000725	0.201096082432377	1.04999024182763	0.488513008616628	0.82397800923192	-0.478482216034828	-0.567412624772573	-1.55921580216523	-0.381227425355514	-1.5382931942418	-1.18766442664878	-0.716208205631079	-0.125947331863837	-0.293999087005074	-0.311137523650697	-0.42974092293141	1.01122473320682	0.285329003381056	-1.67232797225533	-1.68439114353164	-1.21689380234489	-2.07997757967549	-1.44782700085407	-1.05267700405119	-0.0534839700905554	-2.46591896346162	-0.213681084779237	0.0760556062301712	0.517496856152016	-0.899131882967143	1.70455416728267	0.490723483034894	0.24068419708714	0.0839807384905269	0.609377010387524
ACC_36122	2.03591324628165	1.2702286095551	-1.43842142836408	-1.02253781846847	1.10344468718664	1.32909334750198	-0.217894848105606	-0.503028221923013	0.700908430428622	0.733260405491598	-0.00738597495546767	-0.153314567671715	0.162761987601999	-0.331345227863356	-0.87925499609968	0.422116445820117	0.598473673423865	0.282036707892675	0.123319830685954	-1.62936918556489	-0.813719033425389	-1.81280306288245	-0.597857760184048	-0.806554713582498	-1.08117399645544	-2.00161169479566	-0.322915306584814	-1.1199788722381	-0.788834687894905	-0.127722631988813	0.825184970773493	-0.472672336661931	-1.71170213329193	-1.27600127394616	-1.20768495191035	-2.05773646174961	-1.06998612573671	-1.40497995619477	-0.584973639898278	-2.13166680550311	-0.933174161347439	-0.0555406343711082	0.0806047351509127	-0.567760220588053	1.43443925741268	0.0446778869386488	0.097767514030326	-0.582273353014811	1.05227831885751
ACC_19926	0.346197652325495	0.882056540444792	1.39350990659528	0.502834181349758	1.23569632954854	0.580414150022524	0.59832305475042	-1.04879074903645	1.15043648552354	0.446494867473229	-0.38415245642877	-0.0832722659371203	-0.175604715494502	0.17327575489516	-1.22662682329512	0.132432974101996	0.713339152494603	0.529863468037854	-0.0112303433150727	-0.0275025960644584	-0.210513222040482	-0.469800798234115	0.0456061623560498	-0.792774730250055	-1.33953453876916	-0.60960282675945	-0.548173292163056	-0.908809099465443	-1.21462632686805	-0.318267503554545	0.0860547331313866	-1.4075631644789	-2.19473278051873	-1.48419172892205	-0.65286361406972	-1.27560192497182	-0.668781076175748	-0.588877398693572	-0.437566914923312	-0.652937145771267	0.0731339809449514	-0.0196720360172336	0.421468940511439	0.261800664871208	-1.09108310428412	0.338402894525577	-1.22061293220644	-0.942807670582863	-0.489888893390617
ACC_41184	0.809544049526557	1.25634588393442	1.27693422418722	0.340798650874524	1.13224823375474	0.277118022287466	0.539729972569686	-0.161594366170213	0.404262480367142	0.491999228802177	0.0501753921534744	-0.168966617982085	0.0920736377622102	-1.58068145964112	-1.59806749350967	-0.277102719673913	-0.470806417440554	0.0673130200373206	-1.02565038213715	0.493069843298245	-1.1415983702972	-1.23722759291219	-0.0947698195097422	-1.60173060917783	-0.945605218479547	-0.813042156669026	0.138878309376299	-0.236147680299105	-0.653265909919008	0.0236205763393924	-0.356467562488936	-0.542769282746041	-1.21863038568373	-0.83572229362136	-0.468406032968739	-1.36361817198731	-0.271214308455416	-0.360293430789275	-0.597025051175297	-0.0639187377348565	0.296297622259972	-0.300455304669132	0.506227936441648	0.219137247739816	-0.372481964642675	0.157988204773312	0.562672406340186	-1.08273121613301	-1.21642928637604
PCPG_4683	1.30617139695421	2.29526769479838	0.854026659405707	-0.294302167779656	0.0145268093674966	1.38421315788084	0.965714583807419	0.0843935610795423	0.991824862079665	0.531428130010497	-1.47856182278534	-0.263862854907123	-0.221065888197118	-1.21005779910331	-0.445182883201499	0.851963831012879	0.485372438626152	0.710096120624383	-1.12253798318438	-0.706971738388199	-0.130202854824669	-1.07517120481377	0.0504114697523619	-0.321401243148707	-0.547613805922518	-0.610212235767289	-0.37609909334401	-0.589117155280535	-0.539277488127991	-0.258891761092015	-1.2950748066516	-0.833023962133331	-2.68603392216665	-0.522552820386137	-0.50446970067872	-1.10071099716861	-0.604902554126522	-0.0731248030396889	-0.412351938320112	0.0200069109962886	0.126344440286752	-0.661244888982999	-0.633861810424846	-0.515428352920699	-0.392973306366056	-1.22279687872907	-0.349823681357648	-0.825895687602194	-0.44913414465803
LGG_22272	0.0759217797244736	1.17926879029423	-2.1258064065451	0.144947195236789	-0.65451206033501	-0.0810532253147054	0.355056158362197	-0.229002904861854	0.395319202541073	0.302849172764414	-0.62010548311954	-0.745038954223217	-0.589161806018014	-0.43034017018765	-0.243888277616881	0.810772976718406	-0.399618495532081	-0.0034088174554805	-1.4834693236691	-0.157049484050098	-0.080129269500989	-0.690489245010315	0.342880641845696	-0.868723945283126	-0.705576398362044	-0.408083415473393	-0.522670174254526	-1.13382024270752	0.0114720465348679	-0.0867674466619981	-0.734712224054718	-0.598525628561683	-1.34312277845461	-0.820851989801163	-0.702360471745135	-0.588087812834012	-0.377983602169057	-0.590073440672561	0.645830012730216	-0.504308571218331	-0.130231295230646	0.926820535406015	-0.310353849528859	-0.646155485922107	-0.0177724329886964	-0.492883657236184	-0.928818786161894	-1.54845522684955	-0.715586704759479
SKCM_34623	0.456318660261633	-0.0765812502069672	-0.0289169929201236	-1.73661062207127	-0.219541474947977	0.421970691648506	0.0461257930169943	-0.257593444894323	0.282863700855703	-0.351515522315334	-0.675010607081107	-0.890134939337513	-0.482625747125218	-0.76318490151511	0.658842617989485	0.0512904295108374	0.551926852249059	-0.172847531701448	-0.54546285798073	-0.238817618677369	-0.494506103448927	-0.594384230420563	-0.381252996116611	-0.399750643962628	-0.817153355332843	-0.812355644029174	-0.0588946654622129	-0.786987056292929	-0.190877172596438	-0.124050203118153	0.058516406835893	-0.287360357514014	-0.970167593853673	0.191221640198249	-0.852210734990058	-1.29318285029408	-0.997386928454321	-1.07648805638582	-0.468573188028594	-0.831205982750958	-0.235333593761506	-0.781074167272028	-0.738325717007088	-0.527186027713328	0.96795548404854	0.912461755758325	-1.23276733368348	-0.897808275054739	-0.788583512606794
TGCT_29119	0.183904639805404	0.979422515299638	1.18898123477953	-0.781543114155779	0.385230088158298	0.595506239830764	1.28225044934198	-0.871001853705677	0.381671472434605	0.192227280039525	-0.557703490836045	-0.346392136982654	-0.424413211463215	-0.483601035136118	-0.333114835252644	0.332380740537483	0.698597262391304	0.028639808994666	-0.404454201351124	0.733244823239845	0.426770249982035	0.909422345578107	0.113421726913481	-0.660602093119679	-0.545551078624144	-0.409421059837456	-0.715299943314982	0.259643163499417	0.0189287555825546	-0.0242404077586498	0.256783021827894	-0.279079242517178	-0.903938689814471	-0.0582387731863454	-0.065637605890319	-0.691423506485748	-1.18901404405394	0.0488271007986913	0.438971545910848	0.765195926102773	1.34501415495125	0.51018809153643	-0.351386736808704	-0.579297793586788	-1.06445687734683	-0.945493117095032	-1.89186527859493	-1.51988977098919	-1.00653000923175
LGG_28972	0.533381634994474	0.153526419802598	0.108142175706941	0.924904513226664	0.990684391774303	0.592599188123221	0.52261016788005	0.871109060492099	-0.0285377438828958	-0.0754595891672416	-1.1446494444499	-0.829334974372156	-0.725949235755411	-0.966543872525619	-0.636280288214219	-0.0575059999256089	-1.05823716185467	-1.03852808929188	-1.05293605686157	0.579252262752863	-0.875817427260928	-1.48798245679449	-0.584996936128845	-1.2711617807151	-1.13283183184296	-0.623790328556964	-0.194384049853349	-0.660493114111147	-0.779924862691885	0.444097286745423	-0.77082026714049	0.361416578526066	-1.47173969315978	-0.760400976723966	-0.476218386376035	-1.23238288532872	-0.500086180484058	0.20347062156251	0.691440552710696	-0.231025183957461	0.0547821860757765	-0.965390294180088	-1.21513036460157	-0.732405945884747	-0.727826372991156	-1.34989302143146	-1.49919094316506	-1.54958377088855	-1.14366541205539
KIRP_50444	0.740097120065199	0.372118469255727	-0.0439463905433533	1.04940601133138	0.571052516447462	0.48326034380313	0.59466483527845	1.15957169359077	0.512843679254344	-0.124772754596428	-1.2374326721579	-1.01039602784788	-0.584768185208701	-0.723686531095338	-0.627584034792171	-0.0784774266086092	-0.909617112848822	-0.428975060710342	-0.817416823819036	0.312370661389077	-0.308699962838476	-0.387769046192368	-0.766470203895648	-0.93410984939228	-1.32184600212417	-0.591914290114464	0.0347780513778311	-0.0420790768336774	0.124933178997993	0.574958593679489	-0.85811900778167	0.379513882971254	-1.20271971499884	-0.130902349378866	-0.10661227109938	-0.41192229805276	0.316635099808897	0.766424539917621	0.513142228596688	-0.168018995733324	0.230818462983064	-0.375763906497449	-0.970877838152259	-1.6309241263917	-0.970862597531938	-1.30834659279254	-1.46531945482865	-1.43954910337629	-0.702021246025019
UCEC_33077	0.0364092674922807	0.640280575222162	1.13604990634706	1.16697259301437	1.07252531918987	0.194160364119119	0.243484957096223	0.81152935863865	0.565510701104643	-0.209444896824197	-0.433855642559028	-0.616182021717704	-0.707762110481213	-1.39900401044901	0.191575228292883	-0.796519548100044	-0.873243702531521	-0.847078732675676	-0.840307131165635	0.683223133643628	-0.399041427736357	-0.114746873763086	-0.652349153270311	-0.223533693239578	-0.797384366766581	-0.891604931005664	-0.952924022443187	-0.144753808612237	-0.568138239036161	-0.0469623748918986	-0.731870005042729	0.0255320952381783	-1.43152864730604	-0.837703641090159	-0.289452934989527	-0.67858809374856	-0.885932427780397	-0.712091561710364	0.165766832573306	-0.258491870902262	0.467501489492888	-0.998171616310078	-0.0732831125364584	-0.498325188736128	-0.555372846486261	-1.46728675994239	-0.936784277788185	-0.743003373633889	-0.870492565383605
SKCM_31694	-0.204386826102807	0.211806578727153	0.285716588873041	0.649962401168294	0.455090011463632	-0.930959101380438	0.0964604614467364	0.494629634786701	0.589534972720574	-0.221176567346538	-0.72479564644852	-0.738722301652776	-0.250566754639342	-0.700820334807322	-0.134580592010339	-0.0137619616622775	-0.686682382264149	-0.573902925673186	-0.467543240739243	0.372019519810152	-0.383486000280405	-0.904553417384442	0.050332687525362	-0.607199358875309	0.0238786779000311	-0.0869299071667751	-0.0529496926236623	-0.524586330908145	0.0470359986113973	0.0374439580331059	-0.956810701259981	0.0213394546692705	-0.741234136888843	-0.531326869856824	-0.371556972023318	-0.32109931537725	-0.934982162295085	-0.799348428366786	-1.01946798179336	-0.835092207431825	0.00876250614435925	-0.986484104274241	0.201441519389952	-0.129687904489383	-0.470966513561256	-1.27819259136641	-0.752113570716739	-1.12972997288717	-0.664307619356618
PCPG_46063	0.130514775442315	-0.0223393923447111	1.57802557351799	0.914506533806148	1.53042190944687	1.36469700441198	1.44530437900674	0.43720621924401	0.972149530867243	0.253649700041808	0.190508609597827	0.342038736843504	0.386966169198955	-0.378256565173783	-0.0361716327385997	0.0324357195363385	-0.209109243234939	0.918485893147191	-0.401856862457135	-1.1621974078279	-0.576558994183302	-0.444516326732666	-0.111884875335515	0.0876100073141926	-0.60380006559329	0.18179824770182	-0.0572165496961921	0.504967846495801	0.669591174678336	0.0684605615200038	-1.02392513446474	-0.312423975896947	-0.782246914758506	-0.208546216396299	-1.03529441954532	-0.691699746705715	-1.17113469093505	-1.00261949545223	-0.946400829036707	-0.893442875251047	-1.34657296931376	-2.27702267170375	-1.08961239391309	-0.269274740020616	-0.639317470726123	-1.12522894966298	-0.9052287122073	-0.416884437139294	-0.623951983944699
PCPG_14529	0.122940339334633	0.693917639658808	-0.510640447915978	1.0496350901341	0.19013057471664	0.419269112160294	1.08126181706587	-1.28980169803712	0.80069349397814	0.686701926643372	-0.615069212466124	-0.924468137600522	-0.141244716624555	-0.971905266541921	-1.32668888862871	0.00814605328210227	-0.903183056083219	0.417535344455248	-0.642622426387874	-1.06450399105625	-0.409016308671687	-0.422442356452787	-0.547138305395234	-0.125088297943655	-0.604589810542452	-0.147391831188517	0.0811890372012698	-0.30255635707337	0.913287358085729	-0.0292349743777791	-1.09309852402841	-0.444121175490388	-0.981727298830181	-0.0492158089251697	-1.71505936688112	-0.666772683377347	-0.452871101363431	0.19489102983997	-1.27559090792704	-0.904881340482118	-1.31133729017692	-0.845534443704729	-0.968517937390676	-0.435607181348136	-0.743974211893875	-1.1429757071565	-0.59722608423202	-0.315594330931982	-0.587507987688212
LGG_47880	1.20163595705546	1.86551010533142	0.768902902796843	0.30072180046964	0.503252910488771	1.32780838177555	0.980855405473857	1.04174096016518	0.384992840086565	0.475853421093138	-1.18346132375428	-0.23077973669589	-0.239685030713949	-1.00950302222667	-0.653299244525024	-0.0701545573635114	0.204709615712969	-0.464151366563568	-0.626676489168937	-0.175080086305041	-0.824716962563262	-0.442260309933141	-0.758685777094813	-0.784897575673634	-1.02029046443403	-0.9460917180863	-0.47316441875962	-1.04218083974753	0.113446405651477	-0.555729470624793	-0.696296232666525	-1.16890344445234	-0.745882059954629	0.042984588461163	-0.138636195024443	-0.478297097174841	-0.673119901360541	-0.272008514239719	-0.490315219551254	-0.107675130937178	-0.977265943327711	-0.533903431619665	-0.00644711249208907	-0.151703643512659	-0.525104071970948	-1.02581136621349	0.302843987088698	-1.66423304791637	-0.719675825418522
THCA_87868	0.798823639564125	1.11122237781897	0.85063958048963	0.812533673044356	1.04059312950261	0.99098907179404	0.986886558143198	0.109682827781747	0.354827801013889	0.0129291515160181	-0.470543993681408	-0.229821616442398	-0.0384602372630756	-0.444758623977137	-0.339884324260425	0.0260214461211961	-0.165785551905756	-0.368833085065936	-1.68692098674095	-0.561874652846849	-0.568980997288357	-0.941041670489039	-0.388366672711326	0.234641895899204	-0.457831349823359	-0.123418160271372	-0.651064328992907	0.160065871006701	-0.520220159215754	-0.319647881037266	-0.92536473825301	-0.874203443974498	-1.088374148263	-0.0134143957487884	-0.0928528414792504	-0.791000798978464	-0.605575862658766	-1.1212290723771	0.378937513259805	-1.57131338119973	-1.00257049001564	-1.02297235737884	-1.07263995288853	-0.166176157593981	-0.45094928354086	-1.53413077676778	-1.11582539826827	-1.16621822599177	-0.485949769512958
ACC_13708	0.651185934941606	1.03490187238328	0.742152453395494	1.47882594550997	1.97620146861842	1.47582952706802	1.14867271879931	1.15852541183392	0.615521399488413	0.733581328464195	-0.070162495257942	-0.394912273610127	-0.507674348026355	-0.902399245079648	-0.804670683098175	0.382683908114185	0.0904845477492007	0.196793700013314	-1.50994043046121	-0.650306859335844	-1.19989394988877	-0.31530937772615	-0.309662987191807	-0.602097244201585	-0.177700232372295	-0.674089009497902	-0.670071644257047	-0.576883378421083	-0.56164997496283	0.0564343290701697	-0.794923310763201	-0.604419917769832	-0.749774602856518	-0.666317778577487	-1.58082907274926	-1.20526972231069	-0.526890631919694	-0.829264139057686	-0.682219964390997	-1.12963192577967	-0.3078043340593	-0.980990310103692	-0.672559981364142	-0.16961695787298	0.135583998133993	-0.629617829481454	0.212209524243462	-0.51230718838517	0.00879968462063108
PRAD_112113	2.27275777410032	2.3865071388539	1.86078168468005	1.3952948821769	2.13049002238696	2.2911584385212	1.93730959862332	1.31658694062684	1.57206282918495	0.769903841654436	0.00362593801951316	-0.117810416349128	-0.237467418516548	-1.67065821958379	-1.20333311293182	-0.192709368713109	-0.420196110149161	0.0311150757105088	-1.52395273896937	-0.322247954396534	-1.26138013933831	-0.941648664126123	-0.365585869410995	-0.72482798804673	-1.11352565039415	-0.205221886395451	-0.274442029063401	-0.864927049972643	-1.01154659189603	-0.796455219264682	0.568013979933099	-1.10883385682544	-1.33735836509485	-1.10759391014475	-0.654807618478668	-0.746723756301829	-0.740082713674798	-0.348934697731797	0.0307566694208061	-1.19298421328324	-0.062019762591115	-1.41570931566861	-0.403441363420685	-0.186072153216382	-0.597370362566531	-1.49860677342118	-1.08344029506673	-1.9847791392479	-0.597331619387025
KIRP_83111	1.58705839821862	2.47051831185661	1.26712288348176	1.37462908881346	0.622938083578264	2.27740559274704	1.82420485063956	0.856640278500873	1.60943052947199	1.20646268228134	0.15377109363096	-1.07682205669918	-0.375690967585421	-0.88901524410756	-0.602317178948131	0.0392164504800272	0.335238359064579	0.076189878468945	-0.961591123930194	0.371580420097789	-1.07753911209024	-1.30422535694236	-0.182436237337816	-0.684173728221058	-0.399516528028065	-1.55754849303286	-0.498940631330195	-0.445700398153505	0.29309269520342	0.0398230877105687	-0.263832509031344	-0.235273044034375	-1.28628050479533	-1.00978523621164	-1.0080569157275	-0.9512691328551	-0.588314852188543	-0.27919386592295	0.275014481686958	-1.21175716589494	0.379797657603888	-0.562070723888237	0.453089304734535	-0.513084415507137	-0.144612452577828	-0.921630917555724	-1.90090584131958	-1.34275175977012	-1.61466541652635
PCPG_41863	-0.28119552725581	-1.84099165555822	0.254580647119882	1.87034127860405	-1.84099165555822	-1.84099165555822	-1.84099165555822	0.844254425385156	-1.84099165555822	0.811225241702588	0.62653962574335	-1.84099165555822	0.693599929563623	-1.84099165555822	0.0994628016242878	-0.889220009541357	0.906106709586051	-1.84099165555822	-0.27749571657596	-1.84099165555822	0.132117820219744	-1.84099165555822	-0.328470919461046	-1.84099165555822	0.160631284493408	-1.84099165555822	0.910814497236183	0.138740909179908	0.627622402987897	-0.365410446269073	-0.117026967640026	0.0120183044750921	-1.84099165555822	-0.802760295230092	-1.84099165555822	0.0984484116585129	-0.31114872339972	0.447983727600728	-1.0549930519045	-0.287492972127617	0.0326897171984264	-0.294857154368075	0.296508129353202	-0.886378194302691	1.58449506437383	-0.0308604353988939	0.037411866233803	-0.3356466544098	-0.187920967799176
KIRP_61921	0.476247906481106	-0.432235084774136	0.787663878724153	-0.450313970168803	0.740060214653039	1.13539875877426	0.166819505363092	1.08192540478759	-0.437696873890342	-0.200237122318383	0.092971794243474	0.583312844538852	0.230059710868412	1.22817716218085	0.172908175328914	-0.298249918351937	-0.617443918825136	1.11658502594779	-0.943515008360573	-0.672100308994447	-0.97737559458829	-0.487731271945065	-0.0871446318913254	-0.586259913847154	-1.06576142644595	-0.786259153052504	0.442698542532682	0.308440574126092	-0.598770307951462	-0.232498422734292	-0.867937040120258	-0.00420748899824375	-1.12183065574451	-1.47259155220968	-0.184107157036367	0.123579641478776	-0.780586649827238	0.269751640352323	-0.253909685265254	-0.125797251601857	1.05719202204591	-0.758471954803211	0.540023932303701	0.127241225534095	0.421373360356811	0.810291736056144	-0.637924738252962	-0.452686144991411	-0.643368174328462
PRAD_23805	-0.920467578625674	0.31813162118708	0.576674143059977	-0.203643490303489	-1.1859888119295	0.867351356471597	-0.738374224341988	-0.975453637781859	-0.285597006318377	0.692102016339106	-1.37554252221924	-0.303514873561172	0.177115868254863	-1.02723525991509	-0.940283698044571	0.0349162076893759	0.186977378024543	0.706938816698069	-0.773143294730652	1.12577266522102	-1.1953403709595	-0.459992547621566	0.526573621340383	-0.451271812337016	-1.03802270212245	-1.51397547296371	0.274147917499686	0.336179298449591	0.338454759721955	0.49746267134935	-1.22281236154667	-1.30930670592115	-1.29844414502938	-0.971169186866637	-0.237121797626743	-0.272421146025597	0.00540968506959416	0.348007979481027	-0.0470451558945237	-0.928456781484019	-1.16596426941743	0.645870662104062	0.509666623985675	-0.724261546093208	-0.0241635760879424	-0.278305746455105	-0.703435401365086	-0.54541868391729	-0.615629450004964
THCA_20896	-1.27623126323268	-0.60245428238524	0.287060306015298	-0.973025035195151	-0.696468271350241	-0.303777616464386	-0.24884664472602	0.745386047975172	-0.8363716777388	-0.0363448019813077	-0.86172819791719	1.19312565927606	-0.112497968789816	-0.251416314676453	-0.637139542333789	0.151121558651107	0.145078167832916	0.41732497965339	-1.54929718788191	-0.35970087493972	-0.489987430055318	-1.71839676186589	-0.141534900842897	-0.848135026568334	-1.48094131275416	-1.49787295839935	-0.515920426934101	-0.547268961019215	-1.01186057947717	-0.328265114839795	0.225642825342979	-1.16716790411507	-1.48165985208781	-0.642176673596741	-0.228495012171885	-1.97163243850176	-0.980465976093646	-0.901241219798457	-0.177908361744123	-0.793911249485133	-0.429435424951124	-0.957952533907002	0.333966320356879	0.497401281336734	1.4405625257117	0.675148142497119	0.601506250426641	0.510533137021684	0.607195383287269
STAD_24179	-0.767906096025817	-0.620276845580541	-0.212971802892366	-1.65244522417772	-1.21219328453839	-0.555002854067335	-0.537601631580822	-0.451000628048831	-1.47403808202095	-0.266288500417502	-0.151664467363839	0.844018307791322	0.267035741330653	-0.880885148388893	-0.756681928514126	0.598022674408205	-0.269883434618249	-0.0455431122058148	-0.640026823194444	-0.0334864274790254	-0.67088736122647	-0.904329915088181	0.152947639520334	0.352227213804312	-0.841970026330599	0.241429298022247	0.172209155354297	0.860632308182619	-0.0465785738949354	-0.212488705521675	-1.12423351692601	-0.103537564637324	-0.890707180677154	-0.549297761722292	-0.20815643406097	-1.15756559172405	0.00404356953051277	0.382960908532591	0.233041004764204	0.158368674312566	-1.22031717202389	-1.09348018924644	0.0432098209970126	-0.507444700757925	0.315474465664654	-0.43545097739847	-0.63678911064903	-0.153212040179696	-0.419604643470049
LGG_48974	-1.19215702833871	0.459098847561034	-0.979698062192138	0.416436862105328	-1.52061801919855	-1.21691013929783	-0.466618068330754	0.960044553472645	0.0326313951290906	-0.610416250834459	-0.720006778494207	-0.166733495866779	-1.14284940979919	-0.761680530198114	-0.589347109073223	0.512552724353813	-0.231310661218006	0.316406188115598	-1.17715082801797	-0.138073714063328	-0.354995667253444	-1.04513002695327	0.191944414071334	-0.686469371846654	-0.894591155929659	0.0167135255115189	-0.68687306164778	-1.27735808255702	-0.769682944028552	-0.728143480807222	-0.122677645697348	-0.688792045414901	-0.834146730501587	-0.62649821663998	-0.273510382396255	-1.09848012524473	-0.855038647471564	-0.732851159982001	0.504442909326475	-0.700713542689511	-0.392176461704369	-1.06536243774876	0.261315646857695	0.66736784008177	0.233150608170428	-0.388511055299157	-0.307985645890838	0.312914044279053	-0.310890879760776
PCPG_35549	-0.980291069522304	-0.245677803236359	0.786643705336183	-0.936511575472144	-0.915684211851741	-0.572207627143328	-0.461661139602928	-0.0326138314936646	-0.0279130496736295	-0.702296619669684	-0.00111430024041148	-0.155322062329522	-0.317240759299005	-0.886158867712548	-0.506877724083201	0.623583135958325	0.351957920994146	0.296660909720315	-0.531661653368541	-0.617762928108683	-0.0249976620271637	-0.519816038518196	-0.176288459672439	-1.55816863730385	-0.837284927961161	-0.640648213665147	-0.550720147344675	-1.0025523661846	0.0358906770664209	-0.355734745175024	-0.835432987061294	-0.614010638481815	-0.62067008111526	-0.935988031290204	-0.572161169343085	-0.884349072513789	-1.17621632822429	-0.774352378644616	0.000935253393169688	-0.528234193543402	-0.533509225392089	-1.15667618615276	-0.482126392636792	-0.0576775862915646	1.15939878204292	0.925010667643843	1.085118653383	-0.605242174813919	-0.460606837953337
BLCA_82637	-0.667225232235514	-0.151254014060477	-0.484182466235233	-1.06712816270881	-1.06542456199167	-0.69146845853936	-0.69172012595727	-0.870364525769634	0.187138481968876	-0.89658202277024	-0.0475287938922095	0.00473037200584425	-0.321435261814395	-0.573093030425758	-1.24221954430159	-0.0172688476382783	-0.656634812384195	-0.228641257861834	-0.911237486537312	0.295959047821017	-0.0815654845385909	-0.602632901642628	-1.11234816919493	-0.849405803055541	-0.647983179539795	-0.710581609384566	-0.166572218242907	-0.806670731045792	-0.181811390369343	-0.0426689078882339	-0.802489650512074	-1.05606435953099	-1.16191784402002	-0.932153389069919	-0.364727246030493	-1.10231556548842	-0.7052719277438	-0.497427912624972	-0.33540438598737	-0.112841989030302	-0.116516888522164	-0.684563588532427	-0.493356050858374	-0.471019199703048	0.271698126997656	-0.554037519859652	0.796713634361724	-0.424422703522564	0.572903824491656
PCPG_10592	-0.617172892371495	0.406389400939572	0.368297244118662	-0.208725640800873	0.132775276383505	-0.219386406640494	0.0373505982799225	0.51021876586115	0.471098688209221	0.0517595020729482	-0.349708793761208	0.135673373425049	-0.653253628923005	-0.826731261186129	-0.501095451058351	0.351301451934283	-0.248917236457687	0.328809690200017	-0.923788986073713	-0.396828365137674	-1.06363385499551	-0.580262242455233	-0.160447198192485	-0.0120835653507951	-0.927234789077406	-0.319332181742785	-0.20611754006208	-1.05819835030886	-0.283058495446266	-0.0234796189715594	-0.977159547387769	-0.635858699381064	-0.654903684434788	-1.00566458089996	-0.713379982127518	-1.01513447018983	-0.595820383755467	-1.02926563150302	-0.647623508843644	-0.392883904632183	-0.147011939602078	-0.229150449876102	-0.382885110443395	-0.0355020207172405	0.179893841348099	-1.13722035175029	-0.264247154378865	-0.641863556549296	-0.663564499525291
TGCT_66177	1.42417903625584	0.255108901717171	-0.619928467391627	0.552952949596242	-0.892793671646648	-0.7052066394887	-0.720109926719181	1.25800602343965	-1.47855643101061	-0.158290698331644	0.0433204579379494	-0.13101562915055	0.0700059113191749	-0.309554977695299	-1.16363859301339	0.301031689483997	0.48231567225735	-0.596497885165252	-0.354341817238145	-0.94308711316187	-0.289789114674127	-0.593004474450458	-0.48213909994494	-0.141622059535552	-0.78372918069619	-1.81940238236879	-0.234747509144965	-0.526098915961845	-0.971852071977589	0.227295240535235	-0.722701970562993	-1.069139336907	-0.646117952409289	-1.48246380093785	-1.03507188387997	-1.69946853294065	-1.28112417285791	-1.28761730849638	0.178255089523566	-1.08932199365958	-1.04846792418367	-0.747590768799654	-0.0914974394549288	0.343088698086707	0.794806879383891	-0.553028564527888	0.494057468925772	0.00115160961494087	0.1041546966403
ACC_49004	-1.76008047531069	-0.970450410375055	0.552172321364371	0.66507630314003	0.634382618454615	0.346787045838318	-0.796992509429796	1.16702998152503	-1.16667422585538	-1.1101944983249	-0.123139354348028	-0.663333611216305	-0.421015184358672	-0.76301207640127	-1.26651597276078	-0.215370440079776	0.584346182452212	-0.0652310850699678	0.184368186444926	-0.660533693545314	-0.231546696153416	-0.927713917173413	-0.839226739764541	-1.0262425590755	-1.5057440716743	-0.891553299425769	-1.11302715660015	-0.319697230447215	-0.463203484005758	-0.334637687730697	-0.109818864005242	-0.951922610852362	-0.601013929178395	-0.883782068505354	-0.105477589015471	-1.35585813464195	-0.988130809754362	-0.609213470752284	-0.45982795538798	-0.341085925214563	-0.373955256796095	-0.263851781722485	0.383083266682695	-0.0492726031924429	-0.114606763849283	-0.480751276073573	-0.230650958454879	-1.01314005346914	-0.338282900004502
LGG_29629	-0.451421884610064	-0.624978870398129	-0.351375654204184	-1.18322951917435	-1.40647132187699	-1.37308862267053	-0.780142742454867	1.34029270354168	-0.0969632740510376	-0.607911254860764	-0.294658397243309	0.942356789727628	-0.128949188131862	-1.14338017412352	-0.568008215236602	-0.109294641370045	-0.00668721890313417	-0.884739821126896	-0.993625804678144	-0.290569547842533	-0.785385823291317	-0.123439044431897	-0.0249876966905465	-0.0246022029491062	-0.508303932961942	-0.979002938676498	-1.13708495800244	-0.349719019304384	0.0416030882501923	-0.312333466368235	-0.765148741086713	-0.245032111415229	-1.51892665497687	0.0232697525328565	-1.55105450307277	-1.32068808490484	-1.4239074240379	-1.50830427111187	-0.986446168275041	-0.189295310060145	-0.929441817995501	-0.717340836774545	0.0296371787941139	-0.484356488479204	-0.120487295508926	-0.0106135530682359	-0.0331453898780536	-0.247527545069832	1.78908868249966
PCPG_43130	0.298401114994816	0.580116096061063	0.687124923216023	0.326158876988691	-0.681020463225878	-0.11047327996674	0.961211652060774	0.541462525133901	0.428060332749876	-0.0446457681767232	-0.443875678294607	-0.633330388026975	-0.534797786099221	-0.350930015450438	-1.37800184440709	-0.32653027778507	-0.935716081827008	-0.721384808972203	-1.21086144109317	-0.696213274176255	-0.703675071822216	-0.68618800332254	-0.389550005334365	-1.11273110951866	-0.570038558525	-0.861550076236439	-0.25040217003075	-0.76434444515962	0.107884664610619	0.12941275130412	-1.15174661671747	-0.563693589846544	-1.7361622913919	-0.0774570612532273	0.217553636001668	-0.413894179038075	-0.54626813336017	-1.0493455291163	-0.541949814909747	-0.771322955373666	-0.495265400797837	-1.10605684322484	-0.223661717321795	-0.607154027563602	-0.598142736991267	0.785295334581464	0.944869282291471	-0.60095322683683	0.854137638140529
SKCM_84293	0.188307746738428	0.433010789765202	0.15753245949723	0.0969649699729596	0.535697116711948	0.112036193843681	-0.348396326943587	0.844492082642105	-0.25290317260743	-0.172048549511223	-0.527255095846501	-0.237143375022131	-0.461130931167478	-1.12944752722972	-0.930798787110133	-1.28765211241221	-0.185174013335409	-0.732189813028304	-1.0429067703292	-1.19519680786206	-0.977170599202164	-0.968055340265932	-0.917019869579745	-0.805896436043597	-1.19741921794401	-1.34812251749231	-0.877782829449759	-0.728919507331936	-1.26301948509113	-0.842544001164071	-0.822726653990099	-1.08964840724926	-1.62594539600016	0.0345279631740816	-0.938389829742697	-1.46726569446165	-1.38714680412331	-0.433167227666014	-0.488566995890128	-1.60625613887792	-1.43485804069385	-2.24966080637797	-0.414409165806934	-0.646650039422123	0.27520588637527	0.40539668197151	0.812808762850285	0.320760235963387	0.409759552116773
TGCT_53168	-0.236247647415085	0.866338845111659	-0.45403284540847	-0.195199954732435	-0.046210956369821	0.163277762786799	0.0958690709768355	0.448286915730526	-0.25454480210334	-0.144809648445173	-0.46401132071011	-0.133852655804005	-0.837848480681444	-0.747068555440508	-1.10729989162005	-0.67361839732324	-0.0907117237612294	-0.168999861812209	-0.845057419424023	-0.419900514284589	-0.13308089562961	-0.620676287405441	-0.608956532373327	-1.11196646284178	-0.977762499098609	-1.32722886953261	-1.28284204934214	-1.12836561304562	0.110173580278675	-0.747767564687263	-0.249244348265426	-0.813519015104919	-0.713903293092317	-0.313591532901139	-0.273768236806617	-0.391357973230013	-0.508075338230642	-0.314931721853139	-0.747409832454299	0.167440098784653	-0.94161042662875	-1.25479855602922	0.117668624995219	-0.252131267674902	-0.00794063269430545	0.225666007928385	0.210616920325307	-1.11507579437957	0.119885276174365
TGCT_14013	0.963550145999423	1.52294868149707	0.54644210618629	1.05931468558744	0.640830759794198	0.181535866403839	0.932763155810195	0.263095835706697	1.52240288107449	-0.202580638763487	0.0350233410848988	-0.410657298783609	-0.145198145512313	-1.02698957795249	0.00696003235234155	-0.496456414137779	-0.0894668035993367	0.181583348990626	-0.312439620440321	0.470535500006314	-0.746939125907626	0.0913684823641248	0.170825715613674	-0.337095286292669	-2.09240191177717	-0.261015390957756	-0.452931234281534	-0.11266934703904	0.224996987964427	0.0729866858169013	-1.1928536003371	-0.653725713904966	-1.40026991660648	-0.360887747808224	0.32927413797626	-1.02599838052523	-1.44364995631921	-0.521210148092327	-0.761780069110131	-1.33297687667671	-0.417092899940426	-1.17208822349031	-0.454707098573764	-0.271457153942559	-0.454696710799547	-0.940608189736402	-0.0834152454151078	-1.39504220080788	-0.439331224018124
KIRP_51357	0.108583818678876	0.532550959325922	0.389751082413887	-0.3353118989108	0.639856674024141	0.59890191050534	0.131370945403496	0.694459203143145	0.0506839357146012	0.638458495284504	0.159870944999075	0.0400578516546117	0.258753499993756	-0.112238195008686	0.013587852094874	0.372755290229508	-0.177362127631051	-1.07810782922032	-0.246580543607532	-0.482785971108004	-0.734698285678053	-0.746497211921559	0.0172543905551201	-0.0978791042422102	-0.577380616841008	-0.120182637487073	-0.0302545711666005	-0.182953175914166	-0.110389498346518	0.132959579683824	-1.32590601965363	-0.511872721177872	-1.40161313421659	-0.613108686173875	0.137763282609781	-0.56490248741436	-1.66894382317303	-0.253886802466541	0.413596929386921	-1.29154937600647	-0.248317222766564	-1.46084285968067	0.201332593482998	-1.2515390400181	-1.07188739670978	-2.57900355689264	1.18849832845851	-0.825830602347176	0.0598587382247375
ESCA_117040	-1.15354706650818	1.1881859015456	-0.0367459327917246	0.490192415950587	-0.148485565401737	-0.44638885674508	-0.218065066094226	-0.953035689992915	-0.194904815075086	0.0747110335299066	-0.40876211166752	-0.506482059883409	0.383156803623474	0.155820046382818	-0.822179143651299	-0.343578049064588	0.163592837582181	0.589125661059427	-1.2830678912796	0.311866766917234	-1.08992070683848	-0.733885360126586	-0.623019985621068	-0.113833731405283	-0.583346489102972	-0.781904969171368	-0.753095353793809	-0.858676811470378	-0.116416336234363	-1.05112503769428	-0.516010927697496	-0.0479341419100994	-1.32182868547174	0.544593912051929	-0.881465961128519	-1.47770725761841	-0.776232465946102	-0.539421612365427	0.516649934149445	-0.527681952882816	0.140333130741925	-1.0382411494328	-0.504627729178377	-0.104394275580092	0.0766106739962042	-0.402745290299836	0.704471702734702	-1.42722210385626	0.38258125152031
CHOL_14544	-0.00126395132055723	-0.321420414901517	0.801013608469331	0.329832272551752	-0.256008965090821	0.162336355309001	-0.0489129155125854	-0.528383555349196	-0.202521060769257	0.662989182170533	0.263170529915158	-0.0124226258837723	-0.0654213615775792	-0.944159314365972	-1.19805899269803	-0.288658881370844	-0.287998098965496	0.0363891959442988	-0.759445675199797	-0.175419182264618	-0.568091704199897	-0.772799302483668	-0.516559499629586	0.278956252547506	-0.20474547746533	-0.880748010225606	-0.482821960987537	-0.0461605638077724	-0.351977791210383	-0.37959192040866	-0.359427989295485	-0.889438860910197	-1.60856607227526	-0.15065647238528	-0.239802857122545	-1.01712962940823	-1.21399916237583	-0.667594313466013	0.585652048902251	0.255111516545357	-0.286683289363205	-1.41043519543482	-0.819069911713539	0.501524711908524	-0.73898434403447	-0.798285108529305	-1.58477573712852	-1.32076161786478	0.0697342969556534
KIRP_116633	0.108465503392374	0.458787924516864	-0.330630259593052	-0.19454242301016	-0.580167741526393	0.422918665322719	0.213552248248425	0.590351726128823	-0.1819253267317	0.241613561735282	0.00697656223428478	0.0324205811706859	0.130953183098439	-1.03788668533721	-0.570761780373793	-0.435402222988243	-0.143041221679472	-0.131521328210462	-0.416375904022219	-0.32990661437691	-0.515333119603992	-1.47524475426165	-0.0751674274199319	-0.874615326610558	-0.96329465287434	-1.28594265012857	0.50218074033483	-0.507956425818227	-0.664856385300284	-0.424678592048992	-1.08764813142074	-0.256168418465371	-1.18712736757504	-0.648131717558431	-0.768846266550847	-1.03635106547348	-1.28176988718044	0.0143971285085112	0.804564632726542	-0.859995000002093	-0.546813830380601	-0.956529177761303	-0.850846882788405	0.383012772692737	-0.253196010447134	-0.318429716493829	-1.0791484812263	-0.853018980700373	-1.05640313442685
KIRP_73112	-0.0547780209046831	-0.0312883850101713	-0.483871980140246	0.184103712919061	-0.0974054523059156	0.154325857820622	0.562849599536621	0.000792668720912992	0.405809899490616	0.675425748095608	0.814408180931402	-0.914062343841726	0.319912905720964	-0.68858933404901	-0.221464429085597	0.152043335825441	0.206256129608724	0.499160756573544	-0.785647058936594	-0.483253284272297	-0.372306696141452	0.117337626501773	-0.199087840659899	-0.525317975322362	-0.200131262941191	-0.630928947231329	-0.339272273931611	-0.611717353422613	-0.744939828656353	-0.828437750095447	-1.56276715661067	-0.497716772243945	-1.49244585793994	-0.127288964690162	0.0649924956768846	-0.876992543052713	-1.19499400025153	-0.413909316592095	0.638088918413139	-0.629488164770005	-0.340073893436047	-0.804032175010165	-0.707147937355766	0.21208948766387	-0.24473011546025	-0.756872083542397	-1.32894597450806	-0.709142513505281	-0.225415690542128
ESCA_52499	0.724970770775024	0.301762737753152	0.826093786113407	0.927256577630623	1.09842366581563	0.715262164480282	0.890960909002708	0.509985434490317	0.0943803359611266	-0.0385079273305111	-1.33440993643078	-1.57963562111689	-2.45663440746563	-1.85559377343529	-0.396864588356449	-1.00565284235477	-0.101180334984778	-0.448819452030019	-0.953897613380644	-0.738566278205286	-0.0774964745481999	0.271187709827031	-1.15289260328244	-1.27415775845084	-1.0965846284316	-0.641240471972022	-1.19203251233242	-0.624807802883728	-0.718302158233524	-1.87300628967458	-0.595894794294388	-1.31563607424286	-2.12522414470148	-1.02232602217282	-0.84150298019042	-0.81907130130652	-0.563500296522076	-0.40595865424048	-0.30071788433578	-0.0206328776638642	-0.164134767907147	-0.226367338891647	0.068882890970194	-0.899347828521474	-0.159348001390397	0.366364153179857	-0.548415416314455	-0.755807778666282	-1.5801408025992
UCEC_45802	1.62058949643336	0.672901446429023	1.0925599220299	0.44904903659428	1.07888292626847	1.24335399944635	-0.344110765872346	1.5499398962762	-1.08542683625306	0.206382220407141	-1.01421761425327	-0.787180969943252	-1.43487613355408	-0.772521964755652	0.055516514246305	-0.714868830423704	-1.51040120926421	-1.35809340297919	-0.211755906654278	-1.27540479397473	-0.168343924937407	-0.998661543180503	-0.343174182301991	-1.48261580927167	-0.670989407721419	-0.576920733374058	-0.351353019227169	-0.441885212397932	-1.1097005791869	-0.803524148945999	-1.3788673113557	-0.563218597026673	-1.16375806436056	-0.662968399373	-0.695037428271805	-0.896213591155899	-0.394436001308447	-0.207300736945093	-0.239817660708972	0.151403926410639	0.33489547679987	-1.03552732238599	0.358072103462242	-1.57056670604989	0.138641538591189	-0.678024725920713	-1.06164833650227	-0.188606863028128	-0.939452342615644
BRCA_102465	0.323915757203898	1.00112780561883	1.17115497947774	1.30123739523323	1.18028011320743	0.715125523394688	0.462622402090198	0.740058687456666	0.296057631720871	0.308454739280301	-0.925992256292647	-0.595833591386542	-0.969825156274068	-1.80897704698894	-0.0763063870659222	-1.34841049912981	-1.00816059213005	-0.661005566646204	-0.171506760188802	-0.0935474466446387	-0.327905312623097	0.30118297908051	-0.512391913970216	-1.43807113691283	-1.69459168864441	-0.726218402966084	-1.12731637399205	-0.612137347673424	-1.37186584571353	-1.06682054624458	-0.954734497824572	-0.329877390965022	-1.59452842377992	-0.21693160078178	-0.77347629495531	-0.74054119539346	-0.718659438518784	-0.0488151670295611	0.0764828211005089	-0.450502007847705	-0.00533896878152973	-0.874050889819902	-0.692703292116756	1.12234476487309	0.217450593670563	-1.72991556580851	0.11410747745267	-1.2192005646044	-0.0694267355481628
PCPG_19503	0.446545040014616	0.910424129272791	0.922267001639898	0.651980675090938	1.1460911809629	1.12055100661678	1.35552250329823	0.0702558595880811	0.741185088462476	0.333527792754795	-0.696707751522427	-0.485396397669037	-0.326481975937606	-0.41988409749934	-0.472119095939027	-0.788028436473303	-0.0799461681765008	-0.110364451691717	-0.967115011398834	0.594240562553463	-0.689496703993742	-1.14404388009137	-0.999101236455769	-0.476433555227522	-1.49101642671354	-1.08841734642464	-0.690491297186574	-0.45121968944702	0.213861369072038	-0.0625537861937575	-0.669259621789138	-1.43390009657107	-1.12780111645666	-1.00075793104349	-0.74256298307057	-0.721447095827187	-0.645002830852432	-0.912417225824282	-0.632640847889597	-0.250000759275521	-0.598279125145377	-1.22144608590605	-0.383902882448364	-0.388467369181629	-0.192715395601573	-1.25766800994324	-1.03681964319683	-0.734512262007148	-0.176023999755332
HNSC_20007	0.306421975305327	0.720447485322218	1.07192547740194	1.48876229819139	-0.392002502816543	0.649652771153911	0.729486677680299	0.0813832645263286	0.759278040997494	0.40520359122811	-1.10141969622273	0.0325527920842372	-0.428574393447984	-1.19379712782072	-0.723949074390052	-0.0577503490404876	-0.0695025834306113	-0.196267254706022	-1.21739742510407	0.367780096985204	-0.387725423105353	-1.07236808161805	-0.496305286902927	-0.996864405889336	-0.516017635801683	-0.476749522050524	-0.00678749433967685	-0.696512853372213	-0.364310487515452	-0.380600097774223	-0.961050124084929	-1.12796453854389	-0.678006660978223	-0.468978291130109	-0.46724997064596	-1.23249404949546	-1.45153811026828	-1.04415708289204	-0.641564324554132	-0.178324960802206	-0.581694254417148	-1.43427994131011	-0.418715199021772	0.988455662803156	-0.418700453261211	-1.50188194648813	-0.756352993541688	-0.801944814688585	0.762507012904924
LGG_50328	-0.394768267107131	0.393751397239704	0.114124793884991	-0.199274068532572	-0.717874760391832	1.14282179772123	-1.47989283357191	0.615715450991286	-1.08168820191861	0.210120854741593	-0.835701501506854	-0.630428932657376	-0.443397039408854	-0.768783330421201	-0.882456066513594	0.173054795847654	0.531807136488287	0.153616383390479	-1.11933445073302	-0.492213659793627	0.363836665279168	-0.516592732710913	-0.0841647710132181	-0.9862021735615	-1.19923022571441	-0.364960597875384	-0.440146455296542	-0.726891507982596	-0.627962157016485	-0.110727417583066	-0.451683798840562	-0.770303487870237	-1.45327992107542	-0.102001539316928	-0.345552598728126	-0.579478929018918	-1.055339801427	-0.563914311503433	-0.474171616934685	-0.062196136761119	0.296609494456606	-0.120591574255222	-0.695370337725968	-0.0576169690047035	-0.695354951853234	-0.862836741522071	-0.347593241155046	-0.519377191765297	1.17138701298349
HNSC_58501	0.279240441807969	1.03510838231918	0.234481338841489	0.400198065933876	0.254340393214378	1.09379042665518	-0.637804878067126	0.937691451590176	-0.332083285397042	-0.455860278077346	-0.42169220162325	-1.05950224905403	-1.4826215347488	-1.25978624893723	-1.34872111928946	-0.0609443485501986	0.22131667731058	-0.494984180122067	-1.57909914661564	-0.635646228506702	-0.0498150303670331	-0.87725577893251	0.0576911756930798	-1.65524693388957	-0.930379094506299	-0.412166599970065	-0.521301034074408	-0.729976830319466	-0.701133101927806	0.0656875778756216	-0.505387525616611	-0.916899241269551	-0.586516855033643	-0.383394369005246	-0.872585181336754	-0.722105292055152	-0.529814460147112	-0.421482455240648	-0.942986663369047	0.0148160331036999	-0.0648258886380368	-0.123186939273808	-1.12992324175016	0.179198437510545	-0.337870975921617	-0.689859798019461	-0.287297216295	-0.360307681563358	0.807237888903047
LUSC_46261	0.2707635713245	0.884907581960824	0.349078280024846	0.416030620758843	0.891157685970647	0.901877225053637	-0.130237723959192	0.951679341798123	0.33308361782125	-0.201795422085601	-0.684282566799875	-0.655278122181445	-1.05510355255725	-0.563653880486863	-1.02691871578333	-0.572299816276251	0.194564366250567	-0.167430685781884	-0.583236199559397	0.495000177517739	-0.608166543373526	-0.456566970811234	-0.940290146432553	-1.4420276373158	-0.941615888819338	-1.00023571357231	-0.33881514690496	-0.472810900064269	-0.871723979847147	-0.836376183080069	-1.17071770202686	-0.57618757725812	-1.9766675151545	-1.02909778138902	-1.76591082482223	-1.79987010952383	-0.495111762068182	-1.198356286422	-0.39736129154633	-0.179154735701881	-0.0668596309696303	-0.506588731681289	0.600811300423182	0.90177049373921	0.353077265752699	1.0339194423231	0.494948600400217	-0.391828604801227	0.611681975161318
SKCM_50344	1.83103285776724	1.35258073212213	-0.311738707561172	1.14565408419922	0.847137745959706	0.558908580411609	0.625099167834061	-0.673815404288808	-0.722174339665832	-0.271629252371756	-0.908931181957571	0.223084958004162	-0.010709758415091	-0.387571253486591	-1.15155519990036	-0.802222526987622	-0.740108381352056	-0.0553833102090318	0.301571468766634	-0.626815204608516	-0.928691934815929	-0.983075751916688	-1.65083494161574	-0.805092492654661	-1.02771437930447	-0.41302350319131	-0.248493273959165	-0.309787786944114	-0.647552740378371	-0.046900708567561	-0.521267483768661	-0.309329844327074	-0.753445239818822	-0.327818281626661	-1.28499031694186	-1.65080794517919	-0.121042698772093	-0.158813167082347	-0.608081938212341	-0.739687357479654	-0.144782641466926	-0.160188321770973	-0.177590598218358	0.0765324790861515	0.62935308144202	0.578579105970547	0.247265841253725	-0.686775900412799	0.605817170503478
LGG_5692	-0.790998713383415	0.728539107666736	-0.607955947383134	-0.206879111213393	-1.33843057632194	-1.3694775132589	-0.130869923228444	2.28990485973047	0.420060154379798	-0.146318178323151	-0.65942817550517	-0.560575267058863	-0.185800378589619	-0.696866511573659	-0.969722319749314	-0.0930844413884238	-0.0887807651549126	0.338221325218477	-0.946586452725615	-0.000629136838270483	-0.521698784506757	-0.726406382790529	-0.745038980563593	-0.973179284203442	-0.771756660687696	-1.38450660772145	-0.361427791205786	0.551104980408251	0.0364370694502583	-0.523242549641877	-0.525700042103011	-0.843045941217058	-1.28569132516792	-1.05592687021782	-0.488500727178394	-0.366560469621008	-0.390940574960256	0.0786969144598961	-0.378578591997421	-1.98522244369746	0.0313910823321262	0.0858517818427664	0.229447975881875	-0.464239798380994	-0.413367444417115	-0.914074738659656	0.0377509143488872	-1.05003854236737	-1.06078923711837
PCPG_21502	0.479463148326691	1.77084995793806	-1.91367099273072	0.633208053133977	-1.00689601585468	-1.94860847185538	0.21135271051344	0.704052475540635	-0.329043369480812	0.363962883930792	-0.991725566446713	-1.35075395134785	-0.456299531087101	-1.21298944658506	-0.842038825803444	-0.402767058369975	0.120332190040292	-0.389364752136551	-0.784134779611912	-0.0143068609870003	-0.245487938615379	-0.884930114685445	-0.441838387939665	0.115992577180487	-0.328308879843907	-1.86005626548261	0.096571459568902	-0.55745678932008	0.410150263012229	-0.191610706439051	-0.257861896858908	-1.15435088321799	-1.00868367109086	0.270003230149047	0.223783136872047	0.0782275358438014	0.58735234614995	-0.126626107485997	-0.161198053548432	0.212265813982421	-0.762344074103102	-0.327901939471205	0.548318679531376	-0.603549459343966	-0.38939251631587	0.918854914446189	0.277455423209948	-1.599459416083	-0.897147504922771
LGG_17570	-2.08679800040649	-0.919788931875376	0.932499598643879	0.53567106815979	0.383589858359807	0.311362381318914	1.04062855958731	0.0968980227439902	0.031264655537413	0.376889921553361	-1.39584552728224	0.00410308232753565	-0.654438920449405	-0.840801455731531	-0.6928509091935	0.0259925012033504	-0.825198116931986	-0.0140987139715092	-1.31417111542379	-0.271697179175218	-0.467851556870699	-0.957115285045743	-0.558780345506662	-1.16546967605847	-0.472252324157129	-1.81520760788948	-0.37554918858932	-0.066062008329439	-0.602430600988725	0.165606512583428	-0.277056458308021	-0.786545960363194	-1.79899450157795	-0.104891693704269	-0.614634905557814	-2.06127120371087	-1.29780062558378	-0.453726326603937	0.600158315608873	0.258026367399427	-0.0574080990775583	-0.164941352688903	-0.675086143415024	-0.31410797678165	-0.392875670028339	-0.234954385839691	-0.761835848915346	-0.770183567009127	0.366863095911825
PCPG_75712	-2.1784437575084	1.18297817332434	0.882003770513753	1.01005174179584	0.879687089493657	0.0413135671013851	1.25635123893301	0.196290098036686	0.637556131029548	0.636330252886503	-1.79191494200153	-1.12586187088334	-1.10508018837648	-1.51248161408293	-1.51193624856742	-0.447963400530798	0.250613768945337	0.316999559095112	-0.670419043344468	0.121619108278535	-0.362522854010224	-0.474325546663035	-1.59806812621066	-1.10700846860224	-1.706876511972	-1.06009323955971	-0.222159418558158	-0.162822837453244	-0.183928021102737	-0.433731347268453	-0.704972589204132	-1.18015764351899	-1.41710207616022	0.288310305780796	-1.80260469995168	-1.19414403944337	-0.288258859251401	-0.336638039116126	0.204162652274243	-0.971753820281976	-0.0801329958995529	-0.300894294507047	0.338306747901247	-1.35339575748565	-0.579193816805031	0.401620112459651	-0.308134445798407	-0.945990828455623	-0.985445493432784
PCPG_6447	-1.18272019660901	0.00338084497368918	-0.449325144629856	0.0344173729525457	-1.37287760696362	-1.43748906230444	0.381735594208813	0.351984516019679	0.700515021362214	-0.518467063117917	-1.24405897450204	-1.10047313859543	-0.494412425125282	-1.16272902118753	-1.18428272239802	-0.00785293236549034	-0.122004272160993	0.032419176280686	-0.967125637196352	0.701482934127041	-0.00706747106343553	-0.440150409032998	-0.499835720376702	-0.902499992740945	-0.792186566174394	-0.374793189992514	-0.361263683328182	-0.345335992097943	-0.371995926139022	0.228502428411628	-0.65962160371318	-0.739928806515568	-1.18645116995286	-0.240001324311788	-0.443108517375146	-0.187006173820297	-0.529193874010959	-0.119415719743838	-1.4582712832535	-0.643824771491146	-0.629015974121589	0.411906440832218	-0.092863663447635	-0.564544344905865	0.0467698622999064	-1.76890520950098	-0.861309888642363	-0.962283423857368	-0.968941830191986
GBM_7507	-0.882479247243046	0.614658205921194	-0.0777154353824177	-0.340336261129629	-0.396343612856411	0.505027370473636	0.421868072607539	1.42865199442571	0.733152864330692	-0.548954180488834	-1.11214816171705	-0.206396194136421	-0.355976433869662	-1.08636279201278	-0.981488492296068	-0.256934756794268	-0.100979738710724	0.444224981741398	-0.704578555039569	-0.579649600014642	-0.195296865750671	-0.629727124976298	-0.627759733614877	-1.0786107550695	-1.18987063411697	-0.657055866501026	-0.631986684563951	-0.481538297028941	-1.03816348583074	-0.0770915509370225	-0.0475536444052462	-1.08093342863774	-1.64512015034283	-1.07933342704395	-0.806819066418678	-0.702946623167451	-0.368318157280855	-0.499572354779048	0.0820058271379152	-0.166474909428713	-0.151478621498752	0.0548820789119553	0.169970508529286	0.803550153716927	-0.308941386781264	-0.623938474487526	-0.18329930252033	-0.59067371460993	-0.239451538133852
ACC_22623	-0.39630148368752	-0.0571578173532705	-0.311995717566725	0.40976519200691	0.931421541220372	0.568963273028285	0.453981932405634	0.14011404835085	0.30081315551591	-0.0940531590678901	-1.27592875560256	-1.3617616017047	-1.40206855629323	-1.59557812246999	-1.25406891999341	-0.969205715698553	-1.04676632280848	-0.772229062922272	-0.275964466684035	-0.159276344174018	-0.105999248133744	0.312915469637632	-0.797530495829951	-1.2591372905198	-1.03234150074735	-0.255347101497542	-0.657347936274799	-0.605077385834547	-0.623194211532428	-0.187476289199327	-1.03927931050487	-0.475784810988902	-1.67903015566684	-0.865974146991221	-0.97242767896245	-0.476453538696614	-0.225233520708439	-0.407688524118209	-0.369775514016006	-0.294734485564456	-0.078226109148205	-0.273318798676911	0.123707791756059	0.407098527669352	0.328646743258718	-0.591145765644754	0.241091942417072	-0.106948353554378	-0.468366277257263
ACC_40333	1.32482692638297	1.44726505582892	-1.38186992347802	1.16216032478173	-0.525599558970906	-0.0220426080411071	0.823148543328311	0.875340017411027	0.01733014539733	-0.839819559605149	-1.35622033990531	-1.08722320795059	-0.620228557166981	-1.3431762053164	-1.21291781406766	-1.22457992900021	-0.424863306468227	-0.864420656970497	-0.978149876983819	-0.277193987619061	0.0730907416753146	-0.76809882731281	-0.68200741771901	-0.620078867515044	-0.879742103523147	-1.30696109512319	0.0383066446311462	-0.0133919824471009	-0.0488929799590005	0.419992660148575	-0.463828369401018	-0.519055701642842	-0.648647016384152	-0.249918434977368	-0.778190488310428	-0.413286301441869	0.185073609552398	-0.337318406145021	-1.13492518328705	-0.304507147821292	-0.116532772985947	-0.385893967662486	-0.120151483850715	-0.288054834164214	0.32719907105996	-0.706743816645605	0.254041160623149	-0.413178115263616	-0.278106066720318
PCPG_76231	0.0595800181589237	-0.969121538817387	-1.4707030170905	0.606383583953276	1.37908366701855	0.23236509998187	1.3598841235042	-0.430912703124678	-1.54399107113652	0.0670712757041931	-0.221617456479401	-0.0285974988235811	-0.12017758758709	-0.0435118845551186	0.445907378927472	-0.874132088970826	-0.800015793876833	-0.60532511256801	-0.318643274113187	-1.23532023751297	0.316748908015625	-1.24877755647933	-0.911090494967623	-0.10402116890619	-0.911923015446162	-1.05947545234625	-0.275210792733982	-0.734547506928487	0.143107125278616	-0.419757023962546	-0.768312340929206	-1.14646942368441	-1.40775519888057	-0.619250750837854	-1.34341736939819	-1.51874209030468	-1.1786091107059	-0.950613633112682	-1.7991470179029	-1.29769144067045	-1.14845120874766	-0.410587093415955	0.739785295833626	0.0892593341579957	-0.152879429741287	-0.775014401397289	0.163941442720387	-0.0909186632998242	-0.735758081743167
MESO_60108	-0.732641089114673	-0.666720583541683	-0.93690593271321	0.14231461558359	0.53038001919899	0.506590902146024	0.20284091129928	-1.16279571507926	-0.301431419352388	-0.24495169182191	-0.650980667094981	-0.369263363734282	-0.107532620101094	-0.525376227224883	-0.156892166523051	0.127010242922705	-0.780080415813655	-0.801953114339762	-1.07862826624068	-0.545906619438306	0.377154976966748	-0.31297938273308	-0.583049760024091	-0.54642537676159	0.189629015020503	-0.810737684403525	-0.0933752194969015	-0.662391640484809	-0.691826980260211	0.6200762415686	-0.65821055995109	-0.911785268970006	-1.01763875345904	-0.787874298508936	-1.14239067143575	-0.958036474927437	-0.805903477139267	-1.28553470423977	-0.573268375490563	-1.17033578826673	-0.597476744064993	-0.881445898333586	-0.0247814647890179	0.0322807504916742	-0.779885666522731	-1.49033048318217	-0.514704815595774	-1.00631612646275	-0.405224427714324
THCA_70145	1.54990287724924	0.0967972319447634	-1.16479094307208	1.13371863395444	-0.778324415237748	-1.33391027354384	-1.16564343012234	1.74516511400508	-0.513546938375336	0.641462427157585	-0.324645049409352	0.103778730200901	-0.200668428545197	-0.929924165624411	0.0970581108439195	-0.326142095439176	-0.358488430022015	-0.463142939854098	-0.747997515665856	-0.173675826703533	-0.94603798906018	-0.683032586255583	-0.406789039063568	-0.554860601145508	-0.566688832433574	-0.141840526623614	-0.52340335344156	-0.660744166741868	-0.00787462084544188	-0.222819925520032	-0.596215176063627	-0.587790030109008	-0.796144756345682	-1.70354893498011	-0.517921167277851	-1.55791150598454	-1.06210306294245	0.260865723008111	-0.463479772322666	-0.405462839241057	-0.689788975396791	-0.655224458116583	0.376114842888473	0.122003564044448	-0.127752364896435	-1.06349277593999	-0.258476151189024	-1.18464059234401	-0.155019397913907
PCPG_23650	0.276035914991713	-0.560422853193362	1.7725102330656	-0.853647796562399	0.679653869568313	1.04804595150607	0.905429355415277	0.604131966055197	-0.756646668673686	0.400427371034558	-0.443071383595312	-0.992809328016315	-0.154773452106858	-0.484745135299219	-0.504748045556725	-0.280247119000837	-0.350241089399963	-0.378781720770706	-0.702102539227517	0.990090417735745	-0.195444924971994	-0.768194632054378	-0.00952567134200155	-0.148143003333074	-0.520793855995235	-0.340717524080935	-0.877533332536683	-0.126909802796167	-0.150725608162155	-0.485347786831904	-0.273854200436735	-2.05986304177251	-0.388217674953263	-0.540342512875324	-0.675663404790807	-1.73971241382723	-1.45631433046183	-0.573730884293219	-0.732062966576086	-0.889765963988557	-0.478429714003913	-1.55120495335409	-0.36921924810778	-0.651402475993407	0.00212357691630505	-0.939054866448578	-0.348252390267232	-0.000799098421038202	-0.230055116083067
PRAD_12672	-0.502481695587345	-0.103873343560601	-0.652971377400207	-0.317091328639002	0.0265143389517588	0.0199936594089918	-0.163442542703888	1.26044599074285	-0.550169933309649	-1.2245535033057	-0.345002367724587	0.0579576312366301	-0.839497642935024	-1.15496065482278	-0.517409757824015	-0.36371790205307	-0.450319655913934	-0.297533686136677	-1.3552236692633	0.0678645773024753	-0.782453967543288	-0.146416495491622	-0.131314784321383	-0.148326575671489	-0.509523527280964	-0.737338735736578	-1.14797828106931	-0.839735498507185	-0.0364775635595125	-0.877991628811043	-0.43301157054856	-0.999718293272756	-1.5852881003394	-0.421704972857336	-0.275143695379231	-0.939624970129612	-0.858713926828363	-0.771249441409989	-0.3277412539838	-1.32436181971206	-0.561930139437882	-1.02628241452924	-0.482101263893033	-0.427100424675055	-0.650202379484305	-0.812505123492833	-0.078534538843928	-0.525185660583533	0.410351515974448
CHOL_32121	0.223758677604645	1.67411009653046	1.40653464268466	-1.30123885438128	1.61296303803443	0.913749608472459	0.482811060480514	0.566679323778595	-0.735799548209815	0.460577112090365	-0.229380234314043	0.0568650688241421	0.254048104081648	-2.04600708655649	-1.16518040844434	-0.792087679877951	-0.0991348710917013	0.139079062604017	-0.478728260999405	0.203585270231562	-0.456682352708015	-0.65298370584227	0.227028380059363	-0.241042193315305	-0.746832666497064	-0.961852153704804	-0.56052604496686	-0.254201788513683	-0.563423590508632	-0.23114193919049	0.694637707167348	-0.243921128437714	-0.388509564120545	-0.85667826248104	-0.807071665290823	0.111327304594369	0.430473893111928	-0.246858950924116	-0.20811849232655	-0.0326177696220977	0.274870294751739	0.0746567466735897	0.625037692483076	0.636877352135633	-0.365330894324748	1.02096355585353	0.846106234192737	-0.772175980127503	0.8985032351053
TGCT_35392	-0.917719960405067	0.580728075834005	0.515399471963501	-0.483187009749882	0.809149696097767	-0.427842154631771	-0.428184988657549	0.112110957382896	-0.327816161160637	0.144033916469125	-0.142600752822942	0.624121173158565	0.191344340998076	-1.26132001008229	-0.641369572663324	-1.28622281185509	-0.891740117363329	0.491473772367464	-0.414289407836228	0.81791898774868	-0.00955721454112801	-0.307799412526531	0.155530226708138	-0.281941958597106	-0.413387259778309	0.384125628498778	-0.19882960237866	-0.280256385519795	-0.130714014806157	-0.121722147508807	0.481925831531527	-0.247363315979702	-0.701834823744138	0.177328689447498	-0.267288933071007	-0.0193902119305749	0.319619084844581	0.154459711519651	-0.0397412686052769	-0.839393858895581	0.480215331750284	-0.668101505468926	1.12078453287588	-0.226181797455873	-0.187004132991443	-1.5730950357355	0.204528461520618	-0.615967170702056	-0.870948265373829
LUSC_14528	-1.27034127177486	0.212849530187751	0.0756828685635913	-0.228598558513705	0.427909161447662	-0.773358118441469	-1.27603477373099	1.13448780362937	-0.623938281983984	-0.489767175982551	-0.890097609514007	-0.0866937326128223	-0.719034189469379	-0.573572333938027	-1.01277473562608	-1.16740470938984	-0.361713191802398	0.297394586129159	-0.740934074610602	0.287309656266174	-1.05642933266883	-0.564146930928069	0.114895826801545	-0.0843988440613757	-0.0792839700394552	-1.42223925377181	-0.381371047043366	-0.613215311101988	-0.0326274599624634	-0.541662638014762	-0.928008602772091	-0.920063542852416	-1.05268229778081	0.108500532546716	-0.152861307544347	-0.528305883117564	-0.245534345548164	0.214416512018706	0.993126669726546	0.980410926932552	0.957601020735732	0.0219430990335869	0.791536503874555	0.374217979220557	0.872991864722826	0.330869641283278	0.329491155554423	-0.697831106985181	0.350286037071939
CHOL_15520	-2.17737945324572	-0.883384251713779	0.822837395085541	-1.66027694860091	0.42822961258481	-0.0954559054324093	-1.026801079252	1.22392580768028	-0.488003378977145	-0.0604186405069136	-0.205592503563034	-0.00122961520261988	-0.56255506298956	-2.2611994584848	-1.9786648776212	-0.0905080702999861	-0.40620788846875	0.260164086593924	-1.01622432815494	-0.119973115043506	-0.415210458642048	0.107422320824526	-0.246764349162784	-0.710732079515554	-0.144887895919495	-1.45605036810306	-0.466130641428555	-0.361350640924459	-0.435444341176366	-0.0639823144053437	0.280103672970193	0.284613188977151	-1.53623210473772	-0.720372527274146	-0.57082096333522	-1.87710639669291	-1.32913708013488	-0.602455988515633	0.0802944834477106	-0.318110626648704	0.523634921447931	0.444750508637827	-0.248434772050461	0.0423175664029412	-1.11981828358365	-0.710559845895776	-0.728815542187241	-1.77858174290957	-0.291564147411378
THCA_19146	0.506118483988026	1.18554522195887	1.3995589266018	-0.178245046204095	1.29121920579358	1.1349626833365	-0.00703891618460251	-1.54102995770711	-1.84539639774766	0.270977039659716	1.01595118763739	0.105726871184219	0.25933526781591	-1.51526312967563	-1.74480551219503	0.357678247570782	0.742494127192865	0.323570486685139	-0.153510872379821	0.0859076858563137	-0.161415414923919	-0.0777681906626144	-0.253929771935366	-0.421569417431998	0.0568501120616549	-0.404601982707211	-0.475650211392704	-0.261012927838862	-1.33869203871464	-0.0267888168858263	-0.507897535015815	0.284206271885739	0.352234048944483	-0.321993264726093	0.112900159033094	-2.0663084996777	-1.64796413959496	-1.00001388051841	1.19250566846162	-2.0015350827912	-0.43219986597223	0.192663512342629	-0.189542231763083	-0.168703499752282	-0.409768212132033	-0.22268003634682	-0.062006501433844	-0.0382644010770994	-0.0536075839158778
THCA_53198	-1.32499023894652	-1.48937141781297	0.0439066703551676	-0.793933948468278	-0.309578567349307	0.803357210666684	1.18886078045954	0.269185939164452	-1.33895840128832	-0.46218913498173	-0.348154448459741	0.581349076804242	-0.505030668600299	-0.999597746505676	-1.19441914845898	0.0921419008675173	0.525421097425037	0.645232545578729	-0.34387793357994	-0.898500672798527	-0.97481337591354	-0.14535095066559	-0.878124819819079	-0.812231340913505	-1.30430540947471	-0.795263906188718	-0.593875447147864	-0.651674851320369	-0.837926224294393	-0.602468749551399	-0.282103039438184	-0.994168383130641	-0.152054128373824	-0.356341287201132	-0.224532419285192	-2.45697042315921	-0.87267032590174	-0.394903765800334	0.168770872645019	-2.20786277020267	0.0807247024268802	-0.0424289817882073	-0.354720269768628	0.401367709994969	0.915568704686947	0.477969939649338	-0.402935133887821	0.520709594684797	-0.580142737546244
TGCT_73327	-2.83023407599768	0.964118188181699	1.44526998058134	-1.48835770642816	0.413214962559428	0.214694161118154	0.568683527040239	-1.45384832428383	-1.72139126973129	0.416554260544658	-0.160719759542427	0.175298235405952	-0.211247359034555	-0.88651016455016	0.0364985198087062	-1.45312578684392	-0.520896476734729	-0.0797430871650224	0.264015208773505	0.0661767578499362	-0.121183470612221	0.40706603632205	-0.71206310292127	-0.218903396492284	-0.860549617284084	-0.301314462572876	-0.820048109979669	-0.721873185779456	-0.471304522898766	-0.828318658434273	0.0265597507332034	0.353349425569855	-0.0510795249056777	0.355288275355474	-0.290413414817067	0.0680308647927532	0.0112379747445965	0.0962603649981446	-1.73946895118331	-0.480621624357206	-0.488939524169156	-0.295328704557479	-0.0848945387262443	-1.6845549058444	0.829681588099386	0.699421674157366	-0.149111359664722	0.171410222731463	0.321154387093196
TGCT_33321	3.15531481193776	2.46178613169472	1.28824210891112	-0.722109830976039	3.2030720621941	1.28312538115047	1.22681636450916	0.812431979881124	-1.61689098713855	1.32076424702294	-0.81959345682727	-0.308444027685688	-0.943473015079991	-0.444735272200484	-0.417194498593503	-0.745398860896317	-0.590132109089842	-0.746103638090626	0.200711820050564	-0.952275706685911	-1.54690073524132	-0.637850384826019	-0.841900414915185	-0.176921084908221	-0.656422597507019	-0.826659016739235	0.0937606152357562	-0.678312972820518	-0.511289103519994	-0.44527612132843	-0.598214723419795	-0.805035577525334	-1.4806551148826	-0.49456443577814	-1.41631728540022	-0.882783783693187	-1.25150902670793	-1.47303530333576	-1.55941592558593	-1.47666297409331	-0.695992312367405	-1.3768611800404	-0.7958184987284	-0.487439968312702	0.799429308326063	-0.355543490307247	-0.228585909314029	-1.15270053641023	-0.23402934538953
KIRP_63503	0.766544030729351	1.56065699058559	0.500792749132408	0.229710600845102	1.61942268629301	0.681264152290008	1.65640961390736	1.28185530797258	-0.609838228505277	-0.498914848363873	0.237839585271716	0.155380972311403	0.0200717643728936	-0.807023662299775	0.2041779440684	-0.984804298662118	-0.391937618036594	0.949151129753532	-0.248326783016402	-1.23092441225786	-1.04392625610915	0.393843547770405	-0.140739599306131	-1.03944930053464	-0.442329680057381	0.035063915998653	-0.360943674293955	-0.376396425155441	-1.15320277658039	-0.278045869382129	-0.255132624482376	-0.418658221197814	-1.61088018619071	0.436053257972478	-0.693672383241164	-0.995426871303478	-0.499618428261385	-1.60449645295123	-0.755703925507441	-1.39936723283617	0.843286825580064	-0.555960763117862	-0.825582265606531	-0.410144227055562	-0.825571284307265	-0.42246520820585	-0.151290168056889	-0.944941717541323	-0.485161807330503
COAD_54424	1.89686993318923	1.9175132068096	1.2176021349948	-2.25151430127944	0.979879177556443	-1.70231263835	-1.04097253180179	1.77030362681331	-1.50694862892371	-0.105270685876571	0.504592927769732	-0.0354705484465692	0.0931086339467813	-1.02970163666476	-0.211958901538833	-0.742501203857241	-0.317138366794585	1.05725896633089	-0.0375592686345652	-0.396178583842306	-0.403739852859478	-0.913867079533063	-0.646753954575164	-1.70171140625606	-0.867666124338762	-0.133651535857973	-0.769264166385496	-0.395327406606951	-1.09625546798427	-1.46974464730242	0.0979499731273217	-0.621004178588946	-0.644201921384119	0.264547001780088	-0.617698638318197	0.366854997500306	-0.161942958294099	0.401211359032856	0.0509728607000097	-0.707663672289293	0.422072371718786	-1.14117219477143	0.182458036259479	-1.42206714418831	0.24574582483147	-0.342721990210616	0.300179575839882	0.0437605875150044	-0.375727563561752
ACC_39352	1.22360303251161	0.92185192012434	0.523059705925704	-0.831464496789943	1.36777699387866	0.746459692016251	1.12306991458006	0.0997130263064268	-1.64499174980024	0.362906466985116	0.485071260915215	0.37224092536175	-0.358224105749673	-1.14913795571252	-0.830975577226564	-0.947992502342353	-0.28493562451709	-0.196583723305997	-0.189711387004011	-0.976307455134253	-0.437160745758274	-0.33389458064323	-0.380762862165444	-0.380377368424003	-1.47748320135234	-0.0641528009197749	-0.996072240055456	-0.902883974219492	-0.5717397898763	-0.751919138503219	-0.163942227611563	-0.0101357787310858	-1.6703496068434	-1.65000844687771	-1.08859535386884	-1.07228701028566	-0.399358993765622	0.423801012602223	-0.367878741879673	-0.847114574627199	0.23379728160478	-0.740978381934132	0.0196871787043547	-0.350665322569449	-0.476262460983823	0.283689946659684	-0.440472209302771	0.149626197738568	0.434555499951843
ACC_39351	2.10071622609974	2.61267075193659	1.15182807011598	-0.215495343374452	1.55804404708848	1.52904701025228	1.56595467988692	0.142499103549692	-0.0788419859181015	1.04782909139743	0.959853290587035	0.635811566178289	-0.0371382022762186	-0.268470062605593	0.12039014948691	-0.569339716296003	-0.170088358136477	0.357537297989816	0.451784929113683	-0.368100757347875	-0.275450087663116	0.219445997815996	0.0964104845633251	-1.29465990130231	-0.309545582288512	0.0440839249020977	-0.0979820517606376	0.068680676091172	-0.254330887656467	0.172004600497625	0.292890869950806	-0.0862712928091662	-0.626176076644989	-0.840215623429117	-0.0444218236704357	-0.487096787910692	-0.735509059314391	-0.358136998858998	-0.29804780355153	-0.364156296842384	0.285059610307072	-0.469890080146568	0.354391105155365	-0.750785029563452	-0.51954530844129	-0.202609054985635	-0.693326265606038	-0.521804094815197	0.0165164089652405
COAD_84912	1.57664173816535	1.66139501493888	0.70200554574173	1.01707141576959	-0.864324668689759	1.98698420315057	0.508211463645438	2.06553917324778	0.644812109886686	-0.0695067003024681	0.407466813516928	-1.07292488090651	-0.0486712826031299	-0.949419562986352	-0.207012588525898	-0.17880139403804	0.204434230022406	0.567894303190887	-1.29704999035444	-0.602376592002426	-0.555001532596	-1.30032818114969	-1.03321505619179	-1.26484032462161	-0.797719783396107	-0.628079099280588	-1.409666881632	-0.12731885165616	-1.31207410389795	-0.242872864442607	-0.440758557481377	0.240121184413636	-1.7818733765086	-0.267346696501609	-1.7423955905792	-0.408362216639484	-1.79325227555588	0.410231326559146	0.909903120269845	-0.0814189432875603	0.631337499356515	-1.8687946967502	-1.49197321872813	-1.18353602508872	0.862139459081852	1.50482203119393	0.996611013463526	-1.67087916500098	0.803453927294878
LIHC_104819	1.07537603703303	1.38777477528788	0.691800914410922	0.544171264404735	1.48312256712106	1.56358396806927	-0.646220296940295	-1.22688855810344	-1.11219639406222	-0.599355535137877	-1.38889255941432	-0.0571259993716637	-0.704821162982493	-1.55707406988647	-0.255668258173919	-0.0791252190157863	-0.398319219488985	-0.7426640211682	-1.28476372817917	-1.3065509076236	-0.0745709504470469	-0.664489273020136	0.339464911214434	-0.0677324297566662	-0.271714068612429	-0.389438747755865	-0.374511931524005	0.388851401421017	-0.701503233122776	-0.836354522239265	-0.864346021889582	0.724935868401674	-1.22377421539753	-1.58939312209477	-0.426583617408001	-0.633139606604507	-0.0852475772830621	-1.04181872033861	-1.74963005518871	-0.0194490880132854	-0.454790249000642	-0.673701139020768	0.251187364752852	0.0219500938115678	1.59655618599648	-0.0390387739475315	1.01942081464205	-0.0706641337485374	0.320824444559997
CHOL_12295	1.2515910439544	0.509191892359327	0.3896496317796	-0.0956507203252261	1.33413209473802	-0.363225195833717	-0.194958352412216	-0.155850918196609	-0.00369076689073999	-0.282728080258766	-0.33409727254107	0.446512055274801	-0.336177019646084	-0.160138971013458	-0.628365601790116	-0.576603855633058	-0.104635924803642	-0.332378262389272	-0.126317269023353	-0.630840593734614	-0.472085675752005	0.011221040868846	0.18199124958145	-0.895479467176692	0.307134340241024	0.286271566133117	0.301198382364977	0.391188127345143	-0.745002333551334	-1.24509286564675	-0.448584665354253	-0.319539393239134	-1.48041735810176	-1.43066545673591	-0.930821101114023	-0.488461622976947	-0.0192077040417971	0.255468906147856	-1.07391974129973	-1.6324922081044	-0.735854940463495	-0.891364995754203	-0.211783416721914	0.603222310369922	-0.211771458481658	0.434276289542428	0.163660887536548	-0.037362820843911	0.466312941844927
STAD_74353	-0.420574123846948	0.556546349201515	0.800004962276743	-1.27251795628905	-0.784582610210122	-0.343175923333971	-0.631623293605367	0.12962424047417	-0.00945868435312835	-0.0905489791356771	-0.521003144402246	-0.069420647717513	-0.265797729670702	-0.206644118147626	-0.22185954822243	-0.512223380260972	-0.365510082375498	-0.216405647446551	-0.684401000928719	0.800780262210985	-0.00726077637139344	-0.644002187072073	0.0787041930494881	-0.0433727594209783	-0.13205208568476	-0.148983731329946	0.413969602976422	0.223983118996707	-0.552823232428245	-0.795856425968112	-1.33922853763596	-0.250031315896427	-1.01050064203856	0.183110849631149	-1.0892168684364	-1.10326761870497	0.306427464520984	1.19338052086517	-0.297969898846743	0.0266814852864536	0.413099166011428	-0.699185894631114	-0.621076913642366	-0.159425494314748	-0.342665051171737	-0.661225863138821	-0.608576292652914	-0.622689895580075	-0.130982712335909
MESO_71923	0.550615321796071	1.84687685564219	1.59710039171914	1.55802598119174	2.46716100243362	1.92248060325587	1.467630444275	1.6496039192785	0.760161590756722	0.535004467520328	-1.13322009780797	-0.88046457149358	-0.697474081141107	-1.33046086269818	-0.918351380184283	0.0795566066849496	-0.110619695313015	1.19773887357352	-0.33366797603713	0.630059141769622	0.405528820675986	0.476577591440429	-1.60886697230884	-0.573246587787667	-1.60991039459013	-0.76273423353473	-0.437298454195471	-0.452897438544849	-0.163814476458152	-0.120009647305687	-1.54647742788055	-1.06782208417135	-1.59606325516865	-0.905098600748408	-1.69053037821175	-0.775650348831113	-0.391264351596661	-1.04608465185223	-1.42109568990313	-0.532372140847993	-0.507674157436456	-0.336671736025632	1.07592141251446	-2.05114984186507	-0.446607879767624	-1.96552357681892	-1.99369107790765	-2.01195636513523	-1.85338983679381
TGCT_30433	0.350013207181686	0.345640699969816	2.47307760262946	-0.253988040972721	2.49894363510998	1.46726948623784	1.82177407122832	-1.73940149306467	0.0538881692944928	0.981347370870278	-1.43460815822177	-1.23435498268287	-0.960783662380202	-1.12249197155726	-1.32638975222022	-0.51744930498664	-1.4228165881719	-1.2055304615959	-0.913059996369109	1.49079456087664	1.51111185606777	-0.367768425662075	-1.2606138999815	-0.399308194317151	-1.16356749124018	-0.424357791990769	-0.952003960712304	0.765756610861692	0.775981301152559	-0.47795701059639	-1.36592088221088	-0.940293201760833	-1.68455019920503	-1.26227059456922	-0.898443732622102	-0.982959759352918	-0.755117001979307	-0.331178026487552	-1.60070582555566	-0.8904034666161	0.751440705421831	-1.32391198909823	-0.595099838864342	-1.60480693851512	-1.20816634375924	-1.83507040848717	-1.41676502998767	-1.78994361758954	-1.25759791698778
TGCT_27933	-0.708650193360008	0.393753696658015	0.535760195661303	0.503740256918968	2.22877342827108	-0.366714567499804	0.429540480084169	-1.39027400284763	-0.0799005267068669	0.599349393676313	-0.974460445142395	-0.733738067903385	-0.904352117749116	-1.08709477908982	-1.14349647739143	-1.38955146540772	-0.637318275663339	-1.52313287009809	-0.956949460589294	0.951321123349342	-0.501154667337874	0.0691470167890955	-1.27418791323742	-0.329880504179307	-0.454386711539552	-0.627334611732359	-0.193932370587111	0.0966900437958316	1.17732385920674	-0.57648452004345	-0.647532408584979	-0.882572986470882	-0.359948682838644	-0.472321416220689	-1.44716429460339	-0.500066457117677	-0.288596265890754	-0.661987873250285	-1.80368264529725	-0.742386883923819	0.422546445623028	-0.59455881270937	0.395329866896073	-0.296242364164073	-0.657204878868893	-0.773226669863557	-0.212521750225232	-0.957559216653584	-0.565344546408965
PCPG_62249	2.05697629595968	2.64898456621521	1.93405097263111	1.95635691749968	2.10024514677294	2.09082191770311	1.81094830691094	0.39932657944698	1.17182962212759	1.24596417647214	-0.322889247283927	-1.50638784771701	-0.963138929998567	-1.79958571571033	-1.59019743151959	-1.03445917516328	1.05143555109766	-0.931380900672482	-0.24865559197538	0.416923682447377	0.237975342698543	0.513057063060435	0.223632227498679	-1.37471372050514	-2.06425695752151	-0.334174501906752	-1.56085016163743	-0.566582420166793	-0.958692197887767	-0.632266110091613	-1.67931999368612	-1.52884461032864	-2.69634102390404	-1.85685784541297	-0.805554638699046	-1.23607231003372	-2.53930363960259	-1.04497633600605	0.238440134778425	-0.164884401747568	0.160559103027345	0.371032835107435	-0.541301874590272	-1.97898527656436	-1.15118040315834	-2.11136074136354	0.27734080523275	-0.502033496786263	-2.44835266206398
SKCM_34947	1.26816512658592	1.45895225341584	1.48186548795619	2.28367159884612	2.30397744389682	2.19594977726915	1.99305635050519	-0.0587986341723949	0.951436672878073	0.670602251246518	-0.367225009771419	0.162543772742349	-0.544611573778483	-2.02856465162355	-0.697974526742565	-0.351619176023773	-1.30572087903679	-1.33264126539004	-1.60516676420012	0.699862955844019	-1.24645971828331	0.297078088224294	-0.0955924038417617	-1.1144853080288	-1.32260709211181	-0.917903504655128	-1.89771411347026	-1.23855330500769	-0.8556769392432	-0.67652301606644	0.0834311383343227	-1.11680798159705	-2.62490036294924	-1.55025332965877	-0.19850221247348	-0.772590106390974	-1.08469314179298	-0.858039702549485	0.106093875493896	0.12950661064583	0.803458127888062	0.597189055235847	0.749418465106356	-1.35635380707445	-1.24387397673348	0.542383423457971	-0.386084019759194	-1.75236509304242	1.03098726196339
TGCT_21409	-0.939531975823882	2.80691259796852	2.92365627393652	2.84815066568704	2.99141175868973	3.07028539542013	2.8635828764656	2.10350476821369	2.45784968886548	2.05369918115438	-0.639870072015074	-0.822057495237216	-0.968461963507811	-1.47210682183678	-0.6193177567287	-1.62043324787159	-1.56012385663598	-1.5856250377874	-0.760469474461242	1.80163879973046	-0.89778987986141	-1.83941514582256	-1.5050696957013	-0.910413847344032	-1.10778607939556	-1.57848508511012	-0.632648680049344	-1.37712003431449	-0.912996452173113	0.132144516534686	-0.916199610699217	1.17331886718818	-2.01201067142425	-2.00536039184119	-1.8168437457671	-1.84550922907692	-2.21858517447279	-1.49930686219136	-0.073777886081122	-2.57215611766902	-0.406680193520321	-1.83482126537155	-1.02895844106981	-1.41367332000437	0.735609593290625	-2.15416691404685	-1.43015067031058	-1.3653833402984	-1.07921623666951
ESCA_25734	2.01637907821115	3.0603961379025	3.41235151588917	2.21832368941663	3.04460864122917	2.87716110976341	2.6108457101082	0.600740813629658	2.09999326736128	2.30794721835862	-0.536633583490028	-0.256697206460151	-0.566139021847931	-0.887420341611612	-1.16027614978727	-0.148971759847631	-1.16626893379634	-1.41808805433808	-0.705493691653056	0.904219992560233	-1.12762113119181	-0.771585784479917	-0.660720409974399	-0.619606154319349	-0.838546401860224	-0.099336702610815	-0.790795778147141	-0.387711263592796	-0.154116760587694	0.838138474908534	-1.47743275916968	-0.689075539166045	-1.47624515520587	-1.13483573625101	-1.60099707318259	-1.41664287667427	-1.09609359553738	-0.967108861298886	-0.925454223068548	-1.62894219001357	0.812479507563113	-1.98256990975781	-0.807683362044227	-1.09298267528665	-0.0012675755092344	-1.02098895192719	-1.22232708517775	-1.14213676833121	-0.932576827607828
PCPG_80656	-1.18557861590084	2.49095768432295	1.18010938142019	2.22669319168749	2.41800216347049	2.38636199023896	-0.371683694315955	3.00647399038438	0.230299725754463	1.47423391490393	-1.09441307158469	-1.13115242826652	-0.332043591641672	-0.719554886957909	0.171451106566643	0.0188936948060716	-1.07082136290679	-0.712643917562248	-0.735741130890908	1.23255315507903	-0.228027341070742	-0.472663307589081	-0.989404430877212	-0.568232473298136	-0.557519374631914	-1.10147863149666	-0.809821958196942	-0.219845808939094	-0.615466252574477	1.01940974395647	-2.29172343780267	-0.968266456509276	-1.58486152796637	-1.89463379198794	-1.22379150326727	-2.05576251887168	-1.19029461806694	-1.23824381329919	-0.253110493656164	-1.75148258885074	-0.120486789862677	-0.0163921417443262	-0.00674425976264548	-0.486928173765245	-0.00672873702761834	-1.78107143027531	-0.923878485954012	-1.07272691775162	-1.65586950262501
ACC_22583	1.50837182937569	1.81059749129643	1.35175327679845	2.5587876215267	2.44427669320137	2.53879329461965	1.75419832753646	0.869739567750649	1.16595218287194	1.4058005366518	-1.07594896209204	-0.510544377486965	-0.229335443333607	-0.679589023501586	-0.698478340259368	-0.452733696343817	-1.28196267254022	-1.30312789551719	-0.671855584903281	0.0684410074918196	-0.165197970647759	-0.737947677730142	-0.901954703851771	-1.52579200445314	-1.06546956016837	-0.785967286774924	-0.518343514493964	-0.862739129073934	0.75444117798713	0.339217933669329	-1.16392869853499	-1.1024938044132	-1.7190888758703	-1.10119762950124	-1.02432594743191	-1.20702331536478	-1.66055598936928	-1.88208226599712	-1.54689389921717	-2.00482025607072	-2.13664279783001	-1.12429955330205	-0.849520215475533	-0.621155521669172	-0.393229719130527	-1.60385545678242	-0.730882259411004	-0.931905967791463	-1.13019960455743
BRCA_203310	2.29237406432868	2.69993436401722	-2.36643448465823	2.0538800771519	1.18812163750554	2.79324323593672	2.04736253618049	-0.262324269653304	1.30038259282296	1.79529472535232	-0.270041392029333	-1.15259759568529	-1.11493870531875	-0.950698094082537	-0.678776320740814	-0.17010576913464	-1.54914818966684	-1.40004375473789	-1.04013900130369	0.868966465889136	1.06637367972669	-0.584355264888186	-0.998870563072471	-2.24673898630781	-1.16238541938907	-0.882883145995625	-0.76966850431492	-0.0807578219835623	0.355491749239109	-0.587030583224399	-1.77304924392566	-1.09687752372594	-1.816004735091	-1.19811348872194	-0.538695095735977	-0.888213635242305	-1.08287699140058	-0.289488898242652	-1.48160800613809	-1.270372413093	0.372232466231273	0.761344378782785	-1.30178132061045	-0.59905298497008	0.0897100992398565	-1.57332707157815	-0.734548731196083	-0.549310137934532	-0.995854580078753
UCEC_99199	3.53145772122079	2.95099922690148	-0.82769597302507	2.41922372763897	1.22789517836551	3.03210890607119	2.06967854539432	0.25648185783128	1.68619230724012	1.96924899152418	-0.530444814471679	0.0532741720564642	0.355479503139147	-0.595170761201324	-0.128045856237912	0.625005695103004	-0.754036725429196	-0.263301249209827	-0.588934603866209	-1.25407163132721	0.592923523490727	-1.03252883012577	-0.856376159105881	-0.273198066741709	-0.520578728738458	-0.843226725992687	-0.245853701083925	-0.164543524056991	0.0997171633430618	-0.203508297608987	-0.855782668637386	-1.11092863353726	-1.02089327085336	-0.774104080915155	-0.869163361415867	-0.891599145251718	-0.215555245972406	-0.365313902949821	-1.27026728323034	-0.815398211772453	-0.406843670011814	0.0620253994841473	-1.39063243670182	-1.04143237832852	-0.00442344091083591	-1.04975250619252	-1.23552740166037	-0.733088816442872	-0.715826207444012
LGG_81004	1.72305926096139	2.35561140533026	1.75192565388365	1.33534255309694	1.42694021035939	1.68861628856065	1.48746953145074	0.290798372454094	1.21424760880421	0.6287048670463	0.0289477844969728	0.284481027967006	-0.191141876401306	-0.858604257516912	-0.576069676653314	-0.623566847994452	-0.815121781385086	-0.833684652907926	-1.0386111293596	-2.33458038058024	-1.53942142024473	-1.37335608163468	-1.01080966367431	-0.397582887851862	-0.86703263495873	-0.808910211369873	0.0597594745455385	-0.130227009434177	-0.617204741185853	0.0109028526435058	-0.610615692662048	-0.89590418270804	-0.710094928816342	0.000446122780338065	-1.44342699686728	-0.857282630628904	-2.33458038058024	-0.700048392136308	-0.814381779577414	-1.7945232354122	-1.40413067819026	-1.053396023062	-0.696885567376838	-0.163974811334297	0.0298930737119782	-0.176295792484585	-0.456176858788218	-0.199393848151706	0.0894358115888751
LGG_17528	0.5042159551624	1.18761149313453	1.81249323576838	1.46407700962535	2.53592924821828	2.02074788305134	1.30306459841809	-0.0907991723371273	-0.0260975121329325	1.04098098972419	-0.0514540323113222	-0.0968142463533725	-0.287559873968949	-0.13148183689448	-1.59990033160338	-0.354047746355142	-0.389216830213167	-0.298764078859069	-0.555394989406686	-0.97727655407506	-0.818521636092451	-0.0587834688859017	-0.8449301870239	-0.977684817846029	-0.143639535928735	-0.0601643942073293	0.23282083918151	0.0447521670046971	0.0856065918016853	0.255805175174125	-1.42568419532969	-0.788646377359962	-1.82685331844221	-0.553090442894131	-0.476218760824802	-0.504884244134616	-1.25166384581369	-1.08612693461983	-0.450129483880519	-1.97892816844485	0.422582545651055	-0.972850812422747	-0.301413028868427	0.256786350029476	0.452538323609533	-0.708854093453566	-0.640581791820869	-0.0892585427960428	-0.423397324641889
KIRP_116787	0.987716713097928	1.64388497371434	-0.764724743057209	1.21656227042187	1.29086640833337	1.00949878994774	0.878858607737276	1.70147087029767	0.667616112517602	0.346291232025614	0.0576024998420195	-0.294514901479784	-0.074500225591251	-0.671618181183035	-0.761741913752864	-0.303535594133136	-0.37146399206176	-0.710590899222888	-0.0394233177917664	-0.956100281191548	0.467763051479187	-0.96955760015791	-1.21307081500194	-1.38865629210231	-0.0437414601256449	-0.780255496024826	-0.287446533074918	0.334484798254039	0.0114732345063997	-0.189701805798212	-1.05282812799619	-1.26844925246347	-1.61379367006451	-0.451675758521194	-0.418848252174852	-0.720602740237166	-1.39586593151559	-1.60915554508126	-0.785727064232367	-1.12454310176986	0.312984075305127	-0.759791164045049	1.01900525215505	-1.35131220397967	-0.345147770444406	0.798984215140051	-0.934131705738751	-0.34733182659663	-1.1914737590472
KIRP_116783	0.232540125039023	0.71332697848592	-2.59410592723452	0.351164204019674	0.0837516035756085	-0.0668288555849221	-0.474344659839972	1.38240303460514	-0.95449989584494	-1.05633163443984	-0.377051793001514	-0.423137767442801	-0.870791474814252	-0.733251610974757	-2.16436478021831	-0.800246140337556	-0.594613703657028	-0.596296204915225	-0.372775278121714	-0.207337617692095	-0.215718798901475	-0.650565261012991	-0.520823953324781	-1.02074305410417	-2.03532592559019	-1.09273481940048	-0.574118983598621	-0.926558013501099	-0.980295784865413	-0.559103994225094	-1.7246348864288	-1.85553857166733	-1.96734703455594	-0.50852748785125	-0.748951365453348	-0.785340861865819	-0.990950887868343	-0.272116992380028	-0.715948045421086	0.182287338536311	0.379845866389589	-1.94787022481129	0.568236655731566	-0.838338770727647	-0.928197295164684	0.667663209060589	-1.37233829089165	0.201836916923059	-2.59409662551265
MESO_65793	0.591772413500934	0.216992624599891	-1.73376592449215	0.39196448088356	0.307274926289686	0.123365114070225	-0.303830911949619	0.980516598997837	-0.0115816822559154	-0.430920868392188	0.193585883329146	0.163875395530478	-0.419148924750298	-0.10784084492711	-0.490546356665487	0.104334004882569	0.272755390835296	0.165260336497302	0.679479142463189	-0.780227921894713	-0.00866629460944957	-0.75399294316314	-0.486879818205241	-0.98743893719165	-0.603454072139526	-1.25175124483358	-0.960094571533866	-0.112708113904929	-1.36576212625861	-0.655995604578369	-1.09922412038115	-1.1185390698462	-1.90574734297695	-0.669986289109598	-1.3740641166042	-0.0880406912733491	-1.00200639761288	-0.413780743574069	-0.717861277684848	-0.377096932490065	0.340898856228574	-0.166664755081251	0.552452730647828	-0.307366102010628	-0.790077149852409	0.749669216462478	-1.35067342754036	0.521153063104441	-1.23375022583955
COAD_101837	1.42837097805101	1.53365246369361	-0.912460071029312	0.933552120306007	1.97559823786155	1.21293884455974	1.17699905696233	1.57244282264164	0.799626057444875	-0.181744378843906	-1.00712777477979	-0.530511985340169	-1.24323361643741	-1.17139933128889	-1.37529711195185	-0.216650941427698	-0.483248815653378	-0.756101322307829	-0.853878485294866	-0.099762106547681	0.308398489072071	-1.01445721135437	-0.806518784119971	-0.694131818676595	-1.62634088961676	-1.398837369682	-0.854827978540344	-0.76163971270438	-1.52436183111863	-0.372973809451118	-0.69356732741981	-1.14109682434255	-1.43822113971402	-1.22262160011485	-1.43189250329327	-1.08525080471678	-1.00987789405902	-1.47107606382812	-0.79490439742145	1.07162063189066	-0.0801169869501122	-0.199090182456549	0.103997767749402	-1.46691112439823	0.268413487561642	-1.24229328015709	-0.95799275485061	-1.42473336349849	-0.60737471762019
COAD_101836	1.02348397607333	0.963261689989989	0.362014953322687	1.1436685675925	1.01103930789376	0.562643121203291	-0.227975871933776	1.78240753180501	0.187285085193101	-0.398257656564809	-0.707274833242428	-0.68270026903639	-0.470394569143969	-1.34913252193236	-0.99292874423072	0.0277751914841762	-0.134919883992727	-0.113144802041052	-1.23767354605434	0.218037064539446	0.283780776006729	-1.52903655922027	-0.625097512272346	-0.996910225173415	-0.694562189384379	-0.477155623221199	-1.1417367821838	-0.797805423573761	-1.04414400444976	-0.78456512797505	-0.272754907963079	-0.676060100163122	-1.24024682186821	-0.55562967995167	-0.559019059644013	-0.867400853489172	-0.69090820982093	-0.585801562448005	-0.368942417911794	0.443670748715013	-0.419975044927403	0.173879959482695	-0.221918151377654	-0.166917312159677	-0.390019266968926	-1.05904085693995	-0.476784624397801	-0.931816133374501	-0.722680609073977
KIRP_116801	0.82728289564828	0.871974592092093	-0.187600310628787	0.769555707083874	0.812832616511609	0.545366867569546	0.27650720794241	1.15329568047339	0.452475180838276	0.0413884076001736	-0.53225578506643	-0.674181741286656	-0.371976410203973	-0.554719071544679	-0.404232871661205	-0.144593961424032	-0.239250976488679	-0.200056828901515	-0.528545328844007	-0.614646603584148	0.131763836720774	-0.516699713993662	-0.656342611550801	-0.507978978709111	-0.957932692302051	-0.815227595101101	-0.702012953420396	-0.700302427567706	-0.778953908804581	-0.384389671969716	-0.655492669138166	-1.24334284851286	-1.35515131140148	-0.93287170676567	-0.674676758792748	-1.15691274132944	-0.874591705362223	-1.13922819991234	-1.0274969788138	0.137491463301606	-0.377314714940343	-0.100324249771588	-0.479010068112257	-0.650415829995349	-0.124829171323751	-0.489527165731301	-0.760142567737181	-0.881154273949273	-0.672336616377059
BRCA_178037	-0.547581993828261	0.726099128472957	0.922304756353037	0.528867629780523	0.585714928340543	0.559429286889793	-0.10338349962184	1.5413502882212	0.364651584868803	-0.0669775934601899	-1.44037544112323	-0.640385311461423	-0.134074901885197	-0.404010171459604	-0.946286940551302	0.106478773928334	0.065365356578817	0.24002964679944	-0.617189898421961	-0.584685661070574	0.477144180046126	0.159420883846133	0.403050103676168	0.292214007558651	0.11478225645835	-0.547131698281036	-0.882769993525153	-0.46108932750312	0.443441951349601	-0.213344407321497	-0.0619813088503136	-0.571470810905486	0.0960780795338581	0.143526116467438	-0.142493681179039	0.501536911440652	0.464593347207586	0.240058241038406	0.562343817729437	-0.0715402425789344	0.845445805981561	0.253997325026955	0.613643299214589	-0.985582000700361	-0.177800520570631	-0.28904122107274	-1.42253231288913	-1.57138074468674	-0.743844070208474
KIRP_116807	1.1414940200923	1.1364634838211	0.0985597676253107	0.260324917166968	0.746916728140369	0.972034249742332	0.346741081219895	1.44364811772146	0.38405591732216	-0.0132868233523622	-1.77138176778239	-1.03935216186264	-0.566760034626803	-0.309691649914908	-0.989897836564358	-0.790955740202445	0.567401438799904	-0.672986837607415	-1.2671585513233	0.099411080285603	-0.156277404485955	-0.901604053039645	-0.562608603568115	-1.13505004706816	-0.654203276980502	-0.0211334700063208	-0.417409823244843	-0.448758357329957	-0.626156970114924	-0.425584691936437	-0.493391533142876	-0.745290380940607	-0.521627095938531	-0.424835651289821	-0.513982036027086	-0.383342631504204	-0.381152332104434	-0.676718432265957	-0.623066118122439	-0.695400645795875	0.618951723671747	0.63308449637107	0.51230625317519	0.449457696450303	-1.01316352293901	-0.244985081385529	-1.49828453741686	-2.53338916456021	-1.81362124627191
KIRP_116806	0.37868642100835	0.861102646407844	0.243282551641119	0.417572389140815	0.680596190957557	0.738358030173445	0.242229652746356	1.43205536117542	0.285903786305927	-0.805511822618115	0.350444532023445	-0.195284008061122	-0.15424386252819	-0.351396871551723	-0.368782905420267	-0.303207282292026	0.703261511243019	-0.488324340561171	-0.592979040303168	0.244046636294289	0.236692961695553	-0.857282132196905	-0.409070404350931	-0.10351217053184	0.0115388439636943	-0.187019636104702	0.0806041361762588	-0.164488456029066	-1.04059782982866	-0.351920990112793	-0.0272847101417666	-0.401014013835013	-0.843659397785877	-0.133118346189197	-0.425378296761686	0.123209129453346	-0.938301917391276	-1.19374167329826	-0.194462865703245	-0.170780652555109	0.150764890990545	0.448328161021969	0.503363135744094	-0.152760753468904	-0.175084233749189	-0.561573826669024	-1.65670204692914	-1.49108017193893	-0.926931582588372
UCEC_91363	2.31711047512589	1.98208848913972	0.437772327725265	1.14434586534342	1.43283958504346	2.20476233822519	1.21832798368443	1.47301277701606	0.276607528309719	0.170212994736118	-0.0426661784941551	-0.0778728408958305	-0.982361726964422	-1.40574865216812	-0.00481431255810705	0.526246736981234	0.124461762333831	-0.273590159898337	1.21855052076049	-0.600716663658447	-1.16011070925072	-0.67673909671045	-0.176553258262651	-0.215809796792652	-0.434750044333528	-0.621112563043723	-0.302594394317298	-0.393277855922368	-1.66777882943911	-0.740562978975688	-1.18382002287741	-0.732335553636282	-1.51954382676704	-0.533453147662572	-0.987860600394278	-0.545425372359102	-1.16709131728458	-0.522715707458866	-0.245935339646527	-0.4893607588874	-1.26023983663413	0.259883345030464	-0.332474443259446	-0.131978874972458	0.274589387779347	-0.886803029283752	-0.964469911330438	-1.06112617068289	-1.04386356168403
TGCT_73614	1.5390874417731	1.39323807641885	-1.07021828884042	-0.448461653419841	0.758653408791155	1.59136391425343	0.622784660842264	0.859058306421363	-0.640507643222178	0.606042841158732	0.207170170554814	0.179714456771357	-0.146451177048882	-0.837693077016676	0.173508529351499	0.77789888465712	0.379991029409572	0.687957428791718	0.15700957919081	-0.905649380145672	-0.767113939803825	0.17975657419565	-0.795274088374946	-0.674421718290028	-0.938196604907954	-0.152598291612844	0.0759825767769424	-0.514502444132299	-1.18387219129729	-0.655047940551017	-0.0643999560994608	-1.35345094935261	-1.43402878834236	-0.542942755710963	-1.36969095885998	-1.02609628602038	-1.20488270016769	-0.322443827859459	-0.436142827117181	-1.54914696686912	-0.100550231084873	0.130832501332588	0.44666632196733	-1.28395469414387	-0.31835859521782	0.493490669356839	-0.733015689226384	-0.0556245434123666	-0.674526315355839
LGG_38538	1.51609130886325	1.7198130039425	1.10477026791188	1.44461850386704	1.79711866769921	0.465974975273763	1.35714460568264	0.186453990764331	0.817120207280912	0.41339773760437	0.168568386805353	-0.746688168432161	-0.149777294933363	-0.730820798417927	-0.359870177636314	-0.400331607063089	-0.496816993785631	0.481637744873953	0.040945627067714	-0.66354137380053	-0.422581962700333	-0.459401093122356	-0.355511108078926	-0.414827888804976	-0.356866932492416	-0.105107237130861	-0.157393582600159	-1.02327167786757	0.122020611374825	-0.304376647886684	-0.14790248343331	-0.633375450662492	-0.689861207952828	0.210677727733613	0.0858317598767382	0.0606093059853769	0.158342222413354	0.223055162990105	-0.145279269811747	-0.218208257232352	-0.457460503943663	-0.656127889677617	0.283083857816574	-0.597019581032688	-0.978219263529497	0.199794022416192	0.471680930379972	-1.77850279501873	-1.25888770465288
CESC_41371	1.35006174087245	1.14567207987423	1.16090865394227	0.721488707570704	1.09546909296643	1.26935572795069	0.866369513446572	1.39477632785248	-0.292491191047531	-0.133162095266682	-1.12127587257265	-0.680848865999571	-0.393818871739684	-0.572068727169328	-1.02686828860056	0.807990730025056	0.298913872120006	0.806961937516739	-0.588254971102327	-0.145783130065274	-1.08491531500705	-0.601608598386198	-0.84191827108863	-0.848381499799111	-0.937060826062893	-0.0287570620641908	-0.391039137401711	-0.581025621381426	-0.316764933981373	-0.139247623891583	-0.290399581492631	-0.534770371871657	-1.81550938241669	-0.0376023597243407	-0.603814771039567	-1.42775195181049	-0.780741981095098	-0.324740409787116	-0.177696235120427	-0.674190131837428	0.548264988203478	-0.0431272801764955	0.607364545857284	-0.339442013976663	-0.111516211438019	0.200384801616482	0.630827773338596	-0.925240757963041	-0.249698372933086
BLCA_92286	1.68485101718321	1.83269201822853	-0.54763987395725	1.55765389087861	0.286941399347583	1.3021684615567	1.2530921265937	1.23843787564303	0.126315614530501	0.905803656785491	-0.0436144608057427	-0.334566804165333	-1.04852736009722	-1.44325225715051	-1.13863579698395	0.336239370838044	0.21602420880561	0.469515134484889	-1.20997516308243	-0.594554598489119	-1.19839555160273	-0.694066626179245	-0.340344501483574	-0.963335887623556	-0.851750336428029	-1.54963052042385	-0.958501006321065	-1.04876521566938	-1.10250298703369	-1.0559652450819	-0.326391702943983	-0.432658598471077	-1.29062761492738	-0.969048589851103	-0.00921427307844436	-0.767286124370398	-1.06774364399055	-0.21442205503847	0.998756217749809	-0.619074520698603	-0.59367769105596	-1.23531213169143	0.105631007326338	-0.202911980057142	0.171900893249343	0.0469203686848028	-0.0982721593591256	-1.33652877561213	-0.731247284256295
LUAD_101035	0.879614352415797	1.39833527488161	1.15056724562696	0.460976149078339	0.500297968543213	0.973125886716219	0.964321489430236	1.04498080897126	-0.306267844121002	0.280312133420503	-0.661473079280621	0.0354521095523417	-0.469088219324733	-1.543029664433	-0.381494385846514	0.263484225558716	0.741965496984629	0.346808503017096	-1.04274834671137	-0.708606728511374	-0.327323401425039	-1.095238201965	0.0827501748447208	-1.19080736767405	-1.29325584158244	-1.27431483324691	-0.32847842818614	-0.991702566074399	-0.511276518971819	0.227019173086337	0.207000993561347	-0.999995645818423	-1.14088347331953	-0.749526822452308	-0.672162837230776	-0.560342972312341	-0.547348617648931	-0.460866376829813	-0.216943069667944	-0.509519039362301	-0.102509941657117	-0.559411487917401	-0.539973754698423	-0.158758298109041	0.311494055848229	0.896712474748798	-0.0122485688291869	-0.999645379085948	-0.166776856995876
PCPG_21147	0.91471458897923	1.88008446484734	1.141694417594	1.39254556686326	2.08541165181404	1.71666083476949	1.4140459606274	1.72744972894265	0.122787144172957	-0.117686875803632	-1.14792242008085	0.147812487665554	-0.440833182823854	-0.640156780656539	-1.37460266241728	0.0825890345716775	0.0299735214302643	0.412228898630443	-0.189261770789966	-0.114242787373876	-0.436711129544229	-0.478764593692749	-0.380313245951399	-1.134329248732	-0.708128471370827	-0.999639989082266	-0.580079582480353	-1.13296343714172	-1.46869726734377	-0.466009163906875	-1.4160063750051	-0.374898419517257	-1.07532558244088	-0.648457702431156	-0.514689234335551	-1.12131165068025	-1.09621749941086	-0.604792009487293	0.510424532570575	-0.877682109640909	-0.220911632251179	-0.472718559806576	-0.256210435081021	0.465565195771414	1.04945134674741	-0.00408746416301664	-0.866366637105423	-1.48026716895389	-0.446369589661
PCPG_21211	1.92788367186457	1.80432409965551	0.542839325307013	1.7641593689239	1.76301617449895	1.41709486186916	1.37151931586661	1.76105634722871	0.724208309387375	-0.25644757291594	-0.298517099602328	-0.838453648393457	-0.429819465471518	-1.26341213246642	-0.572347765132728	0.0543616713302342	-0.47154148251377	-0.111263994034936	-0.449814521118975	-0.639805316331633	-0.0604970970297734	-0.593997714758195	-0.425072509617032	-0.640480502538968	-0.58505069676307	-0.402362285042229	-0.365923542681173	-0.848030115872933	-0.290757998564217	-0.321158546264548	0.0675845151133352	-1.39054795712254	-0.756893605218085	-0.439300501888932	-1.15923961220902	-0.513124304541223	-0.31700096116938	-1.02552987641469	0.249871782241565	-1.30477151218413	-0.451969829829864	-0.166943244592054	-0.516763185410031	-0.917370544675084	-0.00907234917121702	-0.559395612144202	-0.700575343417736	-0.519785260776659	-0.54667711281942
UCEC_56971	1.00852597772322	1.24652619789521	1.82960504039581	1.95442214579821	2.29173579857029	2.29773018278603	1.54079444164525	1.72224969261949	0.264616481826324	0.620728796294595	-0.560755312868974	-1.02362667015104	0.0426558280289004	-1.09827540581984	-1.11566143968839	-0.397931048274499	0.34743040890121	0.109168946752156	-0.594242813031405	-0.0794898761060781	-1.37071811260331	-0.635370289265382	-0.478577991898891	-0.850390704799961	-0.307698153806299	-2.11227646924638	-0.463217231023494	-0.433032865618352	-1.06826694977924	0.0471770629736401	-1.08351027355214	-1.36201342378458	0.505839114472306	-1.24912851309914	-0.255426217570601	-0.329200073590414	-1.13389201577778	-0.293630433426908	0.249182934230566	0.144955352854357	-0.402645021364502	-1.04046485567724	-1.1628512720761	-1.04441781457195	-1.07751086393787	-0.721840280972788	-2.40358058119726	-0.159824572184628	-0.626777187454595
HNSC_50464	1.66657313257231	1.7370296811471	1.4601286588511	2.15814612378198	2.15560508523076	1.97958970473443	0.932756317090602	-0.685739292283215	0.625250411585776	-0.0627116575235585	-0.812642428399128	-0.489040041910934	-0.288018501441209	-0.359116484086105	-1.33971925251819	0.229307766171007	0.0507939833786821	-0.287214817131439	-0.608394654198674	-1.18395612391607	-1.57971003218026	-0.394267401999642	-0.356993036302427	-1.04315788088868	-1.14175359345657	-0.664359997400539	-0.297083220303141	-0.36976457688351	-1.32987648473797	-0.739132486053076	0.0607881654495435	-0.47590119417237	-0.328598937740144	-0.0378483925198143	-0.563406870198282	-0.250473030466392	-0.235118382457023	-0.819535126960324	0.336003742364781	-1.02694210560679	-0.769304729767164	-0.103037649068075	-0.552053503264244	-0.085548117669024	0.0447737632958045	-0.175263829325452	-0.0531909474571792	-0.785946751443907	-0.455653846526351
SKCM_8720	2.11318961369727	1.36391599634707	0.706269375162767	2.03715022651	1.70133663248096	1.52951930802223	1.96775732891052	2.02840422901448	0.439688165535782	-0.179533069982024	-1.22096510262427	-0.746692589012017	-0.849492590553369	-0.952461078942246	-0.884253450523244	0.388655133537823	0.240134395653889	-0.208215967251752	-0.648474910668729	-0.332219616220944	-0.727973524485134	-0.595930857034498	-0.263299405637347	-0.887136706238712	-0.580119035540978	-0.902767032795206	-0.649198493610127	0.135300278612014	-1.39928178200161	0.315297185890111	-1.33513608372237	-1.17046894033978	-1.45856759189478	-1.68655330546904	-0.719363552956775	-0.843114277007547	-0.347305833965454	0.0322013807347989	0.0225617077909757	-0.131073005010908	0.290600891600258	-1.77225753182779	-1.06914386349858	-0.828004590527613	-0.56619866330537	-2.42843720200558	-1.29506770846289	-0.675264247460115	-1.77450294879005
THCA_26875	1.78358291269898	1.40507624925118	1.69631585117302	2.4251570744081	1.83151441754017	2.32579936774691	1.90635283670955	1.35582135753492	1.32799770354039	0.896368525211397	-0.477029322451645	-0.363642734051681	-0.154271873558015	-0.56940675404964	-0.227321821614457	0.395272946729712	0.55488779034047	0.644079466205818	-0.344303502442595	-0.165263016821318	-1.35702805826228	-0.447977707846973	0.0522081306008264	-1.19110297448385	-0.794950254469147	-0.636786339760189	-0.24836673857205	0.0143174036611047	-1.43901744057563	-0.834295142624307	-1.3748717422964	-0.874479623890717	-0.843687408815702	-1.72628896404307	-0.581095447519258	-0.692911106714141	-1.3622848798109	0.115614461594284	-0.515338974235385	-0.46112112314379	-0.203373871621265	-1.35001216336764	0.671451892234096	-0.297567291333657	-0.605934321879396	-2.4681728605796	-1.09637890108316	-0.962827859431181	-1.05104523132201
GBM_43406	0.560041522759005	1.56711756395775	0.496899693942179	0.381868082565962	0.985679379722048	0.0218352169394809	1.32367154453382	1.22321641956072	-0.287944882917138	-0.625397878712944	-0.262103283047128	-0.88320940896984	-0.163915042199005	0.728614515898547	-0.563478841470985	0.381927502721027	0.586707365842304	0.373830675596543	0.779976857037482	-1.17700806668005	-0.451232439213165	0.0551508225562536	-0.559812303010739	-1.21907275773012	-0.579524651909495	-2.05332333588697	-0.846135421635862	-0.852413856937785	-1.72852323073738	-0.181422451891894	-0.830453078639365	-1.08893941474373	0.485153062163351	-1.71638475445603	-0.530756986753772	0.206811896711717	-1.62622731829999	0.248029903532189	-0.476315591798588	-0.657581941380804	0.0127518251639955	-0.121900547076547	-0.659275055821161	-0.285860489485499	-0.375719013922535	0.058661088761867	-1.58977361622253	-0.794089658197138	-1.87907460076743
KIRP_49989	1.20180754521626	1.96379787940566	0.452326891509567	1.9312541134687	1.64893372126421	1.68401450983211	1.21561957461427	-1.17301763619101	0.399584419437645	-0.3250532262916	-1.36648525893385	-0.56254659455974	0.263799698571241	-1.28277176104019	-0.815446654388224	0.0939534569389657	-0.959097188541291	-0.0595364724626037	0.0468232124713399	-0.723996235595334	-0.376760916392758	0.708051378638088	-0.75781223567169	-0.336941529503131	-0.435537242071026	-0.115136438909588	-0.555478226154874	0.066453105174082	-1.14641033859404	-0.271253431395774	-1.32085982107614	-0.0884988637262563	0.237287798173835	-1.53572599798702	-0.686879945254809	-0.889869628019651	-1.46806937754645	0.392783284525882	0.929792219574985	-0.944207417957476	-0.61190413312391	0.422071200459436	-0.209497552131519	-0.753012600480542	-0.35637200572466	-0.0807742554700432	-2.57395735831515	-1.06861235716673	-1.65674290550887
CHOL_58201	1.60550461643622	1.13330852024883	0.549667755700034	1.27969545468585	0.688889050511917	0.793102716206448	0.7708355025617	0.184866339534167	-0.20368408665275	0.309907976317932	-1.70274584476845	-1.09398812323463	-0.326803719337152	-1.46808285819332	-0.41310574520789	0.331193771230818	0.13003537110672	0.204981717062814	-0.343334248211541	-1.66107913385055	-0.734488782457097	-0.677370121060132	-1.55070384207982	-1.12983313591126	-0.699868249916313	-1.08572375127821	-0.139887346217437	-0.58485844652374	-0.762257059308707	-0.392201166156684	-0.0848311707577762	-0.681366160695056	-1.51924933759234	-0.301950971776467	-0.200494346510374	-0.775494985720163	-1.21350731549264	-0.272275294861109	0.511868794046319	-0.906251355080294	-0.800889057044664	-1.51176532314565	-0.934596675769192	-0.03436281279604	-0.808432155831482	0.133846672743762	-0.690943050782087	-0.270308608600089	-1.27126097575228
MESO_68460	0.895599957685242	1.24247478909854	0.907427798230555	0.243804111364751	0.664915229504019	1.45420900591817	0.788256540632199	1.15304312758395	0.452222627948841	0.0411358547107392	-0.357730859543899	-0.99207523490769	0.239515174534091	-1.19783925490565	-1.33809465750868	0.523662642567701	0.903785784324524	1.04640237362085	0.441821262226937	-2.29875124234965	-1.25230009022103	-0.0386220907479577	-0.360159969516605	-0.731972682417674	-0.34478114227598	-0.33998343097231	-0.476774283894597	-0.314614843236066	-0.492013456021033	-0.709671134145665	-0.359248019048984	-0.684950293631881	-0.749515686798719	-1.65691986543314	-0.915041139947687	-0.459126607941652	-0.809807644765269	0.519728317394841	0.445616384091601	-0.297480419143865	-0.330109053324614	-0.401567833639016	-0.538202907997545	-0.422200405720999	-0.879020008845119	-0.287384468221713	-1.36414102332297	-1.46079728267543	-1.44353467367657
CHOL_5901	-0.105921524288297	-0.00862736927692431	-0.578962000799844	1.55979655165308	0.709316133772802	1.2708463347141	1.2217699997511	1.30765821044687	0.770178329744885	0.204728641346075	0.000996331872489264	-0.780060428202336	0.157492585984151	-1.39531249882756	-1.49346370075088	-0.164035124757412	0.169405530158714	0.808196317291539	-1.19029880520949	-0.24487539420689	-1.15724004946618	-1.07090207549746	0.299127311403569	-0.762428173050529	-0.883072463270622	-2.0306913398921	-0.878987371313957	-0.778827323254377	-1.25748595529694	-0.861083496332549	-0.357713829786577	-0.846981820005171	-0.457988448465067	0.112683121429469	-0.633054456041076	-0.733415801737873	-1.24006931804631	-0.0244480149617567	-0.282397743945626	-1.1885165539579	-0.0563412985985279	-2.00699421913388	0.484288588907598	0.67999204337278	0.761422603905485	0.277263830259477	-0.0603963419149949	-0.257787031954077	-0.692993748990089
LUAD_11526	0.618694708345574	1.86873205451491	0.834245037382217	1.18377232861236	0.85961370801866	0.744992842649794	0.901892361110682	1.6190658932673	0.883785085654043	-0.20223886264053	0.111013994976926	-0.663059046234477	-0.462895639113532	0.451123216011275	0.249860498981376	-0.689518192643588	0.316950600891457	-0.062043001502655	-1.41656468201196	-0.0733052455409959	-0.558176060166393	-1.02194941493026	-0.258197812453583	-0.617439931089318	-1.00613759343674	-0.778634073501984	-0.305706774175303	0.0559533729158499	-0.904158534938613	0.271312009657501	-1.34134153333567	-0.108300230280902	-0.908902049148266	-1.25966294561344	-0.967378346840996	-0.129135868427682	-1.32461282774284	0.134417931490379	-0.48917927193319	-0.743266899211276	0.760481851265883	-1.09377745301199	-0.716955974989917	0.0157540010716577	0.285185096711309	-0.62208998397707	-0.727036370274176	-1.10128280535588	-1.31324249293993
SKCM_21313	-0.275235367586764	0.790642968403769	0.317214480899077	0.415573502236337	1.40903502976201	0.178787407089462	1.28808780762544	0.0920179910075083	0.305931865169137	0.43231785693045	-1.14149198188826	-1.11691741768222	-0.538080840990385	-0.369314089194869	0.331368829687099	-0.0481292535909628	0.475865242258855	-0.105079015278455	-0.104024854666328	-1.08356856699312	-0.429108449285623	0.181885537234397	-0.229540789322718	-0.216886612026522	-0.621418248285416	-0.244009536160487	-0.440472616511836	-0.253876814813471	-0.849146206455102	-0.0747100388586119	-0.398211905116496	-0.0374484234099386	-1.51972870830616	-1.38260857629378	-0.763800829686101	-0.872552383002358	-0.51607039831815	-1.02001871109384	-0.143997604559486	-0.606595977345093	0.0754254450179896	-0.234196315089323	-0.276410778966135	-1.48037595675631	-1.29895072032248	-2.47661566382665	-2.6623905592945	-0.439538861902406	-1.0153659909515
THCA_51472	1.00670622502382	0.975640872005482	0.333651558979585	0.645070138609906	-0.0963085077474348	1.10467223800643	0.943234757018744	0.00906376453524871	-0.173493464857687	-0.281764300628226	-0.994300946828116	-1.05365283458791	-0.113870584265057	-0.778284186370819	-0.291306328739373	0.112565964420329	-0.160756683607271	0.797566740435785	-1.0479255268296	-1.04142051820458	-0.170578077211221	-0.270456204182858	-0.00990909282374197	-1.00803371944275	-0.982865343145218	0.228594618414437	-0.0635939800536534	-0.0573797669760552	-0.64045764284019	-0.0723202242595375	-1.62175170045468	-0.0903893933616313	0.0237302849979066	-1.08156844647426	-0.717741584527142	-1.76775179830343	-1.71520661609627	-0.370530087056721	0.803088082083145	-0.947685351260101	-0.0762274726322776	-1.07049102011411	-0.318928655701342	-0.286413641218418	0.390558161776144	-1.16530789321218	-1.11763015862761	-1.1951238556719	-0.145541098642142
ACC_64845	0.754263160798274	1.68405029690044	1.38726005800062	0.224148855148067	0.480334536218169	2.03547768745064	0.781447873757683	0.650496200779304	0.196422571941796	0.701937820742669	-0.479546288420901	-0.860953517881168	-0.599222774247981	-1.36008822536809	-0.89296332040468	-0.316722023826426	0.0091498288552998	0.262315683421202	-0.566006879667654	-0.421622873525758	-0.231919829797583	0.148194377583416	-0.0460005761675903	-1.19681686664144	-1.1321914193182	-1.05799267297047	-0.6600666237324	-0.929460988223759	-0.816415459628229	-1.23553196805245	-1.88071682213082	-0.578369958496258	-0.932870882559413	-0.881776903403313	-1.42474071032102	-1.65651660941849	-0.725775857956572	-0.550027037195938	-0.25803333643716	-0.0144469918432772	-0.192246500105876	-1.27873071779219	-0.35347820899419	1.02285210836277	0.660099191290284	-0.764693626957397	-0.797604118560828	-0.91861582477292	0.0688084279039023
ACC_14550	0.899151545155078	0.768368099192387	0.767743971421299	1.55183143459716	1.54836140869345	1.85174566498735	1.3030719314826	1.03261148371157	0.441569596001442	1.17080987897514	0.198776587608996	-0.745263294142744	-0.293723185807489	-1.0229789228867	-0.643697779257356	0.021718926408794	0.368255861674006	-0.339993208600205	-0.615508617458374	-1.69458042870703	-1.03909274632247	-0.546810344581713	-0.499843796325861	-0.999273359432845	-0.328963958233268	-0.620475475944707	-0.616458110703852	-0.840238807266396	-0.289675341862786	0.025911258546671	-1.33312538655986	-0.6808447873713	-1.19985127187753	-0.269293189293596	-1.52721553919607	-1.65096626324684	-1.15515782020475	-0.435185407810816	-0.135884801780985	-0.938924991250198	-0.294721328980918	-1.57800589520429	-0.136842156330585	-0.19449764146572	0.221185657639844	-1.2401871499727	-1.35788566645284	-1.10110265581633	-0.411769325070519
TGCT_73626	-0.321764807961669	2.09219277113013	1.56187319437389	1.3725674853036	1.47470486015227	0.644584127718456	1.36419061080839	1.87444013176388	1.25326458740903	0.667847968991129	-0.702134627189342	0.238674518862307	0.262762800730179	-2.14982353180609	-1.34164718495154	-0.327793822231795	-1.43807402090322	-0.141632489270928	-1.24388510765589	0.724409178314052	-0.366537658037506	-0.649833343866995	-0.405949637339056	-0.660481891676291	-1.30258901283693	-1.60962260826164	-0.753607341285703	-0.413032793242552	-0.305649318943922	-0.794877760445146	0.38440195272648	-1.58799916904774	-1.94623337213582	-1.02785765253766	-0.638485284533716	-1.75692139878555	-1.0329706276678	-0.519616178690065	0.407412930722836	-2.15355494819489	0.148176900550284	-0.444980570306465	0.6454503550857	-1.43326119739793	-0.5148727137926	0.752486222950774	-1.10479888827206	-1.15039070941896	-1.50411623341848
ESCA_125804	-0.0437455540171996	1.47080841492832	1.81830609704076	-0.710712378768883	1.68688339564323	1.21784321664828	0.848315410335014	0.516006623519943	0.784894452555685	0.76880535732	-0.703418657715278	0.140594530783859	-0.0747916145330025	-0.950198844794438	-0.826095783827348	-0.627153687465436	-0.999033394323688	0.375189103863468	-0.554255122811873	-0.0973882185134523	-0.434586640526304	0.730399652709514	-0.901809026424264	-0.0405033207599157	0.166906828611661	-1.96419990822097	-0.672606967666712	-0.503209342174903	-0.749547923050898	0.0347384238377479	0.536759008298278	-0.999815987077728	0.128986303480451	-0.443361879571919	-0.441633559087769	-0.0718497484128449	0.681688535054242	0.818120272421009	-0.131532849165641	-0.298158079823221	0.414300091386783	0.110189237840131	0.751706440668277	-1.24600206495788	-0.849361470202001	1.01611472089562	-3.06694682279249	-1.43113874403231	-1.6498191935349
LUAD_65590	-0.195743791804229	2.44250020496799	2.62712965940924	0.931357292693305	1.58397060401533	1.38159970427057	1.19376534748376	0.425237950584176	1.49294519103192	1.61370731254932	-0.527006390670484	-0.789047649510672	-0.0481516948777152	-1.86961964918038	-1.58708506831678	-0.786971624507964	-1.73073560246985	-0.553183013845023	-1.2217264141067	0.343994821765499	0.106409249875944	-0.45968946454265	-0.67745550028232	-1.10857994343169	-0.865912078730235	-0.729782059943547	-0.473341044695851	-0.209166346908622	-1.02819687250211	-0.540431588650641	-0.60823842985708	-0.541323256715378	-1.06956442771268	-1.01056926888313	-0.462318562782494	-0.754241793240584	-0.58258368236534	-0.59569088199777	0.924155530831706	-1.18532497622531	-0.212184017313874	-0.699450935179483	0.261812526557573	-1.5246510144091	-0.565244535707746	-2.19380205020294	-0.397668080962998	-1.59242281769825	-0.706733477126333
COAD_56803	-1.47967709981098	1.19597433388687	1.3890376548179	0.594450156672701	0.418704664700505	0.23095890028921	0.0315412861726152	-0.528442032343462	0.110426158136979	0.486101284505759	-0.981802503770615	-0.616992805520013	-1.13759133416354	-1.40010389594772	-1.4875659276134	-1.57964663843523	-1.67851590733933	-0.996790287889649	-0.840979352281762	0.381405780194852	-0.587327603801745	0.16692573075166	-0.992343553398681	-1.59903288395049	-1.32833311744128	-0.316924584680016	-1.32835118380651	-0.161744148138228	-0.432065136266065	-1.05330364010196	-0.25474625479338	-0.380919143768227	-0.922110096122672	-1.0152593436541	-0.524218255646494	-1.15694966676609	-0.599327088497897	-0.596569856409609	0.532937426712723	-0.680515272867739	0.147788507843885	-0.394641032322771	0.142134423539749	-1.51520196213029	0.557277533011334	-0.731156162897326	-0.180586328626507	-0.124574792950021	-0.476245524937753
PCPG_74328	-0.0311926703510146	2.04815098669393	2.36467557857211	2.14270056970815	0.48047689594519	-0.332239540881583	2.04975686870059	-0.62708861615772	0.917301993545341	0.563622130047341	-0.126076085949665	-0.385074124498959	-0.440534596904926	0.052029485974618	-0.390242306897369	-0.673634865191356	-0.359835767627153	-0.894269485014572	-0.0343626983613312	-0.947895491489046	-0.789140573506438	-0.469409098294251	-1.16583353412095	0.0987695788101863	-0.351184134782754	-0.413782564627524	-0.0952643959010988	-0.392687484140771	-0.172205351285284	0.122387416685451	-0.429773436888027	-0.759265314773948	-0.642004623895931	-0.894811436738978	-0.989870717239691	-0.714342497161419	-0.267843147842926	-1.21520107477536	-1.39097463905416	-0.936105567596276	-1.19472879060972	-1.20841989350864	-0.982497789110397	0.184800704687732	-0.196543635226291	-1.54116488041029	-0.480617584664819	-0.354417718598343	-0.187366671959746
LIHC_58376	1.01580944492262	2.23643194381324	1.78091773241296	1.25296184855697	1.01086925971046	0.598154290400641	1.82396488032083	-0.802601510998064	0.856345427603901	0.947206008610474	-0.083029535666749	-0.446030690440399	-0.159000696180513	-0.651794710438359	-0.309709778003175	-0.464339751766939	-0.847531122457458	-1.15279808453916	0.0172466627338501	-0.346931786918133	-0.46055204505903	-0.718054471997242	-0.110550619972944	0.137244660628157	-0.412140700724194	-0.719174296148907	-0.0768130813308954	0.359848315848869	-0.600263592005593	-0.0843768831074572	-1.03744659040265	-0.13890574916459	-1.20255719261862	-0.955768002680419	-0.663483403907977	-1.48415728571638	-0.545923805535926	0.14617259079269	-0.375284433067093	-1.36917825350298	-0.505913355810375	0.281535790592375	-0.498388705226522	-0.542812885285192	-0.795382304974078	-1.60212144635173	-1.17876685747188	-1.3645823171511	-1.27356516727725
PCPG_46129	0.129920779013072	1.7788046004707	0.609482164353609	1.00166124692248	-0.282875307619228	0.236205822252984	1.8938008895602	-0.308791149683762	0.975870569513226	0.480747670407132	-0.515121609450201	-0.588192738827825	-0.614250598960422	-0.775958908137479	-0.838367593964803	-0.359766499378092	-1.01130520446114	0.142982686210479	-0.177410290898191	0.107547999721384	-0.782938933195002	0.511721230167374	-0.482960685482191	-0.842202804117926	-0.247465412686507	-0.798093419484872	-0.265879580645288	0.0572107924051375	-0.132604786547867	0.0224666137002929	-0.38702805321319	-1.01208779721518	-1.231619005799	-1.22496872621595	-0.772182434549864	-1.72159159221294	-0.925876983699298	0.113649169175011	0.572543815347749	-1.52571994949934	-1.30068198163862	0.606297671348195	0.137474430984819	-0.763834536849075	-0.351083504931438	-2.13077926231335	-1.34675429481731	-1.02929294034708	-1.14232573726738
TGCT_42913	0.545254620967291	2.28885757322148	1.20474821035806	-0.0207585764061475	0.534115406454777	1.25748401852071	1.29181519158695	-0.17600056933037	0.844171231405847	0.189444996675108	-0.464644127242122	-0.438483853914289	-0.343762054753131	-0.88848014511889	-0.256168221274912	-0.104927295164895	-0.573012050062889	0.352558446509085	-0.809333311333895	0.187088584384238	-0.108148759214304	-0.969912037393396	-0.628587514780595	-0.40367038008781	-0.950430188606916	-2.32736696754887	-0.678307729325984	-0.582429386704417	-0.701861135285156	-0.234478684096143	-0.88309462720144	-0.0697880031672433	-1.48456017136731	-1.01696240557699	-0.398154658969306	-1.34548088263302	-1.14331616545005	-0.760756860041459	0.29025842753938	-1.72878247200842	-0.370318004851539	-0.0331397491503411	-0.550908216447789	-1.11472978603951	-0.458590244897962	-1.12761183486899	-1.30269449249322	-0.553703320420619	-0.695300257157633
GBM_73475	-0.100096890960485	0.64863767074617	2.31330546682339	0.490834925147639	0.327014950549084	-0.558360680884611	0.946454168421556	0.65790482551189	0.763721976679784	-0.120507889149395	-0.773872917846789	-0.915798874067015	-0.613593542984332	-0.53217726834917	-0.097677399500042	0.171511534545171	-0.93632851206495	-0.962581610331858	-0.523640860497308	-1.03506009756825	-0.564281224612153	-0.546794156112477	-0.414789267928263	-0.557442703921772	-0.22576745190077	-0.879149021920972	0.376654272715941	-0.367540289578467	-0.609717194491304	0.653784873763344	-1.07393379531712	-0.782525540452969	-0.923413367954075	-0.532056717086854	-0.454692731865323	-0.274500331828012	-0.715961398661329	-0.203250348294037	-0.345369455046978	-1.17769914530814	0.399173273616193	-0.266670485782553	0.0874999969558639	-0.892032962775708	-0.557618704790575	-1.34186790305437	-1.21055055169937	-1.12277140672963	-1.0357323622594
PCPG_41276	0.564613385674012	1.68183888677501	2.53493751702153	0.00169764613165402	-0.245900537357645	0.256267661114058	0.501823468259497	-0.506643164252028	1.94104935293579	0.974425226250927	0.130926471621057	0.0332065234051688	0.25888677444384	0.0182921376736314	0.0692498096596443	0.245792848817777	-0.58887992615443	-1.23963923335578	-0.128104684011148	-0.544279415549421	-0.326145157405472	-0.194196776838009	-0.579880877889005	-0.158708920309929	0.308411620915575	-2.52334159932787	-0.129001744202085	-0.0408513350871598	0.0812503060867122	-0.136407372037921	-0.900043751527774	-0.361250024224173	-0.898856147563966	-0.359860497547359	0.643013018885045	0.436273557938367	-1.11680508847715	-0.519758607074631	-0.348065215426639	-1.76391656422741	0.243154708783131	-0.762663292438514	-1.33593132153721	-0.515593667644738	-0.66110306062766	-1.20419721031733	-0.957044965091901	-1.01799659817945	-0.673954059514417
KIRP_24320	0.241641142873747	0.380976248176368	1.81896655359253	-1.91481895638985	1.78936560145354	1.89062048447026	1.06943251063251	1.45573442204757	0.369097915590515	0.515902735958113	-0.270788097134568	-0.578009262175102	-0.376987721705377	-1.47037682343491	-1.00052877000424	0.495406806713892	-0.0893841953946168	0.117553491846508	-1.49397712071826	0.517877621663366	-0.529870880801425	-1.18537253582357	0.0817910121295355	-0.501723083719502	-0.461817699953269	-0.259782563799919	-0.617336777170464	-0.521458434548897	0.081418226675626	-0.594352441177849	-0.117545726219086	-1.11853430930903	0.24451302037594	0.41970596232646	-0.409545763717571	-0.240480870991226	-0.849906727993301	0.20430428216654	-1.00386644199672	-1.41752511062802	0.502042567890305	-0.881132957098877	-0.588806779589233	-1.05375883388399	-0.00988302944961639	-1.1367771540406	-0.302853726412575	-1.50900469540042	-0.0704405235461749
CHOL_14499	-0.621886264927554	1.07298651222263	0.74224114776005	1.43042730207251	0.648790565929451	0.74762811032429	0.75566975391852	1.48529668988377	-1.02509164874795	-0.97079447464135	-0.288677348794109	0.110468845319948	-0.639931995325217	-1.57566220757347	-1.59566511783098	-0.346337402715534	0.121867538814458	0.482017651184564	-1.99113250539333	0.372711296053303	-1.06068267806505	-1.05156741912881	-0.181072899586472	-1.16181302478591	0.132497378538869	-0.797268151863841	-0.832969090493144	-0.686102374835103	-1.24164268043641	-0.451604648547777	-0.0671014589500869	-0.0289085495049752	-0.602712342623115	-0.399407634527163	-0.142852084663506	-1.69411447611631	-0.762041397634729	-0.0572939903017682	0.82934073060269	-0.325395191943477	0.0396893176263085	-0.479193319699109	-1.17279023482492	-0.791574778235542	-0.185599899700226	-0.449651759202488	-1.30349824702494	0.473233525945848	0.378168103031089
PCPG_43101	0.240066359223468	0.971479967074778	0.856469658226906	0.0870078340002802	0.574989604717318	0.671553828983471	0.489696406058115	1.87052362913775	0.904957363184992	0.319414621427082	-0.652727088071504	-0.732921021767615	-0.594800972077507	-0.745104519669499	-0.54450868206995	0.6141374884542	-0.193930178527016	-0.268482295204783	-0.863908334862613	0.137279888160883	-0.553861854290171	-0.811364281228383	-0.478732829831231	-0.406854797387439	-0.06732502765046	-0.0280569138993005	0.107935526594943	-0.664138061461331	-0.326471726457865	-0.298387392975712	-1.25291151068442	-1.05017738951058	-1.29586700184976	-1.3850040811328	-0.601104073411369	-1.4211898621998	-1.37654915840025	-1.55730524210169	-0.575014796467086	-0.750234679851756	-1.08165860739873	-0.334958214505091	-1.00617581299606	-0.473265056953515	-0.888692114205218	-0.938427241691115	-1.83242782357883	-1.00806254743928	-0.00500833108208631
SKCM_50285	-0.92938483597012	0.854911154278304	1.0946088062258	0.665640532540412	0.3883016015114	-0.431858708551311	0.697844035006908	-0.0178251262618456	0.488732763575053	0.292786942078286	-0.633014186133867	-0.487578597507278	-0.295471405026408	-0.547129173637771	-0.51958840003079	-0.674218373794553	-0.0520446203763099	0.168827646391944	-0.563315417570769	-0.0482479531518676	-0.56324299707354	-0.740244286263306	-0.320429242000558	-0.823441946267554	-1.08721683288548	-0.00381750853263352	-0.211690453269898	-1.05407195694147	-0.0321866921607024	0.316742998611538	-0.857275637310925	-1.030100502743	-0.63914335667279	-0.0733566333739146	0.271519784155148	-1.2831416890446	-1.11941431491353	-0.508617631996217	-0.0122058017906763	0.579283019855751	0.0519389234574614	-0.9053557974183	-0.263644244358599	-1.4329749221214	-1.12273423801831	-1.16975815113338	-1.62706994545325	-0.900301204431484	-0.823546543333364
BRCA_120152	-0.68459205802935	1.03789466160571	0.979462353052906	1.11195996071845	0.579867727312896	0.786483438679483	0.883612329046412	0.767060368657124	0.408923147810493	0.0352236880461092	-0.765220674265143	-1.52760497369534	-0.438169362697507	-0.787683960743392	-0.544389957374983	-0.141845927209324	0.316109525067801	0.539774962996782	-0.0901397134257369	0.675632901785119	0.16351203505428	-0.192628590055213	-0.294258206002891	-1.39232020501651	-0.282131420987016	-0.0261082564837443	0.0259697385804571	-0.192888272409804	-0.382703851362809	0.189826832350612	-0.140603251586719	-0.415647499054835	-1.29287978137756	0.401644863332063	0.608530215951256	-0.562093201596404	0.254819191583207	-0.234744027882713	0.391054611914877	-0.989240554477318	0.407825517197839	0.555317659100778	-0.770915244306823	-1.72888508626693	-1.57413918575065	-0.263008470414346	-1.59685335963225	-1.82397269659647	-1.02708011867776
CHOL_13935	-0.304314692927161	0.534927075075674	1.10403294011329	0.15242635040917	0.663865181384417	1.15942328024403	0.946217456295461	0.339439878894655	0.254281900614825	0.159731958765392	-0.878095302252544	-0.753141039576852	-0.0954289870120322	-1.33786415738052	-0.948855705362784	-0.517607934426365	-0.0677876752643867	-0.762140717386025	-1.28964636159466	-0.554681482728945	-0.345605018267035	-1.25517780741875	-0.389682102564111	-1.36396462689525	-0.398278460497425	-0.424566985621631	-0.235896938623631	0.229501462330133	-0.386698203470767	0.112116313725026	-0.572342875481621	-1.07260579624124	-1.0093209564436	-0.173888666976716	-0.709372504954605	-0.594222131890812	-0.320308758118582	-0.428093982892904	-0.809411500216269	-0.367966456982098	-0.91861900897516	-0.77773821443236	0.178432880162514	-0.486500317550911	0.033223702176409	-0.52667833970289	-0.154654822937096	-0.150801979534829	0.278537150849781
[truncated: 19,567 more rows]
[truncated: 67 more columns]
