# Supplementary material for: Genomic and epigenomic integrative subtypes of renal cell carcinoma in a Japanese cohort
Source: Nat Commun. 2023 Dec 16;14:8383. doi: 10.1038/s41467-023-44159-1 (PMC10725467; doi:10.1038/s41467-023-44159-1)
Supplement: Supplementary file 6 — Source Data [file 41467_2023_44159_MOESM6_ESM.zip › Source_Data/Supplementary Figure11e.txt]

ID	sex	histology	PPARgamma	PPARGC1	FOXO1
KI001	Male	ccRCC	3.511876096	0.736426503	3.480466775
KI002	Male	ccRCC	2.72154306	1.952737614	1.559514818
KI003	Male	ccRCC	4.325928115	6.576618954	3.504612003
KI004	Female	ccRCC	3.921275218	3.91859976	2.864741024
KI005	Male	ccRCC	3.094798172	1.01917099	2.446727345
KI006	Male	ccRCC	2.621124916	1.991959135	3.002852272
KI007	Male	ccRCC	3.847879983	2.906478888	2.758976818
KI008	Male	ccRCC	4.075795476	2.436738589	3.706470213
KI009	Male	ccRCC	2.781864936	0.041077532	2.597129476
KI010	Male	ccRCC	2.626150101	1.019627198	2.461497652
KI011	Male	ccRCC	3.317990951	0.923201676	3.913194461
KI012	Female	ChRCC	2.83365277	5.081226955	4.854996307
KI013	Male	ccRCC	3.386799085	2.73629141	2.628628969
KI014	Male	ccRCC	3.888078847	2.434627694	2.882489675
KI015	Female	ccRCC	4.121256825	2.013130625	2.581574444
KI016	Male	ccRCC	3.503484347	2.479409335	2.577711115
KI017	Male	ccRCC	2.873255104	1.89777093	2.425652922
KI018	Female	ccRCC	3.685721654	2.896402838	3.161067934
KI019	Male	ccRCC	3.453661249	2.533916877	2.880140274
KI020	Female	ccRCC	3.878811646	3.262917483	2.539722128
KI021	Male	ccRCC	3.558479859	2.571102773	2.684789345
KI022	Male	ccRCC	3.066499633	1.393367872	2.358296947
KI023	Female	TFE3	4.781307041	6.34713998	2.284121721
KI024	Male	ccRCC	4.047236312	2.582988265	2.777921691
KI025	Female	ccRCC	3.845134527	3.133745002	2.72126459
KI026	Male	ccRCC	2.850439404	1.222386651	1.620939182
KI027	Male	ccRCC	3.471799663	2.540666864	2.505914043
KI028	Male	ccRCC	3.549437286	1.80326796	3.318353433
KI029	Female	ccRCC	3.342594709	1.754090915	2.41395823
KI030	Male	ccRCC	3.500390469	2.716500843	3.201074708
KI031	Male	TFE3	4.241777426	4.008349286	2.031047891
KI032	Male	ccRCC	3.586491668	2.463425498	3.068568494
KI033	Female	ccRCC	4.50564231	2.425694811	3.303207647
KI034	Male	ccRCC	3.29077663	2.286987277	2.92517153
KI035	Male	ccRCC	3.653924572	2.574630763	2.668890429
KI036	Male	PRCC	4.335034416	4.439243533	1.474982645
KI037	Male	ccRCC	3.532640625	1.867549385	3.170474403
KI038	Female	ccRCC	2.704603315	0.667407135	1.913332924
KI039	Male	ccRCC	3.625181166	2.863099343	2.84832348
KI041	Male	ccRCC	2.537674026	1.169755715	3.005279429
KI042	Male	ChRCC	5.228460896	4.994830545	4.072428012
KI043	Female	ccRCC	3.781687142	3.306138704	3.343679706
KI044	Female	ccRCC	4.150795151	1.10931375	2.839486604
KI045	Male	ccRCC	3.404704384	0.346361256	2.197370992
KI046	Male	ccRCC	3.210088635	0.887254643	2.537040808
KI047	Male	ccRCC	3.602091718	1.109165958	2.992435086
KI048	Female	ccRCC	3.610540738	2.227828239	1.921731847
KI049	Female	ccRCC	4.508727303	1.933649681	3.009886201
KI050	Male	ccRCC	3.8003925	2.728751861	2.824562176
KI051	Male	ccRCC	3.404251637	3.001490976	3.33194278
KI052	Female	ChRCC	5.946264458	6.017531014	4.539866706
KI053	Female	ccRCC	4.163325872	1.957577002	2.078639549
KI054	Female	ccRCC	3.767613593	1.922499298	2.159658569
KI055	Female	ccRCC	3.144271732	2.180785027	3.150764206
KI056	Male	ccRCC	4.971905251	4.96514414	4.063718209
KI057	Female	ccRCC	3.407005429	4.163339077	1.526355318
KI058	Female	ccRCC	3.570664991	1.010476948	2.131665535
KI059	Male	ccRCC	3.796617376	2.387002374	2.749254068
KI060	Female	ccRCC	4.461767155	2.632144883	3.048792263
KI061	Male	ccRCC	3.537322783	2.838016081	3.342427594
KI062	Male	ccRCC	3.488956979	3.779228828	2.617180448
KI063	Male	ccRCC	4.096094074	2.163265242	3.940126618
KI064	Male	ccRCC	3.153387542	2.639990595	3.309883825
KI065	Male	ccRCC	3.492416599	5.497711224	4.622368738
KI066	Male	ccRCC	3.598211542	1.69394052	2.091824383
KI067	Male	ccRCC	2.742422139	0.657680245	2.762737238
KI068	Female	ChRCC	4.436452308	6.054082265	4.563043638
KI069	Female	ccRCC	3.975561498	3.215871305	3.283980279
KI070	Male	ccRCC	3.730340953	3.12107261	2.812322627
KI071	Male	ccRCC	4.083670192	4.433013774	2.066486028
KI072	Male	ccRCC	3.627316636	2.064562485	3.232334425
KI073	Male	ccRCC	3.533071901	1.530086728	2.396354338
KI074	Male	ccRCC	1.266017698	1.919162714	1.659442362
KI076	Male	ccRCC	3.579709232	0.914381592	3.348403396
KI077	Male	ccRCC	3.572479473	2.483420602	3.494786541
KI078	Male	ccRCC	3.330316736	2.554555946	3.016666574
KI079	Female	ccRCC	3.85932506	3.100656789	2.721618301
KI080	Male	ccRCC	3.334003415	2.402157593	2.522875823
KI081	Female	ccRCC	3.38818127	2.583772267	2.971025516
KI082	Male	ccRCC	3.456536637	2.044641018	3.160226257
KI083	Female	ccRCC	3.781467571	2.757631568	2.933854163
KI084	Female	ccRCC	3.701977588	2.473442494	3.334312835
KI085	Female	ccRCC	1.847375612	0.917476057	2.070441539
KI086	Male	ccRCC	3.7270792	2.723094334	2.654208441
KI087	Male	ccRCC	3.468598435	3.431765484	2.251177962
KI088	Male	ccRCC	3.802071281	2.662600193	2.887970878
KI089	Female	ccRCC	3.819472099	3.298916482	3.058355117
KI090	Male	ccRCC	3.057216649	3.043728752	3.005416876
KI091	Male	ccRCC	2.406176087	2.42871378	2.657918
KI092	Male	ccRCC	2.961621106	1.395397378	2.050424728
KI093	Male	ccRCC	3.165230215	0.786602216	2.938891728
KI094	Male	ccRCC	2.7718089	2.157559559	2.626892317
KI095	Male	ccRCC	4.051680534	2.798785055	2.650849326
KI096	Female	ccRCC	1.996893421	1.175083821	2.944201964
KI097	Male	ccRCC	3.704662404	2.901187425	2.878572335
KI098	Female	TFE3	4.790140356	4.868064587	2.413567817
KI099	Male	ccRCC	3.488775015	2.354693906	4.009213772
KI100	Male	ccRCC	3.140653682	0	2.82896338
KI101	Male	ccRCC	3.813091611	2.287358814	3.609342705
KI102	Male	ccRCC	2.910510101	2.728485009	2.341985178
KI103	Female	PRCC	3.704344908	4.341212759	1.877845922
KI104	Male	ccRCC	2.832908035	1.305976356	3.869728412
KI105	Male	ChRCC	4.734744515	5.203316599	3.681609493
KI106	Male	ccRCC	3.188854584	3.17917263	3.138544348
KI107	Male	ccRCC	3.479043097	2.812596798	2.832052097
KI108	Male	ccRCC	3.717341926	2.140601661	3.152039792
KI109	Female	ccRCC	3.431832329	3.868122238	2.64161585
KI110	Male	ccRCC	3.643936401	3.463229952	3.101697975
KI111	Male	ccRCC	3.247804196	3.861016712	2.329885655
KI112	Female	ccRCC	3.477921425	2.557984456	2.794972665
KI113	Female	ccRCC	2.698954976	3.218063361	3.08953137
KI114	Male	ChRCC	4.90533275	5.951260512	4.445999831
KI115	Male	ccRCC	3.280760973	2.403629033	3.284442619
KI116	Male	ccRCC	4.157811999	3.041041425	2.914150215
KI117	Male	ccRCC	3.783558279	3.220534271	3.194025099
KI118	Female	ChRCC	2.49632403	5.092531704	3.579424801
KI119	Male	ccRCC	3.087833312	1.476547076	2.001278022
KI120	Male	ccRCC	3.644400156	2.57929216	2.842702532
KI121	Female	ccRCC	4.17503135	3.187831077	2.99424209
KI122	Male	ccRCC	3.863070591	2.598076923	3.133345198
KI123	Male	ccRCC	4.271534965	2.92559066	3.088380104
KI124	Male	ccRCC	3.441907169	3.431733932	4.493530392
KI125	Female	ChRCC	4.920531554	5.698176575	3.81525878
KI126	Male	ccRCC	3.929402156	2.829228519	3.801217749
KI127	Male	ccRCC	2.621919408	0.856779377	2.29928921
KI128	Male	ccRCC	3.795744821	2.157732546	3.173660588
KI130	Male	ChRCC	3.717302768	6.76039704	3.483987923
KI131	Male	ccRCC	3.018829274	2.214818314	2.844812653
KI132	Male	ccRCC	3.123563569	2.192571679	2.964145006
KI133	Male	PRCC	4.54832028	4.49014862	2.565977539
KI134	Female	ccRCC	4.204117157	2.238609263	2.774399548
KI135	Male	ccRCC	3.484452679	2.643480579	2.683379139
KI136	Male	ccRCC	3.582559375	2.790604409	2.936325482
KI137	Male	ccRCC	3.514390191	3.109608621	3.325448157
KI138	Male	ccRCC	3.714514246	2.928824902	2.866914504
KI139	Male	ccRCC	3.907071594	2.61503462	3.624190168
KI140	Male	ccRCC	3.489244013	2.764808336	2.800778786
KI141	Male	ccRCC	3.500952687	2.889218079	2.905029281
KI142	Female	ccRCC	3.57778337	0.440462183	3.45760309
KI143	Female	ccRCC	4.200626603	2.356385272	2.655111359
KI144	Male	PRCC	4.853784865	4.10911095	3.013597858
KI145	Male	ccRCC	3.017908193	0.388139931	3.907592825
KI146	Male	ccRCC	3.183618947	3.361247183	3.013789531
KI147	Female	ccRCC	3.5574868	2.706837514	3.03452546
KI148	Female	ccRCC	3.289738282	3.491558115	2.947761336
KI149	Male	ccRCC	2.33107372	1.379319861	2.69452967
KI150	Male	ChRCC	6.387696687	5.90026471	4.759098935
KI151	Female	ccRCC	3.371099636	2.346000353	3.052361288
KI152	Male	ccRCC	3.523922836	1.32190328	2.774926395
KI153	Male	ccRCC	4.097057798	2.861742814	2.654621594
KI154	Female	ccRCC	3.573695898	2.797769831	3.064297586
KI155	Male	ccRCC	3.493577529	2.511059108	2.869996132
KI156	Female	ccRCC	2.209088669	1.651598233	2.506265017
KI157	Male	ccRCC	3.391454433	2.847241699	2.063063164
KI158	Male	ccRCC	3.521195627	2.814293853	3.216509499
KI159	Male	ccRCC	3.634153423	1.919684457	3.461829221
KI160	Male	ccRCC	2.84533649	3.115904858	3.109358553
KI161	Male	ccRCC	3.75241592	2.686045292	2.81432585
KI162	Male	ccRCC	2.722985738	2.463414512	2.715589209
KI163	Male	ccRCC	3.035577285	1.782811541	2.370804561
KI164	Male	ccRCC	3.723207401	3.096479962	2.444627315
KI165	Male	ccRCC	3.895312026	2.545926619	2.658639714
KI166	Male	ccRCC	3.409519517	3.320614789	2.3222668
KI167	Male	ccRCC	3.484911358	3.720993177	2.807774891
KI169	Female	ccRCC	3.985201295	3.22035596	2.930463909
KI170	Female	ccRCC	4.017769348	2.529960338	2.956994471
KI171	Female	ccRCC	3.591408228	2.976274542	2.979396521
KI172	Male	PRCC	4.754362372	4.926094614	2.112308467
KI173	Male	ccRCC	2.789297317	1.15041475	3.281447518
KI174	Male	ccRCC	3.059454442	1.460953253	3.078657821
KI175	Male	ccRCC	3.989362481	3.421859224	3.082464334
KI176	Male	ccRCC	3.467438742	1.885801195	2.826029786
KI177	Male	ccRCC	2.834001221	2.903749606	3.259151039
KI178	Female	PRCC	4.350716746	4.77712978	3.604658011
KI179	Male	PRCC	5.152519955	4.61112545	2.623401024
KI180	Male	ccRCC	3.44709328	2.498405087	2.921259792
KI181	Male	ccRCC	3.507135479	3.522833399	3.180441495
KI182	Male	ccRCC	4.445104924	2.616299348	3.075958873
KI183	Male	PRCC	2.424359946	1.312410182	1.649465089
KI184	Male	ccRCC	3.667177865	2.708236466	2.831186527
KI185	Male	PRCC	3.175004435	1.771652363	3.230693975
KI186	Male	ccRCC	3.539092539	3.654363702	2.616534376
KI187	Female	ccRCC	4.086265162	2.722319343	2.83240701
KI188	Male	ccRCC	2.468891372	0.741477341	2.862812987
KI189	Male	ccRCC	3.42806425	3.57132756	3.094130313
KI190	Female	ccRCC	3.793447506	2.883423165	2.5707342
KI191	Male	ccRCC	3.476354596	1.750645519	4.040438252
KI192	Male	ccRCC	4.067213538	2.22285401	2.522959662
KI193	Female	ccRCC	3.623452882	2.544582321	3.009451626
KI194	Female	ccRCC	3.230775888	2.065499244	2.463440408
KI195	Female	ccRCC	4.204131168	2.612577792	3.654812206
KI196	Male	ccRCC	3.643161913	0.733139114	2.644373159
KI197	Male	PRCC	4.331152923	3.307111097	1.668399193
KI198	Male	ccRCC	3.770121053	2.927302002	2.882830832
KI199	Female	ccRCC	3.842636365	3.727201323	3.318484748
KI200	Male	ccRCC	2.765063035	2.172051569	3.506511561
KI201	Male	ccRCC	4.072306066	2.575678525	2.638616976
KI202	Male	ccRCC	3.256583632	2.173372447	3.600489448
KI203	Male	ccRCC	3.335377634	3.13568294	2.492640272
KI204	Male	ccRCC	3.633579192	3.375609305	2.13243273
KI205	Male	ccRCC	3.974588506	3.240239216	2.663232798
KI206	Male	ccRCC	3.383516851	3.02019441	2.260072339
KI207	Female	ccRCC	3.582729766	0.027408872	2.442590042
KI208	Male	ccRCC	2.64350436	1.994210043	3.31414022
KI209	Female	PRCC	4.070615848	4.766231898	2.473709775
KI210	Male	ccRCC	3.129000056	2.491126308	3.020373474
KI211	Male	ccRCC	3.053180515	2.889089162	3.073343997
KI212	Male	ccRCC	3.648628916	4.049827295	2.937297306
KI213	Male	ccRCC	3.208796439	3.525708469	2.75059643
KI214	Male	ccRCC	2.747316928	0.736446419	3.64601112
KI215	Female	ccRCC	2.847500694	0.090781633	2.792728356
KI216	Male	ccRCC	3.592179774	1.683235616	2.765534746
KI217	Female	ChRCC	3.973186761	5.684961177	4.776098407
KI218	Male	ccRCC	3.457658375	1.379156253	2.358128404
KI219	Male	ccRCC	4.038466472	3.111492934	2.820483505
KI220	Female	ccRCC	2.283653649	0.39912624	3.425525771
KI221	Male	ccRCC	4.237538939	2.54770276	2.953834195
KI222	Male	ccRCC	3.004879949	2.874373635	3.792637058
KI223	Male	ccRCC	2.616092049	0.292178636	2.488532747
KI225	Male	ccRCC	2.458456552	0.023529314	1.978535758
KI226	Male	ccRCC	2.264844153	1.066404051	2.623073442
KI227	Male	ccRCC	3.11910331	2.065744281	2.810201229
KI228	Male	ccRCC	3.277206672	3.073705087	2.621766357
KI229	Male	ccRCC	3.512925306	2.502336713	2.790067822
KI230	Male	ccRCC	3.303340056	3.171546961	3.973991597
KI231	Male	ccRCC	4.147238633	2.894261916	2.668211276
KI232	Female	ccRCC	3.508908668	2.974184383	2.962423163
KI233	Male	ccRCC	3.424855325	3.151308936	2.803581466
KI234	Male	ccRCC	2.961487386	1.469399961	2.671541576
KI235	Female	ccRCC	3.483365006	3.536584237	2.754151647
KI236	Male	ccRCC	3.627984154	3.247224218	3.387128277
KI237	Male	ccRCC	3.234758659	2.712117664	2.408237949
KI238	Male	ccRCC	3.598335189	2.188477837	2.834868338
KI239	Male	ccRCC	2.751864081	1.81220822	1.854589365
KI240	Male	ccRCC	2.971411119	1.073544004	2.451090019
KI241	Female	ccRCC	3.567300597	2.60724224	2.960900133
KI242	Male	ccRCC	3.557654665	3.438663726	3.167757568
KI243	Male	ccRCC	3.702578093	2.72537253	3.05493337
KI244	Male	ccRCC	3.494308972	1.905593511	3.154647041
KI245	Female	ccRCC	3.461636862	2.84119945	3.115875735
KI246	Male	ccRCC	3.424557204	2.126538793	3.258255085
KI247	Male	ccRCC	3.89569262	2.135093194	3.331854236
KI248	Male	ccRCC	2.896232898	2.174363271	3.038313084
KI249	Female	ccRCC	2.634475943	0.618440713	1.958209792
KI250	Male	ccRCC	3.281318723	2.293504682	3.122168267
KI251	Female	ccRCC	3.304718086	4.273032125	3.41234418
KI252	Female	ccRCC	3.442238492	2.857057773	2.672754352
KI253	Female	ccRCC	3.990119398	2.557143413	3.076817307
KI254	Male	ChRCC	4.156456647	5.777116941	3.574830545
KI255	Female	ccRCC	2.42168058	1.788975056	2.744567146
KI256	Male	ccRCC	3.557034938	2.692768637	3.671158835
KI257	Male	ccRCC	3.042967157	2.89153487	3.015892515
KI258	Female	PRCC	3.220715654	3.367719954	2.045952437
KI259	Male	ccRCC	4.804212559	4.168432242	2.543149645
KI260	Male	ccRCC	3.394231639	3.622093181	2.670039699
KI261	Male	ccRCC	3.050139106	2.931853032	2.730382367
KI262	Male	ccRCC	3.716198566	1.476923407	3.76007241
KI263	Male	ccRCC	3.70346155	2.844008759	2.181702091
KI264	Female	ccRCC	2.061914759	0.024718245	2.249756905
KI265	Male	ccRCC	3.402599537	1.053613237	2.302103764
KI266	Male	ccRCC	3.7790237	2.59623795	3.441083974
KI267	Male	ccRCC	3.540132937	3.215496113	2.70729463
KI268	Female	ccRCC	3.758570433	3.278298834	2.747469254
KI269	Male	ccRCC	3.616523673	2.684960532	2.963408091
KI270	Female	ccRCC	3.738663332	2.387725099	2.917741458
KI271	Male	ccRCC	3.23919913	2.675601204	3.633929499
KI272	Male	ccRCC	4.453887391	2.340031237	3.083462563
KI273	Male	ccRCC	3.381848294	3.260745167	2.363622742
KI274	Male	ccRCC	3.864183371	2.399491323	2.896659164
KI275	Male	ccRCC	3.495751309	1.794192504	2.907827658
KI276	Male	ccRCC	3.575807022	0.514872645	2.0194653
KI277	Female	ccRCC	3.691635999	3.753974896	3.442096468
KI278	Female	ccRCC	4.17771317	2.524428818	2.89916306
KI279	Male	ccRCC	3.520542185	3.364535734	3.023470942
KI280	Female	PRCC	4.149328637	2.793883401	2.275821761
KI281	Male	ccRCC	3.550287512	2.494147528	3.117672272
KI282	Female	ccRCC	3.975079763	2.265908215	3.226596384
KI283	Male	ccRCC	3.338321147	2.025105713	2.995459373
KI284	Male	ccRCC	3.283331391	2.930444796	2.721517906
KI285	Male	PRCC	2.597205771	5.234875435	2.826454321
KI286	Male	ccRCC	2.582761193	1.490369371	2.330212743
KI287	Female	ccRCC	3.8585135	4.037362014	2.927010469
KI288	Female	ccRCC	3.666528355	3.675502862	2.894704283
KI289	Male	ccRCC	3.950912259	2.015426917	3.588261896
KI290	Female	ccRCC	4.106502599	1.319932333	2.39421531
KI291	Male	ccRCC	3.13424723	4.260654853	3.256882641
KI292	Female	ccRCC	4.324597279	3.366223863	2.910493216
