# Supplementary material for: Genomic and epigenomic integrative subtypes of renal cell carcinoma in a Japanese cohort
Source: Nat Commun. 2023 Dec 16;14:8383. doi: 10.1038/s41467-023-44159-1 (PMC10725467; doi:10.1038/s41467-023-44159-1)
Supplement: Supplementary file 6 — Source Data [file 41467_2023_44159_MOESM6_ESM.zip › Source_Data/Supplementary Figure10a.txt]

output_prefix	name	motif_id	cluster	total_tfbs	PRCC_mean_score	PRCC_bound	ccRCC_mean_score	ccRCC_bound	PRCC_ccRCC_change	PRCC_ccRCC_pvalue	log(pvalue)
FERD3L_MA1485.1	FERD3L	MA1485.1	C_FERD3L	65004	0.09187	11265	0.0924	10869	-0.02529	3.53542E-84	83.45155887
Bcl11B_MA1989.1	Bcl11B	MA1989.1	C_Bcl11B	111064	0.05695	9868	0.06005	10060	-0.07706	1.6099E-134	133.7932128
ETV2DRGX_MA1940.1	ETV2::DRGX	MA1940.1	C_ETV5::DRGX	37620	0.06782	4082	0.06886	3943	0.02485	2.52501E-72	71.59773668
NEUROD1_MA1109.1	NEUROD1	MA1109.1	C_Neurod2	106752	0.06692	12454	0.06892	12079	-0.04919	3.1932E-122	121.4957745
ZNF707_MA1715.1	ZNF707	MA1715.1	C_ZNF707	118097	0.08674	18592	0.08921	18309	-0.05069	1.3827E-128	127.859277
FOSL2JUN_MA1131.1	FOSL2::JUN	MA1131.1	C_FOSL1::JUN	36750	0.09934	6166	0.09329	5452	0.18034	9.1722E-157	156.037527
MIXL1_MA0662.1	MIXL1	MA0662.1	C_ISX	33155	0.04685	1884	0.04912	2031	-0.00094	0.611156375	0.213847654
ZNF140_MA1589.1	ZNF140	MA1589.1	C_ZNF140	98435	0.07249	11827	0.07644	12475	-0.07764	2.8703E-132	131.5420762
Stat5a_MA1624.1	Stat5a	MA1624.1	C_Stat5a	97432	0.07083	11078	0.07467	10951	0.02171	9.18608E-85	84.0368698
TBR1_MA0802.1	TBR1	MA0802.1	C_TBX18	69416	0.05514	5671	0.05645	5457	-0.02078	4.32654E-76	75.36385927
Dlx2_MA0885.2	Dlx2	MA0885.2	C_HOXB2	40962	0.04856	2701	0.05002	2691	0.0472	8.48885E-93	92.07115128
AhrArnt_MA0006.1	Ahr::Arnt	MA0006.1	C_Ahr::Arnt	61671	0.10461	11774	0.10502	11370	-0.04879	1.5059E-112	111.8222027
FOSBJUNB_MA1135.1	FOSB::JUNB	MA1135.1	C_FOSL1	87427	0.09844	17893	0.07593	11975	0.59205	2.6805E-222	221.5717904
TFAP2C_MA0524.2	TFAP2C	MA0524.2	C_TFAP2A	76947	0.11042	16816	0.11341	16558	-0.05851	4.6474E-122	121.3327861
GBX2_MA0890.1	GBX2	MA0890.1	C_GBX2	29100	0.05134	2013	0.05376	2098	-0.00331	5.35458E-09	8.271274349
Mecom_MA0029.1	Mecom	MA0029.1	C_Mecom	65447	0.04599	3932	0.04679	3729	0.04535	3.2059E-109	108.4940567
HSF2_MA0770.1	HSF2	MA0770.1	C_HSF2	60067	0.05934	5562	0.06151	5629	0.01713	2.88588E-69	68.53972177
MSANTD3_MA1523.1	MSANTD3	MA1523.1	C_MSANTD3	78241	0.07267	9871	0.0748	9515	-0.06049	9.2045E-120	119.0359975
PITX3_MA0714.1	PITX3	MA0714.1	C_OTX2	36014	0.05818	3074	0.05924	3000	0.01614	1.81699E-54	53.74064806
CREM_MA0609.2	CREM	MA0609.2	C_FOSL1::JUN	25957	0.12078	5495	0.11495	5040	0.12981	4.1174E-134	133.3853768
MYOG_MA0500.2	MYOG	MA0500.2	C_Ascl2	85807	0.07956	12702	0.08078	12263	-0.05194	1.1178E-118	117.9516466
Dmrt1_MA1603.1	Dmrt1	MA1603.1	C_Dmrt1	56466	0.05095	3954	0.05264	3869	0.03232	5.67198E-94	93.24626529
Nrf1_MA0506.2	Nrf1	MA0506.2	C_Nrf1	56166	0.2336	24191	0.23551	23551	0.0331	4.13197E-91	90.38384238
CUX2_MA0755.1	CUX2	MA0755.1	C_ONECUT1	13358	0.04368	522	0.04288	486	0.115	1.2441E-111	110.9051295
RFX2_MA0600.2	RFX2	MA0600.2	C_RFX1	24234	0.09214	3725	0.08817	3507	0.09562	3.0089E-112	111.5215859
ELF2_MA1483.2	ELF2	MA1483.2	C_ELF2	56680	0.11674	11724	0.11705	11231	0.04566	3.7186E-105	104.4296221
ZBTB7B_MA0694.1	ZBTB7B	MA0694.1	C_ZBTB7B	41829	0.09365	7401	0.09384	7140	-0.01477	6.81861E-47	46.16630426
Gmeb1_MA0615.1	Gmeb1	MA0615.1	C_Gmeb1	5926	0.14016	1437	0.1364	1393	0.05365	1.17933E-68	67.92836311
TAL1TCF3_MA0091.1	TAL1::TCF3	MA0091.1	C_TAL1::TCF3	58859	0.06034	5824	0.06107	5492	-0.00355	4.97165E-16	15.30349913
ESR1_MA0112.3	ESR1	MA0112.3	C_ESR1	62708	0.07204	7715	0.0743	7592	-0.06765	1.361E-124	123.8661551
Ptf1a_MA1618.1	Ptf1a	MA1618.1	C_Neurod2	87645	0.05756	8047	0.05875	7633	-0.02073	3.66676E-78	77.43571778
MEIS2_MA1640.1	MEIS2	MA1640.1	C_PBX2	63465	0.04641	4034	0.04465	3488	0.15974	3.0009E-159	158.5227454
ERF_MA0760.1	ERF	MA0760.1	C_Erg	38124	0.12252	8001	0.12929	8464	-0.14883	1.0097E-140	139.9958119
NR1D2_MA1532.2	NR1D2	MA1532.2	C_NR1D1	71607	0.0632	7379	0.06522	7312	-0.03544	2.6923E-100	99.56987299
NFATC3_MA0625.2	NFATC3	MA0625.2	C_Nfatc2	77044	0.05846	7178	0.05962	7017	0.03482	4.3119E-99	98.36533404
IRF5_MA1420.1	IRF5	MA1420.1	C_IRF5	37043	0.07131	4594	0.07544	4664	-0.09005	4.8688E-121	120.3125815
Lhx3_MA0135.1	Lhx3	MA0135.1	C_Lhx3	71475	0.04188	3620	0.04205	3603	0.12683	1.96E-159	158.7077459
Rbpjl_MA1621.1	Rbpjl	MA1621.1	C_Rbpjl	125422	0.06475	13412	0.06421	12305	0.00877	1.19711E-54	53.92186427
EVX2_MA0888.1	EVX2	MA0888.1	C_EVX2	24673	0.05326	1944	0.0557	1990	0.00444	2.43471E-09	8.613552168
PAX6_MA0069.1	PAX6	MA0069.1	C_PAX6	35017	0.06352	3932	0.06127	3422	0.13696	2.4707E-143	142.6071779
Hmx2_MA0897.1	Hmx2	MA0897.1	C_Hmx3	47943	0.04496	2787	0.04521	2648	0.08239	1.4233E-130	129.8467111
RELA_MA0107.1	RELA	MA0107.1	C_RELA	76982	0.07916	11296	0.08254	11513	-0.06783	7.7186E-125	124.1124633
Neurod2_MA0668.2	Neurod2	MA0668.2	C_Neurod2	109111	0.06687	12528	0.06879	12189	-0.04987	9.3206E-122	121.0305583
XBP1_MA0844.1	XBP1	MA0844.1	C_XBP1	19499	0.10707	3538	0.10472	3395	0.02164	1.87089E-46	45.72795163
Zic1Zic2_MA1628.1	Zic1::Zic2	MA1628.1	C_Zic2	146380	0.09387	26355	0.09623	26090	-0.06431	7.2525E-136	135.1395146
ELF1_MA0473.3	ELF1	MA0473.3	C_Erg	185268	0.08414	28673	0.08645	28117	-0.034	1.2975E-117	116.8869054
PAX1_MA0779.1	PAX1	MA0779.1	C_PAX9	30244	0.09292	5445	0.08819	4836	0.17294	1.204E-153	152.9193843
E2F1_MA0024.3	E2F1	MA0024.3	C_ZNF417	8163	0.14714	2362	0.14791	2312	-0.02981	5.49523E-51	50.26001436
ZNF684_MA1600.1	ZNF684	MA1600.1	C_ZNF684	108185	0.07848	14724	0.08271	15236	-0.09933	8.5035E-159	158.0704027
Dlx4_MA0881.1	Dlx4	MA0881.1	C_MSX1	30420	0.04878	2085	0.05007	2097	0.04668	7.43621E-86	85.12864852
SCRT1_MA0743.2	SCRT1	MA0743.2	C_SCRT2	67775	0.06343	7119	0.06362	6733	0.02504	1.3744E-79	78.86188708
ZNF320_MA1976.1	ZNF320	MA1976.1	C_ZNF320	237824	0.11936	54898	0.12252	54537	-0.06214	4.6137E-148	147.3359548
ETS1_MA0098.3	ETS1	MA0098.3	C_Erg	40439	0.13811	9446	0.14573	9982	-0.16049	2.123E-149	148.6730431
CDX1_MA0878.3	CDX1	MA0878.3	C_HOXA10	54674	0.04876	3741	0.0473	3198	0.13683	3.8143E-153	152.4185817
ZNF768_MA1731.1	ZNF768	MA1731.1	C_ZNF768	176924	0.07876	24658	0.08086	24217	-0.04697	6.563E-133	132.1828972
FOSL2JUN_MA1130.1	FOSL2::JUN	MA1130.1	C_FOSL1	89426	0.10044	18695	0.07794	12625	0.58754	9.8883E-225	224.0048792
ERFSREBF2_MA1939.1	ERF::SREBF2	MA1939.1	C_ERF::SREBF2	32862	0.08515	4758	0.08527	4664	0.00994	1.11099E-29	28.954288
HEY1_MA0823.1	HEY1	MA0823.1	C_MYC	27866	0.11025	5579	0.11028	5536	-0.03344	1.17776E-71	70.92894261
ATF7_MA0834.1	ATF7	MA0834.1	C_FOSL1::JUN	19893	0.11711	3934	0.1071	3405	0.24055	8.0516E-159	158.0941204
NHLH2_MA1529.1	NHLH2	MA1529.1	C_NHLH2	83937	0.1018	16676	0.10224	15950	-0.02212	2.62101E-84	83.58153202
HNF4G_MA0484.2	HNF4G	MA0484.2	C_HNF4G	92526	0.06651	10378	0.07494	11582	-0.17038	1.0353E-174	173.984949
GSC2_MA0891.1	GSC2	MA0891.1	C_OTX2	31937	0.05836	2740	0.05901	2664	0.02975	1.3239E-80	79.87814548
SNAI2_MA0745.2	SNAI2	MA0745.2	C_Rbpjl	128300	0.06406	13492	0.06398	12457	0.00523	2.60852E-32	31.58360593
FOXD2_MA0847.3	FOXD2	MA0847.3	C_FOXE1	109832	0.04684	6950	0.04657	6389	0.10537	1.3795E-159	158.860292
MTF1_MA0863.1	MTF1	MA0863.1	C_MTF1	42464	0.09035	6962	0.0933	6809	-0.07178	1.3597E-115	114.8665446
NFICTLX1_MA0119.1	NFIC::TLX1	MA0119.1	C_NFIB	91341	0.0775	13129	0.08031	13107	-0.05028	7.1112E-117	116.1480559
PLAGL2_MA1548.1	PLAGL2	MA1548.1	C_PLAGL2	71166	0.10468	14570	0.10745	14790	-0.10515	1.1987E-144	143.9212941
TGIF1_MA0796.1	TGIF1	MA0796.1	C_PKNOX2	66615	0.05686	5774	0.05811	5526	-0.02415	2.28794E-78	77.64055576
ZNF354A_MA1978.1	ZNF354A	MA1978.1	C_ZNF354A	169276	0.0395	7432	0.04	7216	0.07066	4.274E-148	147.3691631
ASCL1_MA1631.1	ASCL1	MA1631.1	C_TCF3	158245	0.0848	24947	0.08553	23993	-0.01794	4.08393E-88	87.38892176
TFAP2A_MA0003.4	TFAP2A	MA0003.4	C_TFAP2C	161168	0.09053	26895	0.09301	26524	-0.06189	8.7601E-140	139.0574932
Foxq1_MA0040.1	Foxq1	MA0040.1	C_Foxq1	73129	0.04656	4415	0.04695	4187	0.0886	2.0943E-144	143.6789651
BHLHA15_MA0607.2	BHLHA15	MA0607.2	C_Atoh1	20676	0.05129	1504	0.05238	1441	0.01224	2.75564E-30	29.55977809
RXRB_MA0855.1	RXRB	MA0855.1	C_NR2C2	77671	0.06867	9122	0.07724	10179	-0.18251	6.5479E-169	168.1838953
Hoxa13_MA0650.3	Hoxa13	MA0650.3	C_HOXB13	75138	0.04871	4707	0.04877	4305	0.11481	1.9564E-145	144.708542
Rhox11_MA0629.1	Rhox11	MA0629.1	C_Rhox11	38611	0.05899	3727	0.05944	3566	0.04159	3.31775E-91	90.47915632
NKX2-2_MA1645.1	NKX2-2	MA1645.1	C_NKX2-2	97107	0.06642	10635	0.07043	11266	-0.10252	1.1701E-152	151.931787
RAX2_MA0717.1	RAX2	MA0717.1	C_ISX	32474	0.04747	1892	0.0496	2017	0.00335	7.62814E-10	9.117581467
ZNF669_MA1985.1	ZNF669	MA1985.1	C_ZNF669	35045	0.12811	8793	0.12926	8623	-0.02689	8.63901E-73	72.06353611
Dux_MA0611.2	Dux	MA0611.2	C_Dux	43800	0.05273	3392	0.05188	3022	0.12585	1.6228E-145	144.7897442
BHLHE23_MA0817.1	BHLHE23	MA0817.1	C_Atoh1	25498	0.04435	1377	0.04468	1264	0.05652	3.81255E-97	96.41878484
GMEB2_MA0862.1	GMEB2	MA0862.1	C_GMEB2	4247	0.10584	771	0.10304	735	0.08341	1.91623E-76	75.71755201
SP1_MA0079.5	SP1	MA0079.5	C_KLF12	204703	0.18431	67881	0.1884	66901	0.00208	6.89162E-18	17.16167845
OSR1_MA1542.1	OSR1	MA1542.1	C_OSR1	40748	0.07396	5070	0.07566	4812	0.00097	0.002537617	2.595573957
Thap11_MA1573.2	Thap11	MA1573.2	C_Thap11	80429	0.0907	10149	0.09621	9918	-0.04269	6.3653E-104	103.1961827
HESX1_MA0894.1	HESX1	MA0894.1	C_GBX2	28042	0.05006	1814	0.05283	1950	-0.01016	6.96541E-33	32.15705312
PROX1_MA0794.1	PROX1	MA0794.1	C_PROX1	23683	0.0708	2874	0.07208	2704	0.00282	0.001879579	2.725939411
Spi1_MA0080.6	Spi1	MA0080.6	C_EHF	270775	0.07394	36026	0.07423	33919	0.03045	8.8152E-123	122.0547673
PAX4_MA0068.2	PAX4	MA0068.2	C_PAX4	15348	0.04845	932	0.05125	1070	-0.03477	2.04816E-63	62.68863614
MEF2A_MA0052.4	MEF2A	MA0052.4	C_MEF2A	159152	0.04168	7525	0.04191	6862	0.08083	1.6131E-153	152.7923378
Foxf1_MA1606.1	Foxf1	MA1606.1	C_FOXP3	82260	0.05122	6077	0.05189	5768	0.06603	2.755E-131	130.5598791
SOX14_MA1562.1	SOX14	MA1562.1	C_SOX14	32515	0.05678	2683	0.05707	2484	0.02823	8.70558E-74	73.06020248
TFE3_MA0831.3	TFE3	MA0831.3	C_BHLHE41	25144	0.10356	4615	0.10139	4401	0.05651	8.5143E-100	99.06984863
MYBL2_MA0777.1	MYBL2	MA0777.1	C_MYBL2	9240	0.0811	1302	0.08255	1247	0.03013	1.7177E-53	52.76505209
SP9_MA1564.1	SP9	MA1564.1	C_KLF9	167828	0.197	53883	0.20223	53345	-0.01091	9.3276E-72	71.03023025
ESRRB_MA0141.3	ESRRB	MA0141.3	C_Esrrg	69178	0.05889	6732	0.0604	6484	-0.00963	6.4126E-49	48.19296561
ZNF680_MA1729.1	ZNF680	MA1729.1	C_ZNF680	120981	0.0528	9677	0.05282	8991	0.07031	1.5167E-134	133.8190866
E2F7_MA0758.1	E2F7	MA0758.1	C_E2F7	36198	0.07528	4386	0.07839	4354	0.01769	3.80237E-52	51.41994565
GABPA_MA0062.3	GABPA	MA0062.3	C_Erg	185197	0.07982	27125	0.08278	27123	-0.06128	2.1319E-136	135.6712409
TEAD4_MA0809.2	TEAD4	MA0809.2	C_TEAD4	111542	0.07165	13583	0.0712	12707	0.0938	7.6685E-151	150.1152884
Nkx2-1_MA1994.1	Nkx2-1	MA1994.1	C_Nkx2-1	76941	0.0508	5475	0.05165	5104	0.01091	2.06729E-51	50.68459755
KLF11_MA1512.1	KLF11	MA1512.1	C_KLF9	156157	0.17785	45286	0.18308	44968	-0.03961	9.5497E-119	118.0200093
EVX1_MA0887.1	EVX1	MA0887.1	C_EVX2	23909	0.05391	1909	0.05613	1931	0.019	1.05668E-57	56.97605756
ZNF816_MA1719.1	ZNF816	MA1719.1	C_ZNF816	124701	0.08996	20724	0.09304	20659	-0.0729	6.4302E-145	144.1917752
ZNF784_MA1717.1	ZNF784	MA1717.1	C_ZNF784	26984	0.06999	3117	0.07012	2921	0.02438	1.14833E-60	59.93993401
HOXC13_MA0907.1	HOXC13	MA0907.1	C_HOXC13	35905	0.05679	2897	0.05656	2689	0.10964	5.824E-133	132.2347804
ZNF708_MA1730.1	ZNF708	MA1730.1	C_ZNF708	114553	0.08663	18058	0.08921	17796	-0.07473	9.0408E-137	136.0437951
TCF21_MA1568.1	TCF21	MA1568.1	C_TCF21	28458	0.06177	2866	0.06307	2747	-0.01172	1.34654E-38	37.87078015
RREB1_MA0073.1	RREB1	MA0073.1	C_RREB1	203125	0.07716	26781	0.08032	26753	-0.07874	1.1463E-153	152.940715
KLF10_MA1511.2	KLF10	MA1511.2	C_KLF4	219611	0.17504	66236	0.18016	65720	-0.02044	4.07863E-97	96.38948551
ELK3_MA0759.2	ELK3	MA0759.2	C_ELK4	23174	0.23215	8894	0.23839	8997	-0.0851	1.3741E-109	108.8619759
MAFNFE2_MA0501.1	MAF::NFE2	MA0501.1	C_MAFG::NFE2L1	100927	0.07824	15008	0.06927	11737	0.27109	2.5289E-193	192.5970737
SRY_MA0084.1	SRY	MA0084.1	C_SRY	73813	0.04567	4461	0.04616	4248	0.07572	5.0263E-135	134.2987541
ZNF331_MA1726.1	ZNF331	MA1726.1	C_ZNF331	137151	0.08643	22121	0.08914	21822	-0.07401	5.9086E-143	142.2285165
VSX1_MA0725.1	VSX1	MA0725.1	C_PAX4	21553	0.04522	1174	0.04779	1348	-0.01369	2.85565E-35	34.54429548
Sox6_MA0515.1	Sox6	MA0515.1	C_Sox6	97917	0.05545	8587	0.05667	8296	0.00766	6.02585E-43	42.21998137
THRB_MA1575.1	THRB	MA1575.1	C_THRB	41943	0.08349	6478	0.0853	6458	-0.0465	5.7612E-100	99.23948497
VAX1_MA0722.1	VAX1	MA0722.1	C_PAX4	38430	0.04322	2102	0.04585	2383	0.02525	9.73126E-76	75.01183107
TP53_MA0106.3	TP53	MA0106.3	C_TP53	37819	0.06391	3838	0.06462	3530	0.0126	4.77358E-44	43.32115589
HES6_MA1493.1	HES6	MA1493.1	C_HES6	36535	0.07936	5061	0.07965	4897	-0.02196	2.39664E-67	66.62039702
ZNF76_MA1716.1	ZNF76	MA1716.1	C_ZNF76	88506	0.10163	14126	0.10798	14034	-0.07436	1.5538E-131	130.8085914
IRF2_MA0051.1	IRF2	MA0051.1	C_IRF2	81552	0.06032	7964	0.06452	8351	-0.06983	3.0123E-124	123.521106
HNF4A_MA0114.4	HNF4A	MA0114.4	C_HNF4G	91568	0.06605	10145	0.0744	11320	-0.16733	2.4709E-172	171.6071384
FOXO1ELK1_MA1954.1	FOXO1::ELK1	MA1954.1	C_ERF::FOXI1	124241	0.06894	15196	0.07071	14791	-0.01875	1.2693E-79	78.89643452
NKX2-8_MA0673.1	NKX2-8	MA0673.1	C_NKX2-3	56693	0.0607	5605	0.06224	5443	-0.01723	1.91041E-60	59.71887352
DBP_MA0639.1	DBP	MA0639.1	C_DBP	23264	0.07024	2557	0.07107	2518	0.06813	3.2601E-104	103.4867734
E2F3_MA0469.3	E2F3	MA0469.3	C_E2F3	6810	0.0768	884	0.07902	862	-0.01458	1.53161E-23	22.81485068
FOXK1_MA0852.2	FOXK1	MA0852.2	C_FOXP3	76569	0.0557	6507	0.05663	6182	0.05469	8.9309E-117	116.049107
ETV6_MA0645.1	ETV6	MA0645.1	C_EHF	64704	0.12756	15093	0.12887	14660	0.00071	0.175834877	0.754894978
TFCP2_MA1968.1	TFCP2	MA1968.1	C_TFCP2	16867	0.06927	1985	0.07038	1975	0.03957	6.06102E-71	70.2174546
Nr1H2_MA1996.1	Nr1H2	MA1996.1	C_Nr1H2	108142	0.06284	11434	0.06524	11224	-0.04034	1.7452E-111	110.758151
BNC2_MA1928.1	BNC2	MA1928.1	C_FOSL1	101315	0.09618	20127	0.07639	13980	0.51255	7.5556E-222	221.1217322
SOX12_MA1561.1	SOX12	MA1561.1	C_SOX12	28213	0.05836	2664	0.0589	2512	0.02197	7.31299E-60	59.13590479
FOXN3_MA1489.1	FOXN3	MA1489.1	C_FOXN3	105888	0.05854	9754	0.05942	9189	0.0469	5.2692E-118	117.2782555
FOXO1ELK3_MA1955.1	FOXO1::ELK3	MA1955.1	C_ERF::FOXI1	89907	0.06704	10563	0.06924	10480	-0.03136	1.9746E-100	99.70452461
ETV2HOXB13_MA1943.1	ETV2::HOXB13	MA1943.1	C_ETV2::HOXB13	28426	0.06709	2918	0.06698	2737	0.06093	6.1293E-101	100.2125892
HNF1A_MA0046.2	HNF1A	MA0046.2	C_HNF1A	77409	0.05557	7280	0.05688	7494	0.11869	3.4257E-156	155.4652502
RAX_MA0718.1	RAX	MA0718.1	C_GBX2	32146	0.04871	2049	0.05161	2249	-0.00479	7.57157E-16	15.12081378
POU6F2_MA0793.1	POU6F2	MA0793.1	C_POU6F2	47099	0.05079	3452	0.05193	3467	0.04046	6.72083E-98	97.17257722
UNCX_MA0721.1	UNCX	MA0721.1	C_ISX	29950	0.04459	1513	0.04687	1683	0.00236	0.002790996	2.55424084
Hmx3_MA0898.1	Hmx3	MA0898.1	C_Hmx3	49291	0.04403	2801	0.04452	2677	0.08049	1.277E-125	124.893796
Zfp335_MA2002.1	Zfp335	MA2002.1	C_Zfp335	128747	0.07097	16314	0.07282	15758	-0.04601	7.6236E-130	129.1178425
ZNF610_MA1713.1	ZNF610	MA1713.1	C_ZNF610	127674	0.21478	54175	0.21302	52404	0.09894	2.9999E-154	153.5228911
JUNJUNB_MA1132.1	JUN::JUNB	MA1132.1	C_FOSL1	73560	0.09746	14665	0.0769	10098	0.54124	8.0041E-214	213.0966855
ETV7_MA1708.1	ETV7	MA1708.1	C_EHF	84886	0.11462	17629	0.11607	16992	0.01483	4.70952E-66	65.32702372
KLF12_MA0742.2	KLF12	MA0742.2	C_KLF12	180541	0.20726	63999	0.21265	63137	0.0096	1.96361E-70	69.70694481
ERFNHLH1_MA1938.1	ERF::NHLH1	MA1938.1	C_ERF::NHLH1	83826	0.09885	15743	0.10025	15395	-0.01825	2.32977E-72	71.6326866
NFKB1_MA0105.4	NFKB1	MA0105.4	C_NFKB2	59213	0.0725	7485	0.07601	7622	-0.07195	1.0539E-123	122.9772056
Hnf1A_MA1991.1	Hnf1A	MA1991.1	C_Hnf1A	82399	0.06422	8089	0.06929	8104	-0.02693	5.69674E-91	90.24437337
GATA5_MA0766.2	GATA5	MA0766.2	C_GATA6	41827	0.04868	2803	0.05078	2814	-0.01474	5.37318E-50	49.26976829
Sox17_MA0078.2	Sox17	MA0078.2	C_Sox17	75533	0.05424	6237	0.05556	5941	-0.00343	1.33535E-14	13.87440468
THRB_MA1576.1	THRB	MA1576.1	C_THRB	78129	0.07116	9692	0.07305	9383	-0.02784	2.97174E-95	94.5269893
IKZF1_MA1508.1	IKZF1	MA1508.1	C_FOXJ2::ELF1	204234	0.06938	25150	0.07164	24605	-0.01463	6.06112E-81	80.21744728
FOSJUNB_MA1134.1	FOS::JUNB	MA1134.1	C_FOSL1	85313	0.09978	17774	0.07702	11939	0.59609	3.4249E-222	221.4653549
NHLH1_MA0048.2	NHLH1	MA0048.2	C_Ascl2	94530	0.08486	15232	0.0859	14691	-0.04636	3.7574E-115	114.4251101
HLF_MA0043.3	HLF	MA0043.3	C_DBP	50320	0.06156	4924	0.06184	4637	0.07739	1.2357E-123	122.9080855
POU4F2_MA0683.1	POU4F2	MA0683.1	C_POU4F2	77021	0.0471	4678	0.04765	4408	0.13772	1.517E-159	158.8190022
TBX3_MA1566.2	TBX3	MA1566.2	C_TBX18	65811	0.05879	5924	0.06078	5800	-0.04675	4.5853E-111	110.3386338
MNT_MA0825.1	MNT	MA0825.1	C_MYC	30669	0.10001	5475	0.10065	5434	-0.04084	1.35868E-85	84.86688157
ONECUT2_MA0756.2	ONECUT2	MA0756.2	C_ONECUT1	10512	0.05077	590	0.05074	553	0.1142	1.3498E-114	113.8697194
ATF3_MA0605.2	ATF3	MA0605.2	C_FOSL1::JUN	21058	0.11968	4312	0.10959	3717	0.23891	1.5992E-156	155.7961069
HOXA6_MA1497.1	HOXA6	MA1497.1	C_HOXB6	29554	0.05137	2181	0.05248	2151	0.0621	9.076E-104	103.0421059
ZNF214_MA1975.1	ZNF214	MA1975.1	C_ZNF214	59987	0.06003	5524	0.06211	5340	0.01467	1.73257E-57	56.76130808
MSX2_MA0708.2	MSX2	MA0708.2	C_MSX1	30184	0.05146	2152	0.05282	2115	0.04525	1.81818E-89	88.74036278
MSC_MA0665.1	MSC	MA0665.1	C_MSC	85008	0.06636	9799	0.06695	9353	-0.01021	4.71811E-49	48.32623165
ZNF75D_MA1601.2	ZNF75D	MA1601.2	C_ZNF75D	87210	0.07078	10885	0.07277	10697	-0.04009	5.4264E-107	106.2654868
MGA_MA0801.1	MGA	MA0801.1	C_TBX1	91533	0.05984	8456	0.06144	8024	-0.04593	2.0891E-121	120.6800392
Zic3_MA0697.2	Zic3	MA0697.2	C_Zic2	183269	0.09079	31739	0.09325	31370	-0.06682	1.41E-148	147.850796
Stat5b_MA1625.1	Stat5b	MA1625.1	C_Stat5b	117144	0.07506	14111	0.08044	14215	-0.01903	2.48925E-82	81.60393067
NR4A2_MA0160.2	NR4A2	MA0160.2	C_NR4A1	71771	0.05738	6479	0.06101	6766	-0.06267	6.1234E-126	125.2130058
SREBF1_MA0829.2	SREBF1	MA0829.2	C_SREBF2	57428	0.06153	5413	0.06038	4949	0.07068	3.815E-124	123.4185024
NKX6-3_MA1530.1	NKX6-3	MA1530.1	C_NKX6-3	46526	0.05046	3387	0.05015	3186	0.1005	6.2965E-135	134.2009019
HOXA5_MA0158.2	HOXA5	MA0158.2	C_GSX2	21690	0.05405	1834	0.0537	1768	0.08655	3.2789E-105	104.4842704
JUNB_MA0490.2	JUNB	MA0490.2	C_FOSL1	97450	0.09443	19054	0.07397	12986	0.54897	8.426E-223	222.0743811
DUXA_MA0884.2	DUXA	MA0884.2	C_DUXA	29319	0.0458	1796	0.04547	1655	0.08655	6.8165E-115	114.1664361
EGR3_MA0732.1	EGR3	MA0732.1	C_EGR1	76680	0.19618	27732	0.19803	27078	0.03377	1.0568E-99	98.97600428
Tcf21_MA0832.1	Tcf21	MA0832.1	C_MSC	53498	0.06724	6243	0.06803	5976	-0.00994	7.51164E-43	42.12426528
Prdm14_MA1998.1	Prdm14	MA1998.1	C_Prdm14	49109	0.06343	5002	0.06498	4822	-0.02153	1.49229E-61	60.82614686
TCF4_MA0830.2	TCF4	MA0830.2	C_TCF3	151033	0.07928	21868	0.07975	20770	-0.01307	1.00327E-67	66.9985815
FOXO1ELF1_MA1953.1	FOXO1::ELF1	MA1953.1	C_ERF::FOXI1	115158	0.06251	12403	0.06468	12269	-0.028	3.13875E-96	95.50324344
EOMES_MA0800.1	EOMES	MA0800.1	C_TBX18	64275	0.05532	5371	0.05692	5132	-0.02469	4.70493E-79	78.32744661
TCF7_MA0769.2	TCF7	MA0769.2	C_Hnf1A	71618	0.06381	6599	0.06984	6614	-0.01617	5.93595E-63	62.22650949
Dlx5_MA1476.2	Dlx5	MA1476.2	C_HOXB2	39446	0.04831	2609	0.04971	2600	0.05389	1.0046E-103	102.9980048
SOX21_MA0866.1	SOX21	MA0866.1	C_SOX21	58347	0.04939	4061	0.0499	3776	0.06049	1.1877E-115	114.9253032
IRF4_MA1419.1	IRF4	MA1419.1	C_Irf1	45423	0.06559	5078	0.07166	5495	-0.16077	5.3788E-152	151.2693183
FOSL2JUNB_MA1138.1	FOSL2::JUNB	MA1138.1	C_FOSL1	87890	0.09769	17826	0.07543	11932	0.59033	5.8057E-224	223.2361467
NR1H4RXRA_MA1146.1	NR1H4::RXRA	MA1146.1	C_NR2F1	41721	0.06989	5078	0.07273	5104	-0.04033	3.01453E-92	91.52078084
Stat5aStat5b_MA0519.1	Stat5a::Stat5b	MA0519.1	C_Stat5b	106680	0.07291	12517	0.07747	12539	0.00679	1.57009E-40	39.80407539
TGIF2LY_MA1572.1	TGIF2LY	MA1572.1	C_PKNOX2	34953	0.06588	3877	0.06631	3686	-0.00141	1.43572E-05	4.842931409
Npas4_MA1995.1	Npas4	MA1995.1	C_Npas4	18350	0.10595	3608	0.10172	3300	0.11085	2.0617E-114	113.6857823
CEBPB_MA0466.3	CEBPB	MA0466.3	C_CEBPA	13704	0.07991	2060	0.07817	1879	0.04741	1.43625E-77	76.84276966
GSX2_MA0893.2	GSX2	MA0893.2	C_GSX2	35713	0.05067	2557	0.05222	2581	0.01784	1.63835E-57	56.78559201
GATA1TAL1_MA0140.2	GATA1::TAL1	MA0140.2	C_GATA1::TAL1	52366	0.05388	4059	0.05558	3959	-0.0023	0.00014343	3.843359487
VSX2_MA0726.1	VSX2	MA0726.1	C_PAX4	21553	0.04522	1174	0.04779	1348	-0.01369	2.85565E-35	34.54429548
ATF4_MA0833.2	ATF4	MA0833.2	C_CEBPG	70903	0.05988	6446	0.05943	5851	0.08331	8.4658E-133	132.0723312
Tcf12_MA0521.2	Tcf12	MA0521.2	C_Ascl2	78976	0.07819	11398	0.07934	10974	-0.05291	1.4997E-117	116.8240073
MYB_MA0100.3	MYB	MA0100.3	C_MYB	56550	0.06461	5990	0.06563	5660	0.01019	2.93826E-39	38.53191039
MEF2C_MA0497.1	MEF2C	MA0497.1	C_MEF2A	149592	0.04318	7894	0.04334	7274	0.07045	3.9191E-144	143.4068175
FOS_MA1951.1	FOS	MA1951.1	C_FOSL1::JUN	24221	0.1117	4639	0.10375	4054	0.20058	6.8679E-156	155.1631749
PATZ1_MA1961.1	PATZ1	MA1961.1	C_PATZ1	309374	0.18298	104828	0.18518	102766	0.0313	1.1458E-118	117.9408821
SOX15_MA1152.1	SOX15	MA1152.1	C_SOX15	103712	0.04631	6503	0.0477	6385	0.00706	6.86754E-43	42.16319902
HOXA7_MA1498.2	HOXA7	MA1498.2	C_HOXA7	35872	0.04892	2521	0.04958	2450	0.06125	3.8126E-105	104.4187749
ISL2_MA0914.1	ISL2	MA0914.1	C_ISL2	38157	0.05686	3417	0.05742	3232	0.0448	5.17257E-92	91.28629385
Neurod2_MA1993.1	Neurod2	MA1993.1	C_Ascl2	93061	0.08089	14188	0.08294	13866	-0.06972	2.5957E-133	132.5857456
TP63_MA0525.2	TP63	MA0525.2	C_TP63	30669	0.06214	2791	0.06283	2573	0.06128	1.1614E-103	102.9350229
TBX5_MA0807.1	TBX5	MA0807.1	C_TBX1	92714	0.05965	8531	0.06105	8038	-0.03868	2.6589E-109	108.5752991
HOXD12_MA0873.1	HOXD12	MA0873.1	C_HOXC10	21432	0.05465	1800	0.05291	1583	0.15553	2.5405E-140	139.595088
ZNF135_MA1587.1	ZNF135	MA1587.1	C_ZNF460	276391	0.06375	26721	0.06543	25600	-0.03561	4.85E-131	130.3142611
GLIS2_MA0736.1	GLIS2	MA0736.1	C_GLIS2	59564	0.11686	13144	0.11817	13054	-0.04917	1.2249E-109	108.9118894
FOSL2_MA0478.1	FOSL2	MA0478.1	C_FOSL1	127576	0.08709	21783	0.07185	15600	0.39694	2.4783E-218	217.6058473
TFAP2A_MA0872.1	TFAP2A	MA0872.1	C_TFAP2C	68944	0.1272	17345	0.13032	17242	-0.0641	8.2915E-124	123.081365
BCL6B_MA0731.1	BCL6B	MA0731.1	C_BCL6B	62958	0.06076	6119	0.06144	5741	0.05607	5.882E-112	111.230472
ERFFOXO1_MA1936.1	ERF::FOXO1	MA1936.1	C_ERF::FOXO1	104899	0.07018	13075	0.07282	12984	-0.04367	6.5002E-117	116.1870729
SMAD5_MA1557.1	SMAD5	MA1557.1	C_SMAD3	15076	0.07786	1963	0.07968	1852	0.00199	0.07844351	1.105442982
MYCN_MA0104.4	MYCN	MA0104.4	C_MYCN	30633	0.11146	6517	0.11312	6505	-0.06027	1.4218E-103	102.8471505
ZBTB32_MA1580.1	ZBTB32	MA1580.1	C_ZBTB32	54185	0.06591	4881	0.07126	4658	0.00322	4.7389E-12	11.32432261
Esrrg_MA0643.1	Esrrg	MA0643.1	C_Esrrg	67290	0.06113	7020	0.06317	6892	-0.02291	5.38705E-77	76.26864919
MEIS1_MA0498.2	MEIS1	MA0498.2	C_MEIS3	33090	0.06332	3251	0.06435	3195	0.00084	0.047354376	1.324639884
SP2_MA0516.3	SP2	MA0516.3	C_KLF12	229016	0.20124	78187	0.20645	77244	0.00035	0.276583628	0.55817353
TCF7L2_MA0523.1	TCF7L2	MA0523.1	C_Hnf1A	91103	0.0597	7935	0.06351	7775	0.00698	9.9358E-40	39.00279716
IRF3_MA1418.1	IRF3	MA1418.1	C_IRF3	112359	0.06266	11790	0.06614	12172	-0.05343	1.6017E-123	122.7954294
LHX6_MA0658.1	LHX6	MA0658.1	C_LHX6	25338	0.04856	1627	0.0516	1812	-0.0055	5.17607E-13	12.28599956
PAX5_MA0014.3	PAX5	MA0014.3	C_PAX5	48180	0.11498	9468	0.11487	9138	-0.015	1.7677E-54	53.75259228
Ar_MA0007.3	Ar	MA0007.3	C_NR3C1	36505	0.07351	5061	0.07632	4875	-0.04499	7.03453E-93	92.15276474
CREB1_MA0018.4	CREB1	MA0018.4	C_FOSL1::JUN	78793	0.07251	9428	0.07008	8512	0.11442	1.8863E-152	151.7243834
Plagl1_MA1615.1	Plagl1	MA1615.1	C_Plagl1	165557	0.10279	32511	0.10682	32777	-0.1098	4.1678E-160	159.3800951
TBX2_MA0688.1	TBX2	MA0688.1	C_TBX18	63828	0.0565	5498	0.05823	5356	-0.03417	1.72973E-94	93.7620217
KLF5_MA0599.1	KLF5	MA0599.1	C_KLF4	280308	0.15502	73863	0.16021	73582	-0.04197	1.4006E-137	136.8536887
ZNF343_MA1711.1	ZNF343	MA1711.1	C_ZNF343	67012	0.12406	15999	0.125	15550	-0.01679	1.05724E-65	64.97582492
Gli2_MA0734.3	Gli2	MA0734.3	C_Gli2	111116	0.08263	16354	0.08584	16291	-0.09629	1.8615E-142	141.730136
SHOX_MA0630.1	SHOX	MA0630.1	C_ISX	28279	0.04785	1634	0.0501	1745	-0.00009	0.184939689	0.732969877
POU2F2_MA0507.2	POU2F2	MA0507.2	C_POU1F1	69985	0.04826	4215	0.04946	4206	0.04898	7.0043E-108	107.1546325
ONECUT3_MA0757.1	ONECUT3	MA0757.1	C_ONECUT1	57806	0.04138	2646	0.04124	2461	0.13706	1.4713E-150	149.8323081
ZNF410_MA0752.1	ZNF410	MA0752.1	C_ZNF410	48027	0.06	4117	0.06457	4543	-0.04728	4.7661E-107	106.3218381
KLF1_MA0493.2	KLF1	MA0493.2	C_KLF4	267151	0.15388	70862	0.1588	70469	-0.03476	8.0577E-122	121.0937871
IRF9_MA0653.1	IRF9	MA0653.1	C_Irf1	66919	0.0603	6679	0.06532	7061	-0.12278	3.4189E-150	149.4661173
RARG_MA1553.1	RARG	MA1553.1	C_RXRG	35736	0.07134	4335	0.07374	4217	-0.0259	1.2208E-74	73.91335514
Gfi1B_MA0483.1	Gfi1B	MA0483.1	C_Gfi1B	120602	0.0597	10908	0.06089	10382	-0.00305	4.61189E-20	19.33612081
NR1H2RXRA_MA0115.1	NR1H2::RXRA	MA0115.1	C_NR1H2::RXRA	70581	0.06084	7143	0.0671	7904	-0.1445	2.1212E-156	155.6734103
RXRAVDR_MA0074.1	RXRA::VDR	MA0074.1	C_RXRA::VDR	40648	0.06698	4647	0.06951	4537	-0.03216	1.99052E-84	83.70103445
MEIS3_MA0775.1	MEIS3	MA0775.1	C_MEIS3	76384	0.06875	8920	0.07009	8727	-0.02213	1.03835E-78	77.98365583
HOXA9_MA0594.2	HOXA9	MA0594.2	C_HOXC10	5401	0.08014	774	0.07875	718	0.12501	1.82655E-96	95.73836886
ZNF317_MA1593.1	ZNF317	MA1593.1	C_ZNF317	109448	0.06428	11673	0.06676	11256	-0.02589	8.78162E-96	95.05642548
HOXB7_MA1501.1	HOXB7	MA1501.1	C_HOXB6	28179	0.05116	2145	0.05251	2110	0.04887	3.06144E-92	91.5140739
PAX9_MA0781.1	PAX9	MA0781.1	C_PAX9	35467	0.09062	6070	0.08642	5458	0.15006	5.3844E-144	143.268864
PPARD_MA1550.1	PPARD	MA1550.1	C_NR2C2	79962	0.06878	9421	0.07701	10457	-0.17472	4.6833E-174	173.3294483
POU1F1_MA0784.2	POU1F1	MA0784.2	C_POU1F1	70862	0.04739	4139	0.04857	4158	0.05379	4.3222E-121	120.3642994
YY2_MA0748.2	YY2	MA0748.2	C_YY2	33103	0.1734	11077	0.17461	10844	-0.00371	2.55831E-09	8.59204714
FOSL1JUNB_MA1137.1	FOSL1::JUNB	MA1137.1	C_FOSL1	90548	0.09731	18266	0.07576	12321	0.57365	6.3141E-226	225.1996901
Nr2e3_MA0164.1	Nr2e3	MA0164.1	C_Nr2e3	28719	0.05919	2812	0.05989	2640	0.02031	3.95265E-56	55.40311207
MLX_MA0663.1	MLX	MA0663.1	C_ARNT2	19208	0.10474	3636	0.10316	3502	0.02597	1.12175E-60	59.95010431
ZNF341_MA1655.1	ZNF341	MA1655.1	C_ZNF341	89252	0.07847	12840	0.08034	12527	-0.04534	2.0555E-118	117.687083
EMX1_MA0612.2	EMX1	MA0612.2	C_PAX4	23817	0.04555	1346	0.04793	1510	-0.00524	6.20527E-13	12.20723923
SP3_MA0746.2	SP3	MA0746.2	C_KLF9	168390	0.19221	52826	0.1979	52388	-0.02421	1.4033E-103	102.8528469
Dlx3_MA0880.1	Dlx3	MA0880.1	C_MSX1	30420	0.04878	2085	0.05007	2097	0.04668	7.43621E-86	85.12864852
LIN54_MA0619.1	LIN54	MA0619.1	C_LIN54	75008	0.04447	4279	0.04421	4016	0.11033	5.0216E-146	145.2991605
SOX13_MA1120.1	SOX13	MA1120.1	C_SOX13	60746	0.05351	4827	0.05442	4536	0.00313	1.2663E-15	14.89746379
Msx3_MA0709.1	Msx3	MA0709.1	C_MSX1	29527	0.05266	2229	0.0538	2202	0.04698	2.51014E-92	91.60030246
HIF1A_MA1106.1	HIF1A	MA1106.1	C_HIF1A	20635	0.11073	4287	0.11459	4470	-0.11355	7.3802E-125	124.1319318
JUND_MA0492.1	JUND	MA0492.1	C_FOSL1::JUN	68819	0.07413	8441	0.07127	7481	0.12613	2.182E-155	154.661145
HOXB9_MA1503.1	HOXB9	MA1503.1	C_HOXC10	23741	0.05435	1902	0.05277	1651	0.1694	3.662E-139	138.4362799
ELK1_MA0028.2	ELK1	MA0028.2	C_ELK4	25873	0.19286	8320	0.1994	8485	-0.10396	1.0849E-125	124.9646074
FOXJ2ELF1_MA1952.1	FOXJ2::ELF1	MA1952.1	C_FOXJ2::ELF1	117087	0.06921	13953	0.07062	13485	0.00959	2.06436E-51	50.68521435
TBXT_MA0009.2	TBXT	MA0009.2	C_TBXT	27727	0.05564	2391	0.05583	2213	0.02921	7.27493E-68	67.13817091
ZNF8_MA1718.1	ZNF8	MA1718.1	C_ZNF8	51331	0.04651	2802	0.04765	2646	0.02183	1.31092E-73	72.88242515
POU4F3_MA0791.1	POU4F3	MA0791.1	C_POU4F2	77267	0.04772	4842	0.0483	4553	0.15166	2.6515E-164	163.5765163
ZNF530_MA1981.1	ZNF530	MA1981.1	C_ZNF530	285435	0.11727	62328	0.12062	61802	-0.04581	1.5256E-145	144.8165521
Vdr_MA0693.3	Vdr	MA0693.3	C_Vdr	77278	0.0584	6858	0.06144	6784	-0.03233	9.06061E-96	95.0428427
NR1D1_MA1531.1	NR1D1	MA1531.1	C_NR1D1	85065	0.06752	9574	0.07032	9593	-0.04899	5.0319E-116	115.298268
NFE2_MA0841.1	NFE2	MA0841.1	C_FOSL1	67808	0.08662	11831	0.06932	8211	0.47523	7.9776E-204	203.098128
PRDM9_MA1723.1	PRDM9	MA1723.1	C_PRDM9	385963	0.09965	71231	0.10183	69522	-0.0182	1.3268E-106	105.8771905
DMRT3_MA0610.1	DMRT3	MA0610.1	C_DMRTA1	39652	0.04764	2311	0.04823	2165	0.0643	1.3457E-110	109.8710631
RUNX2_MA0511.2	RUNX2	MA0511.2	C_Bcl11B	41488	0.07109	5090	0.07385	5191	-0.09521	1.039E-127	126.9833743
ETV5DRGX_MA1944.1	ETV5::DRGX	MA1944.1	C_ETV5::DRGX	56434	0.0735	6976	0.07438	6739	0.01341	3.54589E-51	50.45027477
FOSJUND_MA1141.1	FOS::JUND	MA1141.1	C_FOSL1	97519	0.09994	20227	0.07821	13821	0.56732	1.3882E-225	224.8575396
NR3C1_MA0113.3	NR3C1	MA0113.3	C_NR3C1	33836	0.06771	4141	0.07044	3987	-0.03887	2.29945E-87	86.63837566
NR2F1_MA1538.1	NR2F1	MA1538.1	C_NR2F1	43828	0.07422	5863	0.07689	5888	-0.05992	4.6447E-113	112.3330448
POU3F1_MA0786.1	POU3F1	MA0786.1	C_POU1F1	81119	0.04472	4346	0.04558	4309	0.06984	6.2588E-130	129.2035122
NR2C2_MA1536.1	NR2C2	MA1536.1	C_Nr1H2	74558	0.0656	8433	0.06836	8244	-0.03792	8.042E-103	102.0946367
FOXC2_MA0846.1	FOXC2	MA0846.1	C_FOXC2	128453	0.0454	7509	0.04537	6875	0.11977	1.5534E-163	162.8087115
Shox2_MA0720.1	Shox2	MA0720.1	C_ISX	32474	0.04747	1892	0.0496	2017	0.00335	7.62814E-10	9.117581467
ZBED1_MA0749.1	ZBED1	MA0749.1	C_ZBED1	4370	0.10631	770	0.10457	737	0.08147	1.24859E-74	73.90358091
ZNF416_MA1979.1	ZNF416	MA1979.1	C_ZNF416	127866	0.06974	15521	0.07204	15293	-0.05584	4.0048E-131	130.3974206
TEF_MA0843.1	TEF	MA0843.1	C_DBP	23676	0.06746	2436	0.06871	2390	0.06194	1.35294E-96	95.86872098
ZFP14_MA1972.1	ZFP14	MA1972.1	C_ZFP14	214419	0.09352	36750	0.09579	35875	-0.03139	1.2241E-123	122.912171
NR4A1_MA1112.2	NR4A1	MA1112.2	C_NR4A1	97989	0.06054	9341	0.06542	9840	-0.07195	6.5284E-135	134.18519
FOXA1_MA0148.4	FOXA1	MA0148.4	C_FOXP3	87915	0.05126	6249	0.0525	5920	0.07426	9.4242E-138	137.025756
TFAP2B_MA0811.1	TFAP2B	MA0811.1	C_TFAP2A	80508	0.11228	17868	0.1151	17568	-0.05721	4.8331E-122	121.3157712
CLOCK_MA0819.2	CLOCK	MA0819.2	C_MYC	37469	0.07726	4970	0.07902	4932	-0.04935	6.9883E-99	98.15562784
OTX2_MA0712.2	OTX2	MA0712.2	C_OTX2	57177	0.05123	3929	0.05215	3774	0.02757	3.37078E-86	85.47226914
SCRT2_MA0744.2	SCRT2	MA0744.2	C_SCRT2	70092	0.06458	7578	0.06484	7222	0.01383	5.42004E-66	65.26599785
ZSCAN4_MA1155.1	ZSCAN4	MA1155.1	C_ZSCAN4	114092	0.06022	10988	0.06302	10720	-0.07986	1.8416E-140	139.734802
MAF_MA1520.1	MAF	MA1520.1	C_MAFA	48530	0.0758	6757	0.07629	6272	0.02041	2.32022E-71	70.63447045
SNAI3_MA1559.1	SNAI3	MA1559.1	C_Rbpjl	127101	0.0652	13799	0.06565	12938	-0.00285	1.25068E-20	19.90285543
MAFK_MA0496.3	MAFK	MA0496.3	C_MAFK	144676	0.07716	20522	0.07041	16661	0.19098	5.7377E-189	188.2412608
RXRB_MA1555.1	RXRB	MA1555.1	C_RXRG	41455	0.07831	5597	0.0801	5509	-0.03205	1.64635E-81	80.78347764
FOSL1JUN_MA1128.1	FOSL1::JUN	MA1128.1	C_FOSL1	97327	0.09888	19911	0.07744	13614	0.56296	3.2524E-224	223.4877965
ZIC4_MA0751.1	ZIC4	MA0751.1	C_ZIC5	80998	0.12889	20551	0.13132	20293	-0.0547	1.527E-117	116.8161679
DMRTA2_MA1478.1	DMRTA2	MA1478.1	C_DMRTA1	44644	0.0473	2690	0.0476	2552	0.0805	3.4687E-121	120.4598378
PRRX2_MA0075.3	PRRX2	MA0075.3	C_PAX4	32185	0.04832	1950	0.05084	2115	-0.00827	3.99044E-31	30.39897876
Atoh1_MA0461.2	Atoh1	MA0461.2	C_Atoh1	30344	0.05058	2252	0.05159	2078	0.01319	1.95967E-41	40.70781668
NFIL3_MA0025.2	NFIL3	MA0025.2	C_DBP	55735	0.05712	4785	0.05763	4517	0.10136	4.2033E-139	138.3764121
VAX2_MA0723.2	VAX2	MA0723.2	C_PAX4	26217	0.04681	1579	0.04931	1725	-0.00341	1.43937E-05	4.841826457
Sox5_MA0087.2	Sox5	MA0087.2	C_Sox17	64884	0.05506	5573	0.05626	5266	-0.00198	1.22768E-07	6.910915481
Wt1_MA1627.1	Wt1	MA1627.1	C_Wt1	234605	0.12968	56733	0.13184	55687	-0.01555	6.21892E-95	94.20628475
Gli1_MA1990.1	Gli1	MA1990.1	C_Gli2	107786	0.07527	14245	0.07827	14112	-0.09282	1.1416E-146	145.9424745
Mafb_MA0117.2	Mafb	MA0117.2	C_MAFF	70067	0.06389	7416	0.06405	6931	0.02868	7.08459E-90	89.14968534
ZNF136_MA1588.1	ZNF136	MA1588.1	C_ZNF136	61578	0.05351	5036	0.0542	4762	0.04204	5.5101E-104	103.258838
BATFJUN_MA0462.2	BATF::JUN	MA0462.2	C_FOSL1	106290	0.09284	20248	0.07393	14079	0.49932	7.0817E-222	221.1498605
KLF2_MA1515.1	KLF2	MA1515.1	C_KLF4	178471	0.16504	50358	0.17009	49906	-0.02846	2.8934E-112	111.5385848
ZFP57_MA1583.1	ZFP57	MA1583.1	C_ZFP57	14690	0.16482	4838	0.16452	4742	0.02005	3.46875E-48	47.45982745
ALX3_MA0634.1	ALX3	MA0634.1	C_ISX	36836	0.0459	2053	0.04778	2185	0.02685	1.08634E-73	72.96403581
FOSL2JUNB_MA1139.1	FOSL2::JUNB	MA1139.1	C_FOSL1::JUN	21612	0.11009	4011	0.10029	3417	0.25805	7.2085E-154	153.1421527
POU3F3_MA0788.1	POU3F3	MA0788.1	C_POU1F1	82103	0.0432	4106	0.0441	4088	0.07773	3.1571E-133	132.5007115
NR5A1_MA1540.2	NR5A1	MA1540.2	C_NR5A1	112917	0.05941	10931	0.06144	10717	-0.02797	6.00189E-98	97.22171222
KLF14_MA0740.2	KLF14	MA0740.2	C_KLF4	221042	0.17485	65783	0.17997	65303	-0.02344	7.7282E-101	100.1119229
POU2F1_MA0785.1	POU2F1	MA0785.1	C_POU1F1	72131	0.0461	4069	0.04724	4061	0.05743	6.3005E-121	120.2006228
SP5_MA1965.1	SP5	MA1965.1	C_SP5	301157	0.11428	64352	0.11713	63449	-0.03004	8.9934E-124	123.0460763
PITX2_MA1547.2	PITX2	MA1547.2	C_OTX2	47099	0.05356	3527	0.0545	3405	0.02662	1.2651E-79	78.89787549
RFX7_MA1554.1	RFX7	MA1554.1	C_RFX7	29647	0.08437	4368	0.084	4220	0.00401	2.30004E-08	7.638265488
KLF16_MA0741.1	KLF16	MA0741.1	C_KLF9	196046	0.17027	56114	0.17493	55667	-0.03396	2.6406E-116	115.5783018
ZIC5_MA1584.1	ZIC5	MA1584.1	C_ZIC5	81846	0.14621	23539	0.14804	23038	-0.02915	6.00659E-91	90.22137213
TFAP4FLI1_MA1967.1	TFAP4::FLI1	MA1967.1	C_TFAP4::FLI1	91894	0.08029	13631	0.0812	13217	-0.02542	1.90259E-88	87.72065431
Lhx4_MA0704.1	Lhx4	MA0704.1	C_PAX4	23086	0.04563	1218	0.04805	1378	-0.00148	0.003375677	2.471639136
RHOXF1_MA0719.1	RHOXF1	MA0719.1	C_RHOXF1	42089	0.05309	2964	0.0548	2892	0.01608	4.24149E-55	54.37248163
Atoh1_MA1467.2	Atoh1	MA1467.2	C_Neurod2	93489	0.06213	9744	0.0644	9488	-0.04661	1.059E-117	116.9751108
FOSL1JUND_MA1142.1	FOSL1::JUND	MA1142.1	C_FOSL1	90388	0.09388	17439	0.07303	11736	0.56806	5.3479E-223	222.2718197
CREB3L1_MA0839.1	CREB3L1	MA0839.1	C_CREB3L4	31811	0.09424	5256	0.09403	5133	-0.01221	2.66222E-37	36.57475556
MEOX1_MA0661.1	MEOX1	MA0661.1	C_PAX4	31341	0.04864	2181	0.05078	2306	0.02419	2.53263E-66	65.59642896
Foxj3_MA0851.1	Foxj3	MA0851.1	C_FOXP3	104486	0.04669	6529	0.04725	6139	0.07934	7.864E-137	136.1043579
GLIS3_MA0737.1	GLIS3	MA0737.1	C_GLIS3	51004	0.08012	7466	0.08243	7321	-0.07228	4.4816E-123	122.3485657
Creb3l2_MA0608.1	Creb3l2	MA0608.1	C_Creb3l2	23826	0.11373	4874	0.11296	4770	-0.01652	1.20478E-49	48.91909324
GRHL2_MA1105.2	GRHL2	MA1105.2	C_GRHL2	66076	0.06317	6502	0.06573	6344	0.01541	4.09085E-61	60.38818684
Foxn1_MA1684.1	Foxn1	MA1684.1	C_Foxn1	50785	0.18496	19068	0.18211	18486	0.0524	6.9286E-109	108.1593544
HNF1B_MA0153.2	HNF1B	MA0153.2	C_HNF1A	61485	0.05982	6589	0.06114	6753	0.131	5.043E-155	154.2973118
HOXD4_MA1507.1	HOXD4	MA1507.1	C_GSX2	47669	0.04994	3458	0.05091	3438	0.07957	8.4766E-124	123.0717769
RORB_MA1150.1	RORB	MA1150.1	C_RORB	54430	0.05765	4860	0.06227	5104	-0.07864	5.4384E-131	130.2645249
Znf423_MA0116.1	Znf423	MA0116.1	C_Znf423	67649	0.08536	10910	0.08926	10973	-0.08412	2.9381E-140	139.5319296
NFIX_MA0671.1	NFIX	MA0671.1	C_NFIA	59944	0.06389	6685	0.06736	6770	-0.07339	8.217E-122	121.0852855
HOXA10_MA0899.1	HOXA10	MA0899.1	C_HOXA10	72509	0.04371	4046	0.04264	3565	0.12952	1.3718E-159	158.8627096
ETV5FIGLA_MA1945.1	ETV5::FIGLA	MA1945.1	C_ETV5::FIGLA	119401	0.09149	20252	0.09277	19808	-0.03547	4.0908E-113	112.3881881
MYBL1_MA0776.1	MYBL1	MA0776.1	C_MYBL1	9142	0.07465	1236	0.07601	1216	0.0377	3.64483E-57	56.43832261
PDX1_MA0132.2	PDX1	MA0132.2	C_PAX4	33151	0.04574	1920	0.04809	2102	0.00583	2.24262E-19	18.64924466
TFEB_MA0692.1	TFEB	MA0692.1	C_BHLHE41	43687	0.08634	6631	0.0854	6292	0.04179	2.10052E-91	90.67767246
NFIC_MA1527.1	NFIC	MA1527.1	C_NFIB	74540	0.08634	12578	0.08829	12461	-0.02743	4.79914E-92	91.31883649
BACH2_MA1101.2	BACH2	MA1101.2	C_FOSL1	68182	0.08918	12375	0.07013	8335	0.51701	9.5001E-216	215.0222715
E2F8_MA0865.2	E2F8	MA0865.2	C_E2F8	22452	0.13434	5651	0.13581	5531	0.00982	9.17622E-30	29.03733629
Spz1_MA0111.1	Spz1	MA0111.1	C_Spz1	78502	0.06122	7809	0.0629	7520	-0.02803	3.79014E-88	87.42134478
NR1I2_MA1533.1	NR1I2	MA1533.1	C_NR1I2	47627	0.08221	7127	0.08525	7083	-0.07144	8.937E-122	121.0488066
Rxra_MA0512.2	Rxra	MA0512.2	C_NR2C2	76477	0.06916	9102	0.07852	10321	-0.20291	1.3054E-174	173.8842447
RBPJ_MA1116.1	RBPJ	MA1116.1	C_RBPJ	143609	0.07402	18524	0.07712	18367	-0.0553	2.743E-132	131.5617756
FOXO1FLI1_MA1956.1	FOXO1::FLI1	MA1956.1	C_ERF::FOXI1	105311	0.06283	11354	0.06482	11187	-0.01694	8.17439E-74	73.08754472
TCFL5_MA0632.2	TCFL5	MA0632.2	C_TCFL5	29688	0.23006	12638	0.22757	12335	0.075	5.4702E-116	115.2619965
ZNF460_MA1596.1	ZNF460	MA1596.1	C_ZNF460	373683	0.10345	69096	0.10506	67174	-0.02226	2.0643E-113	112.6852176
Nr2f6_MA0677.1	Nr2f6	MA0677.1	C_NR2C2	84730	0.06763	9935	0.07592	11117	-0.19047	5.1841E-175	174.2853233
FOXB1_MA0845.1	FOXB1	MA0845.1	C_FOXC2	98053	0.04584	5420	0.04647	4935	0.1094	3.0431E-160	159.5166827
TFEC_MA0871.2	TFEC	MA0871.2	C_ARNT2	45026	0.09417	7481	0.09393	7319	-0.00251	2.14963E-06	5.667635623
NEUROG2_MA1642.1	NEUROG2	MA1642.1	C_Neurod2	95000	0.06182	9780	0.06395	9503	-0.04524	6.5771E-115	114.1819675
SOX10_MA0442.2	SOX10	MA0442.2	C_SOX4	110595	0.06067	10583	0.06331	10381	-0.00138	5.93423E-06	5.226635943
POU5F1_MA1115.1	POU5F1	MA1115.1	C_POU2F3	84709	0.05162	5914	0.05331	5834	0.04406	2.339E-108	107.6309635
GATA2_MA0036.3	GATA2	MA0036.3	C_GATA6	55326	0.04643	3393	0.04784	3300	0.01886	6.89706E-64	63.16133576
NFIX_MA1528.1	NFIX	MA1528.1	C_NFIB	86867	0.09206	16054	0.09533	16114	-0.0546	5.5875E-120	119.252784
MAZ_MA1522.1	MAZ	MA1522.1	C_ZNF148	217206	0.16173	64614	0.16513	63598	-0.00312	1.30861E-24	23.88318867
TBP_MA0108.2	TBP	MA0108.2	C_TBP	39766	0.0598	3293	0.06084	3145	0.06208	8.7416E-114	113.0584092
GATA4_MA0482.2	GATA4	MA0482.2	C_GATA6	67667	0.04985	4658	0.05105	4503	0.02894	3.56744E-95	94.44764327
SATB1_MA1963.1	SATB1	MA1963.1	C_SATB1	50328	0.04492	2747	0.04537	2603	0.11205	1.1976E-139	138.9216838
PPARARXRA_MA1148.1	PPARA::RXRA	MA1148.1	C_PPARA::RXRA	83122	0.06369	8859	0.06879	9423	-0.10524	5.0706E-147	146.2949418
ZNF384_MA1125.1	ZNF384	MA1125.1	C_ZNF384	220517	0.04358	12307	0.04523	12120	0.00453	4.50083E-34	33.34670703
Hic1_MA0739.1	Hic1	MA0739.1	C_Hic1	77017	0.06885	9497	0.07151	9282	-0.06747	8.9957E-126	125.0459671
POU6F1_MA0628.1	POU6F1	MA0628.1	C_LHX6	22375	0.047	1359	0.04971	1542	0.01696	1.40803E-43	42.85138909
ZNF418_MA1980.1	ZNF418	MA1980.1	C_ZNF418	120812	0.05935	11499	0.06088	11277	-0.01602	4.62519E-71	70.33487035
TBX4_MA0806.1	TBX4	MA0806.1	C_TBX1	67096	0.06171	6507	0.06319	6228	-0.03576	1.0473E-100	99.97992288
FOXD1_MA0031.1	FOXD1	MA0031.1	C_FOXP3	50185	0.05544	4313	0.05661	4113	0.04597	4.965E-100	99.30408157
BATF3_MA0835.2	BATF3	MA0835.2	C_FOSL1	114022	0.0901	20893	0.07218	14609	0.48388	4.6249E-222	221.3348933
REL_MA0101.1	REL	MA0101.1	C_RELA	62806	0.08448	9944	0.08857	10198	-0.07649	3.0223E-126	125.5196579
TWIST1_MA1123.2	TWIST1	MA1123.2	C_TWIST1	92659	0.05964	9069	0.06079	8579	-0.02073	1.75638E-81	80.7553809
Nkx3-2_MA0122.3	Nkx3-2	MA0122.3	C_ISL2	54125	0.0505	3728	0.05092	3439	0.06171	1.2029E-115	114.919783
GBX1_MA0889.1	GBX1	MA0889.1	C_GBX2	21646	0.05422	1606	0.0568	1701	-0.01563	2.97676E-45	44.52625563
NKX6-1_MA0674.1	NKX6-1	MA0674.1	C_NKX6-2	44195	0.04754	2920	0.04917	3083	0.04766	1.752E-100	99.75647491
TBX20_MA0689.1	TBX20	MA0689.1	C_TBX18	71273	0.05652	6050	0.05867	5862	-0.05285	4.7707E-113	112.3214184
HOXD12ELK1_MA1958.1	HOXD12::ELK1	MA1958.1	C_ELK1::HOXB13	42946	0.06585	4709	0.06547	4416	0.06482	1.0163E-111	110.9929655
OLIG1_MA0826.1	OLIG1	MA0826.1	C_Atoh1	22979	0.04545	1264	0.04598	1161	0.0456	3.38798E-87	86.47005923
KLF9_MA1107.2	KLF9	MA1107.2	C_KLF9	245765	0.11132	47143	0.11545	46852	-0.08318	1.4545E-163	162.8372799
MEF2D_MA0773.1	MEF2D	MA0773.1	C_MEF2A	94920	0.0434	4888	0.04327	4386	0.07845	2.0166E-136	135.6953895
RXRG_MA0856.1	RXRG	MA0856.1	C_NR2C2	75104	0.0681	8724	0.07702	9840	-0.19057	3.5829E-164	163.4457689
OSR2_MA1646.1	OSR2	MA1646.1	C_OSR2	117161	0.07409	14900	0.07686	14587	-0.03556	4.4827E-105	104.3484623
SMAD2_MA1964.1	SMAD2	MA1964.1	C_SMAD2	97147	0.07683	13512	0.0797	13394	-0.06747	2.26E-137	136.6458857
SPIC_MA0687.1	SPIC	MA0687.1	C_SPIC	120288	0.06726	14204	0.06674	13007	0.06088	2.3592E-131	130.6272304
HSF4_MA0771.1	HSF4	MA0771.1	C_HSF2	53385	0.06591	5794	0.06937	5986	-0.01747	7.62305E-56	55.11787151
Stat6_MA0520.1	Stat6	MA0520.1	C_Stat6	86937	0.06633	8733	0.06991	8497	0.04934	3.9351E-119	118.4050408
TFAP4_MA0691.1	TFAP4	MA0691.1	C_TFAP4	68638	0.06892	8429	0.06982	8043	-0.02229	7.78557E-79	78.10870931
TCF3_MA0522.3	TCF3	MA0522.3	C_TCF3	112566	0.09984	21064	0.09987	20221	-0.00247	9.19904E-15	14.03625762
TBX15_MA0803.1	TBX15	MA0803.1	C_TBX1	67096	0.06171	6507	0.06319	6228	-0.03577	1.0191E-100	99.9917898
EN2_MA0642.2	EN2	MA0642.2	C_MSX1	25539	0.05197	1794	0.05379	1808	0.0209	7.03764E-53	52.1525731
ATF6_MA1466.1	ATF6	MA1466.1	C_CREB3L4	29508	0.10192	5225	0.10151	5088	-0.00069	0.46535533	0.332215307
MNX1_MA0707.2	MNX1	MA0707.2	C_MNX1	32885	0.04609	1944	0.04665	1896	0.08909	3.723E-126	125.4291037
ATF2_MA1632.1	ATF2	MA1632.1	C_FOSL1::JUN	71846	0.07097	8475	0.06816	7472	0.12117	3.7014E-156	155.431634
ZIM3_MA1709.1	ZIM3	MA1709.1	C_ZIM3	160353	0.0506	12129	0.05217	12012	0.00153	4.25322E-12	11.37128227
THRB_MA1574.1	THRB	MA1574.1	C_NR2C2	82658	0.07474	11020	0.08199	11915	-0.16429	8.2452E-164	163.0837979
MYF5_MA1641.1	MYF5	MA1641.1	C_Ascl2	77153	0.07613	10778	0.07717	10315	-0.0512	1.7696E-118	117.7521175
KLF4_MA0039.4	KLF4	MA0039.4	C_KLF4	308545	0.13389	73035	0.13828	72637	-0.04428	1.1764E-140	139.9294546
ZNF148_MA1653.1	ZNF148	MA1653.1	C_ZNF148	303450	0.1587	88500	0.16166	86868	0.00688	3.418E-58	57.46622838
TRPS1_MA1970.1	TRPS1	MA1970.1	C_GATA6	62265	0.04448	3544	0.04522	3355	0.05142	7.5266E-110	109.1234019
POU3F2_MA0787.1	POU3F2	MA0787.1	C_POU1F1	76462	0.04603	4378	0.04713	4360	0.05638	2.1229E-125	124.6730741
REST_MA0138.2	REST	MA0138.2	C_REST	109444	0.08329	17171	0.08548	16870	-0.06785	3.1018E-137	136.5083843
Rarb_MA0857.1	Rarb	MA0857.1	C_Nr2F6	96593	0.05393	7679	0.05664	7912	-0.04576	3.4461E-117	116.4626695
NR1I3_MA1534.1	NR1I3	MA1534.1	C_Vdr	51159	0.05716	4419	0.06064	4469	-0.02426	9.97825E-77	76.00094562
Rarg_MA0860.1	Rarg	MA0860.1	C_Rarg	89150	0.06434	9614	0.06699	9578	-0.04832	3.3497E-120	119.4749881
LHX5_MA1519.1	LHX5	MA1519.1	C_PAX4	24002	0.04613	1411	0.04862	1553	-0.00502	9.45731E-12	11.0242323
HOXB3_MA0903.1	HOXB3	MA0903.1	C_PAX4	40070	0.05056	2912	0.05236	3054	0.02988	7.00697E-77	76.15446999
MEF2B_MA0660.1	MEF2B	MA0660.1	C_MEF2A	77736	0.04411	4151	0.04383	3683	0.07545	3.2759E-138	137.4846692
PBX1_MA0070.1	PBX1	MA0070.1	C_PBX1	41829	0.05376	3062	0.05376	2836	0.07275	3.4337E-113	112.4642341
LMX1B_MA0703.2	LMX1B	MA0703.2	C_PAX4	38391	0.04365	2015	0.04583	2263	0.03321	1.10289E-78	77.95746683
ZNF324_MA1977.1	ZNF324	MA1977.1	C_ZNF324	107579	0.064	11353	0.06573	10931	-0.01962	3.4089E-82	81.46738606
ZNF85_MA1720.1	ZNF85	MA1720.1	C_ZNF85	89901	0.06205	8213	0.0642	7572	0.01872	1.8688E-72	71.72843697
PHOX2B_MA0681.2	PHOX2B	MA0681.2	C_PHOX2B	97685	0.03783	3823	0.03792	3626	0.13565	1.3914E-159	158.8565341
EGR2_MA0472.2	EGR2	MA0472.2	C_EGR1	50095	0.17336	16077	0.17431	15696	0.00297	1.66754E-09	8.777922925
GATA6_MA1104.2	GATA6	MA1104.2	C_GATA6	61913	0.04347	3289	0.04409	3150	0.06076	1.814E-122	121.7413564
E2F4_MA0470.2	E2F4	MA0470.2	C_E2F4	9274	0.13599	2533	0.13809	2484	-0.02278	3.84963E-42	41.41458048
ARGFX_MA1463.1	ARGFX	MA1463.1	C_PAX4	35055	0.04445	1869	0.04668	2106	0.02366	5.81545E-65	64.23541678
NFYB_MA0502.2	NFYB	MA0502.2	C_NFYB	64369	0.11463	11185	0.11389	10886	0.00872	2.31216E-37	36.63598206
FOXP1_MA0481.3	FOXP1	MA0481.3	C_FOXP3	84963	0.05102	6102	0.05165	5766	0.08316	1.0595E-141	140.9749094
Arid5a_MA0602.1	Arid5a	MA0602.1	C_Arid5a	48685	0.03968	2177	0.03857	1913	0.15596	1.8657E-149	148.7291621
SREBF2_MA0828.2	SREBF2	MA0828.2	C_SREBF2	18808	0.08239	2513	0.0798	2354	0.08982	3.218E-117	116.4924109
STAT1STAT2_MA0517.1	STAT1::STAT2	MA0517.1	C_STAT1::STAT2	198973	0.05672	18396	0.05908	18320	-0.01794	2.98927E-93	92.5244348
LHX9_MA0701.2	LHX9	MA0701.2	C_PAX4	32185	0.04832	1950	0.05084	2115	-0.00827	3.99044E-31	30.39897876
FOSL1_MA0477.2	FOSL1	MA0477.2	C_FOSL1	99034	0.09698	19985	0.07611	13699	0.5503	6.2548E-222	221.203785
FOXE1_MA1487.2	FOXE1	MA1487.2	C_FOXE1	155295	0.04633	9024	0.04729	8555	0.0637	2.223E-149	148.6530511
Bach1Mafk_MA0591.1	Bach1::Mafk	MA0591.1	C_MAFK	98886	0.09268	17892	0.0845	14891	0.20964	8.004E-179	178.0966944
BACH2_MA1470.1	BACH2	MA1470.1	C_BACH2	26523	0.06697	2809	0.06349	2440	0.14711	1.4065E-140	139.851857
RFX4_MA0799.2	RFX4	MA0799.2	C_RFX4	20688	0.09958	3834	0.09813	3704	0.01803	2.91307E-45	44.53564888
NFIB_MA1643.1	NFIB	MA1643.1	C_NFIB	128692	0.08153	20085	0.08511	20186	-0.0693	4.3255E-147	146.3639646
Runx1_MA0002.2	Runx1	MA0002.2	C_Bcl11B	131433	0.06478	14466	0.06831	14606	-0.11149	6.1714E-156	155.2096149
Irf1_MA0050.3	Irf1	MA0050.3	C_Irf1	191601	0.05192	15068	0.05394	14961	-0.00154	5.81414E-07	6.235514748
ZNF740_MA0753.2	ZNF740	MA0753.2	C_ZNF740	167139	0.12622	39297	0.12939	38878	-0.02501	1.8988E-101	100.7215189
VEZF1_MA1578.1	VEZF1	MA1578.1	C_VEZF1	59069	0.09531	10294	0.09626	10061	-0.00887	1.33934E-37	36.87311013
HOXD9_MA0913.2	HOXD9	MA0913.2	C_HOXA10	61271	0.04552	3644	0.04431	3168	0.13334	2.3369E-155	154.6313588
KLF17_MA1514.1	KLF17	MA1514.1	C_KLF17	158942	0.09897	28473	0.10172	28206	-0.05821	1.5767E-143	142.8022479
FOXH1_MA0479.1	FOXH1	MA0479.1	C_FOXH1	71666	0.06198	6497	0.06536	6587	0.01125	5.45984E-54	53.2628197
FOSBJUNB_MA1136.1	FOSB::JUNB	MA1136.1	C_FOSL1::JUN	21218	0.11069	3946	0.10124	3386	0.24436	4.2172E-156	155.374972
ESX1_MA0644.2	ESX1	MA0644.2	C_PAX4	25823	0.049	1580	0.0515	1735	-0.00821	8.22528E-22	21.0848493
Nfatc2_MA0152.2	Nfatc2	MA0152.2	C_Nfatc2	135994	0.06095	12901	0.0652	13998	-0.01206	4.20688E-69	68.37604
RUNX3_MA0684.2	RUNX3	MA0684.2	C_RUNX3	81307	0.05843	7354	0.06139	7358	-0.05725	2.9622E-121	120.5283875
RORA_MA0071.1	RORA	MA0071.1	C_RORA	67669	0.05895	6420	0.06271	6604	-0.05757	4.7157E-115	114.3264526
MAXMYC_MA0059.1	MAX::MYC	MA0059.1	C_MAX::MYC	40529	0.08482	6097	0.08585	5990	-0.03419	2.25305E-79	78.64722849
ETV2FIGLA_MA1941.1	ETV2::FIGLA	MA1941.1	C_ETV5::FIGLA	90880	0.09635	16324	0.09775	15953	-0.03114	1.3063E-101	100.8839461
EGR1_MA0162.4	EGR1	MA0162.4	C_EGR1	143581	0.1871	50269	0.18899	49283	0.01015	4.81748E-64	63.31718005
Mafg_MA0659.3	Mafg	MA0659.3	C_MAFK	125182	0.07761	17884	0.07283	15050	0.1412	6.0181E-170	169.2205399
NFATC4_MA1525.2	NFATC4	MA1525.2	C_Nfatc2	70954	0.05885	6640	0.06005	6462	0.04175	8.237E-102	101.0842284
MGAEVX1_MA1960.1	MGA::EVX1	MA1960.1	C_MGA::EVX1	54598	0.05376	4191	0.05524	4094	0.02422	1.52363E-76	75.81711968
BCL6_MA0463.2	BCL6	MA0463.2	C_BCL6	53984	0.06529	5904	0.06636	5630	0.04305	6.3665E-100	99.19610162
MXI1_MA1108.2	MXI1	MA1108.2	C_MXI1	90478	0.05622	7773	0.05813	7507	-0.04627	1.1924E-114	113.923576
PROP1_MA0715.1	PROP1	MA0715.1	C_PHOX2B	54830	0.03813	2321	0.03853	2242	0.10754	6.8727E-144	143.1628734
RFX5_MA0510.2	RFX5	MA0510.2	C_RFX1	27760	0.09265	4367	0.0897	4211	0.06501	1.219E-105	104.9139999
RARARXRA_MA0159.1	RARA::RXRA	MA0159.1	C_RARA::RXRA	82175	0.07515	10778	0.07721	10502	-0.04203	2.0909E-112	111.6796622
Rarg_MA0859.1	Rarg	MA0859.1	C_Nr2F6	96462	0.0541	7528	0.05709	7702	-0.04821	7.5023E-116	115.1248046
ERFFOXI1_MA1935.1	ERF::FOXI1	MA1935.1	C_ERF::FOXI1	105265	0.07751	14704	0.0798	14471	-0.03647	5.4247E-103	102.2656208
ZSCAN29_MA1602.1	ZSCAN29	MA1602.1	C_ZSCAN29	25254	0.08063	3604	0.08123	3395	-0.04785	1.42453E-86	85.84632892
MAFF_MA0495.3	MAFF	MA0495.3	C_MAFF	91244	0.05616	8131	0.05613	7522	0.05367	1.0194E-123	122.9916493
NKX2-3_MA0672.1	NKX2-3	MA0672.1	C_NKX2-3	60796	0.05846	5690	0.05978	5429	-0.01434	2.85628E-60	59.54419929
JUNJUNB_MA1133.1	JUN::JUNB	MA1133.1	C_FOSL1::JUN	31124	0.10362	5583	0.0969	4882	0.17469	9.6731E-147	146.014435
CTCF_MA1929.1	CTCF	MA1929.1	C_CTCF	145717	0.12229	35882	0.12584	35680	-0.06661	9.3415E-144	143.0295816
BHLHE40_MA0464.2	BHLHE40	MA0464.2	C_ARNT2	21952	0.10494	4024	0.10229	3909	0.00803	1.11497E-17	16.95273526
ZEB1_MA0103.3	ZEB1	MA0103.3	C_TCF3	154811	0.07507	21137	0.07516	19855	-0.00572	5.25054E-37	36.27979637
PKNOX1_MA0782.2	PKNOX1	MA0782.2	C_PBX3	99786	0.07024	11529	0.06918	10584	0.0244	9.50078E-90	89.02224092
DMRTA1_MA1707.1	DMRTA1	MA1707.1	C_DMRTA1	48640	0.04736	2959	0.0477	2787	0.08401	5.629E-125	124.2495694
PAX3_MA0780.1	PAX3	MA0780.1	C_Pax7	21397	0.04493	1132	0.04618	1162	0.09022	7.0956E-108	107.149013
KLF6_MA1517.1	KLF6	MA1517.1	C_KLF4	126526	0.1672	34430	0.17329	34360	-0.05454	5.369E-127	126.2701104
OLIG2_MA0678.1	OLIG2	MA0678.1	C_Atoh1	24368	0.04549	1375	0.04589	1252	0.05706	5.43243E-95	94.26500606
ZKSCAN5_MA1652.1	ZKSCAN5	MA1652.1	C_ZKSCAN5	233952	0.08036	33511	0.08187	32500	-0.01815	3.36166E-94	93.47344664
ELF4_MA0641.1	ELF4	MA0641.1	C_ELF2	51133	0.128	11659	0.12835	11168	0.03764	6.33021E-92	91.19858183
ZNF189_MA1725.1	ZNF189	MA1725.1	C_ZNF189	132105	0.07178	16718	0.07418	16640	-0.04558	4.115E-122	121.3856272
FOSL2JUND_MA1144.1	FOSL2::JUND	MA1144.1	C_FOSL1	85363	0.09918	17619	0.07648	11777	0.59615	2.1473E-223	222.6681158
MAFGNFE2L1_MA0089.2	MAFG::NFE2L1	MA0089.2	C_MAFG::NFE2L1	100928	0.0812	15855	0.07044	12192	0.31336	3.5445E-199	198.4504443
GATA1_MA0035.4	GATA1	MA0035.4	C_GATA1	45411	0.04738	2858	0.04845	2799	0.02925	3.22586E-83	82.49135506
LMX1A_MA0702.2	LMX1A	MA0702.2	C_PAX4	25222	0.04496	1373	0.04775	1549	0.00275	2.22716E-05	4.652249379
HOXC4_MA1504.1	HOXC4	MA1504.1	C_GSX2	40742	0.05135	3117	0.05219	3062	0.0858	2.3611E-124	123.6268887
FOXO6_MA0849.1	FOXO6	MA0849.1	C_FOXP3	41660	0.05762	3806	0.05902	3625	0.03885	2.35321E-94	93.62834016
SPIB_MA0081.2	SPIB	MA0081.2	C_EHF	231250	0.07576	31964	0.076	30014	0.02623	2.8691E-111	110.5422602
FIGLA_MA0820.1	FIGLA	MA0820.1	C_FIGLA	99202	0.0623	9897	0.06224	9203	0.01827	1.13289E-81	80.94581046
ZNF281_MA1630.2	ZNF281	MA1630.2	C_ZNF281	329340	0.14248	86110	0.14541	84740	-0.00587	4.04208E-53	52.39339554
ZBED2_MA1971.1	ZBED2	MA1971.1	C_ZBED2	18100	0.10864	3594	0.1095	3536	-0.02962	4.50642E-65	64.34616871
ETV4_MA0764.3	ETV4	MA0764.3	C_ELK4	26051	0.20377	8845	0.21096	9052	-0.11578	1.0908E-126	125.9622628
Tbx6_MA1567.2	Tbx6	MA1567.2	C_TBX18	102746	0.06267	10412	0.0649	10147	-0.05308	3.7756E-125	124.4230122
HES7_MA0822.1	HES7	MA0822.1	C_HES7	29960	0.09223	4819	0.0923	4741	-0.00161	2.63044E-05	4.579972035
INSM1_MA0155.1	INSM1	MA0155.1	C_INSM1	125883	0.08931	21054	0.09269	20927	-0.07081	1.7368E-142	141.7602479
NOTO_MA0710.1	NOTO	MA0710.1	C_PAX4	29313	0.05184	2153	0.05446	2274	-0.01903	4.23821E-60	59.37281736
Six4_MA2001.1	Six4	MA2001.1	C_SIX1	60183	0.06056	6017	0.06103	5681	0.04364	1.2756E-102	101.8943008
PBX3_MA1114.1	PBX3	MA1114.1	C_PBX3	115975	0.07811	15325	0.0773	14359	0.0017	3.80014E-08	7.420199871
ZNF682_MA1599.1	ZNF682	MA1599.1	C_ZNF682	125192	0.11983	26094	0.12402	26070	-0.08876	4.0023E-159	158.3976892
CREB3_MA0638.1	CREB3	MA0638.1	C_CREB3L4	21881	0.11928	4490	0.1168	4345	0.01615	1.02092E-49	48.99100957
ZNF257_MA1710.1	ZNF257	MA1710.1	C_ZNF257	266592	0.08806	40211	0.09039	39147	-0.03017	6.5771E-118	117.1819625
PRRX1_MA0716.1	PRRX1	MA0716.1	C_ISX	26639	0.04971	1591	0.05224	1729	-0.01187	1.09994E-39	38.95863245
THRA_MA1969.1	THRA	MA1969.1	C_THRA	133126	0.0717	16377	0.07442	16163	-0.05839	1.6525E-136	135.7818485
Nfatc1_MA0624.2	Nfatc1	MA0624.2	C_Nfatc2	120427	0.05565	10370	0.0574	10358	0.028	5.5873E-102	101.2528013
ZBTB6_MA1581.1	ZBTB6	MA1581.1	C_ZBTB6	131013	0.07824	18073	0.08075	17586	-0.06106	6.6636E-136	135.1762936
PITX1_MA0682.2	PITX1	MA0682.2	C_OTX2	36953	0.0567	2966	0.05768	2849	0.01641	6.253E-51	50.20391168
OLIG3_MA0827.1	OLIG3	MA0827.1	C_Atoh1	28063	0.04679	1722	0.0471	1551	0.06094	1.8297E-99	98.73762841
ZFP42_MA1651.1	ZFP42	MA1651.1	C_ZFP42	70105	0.08338	9834	0.08502	9529	0.00083	0.01247055	1.904114375
DUX4_MA0468.1	DUX4	MA0468.1	C_DUX4	71763	0.06751	7059	0.07689	7767	-0.01924	5.197E-71	70.28424707
Atf1_MA0604.1	Atf1	MA0604.1	C_Atf1	13080	0.13841	3052	0.13412	2907	0.06263	7.84174E-86	85.10558771
ZNF582_MA1983.1	ZNF582	MA1983.1	C_ZNF582	79545	0.05994	7845	0.06128	7601	0.00822	5.48493E-42	41.26082881
FOSJUN_MA0099.3	FOS::JUN	MA0099.3	C_FOSL1	87362	0.10038	18225	0.07827	12405	0.57803	1.2223E-221	220.912828
TFAP2E_MA1569.1	TFAP2E	MA1569.1	C_TFAP2C	66272	0.13946	18492	0.14067	18033	-0.01534	1.02854E-68	67.987779
HOXD11_MA0908.1	HOXD11	MA0908.1	C_HOXC10	27788	0.05056	1945	0.04948	1709	0.16095	1.3707E-145	144.8630639
SMAD3_MA0795.1	SMAD3	MA0795.1	C_SMAD3	22552	0.07365	2536	0.07722	2475	-0.00787	2.2326E-21	20.65118834
EMX2_MA0886.1	EMX2	MA0886.1	C_PAX4	21817	0.04788	1357	0.05093	1513	-0.02225	6.11551E-52	51.21356755
Hand1Tcf3_MA0092.1	Hand1::Tcf3	MA0092.1	C_Hand1::Tcf3	77022	0.0628	8158	0.06427	7991	-0.00974	2.10788E-46	45.67615401
Prdm4_MA1647.2	Prdm4	MA1647.2	C_Prdm4	72627	0.07094	8645	0.07359	8454	-0.00312	1.96118E-11	10.70748215
ELK4_MA0076.2	ELK4	MA0076.2	C_ELK4	69236	0.14532	18241	0.15033	18433	-0.08933	1.1118E-136	135.9539654
Pou5f1Sox2_MA0142.1	Pou5f1::Sox2	MA0142.1	C_Pou5f1::Sox2	98487	0.04595	5950	0.04627	5632	0.06671	7.5514E-130	129.1219704
FOS_MA0476.1	FOS	MA0476.1	C_FOSL1	103959	0.09565	20565	0.07521	14077	0.54454	4.0969E-219	218.3875444
ZBTB7A_MA0750.2	ZBTB7A	MA0750.2	C_ELK4	84601	0.1458	22516	0.15	22482	-0.0676	1.7349E-127	126.760736
Nr1H4_MA1110.2	Nr1H4	MA1110.2	C_Nr1H4	118831	0.06593	13426	0.06871	13208	-0.05052	1.0734E-124	123.9692383
FOXF2_MA0030.1	FOXF2	MA0030.1	C_FOXF2	65535	0.05145	4704	0.05185	4456	0.08152	8.6944E-128	127.0607598
POU4F1_MA0790.1	POU4F1	MA0790.1	C_POU4F2	79838	0.04928	5092	0.05068	4878	0.14333	1.0607E-162	161.9743926
DPRX_MA1480.1	DPRX	MA1480.1	C_DPRX	30558	0.05525	2549	0.05673	2524	0.01244	3.99928E-42	41.39801797
PLAG1_MA0163.1	PLAG1	MA0163.1	C_PLAG1	158409	0.10414	31046	0.10712	30852	-0.05731	2.8531E-138	137.5446789
FOXA3_MA1683.1	FOXA3	MA1683.1	C_FOXP3	79950	0.05209	5937	0.0529	5595	0.07625	3.838E-131	130.4158955
Nr1h3Rxra_MA0494.1	Nr1h3::Rxra	MA0494.1	C_Nr1h3::Rxra	83381	0.06522	9013	0.06799	8796	-0.02971	4.37662E-89	88.35886138
SIX2_MA1119.1	SIX2	MA1119.1	C_SIX2	73958	0.05813	6923	0.05846	6590	0.04189	2.6939E-104	103.5696253
NKX2-5_MA0063.2	NKX2-5	MA0063.2	C_NKX2-5	57892	0.0565	4933	0.05692	4670	0.01698	1.31962E-63	62.87955131
HOXD8_MA0910.2	HOXD8	MA0910.2	C_HOXA7	26998	0.05541	2331	0.05475	2198	0.09973	1.0596E-122	121.9748671
MAFA_MA1521.1	MAFA	MA1521.1	C_MAFA	48576	0.08857	8208	0.08821	7609	0.02893	7.4338E-84	83.1287892
KLF3_MA1516.1	KLF3	MA1516.1	C_KLF3	105312	0.17501	30339	0.17963	29981	-0.02385	5.09439E-88	87.29290739
PBX2_MA1113.2	PBX2	MA1113.2	C_PBX2	70893	0.04548	4339	0.0439	3830	0.15342	2.4545E-160	159.6100449
ZNF24_MA1124.1	ZNF24	MA1124.1	C_ZNF24	87142	0.05493	7191	0.05391	6439	0.11896	1.1621E-161	160.9347517
ERFFIGLA_MA1934.1	ERF::FIGLA	MA1934.1	C_ETV5::FIGLA	76695	0.09233	13054	0.09344	12724	-0.03544	2.63087E-96	95.5799007
TFAP2B_MA0813.1	TFAP2B	MA0813.1	C_TFAP2C	72553	0.1216	17278	0.12491	17205	-0.0725	9.1604E-132	131.0380838
OTX1_MA0711.1	OTX1	MA0711.1	C_OTX2	23609	0.0619	2282	0.06286	2247	0.03231	8.05844E-70	69.09374903
BSX_MA0876.1	BSX	MA0876.1	C_MSX1	33192	0.05367	2601	0.05459	2518	0.04027	4.61416E-87	86.33590767
MYC_MA0147.3	MYC	MA0147.3	C_MYC	44234	0.10392	8507	0.10537	8475	-0.05838	3.6492E-107	106.4378039
MZF1_MA0056.2	MZF1	MA0056.2	C_MZF1	74977	0.06795	8602	0.07071	8498	-0.05879	7.5067E-125	124.1245485
HOXB6_MA1500.1	HOXB6	MA1500.1	C_HOXB6	34784	0.04884	2443	0.04945	2398	0.07018	1.0976E-117	116.9595734
NFIC_MA0161.2	NFIC	MA0161.2	C_NFIC	93947	0.06461	10709	0.06757	10683	-0.06318	3.6527E-125	124.4373837
VENTX_MA0724.1	VENTX	MA0724.1	C_VENTX	23046	0.05173	1620	0.0532	1604	0.03875	5.69672E-83	82.24437529
Lhx1_MA1518.2	Lhx1	MA1518.2	C_Lhx1	22150	0.0506	1642	0.054	1741	-0.02699	3.30098E-66	65.48135704
RARB_MA1552.1	RARB	MA1552.1	C_RXRG	39516	0.07645	5157	0.07847	4997	-0.02349	3.50905E-70	69.45481045
Zfx_MA0146.2	Zfx	MA0146.2	C_Zfx	171831	0.12077	39006	0.12442	38749	-0.07945	6.0898E-160	159.2153967
NR6A1_MA1541.1	NR6A1	MA1541.1	C_NR6A1	70006	0.06231	7326	0.0649	7270	-0.04899	1.1735E-110	109.9305088
ZKSCAN3_MA1973.1	ZKSCAN3	MA1973.1	C_ZKSCAN3	97274	0.09276	16490	0.09663	16468	-0.10525	4.4119E-149	148.3553762
ETV2FOXI1_MA1942.1	ETV2::FOXI1	MA1942.1	C_ERF::FOXI1	112019	0.07525	15230	0.07839	15323	-0.06963	9.674E-137	136.0143937
Stat2_MA1623.1	Stat2	MA1623.1	C_Stat2	255640	0.05098	19547	0.05268	19243	0.00651	4.2847E-53	52.36807916
TFAP4ETV1_MA1966.1	TFAP4::ETV1	MA1966.1	C_ETV5::FIGLA	97222	0.10802	19730	0.10967	19353	-0.03296	2.9808E-104	103.5256674
KLF15_MA1513.1	KLF15	MA1513.1	C_PATZ1	145391	0.27681	72315	0.27977	70580	0.07814	8.6353E-145	144.0637222
SREBF2_MA0596.1	SREBF2	MA0596.1	C_SREBF1	80121	0.0652	8656	0.06709	8319	-0.04412	8.7512E-116	115.0579331
TEAD1_MA0090.3	TEAD1	MA0090.3	C_TEAD4	103025	0.06945	12442	0.06834	11549	0.0883	1.4154E-150	149.8491203
TCF12_MA1648.1	TCF12	MA1648.1	C_TCF3	129638	0.10719	26232	0.10798	25349	-0.00824	6.50614E-52	51.18667637
ZNF667_MA1984.1	ZNF667	MA1984.1	C_ZNF667	70717	0.06239	7384	0.06365	6992	-0.01342	9.15745E-59	58.03822533
MYF6_MA0667.1	MYF6	MA0667.1	C_MYF6	47903	0.06017	4618	0.06062	4423	0.01639	1.50278E-53	52.82310333
Bhlha15_MA1472.2	Bhlha15	MA1472.2	C_Ascl2	82832	0.0768	11677	0.07854	11332	-0.0673	6.5148E-134	133.1861015
TP73_MA0861.1	TP73	MA0861.1	C_TP73	36761	0.06446	3705	0.06502	3419	0.02987	9.15332E-76	75.03842138
FOXP2_MA0593.1	FOXP2	MA0593.1	C_FOXP3	117608	0.05105	8949	0.05199	8543	0.04751	1.2914E-120	119.8889541
POU5F1B_MA0792.1	POU5F1B	MA0792.1	C_POU1F1	67372	0.04851	4193	0.04976	4204	0.04315	2.3204E-107	106.6344454
EWSR1-FLI1_MA0149.1	EWSR1-FLI1	MA0149.1	C_EWSR1-FLI1	259186	0.08211	38743	0.08361	37400	0.00492	2.11705E-47	46.67426939
ZSCAN31_MA1722.1	ZSCAN31	MA1722.1	C_ZSCAN31	54329	0.08146	7645	0.08391	7324	-0.02114	2.34165E-76	75.63047792
TFAP2A_MA0810.1	TFAP2A	MA0810.1	C_TFAP2A	96379	0.13135	25154	0.13357	24765	-0.03661	6.3239E-111	110.1990152
Hoxd13_MA0909.3	Hoxd13	MA0909.3	C_CDX2	62422	0.04586	3696	0.04507	3319	0.11815	5.9182E-143	142.2278126
USF1_MA0093.3	USF1	MA0093.3	C_BHLHE41	71384	0.07299	8867	0.07256	8365	0.04219	1.287E-108	107.8904177
SP8_MA0747.1	SP8	MA0747.1	C_KLF9	169157	0.14935	42036	0.15398	41663	-0.03898	1.2336E-126	125.9088143
CTCF_MA0139.1	CTCF	MA0139.1	C_CTCF	137121	0.13061	36656	0.13484	36573	-0.05416	4.3593E-135	134.3605868
Ascl2_MA0816.1	Ascl2	MA0816.1	C_Ascl2	115484	0.07584	16095	0.07725	15555	-0.04166	2.9529E-120	119.5297576
LHX2_MA0700.2	LHX2	MA0700.2	C_MSX1	41342	0.04621	2425	0.04715	2355	0.06955	2.1633E-111	110.6648879
SOX4_MA0867.2	SOX4	MA0867.2	C_SOX4	97662	0.05594	8812	0.05692	8363	0.00819	3.3644E-49	48.47309197
Arx_MA0874.1	Arx	MA0874.1	C_LHX6	26505	0.04679	1492	0.04894	1593	0.01438	5.45603E-41	40.26312321
FOSJUN_MA1126.1	FOS::JUN	MA1126.1	C_FOSL1::JUN	36226	0.0869	5292	0.08126	4608	0.16907	1.3488E-153	152.8700598
HOXC9_MA0485.2	HOXC9	MA0485.2	C_HOXC10	22821	0.05481	1839	0.05302	1573	0.17027	1.9192E-143	142.7168843
PKNOX2_MA0783.1	PKNOX2	MA0783.1	C_PKNOX2	75453	0.05803	6655	0.05886	6333	-0.00946	4.0509E-40	39.39244866
ZKSCAN1_MA1585.1	ZKSCAN1	MA1585.1	C_ZKSCAN1	45553	0.06516	4527	0.06685	4395	-0.01209	2.15736E-42	41.66607711
FOSL2JUND_MA1145.1	FOSL2::JUND	MA1145.1	C_FOSL1::JUN	33621	0.10453	5883	0.09769	5218	0.19291	1.5859E-157	156.7997229
ETV5FOXO1_MA1947.1	ETV5::FOXO1	MA1947.1	C_ERF::FOXI1	97723	0.06612	11348	0.06849	11223	-0.03804	4.1317E-107	106.3838668
NKX2-4_MA2003.1	NKX2-4	MA2003.1	C_NKX2-3	68173	0.06325	7106	0.06514	6974	-0.0402	4.70525E-97	96.32741696
HOXA2_MA0900.2	HOXA2	MA0900.2	C_GSX2	22303	0.04945	1549	0.05048	1550	0.03835	1.41406E-76	75.84953366
Olig2_MA1997.1	Olig2	MA1997.1	C_Ascl2	98621	0.08152	15217	0.08356	14888	-0.07253	1.1179E-142	141.9516117
Sox1_MA0870.1	Sox1	MA0870.1	C_SOX21	50303	0.06375	4465	0.06839	4499	0.01383	3.9839E-49	48.39969112
NEUROG1_MA0623.2	NEUROG1	MA0623.2	C_Atoh1	23337	0.04914	1560	0.04983	1462	0.02647	1.72286E-62	61.76375084
HOXC12_MA0906.1	HOXC12	MA0906.1	C_HOXC10	25087	0.05288	1954	0.05123	1696	0.16099	7.5378E-140	139.122753
FOXP3_MA0850.1	FOXP3	MA0850.1	C_FOXP3	41660	0.05762	3806	0.05902	3625	0.03885	2.35321E-94	93.62834016
GRHL1_MA0647.1	GRHL1	MA0647.1	C_GRHL2	26490	0.06285	2511	0.06505	2431	0.05601	1.00732E-98	97.99683413
Lhx8_MA0705.1	Lhx8	MA0705.1	C_PAX4	25086	0.05248	1699	0.05487	1799	-0.01945	1.03338E-49	48.98574033
Ebf2_MA1604.1	Ebf2	MA1604.1	C_EBF1	111202	0.08035	16558	0.08319	16519	-0.06499	1.1028E-136	135.9574891
ZNF274_MA1592.1	ZNF274	MA1592.1	C_ZNF274	62560	0.06593	6822	0.06708	6512	-0.0023	1.06124E-08	7.974185963
ZNF93_MA1721.1	ZNF93	MA1721.1	C_ZNF93	120151	0.1797	44526	0.17745	42891	0.0693	1.0682E-138	137.9713346
TEAD3_MA0808.1	TEAD3	MA0808.1	C_TEAD4	72220	0.0763	9811	0.07414	8986	0.1252	5.3412E-154	153.2723645
DLX1_MA0879.2	DLX1	MA0879.2	C_HOXB2	28667	0.05284	2175	0.05342	2122	0.0731	3.3767E-114	113.4715021
HEY2_MA0649.1	HEY2	MA0649.1	C_MYC	29394	0.11395	6025	0.11383	6036	-0.02965	5.73774E-74	73.24125904
HOXB4_MA1499.1	HOXB4	MA1499.1	C_GSX2	40571	0.05105	3055	0.05179	3021	0.08688	7.4233E-125	124.1294025
HOXB2_MA0902.2	HOXB2	MA0902.2	C_HOXB2	22456	0.05423	1741	0.05567	1745	0.02757	3.31831E-62	61.47908341
ETS2_MA1484.1	ETS2	MA1484.1	C_ELK4	36066	0.14251	8901	0.1507	9385	-0.17168	5.092E-153	152.2931114
SRF_MA0083.3	SRF	MA0083.3	C_SRF	25782	0.05607	2112	0.05784	2038	-0.0152	3.19149E-45	44.49600624
NRL_MA0842.2	NRL	MA0842.2	C_MAFF	59741	0.0616	6034	0.06254	5798	0.00753	2.48112E-34	33.60535284
TFAP2C_MA0814.2	TFAP2C	MA0814.2	C_TFAP2C	169733	0.10841	34208	0.11033	33582	-0.0478	3.1363E-131	130.5035826
Msgn1_MA1524.2	Msgn1	MA1524.2	C_Msgn1	74457	0.05859	6945	0.06028	6730	-0.00287	3.46834E-10	9.459878137
POU6F1_MA1549.1	POU6F1	MA1549.1	C_POU6F2	47070	0.05267	3698	0.05284	3458	0.07548	5.9224E-122	121.2275033
Yy1_MA0095.3	Yy1	MA0095.3	C_Yy1	100014	0.05897	8090	0.05981	7827	0.04033	1.0303E-110	109.9870187
ELK1SREBF2_MA1933.1	ELK1::SREBF2	MA1933.1	C_ELK1::SREBF2	31804	0.1333	7374	0.13578	7435	-0.05239	1.3111E-105	104.8823623
BARX1_MA0875.1	BARX1	MA0875.1	C_MSX1	31392	0.05184	2322	0.05325	2269	0.03274	1.22606E-79	78.91148786
SOX18_MA1563.2	SOX18	MA1563.2	C_Sox17	42739	0.04845	2922	0.04918	2733	0.02718	3.39754E-77	76.46883577
ZNF692_MA1986.1	ZNF692	MA1986.1	C_ZNF692	112533	0.10185	21957	0.10606	22021	-0.11678	1.2966E-163	162.8871882
THAP1_MA0597.2	THAP1	MA0597.2	C_THAP1	180319	0.09396	32356	0.09822	32196	-0.10944	4.65E-173	172.3325475
FOXO4_MA0848.1	FOXO4	MA0848.1	C_FOXP3	41660	0.05762	3806	0.05902	3625	0.03885	2.35321E-94	93.62834016
Isl1_MA1608.1	Isl1	MA1608.1	C_Isl1	37756	0.06034	3534	0.06185	3365	0.06582	9.0187E-115	114.0448572
TFAP4_MA1570.1	TFAP4	MA1570.1	C_TFAP4	32405	0.0523	2500	0.05258	2318	0.04239	4.40574E-93	92.355981
PAX2_MA0067.2	PAX2	MA0067.2	C_PAX9	26158	0.11192	5532	0.10691	4990	0.18251	7.5217E-152	151.1236843
JUNB_MA1140.2	JUNB	MA1140.2	C_FOSL1::JUN	22357	0.1185	4514	0.10973	4001	0.20564	1.3955E-141	140.8552832
Alx4_MA0853.1	Alx4	MA0853.1	C_LHX6	25134	0.0501	1574	0.05253	1765	-0.00651	3.65196E-17	16.43747407
GLIS1_MA0735.1	GLIS1	MA0735.1	C_GLIS1	34020	0.10501	6611	0.10648	6505	-0.04779	8.4294E-91	90.07420317
JUN_MA0488.1	JUN	MA0488.1	C_FOSL1::JUN	81927	0.07208	9811	0.06946	8717	0.11408	1.8616E-153	152.7301061
ZBTB18_MA0698.1	ZBTB18	MA0698.1	C_ZBTB18	102631	0.05773	9459	0.05863	8832	-0.01408	4.73804E-65	64.32440145
Crx_MA0467.2	Crx	MA0467.2	C_OTX2	45970	0.0543	3539	0.05506	3358	0.03795	2.91889E-92	91.53478192
POU3F4_MA0789.1	POU3F4	MA0789.1	C_POU1F1	61955	0.04918	3938	0.05047	3910	0.03011	3.65189E-88	87.43748222
EGR4_MA0733.1	EGR4	MA0733.1	C_EGR1	78079	0.15231	21540	0.1551	21118	-0.01286	2.26647E-59	58.64465082
CEBPG_MA0838.1	CEBPG	MA0838.1	C_CEBPA	22932	0.07734	3231	0.0755	2962	0.06212	3.0041E-103	102.5222916
ELK1HOXA1_MA1931.1	ELK1::HOXA1	MA1931.1	C_ELK1::HOXA1	33054	0.11864	6545	0.12066	6536	-0.01522	1.17683E-53	52.92928481
IRF8_MA0652.1	IRF8	MA0652.1	C_Irf1	53607	0.06743	6172	0.07367	6694	-0.15992	1.3879E-160	159.8576475
TFAP2B_MA0812.1	TFAP2B	MA0812.1	C_TFAP2C	72370	0.12491	17711	0.12608	17324	-0.02552	3.05564E-89	88.5148976
HSF1_MA0486.2	HSF1	MA0486.2	C_HSF2	52567	0.0625	5284	0.06483	5333	0.02019	6.80736E-68	67.1670211
SP4_MA0685.2	SP4	MA0685.2	C_KLF12	228310	0.16273	63146	0.16796	62553	-0.02633	1.5299E-110	109.8153314
RARARXRG_MA1149.1	RARA::RXRG	MA1149.1	C_RARA::RXRG	80396	0.0843	12325	0.08704	12143	-0.06209	6.2112E-123	122.2068267
HES1_MA1099.2	HES1	MA1099.2	C_MYC	32000	0.19486	11471	0.19139	11285	0.04616	2.89344E-90	89.53858542
PAX3_MA1546.1	PAX3	MA1546.1	C_PAX3	17237	0.07448	2236	0.07419	2099	0.05668	1.21648E-86	85.91489344
CEBPA_MA0102.4	CEBPA	MA0102.4	C_CEBPA	69542	0.05623	6304	0.05523	5635	0.08827	1.0154E-136	135.9933442
ZBTB7C_MA0695.1	ZBTB7C	MA0695.1	C_ZBTB7B	51081	0.09754	9220	0.09755	8887	-0.01948	3.42248E-68	67.46565854
ZNF16_MA1654.1	ZNF16	MA1654.1	C_ZNF16	121439	0.08066	17438	0.08295	16993	-0.04519	4.3245E-123	122.3640601
KLF13_MA0657.1	KLF13	MA0657.1	C_KLF13	52543	0.14836	12291	0.15203	12097	-0.03313	1.83481E-85	84.73640846
STAT3_MA0144.2	STAT3	MA0144.2	C_Stat4	125000	0.07251	14747	0.07689	14587	0.00406	3.27303E-23	22.4850501
MEIS1_MA1639.1	MEIS1	MA1639.1	C_PBX2	53565	0.04979	3776	0.0476	3260	0.15251	1.3406E-159	158.8726952
FEV_MA0156.3	FEV	MA0156.3	C_ELK4	28504	0.17349	8344	0.18064	8627	-0.12576	1.1003E-129	128.9584782
EBF1_MA0154.4	EBF1	MA0154.4	C_EBF1	120584	0.08006	18068	0.08313	18018	-0.06471	5.0198E-136	135.2993097
Nobox_MA0125.1	Nobox	MA0125.1	C_GBX2	34024	0.04985	2300	0.05141	2388	0.02823	6.87391E-78	77.16279624
Mlxip_MA0622.1	Mlxip	MA0622.1	C_MYC	31276	0.09549	5452	0.09653	5376	-0.05507	2.53406E-96	95.59618369
GCM1_MA0646.1	GCM1	MA0646.1	C_GCM1	34475	0.08696	5686	0.08848	5516	-0.04815	8.46853E-93	92.07219191
ZBTB33_MA0527.1	ZBTB33	MA0527.1	C_ZBTB33	17169	0.23598	7415	0.23247	7202	0.1059	2.3265E-114	113.6333042
TBX18_MA1565.1	TBX18	MA1565.1	C_TBX18	109582	0.06464	11365	0.0666	11086	-0.04856	3.5928E-132	131.4445664
Ikzf3_MA1992.1	Ikzf3	MA1992.1	C_Erg	203026	0.08622	32634	0.08984	32798	-0.07918	9.1196E-152	151.0400247
Ptf1A_MA1619.1	Ptf1A	MA1619.1	C_Ascl2	75797	0.07657	10688	0.07778	10220	-0.05104	6.0075E-117	116.2213065
CDX4_MA1473.1	CDX4	MA1473.1	C_HOXA10	60503	0.04673	3800	0.04537	3276	0.1394	8.0674E-157	156.0932681
SOX8_MA0868.2	SOX8	MA0868.2	C_Sox17	56396	0.05137	4270	0.05217	4001	0.01215	1.39283E-49	48.85610049
ELK1HOXB13_MA1932.1	ELK1::HOXB13	MA1932.1	C_ELK1::HOXB13	29404	0.09616	4787	0.09784	4746	-0.0003	0.803143536	0.095206832
NFIA_MA0670.1	NFIA	MA0670.1	C_NFIA	69204	0.05948	7051	0.06276	7230	-0.05483	2.205E-121	120.656597
CTCFL_MA1102.2	CTCFL	MA1102.2	C_CTCFL	144629	0.1544	44173	0.158	43494	-0.03181	2.0569E-110	109.6867949
mix-a_MA0621.1	mix-a	MA0621.1	C_PAX4	40394	0.04379	2115	0.04616	2417	0.02716	9.64149E-78	77.01585583
Zic2_MA1629.1	Zic2	MA1629.1	C_Zic2	181108	0.08348	28166	0.08608	27738	-0.07178	3.3866E-144	143.4702322
CUX1_MA0754.2	CUX1	MA0754.2	C_ONECUT1	13970	0.04419	624	0.04422	599	0.11204	4.1011E-117	116.3871046
Nr5A2_MA0505.2	Nr5A2	MA0505.2	C_NR5A1	96661	0.06115	9830	0.06327	9564	-0.03288	5.91566E-98	97.22799713
NR2F1_MA0017.2	NR2F1	MA0017.2	C_Nr1H2	111086	0.06357	11664	0.06747	11931	-0.0763	5.5443E-139	138.2561548
NR4A2RXRA_MA1147.1	NR4A2::RXRA	MA1147.1	C_NR2F1	40074	0.07957	5533	0.08375	5648	-0.06858	9.5874E-119	118.0183005
ZNF549_MA1728.1	ZNF549	MA1728.1	C_ZNF549	166603	0.09072	29378	0.09375	28940	-0.08553	3.9162E-154	153.4071357
TBX1_MA0805.1	TBX1	MA0805.1	C_TBX1	68575	0.06063	6508	0.06222	6261	-0.03912	1.4744E-102	101.8313949
FOXA2_MA0047.3	FOXA2	MA0047.3	C_FOXP3	81476	0.05128	5926	0.05222	5573	0.0709	5.1034E-127	126.2921444
MEIS2_MA0774.1	MEIS2	MA0774.1	C_MEIS3	68497	0.07036	8259	0.07179	8081	-0.02568	1.63974E-79	78.78522384
Foxj2_MA0614.1	Foxj2	MA0614.1	C_FOXP3	51780	0.05069	3713	0.05128	3546	0.06825	8.9484E-121	120.0482539
BARHL1_MA0877.3	BARHL1	MA0877.3	C_BARHL2	8705	0.07792	1228	0.07776	1177	0.06433	1.96693E-79	78.70621078
Gata3_MA0037.4	Gata3	MA0037.4	C_GATA6	62225	0.04562	3726	0.04664	3549	0.03881	6.102E-101	100.214529
MEOX2_MA0706.1	MEOX2	MA0706.1	C_MEOX2	38852	0.04689	2498	0.04832	2571	0.05566	2.7467E-101	100.5611915
Arntl_MA0603.1	Arntl	MA0603.1	C_ARNT2	25802	0.11198	5216	0.10985	5066	0.01053	4.08575E-38	37.38872807
RARA_MA0729.1	RARA	MA0729.1	C_RARA	84987	0.05428	6763	0.05644	6754	-0.02387	1.03396E-84	83.98549459
TGIF2_MA0797.1	TGIF2	MA0797.1	C_PKNOX2	63442	0.0586	5710	0.05962	5462	-0.02212	1.70349E-75	74.76866136
Foxo1_MA0480.2	Foxo1	MA0480.2	C_FOXP3	87234	0.05403	7243	0.05486	6870	0.05144	8.034E-122	121.0950674
TBX21_MA0690.2	TBX21	MA0690.2	C_TBX18	70736	0.05721	6153	0.05886	5883	-0.03367	2.14833E-97	96.66789871
HINFP_MA0131.2	HINFP	MA0131.2	C_HINFP	33409	0.18431	12345	0.18165	12000	0.04542	9.03976E-98	97.0438432
RORC_MA1151.1	RORC	MA1151.1	C_RORB	50877	0.05343	4203	0.05768	4558	-0.0752	8.792E-128	127.0559128
RELB_MA1117.1	RELB	MA1117.1	C_RELB	64572	0.07836	9215	0.08151	9361	-0.04076	2.19665E-98	97.65823892
OVOL1_MA1544.1	OVOL1	MA1544.1	C_OVOL2	7940	0.08094	1115	0.0817	1059	0.02543	3.80281E-39	38.41989539
ZNF211_MA1974.1	ZNF211	MA1974.1	C_ZNF211	47756	0.05781	2973	0.06414	2848	0.00571	3.79614E-17	16.42065774
Hmx1_MA0896.1	Hmx1	MA0896.1	C_Hmx3	38604	0.04832	2622	0.04884	2463	0.0616	4.9303E-115	114.3071276
OVOL2_MA1545.1	OVOL2	MA1545.1	C_OVOL2	5585	0.10735	1089	0.10831	1054	0.01941	2.6731E-31	30.57298512
HOXB8_MA1502.1	HOXB8	MA1502.1	C_HOXA7	26998	0.05541	2331	0.05475	2198	0.09973	1.0596E-122	121.9748671
PRDM1_MA0508.3	PRDM1	MA0508.3	C_PRDM1	155602	0.06187	15570	0.06274	15017	0.02379	2.1317E-102	101.6712689
ETV5FOXI1_MA1946.1	ETV5::FOXI1	MA1946.1	C_ERF::FOXI1	86831	0.07329	11421	0.07553	11312	-0.03688	9.0572E-110	109.0430055
GSX1_MA0892.1	GSX1	MA0892.1	C_PAX4	37775	0.04968	2491	0.05181	2636	0.00457	6.03758E-13	12.21913675
BARX2_MA1471.1	BARX2	MA1471.1	C_BARX2	71332	0.04482	4064	0.0456	3968	0.08584	2.8388E-138	137.5468654
EN1_MA0027.2	EN1	MA0027.2	C_PAX4	23362	0.05163	1577	0.05417	1691	-0.01268	5.37996E-34	33.26922072
Npas2_MA0626.1	Npas2	MA0626.1	C_MYC	30683	0.09115	5036	0.09304	5018	-0.06935	8.2266E-110	109.0847808
CREB3L4_MA1474.1	CREB3L4	MA1474.1	C_CREB3L4	29358	0.11674	6252	0.11619	6074	-0.01053	1.20648E-30	29.91847858
FOSBJUN_MA1127.1	FOSB::JUN	MA1127.1	C_FOSL1::JUN	29110	0.10376	5123	0.09582	4436	0.21652	2.0916E-151	150.679523
CDX2_MA0465.2	CDX2	MA0465.2	C_CDX2	80520	0.04558	4746	0.04443	4266	0.13549	4.2719E-163	162.3693767
Arid3a_MA0151.1	Arid3a	MA0151.1	C_Arid3a	183040	0.04353	10124	0.04351	9663	0.10852	1.9108E-171	170.7187895
ASCL1_MA1100.2	ASCL1	MA1100.2	C_Ascl2	94774	0.08072	14439	0.08205	13960	-0.04599	2.0834E-111	110.6812365
ZNF701_MA1987.1	ZNF701	MA1987.1	C_ZNF701	242627	0.09749	43390	0.09953	42349	-0.01461	1.73781E-89	88.75999757
MAX_MA0058.3	MAX	MA0058.3	C_MYC	30208	0.0997	5510	0.10034	5460	-0.04281	1.71349E-90	89.76611831
ETV5_MA0765.3	ETV5	MA0765.3	C_ELK4	23232	0.19978	7668	0.20693	7858	-0.11637	4.9137E-126	125.3085914
BHLHE22_MA0818.2	BHLHE22	MA0818.2	C_Atoh1	17149	0.0466	996	0.04728	925	0.02787	2.56756E-61	60.59047879
ZNF652_MA1657.1	ZNF652	MA1657.1	C_ZNF652	65963	0.05501	5316	0.05607	5188	0.04892	4.9488E-110	109.3054975
DRGX_MA1481.1	DRGX	MA1481.1	C_PAX4	25882	0.04774	1592	0.04986	1738	0.00306	0.000424684	3.37193404
SOX9_MA0077.1	SOX9	MA0077.1	C_Sox17	45630	0.05208	3469	0.05314	3322	0.0087	8.46914E-33	32.07216074
FLI1_MA0475.2	FLI1	MA0475.2	C_Erg	31636	0.14949	8003	0.15706	8382	-0.1446	3.2892E-138	137.4829081
ZNF354C_MA0130.1	ZNF354C	MA0130.1	C_ZNF354C	127486	0.06451	12416	0.068	12301	-0.04277	3.7754E-118	117.42304
CEBPG_MA1636.1	CEBPG	MA1636.1	C_CEBPG	78523	0.0611	7354	0.06123	6649	0.08255	8.8296E-139	138.0540572
ZNF574_MA1982.1	ZNF574	MA1982.1	C_ZNF574	90068	0.10845	18023	0.11102	17742	-0.07058	6.826E-132	131.1658325
IRF6_MA1509.1	IRF6	MA1509.1	C_IRF6	17665	0.08541	2781	0.08801	2702	-0.0148	1.40371E-29	28.85272352
MITF_MA0620.3	MITF	MA0620.3	C_BHLHE41	33504	0.08344	4747	0.08139	4429	0.08684	1.3059E-118	117.8840787
Jun_MA0489.2	Jun	MA0489.2	C_FOSL1	102892	0.09639	20590	0.07622	14225	0.52654	2.1904E-224	223.6594858
ONECUT1_MA0679.2	ONECUT1	MA0679.2	C_ONECUT1	71408	0.04134	3338	0.04131	3182	0.13879	1.1589E-159	158.9359398
RXRG_MA1556.1	RXRG	MA1556.1	C_RXRG	48808	0.08349	7088	0.08557	6944	-0.0435	2.9364E-99	98.53217779
Rfx6_MA1724.1	Rfx6	MA1724.1	C_Rfx6	60133	0.07924	7968	0.07908	7613	0.01493	8.36719E-57	56.07742054
NR2F2_MA1111.1	NR2F2	MA1111.1	C_Nr1H2	82788	0.06385	8715	0.06813	8907	-0.06678	2.102E-127	126.6773748
HOXC10_MA0905.1	HOXC10	MA0905.1	C_HOXC10	31683	0.05128	2285	0.04996	2030	0.15677	1.244E-143	142.9051712
FOSL1JUN_MA1129.1	FOSL1::JUN	MA1129.1	C_FOSL1::JUN	17759	0.11522	3459	0.1056	2975	0.24782	9.6652E-151	150.0147901
Dmbx1_MA0883.1	Dmbx1	MA0883.1	C_Dmbx1	35014	0.05269	2619	0.05352	2518	0.04603	2.97583E-98	97.52639173
Ptf1A_MA1620.1	Ptf1A	MA1620.1	C_Rbpjl	109851	0.06097	10563	0.06036	9590	0.0126	4.49307E-62	61.34745713
Ddit3Cebpa_MA0019.1	Ddit3::Cebpa	MA0019.1	C_Ddit3::Cebpa	50126	0.06349	4995	0.06544	4722	-0.00195	5.99303E-05	4.222353345
HES2_MA0616.2	HES2	MA0616.2	C_MYC	26311	0.13409	6373	0.13194	6295	0.00245	9.32014E-05	4.030577488
FOXI1_MA0042.2	FOXI1	MA0042.2	C_FOXP3	41660	0.05762	3806	0.05902	3625	0.03885	2.35321E-94	93.62834016
Nfat5_MA0606.2	Nfat5	MA0606.2	C_Nfatc2	138693	0.04953	9916	0.0497	9364	0.07981	2.8391E-146	145.5468233
E2F2_MA0864.2	E2F2	MA0864.2	C_E2F4	11505	0.12314	2816	0.12442	2761	-0.03106	7.97082E-61	60.09849705
DMRTC2_MA1479.1	DMRTC2	MA1479.1	C_DMRTA1	50321	0.05159	3313	0.05273	3126	0.08514	1.2383E-132	131.9071583
NR2C2_MA0504.1	NR2C2	MA0504.1	C_NR2C2	139045	0.0906	23421	0.09627	24035	-0.11722	4.1946E-165	164.3773095
EBF3_MA1637.1	EBF3	MA1637.1	C_EBF1	106106	0.08351	16617	0.08644	16645	-0.07111	7.3092E-134	133.1361294
ZNF282_MA1154.1	ZNF282	MA1154.1	C_ZNF282	70185	0.06978	8459	0.0716	8259	-0.01272	4.04482E-56	55.39310081
HOXD10_MA1506.1	HOXD10	MA1506.1	C_HOXC10	25809	0.05502	2170	0.05326	1901	0.16418	1.5267E-142	141.8162376
POU2F3_MA0627.2	POU2F3	MA0627.2	C_POU2F3	87288	0.04938	5462	0.05109	5435	0.05461	1.9126E-118	117.7183782
TBX19_MA0804.1	TBX19	MA0804.1	C_TBXT	26417	0.05252	2083	0.05315	1962	0.02341	9.55316E-59	58.01985306
ELF3_MA0640.2	ELF3	MA0640.2	C_EHF	204344	0.08237	30841	0.08419	29769	-0.00817	1.83979E-56	55.73523146
JDP2_MA0655.1	JDP2	MA0655.1	C_FOSL1	73001	0.08979	13360	0.06952	8889	0.55631	1.0968E-218	217.9598712
ESR2_MA0258.2	ESR2	MA0258.2	C_ESR2	102930	0.0753	13929	0.07813	13894	-0.07005	4.5599E-138	137.3410493
BHLHE41_MA0636.1	BHLHE41	MA0636.1	C_BHLHE41	17181	0.11705	3556	0.11296	3414	0.06051	1.26574E-93	92.89765659
EHF_MA0598.3	EHF	MA0598.3	C_EHF	180310	0.08516	28040	0.08693	26870	0.00901	5.57191E-62	61.25399602
FLI1DRGX_MA1949.1	FLI1::DRGX	MA1949.1	C_ETV5::DRGX	37780	0.07465	4625	0.07681	4628	-0.00817	1.51106E-26	25.82071809
Sox11_MA0869.2	Sox11	MA0869.2	C_SOX4	129576	0.05746	12208	0.05887	11865	0.00265	9.26683E-17	16.03306876
LBX2_MA0699.1	LBX2	MA0699.1	C_ISX	29051	0.05049	1896	0.05324	2015	-0.01967	1.26063E-55	54.89941284
NR3C2_MA0727.1	NR3C2	MA0727.1	C_NR3C1	35909	0.06782	4435	0.07054	4257	-0.03858	6.00128E-88	87.22175618
ATOH7_MA1468.1	ATOH7	MA1468.1	C_Atoh1	41660	0.05353	3346	0.05486	3134	0.00321	1.1086E-11	10.95522479
Nr2e1_MA0676.1	Nr2e1	MA0676.1	C_Nr2e1	72533	0.05155	5423	0.05239	5291	0.04836	1.1316E-114	113.9463109
Rarb_MA0858.1	Rarb	MA0858.1	C_RARA	67037	0.06655	7629	0.06815	7339	-0.03079	2.08297E-91	90.6813168
FOXG1_MA0613.1	FOXG1	MA0613.1	C_FOXP3	72577	0.05078	5027	0.05146	4751	0.07047	5.6644E-127	126.2468493
CREB3L4_MA1475.1	CREB3L4	MA1475.1	C_FOSL1::JUN	15047	0.16372	4117	0.15325	3788	0.1721	1.4947E-133	132.8254541
ETV3_MA0763.1	ETV3	MA0763.1	C_ELK4	27535	0.14845	6803	0.1543	6954	-0.09333	1.0268E-119	118.9885043
RFX1_MA0509.3	RFX1	MA0509.3	C_RFX1	24985	0.09392	3873	0.08979	3638	0.09077	1.6974E-115	114.7702081
FOXC1_MA0032.2	FOXC1	MA0032.2	C_FOXC2	103361	0.04604	5979	0.04576	5380	0.14464	1.1721E-159	158.9310251
ARNT2_MA1464.1	ARNT2	MA1464.1	C_ARNT2	24508	0.10962	4844	0.10747	4716	0.00828	6.19177E-26	25.20818499
MLXIPL_MA0664.1	MLXIPL	MA0664.1	C_ARNT2	19561	0.10221	3578	0.09993	3438	0.0452	5.29886E-86	85.27581766
CEBPE_MA0837.2	CEBPE	MA0837.2	C_CEBPA	15606	0.07827	2279	0.07612	2059	0.05876	1.49115E-85	84.82647943
JUND_MA0491.2	JUND	MA0491.2	C_FOSL1	92902	0.09547	18360	0.07441	12428	0.56333	1.0951E-224	223.9605268
ERFHOXB13_MA1937.1	ERF::HOXB13	MA1937.1	C_ERF::HOXB13	40766	0.06854	4493	0.06949	4403	0.02255	9.46455E-65	64.02390024
HES5_MA0821.2	HES5	MA0821.2	C_MYC	25141	0.10525	4722	0.10499	4686	-0.00307	7.52744E-05	4.123352775
Hoxa11_MA0911.1	Hoxa11	MA0911.1	C_HOXC10	24067	0.05309	1907	0.05082	1648	0.17261	1.157E-149	148.936655
NR2F6_MA1539.1	NR2F6	MA1539.1	C_NR2F1	41521	0.07152	5377	0.07428	5382	-0.06246	5.4965E-108	107.2599109
ARNTHIF1A_MA0259.1	ARNT::HIF1A	MA0259.1	C_HIF1A	14616	0.10899	2968	0.11359	3154	-0.13203	2.9658E-119	118.5278593
Six3_MA0631.1	Six3	MA0631.1	C_Six3	36755	0.04634	2098	0.04794	2019	0.00408	1.72032E-07	6.764390048
HOXC11_MA0651.2	HOXC11	MA0651.2	C_HOXC10	19190	0.05507	1624	0.05369	1450	0.13921	7.7598E-134	133.1101469
SIX1_MA1118.1	SIX1	MA1118.1	C_SIX1	54053	0.05856	5172	0.05839	4832	0.06271	2.9503E-121	120.5301371
Stat4_MA0518.1	Stat4	MA0518.1	C_Stat4	107314	0.06889	12285	0.07199	12107	0.01555	3.25993E-73	72.48679145
KLF7_MA1959.1	KLF7	MA1959.1	C_KLF4	206593	0.17701	62498	0.1823	62049	-0.02099	8.5434E-104	103.0683688
CEBPD_MA0836.2	CEBPD	MA0836.2	C_CEBPA	63686	0.06047	6470	0.05933	5777	0.07972	1.647E-127	126.7833089
Smad4_MA1153.1	Smad4	MA1153.1	C_SMAD2	50911	0.07415	6186	0.07843	6159	-0.05275	1.8733E-107	106.7273976
TGIF2LX_MA1571.1	TGIF2LX	MA1571.1	C_PKNOX2	40530	0.06353	4288	0.06421	4076	-0.02203	2.26334E-64	63.64525065
NR2C1_MA1535.1	NR2C1	MA1535.1	C_NR2C1	84857	0.07257	11143	0.07555	10980	-0.05593	1.0331E-124	123.9858607
Arid3b_MA0601.1	Arid3b	MA0601.1	C_Arid3b	62910	0.03918	2696	0.03954	2745	0.11183	2.0412E-144	143.6901229
BACH1_MA1633.2	BACH1	MA1633.2	C_FOSL1	96528	0.09562	18887	0.07513	12906	0.54374	4.858E-223	222.3135394
FOXL1_MA0033.2	FOXL1	MA0033.2	C_FOXP3	41660	0.05762	3806	0.05902	3625	0.03885	2.35321E-94	93.62834016
CTCF_MA1930.1	CTCF	MA1930.1	C_CTCF	135602	0.11824	32067	0.12216	32038	-0.07201	6.7447E-148	147.1710402
Foxo3_MA0157.3	Foxo3	MA0157.3	C_FOXP3	82912	0.05201	6422	0.05296	6138	0.06183	3.6229E-131	130.4409388
Nfe2l2_MA0150.2	Nfe2l2	MA0150.2	C_MAFG::NFE2L1	100433	0.08108	15517	0.07282	12516	0.23446	1.316E-189	188.8807535
MYOD1_MA0499.2	MYOD1	MA0499.2	C_MYOD1	127299	0.0711	15772	0.07133	14903	-0.01348	2.77206E-80	79.55719683
HOXA4_MA1496.1	HOXA4	MA1496.1	C_GSX2	38257	0.05397	3178	0.05408	3076	0.10306	3.8388E-129	128.4158076
Nkx3-1_MA0124.2	Nkx3-1	MA0124.2	C_ISL2	49340	0.05689	4254	0.0572	4007	0.03656	1.00227E-90	89.9990161
Erg_MA0474.3	Erg	MA0474.3	C_Erg	185886	0.08173	28171	0.0848	28204	-0.06361	1.0012E-145	144.9994932
ISX_MA0654.1	ISX	MA0654.1	C_ISX	26639	0.04971	1591	0.05224	1729	-0.01187	1.09994E-39	38.95863245
NFYC_MA1644.1	NFYC	MA1644.1	C_NFYA	51482	0.10677	7633	0.10509	7250	0.0519	1.1586E-109	108.936085
JDP2_MA0656.1	JDP2	MA0656.1	C_FOSL1::JUN	27986	0.10782	5170	0.09963	4490	0.22189	1.0175E-158	157.9924506
FLI1FOXI1_MA1950.1	FLI1::FOXI1	MA1950.1	C_ERF::FOXI1	111291	0.06751	13199	0.07045	13240	-0.05332	9.2515E-126	125.033786
Lef1_MA0768.2	Lef1	MA0768.2	C_Hnf1A	82495	0.06327	7748	0.06803	7658	-0.00847	1.08167E-43	42.96590566
ZBTB14_MA1650.1	ZBTB14	MA1650.1	C_ZBTB14	64266	0.23243	28771	0.23088	27785	0.08775	1.242E-131	130.9058667
DLX6_MA0882.1	DLX6	MA0882.1	C_MSX1	32072	0.04821	2082	0.05015	2186	0.02211	1.70605E-63	62.76800905
GLI3_MA1491.2	GLI3	MA1491.2	C_GLI3	63062	0.08206	9117	0.08443	8998	-0.08123	1.3293E-134	133.8763704
TFDP1_MA1122.1	TFDP1	MA1122.1	C_E2F6	63524	0.22865	28131	0.23015	27378	0.05891	3.7369E-124	123.4274877
RARA_MA0730.1	RARA	MA0730.1	C_RARA	72579	0.07377	9300	0.07557	9104	-0.05328	1.7409E-120	119.759219
ESRRA_MA0592.3	ESRRA	MA0592.3	C_Esrrg	86442	0.06302	9337	0.06554	9242	-0.04112	2.9602E-104	103.5286825
TFAP2C_MA0815.1	TFAP2C	MA0815.1	C_TFAP2C	63612	0.12894	16215	0.13195	16099	-0.06484	4.5558E-121	120.3414401
ZNF449_MA1656.1	ZNF449	MA1656.1	C_ZNF449	111583	0.09499	19120	0.09832	18827	-0.07339	2.1654E-139	138.6644623
PpargRxra_MA0065.2	Pparg::Rxra	MA0065.2	C_Pparg::Rxra	170141	0.07443	22758	0.07997	23752	-0.12939	2.7495E-173	172.5607457
Creb5_MA0840.1	Creb5	MA0840.1	C_FOSL1::JUN	27768	0.1037	4877	0.09613	4269	0.21626	2.7018E-156	155.5683441
ETV2_MA0762.1	ETV2	MA0762.1	C_Erg	49766	0.10206	8677	0.1091	9116	-0.11364	1.4428E-139	138.8407961
NKX6-2_MA0675.1	NKX6-2	MA0675.1	C_NKX6-2	36947	0.04829	2445	0.05023	2553	0.02055	1.6892E-66	65.7723181
HNF4A_MA1494.1	HNF4A	MA1494.1	C_HNF4A	63033	0.06397	6959	0.07378	8176	-0.23657	3.1603E-177	176.5002649
NFYA_MA0060.3	NFYA	MA0060.3	C_NFYA	47771	0.116	7707	0.11389	7340	0.05083	2.5751E-105	104.5892007
SOX2_MA0143.4	SOX2	MA0143.4	C_SOX13	60659	0.05046	4344	0.05113	4104	0.02171	2.21736E-78	77.65416418
HAND2_MA1638.1	HAND2	MA1638.1	C_Neurod2	95029	0.06184	9905	0.06363	9565	-0.03819	7.4163E-108	107.1298141
RORA_MA0072.1	RORA	MA0072.1	C_RORA	55505	0.05279	4495	0.05561	4531	-0.02992	8.93877E-94	93.04872221
FOSL1JUND_MA1143.1	FOSL1::JUND	MA1143.1	C_FOSL1::JUND	26928	0.10164	4568	0.09416	3983	0.2308	1.5995E-159	158.7960221
Arnt_MA0004.1	Arnt	MA0004.1	C_MYC	46141	0.09978	8294	0.0997	8115	-0.03021	3.98824E-84	83.39921861
FOXK2_MA1103.2	FOXK2	MA1103.2	C_FOXP3	77809	0.05253	5955	0.05356	5656	0.06071	9.0183E-126	125.044874
BATF_MA1634.1	BATF	MA1634.1	C_FOSL1	105893	0.09285	20180	0.07392	14040	0.50078	6.8702E-223	222.1630314
TCF7L1_MA1421.1	TCF7L1	MA1421.1	C_TCF7L1	94074	0.06167	8526	0.06788	8808	-0.053	5.6027E-121	120.251601
HOXB2ELK1_MA1957.1	HOXB2::ELK1	MA1957.1	C_HOXB2::ELK1	33451	0.10192	5712	0.10433	5756	-0.02192	7.6609E-67	66.11572037
SNAI1_MA1558.1	SNAI1	MA1558.1	C_Rbpjl	124535	0.06736	13938	0.06758	13027	-0.005	1.51479E-27	26.8196468
MSX1_MA0666.2	MSX1	MA0666.2	C_MSX1	32653	0.05058	2232	0.05247	2305	0.01976	5.12433E-56	55.29036293
HIC2_MA0738.1	HIC2	MA0738.1	C_HIC2	90177	0.07129	11151	0.07378	10858	-0.06709	1.2529E-129	128.9020796
ZBTB12_MA1649.1	ZBTB12	MA1649.1	C_ZBTB12	71988	0.06705	8294	0.06849	8064	-0.00921	5.79786E-48	47.2367321
NR2F1_MA1537.1	NR2F1	MA1537.1	C_NR2C2	85160	0.07129	10728	0.07916	11768	-0.18036	1.2853E-171	170.8910015
ETV1_MA0761.2	ETV1	MA0761.2	C_Erg	182983	0.07978	26925	0.08263	26886	-0.05845	2.0022E-145	144.6985027
Alx1_MA0854.1	Alx1	MA0854.1	C_LHX6	30023	0.04769	1792	0.05033	2015	0.00391	7.54331E-13	12.1224379
PHOX2A_MA0713.1	PHOX2A	MA0713.1	C_PHOX2B	47884	0.04021	2221	0.04028	2146	0.10485	2.8994E-134	133.5376968
Nr2F6_MA0728.1	Nr2F6	MA0728.1	C_Nr2F6	101136	0.0553	8357	0.05823	8622	-0.05961	1.4407E-130	129.8414282
HOXB5_MA0904.2	HOXB5	MA0904.2	C_MEOX2	20623	0.05117	1497	0.05121	1467	0.08184	7.8415E-112	111.1056016
Foxl2_MA1607.1	Foxl2	MA1607.1	C_FOXP3	98858	0.04767	6369	0.04806	6034	0.0885	4.4121E-138	137.3553541
Sox3_MA0514.2	Sox3	MA0514.2	C_SOX13	59462	0.05372	4797	0.05489	4528	-0.004	3.12383E-20	19.50531193
TEAD2_MA1121.1	TEAD2	MA1121.1	C_TEAD4	96883	0.07432	12623	0.07373	11904	0.08013	4.0195E-136	135.3958273
SREBF1_MA0595.1	SREBF1	MA0595.1	C_SREBF1	83787	0.069	9602	0.07078	9250	-0.04851	2.678E-114	113.5721817
E2F6_MA0471.2	E2F6	MA0471.2	C_E2F6	163072	0.14596	44981	0.14858	44114	0.00212	6.91243E-14	13.16036901
GFI1_MA0038.2	GFI1	MA0038.2	C_Gfi1B	74036	0.06354	7052	0.0637	6608	0.04455	4.0496E-110	109.3925868
NFKB2_MA0778.1	NFKB2	MA0778.1	C_NFKB2	62231	0.07323	8090	0.0775	8367	-0.09505	1.6575E-131	130.7805443
GCM2_MA0767.1	GCM2	MA0767.1	C_GCM2	29275	0.08855	4804	0.09049	4684	-0.04839	4.41247E-92	91.3553181
PPARG_MA0066.1	PPARG	MA0066.1	C_PPARG	65396	0.06635	7371	0.06804	7197	-0.03669	7.9093E-99	98.10185988
RFX3_MA0798.3	RFX3	MA0798.3	C_RFX1	26491	0.09835	4432	0.09473	4217	0.07082	2.7124E-108	107.566648
ZNF675_MA1714.1	ZNF675	MA1714.1	C_ZNF675	100463	0.06433	10911	0.06502	10412	0.01881	4.42622E-80	79.35396745
Elf5_MA0136.3	Elf5	MA0136.3	C_Elf5	201492	0.07687	28129	0.07794	26573	0.03323	1.6119E-117	116.7926534
FOXD3_MA0041.2	FOXD3	MA0041.2	C_FOXD3	147940	0.0422	7664	0.04239	7228	0.09533	7.9531E-155	154.0994652
SPDEF_MA0686.1	SPDEF	MA0686.1	C_SPDEF	25707	0.11936	5199	0.12373	5316	-0.10057	5.0162E-122	121.2996293
BHLHE22_MA1635.1	BHLHE22	MA1635.1	C_Ascl2	104597	0.08104	15964	0.08308	15545	-0.07364	1.0997E-138	137.9587229
GSC_MA0648.1	GSC	MA0648.1	C_OTX2	31306	0.05993	2796	0.06077	2707	0.01985	1.60726E-55	54.79391474
Pax7_MA0680.2	Pax7	MA0680.2	C_Pax7	56058	0.04114	2635	0.04144	2646	0.1188	2.4694E-140	139.6074004
BARHL2_MA0635.1	BARHL2	MA0635.1	C_BARHL2	18873	0.05355	1566	0.0534	1437	0.10078	7.0194E-115	114.1537005
ZNF382_MA1594.1	ZNF382	MA1594.1	C_ZNF382	60351	0.06155	5858	0.06317	5652	-0.01964	1.88137E-69	68.72552468
HOXA1_MA1495.1	HOXA1	MA1495.1	C_MEOX2	23147	0.04688	1441	0.04819	1456	0.05365	6.3579E-99	98.19668333
STAT1_MA0137.3	STAT1	MA0137.3	C_Stat4	96929	0.07699	12058	0.08217	12102	0.01425	1.04376E-67	66.98139903
SOHLH2_MA1560.1	SOHLH2	MA1560.1	C_MYC	20931	0.11824	4247	0.11825	4168	-0.04034	6.29204E-82	81.20120834
Atf3_MA1988.1	Atf3	MA1988.1	C_FOSL1	107735	0.09433	20942	0.07525	14641	0.49955	6.9195E-219	218.1599222
ZNF143_MA0088.2	ZNF143	MA0088.2	C_ZNF76	69941	0.07663	7575	0.08133	7472	-0.04385	9.3442E-109	108.0294572
NEUROG2_MA0669.1	NEUROG2	MA0669.1	C_NEUROG2	40870	0.05506	3490	0.05622	3290	0.0087	2.33298E-31	30.63208877
ZNF417_MA1727.1	ZNF417	MA1727.1	C_ZNF417	40573	0.12811	10407	0.13089	10269	-0.05509	1.3705E-104	103.8631226
Twist2_MA0633.2	Twist2	MA0633.2	C_Ascl2	103895	0.08131	15990	0.08338	15610	-0.07344	5.6993E-140	139.2441822
ZNF454_MA1712.1	ZNF454	MA1712.1	C_ZNF454	163498	0.14267	48512	0.1449	47844	-0.03877	2.896E-121	120.5381945
HOXD3_MA0912.2	HOXD3	MA0912.2	C_GSX2	31452	0.04807	2058	0.04938	2099	0.03715	7.20018E-82	81.14265686
HOXC8_MA1505.1	HOXC8	MA1505.1	C_MEOX2	20465	0.04735	1370	0.04806	1332	0.09292	3.3957E-118	117.469077
ZNF528_MA1597.1	ZNF528	MA1597.1	C_ZNF528	108260	0.07569	14519	0.07768	14144	-0.0196	2.65117E-82	81.57656289
ZNF263_MA0528.2	ZNF263	MA0528.2	C_ZNF263	237578	0.12066	53647	0.123	52559	-0.01785	1.54678E-94	93.81057253
Tfcp2l1_MA0145.2	Tfcp2l1	MA0145.2	C_Tfcp2l1	98685	0.09455	17792	0.09692	17531	-0.05516	3.6505E-126	125.4376525
HMBOX1_MA0895.1	HMBOX1	MA0895.1	C_HMBOX1	28826	0.05657	2477	0.0572	2450	0.06794	3.0405E-107	106.5170527
POU2F1SOX2_MA1962.1	POU2F1::SOX2	MA1962.1	C_POU2F1::SOX2	77122	0.04427	4165	0.04432	3925	0.09614	1.1946E-143	142.9227606
Prdm5_MA1999.1	Prdm5	MA1999.1	C_Prdm5	138781	0.06745	15976	0.0687	15382	-0.01431	8.54655E-79	78.068209
ETV5HOXA2_MA1948.1	ETV5::HOXA2	MA1948.1	C_ETV5::HOXA2	37033	0.07284	4414	0.07472	4316	-0.00266	1.8325E-05	4.736955081
IRF7_MA0772.1	IRF7	MA0772.1	C_Irf1	100623	0.05283	7967	0.05677	8491	-0.06566	1.9195E-128	127.7168073
LBX1_MA0618.1	LBX1	MA0618.1	C_PAX4	41777	0.04691	2617	0.04879	2789	0.02887	6.20946E-79	78.20694638
HOXB13_MA0901.2	HOXB13	MA0901.2	C_HOXB13	115990	0.04355	5861	0.04364	5381	0.12623	6.8087E-171	170.1669357
ZBTB26_MA1579.1	ZBTB26	MA1579.1	C_ZBTB26	116687	0.06394	12655	0.06542	12219	-0.0114	6.0909E-60	59.2153186
ZIC1_MA0696.1	ZIC1	MA0696.1	C_ZIC5	84806	0.1249	20709	0.1267	20436	-0.05359	7.6177E-122	121.1181776
USF2_MA0526.4	USF2	MA0526.4	C_BHLHE41	20606	0.11386	4184	0.11151	4025	0.04321	1.40819E-84	83.8513399
Prdm15_MA1616.1	Prdm15	MA1616.1	C_Prdm15	99306	0.06819	11850	0.06948	11394	0.0032	2.12331E-16	15.67298625
TLX2_MA1577.1	TLX2	MA1577.1	C_PAX4	27556	0.05061	1835	0.05296	1963	-0.00685	1.79969E-20	19.74480317
