# Supplementary material for: Genomic and epigenomic integrative subtypes of renal cell carcinoma in a Japanese cohort
Source: Nat Commun. 2023 Dec 16;14:8383. doi: 10.1038/s41467-023-44159-1 (PMC10725467; doi:10.1038/s41467-023-44159-1)
Supplement: Supplementary file 6 — Source Data [file 41467_2023_44159_MOESM6_ESM.zip › Source_Data/Supplementary Figure11d_KI118.txt]

chr1	9998	10584	KI118T_peak_1	498	.	12.67922	49.88956	47.67333	98
chr1	13059	13564	KI118T_peak_2	76	.	3.94926	7.60970	5.98396	277
chr1	14686	15257	KI118T_peak_3	106	.	4.78069	10.62915	8.91615	252
chr1	16205	16820	KI118T_peak_4	69	.	3.74141	6.90677	5.30566	252
chr1	28965	29382	KI118T_peak_5	69	.	3.74141	6.90677	5.30566	352
chr1	91078	91469	KI118T_peak_6	98	.	4.57283	9.84497	8.15235	232
chr1	96102	96741	KI118T_peak_7	139	.	5.61211	13.94079	12.15329	482
chr1	98583	98981	KI118T_peak_8	49	.	3.11784	4.94014	3.42234	342
chr1	99508	99807	KI118T_peak_9	90	.	4.36498	9.07976	7.40842	201
chr1	102310	103000	KI118T_peak_10	69	.	3.74141	6.90677	5.30566	446
chr1	138923	139444	KI118T_peak_11	83	.	4.15712	8.33436	6.68527	120
chr1	235146	236064	KI118T_peak_12	348	.	9.97709	34.82392	32.74665	540
chr1	236815	238076	KI118T_peak_13	1072	.	21.61703	107.22354	104.62170	926
chr1	243184	244327	KI118T_peak_14	370	.	10.39280	37.05243	34.95247	970
chr1	561130	561639	KI118T_peak_15	156	.	6.02782	15.69273	13.87152	323
chr1	564613	566877	KI118T_peak_16	123485	.	967.36200	12348.57812	12339.08789	1082
chr1	567100	570255	KI118T_peak_17	115308	.	912.07227	11530.84668	11522.56055	2306
chr1	573847	574180	KI118T_peak_18	49	.	3.11784	4.94014	3.42234	294
chr1	581394	581860	KI118T_peak_19	62	.	3.53355	6.22670	4.65167	206
chr1	592234	592474	KI118T_peak_20	106	.	4.78069	10.62915	8.91615	75
chr1	600857	601652	KI118T_peak_21	130	.	5.40426	13.08797	11.31818	306
chr1	713539	715262	KI118T_peak_22	1337	.	25.35844	133.74892	131.00314	739
chr1	762087	763448	KI118T_peak_23	1218	.	23.69559	121.80719	119.12402	866
chr1	764467	764807	KI118T_peak_24	37	.	2.70213	3.76150	2.31054	27
chr1	779573	779827	KI118T_peak_25	49	.	3.11784	4.94014	3.42234	214
chr1	805035	805667	KI118T_peak_26	304	.	9.14567	30.47553	28.44571	321
chr1	812079	814156	KI118T_peak_27	610	.	14.54992	61.03667	58.73246	580
chr1	836779	836995	KI118T_peak_28	37	.	2.70213	3.76150	2.31054	86
chr1	839547	840303	KI118T_peak_29	294	.	8.93781	29.41221	27.39463	524
chr1	843361	843650	KI118T_peak_30	43	.	2.90998	4.33652	2.85074	261
chr1	856406	857309	KI118T_peak_31	98	.	4.57283	9.84497	8.15235	199
chr1	858811	860250	KI118T_peak_32	98	.	4.57283	9.84497	8.15235	423
chr1	863144	863427	KI118T_peak_33	32	.	2.49427	3.21699	1.80442	226
chr1	865674	866320	KI118T_peak_34	43	.	2.90998	4.33652	2.85074	242
chr1	867865	869261	KI118T_peak_35	165	.	6.23568	16.59081	14.75347	784
chr1	873498	874279	KI118T_peak_36	156	.	6.02782	15.69273	13.87152	149
chr1	875105	876451	KI118T_peak_37	69	.	3.74141	6.90677	5.30566	488
chr1	877111	877400	KI118T_peak_38	37	.	2.70213	3.76150	2.31054	47
chr1	879857	880058	KI118T_peak_39	32	.	2.49427	3.21699	1.80442	158
chr1	893939	895219	KI118T_peak_40	498	.	12.67922	49.88956	47.67333	801
chr1	895876	898625	KI118T_peak_41	156	.	6.02782	15.69273	13.87152	60
chr1	899026	899526	KI118T_peak_42	49	.	3.11784	4.94014	3.42234	243
chr1	901398	902646	KI118T_peak_43	474	.	12.26351	47.48721	45.29136	958
chr1	904780	905201	KI118T_peak_44	32	.	2.49427	3.21699	1.80442	34
chr1	907631	907847	KI118T_peak_45	27	.	2.28642	2.70511	1.33530	6
chr1	911305	911894	KI118T_peak_46	232	.	7.69067	23.24955	21.30977	292
chr1	913910	914999	KI118T_peak_47	37	.	2.70213	3.76150	2.31054	213
chr1	915370	918779	KI118T_peak_48	148	.	5.81997	14.80922	13.00458	1662
chr1	919666	919885	KI118T_peak_49	49	.	3.11784	4.94014	3.42234	72
chr1	934903	936188	KI118T_peak_50	76	.	3.94926	7.60970	5.98396	648
chr1	936988	938088	KI118T_peak_51	130	.	5.40426	13.08797	11.31818	373
chr1	940411	941070	KI118T_peak_52	184	.	6.65139	18.42887	16.56050	356
chr1	948323	950994	KI118T_peak_53	623	.	14.75778	62.30722	59.99345	502
chr1	952820	953632	KI118T_peak_54	83	.	4.15712	8.33436	6.68527	501
chr1	954052	957220	KI118T_peak_55	986	.	20.36989	98.67037	96.11823	894
chr1	959649	960785	KI118T_peak_56	165	.	6.23568	16.59081	14.75347	497
chr1	962461	963026	KI118T_peak_57	37	.	2.70213	3.76150	2.31054	490
chr1	965252	965806	KI118T_peak_58	55	.	3.32570	5.57071	4.02333	463
chr1	966325	968901	KI118T_peak_59	486	.	12.47136	48.68481	46.47872	2191
chr1	973290	973969	KI118T_peak_60	37	.	2.70213	3.76150	2.31054	366
chr1	979159	979381	KI118T_peak_61	43	.	2.90998	4.33652	2.85074	127
chr1	985707	985940	KI118T_peak_62	37	.	2.70213	3.76150	2.31054	70
chr1	986203	986427	KI118T_peak_63	27	.	2.28642	2.70511	1.33530	130
chr1	990109	990540	KI118T_peak_64	37	.	2.70213	3.76150	2.31054	145
chr1	993633	996118	KI118T_peak_65	661	.	15.38135	66.15495	63.81322	1385
chr1	997210	997417	KI118T_peak_66	43	.	2.90998	4.33652	2.85074	148
chr1	998300	1000162	KI118T_peak_67	560	.	13.71850	56.01683	53.75085	1168
chr1	1000786	1001125	KI118T_peak_68	43	.	2.90998	4.33652	2.85074	93
chr1	1001834	1002092	KI118T_peak_69	62	.	3.53355	6.22670	4.65167	50
chr1	1002468	1006531	KI118T_peak_70	2163	.	36.16695	216.35223	213.21664	1688
chr1	1006902	1007935	KI118T_peak_71	43	.	2.90998	4.33652	2.85074	448
chr1	1008453	1010647	KI118T_peak_72	348	.	9.97709	34.82392	32.74665	1229
chr1	1014764	1016076	KI118T_peak_73	861	.	18.49919	86.14133	83.66511	872
chr1	1017563	1019945	KI118T_peak_74	90	.	4.36498	9.07976	7.40842	2239
chr1	1020358	1022253	KI118T_peak_75	69	.	3.74141	6.90677	5.30566	1536
chr1	1025011	1025265	KI118T_peak_76	37	.	2.70213	3.76150	2.31054	210
chr1	1025870	1026469	KI118T_peak_77	49	.	3.11784	4.94014	3.42234	102
chr1	1028192	1028857	KI118T_peak_78	37	.	2.70213	3.76150	2.31054	542
chr1	1051075	1052371	KI118T_peak_79	3398	.	50.92473	339.83051	336.18674	615
chr1	1053055	1053563	KI118T_peak_80	49	.	3.11784	4.94014	3.42234	338
chr1	1053796	1054109	KI118T_peak_81	27	.	2.28642	2.70511	1.33530	121
chr1	1056575	1056826	KI118T_peak_82	37	.	2.70213	3.76150	2.31054	53
chr1	1057116	1058326	KI118T_peak_83	523	.	13.09493	52.32009	50.08373	513
chr1	1070606	1071223	KI118T_peak_84	242	.	7.89853	24.24952	22.29625	236
chr1	1083588	1084053	KI118T_peak_85	37	.	2.70213	3.76150	2.31054	374
chr1	1091172	1091399	KI118T_peak_86	27	.	2.28642	2.70511	1.33530	116
chr1	1091609	1095128	KI118T_peak_87	1505	.	27.64485	150.53645	147.70564	1372
chr1	1095749	1096327	KI118T_peak_88	37	.	2.70213	3.76150	2.31054	178
chr1	1096743	1103062	KI118T_peak_89	2196	.	36.58266	219.67880	216.52892	1456
chr1	1105187	1105722	KI118T_peak_90	49	.	3.11784	4.94014	3.42234	110
chr1	1120375	1120590	KI118T_peak_91	55	.	3.32570	5.57071	4.02333	30
chr1	1131939	1132358	KI118T_peak_92	37	.	2.70213	3.76150	2.31054	49
chr1	1138569	1138925	KI118T_peak_93	32	.	2.49427	3.21699	1.80442	308
chr1	1139251	1139738	KI118T_peak_94	49	.	3.11784	4.94014	3.42234	353
chr1	1141292	1141678	KI118T_peak_95	49	.	3.11784	4.94014	3.42234	121
chr1	1145454	1145890	KI118T_peak_96	32	.	2.49427	3.21699	1.80442	151
chr1	1148106	1148774	KI118T_peak_97	62	.	3.53355	6.22670	4.65167	345
chr1	1149439	1149643	KI118T_peak_98	32	.	2.49427	3.21699	1.80442	67
chr1	1151106	1151799	KI118T_peak_99	49	.	3.11784	4.94014	3.42234	594
chr1	1160287	1160959	KI118T_peak_100	27	.	2.28642	2.70511	1.33530	274
chr1	1166365	1168065	KI118T_peak_101	1101	.	22.03274	110.10825	107.48997	1091
chr1	1168341	1168877	KI118T_peak_102	69	.	3.74141	6.90677	5.30566	227
chr1	1176598	1177379	KI118T_peak_103	49	.	3.11784	4.94014	3.42234	120
chr1	1185344	1186771	KI118T_peak_104	122	.	5.19640	12.25134	10.49986	454
chr1	1188309	1189114	KI118T_peak_105	49	.	3.11784	4.94014	3.42234	470
chr1	1189422	1189916	KI118T_peak_106	27	.	2.28642	2.70511	1.33530	274
chr1	1203029	1203230	KI118T_peak_107	37	.	2.70213	3.76150	2.31054	27
chr1	1205949	1206511	KI118T_peak_108	62	.	3.53355	6.22670	4.65167	219
chr1	1207512	1210313	KI118T_peak_109	687	.	15.79706	68.74935	66.38930	1790
chr1	1210528	1210814	KI118T_peak_110	27	.	2.28642	2.70511	1.33530	216
chr1	1216131	1217747	KI118T_peak_111	635	.	14.96563	63.58385	61.26077	1152
chr1	1220776	1221062	KI118T_peak_112	27	.	2.28642	2.70511	1.33530	208
chr1	1222884	1223150	KI118T_peak_113	37	.	2.70213	3.76150	2.31054	112
chr1	1225504	1226437	KI118T_peak_114	222	.	7.48282	22.26109	20.33504	201
chr1	1226659	1228772	KI118T_peak_115	700	.	16.00492	70.05509	67.68593	754
chr1	1235853	1236290	KI118T_peak_116	37	.	2.70213	3.76150	2.31054	190
chr1	1237585	1237909	KI118T_peak_117	32	.	2.49427	3.21699	1.80442	78
chr1	1238508	1238988	KI118T_peak_118	37	.	2.70213	3.76150	2.31054	264
chr1	1240429	1247066	KI118T_peak_119	1277	.	24.52701	127.74874	125.03391	3104
chr1	1247608	1248720	KI118T_peak_120	55	.	3.32570	5.57071	4.02333	232
chr1	1254179	1254564	KI118T_peak_121	22	.	2.07856	2.22824	0.90730	242
chr1	1258477	1259009	KI118T_peak_122	37	.	2.70213	3.76150	2.31054	100
chr1	1259686	1261608	KI118T_peak_123	1598	.	28.89199	159.86134	156.98486	665
chr1	1262000	1264969	KI118T_peak_124	114	.	4.98854	11.43151	9.69890	2196
chr1	1265398	1268328	KI118T_peak_125	193	.	6.85925	19.36799	17.48475	1255
chr1	1268565	1269446	KI118T_peak_126	69	.	3.74141	6.90677	5.30566	434
chr1	1270005	1273636	KI118T_peak_127	122	.	5.19640	12.25134	10.49986	3265
chr1	1274119	1274523	KI118T_peak_128	32	.	2.49427	3.21699	1.80442	386
chr1	1279074	1279302	KI118T_peak_129	32	.	2.49427	3.21699	1.80442	78
chr1	1280006	1280615	KI118T_peak_130	114	.	4.98854	11.43151	9.69890	183
chr1	1282502	1285372	KI118T_peak_131	1262	.	24.31916	126.25778	123.55077	731
chr1	1286911	1287405	KI118T_peak_132	83	.	4.15712	8.33436	6.68527	269
chr1	1287628	1287984	KI118T_peak_133	37	.	2.70213	3.76150	2.31054	132
chr1	1288694	1289610	KI118T_peak_134	62	.	3.53355	6.22670	4.65167	243
chr1	1290726	1290959	KI118T_peak_135	27	.	2.28642	2.70511	1.33530	101
chr1	1294365	1294861	KI118T_peak_136	32	.	2.49427	3.21699	1.80442	376
chr1	1305854	1306232	KI118T_peak_137	27	.	2.28642	2.70511	1.33530	270
chr1	1307028	1308143	KI118T_peak_138	114	.	4.98854	11.43151	9.69890	576
chr1	1309626	1312495	KI118T_peak_139	2398	.	39.07693	239.84114	236.60635	1095
chr1	1312789	1313209	KI118T_peak_140	55	.	3.32570	5.57071	4.02333	265
chr1	1333901	1336651	KI118T_peak_141	1101	.	22.03274	110.10825	107.48997	1010
chr1	1337460	1338112	KI118T_peak_142	49	.	3.11784	4.94014	3.42234	481
chr1	1338482	1338716	KI118T_peak_143	27	.	2.28642	2.70511	1.33530	15
chr1	1341845	1343287	KI118T_peak_144	381	.	10.60066	38.17963	36.06858	789
chr1	1353076	1353794	KI118T_peak_145	212	.	7.27496	21.28445	19.37242	351
chr1	1354856	1355525	KI118T_peak_146	43	.	2.90998	4.33652	2.85074	195
chr1	1368672	1370310	KI118T_peak_147	49	.	3.11784	4.94014	3.42234	1033
chr1	1370624	1371059	KI118T_peak_148	32	.	2.49427	3.21699	1.80442	225
chr1	1376034	1376676	KI118T_peak_149	106	.	4.78069	10.62915	8.91615	361
chr1	1406095	1408094	KI118T_peak_150	511	.	12.88707	51.10136	48.87502	1002
chr1	1433266	1433504	KI118T_peak_151	32	.	2.49427	3.21699	1.80442	12
chr1	1440109	1441589	KI118T_peak_152	1043	.	21.20131	104.35543	101.77007	697
chr1	1446330	1448765	KI118T_peak_153	740	.	16.62848	74.00560	71.60934	1047
chr1	1470631	1475224	KI118T_peak_154	69	.	3.74141	6.90677	5.30566	905
chr1	1475634	1476747	KI118T_peak_155	222	.	7.48282	22.26109	20.33504	445
chr1	1476979	1477238	KI118T_peak_156	37	.	2.70213	3.76150	2.31054	43
chr1	1477582	1477940	KI118T_peak_157	37	.	2.70213	3.76150	2.31054	100
chr1	1478335	1479755	KI118T_peak_158	273	.	8.52210	27.31562	25.32326	957
chr1	1486257	1486528	KI118T_peak_159	43	.	2.90998	4.33652	2.85074	170
chr1	1502626	1503748	KI118T_peak_160	222	.	7.48282	22.26109	20.33504	819
chr1	1509229	1510847	KI118T_peak_161	572	.	13.92635	57.26225	54.98659	1165
chr1	1549513	1552162	KI118T_peak_162	1262	.	24.31916	126.25778	123.55077	1347
chr1	1559990	1560203	KI118T_peak_163	32	.	2.49427	3.21699	1.80442	64
chr1	1563965	1564874	KI118T_peak_164	32	.	2.49427	3.21699	1.80442	115
chr1	1590198	1591267	KI118T_peak_165	393	.	10.80851	39.31524	37.19316	414
chr1	1617880	1618481	KI118T_peak_166	69	.	3.74141	6.90677	5.30566	482
chr1	1623492	1624976	KI118T_peak_167	2987	.	46.14404	298.70581	295.22183	1142
chr1	1655190	1656622	KI118T_peak_168	535	.	13.30279	53.54565	51.29930	788
chr1	1677531	1677802	KI118T_peak_169	122	.	5.19640	12.25134	10.49986	108
chr1	1678431	1678738	KI118T_peak_170	43	.	2.90998	4.33652	2.85074	243
chr1	1680057	1680269	KI118T_peak_171	32	.	2.49427	3.21699	1.80442	176
chr1	1689646	1691412	KI118T_peak_172	1740	.	30.76269	174.05733	171.11234	732
chr1	1706877	1712348	KI118T_peak_173	1000	.	20.57775	100.08513	97.52467	3499
chr1	1712607	1715152	KI118T_peak_174	1029	.	20.99346	102.92771	100.35061	1454
chr1	1764629	1765524	KI118T_peak_175	242	.	7.89853	24.24952	22.29625	409
chr1	1787213	1787509	KI118T_peak_176	55	.	3.32570	5.57071	4.02333	41
chr1	1789925	1790907	KI118T_peak_177	49	.	3.11784	4.94014	3.42234	423
chr1	1804045	1805105	KI118T_peak_178	439	.	11.63994	43.93864	41.77378	751
chr1	1820972	1824336	KI118T_peak_179	930	.	19.53847	93.05581	90.53705	1605
chr1	1825425	1826470	KI118T_peak_180	106	.	4.78069	10.62915	8.91615	777
chr1	1828693	1829683	KI118T_peak_181	62	.	3.53355	6.22670	4.65167	193
chr1	1831242	1831670	KI118T_peak_182	37	.	2.70213	3.76150	2.31054	273
chr1	1833340	1833586	KI118T_peak_183	43	.	2.90998	4.33652	2.85074	99
chr1	1836849	1844298	KI118T_peak_184	1804	.	31.59412	180.44356	177.46851	3685
chr1	1844677	1852876	KI118T_peak_185	2846	.	44.48119	284.63846	281.21249	6187
chr1	1853172	1855203	KI118T_peak_186	90	.	4.36498	9.07976	7.40842	1239
chr1	1855950	1856897	KI118T_peak_187	76	.	3.94926	7.60970	5.98396	342
chr1	1857148	1858299	KI118T_peak_188	43	.	2.90998	4.33652	2.85074	797
chr1	1858685	1858888	KI118T_peak_189	32	.	2.49427	3.21699	1.80442	76
chr1	1875491	1876119	KI118T_peak_190	262	.	8.31424	26.28283	24.30328	234
chr1	1891451	1891687	KI118T_peak_191	32	.	2.49427	3.21699	1.80442	122
chr1	1931904	1932122	KI118T_peak_192	37	.	2.70213	3.76150	2.31054	145
chr1	1975935	1976965	KI118T_peak_193	114	.	4.98854	11.43151	9.69890	701
chr1	1977472	1978255	KI118T_peak_194	427	.	11.43208	42.77094	40.61662	581
chr1	1978713	1979270	KI118T_peak_195	37	.	2.70213	3.76150	2.31054	174
chr1	1980681	1982799	KI118T_peak_196	1029	.	20.99346	102.92771	100.35061	1003
chr1	2047308	2047618	KI118T_peak_197	32	.	2.49427	3.21699	1.80442	124
chr1	2058460	2058956	KI118T_peak_198	43	.	2.90998	4.33652	2.85074	48
chr1	2062872	2066096	KI118T_peak_199	1086	.	21.82488	108.66384	106.05375	1877
chr1	2066333	2067501	KI118T_peak_200	43	.	2.90998	4.33652	2.85074	520
chr1	2068776	2069122	KI118T_peak_201	37	.	2.70213	3.76150	2.31054	163
chr1	2070565	2071757	KI118T_peak_202	69	.	3.74141	6.90677	5.30566	776
chr1	2082967	2083169	KI118T_peak_203	22	.	2.07856	2.22824	0.90730	103
chr1	2099750	2100121	KI118T_peak_204	37	.	2.70213	3.76150	2.31054	243
chr1	2105317	2106063	KI118T_peak_205	98	.	4.57283	9.84497	8.15235	541
chr1	2110157	2110525	KI118T_peak_206	27	.	2.28642	2.70511	1.33530	26
chr1	2119373	2119693	KI118T_peak_207	32	.	2.49427	3.21699	1.80442	313
chr1	2120589	2123263	KI118T_peak_208	1998	.	34.08839	199.87099	196.80722	631
chr1	2123744	2127238	KI118T_peak_209	1247	.	24.11130	124.77051	122.07139	3023
chr1	2129272	2129476	KI118T_peak_210	49	.	3.11784	4.94014	3.42234	73
chr1	2130140	2131339	KI118T_peak_211	1337	.	25.35844	133.74892	131.00314	753
chr1	2134705	2135058	KI118T_peak_212	55	.	3.32570	5.57071	4.02333	227
chr1	2135489	2138097	KI118T_peak_213	597	.	14.34207	59.77226	57.47752	1242
chr1	2139467	2140139	KI118T_peak_214	43	.	2.90998	4.33652	2.85074	613
chr1	2143963	2144709	KI118T_peak_215	262	.	8.31424	26.28283	24.30328	348
chr1	2157661	2166947	KI118T_peak_216	1262	.	24.31916	126.25778	123.55077	1656
chr1	2168781	2170515	KI118T_peak_217	203	.	7.06711	20.31997	18.42216	1597
chr1	2170964	2172614	KI118T_peak_218	916	.	19.33061	91.66353	89.15319	842
chr1	2173552	2175347	KI118T_peak_219	834	.	18.08348	83.40910	80.95038	1539
chr1	2177666	2177971	KI118T_peak_220	32	.	2.49427	3.21699	1.80442	189
chr1	2179768	2180641	KI118T_peak_221	242	.	7.89853	24.24952	22.29625	259
chr1	2198820	2199456	KI118T_peak_222	76	.	3.94926	7.60970	5.98396	397
chr1	2202062	2202473	KI118T_peak_223	27	.	2.28642	2.70511	1.33530	26
chr1	2207341	2207883	KI118T_peak_224	98	.	4.57283	9.84497	8.15235	411
chr1	2218385	2218674	KI118T_peak_225	27	.	2.28642	2.70511	1.33530	111
chr1	2221785	2222736	KI118T_peak_226	37	.	2.70213	3.76150	2.31054	452
chr1	2224420	2224692	KI118T_peak_227	37	.	2.70213	3.76150	2.31054	141
chr1	2226052	2226346	KI118T_peak_228	37	.	2.70213	3.76150	2.31054	78
chr1	2229710	2232149	KI118T_peak_229	806	.	17.66776	80.69671	78.25571	1133
chr1	2242097	2243427	KI118T_peak_230	43	.	2.90998	4.33652	2.85074	701
chr1	2244735	2244977	KI118T_peak_231	55	.	3.32570	5.57071	4.02333	153
chr1	2245287	2245637	KI118T_peak_232	43	.	2.90998	4.33652	2.85074	119
chr1	2246708	2247011	KI118T_peak_233	22	.	2.07856	2.22824	0.90730	5
chr1	2247485	2248062	KI118T_peak_234	32	.	2.49427	3.21699	1.80442	373
chr1	2254071	2254275	KI118T_peak_235	43	.	2.90998	4.33652	2.85074	62
chr1	2272192	2272467	KI118T_peak_236	27	.	2.28642	2.70511	1.33530	97
chr1	2291491	2292791	KI118T_peak_237	139	.	5.61211	13.94079	12.15329	919
chr1	2307393	2307710	KI118T_peak_238	43	.	2.90998	4.33652	2.85074	206
chr1	2312697	2315175	KI118T_peak_239	547	.	13.51064	54.77793	52.52173	672
chr1	2322235	2324268	KI118T_peak_240	986	.	20.36989	98.67037	96.11823	858
chr1	2325590	2325796	KI118T_peak_241	32	.	2.49427	3.21699	1.80442	84
chr1	2330485	2331899	KI118T_peak_242	262	.	8.31424	26.28283	24.30328	994
chr1	2334149	2334409	KI118T_peak_243	27	.	2.28642	2.70511	1.33530	163
chr1	2335607	2336421	KI118T_peak_244	43	.	2.90998	4.33652	2.85074	207
chr1	2337449	2337651	KI118T_peak_245	27	.	2.28642	2.70511	1.33530	130
chr1	2338274	2338953	KI118T_peak_246	76	.	3.94926	7.60970	5.98396	95
chr1	2339679	2340262	KI118T_peak_247	32	.	2.49427	3.21699	1.80442	148
chr1	2343271	2346450	KI118T_peak_248	1756	.	30.97055	175.64955	172.69699	880
chr1	2391275	2391856	KI118T_peak_249	122	.	5.19640	12.25134	10.49986	205
chr1	2399608	2401194	KI118T_peak_250	114	.	4.98854	11.43151	9.69890	527
chr1	2404746	2407426	KI118T_peak_251	1459	.	27.02128	145.91759	143.10999	1985
chr1	2412204	2412829	KI118T_peak_252	32	.	2.49427	3.21699	1.80442	136
chr1	2424786	2425450	KI118T_peak_253	37	.	2.70213	3.76150	2.31054	124
chr1	2427628	2427996	KI118T_peak_254	49	.	3.11784	4.94014	3.42234	176
chr1	2428479	2428770	KI118T_peak_255	27	.	2.28642	2.70511	1.33530	146
chr1	2435792	2439301	KI118T_peak_256	98	.	4.57283	9.84497	8.15235	1251
chr1	2439566	2440034	KI118T_peak_257	32	.	2.49427	3.21699	1.80442	80
chr1	2440313	2440681	KI118T_peak_258	37	.	2.70213	3.76150	2.31054	192
chr1	2441302	2441700	KI118T_peak_259	27	.	2.28642	2.70511	1.33530	106
chr1	2454172	2454427	KI118T_peak_260	37	.	2.70213	3.76150	2.31054	247
chr1	2455689	2456040	KI118T_peak_261	27	.	2.28642	2.70511	1.33530	185
chr1	2457051	2463024	KI118T_peak_262	2280	.	37.62194	228.03806	224.85245	926
chr1	2466115	2467227	KI118T_peak_263	337	.	9.76923	33.72296	31.65732	420
chr1	2474717	2480959	KI118T_peak_264	1724	.	30.55484	172.46803	169.53064	4958
chr1	2486293	2488837	KI118T_peak_265	106	.	4.78069	10.62915	8.91615	302
chr1	2493167	2493376	KI118T_peak_266	27	.	2.28642	2.70511	1.33530	149
chr1	2509165	2510298	KI118T_peak_267	572	.	13.92635	57.26225	54.98659	689
chr1	2514849	2518996	KI118T_peak_268	2466	.	39.90836	246.63670	243.37299	3162
chr1	2574207	2574546	KI118T_peak_269	49	.	3.11784	4.94014	3.42234	248
chr1	2585038	2585546	KI118T_peak_270	98	.	4.57283	9.84497	8.15235	130
chr1	2585798	2586280	KI118T_peak_271	76	.	3.94926	7.60970	5.98396	298
chr1	2615499	2615783	KI118T_peak_272	49	.	3.11784	4.94014	3.42234	138
chr1	2703056	2703383	KI118T_peak_273	22	.	2.07856	2.22824	0.90730	136
chr1	2718124	2718882	KI118T_peak_274	76	.	3.94926	7.60970	5.98396	695
chr1	2720462	2720725	KI118T_peak_275	27	.	2.28642	2.70511	1.33530	56
chr1	2738510	2738810	KI118T_peak_276	76	.	3.94926	7.60970	5.98396	190
chr1	2762182	2762694	KI118T_peak_277	43	.	2.90998	4.33652	2.85074	233
chr1	2781679	2782067	KI118T_peak_278	37	.	2.70213	3.76150	2.31054	265
chr1	2792433	2792959	KI118T_peak_279	76	.	3.94926	7.60970	5.98396	240
chr1	2838808	2839274	KI118T_peak_280	90	.	4.36498	9.07976	7.40842	378
chr1	2843518	2844043	KI118T_peak_281	32	.	2.49427	3.21699	1.80442	110
chr1	2866633	2866842	KI118T_peak_282	62	.	3.53355	6.22670	4.65167	60
chr1	2929015	2929657	KI118T_peak_283	69	.	3.74141	6.90677	5.30566	260
chr1	2943220	2944096	KI118T_peak_284	610	.	14.54992	61.03667	58.73246	231
chr1	2971011	2971693	KI118T_peak_285	32	.	2.49427	3.21699	1.80442	150
chr1	2977128	2978046	KI118T_peak_286	27	.	2.28642	2.70511	1.33530	380
chr1	2979128	2991828	KI118T_peak_287	1868	.	32.42554	186.87535	183.87064	3891
chr1	2992212	2996831	KI118T_peak_288	498	.	12.67922	49.88956	47.67333	3030
chr1	3006706	3006940	KI118T_peak_289	27	.	2.28642	2.70511	1.33530	11
chr1	3010071	3012041	KI118T_peak_290	597	.	14.34207	59.77226	57.47752	894
chr1	3012466	3012787	KI118T_peak_291	27	.	2.28642	2.70511	1.33530	269
chr1	3017557	3017877	KI118T_peak_292	37	.	2.70213	3.76150	2.31054	158
chr1	3018122	3018393	KI118T_peak_293	37	.	2.70213	3.76150	2.31054	142
chr1	3033797	3034302	KI118T_peak_294	55	.	3.32570	5.57071	4.02333	390
chr1	3041589	3041888	KI118T_peak_295	62	.	3.53355	6.22670	4.65167	252
chr1	3042312	3044021	KI118T_peak_296	283	.	8.72995	28.35883	26.35375	478
chr1	3046570	3047086	KI118T_peak_297	43	.	2.90998	4.33652	2.85074	392
chr1	3048727	3050651	KI118T_peak_298	83	.	4.15712	8.33436	6.68527	659
chr1	3069429	3069752	KI118T_peak_299	37	.	2.70213	3.76150	2.31054	155
chr1	3073117	3074202	KI118T_peak_300	474	.	12.26351	47.48721	45.29136	420
chr1	3075987	3076386	KI118T_peak_301	43	.	2.90998	4.33652	2.85074	107
chr1	3077462	3078579	KI118T_peak_302	130	.	5.40426	13.08797	11.31818	426
chr1	3081490	3081941	KI118T_peak_303	55	.	3.32570	5.57071	4.02333	201
chr1	3086647	3088467	KI118T_peak_304	780	.	17.25205	78.00461	75.58141	853
chr1	3089045	3089510	KI118T_peak_305	27	.	2.28642	2.70511	1.33530	145
chr1	3090370	3092530	KI118T_peak_306	370	.	10.39280	37.05243	34.95247	1232
chr1	3102979	3105943	KI118T_peak_307	370	.	10.39280	37.05243	34.95247	2021
chr1	3122249	3124728	KI118T_peak_308	834	.	18.08348	83.40910	80.95038	1185
chr1	3125404	3126443	KI118T_peak_309	184	.	6.65139	18.42887	16.56050	569
chr1	3127695	3131178	KI118T_peak_310	1262	.	24.31916	126.25778	123.55077	2772
chr1	3131704	3131945	KI118T_peak_311	32	.	2.49427	3.21699	1.80442	39
chr1	3133130	3136758	KI118T_peak_312	623	.	14.75778	62.30722	59.99345	416
chr1	3137328	3139343	KI118T_peak_313	326	.	9.56138	32.63111	30.57722	1532
chr1	3179591	3179822	KI118T_peak_314	37	.	2.70213	3.76150	2.31054	139
chr1	3185855	3187547	KI118T_peak_315	55	.	3.32570	5.57071	4.02333	1350
chr1	3188803	3189257	KI118T_peak_316	27	.	2.28642	2.70511	1.33530	207
chr1	3189705	3190296	KI118T_peak_317	37	.	2.70213	3.76150	2.31054	90
chr1	3191193	3193126	KI118T_peak_318	165	.	6.23568	16.59081	14.75347	1132
chr1	3194857	3195317	KI118T_peak_319	22	.	2.07856	2.22824	0.90730	153
chr1	3198531	3201121	KI118T_peak_320	635	.	14.96563	63.58385	61.26077	2112
chr1	3229452	3230837	KI118T_peak_321	572	.	13.92635	57.26225	54.98659	456
chr1	3233848	3234103	KI118T_peak_322	32	.	2.49427	3.21699	1.80442	245
chr1	3235560	3237401	KI118T_peak_323	648	.	15.17349	64.86645	62.53403	1072
chr1	3239386	3240358	KI118T_peak_324	76	.	3.94926	7.60970	5.98396	537
chr1	3249663	3252370	KI118T_peak_325	273	.	8.52210	27.31562	25.32326	1016
chr1	3253964	3254379	KI118T_peak_326	32	.	2.49427	3.21699	1.80442	111
chr1	3254601	3255581	KI118T_peak_327	212	.	7.27496	21.28445	19.37242	375
chr1	3266401	3268018	KI118T_peak_328	661	.	15.38135	66.15495	63.81322	879
chr1	3268434	3269006	KI118T_peak_329	427	.	11.43208	42.77094	40.61662	231
chr1	3269496	3269742	KI118T_peak_330	43	.	2.90998	4.33652	2.85074	214
chr1	3289057	3289301	KI118T_peak_331	37	.	2.70213	3.76150	2.31054	154
chr1	3293936	3295511	KI118T_peak_332	304	.	9.14567	30.47553	28.44571	627
chr1	3296785	3297762	KI118T_peak_333	713	.	16.21277	71.36642	68.98819	454
chr1	3309820	3310325	KI118T_peak_334	43	.	2.90998	4.33652	2.85074	381
chr1	3325933	3327222	KI118T_peak_335	273	.	8.52210	27.31562	25.32326	992
chr1	3330307	3330540	KI118T_peak_336	37	.	2.70213	3.76150	2.31054	107
chr1	3338873	3341991	KI118T_peak_337	2381	.	38.86908	238.14796	234.92021	1281
chr1	3342586	3343109	KI118T_peak_338	32	.	2.49427	3.21699	1.80442	518
chr1	3369321	3373667	KI118T_peak_339	674	.	15.58920	67.44928	65.09834	1683
chr1	3374066	3375291	KI118T_peak_340	62	.	3.53355	6.22670	4.65167	739
chr1	3375719	3378046	KI118T_peak_341	511	.	12.88707	51.10136	48.87502	1148
chr1	3379116	3379398	KI118T_peak_342	37	.	2.70213	3.76150	2.31054	133
chr1	3389621	3389856	KI118T_peak_343	27	.	2.28642	2.70511	1.33530	200
chr1	3393867	3394432	KI118T_peak_344	49	.	3.11784	4.94014	3.42234	11
chr1	3396122	3397475	KI118T_peak_345	76	.	3.94926	7.60970	5.98396	632
chr1	3397794	3400845	KI118T_peak_346	393	.	10.80851	39.31524	37.19316	1234
chr1	3402306	3402763	KI118T_peak_347	359	.	10.18495	35.93380	33.84509	253
chr1	3406917	3407203	KI118T_peak_348	37	.	2.70213	3.76150	2.31054	261
chr1	3407880	3408255	KI118T_peak_349	90	.	4.36498	9.07976	7.40842	307
chr1	3408519	3409116	KI118T_peak_350	43	.	2.90998	4.33652	2.85074	95
chr1	3418581	3418900	KI118T_peak_351	83	.	4.15712	8.33436	6.68527	37
chr1	3447051	3448727	KI118T_peak_352	1057	.	21.40917	105.78739	103.19378	852
chr1	3449080	3449724	KI118T_peak_353	43	.	2.90998	4.33652	2.85074	88
chr1	3535408	3536007	KI118T_peak_354	83	.	4.15712	8.33436	6.68527	283
chr1	3537668	3538116	KI118T_peak_355	203	.	7.06711	20.31997	18.42216	177
chr1	3540553	3542678	KI118T_peak_356	1277	.	24.52701	127.74874	125.03391	878
chr1	3546507	3547079	KI118T_peak_357	37	.	2.70213	3.76150	2.31054	330
chr1	3565850	3566925	KI118T_peak_358	283	.	8.72995	28.35883	26.35375	817
chr1	3584984	3586808	KI118T_peak_359	1772	.	31.17840	177.24467	174.28455	548
chr1	3591194	3592401	KI118T_peak_360	416	.	11.22423	41.61104	39.46734	355
chr1	3641106	3641313	KI118T_peak_361	37	.	2.70213	3.76150	2.31054	23
chr1	3643826	3644091	KI118T_peak_362	37	.	2.70213	3.76150	2.31054	216
chr1	3646732	3647044	KI118T_peak_363	27	.	2.28642	2.70511	1.33530	34
chr1	3661307	3661590	KI118T_peak_364	37	.	2.70213	3.76150	2.31054	58
chr1	3662365	3662922	KI118T_peak_365	37	.	2.70213	3.76150	2.31054	115
chr1	3663710	3664137	KI118T_peak_366	252	.	8.10639	25.26071	23.29421	268
chr1	3688274	3691059	KI118T_peak_367	674	.	15.58920	67.44928	65.09834	972
chr1	3691819	3694518	KI118T_peak_368	315	.	9.35352	31.54857	29.50665	882
chr1	3712501	3713756	KI118T_peak_369	944	.	19.74632	94.45268	91.92554	627
chr1	3718005	3718413	KI118T_peak_370	156	.	6.02782	15.69273	13.87152	138
chr1	3737640	3738245	KI118T_peak_371	62	.	3.53355	6.22670	4.65167	128
chr1	3772895	3775031	KI118T_peak_372	2330	.	38.24551	233.08241	229.87549	1093
chr1	3815976	3818481	KI118T_peak_373	2551	.	40.94764	255.18182	251.88110	1971
chr1	3819226	3819677	KI118T_peak_374	37	.	2.70213	3.76150	2.31054	226
chr1	3827353	3827845	KI118T_peak_375	165	.	6.23568	16.59081	14.75347	214
chr1	4712753	4713040	KI118T_peak_376	83	.	4.15712	8.33436	6.68527	121
chr1	4954496	4954894	KI118T_peak_377	165	.	6.23568	16.59081	14.75347	238
chr1	5573640	5574833	KI118T_peak_378	139	.	5.61211	13.94079	12.15329	479
chr1	5818074	5818342	KI118T_peak_379	32	.	2.49427	3.21699	1.80442	227
chr1	5907223	5907592	KI118T_peak_380	37	.	2.70213	3.76150	2.31054	313
chr1	6030672	6032336	KI118T_peak_381	462	.	12.05565	46.29691	44.11136	500
chr1	6033571	6034112	KI118T_peak_382	156	.	6.02782	15.69273	13.87152	415
chr1	6035129	6035989	KI118T_peak_383	175	.	6.44354	17.50301	15.64995	245
chr1	6051219	6053474	KI118T_peak_384	1661	.	29.72341	166.14047	163.23340	1304
chr1	6053689	6054103	KI118T_peak_385	27	.	2.28642	2.70511	1.33530	250
chr1	6085204	6088543	KI118T_peak_386	1428	.	26.60557	142.85493	140.06274	1081
chr1	6094270	6095103	KI118T_peak_387	273	.	8.52210	27.31562	25.32326	392
chr1	6112289	6113303	KI118T_peak_388	212	.	7.27496	21.28445	19.37242	600
chr1	6116313	6116877	KI118T_peak_389	32	.	2.49427	3.21699	1.80442	177
chr1	6118631	6119329	KI118T_peak_390	212	.	7.27496	21.28445	19.37242	249
chr1	6169101	6169303	KI118T_peak_391	27	.	2.28642	2.70511	1.33530	93
chr1	6187579	6188834	KI118T_peak_392	726	.	16.42063	72.68328	70.29604	336
chr1	6233004	6233355	KI118T_peak_393	27	.	2.28642	2.70511	1.33530	204
chr1	6259010	6260697	KI118T_peak_394	1443	.	26.81343	144.38458	141.58467	701
chr1	6264730	6266979	KI118T_peak_395	1459	.	27.02128	145.91759	143.10999	1448
chr1	6269298	6269597	KI118T_peak_396	32	.	2.49427	3.21699	1.80442	87
chr1	6285180	6285512	KI118T_peak_397	32	.	2.49427	3.21699	1.80442	122
chr1	6295045	6296544	KI118T_peak_398	585	.	14.13421	58.51409	56.22888	1019
chr1	6305184	6305616	KI118T_peak_399	175	.	6.44354	17.50301	15.64995	96
chr1	6306672	6307149	KI118T_peak_400	69	.	3.74141	6.90677	5.30566	284
chr1	6340629	6341099	KI118T_peak_401	37	.	2.70213	3.76150	2.31054	401
chr1	6345260	6345726	KI118T_peak_402	43	.	2.90998	4.33652	2.85074	380
chr1	6403475	6403750	KI118T_peak_403	98	.	4.57283	9.84497	8.15235	198
chr1	6408061	6408960	KI118T_peak_404	62	.	3.53355	6.22670	4.65167	119
chr1	6410278	6411267	KI118T_peak_405	315	.	9.35352	31.54857	29.50665	435
chr1	6411789	6412779	KI118T_peak_406	404	.	11.01637	40.45909	38.32609	685
chr1	6414037	6414576	KI118T_peak_407	43	.	2.90998	4.33652	2.85074	194
chr1	6418326	6420493	KI118T_peak_408	648	.	15.17349	64.86645	62.53403	1552
chr1	6421370	6422198	KI118T_peak_409	55	.	3.32570	5.57071	4.02333	387
chr1	6423182	6423534	KI118T_peak_410	304	.	9.14567	30.47553	28.44571	144
chr1	6433980	6435073	KI118T_peak_411	222	.	7.48282	22.26109	20.33504	299
chr1	6437574	6438245	KI118T_peak_412	69	.	3.74141	6.90677	5.30566	203
chr1	6446010	6446283	KI118T_peak_413	27	.	2.28642	2.70511	1.33530	38
chr1	6451746	6454688	KI118T_peak_414	2047	.	34.71196	204.78835	201.70271	1952
chr1	6479965	6480183	KI118T_peak_415	27	.	2.28642	2.70511	1.33530	30
chr1	6483001	6484098	KI118T_peak_416	560	.	13.71850	56.01683	53.75085	556
chr1	6487461	6488425	KI118T_peak_417	315	.	9.35352	31.54857	29.50665	527
chr1	6489606	6491417	KI118T_peak_418	148	.	5.81997	14.80922	13.00458	1417
chr1	6492260	6492505	KI118T_peak_419	27	.	2.28642	2.70511	1.33530	230
chr1	6496913	6502242	KI118T_peak_420	610	.	14.54992	61.03667	58.73246	3549
chr1	6503332	6503555	KI118T_peak_421	37	.	2.70213	3.76150	2.31054	107
chr1	6503774	6504165	KI118T_peak_422	32	.	2.49427	3.21699	1.80442	136
chr1	6504435	6505591	KI118T_peak_423	184	.	6.65139	18.42887	16.56050	932
chr1	6524243	6524802	KI118T_peak_424	122	.	5.19640	12.25134	10.49986	498
chr1	6528592	6528853	KI118T_peak_425	43	.	2.90998	4.33652	2.85074	186
chr1	6535509	6536060	KI118T_peak_426	122	.	5.19640	12.25134	10.49986	215
chr1	6543024	6543442	KI118T_peak_427	193	.	6.85925	19.36799	17.48475	262
chr1	6546162	6546983	KI118T_peak_428	326	.	9.56138	32.63111	30.57722	534
chr1	6549538	6551619	KI118T_peak_429	462	.	12.05565	46.29691	44.11136	1115
chr1	6562295	6562710	KI118T_peak_430	55	.	3.32570	5.57071	4.02333	336
chr1	6583702	6583955	KI118T_peak_431	114	.	4.98854	11.43151	9.69890	132
chr1	6613976	6614866	KI118T_peak_432	498	.	12.67922	49.88956	47.67333	593
chr1	6615389	6615736	KI118T_peak_433	49	.	3.11784	4.94014	3.42234	179
chr1	6639357	6641225	KI118T_peak_434	1443	.	26.81343	144.38458	141.58467	665
chr1	6642020	6642614	KI118T_peak_435	55	.	3.32570	5.57071	4.02333	119
chr1	6645823	6646542	KI118T_peak_436	98	.	4.57283	9.84497	8.15235	276
chr1	6656573	6656888	KI118T_peak_437	43	.	2.90998	4.33652	2.85074	39
chr1	6659129	6659344	KI118T_peak_438	32	.	2.49427	3.21699	1.80442	46
chr1	6659931	6664173	KI118T_peak_439	1582	.	28.68413	158.29929	155.43033	2693
chr1	6669383	6669877	KI118T_peak_440	76	.	3.94926	7.60970	5.98396	443
chr1	6672573	6674903	KI118T_peak_441	2015	.	34.29625	201.50749	198.43634	1044
chr1	6675227	6675697	KI118T_peak_442	43	.	2.90998	4.33652	2.85074	93
chr1	6683546	6686101	KI118T_peak_443	875	.	18.70704	87.51474	85.02992	1736
chr1	6694479	6695477	KI118T_peak_444	203	.	7.06711	20.31997	18.42216	407
chr1	6706502	6707208	KI118T_peak_445	148	.	5.81997	14.80922	13.00458	210
chr1	6712024	6712360	KI118T_peak_446	139	.	5.61211	13.94079	12.15329	187
chr1	6713498	6714392	KI118T_peak_447	273	.	8.52210	27.31562	25.32326	724
chr1	6760805	6762312	KI118T_peak_448	359	.	10.18495	35.93380	33.84509	1090
chr1	6795397	6795871	KI118T_peak_449	83	.	4.15712	8.33436	6.68527	236
chr1	6803797	6804005	KI118T_peak_450	37	.	2.70213	3.76150	2.31054	28
chr1	6843868	6847014	KI118T_peak_451	1352	.	25.56629	135.25789	132.50443	1007
chr1	6848995	6849819	KI118T_peak_452	114	.	4.98854	11.43151	9.69890	236
chr1	6860796	6861077	KI118T_peak_453	55	.	3.32570	5.57071	4.02333	178
chr1	6861897	6862879	KI118T_peak_454	222	.	7.48282	22.26109	20.33504	299
chr1	6879804	6880066	KI118T_peak_455	27	.	2.28642	2.70511	1.33530	105
chr1	6880985	6881193	KI118T_peak_456	32	.	2.49427	3.21699	1.80442	152
chr1	6882579	6883339	KI118T_peak_457	148	.	5.81997	14.80922	13.00458	225
chr1	6892694	6893055	KI118T_peak_458	32	.	2.49427	3.21699	1.80442	85
chr1	6927913	6928499	KI118T_peak_459	193	.	6.85925	19.36799	17.48475	357
chr1	6929266	6929883	KI118T_peak_460	43	.	2.90998	4.33652	2.85074	203
chr1	6959777	6960317	KI118T_peak_461	203	.	7.06711	20.31997	18.42216	448
chr1	7019604	7019845	KI118T_peak_462	32	.	2.49427	3.21699	1.80442	189
chr1	7020499	7020808	KI118T_peak_463	55	.	3.32570	5.57071	4.02333	147
chr1	7022243	7023869	KI118T_peak_464	416	.	11.22423	41.61104	39.46734	741
chr1	7024095	7024316	KI118T_peak_465	43	.	2.90998	4.33652	2.85074	186
chr1	7024879	7025597	KI118T_peak_466	37	.	2.70213	3.76150	2.31054	586
chr1	7058379	7058643	KI118T_peak_467	294	.	8.93781	29.41221	27.39463	135
chr1	7073606	7075053	KI118T_peak_468	700	.	16.00492	70.05509	67.68593	583
chr1	7075385	7076503	KI118T_peak_469	148	.	5.81997	14.80922	13.00458	882
chr1	7130009	7130950	KI118T_peak_470	130	.	5.40426	13.08797	11.31818	559
chr1	7177590	7177952	KI118T_peak_471	193	.	6.85925	19.36799	17.48475	180
chr1	7209705	7210042	KI118T_peak_472	27	.	2.28642	2.70511	1.33530	18
chr1	7268116	7268463	KI118T_peak_473	90	.	4.36498	9.07976	7.40842	76
chr1	7392249	7392583	KI118T_peak_474	37	.	2.70213	3.76150	2.31054	25
chr1	7394327	7395753	KI118T_peak_475	212	.	7.27496	21.28445	19.37242	486
chr1	7399903	7400279	KI118T_peak_476	32	.	2.49427	3.21699	1.80442	259
chr1	7418552	7418942	KI118T_peak_477	43	.	2.90998	4.33652	2.85074	64
chr1	7427400	7427655	KI118T_peak_478	62	.	3.53355	6.22670	4.65167	135
chr1	7449891	7450157	KI118T_peak_479	22	.	2.07856	2.22824	0.90730	117
chr1	7463458	7463684	KI118T_peak_480	22	.	2.07856	2.22824	0.90730	148
chr1	7599738	7599981	KI118T_peak_481	32	.	2.49427	3.21699	1.80442	178
chr1	7612280	7612704	KI118T_peak_482	37	.	2.70213	3.76150	2.31054	108
chr1	7668244	7670330	KI118T_peak_483	404	.	11.01637	40.45909	38.32609	1120
chr1	7676177	7676922	KI118T_peak_484	175	.	6.44354	17.50301	15.64995	345
chr1	7697391	7697647	KI118T_peak_485	27	.	2.28642	2.70511	1.33530	175
chr1	7705307	7705784	KI118T_peak_486	27	.	2.28642	2.70511	1.33530	13
chr1	7707389	7707795	KI118T_peak_487	37	.	2.70213	3.76150	2.31054	73
chr1	7719761	7720101	KI118T_peak_488	90	.	4.36498	9.07976	7.40842	43
chr1	7723021	7723299	KI118T_peak_489	27	.	2.28642	2.70511	1.33530	4
chr1	7727534	7728385	KI118T_peak_490	326	.	9.56138	32.63111	30.57722	269
chr1	7729286	7730335	KI118T_peak_491	232	.	7.69067	23.24955	21.30977	417
chr1	7730585	7730838	KI118T_peak_492	49	.	3.11784	4.94014	3.42234	68
chr1	7736134	7736650	KI118T_peak_493	32	.	2.49427	3.21699	1.80442	344
chr1	7739453	7744861	KI118T_peak_494	572	.	13.92635	57.26225	54.98659	1107
chr1	7747057	7750036	KI118T_peak_495	547	.	13.51064	54.77793	52.52173	1861
chr1	7754187	7756311	KI118T_peak_496	560	.	13.71850	56.01683	53.75085	982
chr1	7756687	7757200	KI118T_peak_497	62	.	3.53355	6.22670	4.65167	310
chr1	7762140	7766535	KI118T_peak_498	1428	.	26.60557	142.85493	140.06274	2529
chr1	7767275	7768047	KI118T_peak_499	43	.	2.90998	4.33652	2.85074	275
chr1	7768994	7771438	KI118T_peak_500	359	.	10.18495	35.93380	33.84509	1245
chr1	7779742	7781365	KI118T_peak_501	106	.	4.78069	10.62915	8.91615	452
chr1	7784935	7785771	KI118T_peak_502	359	.	10.18495	35.93380	33.84509	418
chr1	7786873	7787101	KI118T_peak_503	27	.	2.28642	2.70511	1.33530	164
chr1	7800006	7800630	KI118T_peak_504	148	.	5.81997	14.80922	13.00458	407
chr1	7805757	7806189	KI118T_peak_505	242	.	7.89853	24.24952	22.29625	339
chr1	7812413	7813134	KI118T_peak_506	175	.	6.44354	17.50301	15.64995	535
chr1	7826468	7827443	KI118T_peak_507	148	.	5.81997	14.80922	13.00458	398
chr1	7830789	7832620	KI118T_peak_508	661	.	15.38135	66.15495	63.81322	411
chr1	7842754	7844887	KI118T_peak_509	1367	.	25.77415	136.77039	134.00922	1311
chr1	7962745	7963060	KI118T_peak_510	98	.	4.57283	9.84497	8.15235	254
chr1	8002765	8003074	KI118T_peak_511	32	.	2.49427	3.21699	1.80442	277
chr1	8013864	8014694	KI118T_peak_512	439	.	11.63994	43.93864	41.77378	347
chr1	8015310	8015558	KI118T_peak_513	32	.	2.49427	3.21699	1.80442	16
chr1	8020754	8022292	KI118T_peak_514	2672	.	42.40263	267.23706	263.88400	813
chr1	8023423	8023780	KI118T_peak_515	27	.	2.28642	2.70511	1.33530	59
chr1	8026062	8026292	KI118T_peak_516	37	.	2.70213	3.76150	2.31054	158
chr1	8027206	8027797	KI118T_peak_517	83	.	4.15712	8.33436	6.68527	184
chr1	8035104	8035750	KI118T_peak_518	972	.	20.16203	97.26001	94.71619	409
chr1	8041248	8044595	KI118T_peak_519	820	.	17.87562	82.05040	79.60049	2400
chr1	8075138	8075686	KI118T_peak_520	165	.	6.23568	16.59081	14.75347	171
chr1	8079998	8080371	KI118T_peak_521	122	.	5.19640	12.25134	10.49986	202
chr1	8082976	8083614	KI118T_peak_522	49	.	3.11784	4.94014	3.42234	464
chr1	8085013	8087221	KI118T_peak_523	958	.	19.95418	95.85409	93.31853	1400
chr1	8100619	8101304	KI118T_peak_524	139	.	5.61211	13.94079	12.15329	174
chr1	8156287	8157275	KI118T_peak_525	62	.	3.53355	6.22670	4.65167	643
chr1	8182609	8182983	KI118T_peak_526	90	.	4.36498	9.07976	7.40842	270
chr1	8193544	8195043	KI118T_peak_527	232	.	7.69067	23.24955	21.30977	454
chr1	8229744	8230052	KI118T_peak_528	43	.	2.90998	4.33652	2.85074	271
chr1	8242127	8243155	KI118T_peak_529	262	.	8.31424	26.28283	24.30328	442
chr1	8261769	8262867	KI118T_peak_530	326	.	9.56138	32.63111	30.57722	623
chr1	8277097	8277709	KI118T_peak_531	76	.	3.94926	7.60970	5.98396	215
chr1	8298407	8299591	KI118T_peak_532	294	.	8.93781	29.41221	27.39463	775
chr1	8306749	8307982	KI118T_peak_533	304	.	9.14567	30.47553	28.44571	652
chr1	8318628	8320323	KI118T_peak_534	462	.	12.05565	46.29691	44.11136	748
chr1	8327510	8327901	KI118T_peak_535	32	.	2.49427	3.21699	1.80442	38
chr1	8329600	8329919	KI118T_peak_536	62	.	3.53355	6.22670	4.65167	218
chr1	8333805	8334835	KI118T_peak_537	139	.	5.61211	13.94079	12.15329	799
chr1	8372024	8375018	KI118T_peak_538	535	.	13.30279	53.54565	51.29930	2538
chr1	8378071	8378710	KI118T_peak_539	76	.	3.94926	7.60970	5.98396	144
chr1	8403423	8403733	KI118T_peak_540	27	.	2.28642	2.70511	1.33530	141
chr1	8409036	8410624	KI118T_peak_541	114	.	4.98854	11.43151	9.69890	181
chr1	8410984	8411301	KI118T_peak_542	43	.	2.90998	4.33652	2.85074	253
chr1	8411867	8412333	KI118T_peak_543	55	.	3.32570	5.57071	4.02333	107
chr1	8419119	8419442	KI118T_peak_544	49	.	3.11784	4.94014	3.42234	160
chr1	8431609	8431963	KI118T_peak_545	55	.	3.32570	5.57071	4.02333	314
chr1	8433602	8434222	KI118T_peak_546	139	.	5.61211	13.94079	12.15329	109
chr1	8434652	8435124	KI118T_peak_547	90	.	4.36498	9.07976	7.40842	405
chr1	8455344	8457801	KI118T_peak_548	315	.	9.35352	31.54857	29.50665	348
chr1	8458006	8458423	KI118T_peak_549	49	.	3.11784	4.94014	3.42234	346
chr1	8462130	8462580	KI118T_peak_550	43	.	2.90998	4.33652	2.85074	335
chr1	8467898	8469852	KI118T_peak_551	560	.	13.71850	56.01683	53.75085	1490
chr1	8472154	8472993	KI118T_peak_552	212	.	7.27496	21.28445	19.37242	503
chr1	8480122	8480402	KI118T_peak_553	37	.	2.70213	3.76150	2.31054	252
chr1	8480608	8485201	KI118T_peak_554	439	.	11.63994	43.93864	41.77378	3501
chr1	8487846	8488448	KI118T_peak_555	273	.	8.52210	27.31562	25.32326	471
chr1	8495792	8496264	KI118T_peak_556	156	.	6.02782	15.69273	13.87152	265
chr1	8497326	8497947	KI118T_peak_557	203	.	7.06711	20.31997	18.42216	371
chr1	8498914	8500234	KI118T_peak_558	122	.	5.19640	12.25134	10.49986	454
chr1	8509091	8509310	KI118T_peak_559	43	.	2.90998	4.33652	2.85074	89
chr1	8515872	8516995	KI118T_peak_560	193	.	6.85925	19.36799	17.48475	703
chr1	8523145	8523944	KI118T_peak_561	83	.	4.15712	8.33436	6.68527	445
chr1	8524426	8524673	KI118T_peak_562	43	.	2.90998	4.33652	2.85074	174
chr1	8525223	8525475	KI118T_peak_563	22	.	2.07856	2.22824	0.90730	70
chr1	8532860	8533372	KI118T_peak_564	98	.	4.57283	9.84497	8.15235	126
chr1	8543004	8543498	KI118T_peak_565	106	.	4.78069	10.62915	8.91615	76
chr1	8583797	8584021	KI118T_peak_566	37	.	2.70213	3.76150	2.31054	77
chr1	8585396	8586618	KI118T_peak_567	1598	.	28.89199	159.86134	156.98486	737
chr1	8587683	8588330	KI118T_peak_568	98	.	4.57283	9.84497	8.15235	493
chr1	8596725	8596987	KI118T_peak_569	37	.	2.70213	3.76150	2.31054	22
chr1	8611309	8612008	KI118T_peak_570	106	.	4.78069	10.62915	8.91615	553
chr1	8615279	8615662	KI118T_peak_571	90	.	4.36498	9.07976	7.40842	170
chr1	8620186	8621722	KI118T_peak_572	232	.	7.69067	23.24955	21.30977	721
chr1	8622650	8624282	KI118T_peak_573	404	.	11.01637	40.45909	38.32609	521
chr1	8631339	8631871	KI118T_peak_574	62	.	3.53355	6.22670	4.65167	62
chr1	8655941	8657110	KI118T_peak_575	326	.	9.56138	32.63111	30.57722	393
chr1	8658014	8659163	KI118T_peak_576	585	.	14.13421	58.51409	56.22888	279
chr1	8663118	8663363	KI118T_peak_577	43	.	2.90998	4.33652	2.85074	119
chr1	8671646	8672006	KI118T_peak_578	76	.	3.94926	7.60970	5.98396	217
chr1	8689296	8690223	KI118T_peak_579	273	.	8.52210	27.31562	25.32326	393
chr1	8712772	8713048	KI118T_peak_580	22	.	2.07856	2.22824	0.90730	119
chr1	8718451	8718693	KI118T_peak_581	32	.	2.49427	3.21699	1.80442	35
chr1	8720451	8721252	KI118T_peak_582	283	.	8.72995	28.35883	26.35375	210
chr1	8723894	8724533	KI118T_peak_583	76	.	3.94926	7.60970	5.98396	396
chr1	8726082	8726547	KI118T_peak_584	49	.	3.11784	4.94014	3.42234	146
chr1	8727841	8729727	KI118T_peak_585	83	.	4.15712	8.33436	6.68527	1349
chr1	8730432	8731589	KI118T_peak_586	98	.	4.57283	9.84497	8.15235	400
chr1	8740720	8741340	KI118T_peak_587	90	.	4.36498	9.07976	7.40842	186
chr1	8745568	8746078	KI118T_peak_588	32	.	2.49427	3.21699	1.80442	362
chr1	8746908	8747362	KI118T_peak_589	76	.	3.94926	7.60970	5.98396	372
chr1	8760629	8762640	KI118T_peak_590	203	.	7.06711	20.31997	18.42216	1729
chr1	8762924	8764116	KI118T_peak_591	1820	.	31.80197	182.04729	179.06483	519
chr1	8765036	8765496	KI118T_peak_592	37	.	2.70213	3.76150	2.31054	439
chr1	8767289	8767526	KI118T_peak_593	62	.	3.53355	6.22670	4.65167	79
chr1	8777576	8778345	KI118T_peak_594	130	.	5.40426	13.08797	11.31818	498
chr1	8778685	8779328	KI118T_peak_595	37	.	2.70213	3.76150	2.31054	27
chr1	8786265	8787003	KI118T_peak_596	114	.	4.98854	11.43151	9.69890	440
chr1	8802085	8802860	KI118T_peak_597	76	.	3.94926	7.60970	5.98396	217
chr1	8805863	8806275	KI118T_peak_598	49	.	3.11784	4.94014	3.42234	73
chr1	8815183	8815672	KI118T_peak_599	37	.	2.70213	3.76150	2.31054	79
chr1	8823800	8824318	KI118T_peak_600	69	.	3.74141	6.90677	5.30566	230
chr1	8871193	8871432	KI118T_peak_601	32	.	2.49427	3.21699	1.80442	221
chr1	8874367	8874698	KI118T_peak_602	32	.	2.49427	3.21699	1.80442	109
chr1	8874918	8878586	KI118T_peak_603	498	.	12.67922	49.88956	47.67333	2793
chr1	8882032	8882415	KI118T_peak_604	43	.	2.90998	4.33652	2.85074	154
chr1	8882774	8883083	KI118T_peak_605	49	.	3.11784	4.94014	3.42234	255
chr1	8889368	8890027	KI118T_peak_606	114	.	4.98854	11.43151	9.69890	315
chr1	8907871	8909973	KI118T_peak_607	1292	.	24.73487	129.24336	126.52077	1154
chr1	8911340	8911756	KI118T_peak_608	37	.	2.70213	3.76150	2.31054	343
chr1	8912953	8913325	KI118T_peak_609	43	.	2.90998	4.33652	2.85074	35
chr1	8918415	8918720	KI118T_peak_610	49	.	3.11784	4.94014	3.42234	144
chr1	8919216	8920080	KI118T_peak_611	273	.	8.52210	27.31562	25.32326	452
chr1	8929281	8929876	KI118T_peak_612	43	.	2.90998	4.33652	2.85074	181
chr1	8930194	8931235	KI118T_peak_613	55	.	3.32570	5.57071	4.02333	579
chr1	8931441	8931977	KI118T_peak_614	49	.	3.11784	4.94014	3.42234	46
chr1	8933106	8934501	KI118T_peak_615	315	.	9.35352	31.54857	29.50665	778
chr1	8935407	8936012	KI118T_peak_616	156	.	6.02782	15.69273	13.87152	82
chr1	8936576	8941302	KI118T_peak_617	1788	.	31.38626	178.84270	175.87509	2371
chr1	8946285	8946651	KI118T_peak_618	62	.	3.53355	6.22670	4.65167	79
chr1	8950052	8950926	KI118T_peak_619	148	.	5.81997	14.80922	13.00458	551
chr1	8964134	8964486	KI118T_peak_620	98	.	4.57283	9.84497	8.15235	99
chr1	8974966	8975397	KI118T_peak_621	114	.	4.98854	11.43151	9.69890	186
chr1	8978055	8978435	KI118T_peak_622	184	.	6.65139	18.42887	16.56050	223
chr1	9048249	9048481	KI118T_peak_623	32	.	2.49427	3.21699	1.80442	13
chr1	9065094	9065611	KI118T_peak_624	43	.	2.90998	4.33652	2.85074	299
chr1	9141052	9141285	KI118T_peak_625	69	.	3.74141	6.90677	5.30566	175
chr1	9144864	9145243	KI118T_peak_626	156	.	6.02782	15.69273	13.87152	241
chr1	9175887	9176122	KI118T_peak_627	76	.	3.94926	7.60970	5.98396	87
chr1	9178074	9179060	KI118T_peak_628	122	.	5.19640	12.25134	10.49986	79
chr1	9180675	9181113	KI118T_peak_629	62	.	3.53355	6.22670	4.65167	96
chr1	9181906	9182591	KI118T_peak_630	98	.	4.57283	9.84497	8.15235	409
chr1	9186598	9190392	KI118T_peak_631	1982	.	33.88053	198.23712	195.18080	2698
chr1	9234023	9234646	KI118T_peak_632	27	.	2.28642	2.70511	1.33530	401
chr1	9256386	9256967	KI118T_peak_633	55	.	3.32570	5.57071	4.02333	497
chr1	9293897	9295563	KI118T_peak_634	1398	.	26.18986	139.80580	137.02917	1108
chr1	9296890	9297185	KI118T_peak_635	32	.	2.49427	3.21699	1.80442	235
chr1	9298081	9299153	KI118T_peak_636	203	.	7.06711	20.31997	18.42216	489
chr1	9299772	9300155	KI118T_peak_637	69	.	3.74141	6.90677	5.30566	173
chr1	9302230	9305702	KI118T_peak_638	1322	.	25.15058	132.24348	129.50546	632
chr1	9308886	9309087	KI118T_peak_639	43	.	2.90998	4.33652	2.85074	83
chr1	9309440	9310833	KI118T_peak_640	156	.	6.02782	15.69273	13.87152	610
chr1	9311597	9311928	KI118T_peak_641	32	.	2.49427	3.21699	1.80442	253
chr1	9335730	9336021	KI118T_peak_642	43	.	2.90998	4.33652	2.85074	51
chr1	9350208	9350959	KI118T_peak_643	55	.	3.32570	5.57071	4.02333	180
chr1	9352023	9353908	KI118T_peak_644	381	.	10.60066	38.17963	36.06858	858
chr1	9363017	9363808	KI118T_peak_645	175	.	6.44354	17.50301	15.64995	369
chr1	9422877	9423477	KI118T_peak_646	37	.	2.70213	3.76150	2.31054	52
chr1	9486114	9486918	KI118T_peak_647	43	.	2.90998	4.33652	2.85074	654
chr1	9488423	9490264	KI118T_peak_648	916	.	19.33061	91.66353	89.15319	703
chr1	9498819	9499619	KI118T_peak_649	83	.	4.15712	8.33436	6.68527	323
chr1	9508331	9508816	KI118T_peak_650	37	.	2.70213	3.76150	2.31054	63
chr1	9512489	9513064	KI118T_peak_651	98	.	4.57283	9.84497	8.15235	462
chr1	9550896	9551482	KI118T_peak_652	242	.	7.89853	24.24952	22.29625	372
chr1	9555045	9556085	KI118T_peak_653	62	.	3.53355	6.22670	4.65167	345
chr1	9560949	9561711	KI118T_peak_654	106	.	4.78069	10.62915	8.91615	369
chr1	9563196	9563729	KI118T_peak_655	203	.	7.06711	20.31997	18.42216	280
chr1	9565154	9565840	KI118T_peak_656	98	.	4.57283	9.84497	8.15235	368
chr1	9566480	9566692	KI118T_peak_657	22	.	2.07856	2.22824	0.90730	50
chr1	9591262	9591475	KI118T_peak_658	106	.	4.78069	10.62915	8.91615	75
chr1	9597941	9600909	KI118T_peak_659	1101	.	22.03274	110.10825	107.48997	1496
chr1	9606626	9607551	KI118T_peak_660	511	.	12.88707	51.10136	48.87502	456
chr1	9618111	9618920	KI118T_peak_661	148	.	5.81997	14.80922	13.00458	451
chr1	9620298	9620670	KI118T_peak_662	55	.	3.32570	5.57071	4.02333	268
chr1	9621059	9622060	KI118T_peak_663	359	.	10.18495	35.93380	33.84509	650
chr1	9632885	9633086	KI118T_peak_664	32	.	2.49427	3.21699	1.80442	89
chr1	9647359	9651407	KI118T_peak_665	1337	.	25.35844	133.74892	131.00314	1378
chr1	9652191	9654700	KI118T_peak_666	451	.	11.84779	45.11400	42.93876	1479
chr1	9657989	9658203	KI118T_peak_667	27	.	2.28642	2.70511	1.33530	164
chr1	9680007	9680321	KI118T_peak_668	62	.	3.53355	6.22670	4.65167	137
chr1	9686875	9687543	KI118T_peak_669	130	.	5.40426	13.08797	11.31818	362
chr1	9689860	9690088	KI118T_peak_670	49	.	3.11784	4.94014	3.42234	145
chr1	9712096	9712664	KI118T_peak_671	43	.	2.90998	4.33652	2.85074	255
chr1	9714011	9714571	KI118T_peak_672	27	.	2.28642	2.70511	1.33530	439
chr1	9749282	9749723	KI118T_peak_673	76	.	3.94926	7.60970	5.98396	167
chr1	9764711	9764987	KI118T_peak_674	49	.	3.11784	4.94014	3.42234	131
chr1	9777240	9778228	KI118T_peak_675	90	.	4.36498	9.07976	7.40842	564
chr1	9785072	9785357	KI118T_peak_676	69	.	3.74141	6.90677	5.30566	126
chr1	9790682	9791057	KI118T_peak_677	55	.	3.32570	5.57071	4.02333	133
chr1	9852371	9852692	KI118T_peak_678	43	.	2.90998	4.33652	2.85074	115
chr1	9864565	9865137	KI118T_peak_679	69	.	3.74141	6.90677	5.30566	424
chr1	9882651	9886038	KI118T_peak_680	753	.	16.83634	75.33330	72.92805	1641
chr1	9927360	9927757	KI118T_peak_681	98	.	4.57283	9.84497	8.15235	322
chr1	9934695	9935927	KI118T_peak_682	393	.	10.80851	39.31524	37.19316	430
chr1	9938062	9938381	KI118T_peak_683	114	.	4.98854	11.43151	9.69890	230
chr1	9952563	9953548	KI118T_peak_684	232	.	7.69067	23.24955	21.30977	270
chr1	9954197	9954524	KI118T_peak_685	37	.	2.70213	3.76150	2.31054	130
chr1	9960202	9961316	KI118T_peak_686	1505	.	27.64485	150.53645	147.70564	444
chr1	9969184	9971343	KI118T_peak_687	4781	.	66.30608	478.11807	473.94958	1389
chr1	9974234	9974678	KI118T_peak_688	43	.	2.90998	4.33652	2.85074	379
chr1	9975331	9975572	KI118T_peak_689	37	.	2.70213	3.76150	2.31054	101
chr1	10002479	10004261	KI118T_peak_690	740	.	16.62848	74.00560	71.60934	931
chr1	10010200	10011116	KI118T_peak_691	661	.	15.38135	66.15495	63.81322	381
chr1	10012173	10012650	KI118T_peak_692	90	.	4.36498	9.07976	7.40842	222
chr1	10075468	10076396	KI118T_peak_693	106	.	4.78069	10.62915	8.91615	496
chr1	10092269	10094415	KI118T_peak_694	2230	.	36.99837	223.01521	219.85109	566
chr1	10105621	10106863	KI118T_peak_695	165	.	6.23568	16.59081	14.75347	1016
chr1	10177295	10177557	KI118T_peak_696	106	.	4.78069	10.62915	8.91615	91
chr1	10214636	10215796	KI118T_peak_697	348	.	9.97709	34.82392	32.74665	540
chr1	10216114	10216418	KI118T_peak_698	27	.	2.28642	2.70511	1.33530	4
chr1	10220891	10221421	KI118T_peak_699	76	.	3.94926	7.60970	5.98396	330
chr1	10229157	10230149	KI118T_peak_700	114	.	4.98854	11.43151	9.69890	599
chr1	10269700	10272758	KI118T_peak_701	2080	.	35.12767	208.07957	204.97966	766
chr1	10275437	10275895	KI118T_peak_702	184	.	6.65139	18.42887	16.56050	150
chr1	10276209	10276978	KI118T_peak_703	156	.	6.02782	15.69273	13.87152	464
chr1	10278176	10278531	KI118T_peak_704	37	.	2.70213	3.76150	2.31054	166
chr1	10310446	10311215	KI118T_peak_705	348	.	9.97709	34.82392	32.74665	422
chr1	10313458	10314185	KI118T_peak_706	90	.	4.36498	9.07976	7.40842	508
chr1	10352184	10352650	KI118T_peak_707	83	.	4.15712	8.33436	6.68527	246
chr1	10364197	10365053	KI118T_peak_708	165	.	6.23568	16.59081	14.75347	318
chr1	10368074	10368321	KI118T_peak_709	49	.	3.11784	4.94014	3.42234	215
chr1	10370427	10371478	KI118T_peak_710	122	.	5.19640	12.25134	10.49986	366
chr1	10377984	10378954	KI118T_peak_711	193	.	6.85925	19.36799	17.48475	420
chr1	10398093	10398498	KI118T_peak_712	130	.	5.40426	13.08797	11.31818	203
chr1	10434817	10435176	KI118T_peak_713	27	.	2.28642	2.70511	1.33530	300
chr1	10437347	10437754	KI118T_peak_714	222	.	7.48282	22.26109	20.33504	288
chr1	10440711	10441348	KI118T_peak_715	69	.	3.74141	6.90677	5.30566	451
chr1	10443972	10444686	KI118T_peak_716	498	.	12.67922	49.88956	47.67333	461
chr1	10448336	10448687	KI118T_peak_717	32	.	2.49427	3.21699	1.80442	210
chr1	10458103	10460310	KI118T_peak_718	3022	.	46.55975	302.24237	298.74411	865
chr1	10475290	10475692	KI118T_peak_719	37	.	2.70213	3.76150	2.31054	280
chr1	10485704	10486982	KI118T_peak_720	393	.	10.80851	39.31524	37.19316	407
chr1	10487488	10488878	KI118T_peak_721	252	.	8.10639	25.26071	23.29421	767
chr1	10489826	10491526	KI118T_peak_722	793	.	17.45991	79.34809	76.91592	886
chr1	10492821	10493039	KI118T_peak_723	32	.	2.49427	3.21699	1.80442	31
chr1	10493506	10493816	KI118T_peak_724	43	.	2.90998	4.33652	2.85074	51
chr1	10498726	10498997	KI118T_peak_725	90	.	4.36498	9.07976	7.40842	103
chr1	10528284	10529081	KI118T_peak_726	130	.	5.40426	13.08797	11.31818	393
chr1	10531658	10533248	KI118T_peak_727	753	.	16.83634	75.33330	72.92805	782
chr1	10534359	10535961	KI118T_peak_728	861	.	18.49919	86.14133	83.66511	664
chr1	10554021	10556856	KI118T_peak_729	780	.	17.25205	78.00461	75.58141	2126
chr1	10557381	10557603	KI118T_peak_730	37	.	2.70213	3.76150	2.31054	37
chr1	10567291	10569225	KI118T_peak_731	451	.	11.84779	45.11400	42.93876	1395
chr1	10570517	10571183	KI118T_peak_732	43	.	2.90998	4.33652	2.85074	179
chr1	10574445	10575088	KI118T_peak_733	139	.	5.61211	13.94079	12.15329	193
chr1	10575343	10577521	KI118T_peak_734	359	.	10.18495	35.93380	33.84509	504
chr1	10578794	10579908	KI118T_peak_735	370	.	10.39280	37.05243	34.95247	540
chr1	10590449	10591511	KI118T_peak_736	156	.	6.02782	15.69273	13.87152	300
chr1	10614238	10614838	KI118T_peak_737	114	.	4.98854	11.43151	9.69890	304
chr1	10615586	10616459	KI118T_peak_738	130	.	5.40426	13.08797	11.31818	344
chr1	10650669	10651262	KI118T_peak_739	69	.	3.74141	6.90677	5.30566	269
chr1	10658098	10658598	KI118T_peak_740	106	.	4.78069	10.62915	8.91615	455
chr1	10659412	10659730	KI118T_peak_741	43	.	2.90998	4.33652	2.85074	60
chr1	10694193	10694473	KI118T_peak_742	43	.	2.90998	4.33652	2.85074	79
chr1	10694741	10696388	KI118T_peak_743	76	.	3.94926	7.60970	5.98396	1253
chr1	10698429	10698799	KI118T_peak_744	37	.	2.70213	3.76150	2.31054	28
chr1	10700350	10701534	KI118T_peak_745	69	.	3.74141	6.90677	5.30566	910
chr1	10702316	10703519	KI118T_peak_746	165	.	6.23568	16.59081	14.75347	192
chr1	10707848	10708054	KI118T_peak_747	27	.	2.28642	2.70511	1.33530	196
chr1	10713493	10713801	KI118T_peak_748	32	.	2.49427	3.21699	1.80442	200
chr1	10718961	10719182	KI118T_peak_749	32	.	2.49427	3.21699	1.80442	103
chr1	10724542	10724857	KI118T_peak_750	37	.	2.70213	3.76150	2.31054	137
chr1	10725601	10738638	KI118T_peak_751	1262	.	24.31916	126.25778	123.55077	3104
chr1	10739013	10750947	KI118T_peak_752	958	.	19.95418	95.85409	93.31853	7255
chr1	10751566	10756467	KI118T_peak_753	1247	.	24.11130	124.77051	122.07139	3280
chr1	10758836	10761818	KI118T_peak_754	203	.	7.06711	20.31997	18.42216	2514
chr1	10763858	10765907	KI118T_peak_755	1232	.	23.90344	123.28697	120.59578	911
chr1	10767215	10767595	KI118T_peak_756	49	.	3.11784	4.94014	3.42234	235
chr1	10770641	10770903	KI118T_peak_757	55	.	3.32570	5.57071	4.02333	39
chr1	10774308	10775448	KI118T_peak_758	359	.	10.18495	35.93380	33.84509	284
chr1	10781606	10781974	KI118T_peak_759	156	.	6.02782	15.69273	13.87152	186
chr1	10785096	10785459	KI118T_peak_760	139	.	5.61211	13.94079	12.15329	219
chr1	10786019	10787121	KI118T_peak_761	242	.	7.89853	24.24952	22.29625	543
chr1	10793928	10794263	KI118T_peak_762	49	.	3.11784	4.94014	3.42234	245
chr1	10794537	10798782	KI118T_peak_763	273	.	8.52210	27.31562	25.32326	2803
chr1	10815296	10816738	KI118T_peak_764	304	.	9.14567	30.47553	28.44571	884
chr1	10821546	10822537	KI118T_peak_765	212	.	7.27496	21.28445	19.37242	579
chr1	10825344	10827164	KI118T_peak_766	283	.	8.72995	28.35883	26.35375	302
chr1	10832038	10832953	KI118T_peak_767	62	.	3.53355	6.22670	4.65167	106
chr1	10834307	10837430	KI118T_peak_768	222	.	7.48282	22.26109	20.33504	815
chr1	10838581	10840439	KI118T_peak_769	560	.	13.71850	56.01683	53.75085	881
chr1	10840970	10841766	KI118T_peak_770	139	.	5.61211	13.94079	12.15329	361
chr1	10843084	10843366	KI118T_peak_771	43	.	2.90998	4.33652	2.85074	46
chr1	10845343	10845853	KI118T_peak_772	122	.	5.19640	12.25134	10.49986	152
chr1	10847834	10852125	KI118T_peak_773	1740	.	30.76269	174.05733	171.11234	1127
chr1	10853223	10857180	KI118T_peak_774	674	.	15.58920	67.44928	65.09834	972
chr1	10859800	10860059	KI118T_peak_775	175	.	6.44354	17.50301	15.64995	80
chr1	10863183	10864961	KI118T_peak_776	585	.	14.13421	58.51409	56.22888	1423
chr1	10874988	10876366	KI118T_peak_777	572	.	13.92635	57.26225	54.98659	825
chr1	10896034	10896637	KI118T_peak_778	55	.	3.32570	5.57071	4.02333	158
chr1	10906358	10907021	KI118T_peak_779	139	.	5.61211	13.94079	12.15329	346
chr1	10907897	10910207	KI118T_peak_780	597	.	14.34207	59.77226	57.47752	561
chr1	10910639	10911116	KI118T_peak_781	37	.	2.70213	3.76150	2.31054	184
chr1	10911910	10912354	KI118T_peak_782	43	.	2.90998	4.33652	2.85074	165
chr1	10915799	10917494	KI118T_peak_783	861	.	18.49919	86.14133	83.66511	739
chr1	10917784	10918275	KI118T_peak_784	27	.	2.28642	2.70511	1.33530	73
chr1	10920817	10921153	KI118T_peak_785	76	.	3.94926	7.60970	5.98396	179
chr1	10926097	10927626	KI118T_peak_786	304	.	9.14567	30.47553	28.44571	1209
chr1	10928032	10928240	KI118T_peak_787	43	.	2.90998	4.33652	2.85074	62
chr1	10953336	10953582	KI118T_peak_788	55	.	3.32570	5.57071	4.02333	65
chr1	10960367	10962037	KI118T_peak_789	114	.	4.98854	11.43151	9.69890	253
chr1	10969971	10970504	KI118T_peak_790	76	.	3.94926	7.60970	5.98396	150
chr1	10997398	10997788	KI118T_peak_791	32	.	2.49427	3.21699	1.80442	183
chr1	11004080	11004991	KI118T_peak_792	203	.	7.06711	20.31997	18.42216	307
chr1	11018559	11018776	KI118T_peak_793	27	.	2.28642	2.70511	1.33530	26
chr1	11020343	11021657	KI118T_peak_794	486	.	12.47136	48.68481	46.47872	876
chr1	11025674	11025961	KI118T_peak_795	43	.	2.90998	4.33652	2.85074	83
chr1	11035754	11036426	KI118T_peak_796	148	.	5.81997	14.80922	13.00458	310
chr1	11039871	11040458	KI118T_peak_797	130	.	5.40426	13.08797	11.31818	536
chr1	11072001	11073652	KI118T_peak_798	1086	.	21.82488	108.66384	106.05375	966
chr1	11097435	11098098	KI118T_peak_799	262	.	8.31424	26.28283	24.30328	426
chr1	11106195	11106610	KI118T_peak_800	114	.	4.98854	11.43151	9.69890	201
chr1	11119289	11121126	KI118T_peak_801	1740	.	30.76269	174.05733	171.11234	924
chr1	11121754	11122219	KI118T_peak_802	69	.	3.74141	6.90677	5.30566	139
chr1	11130383	11132092	KI118T_peak_803	700	.	16.00492	70.05509	67.68593	339
chr1	11159263	11160482	KI118T_peak_804	572	.	13.92635	57.26225	54.98659	662
chr1	11161723	11162828	KI118T_peak_805	283	.	8.72995	28.35883	26.35375	687
chr1	11211702	11212360	KI118T_peak_806	90	.	4.36498	9.07976	7.40842	565
chr1	11229995	11230500	KI118T_peak_807	37	.	2.70213	3.76150	2.31054	390
chr1	11301909	11302312	KI118T_peak_808	32	.	2.49427	3.21699	1.80442	81
chr1	11306171	11306825	KI118T_peak_809	122	.	5.19640	12.25134	10.49986	330
chr1	11312987	11313867	KI118T_peak_810	294	.	8.93781	29.41221	27.39463	481
chr1	11316046	11317085	KI118T_peak_811	69	.	3.74141	6.90677	5.30566	435
chr1	11322072	11323461	KI118T_peak_812	1884	.	32.63340	188.49026	185.47818	593
chr1	11332511	11334140	KI118T_peak_813	1551	.	28.26842	155.18459	152.33078	930
chr1	11353187	11353548	KI118T_peak_814	43	.	2.90998	4.33652	2.85074	308
chr1	11381978	11382323	KI118T_peak_815	27	.	2.28642	2.70511	1.33530	150
chr1	11383872	11384246	KI118T_peak_816	106	.	4.78069	10.62915	8.91615	125
chr1	11398417	11398634	KI118T_peak_817	37	.	2.70213	3.76150	2.31054	86
chr1	11399270	11400524	KI118T_peak_818	585	.	14.13421	58.51409	56.22888	871
chr1	11422590	11423053	KI118T_peak_819	62	.	3.53355	6.22670	4.65167	55
chr1	11423987	11424411	KI118T_peak_820	43	.	2.90998	4.33652	2.85074	321
chr1	11518705	11520050	KI118T_peak_821	122	.	5.19640	12.25134	10.49986	514
chr1	11522498	11523432	KI118T_peak_822	90	.	4.36498	9.07976	7.40842	378
chr1	11528657	11529927	KI118T_peak_823	511	.	12.88707	51.10136	48.87502	939
chr1	11530864	11531354	KI118T_peak_824	55	.	3.32570	5.57071	4.02333	159
chr1	11531557	11531818	KI118T_peak_825	32	.	2.49427	3.21699	1.80442	249
chr1	11533689	11534311	KI118T_peak_826	62	.	3.53355	6.22670	4.65167	194
chr1	11538142	11540390	KI118T_peak_827	793	.	17.45991	79.34809	76.91592	956
chr1	11543020	11545162	KI118T_peak_828	972	.	20.16203	97.26001	94.71619	1294
chr1	11648733	11649048	KI118T_peak_829	55	.	3.32570	5.57071	4.02333	66
chr1	11695988	11696325	KI118T_peak_830	76	.	3.94926	7.60970	5.98396	120
chr1	11697765	11697997	KI118T_peak_831	32	.	2.49427	3.21699	1.80442	134
chr1	11702031	11702729	KI118T_peak_832	156	.	6.02782	15.69273	13.87152	607
chr1	11704099	11704482	KI118T_peak_833	55	.	3.32570	5.57071	4.02333	104
chr1	11705702	11706487	KI118T_peak_834	222	.	7.48282	22.26109	20.33504	257
chr1	11707437	11708790	KI118T_peak_835	69	.	3.74141	6.90677	5.30566	645
chr1	11709859	11711437	KI118T_peak_836	713	.	16.21277	71.36642	68.98819	827
chr1	11711910	11716340	KI118T_peak_837	1756	.	30.97055	175.64955	172.69699	2836
chr1	11719701	11720405	KI118T_peak_838	252	.	8.10639	25.26071	23.29421	294
chr1	11722382	11722820	KI118T_peak_839	27	.	2.28642	2.70511	1.33530	23
chr1	11723051	11725462	KI118T_peak_840	806	.	17.66776	80.69671	78.25571	1206
chr1	11740450	11743086	KI118T_peak_841	1144	.	22.65631	114.46580	111.82307	829
chr1	11749713	11753910	KI118T_peak_842	780	.	17.25205	78.00461	75.58141	1179
chr1	11761535	11762247	KI118T_peak_843	193	.	6.85925	19.36799	17.48475	198
chr1	11767418	11768685	KI118T_peak_844	753	.	16.83634	75.33330	72.92805	557
chr1	11771291	11771538	KI118T_peak_845	69	.	3.74141	6.90677	5.30566	14
chr1	11779149	11780246	KI118T_peak_846	184	.	6.65139	18.42887	16.56050	596
chr1	11789632	11790323	KI118T_peak_847	37	.	2.70213	3.76150	2.31054	386
chr1	11791446	11792835	KI118T_peak_848	511	.	12.88707	51.10136	48.87502	641
chr1	11795385	11797982	KI118T_peak_849	674	.	15.58920	67.44928	65.09834	768
chr1	11798619	11799257	KI118T_peak_850	55	.	3.32570	5.57071	4.02333	325
chr1	11814575	11815212	KI118T_peak_851	27	.	2.28642	2.70511	1.33530	133
chr1	11844498	11845691	KI118T_peak_852	393	.	10.80851	39.31524	37.19316	805
chr1	11847358	11848039	KI118T_peak_853	90	.	4.36498	9.07976	7.40842	370
chr1	11848614	11849006	KI118T_peak_854	43	.	2.90998	4.33652	2.85074	176
chr1	11850486	11851637	KI118T_peak_855	212	.	7.27496	21.28445	19.37242	631
chr1	11852085	11852513	KI118T_peak_856	43	.	2.90998	4.33652	2.85074	364
chr1	11861799	11867595	KI118T_peak_857	1998	.	34.08839	199.87099	196.80722	4269
chr1	11897046	11898990	KI118T_peak_858	156	.	6.02782	15.69273	13.87152	1822
chr1	11929851	11930264	KI118T_peak_859	212	.	7.27496	21.28445	19.37242	256
chr1	11934199	11934679	KI118T_peak_860	69	.	3.74141	6.90677	5.30566	218
chr1	11940082	11941812	KI118T_peak_861	252	.	8.10639	25.26071	23.29421	700
chr1	11942930	11943543	KI118T_peak_862	416	.	11.22423	41.61104	39.46734	200
chr1	11947037	11947686	KI118T_peak_863	62	.	3.53355	6.22670	4.65167	250
chr1	11953611	11954234	KI118T_peak_864	156	.	6.02782	15.69273	13.87152	545
chr1	11967529	11970417	KI118T_peak_865	1144	.	22.65631	114.46580	111.82307	1070
chr1	11978718	11979498	KI118T_peak_866	535	.	13.30279	53.54565	51.29930	359
chr1	11983688	11983934	KI118T_peak_867	27	.	2.28642	2.70511	1.33530	175
chr1	11985195	11987155	KI118T_peak_868	1247	.	24.11130	124.77051	122.07139	1305
chr1	11989847	11990090	KI118T_peak_869	69	.	3.74141	6.90677	5.30566	156
chr1	11994025	11995351	KI118T_peak_870	793	.	17.45991	79.34809	76.91592	661
chr1	12004541	12004821	KI118T_peak_871	49	.	3.11784	4.94014	3.42234	143
chr1	12020840	12021721	KI118T_peak_872	252	.	8.10639	25.26071	23.29421	666
chr1	12027083	12027604	KI118T_peak_873	661	.	15.38135	66.15495	63.81322	289
chr1	12038321	12038769	KI118T_peak_874	37	.	2.70213	3.76150	2.31054	238
chr1	12039572	12041247	KI118T_peak_875	2047	.	34.71196	204.78835	201.70271	789
chr1	12044025	12045302	KI118T_peak_876	304	.	9.14567	30.47553	28.44571	365
chr1	12050545	12050948	KI118T_peak_877	32	.	2.49427	3.21699	1.80442	17
chr1	12061857	12062260	KI118T_peak_878	32	.	2.49427	3.21699	1.80442	354
chr1	12076476	12076715	KI118T_peak_879	27	.	2.28642	2.70511	1.33530	189
chr1	12078973	12080414	KI118T_peak_880	1645	.	29.51556	164.56610	161.66676	475
chr1	12082678	12082918	KI118T_peak_881	27	.	2.28642	2.70511	1.33530	63
chr1	12178651	12179045	KI118T_peak_882	55	.	3.32570	5.57071	4.02333	217
chr1	12181435	12182074	KI118T_peak_883	294	.	8.93781	29.41221	27.39463	286
chr1	12184985	12186202	KI118T_peak_884	122	.	5.19640	12.25134	10.49986	112
chr1	12193782	12194391	KI118T_peak_885	252	.	8.10639	25.26071	23.29421	219
chr1	12202112	12202505	KI118T_peak_886	37	.	2.70213	3.76150	2.31054	223
chr1	12202944	12204304	KI118T_peak_887	122	.	5.19640	12.25134	10.49986	939
chr1	12206243	12206526	KI118T_peak_888	32	.	2.49427	3.21699	1.80442	129
chr1	12206849	12208673	KI118T_peak_889	252	.	8.10639	25.26071	23.29421	1731
chr1	12209121	12209536	KI118T_peak_890	49	.	3.11784	4.94014	3.42234	331
chr1	12210564	12211003	KI118T_peak_891	55	.	3.32570	5.57071	4.02333	91
chr1	12213366	12213629	KI118T_peak_892	37	.	2.70213	3.76150	2.31054	123
chr1	12221376	12222822	KI118T_peak_893	416	.	11.22423	41.61104	39.46734	718
chr1	12224216	12224532	KI118T_peak_894	43	.	2.90998	4.33652	2.85074	101
chr1	12226874	12227955	KI118T_peak_895	156	.	6.02782	15.69273	13.87152	185
chr1	12228255	12229087	KI118T_peak_896	69	.	3.74141	6.90677	5.30566	451
chr1	12231590	12231855	KI118T_peak_897	27	.	2.28642	2.70511	1.33530	255
chr1	12240614	12241035	KI118T_peak_898	49	.	3.11784	4.94014	3.42234	211
chr1	12244172	12244796	KI118T_peak_899	130	.	5.40426	13.08797	11.31818	273
chr1	12256612	12256951	KI118T_peak_900	43	.	2.90998	4.33652	2.85074	176
chr1	12268671	12269702	KI118T_peak_901	175	.	6.44354	17.50301	15.64995	374
chr1	12289686	12291937	KI118T_peak_902	1159	.	22.86416	115.92629	113.27548	1475
chr1	12304475	12304868	KI118T_peak_903	83	.	4.15712	8.33436	6.68527	344
chr1	12311207	12312079	KI118T_peak_904	122	.	5.19640	12.25134	10.49986	413
chr1	12372692	12372966	KI118T_peak_905	32	.	2.49427	3.21699	1.80442	4
chr1	12400065	12401032	KI118T_peak_906	76	.	3.94926	7.60970	5.98396	860
chr1	12420007	12420365	KI118T_peak_907	62	.	3.53355	6.22670	4.65167	73
chr1	12445882	12446739	KI118T_peak_908	212	.	7.27496	21.28445	19.37242	399
chr1	12459770	12463230	KI118T_peak_909	326	.	9.56138	32.63111	30.57722	477
chr1	12466401	12468669	KI118T_peak_910	203	.	7.06711	20.31997	18.42216	1208
chr1	12469779	12470263	KI118T_peak_911	212	.	7.27496	21.28445	19.37242	122
chr1	12501523	12501732	KI118T_peak_912	22	.	2.07856	2.22824	0.90730	51
chr1	12502404	12502751	KI118T_peak_913	43	.	2.90998	4.33652	2.85074	18
chr1	12513104	12515000	KI118T_peak_914	806	.	17.66776	80.69671	78.25571	610
chr1	12517289	12518324	KI118T_peak_915	76	.	3.94926	7.60970	5.98396	547
chr1	12520139	12520457	KI118T_peak_916	69	.	3.74141	6.90677	5.30566	232
chr1	12538038	12538903	KI118T_peak_917	273	.	8.52210	27.31562	25.32326	443
chr1	12546406	12547462	KI118T_peak_918	98	.	4.57283	9.84497	8.15235	345
chr1	12556157	12557043	KI118T_peak_919	326	.	9.56138	32.63111	30.57722	517
chr1	12587490	12588949	KI118T_peak_920	547	.	13.51064	54.77793	52.52173	256
chr1	12589246	12589578	KI118T_peak_921	37	.	2.70213	3.76150	2.31054	95
chr1	12608194	12608581	KI118T_peak_922	49	.	3.11784	4.94014	3.42234	209
chr1	12608822	12610379	KI118T_peak_923	273	.	8.52210	27.31562	25.32326	1184
chr1	12612205	12612564	KI118T_peak_924	37	.	2.70213	3.76150	2.31054	195
chr1	12626024	12626678	KI118T_peak_925	98	.	4.57283	9.84497	8.15235	174
chr1	12650805	12653196	KI118T_peak_926	944	.	19.74632	94.45268	91.92554	659
chr1	12653709	12663113	KI118T_peak_927	1029	.	20.99346	102.92771	100.35061	2367
chr1	12663825	12664738	KI118T_peak_928	69	.	3.74141	6.90677	5.30566	762
chr1	12669212	12669984	KI118T_peak_929	90	.	4.36498	9.07976	7.40842	95
chr1	12674861	12680465	KI118T_peak_930	1101	.	22.03274	110.10825	107.48997	1473
chr1	12680787	12681018	KI118T_peak_931	27	.	2.28642	2.70511	1.33530	17
chr1	12681571	12682880	KI118T_peak_932	55	.	3.32570	5.57071	4.02333	228
chr1	13992086	13992765	KI118T_peak_933	122	.	5.19640	12.25134	10.49986	291
chr1	14057074	14057976	KI118T_peak_934	98	.	4.57283	9.84497	8.15235	445
chr1	14059678	14060066	KI118T_peak_935	32	.	2.49427	3.21699	1.80442	28
chr1	14075173	14076812	KI118T_peak_936	1756	.	30.97055	175.64955	172.69699	705
chr1	14078059	14079626	KI118T_peak_937	165	.	6.23568	16.59081	14.75347	1099
chr1	14080660	14081411	KI118T_peak_938	43	.	2.90998	4.33652	2.85074	303
chr1	14082658	14085203	KI118T_peak_939	242	.	7.89853	24.24952	22.29625	231
chr1	14085803	14086154	KI118T_peak_940	43	.	2.90998	4.33652	2.85074	87
chr1	14087338	14088504	KI118T_peak_941	69	.	3.74141	6.90677	5.30566	282
chr1	14127738	14128638	KI118T_peak_942	106	.	4.78069	10.62915	8.91615	584
chr1	14133634	14133947	KI118T_peak_943	83	.	4.15712	8.33436	6.68527	183
chr1	14155127	14156404	KI118T_peak_944	597	.	14.34207	59.77226	57.47752	479
chr1	14156693	14156929	KI118T_peak_945	37	.	2.70213	3.76150	2.31054	104
chr1	14158811	14159087	KI118T_peak_946	43	.	2.90998	4.33652	2.85074	226
chr1	14219278	14219765	KI118T_peak_947	55	.	3.32570	5.57071	4.02333	293
chr1	14239659	14239897	KI118T_peak_948	43	.	2.90998	4.33652	2.85074	33
chr1	14280916	14281210	KI118T_peak_949	27	.	2.28642	2.70511	1.33530	52
chr1	14283026	14283274	KI118T_peak_950	32	.	2.49427	3.21699	1.80442	21
chr1	14286956	14287286	KI118T_peak_951	83	.	4.15712	8.33436	6.68527	131
chr1	14292223	14292750	KI118T_peak_952	222	.	7.48282	22.26109	20.33504	302
chr1	14342257	14343233	KI118T_peak_953	83	.	4.15712	8.33436	6.68527	329
chr1	14343484	14345471	KI118T_peak_954	572	.	13.92635	57.26225	54.98659	587
chr1	14364139	14364357	KI118T_peak_955	49	.	3.11784	4.94014	3.42234	153
chr1	14439154	14439401	KI118T_peak_956	49	.	3.11784	4.94014	3.42234	132
chr1	14440275	14440617	KI118T_peak_957	139	.	5.61211	13.94079	12.15329	228
chr1	14501423	14501892	KI118T_peak_958	69	.	3.74141	6.90677	5.30566	260
chr1	14517111	14517545	KI118T_peak_959	193	.	6.85925	19.36799	17.48475	98
chr1	14522877	14523912	KI118T_peak_960	156	.	6.02782	15.69273	13.87152	848
chr1	14640630	14640865	KI118T_peak_961	27	.	2.28642	2.70511	1.33530	147
chr1	14646989	14647689	KI118T_peak_962	242	.	7.89853	24.24952	22.29625	330
chr1	14661084	14661736	KI118T_peak_963	43	.	2.90998	4.33652	2.85074	301
chr1	14753352	14753634	KI118T_peak_964	49	.	3.11784	4.94014	3.42234	143
chr1	14866725	14867178	KI118T_peak_965	69	.	3.74141	6.90677	5.30566	240
chr1	14876582	14876997	KI118T_peak_966	55	.	3.32570	5.57071	4.02333	142
chr1	14879961	14880692	KI118T_peak_967	98	.	4.57283	9.84497	8.15235	173
chr1	14922537	14923025	KI118T_peak_968	148	.	5.81997	14.80922	13.00458	96
chr1	14924189	14926430	KI118T_peak_969	511	.	12.88707	51.10136	48.87502	1552
chr1	14940199	14941206	KI118T_peak_970	193	.	6.85925	19.36799	17.48475	245
chr1	15058118	15058679	KI118T_peak_971	184	.	6.65139	18.42887	16.56050	428
chr1	15177246	15177764	KI118T_peak_972	27	.	2.28642	2.70511	1.33530	235
chr1	15221579	15221928	KI118T_peak_973	49	.	3.11784	4.94014	3.42234	217
chr1	15239895	15241073	KI118T_peak_974	232	.	7.69067	23.24955	21.30977	520
chr1	15249543	15254156	KI118T_peak_975	700	.	16.00492	70.05509	67.68593	1483
chr1	15254913	15255679	KI118T_peak_976	62	.	3.53355	6.22670	4.65167	324
chr1	15255888	15257883	KI118T_peak_977	780	.	17.25205	78.00461	75.58141	714
chr1	15263934	15264341	KI118T_peak_978	62	.	3.53355	6.22670	4.65167	131
chr1	15265915	15266942	KI118T_peak_979	76	.	3.94926	7.60970	5.98396	677
chr1	15267923	15270645	KI118T_peak_980	713	.	16.21277	71.36642	68.98819	770
chr1	15270857	15274196	KI118T_peak_981	203	.	7.06711	20.31997	18.42216	2633
chr1	15275984	15277645	KI118T_peak_982	439	.	11.63994	43.93864	41.77378	1003
chr1	15281975	15282681	KI118T_peak_983	76	.	3.94926	7.60970	5.98396	143
chr1	15294666	15296241	KI118T_peak_984	861	.	18.49919	86.14133	83.66511	477
chr1	15296793	15298996	KI118T_peak_985	283	.	8.72995	28.35883	26.35375	1483
chr1	15300716	15301150	KI118T_peak_986	32	.	2.49427	3.21699	1.80442	390
chr1	15301615	15301942	KI118T_peak_987	90	.	4.36498	9.07976	7.40842	173
chr1	15303263	15305248	KI118T_peak_988	1115	.	22.24059	111.55674	108.93026	775
chr1	15306437	15308143	KI118T_peak_989	635	.	14.96563	63.58385	61.26077	306
chr1	15320816	15322069	KI118T_peak_990	486	.	12.47136	48.68481	46.47872	897
chr1	15334464	15335327	KI118T_peak_991	55	.	3.32570	5.57071	4.02333	353
chr1	15339625	15339836	KI118T_peak_992	32	.	2.49427	3.21699	1.80442	14
chr1	15343591	15344192	KI118T_peak_993	359	.	10.18495	35.93380	33.84509	308
chr1	15346705	15347348	KI118T_peak_994	76	.	3.94926	7.60970	5.98396	330
chr1	15348515	15348729	KI118T_peak_995	37	.	2.70213	3.76150	2.31054	81
chr1	15348977	15349310	KI118T_peak_996	55	.	3.32570	5.57071	4.02333	67
chr1	15352757	15353102	KI118T_peak_997	27	.	2.28642	2.70511	1.33530	240
chr1	15354014	15354850	KI118T_peak_998	130	.	5.40426	13.08797	11.31818	210
chr1	15357240	15357565	KI118T_peak_999	43	.	2.90998	4.33652	2.85074	111
chr1	15364664	15364992	KI118T_peak_1000	43	.	2.90998	4.33652	2.85074	133
chr1	15372912	15373430	KI118T_peak_1001	106	.	4.78069	10.62915	8.91615	238
chr1	15402170	15402542	KI118T_peak_1002	32	.	2.49427	3.21699	1.80442	49
chr1	15415635	15416184	KI118T_peak_1003	55	.	3.32570	5.57071	4.02333	419
chr1	15416590	15417404	KI118T_peak_1004	359	.	10.18495	35.93380	33.84509	469
chr1	15426882	15427581	KI118T_peak_1005	122	.	5.19640	12.25134	10.49986	237
chr1	15430376	15430732	KI118T_peak_1006	37	.	2.70213	3.76150	2.31054	189
chr1	15433004	15433668	KI118T_peak_1007	49	.	3.11784	4.94014	3.42234	254
chr1	15435886	15436140	KI118T_peak_1008	32	.	2.49427	3.21699	1.80442	143
chr1	15438375	15439424	KI118T_peak_1009	83	.	4.15712	8.33436	6.68527	685
chr1	15443158	15445036	KI118T_peak_1010	793	.	17.45991	79.34809	76.91592	557
chr1	15448845	15449068	KI118T_peak_1011	27	.	2.28642	2.70511	1.33530	169
chr1	15449282	15450756	KI118T_peak_1012	130	.	5.40426	13.08797	11.31818	613
chr1	15451338	15451815	KI118T_peak_1013	32	.	2.49427	3.21699	1.80442	62
chr1	15455047	15456163	KI118T_peak_1014	560	.	13.71850	56.01683	53.75085	145
chr1	15459179	15460223	KI118T_peak_1015	49	.	3.11784	4.94014	3.42234	408
chr1	15464277	15464864	KI118T_peak_1016	69	.	3.74141	6.90677	5.30566	238
chr1	15466000	15467406	KI118T_peak_1017	359	.	10.18495	35.93380	33.84509	414
chr1	15471668	15473838	KI118T_peak_1018	83	.	4.15712	8.33436	6.68527	2007
chr1	15477004	15477336	KI118T_peak_1019	27	.	2.28642	2.70511	1.33530	87
chr1	15477760	15486631	KI118T_peak_1020	1724	.	30.55484	172.46803	169.53064	2406
chr1	15487179	15488701	KI118T_peak_1021	106	.	4.78069	10.62915	8.91615	481
chr1	15489550	15490070	KI118T_peak_1022	69	.	3.74141	6.90677	5.30566	392
chr1	15491557	15494514	KI118T_peak_1023	572	.	13.92635	57.26225	54.98659	1167
chr1	15494720	15496034	KI118T_peak_1024	427	.	11.43208	42.77094	40.61662	437
chr1	15497729	15501770	KI118T_peak_1025	740	.	16.62848	74.00560	71.60934	2873
chr1	15502404	15508517	KI118T_peak_1026	635	.	14.96563	63.58385	61.26077	5699
chr1	15509999	15510582	KI118T_peak_1027	55	.	3.32570	5.57071	4.02333	192
chr1	15511072	15511283	KI118T_peak_1028	43	.	2.90998	4.33652	2.85074	50
chr1	15511547	15512521	KI118T_peak_1029	32	.	2.49427	3.21699	1.80442	701
chr1	15512743	15519196	KI118T_peak_1030	1459	.	27.02128	145.91759	143.10999	2098
chr1	15519540	15520580	KI118T_peak_1031	184	.	6.65139	18.42887	16.56050	267
chr1	15520844	15521164	KI118T_peak_1032	76	.	3.94926	7.60970	5.98396	87
chr1	15522233	15527667	KI118T_peak_1033	958	.	19.95418	95.85409	93.31853	4933
chr1	15528137	15529704	KI118T_peak_1034	252	.	8.10639	25.26071	23.29421	484
chr1	15530102	15535075	KI118T_peak_1035	393	.	10.80851	39.31524	37.19316	4467
chr1	15535285	15535681	KI118T_peak_1036	37	.	2.70213	3.76150	2.31054	32
chr1	15537130	15537344	KI118T_peak_1037	37	.	2.70213	3.76150	2.31054	77
chr1	15538922	15539643	KI118T_peak_1038	37	.	2.70213	3.76150	2.31054	375
chr1	15540689	15541031	KI118T_peak_1039	43	.	2.90998	4.33652	2.85074	152
chr1	15550448	15551248	KI118T_peak_1040	55	.	3.32570	5.57071	4.02333	414
chr1	15551748	15551983	KI118T_peak_1041	43	.	2.90998	4.33652	2.85074	46
chr1	15552558	15553476	KI118T_peak_1042	55	.	3.32570	5.57071	4.02333	400
chr1	15554458	15554746	KI118T_peak_1043	37	.	2.70213	3.76150	2.31054	148
chr1	15556019	15556613	KI118T_peak_1044	49	.	3.11784	4.94014	3.42234	446
chr1	15557258	15557511	KI118T_peak_1045	62	.	3.53355	6.22670	4.65167	73
chr1	15557903	15558869	KI118T_peak_1046	69	.	3.74141	6.90677	5.30566	365
chr1	15564428	15565387	KI118T_peak_1047	37	.	2.70213	3.76150	2.31054	150
chr1	15573475	15574362	KI118T_peak_1048	139	.	5.61211	13.94079	12.15329	426
chr1	15575334	15575628	KI118T_peak_1049	27	.	2.28642	2.70511	1.33530	80
chr1	15584582	15585727	KI118T_peak_1050	184	.	6.65139	18.42887	16.56050	423
chr1	15586666	15587577	KI118T_peak_1051	43	.	2.90998	4.33652	2.85074	210
chr1	15587904	15588243	KI118T_peak_1052	69	.	3.74141	6.90677	5.30566	286
chr1	15598626	15599472	KI118T_peak_1053	370	.	10.39280	37.05243	34.95247	514
chr1	15602543	15602774	KI118T_peak_1054	49	.	3.11784	4.94014	3.42234	165
chr1	15609229	15609885	KI118T_peak_1055	83	.	4.15712	8.33436	6.68527	445
chr1	15610185	15611958	KI118T_peak_1056	610	.	14.54992	61.03667	58.73246	1414
chr1	15613208	15613452	KI118T_peak_1057	43	.	2.90998	4.33652	2.85074	108
chr1	15614790	15615059	KI118T_peak_1058	27	.	2.28642	2.70511	1.33530	49
chr1	15631287	15631648	KI118T_peak_1059	148	.	5.81997	14.80922	13.00458	80
chr1	15649773	15651513	KI118T_peak_1060	156	.	6.02782	15.69273	13.87152	470
chr1	15652304	15652634	KI118T_peak_1061	32	.	2.49427	3.21699	1.80442	152
chr1	15653044	15653871	KI118T_peak_1062	83	.	4.15712	8.33436	6.68527	304
chr1	15655380	15656019	KI118T_peak_1063	90	.	4.36498	9.07976	7.40842	560
chr1	15666735	15667334	KI118T_peak_1064	114	.	4.98854	11.43151	9.69890	350
chr1	15670213	15671152	KI118T_peak_1065	156	.	6.02782	15.69273	13.87152	461
chr1	15672361	15672664	KI118T_peak_1066	55	.	3.32570	5.57071	4.02333	156
chr1	15688296	15689482	KI118T_peak_1067	242	.	7.89853	24.24952	22.29625	387
chr1	15710912	15711125	KI118T_peak_1068	37	.	2.70213	3.76150	2.31054	109
chr1	15735601	15739640	KI118T_peak_1069	1115	.	22.24059	111.55674	108.93026	782
chr1	15742419	15743417	KI118T_peak_1070	1218	.	23.69559	121.80719	119.12402	495
chr1	15744064	15744419	KI118T_peak_1071	55	.	3.32570	5.57071	4.02333	230
chr1	15745061	15745326	KI118T_peak_1072	27	.	2.28642	2.70511	1.33530	184
chr1	15757439	15758406	KI118T_peak_1073	98	.	4.57283	9.84497	8.15235	362
chr1	15815738	15816420	KI118T_peak_1074	83	.	4.15712	8.33436	6.68527	613
chr1	15828087	15828321	KI118T_peak_1075	49	.	3.11784	4.94014	3.42234	58
chr1	15845113	15845913	KI118T_peak_1076	62	.	3.53355	6.22670	4.65167	282
chr1	15847544	15848201	KI118T_peak_1077	49	.	3.11784	4.94014	3.42234	618
chr1	15848741	15849738	KI118T_peak_1078	55	.	3.32570	5.57071	4.02333	974
chr1	15849993	15855036	KI118T_peak_1079	2330	.	38.24551	233.08241	229.87549	3268
chr1	15885286	15886117	KI118T_peak_1080	106	.	4.78069	10.62915	8.91615	235
chr1	15901207	15901615	KI118T_peak_1081	32	.	2.49427	3.21699	1.80442	355
chr1	15905855	15906503	KI118T_peak_1082	156	.	6.02782	15.69273	13.87152	391
chr1	15911105	15911712	KI118T_peak_1083	98	.	4.57283	9.84497	8.15235	280
chr1	15921770	15922172	KI118T_peak_1084	37	.	2.70213	3.76150	2.31054	149
chr1	15923166	15923798	KI118T_peak_1085	222	.	7.48282	22.26109	20.33504	354
chr1	15928027	15928330	KI118T_peak_1086	37	.	2.70213	3.76150	2.31054	125
chr1	15929265	15930775	KI118T_peak_1087	793	.	17.45991	79.34809	76.91592	906
chr1	15943081	15945338	KI118T_peak_1088	2097	.	35.33553	209.72905	206.62199	899
chr1	15946692	15946954	KI118T_peak_1089	27	.	2.28642	2.70511	1.33530	218
chr1	15953344	15954921	KI118T_peak_1090	294	.	8.93781	29.41221	27.39463	987
chr1	15963646	15963984	KI118T_peak_1091	122	.	5.19640	12.25134	10.49986	191
chr1	16007614	16008353	KI118T_peak_1092	55	.	3.32570	5.57071	4.02333	99
chr1	16010511	16011788	KI118T_peak_1093	212	.	7.27496	21.28445	19.37242	896
chr1	16029512	16030750	KI118T_peak_1094	535	.	13.30279	53.54565	51.29930	760
chr1	16041071	16041368	KI118T_peak_1095	76	.	3.94926	7.60970	5.98396	29
chr1	16055250	16055882	KI118T_peak_1096	165	.	6.23568	16.59081	14.75347	338
chr1	16059640	16060080	KI118T_peak_1097	27	.	2.28642	2.70511	1.33530	89
chr1	16060419	16060932	KI118T_peak_1098	43	.	2.90998	4.33652	2.85074	180
chr1	16061146	16063685	KI118T_peak_1099	1536	.	28.06056	153.63199	150.78583	1489
chr1	16064303	16064681	KI118T_peak_1100	22	.	2.07856	2.22824	0.90730	140
chr1	16065260	16066466	KI118T_peak_1101	49	.	3.11784	4.94014	3.42234	628
chr1	16067610	16068351	KI118T_peak_1102	597	.	14.34207	59.77226	57.47752	442
chr1	16073760	16074104	KI118T_peak_1103	43	.	2.90998	4.33652	2.85074	12
chr1	16075927	16076565	KI118T_peak_1104	55	.	3.32570	5.57071	4.02333	488
chr1	16079987	16080611	KI118T_peak_1105	55	.	3.32570	5.57071	4.02333	409
chr1	16086851	16087116	KI118T_peak_1106	27	.	2.28642	2.70511	1.33530	53
chr1	16090558	16091202	KI118T_peak_1107	90	.	4.36498	9.07976	7.40842	346
chr1	16107100	16107507	KI118T_peak_1108	49	.	3.11784	4.94014	3.42234	282
chr1	16109905	16110111	KI118T_peak_1109	37	.	2.70213	3.76150	2.31054	18
chr1	16117203	16117789	KI118T_peak_1110	37	.	2.70213	3.76150	2.31054	29
chr1	16118235	16119056	KI118T_peak_1111	232	.	7.69067	23.24955	21.30977	460
chr1	16120818	16121048	KI118T_peak_1112	55	.	3.32570	5.57071	4.02333	122
chr1	16123229	16123595	KI118T_peak_1113	43	.	2.90998	4.33652	2.85074	165
chr1	16126161	16127843	KI118T_peak_1114	242	.	7.89853	24.24952	22.29625	1015
chr1	16129220	16130734	KI118T_peak_1115	165	.	6.23568	16.59081	14.75347	861
chr1	16134908	16135696	KI118T_peak_1116	212	.	7.27496	21.28445	19.37242	204
chr1	16141992	16142454	KI118T_peak_1117	130	.	5.40426	13.08797	11.31818	234
chr1	16151832	16152879	KI118T_peak_1118	348	.	9.97709	34.82392	32.74665	370
chr1	16156439	16157767	KI118T_peak_1119	106	.	4.78069	10.62915	8.91615	857
chr1	16159752	16160123	KI118T_peak_1120	32	.	2.49427	3.21699	1.80442	154
chr1	16160707	16164095	KI118T_peak_1121	1292	.	24.73487	129.24336	126.52077	642
chr1	16164360	16164582	KI118T_peak_1122	22	.	2.07856	2.22824	0.90730	199
chr1	16170035	16170487	KI118T_peak_1123	62	.	3.53355	6.22670	4.65167	225
chr1	16173220	16177183	KI118T_peak_1124	1277	.	24.52701	127.74874	125.03391	893
chr1	16211951	16213803	KI118T_peak_1125	847	.	18.29133	84.77276	82.30521	1037
chr1	16238370	16238741	KI118T_peak_1126	37	.	2.70213	3.76150	2.31054	313
chr1	16264253	16264480	KI118T_peak_1127	43	.	2.90998	4.33652	2.85074	106
chr1	16265424	16266375	KI118T_peak_1128	404	.	11.01637	40.45909	38.32609	639
chr1	16272075	16272361	KI118T_peak_1129	32	.	2.49427	3.21699	1.80442	56
chr1	16275575	16277652	KI118T_peak_1130	740	.	16.62848	74.00560	71.60934	687
chr1	16278855	16279430	KI118T_peak_1131	37	.	2.70213	3.76150	2.31054	107
chr1	16284575	16285124	KI118T_peak_1132	37	.	2.70213	3.76150	2.31054	174
chr1	16291909	16292120	KI118T_peak_1133	62	.	3.53355	6.22670	4.65167	170
chr1	16292581	16293096	KI118T_peak_1134	32	.	2.49427	3.21699	1.80442	409
chr1	16298580	16298796	KI118T_peak_1135	32	.	2.49427	3.21699	1.80442	173
chr1	16299560	16299858	KI118T_peak_1136	22	.	2.07856	2.22824	0.90730	208
chr1	16301592	16303165	KI118T_peak_1137	337	.	9.76923	33.72296	31.65732	548
chr1	16311099	16311567	KI118T_peak_1138	32	.	2.49427	3.21699	1.80442	421
chr1	16316778	16317032	KI118T_peak_1139	32	.	2.49427	3.21699	1.80442	42
chr1	16318419	16318871	KI118T_peak_1140	37	.	2.70213	3.76150	2.31054	247
chr1	16319182	16319568	KI118T_peak_1141	37	.	2.70213	3.76150	2.31054	225
chr1	16319990	16321807	KI118T_peak_1142	381	.	10.60066	38.17963	36.06858	1247
chr1	16323470	16324609	KI118T_peak_1143	49	.	3.11784	4.94014	3.42234	271
chr1	16324896	16325747	KI118T_peak_1144	32	.	2.49427	3.21699	1.80442	566
chr1	16327786	16328111	KI118T_peak_1145	32	.	2.49427	3.21699	1.80442	265
chr1	16328680	16329178	KI118T_peak_1146	37	.	2.70213	3.76150	2.31054	298
chr1	16329934	16386547	KI118T_peak_1147	2432	.	39.49265	243.23436	239.98523	40253
chr1	16386919	16389494	KI118T_peak_1148	820	.	17.87562	82.05040	79.60049	2317
chr1	16389756	16409832	KI118T_peak_1149	1536	.	28.06056	153.63199	150.78583	5262
chr1	16410223	16412483	KI118T_peak_1150	69	.	3.74141	6.90677	5.30566	2019
chr1	16414180	16414414	KI118T_peak_1151	32	.	2.49427	3.21699	1.80442	171
chr1	16414628	16415690	KI118T_peak_1152	55	.	3.32570	5.57071	4.02333	688
chr1	16416602	16418816	KI118T_peak_1153	283	.	8.72995	28.35883	26.35375	1309
chr1	16419144	16419850	KI118T_peak_1154	37	.	2.70213	3.76150	2.31054	324
chr1	16426602	16426813	KI118T_peak_1155	22	.	2.07856	2.22824	0.90730	127
chr1	16458106	16458403	KI118T_peak_1156	22	.	2.07856	2.22824	0.90730	99
chr1	16460462	16461089	KI118T_peak_1157	37	.	2.70213	3.76150	2.31054	362
chr1	16466072	16466411	KI118T_peak_1158	32	.	2.49427	3.21699	1.80442	243
chr1	16470304	16472637	KI118T_peak_1159	404	.	11.01637	40.45909	38.32609	1512
chr1	16478042	16478251	KI118T_peak_1160	32	.	2.49427	3.21699	1.80442	17
chr1	16480185	16485477	KI118T_peak_1161	1057	.	21.40917	105.78739	103.19378	2369
chr1	16485682	16485916	KI118T_peak_1162	37	.	2.70213	3.76150	2.31054	26
chr1	16493523	16493728	KI118T_peak_1163	27	.	2.28642	2.70511	1.33530	53
chr1	16493950	16494528	KI118T_peak_1164	49	.	3.11784	4.94014	3.42234	59
chr1	16499692	16500390	KI118T_peak_1165	69	.	3.74141	6.90677	5.30566	375
chr1	16501485	16503170	KI118T_peak_1166	740	.	16.62848	74.00560	71.60934	1071
chr1	16507502	16509349	KI118T_peak_1167	888	.	18.91490	88.89294	86.39952	1017
chr1	16510433	16511808	KI118T_peak_1168	83	.	4.15712	8.33436	6.68527	657
chr1	16514030	16514613	KI118T_peak_1169	130	.	5.40426	13.08797	11.31818	380
chr1	16516169	16517471	KI118T_peak_1170	359	.	10.18495	35.93380	33.84509	469
chr1	16518505	16518824	KI118T_peak_1171	32	.	2.49427	3.21699	1.80442	204
chr1	16521721	16522285	KI118T_peak_1172	106	.	4.78069	10.62915	8.91615	285
chr1	16531617	16531838	KI118T_peak_1173	43	.	2.90998	4.33652	2.85074	61
chr1	16532367	16534029	KI118T_peak_1174	916	.	19.33061	91.66353	89.15319	790
chr1	16534555	16534890	KI118T_peak_1175	32	.	2.49427	3.21699	1.80442	237
chr1	16536387	16536707	KI118T_peak_1176	32	.	2.49427	3.21699	1.80442	73
chr1	16537616	16538323	KI118T_peak_1177	43	.	2.90998	4.33652	2.85074	165
chr1	16538986	16539627	KI118T_peak_1178	37	.	2.70213	3.76150	2.31054	355
chr1	16542899	16544940	KI118T_peak_1179	1982	.	33.88053	198.23712	195.18080	1119
chr1	16552698	16553791	KI118T_peak_1180	165	.	6.23568	16.59081	14.75347	371
chr1	16557541	16557887	KI118T_peak_1181	43	.	2.90998	4.33652	2.85074	133
chr1	16562610	16564279	KI118T_peak_1182	1173	.	23.07202	117.39071	114.73180	416
chr1	16569831	16570060	KI118T_peak_1183	22	.	2.07856	2.22824	0.90730	124
chr1	16570612	16571429	KI118T_peak_1184	122	.	5.19640	12.25134	10.49986	480
chr1	16574707	16575911	KI118T_peak_1185	283	.	8.72995	28.35883	26.35375	587
chr1	16648149	16648588	KI118T_peak_1186	62	.	3.53355	6.22670	4.65167	319
chr1	16675497	16675792	KI118T_peak_1187	62	.	3.53355	6.22670	4.65167	58
chr1	16677437	16680169	KI118T_peak_1188	944	.	19.74632	94.45268	91.92554	1579
chr1	16688583	16689463	KI118T_peak_1189	43	.	2.90998	4.33652	2.85074	562
chr1	16689692	16690458	KI118T_peak_1190	130	.	5.40426	13.08797	11.31818	330
chr1	16692045	16695521	KI118T_peak_1191	1398	.	26.18986	139.80580	137.02917	1596
chr1	16696095	16696306	KI118T_peak_1192	37	.	2.70213	3.76150	2.31054	45
chr1	16700399	16706778	KI118T_peak_1193	687	.	15.79706	68.74935	66.38930	5552
chr1	16711385	16714320	KI118T_peak_1194	753	.	16.83634	75.33330	72.92805	545
chr1	16718556	16718886	KI118T_peak_1195	43	.	2.90998	4.33652	2.85074	210
chr1	16719874	16720482	KI118T_peak_1196	69	.	3.74141	6.90677	5.30566	279
chr1	16725545	16725749	KI118T_peak_1197	43	.	2.90998	4.33652	2.85074	66
chr1	16736172	16736873	KI118T_peak_1198	62	.	3.53355	6.22670	4.65167	321
chr1	16766599	16768145	KI118T_peak_1199	427	.	11.43208	42.77094	40.61662	531
chr1	16783260	16783708	KI118T_peak_1200	62	.	3.53355	6.22670	4.65167	169
chr1	16824378	16827408	KI118T_peak_1201	585	.	14.13421	58.51409	56.22888	1413
chr1	16827664	16827927	KI118T_peak_1202	32	.	2.49427	3.21699	1.80442	47
chr1	16833112	16833450	KI118T_peak_1203	27	.	2.28642	2.70511	1.33530	260
chr1	16839435	16841533	KI118T_peak_1204	3781	.	55.28970	378.19968	374.40808	1154
chr1	16842566	16842830	KI118T_peak_1205	49	.	3.11784	4.94014	3.42234	108
chr1	16860465	16862360	KI118T_peak_1206	474	.	12.26351	47.48721	45.29136	1412
chr1	16886266	16886729	KI118T_peak_1207	106	.	4.78069	10.62915	8.91615	103
chr1	16887994	16888498	KI118T_peak_1208	27	.	2.28642	2.70511	1.33530	71
chr1	16891498	16891998	KI118T_peak_1209	37	.	2.70213	3.76150	2.31054	459
chr1	16892440	16892856	KI118T_peak_1210	122	.	5.19640	12.25134	10.49986	197
chr1	16893071	16893838	KI118T_peak_1211	122	.	5.19640	12.25134	10.49986	595
chr1	16894071	16894626	KI118T_peak_1212	49	.	3.11784	4.94014	3.42234	145
chr1	16895272	16895568	KI118T_peak_1213	22	.	2.07856	2.22824	0.90730	3
chr1	16912147	16912381	KI118T_peak_1214	76	.	3.94926	7.60970	5.98396	138
chr1	16918025	16920134	KI118T_peak_1215	165	.	6.23568	16.59081	14.75347	393
chr1	16923680	16924067	KI118T_peak_1216	43	.	2.90998	4.33652	2.85074	69
chr1	16927145	16928652	KI118T_peak_1217	222	.	7.48282	22.26109	20.33504	1075
chr1	16928883	16930183	KI118T_peak_1218	49	.	3.11784	4.94014	3.42234	681
chr1	16932465	16932860	KI118T_peak_1219	32	.	2.49427	3.21699	1.80442	82
chr1	16933974	16934267	KI118T_peak_1220	49	.	3.11784	4.94014	3.42234	58
chr1	16938416	16941391	KI118T_peak_1221	2500	.	40.32407	250.04807	246.76973	1679
chr1	16941668	16942055	KI118T_peak_1222	49	.	3.11784	4.94014	3.42234	91
chr1	16943498	16943766	KI118T_peak_1223	22	.	2.07856	2.22824	0.90730	145
chr1	16945396	16945698	KI118T_peak_1224	76	.	3.94926	7.60970	5.98396	153
chr1	16946372	16949424	KI118T_peak_1225	1115	.	22.24059	111.55674	108.93026	1351
chr1	16949684	16951822	KI118T_peak_1226	687	.	15.79706	68.74935	66.38930	1021
chr1	16952330	16952776	KI118T_peak_1227	27	.	2.28642	2.70511	1.33530	220
chr1	16953301	16953985	KI118T_peak_1228	27	.	2.28642	2.70511	1.33530	286
chr1	16956203	16956658	KI118T_peak_1229	49	.	3.11784	4.94014	3.42234	285
chr1	16957919	16958726	KI118T_peak_1230	37	.	2.70213	3.76150	2.31054	425
chr1	16959071	16959685	KI118T_peak_1231	37	.	2.70213	3.76150	2.31054	385
chr1	16964876	16965172	KI118T_peak_1232	90	.	4.36498	9.07976	7.40842	116
chr1	16968916	16975308	KI118T_peak_1233	793	.	17.45991	79.34809	76.91592	2340
chr1	16983730	16984023	KI118T_peak_1234	76	.	3.94926	7.60970	5.98396	232
chr1	17007456	17008162	KI118T_peak_1235	49	.	3.11784	4.94014	3.42234	364
chr1	17017028	17017608	KI118T_peak_1236	69	.	3.74141	6.90677	5.30566	260
chr1	17017858	17020441	KI118T_peak_1237	148	.	5.81997	14.80922	13.00458	502
chr1	17020781	17021041	KI118T_peak_1238	43	.	2.90998	4.33652	2.85074	183
chr1	17022031	17022385	KI118T_peak_1239	43	.	2.90998	4.33652	2.85074	83
chr1	17022900	17025630	KI118T_peak_1240	55	.	3.32570	5.57071	4.02333	979
chr1	17026127	17029256	KI118T_peak_1241	76	.	3.94926	7.60970	5.98396	2396
chr1	17029468	17037716	KI118T_peak_1242	2846	.	44.48119	284.63846	281.21249	4869
chr1	17038211	17040596	KI118T_peak_1243	106	.	4.78069	10.62915	8.91615	835
chr1	17041816	17042275	KI118T_peak_1244	49	.	3.11784	4.94014	3.42234	124
chr1	17043171	17044036	KI118T_peak_1245	49	.	3.11784	4.94014	3.42234	641
chr1	17044275	17045570	KI118T_peak_1246	55	.	3.32570	5.57071	4.02333	367
chr1	17046532	17047314	KI118T_peak_1247	55	.	3.32570	5.57071	4.02333	89
chr1	17052064	17053111	KI118T_peak_1248	37	.	2.70213	3.76150	2.31054	938
chr1	17054105	17054603	KI118T_peak_1249	76	.	3.94926	7.60970	5.98396	219
chr1	17074323	17074565	KI118T_peak_1250	90	.	4.36498	9.07976	7.40842	25
chr1	17076426	17077460	KI118T_peak_1251	3434	.	51.34044	343.45212	339.79413	728
chr1	17084060	17084548	KI118T_peak_1252	49	.	3.11784	4.94014	3.42234	214
chr1	17087433	17087636	KI118T_peak_1253	32	.	2.49427	3.21699	1.80442	137
chr1	17092254	17092458	KI118T_peak_1254	37	.	2.70213	3.76150	2.31054	11
chr1	17092865	17093714	KI118T_peak_1255	62	.	3.53355	6.22670	4.65167	439
chr1	17197656	17198017	KI118T_peak_1256	32	.	2.49427	3.21699	1.80442	304
chr1	17198593	17200381	KI118T_peak_1257	474	.	12.26351	47.48721	45.29136	693
chr1	17212383	17212645	KI118T_peak_1258	37	.	2.70213	3.76150	2.31054	154
chr1	17214977	17217311	KI118T_peak_1259	1677	.	29.93127	167.71788	164.80316	929
chr1	17218230	17220062	KI118T_peak_1260	597	.	14.34207	59.77226	57.47752	1112
chr1	17220471	17221331	KI118T_peak_1261	62	.	3.53355	6.22670	4.65167	116
chr1	17221565	17224392	KI118T_peak_1262	2793	.	43.85762	279.39633	275.99203	1139
chr1	17227218	17227929	KI118T_peak_1263	165	.	6.23568	16.59081	14.75347	191
chr1	17229240	17235269	KI118T_peak_1264	5285	.	71.71033	528.57507	524.22797	2221
chr1	17236418	17236982	KI118T_peak_1265	242	.	7.89853	24.24952	22.29625	59
chr1	17238140	17243756	KI118T_peak_1266	3948	.	57.16041	394.86703	391.01300	2371
chr1	17244830	17245284	KI118T_peak_1267	49	.	3.11784	4.94014	3.42234	331
chr1	17245535	17246191	KI118T_peak_1268	37	.	2.70213	3.76150	2.31054	176
chr1	17246735	17249869	KI118T_peak_1269	1292	.	24.73487	129.24336	126.52077	1232
chr1	17250441	17251297	KI118T_peak_1270	55	.	3.32570	5.57071	4.02333	433
chr1	17252258	17252565	KI118T_peak_1271	43	.	2.90998	4.33652	2.85074	256
chr1	17253444	17254658	KI118T_peak_1272	49	.	3.11784	4.94014	3.42234	663
chr1	17256015	17257573	KI118T_peak_1273	76	.	3.94926	7.60970	5.98396	94
chr1	17263293	17263520	KI118T_peak_1274	27	.	2.28642	2.70511	1.33530	155
chr1	17264901	17265283	KI118T_peak_1275	27	.	2.28642	2.70511	1.33530	122
chr1	17267900	17268104	KI118T_peak_1276	32	.	2.49427	3.21699	1.80442	111
chr1	17272958	17273868	KI118T_peak_1277	62	.	3.53355	6.22670	4.65167	522
chr1	17274261	17275560	KI118T_peak_1278	780	.	17.25205	78.00461	75.58141	852
chr1	17277981	17278525	KI118T_peak_1279	294	.	8.93781	29.41221	27.39463	341
chr1	17286884	17287975	KI118T_peak_1280	439	.	11.63994	43.93864	41.77378	496
chr1	17289720	17290210	KI118T_peak_1281	32	.	2.49427	3.21699	1.80442	460
chr1	17298278	17298545	KI118T_peak_1282	37	.	2.70213	3.76150	2.31054	187
chr1	17301852	17302297	KI118T_peak_1283	62	.	3.53355	6.22670	4.65167	294
chr1	17337193	17339238	KI118T_peak_1284	1459	.	27.02128	145.91759	143.10999	1299
chr1	17354337	17354680	KI118T_peak_1285	83	.	4.15712	8.33436	6.68527	229
chr1	17356287	17356589	KI118T_peak_1286	32	.	2.49427	3.21699	1.80442	35
chr1	17371724	17373156	KI118T_peak_1287	106	.	4.78069	10.62915	8.91615	554
chr1	17373673	17374607	KI118T_peak_1288	49	.	3.11784	4.94014	3.42234	476
chr1	17377792	17378297	KI118T_peak_1289	32	.	2.49427	3.21699	1.80442	85
chr1	17378940	17385003	KI118T_peak_1290	1724	.	30.55484	172.46803	169.53064	1832
chr1	17385333	17387171	KI118T_peak_1291	1159	.	22.86416	115.92629	113.27548	952
chr1	17407530	17408895	KI118T_peak_1292	106	.	4.78069	10.62915	8.91615	538
chr1	17423776	17425063	KI118T_peak_1293	381	.	10.60066	38.17963	36.06858	608
chr1	17444336	17444684	KI118T_peak_1294	27	.	2.28642	2.70511	1.33530	28
chr1	17445318	17446840	KI118T_peak_1295	610	.	14.54992	61.03667	58.73246	624
chr1	17448946	17449842	KI118T_peak_1296	37	.	2.70213	3.76150	2.31054	152
chr1	17452233	17453003	KI118T_peak_1297	222	.	7.48282	22.26109	20.33504	256
chr1	17533652	17534282	KI118T_peak_1298	98	.	4.57283	9.84497	8.15235	496
chr1	17559833	17560551	KI118T_peak_1299	156	.	6.02782	15.69273	13.87152	534
chr1	17563486	17564015	KI118T_peak_1300	212	.	7.27496	21.28445	19.37242	215
chr1	17644769	17645049	KI118T_peak_1301	49	.	3.11784	4.94014	3.42234	150
chr1	17645988	17646691	KI118T_peak_1302	273	.	8.52210	27.31562	25.32326	256
chr1	17662491	17662810	KI118T_peak_1303	55	.	3.32570	5.57071	4.02333	261
chr1	17732455	17733087	KI118T_peak_1304	184	.	6.65139	18.42887	16.56050	351
chr1	17746142	17746760	KI118T_peak_1305	90	.	4.36498	9.07976	7.40842	357
chr1	17762558	17767349	KI118T_peak_1306	623	.	14.75778	62.30722	59.99345	3820
chr1	17767621	17768519	KI118T_peak_1307	326	.	9.56138	32.63111	30.57722	303
chr1	17803860	17804387	KI118T_peak_1308	114	.	4.98854	11.43151	9.69890	160
chr1	17815769	17816186	KI118T_peak_1309	37	.	2.70213	3.76150	2.31054	263
chr1	17820850	17821141	KI118T_peak_1310	90	.	4.36498	9.07976	7.40842	106
chr1	17828596	17829531	KI118T_peak_1311	294	.	8.93781	29.41221	27.39463	410
chr1	17842880	17843711	KI118T_peak_1312	222	.	7.48282	22.26109	20.33504	689
chr1	17846401	17847740	KI118T_peak_1313	535	.	13.30279	53.54565	51.29930	373
chr1	17848258	17848850	KI118T_peak_1314	49	.	3.11784	4.94014	3.42234	335
chr1	17851194	17851693	KI118T_peak_1315	37	.	2.70213	3.76150	2.31054	437
chr1	17853557	17854317	KI118T_peak_1316	148	.	5.81997	14.80922	13.00458	601
chr1	17858023	17859077	KI118T_peak_1317	498	.	12.67922	49.88956	47.67333	787
chr1	17862646	17863292	KI118T_peak_1318	62	.	3.53355	6.22670	4.65167	501
chr1	17863847	17864121	KI118T_peak_1319	43	.	2.90998	4.33652	2.85074	84
chr1	17864639	17867357	KI118T_peak_1320	212	.	7.27496	21.28445	19.37242	383
chr1	17877106	17879003	KI118T_peak_1321	175	.	6.44354	17.50301	15.64995	240
chr1	17886279	17887029	KI118T_peak_1322	69	.	3.74141	6.90677	5.30566	330
chr1	17887748	17888793	KI118T_peak_1323	203	.	7.06711	20.31997	18.42216	476
chr1	17890241	17890459	KI118T_peak_1324	37	.	2.70213	3.76150	2.31054	182
chr1	17891005	17891408	KI118T_peak_1325	32	.	2.49427	3.21699	1.80442	241
chr1	17891752	17892370	KI118T_peak_1326	69	.	3.74141	6.90677	5.30566	478
chr1	17895963	17896695	KI118T_peak_1327	98	.	4.57283	9.84497	8.15235	460
chr1	17900601	17902565	KI118T_peak_1328	76	.	3.94926	7.60970	5.98396	798
chr1	17906499	17907429	KI118T_peak_1329	148	.	5.81997	14.80922	13.00458	419
chr1	17912456	17918919	KI118T_peak_1330	958	.	19.95418	95.85409	93.31853	2426
chr1	17919133	17919424	KI118T_peak_1331	43	.	2.90998	4.33652	2.85074	198
chr1	17919635	17921183	KI118T_peak_1332	83	.	4.15712	8.33436	6.68527	1070
chr1	17921904	17924129	KI118T_peak_1333	648	.	15.17349	64.86645	62.53403	973
chr1	17925441	17927153	KI118T_peak_1334	359	.	10.18495	35.93380	33.84509	1069
chr1	17928298	17928687	KI118T_peak_1335	43	.	2.90998	4.33652	2.85074	25
chr1	17931730	17933719	KI118T_peak_1336	122	.	5.19640	12.25134	10.49986	526
chr1	17941747	17941969	KI118T_peak_1337	69	.	3.74141	6.90677	5.30566	87
chr1	17944404	17944973	KI118T_peak_1338	32	.	2.49427	3.21699	1.80442	532
chr1	17956477	17956748	KI118T_peak_1339	37	.	2.70213	3.76150	2.31054	46
chr1	17957687	17958025	KI118T_peak_1340	27	.	2.28642	2.70511	1.33530	222
chr1	17962329	17962562	KI118T_peak_1341	43	.	2.90998	4.33652	2.85074	165
chr1	17973117	17973746	KI118T_peak_1342	62	.	3.53355	6.22670	4.65167	399
chr1	17973949	17975661	KI118T_peak_1343	726	.	16.42063	72.68328	70.29604	1530
chr1	17975945	17976179	KI118T_peak_1344	27	.	2.28642	2.70511	1.33530	56
chr1	17980145	17980522	KI118T_peak_1345	62	.	3.53355	6.22670	4.65167	298
chr1	17987918	17988405	KI118T_peak_1346	90	.	4.36498	9.07976	7.40842	299
chr1	17995237	17995627	KI118T_peak_1347	49	.	3.11784	4.94014	3.42234	60
chr1	17996405	17996700	KI118T_peak_1348	32	.	2.49427	3.21699	1.80442	252
chr1	17999724	18000544	KI118T_peak_1349	43	.	2.90998	4.33652	2.85074	276
chr1	18001144	18001430	KI118T_peak_1350	37	.	2.70213	3.76150	2.31054	88
chr1	18001867	18002097	KI118T_peak_1351	27	.	2.28642	2.70511	1.33530	208
chr1	18002835	18003648	KI118T_peak_1352	49	.	3.11784	4.94014	3.42234	389
chr1	18004287	18004962	KI118T_peak_1353	148	.	5.81997	14.80922	13.00458	385
chr1	18005609	18007264	KI118T_peak_1354	156	.	6.02782	15.69273	13.87152	385
chr1	18008447	18010079	KI118T_peak_1355	212	.	7.27496	21.28445	19.37242	634
chr1	18012547	18013141	KI118T_peak_1356	139	.	5.61211	13.94079	12.15329	361
chr1	18436476	18437066	KI118T_peak_1357	43	.	2.90998	4.33652	2.85074	346
chr1	18437441	18437791	KI118T_peak_1358	27	.	2.28642	2.70511	1.33530	294
chr1	18438274	18438499	KI118T_peak_1359	37	.	2.70213	3.76150	2.31054	209
chr1	18486994	18487484	KI118T_peak_1360	90	.	4.36498	9.07976	7.40842	140
chr1	18790610	18791588	KI118T_peak_1361	175	.	6.44354	17.50301	15.64995	755
chr1	18806420	18808883	KI118T_peak_1362	1428	.	26.60557	142.85493	140.06274	961
chr1	18859571	18859852	KI118T_peak_1363	32	.	2.49427	3.21699	1.80442	119
chr1	18861897	18862833	KI118T_peak_1364	165	.	6.23568	16.59081	14.75347	385
chr1	19147321	19147688	KI118T_peak_1365	49	.	3.11784	4.94014	3.42234	76
chr1	19201763	19202141	KI118T_peak_1366	114	.	4.98854	11.43151	9.69890	161
chr1	19210656	19211176	KI118T_peak_1367	43	.	2.90998	4.33652	2.85074	293
chr1	19215081	19215433	KI118T_peak_1368	55	.	3.32570	5.57071	4.02333	138
chr1	19228527	19230268	KI118T_peak_1369	1029	.	20.99346	102.92771	100.35061	828
chr1	19233502	19233874	KI118T_peak_1370	139	.	5.61211	13.94079	12.15329	127
chr1	19239401	19239802	KI118T_peak_1371	76	.	3.94926	7.60970	5.98396	321
chr1	19248723	19249152	KI118T_peak_1372	49	.	3.11784	4.94014	3.42234	257
chr1	19253245	19254147	KI118T_peak_1373	37	.	2.70213	3.76150	2.31054	670
chr1	19278070	19278313	KI118T_peak_1374	62	.	3.53355	6.22670	4.65167	72
chr1	19281210	19281437	KI118T_peak_1375	32	.	2.49427	3.21699	1.80442	13
chr1	19281858	19283936	KI118T_peak_1376	2047	.	34.71196	204.78835	201.70271	1390
chr1	19284555	19284877	KI118T_peak_1377	90	.	4.36498	9.07976	7.40842	206
chr1	19316092	19317189	KI118T_peak_1378	222	.	7.48282	22.26109	20.33504	427
chr1	19337324	19337936	KI118T_peak_1379	106	.	4.78069	10.62915	8.91615	469
chr1	19395201	19395600	KI118T_peak_1380	49	.	3.11784	4.94014	3.42234	115
chr1	19406043	19406983	KI118T_peak_1381	76	.	3.94926	7.60970	5.98396	492
chr1	19407769	19408115	KI118T_peak_1382	27	.	2.28642	2.70511	1.33530	147
chr1	19421091	19421323	KI118T_peak_1383	22	.	2.07856	2.22824	0.90730	46
chr1	19440121	19440353	KI118T_peak_1384	27	.	2.28642	2.70511	1.33530	150
chr1	19529962	19530177	KI118T_peak_1385	43	.	2.90998	4.33652	2.85074	152
chr1	19535650	19537637	KI118T_peak_1386	1159	.	22.86416	115.92629	113.27548	1236
chr1	19567883	19568107	KI118T_peak_1387	49	.	3.11784	4.94014	3.42234	54
chr1	19577635	19578873	KI118T_peak_1388	359	.	10.18495	35.93380	33.84509	612
chr1	19613974	19615968	KI118T_peak_1389	451	.	11.84779	45.11400	42.93876	1333
chr1	19637467	19640219	KI118T_peak_1390	1692	.	30.13912	169.29829	166.37589	1203
chr1	19656365	19656713	KI118T_peak_1391	37	.	2.70213	3.76150	2.31054	203
chr1	19659187	19659414	KI118T_peak_1392	27	.	2.28642	2.70511	1.33530	134
chr1	19659654	19659918	KI118T_peak_1393	27	.	2.28642	2.70511	1.33530	141
chr1	19660158	19660773	KI118T_peak_1394	32	.	2.49427	3.21699	1.80442	299
chr1	19663023	19663350	KI118T_peak_1395	27	.	2.28642	2.70511	1.33530	15
chr1	19667911	19668903	KI118T_peak_1396	114	.	4.98854	11.43151	9.69890	263
chr1	19669441	19670286	KI118T_peak_1397	55	.	3.32570	5.57071	4.02333	541
chr1	19670954	19671229	KI118T_peak_1398	69	.	3.74141	6.90677	5.30566	106
chr1	19694349	19694705	KI118T_peak_1399	49	.	3.11784	4.94014	3.42234	72
chr1	19696280	19696724	KI118T_peak_1400	55	.	3.32570	5.57071	4.02333	289
chr1	19717053	19718947	KI118T_peak_1401	76	.	3.94926	7.60970	5.98396	1343
chr1	19720079	19720755	KI118T_peak_1402	76	.	3.94926	7.60970	5.98396	370
chr1	19753607	19753906	KI118T_peak_1403	32	.	2.49427	3.21699	1.80442	47
chr1	19755641	19757515	KI118T_peak_1404	713	.	16.21277	71.36642	68.98819	1292
chr1	19763181	19764080	KI118T_peak_1405	62	.	3.53355	6.22670	4.65167	234
chr1	19764407	19764758	KI118T_peak_1406	27	.	2.28642	2.70511	1.33530	71
chr1	19765240	19768011	KI118T_peak_1407	674	.	15.58920	67.44928	65.09834	1213
chr1	19768839	19769091	KI118T_peak_1408	32	.	2.49427	3.21699	1.80442	30
chr1	19769606	19771451	KI118T_peak_1409	740	.	16.62848	74.00560	71.60934	1438
chr1	19772188	19773084	KI118T_peak_1410	451	.	11.84779	45.11400	42.93876	369
chr1	19774797	19775740	KI118T_peak_1411	49	.	3.11784	4.94014	3.42234	291
chr1	19776950	19779345	KI118T_peak_1412	547	.	13.51064	54.77793	52.52173	561
chr1	19780362	19782049	KI118T_peak_1413	90	.	4.36498	9.07976	7.40842	758
chr1	19783960	19784538	KI118T_peak_1414	90	.	4.36498	9.07976	7.40842	435
chr1	19785055	19785751	KI118T_peak_1415	175	.	6.44354	17.50301	15.64995	418
chr1	19787638	19787986	KI118T_peak_1416	106	.	4.78069	10.62915	8.91615	171
chr1	19789427	19790344	KI118T_peak_1417	283	.	8.72995	28.35883	26.35375	439
chr1	19791695	19793419	KI118T_peak_1418	1043	.	21.20131	104.35543	101.77007	1072
chr1	19794168	19795255	KI118T_peak_1419	98	.	4.57283	9.84497	8.15235	886
chr1	19795812	19796571	KI118T_peak_1420	139	.	5.61211	13.94079	12.15329	257
chr1	19801096	19801482	KI118T_peak_1421	37	.	2.70213	3.76150	2.31054	208
chr1	19803363	19804111	KI118T_peak_1422	69	.	3.74141	6.90677	5.30566	511
chr1	19804367	19804740	KI118T_peak_1423	32	.	2.49427	3.21699	1.80442	59
chr1	19805678	19806231	KI118T_peak_1424	49	.	3.11784	4.94014	3.42234	142
chr1	19807416	19807672	KI118T_peak_1425	43	.	2.90998	4.33652	2.85074	80
chr1	19810082	19813765	KI118T_peak_1426	1203	.	23.48773	120.33119	117.65604	2184
chr1	19814152	19814638	KI118T_peak_1427	222	.	7.48282	22.26109	20.33504	226
chr1	19827663	19827974	KI118T_peak_1428	90	.	4.36498	9.07976	7.40842	69
chr1	19831412	19831802	KI118T_peak_1429	55	.	3.32570	5.57071	4.02333	235
chr1	19836976	19837250	KI118T_peak_1430	83	.	4.15712	8.33436	6.68527	62
chr1	19839986	19840303	KI118T_peak_1431	106	.	4.78069	10.62915	8.91615	135
chr1	19840695	19841386	KI118T_peak_1432	184	.	6.65139	18.42887	16.56050	436
chr1	19890179	19890478	KI118T_peak_1433	49	.	3.11784	4.94014	3.42234	228
chr1	19908736	19909367	KI118T_peak_1434	427	.	11.43208	42.77094	40.61662	210
chr1	19922704	19924320	KI118T_peak_1435	1661	.	29.72341	166.14047	163.23340	687
chr1	19933783	19934031	KI118T_peak_1436	106	.	4.78069	10.62915	8.91615	102
chr1	19941395	19941941	KI118T_peak_1437	49	.	3.11784	4.94014	3.42234	316
chr1	19942965	19943340	KI118T_peak_1438	43	.	2.90998	4.33652	2.85074	186
chr1	19970320	19971426	KI118T_peak_1439	62	.	3.53355	6.22670	4.65167	866
chr1	19972750	19973100	KI118T_peak_1440	32	.	2.49427	3.21699	1.80442	115
chr1	19977435	19978225	KI118T_peak_1441	326	.	9.56138	32.63111	30.57722	364
chr1	19979716	19980845	KI118T_peak_1442	212	.	7.27496	21.28445	19.37242	689
chr1	19981299	19982131	KI118T_peak_1443	49	.	3.11784	4.94014	3.42234	52
chr1	19984167	19984920	KI118T_peak_1444	49	.	3.11784	4.94014	3.42234	380
chr1	19985743	19986908	KI118T_peak_1445	498	.	12.67922	49.88956	47.67333	678
chr1	19987455	19988646	KI118T_peak_1446	43	.	2.90998	4.33652	2.85074	178
chr1	19993477	19993848	KI118T_peak_1447	32	.	2.49427	3.21699	1.80442	244
chr1	19994277	19994870	KI118T_peak_1448	43	.	2.90998	4.33652	2.85074	511
chr1	20002903	20003455	KI118T_peak_1449	90	.	4.36498	9.07976	7.40842	213
chr1	20003835	20006670	KI118T_peak_1450	212	.	7.27496	21.28445	19.37242	1439
chr1	20007453	20007762	KI118T_peak_1451	27	.	2.28642	2.70511	1.33530	76
chr1	20014460	20014920	KI118T_peak_1452	55	.	3.32570	5.57071	4.02333	450
chr1	20021112	20021524	KI118T_peak_1453	32	.	2.49427	3.21699	1.80442	358
chr1	20024382	20024682	KI118T_peak_1454	22	.	2.07856	2.22824	0.90730	128
chr1	20026481	20026742	KI118T_peak_1455	37	.	2.70213	3.76150	2.31054	106
chr1	20030986	20031887	KI118T_peak_1456	212	.	7.27496	21.28445	19.37242	256
chr1	20041566	20042564	KI118T_peak_1457	523	.	13.09493	52.32009	50.08373	713
chr1	20043176	20043469	KI118T_peak_1458	76	.	3.94926	7.60970	5.98396	108
chr1	20043876	20044080	KI118T_peak_1459	27	.	2.28642	2.70511	1.33530	23
chr1	20064428	20065248	KI118T_peak_1460	98	.	4.57283	9.84497	8.15235	405
chr1	20070729	20070977	KI118T_peak_1461	22	.	2.07856	2.22824	0.90730	105
chr1	20088694	20089489	KI118T_peak_1462	69	.	3.74141	6.90677	5.30566	216
chr1	20091761	20092376	KI118T_peak_1463	27	.	2.28642	2.70511	1.33530	309
chr1	20095237	20095890	KI118T_peak_1464	122	.	5.19640	12.25134	10.49986	264
chr1	20098459	20098760	KI118T_peak_1465	37	.	2.70213	3.76150	2.31054	252
chr1	20102458	20103212	KI118T_peak_1466	304	.	9.14567	30.47553	28.44571	313
chr1	20109157	20110830	KI118T_peak_1467	381	.	10.60066	38.17963	36.06858	865
chr1	20111388	20112416	KI118T_peak_1468	175	.	6.44354	17.50301	15.64995	158
chr1	20113370	20114160	KI118T_peak_1469	535	.	13.30279	53.54565	51.29930	259
chr1	20118301	20121047	KI118T_peak_1470	114	.	4.98854	11.43151	9.69890	1669
chr1	20123298	20123513	KI118T_peak_1471	27	.	2.28642	2.70511	1.33530	41
chr1	20123731	20127868	KI118T_peak_1472	1367	.	25.77415	136.77039	134.00922	2890
chr1	20137368	20138319	KI118T_peak_1473	203	.	7.06711	20.31997	18.42216	508
chr1	20140961	20143115	KI118T_peak_1474	370	.	10.39280	37.05243	34.95247	1535
chr1	20171455	20172203	KI118T_peak_1475	43	.	2.90998	4.33652	2.85074	568
chr1	20198620	20199024	KI118T_peak_1476	98	.	4.57283	9.84497	8.15235	194
chr1	20204532	20205069	KI118T_peak_1477	55	.	3.32570	5.57071	4.02333	308
chr1	20208146	20210065	KI118T_peak_1478	1159	.	22.86416	115.92629	113.27548	793
chr1	20210290	20210712	KI118T_peak_1479	32	.	2.49427	3.21699	1.80442	253
chr1	20214528	20215100	KI118T_peak_1480	83	.	4.15712	8.33436	6.68527	278
chr1	20219989	20220435	KI118T_peak_1481	55	.	3.32570	5.57071	4.02333	223
chr1	20237203	20237610	KI118T_peak_1482	32	.	2.49427	3.21699	1.80442	42
chr1	20238337	20239682	KI118T_peak_1483	283	.	8.72995	28.35883	26.35375	478
chr1	20239939	20240955	KI118T_peak_1484	451	.	11.84779	45.11400	42.93876	639
chr1	20241396	20241751	KI118T_peak_1485	32	.	2.49427	3.21699	1.80442	166
chr1	20242424	20242762	KI118T_peak_1486	22	.	2.07856	2.22824	0.90730	95
chr1	20244070	20245092	KI118T_peak_1487	252	.	8.10639	25.26071	23.29421	647
chr1	20246736	20249163	KI118T_peak_1488	315	.	9.35352	31.54857	29.50665	1122
chr1	20249793	20250066	KI118T_peak_1489	43	.	2.90998	4.33652	2.85074	237
chr1	20265853	20266596	KI118T_peak_1490	69	.	3.74141	6.90677	5.30566	291
chr1	20267221	20267454	KI118T_peak_1491	27	.	2.28642	2.70511	1.33530	4
chr1	20301370	20301894	KI118T_peak_1492	184	.	6.65139	18.42887	16.56050	109
chr1	20427018	20428190	KI118T_peak_1493	222	.	7.48282	22.26109	20.33504	638
chr1	20478365	20480460	KI118T_peak_1494	486	.	12.47136	48.68481	46.47872	597
chr1	20481215	20481666	KI118T_peak_1495	32	.	2.49427	3.21699	1.80442	279
chr1	20492150	20492538	KI118T_peak_1496	27	.	2.28642	2.70511	1.33530	211
chr1	20510810	20515345	KI118T_peak_1497	902	.	19.12276	90.27589	87.77396	1820
chr1	20515740	20516113	KI118T_peak_1498	37	.	2.70213	3.76150	2.31054	241
chr1	20520741	20521066	KI118T_peak_1499	62	.	3.53355	6.22670	4.65167	161
chr1	20521428	20522401	KI118T_peak_1500	439	.	11.63994	43.93864	41.77378	432
chr1	20522608	20523143	KI118T_peak_1501	90	.	4.36498	9.07976	7.40842	278
chr1	20525483	20526658	KI118T_peak_1502	294	.	8.93781	29.41221	27.39463	534
chr1	20526867	20527843	KI118T_peak_1503	55	.	3.32570	5.57071	4.02333	831
chr1	20530109	20530455	KI118T_peak_1504	32	.	2.49427	3.21699	1.80442	320
chr1	20535219	20540714	KI118T_peak_1505	635	.	14.96563	63.58385	61.26077	4497
chr1	20541058	20545412	KI118T_peak_1506	958	.	19.95418	95.85409	93.31853	936
chr1	20545917	20552006	KI118T_peak_1507	793	.	17.45991	79.34809	76.91592	4508
chr1	20552246	20561831	KI118T_peak_1508	986	.	20.36989	98.67037	96.11823	2224
chr1	20564166	20564640	KI118T_peak_1509	32	.	2.49427	3.21699	1.80442	314
chr1	20564979	20565840	KI118T_peak_1510	359	.	10.18495	35.93380	33.84509	453
chr1	20576716	20577480	KI118T_peak_1511	203	.	7.06711	20.31997	18.42216	558
chr1	20598081	20598674	KI118T_peak_1512	43	.	2.90998	4.33652	2.85074	54
chr1	20605741	20607015	KI118T_peak_1513	283	.	8.72995	28.35883	26.35375	367
chr1	20608361	20611199	KI118T_peak_1514	1505	.	27.64485	150.53645	147.70564	842
chr1	20616929	20618921	KI118T_peak_1515	242	.	7.89853	24.24952	22.29625	427
chr1	20625114	20625358	KI118T_peak_1516	27	.	2.28642	2.70511	1.33530	11
chr1	20651260	20652569	KI118T_peak_1517	76	.	3.94926	7.60970	5.98396	756
chr1	20655947	20656868	KI118T_peak_1518	148	.	5.81997	14.80922	13.00458	546
chr1	20660548	20661228	KI118T_peak_1519	326	.	9.56138	32.63111	30.57722	380
chr1	20665796	20666958	KI118T_peak_1520	49	.	3.11784	4.94014	3.42234	532
chr1	20667680	20672069	KI118T_peak_1521	1188	.	23.27987	118.85902	116.19199	2400
chr1	20674480	20675415	KI118T_peak_1522	27	.	2.28642	2.70511	1.33530	371
chr1	20681762	20689353	KI118T_peak_1523	1598	.	28.89199	159.86134	156.98486	3623
chr1	20689665	20694607	KI118T_peak_1524	1598	.	28.89199	159.86134	156.98486	4608
chr1	20703301	20703807	KI118T_peak_1525	232	.	7.69067	23.24955	21.30977	234
chr1	20714351	20714715	KI118T_peak_1526	62	.	3.53355	6.22670	4.65167	75
chr1	20716503	20717797	KI118T_peak_1527	547	.	13.51064	54.77793	52.52173	778
chr1	20756685	20757368	KI118T_peak_1528	184	.	6.65139	18.42887	16.56050	430
chr1	20759571	20759830	KI118T_peak_1529	32	.	2.49427	3.21699	1.80442	54
chr1	20760497	20761316	KI118T_peak_1530	175	.	6.44354	17.50301	15.64995	287
chr1	20767023	20767675	KI118T_peak_1531	184	.	6.65139	18.42887	16.56050	416
chr1	20782338	20783202	KI118T_peak_1532	69	.	3.74141	6.90677	5.30566	431
chr1	20796642	20797103	KI118T_peak_1533	212	.	7.27496	21.28445	19.37242	283
chr1	20799152	20801150	KI118T_peak_1534	262	.	8.31424	26.28283	24.30328	739
chr1	20802487	20804630	KI118T_peak_1535	572	.	13.92635	57.26225	54.98659	578
chr1	20805695	20805909	KI118T_peak_1536	32	.	2.49427	3.21699	1.80442	124
chr1	20806150	20809243	KI118T_peak_1537	1262	.	24.31916	126.25778	123.55077	1852
chr1	20809954	20814108	KI118T_peak_1538	1029	.	20.99346	102.92771	100.35061	3532
chr1	20818319	20818797	KI118T_peak_1539	156	.	6.02782	15.69273	13.87152	229
chr1	20819106	20821982	KI118T_peak_1540	359	.	10.18495	35.93380	33.84509	1272
chr1	20827287	20827778	KI118T_peak_1541	27	.	2.28642	2.70511	1.33530	18
chr1	20832597	20833085	KI118T_peak_1542	43	.	2.90998	4.33652	2.85074	291
chr1	20833548	20835787	KI118T_peak_1543	780	.	17.25205	78.00461	75.58141	865
chr1	20838863	20839346	KI118T_peak_1544	32	.	2.49427	3.21699	1.80442	54
chr1	20839635	20840487	KI118T_peak_1545	32	.	2.49427	3.21699	1.80442	626
chr1	20841785	20843037	KI118T_peak_1546	43	.	2.90998	4.33652	2.85074	1000
chr1	20843651	20843862	KI118T_peak_1547	32	.	2.49427	3.21699	1.80442	18
chr1	20844188	20844756	KI118T_peak_1548	32	.	2.49427	3.21699	1.80442	401
chr1	20845004	20845428	KI118T_peak_1549	27	.	2.28642	2.70511	1.33530	144
chr1	20846016	20847714	KI118T_peak_1550	753	.	16.83634	75.33330	72.92805	522
chr1	20848348	20849647	KI118T_peak_1551	348	.	9.97709	34.82392	32.74665	719
chr1	20850197	20850456	KI118T_peak_1552	32	.	2.49427	3.21699	1.80442	192
chr1	20860269	20860693	KI118T_peak_1553	37	.	2.70213	3.76150	2.31054	202
chr1	20861076	20861706	KI118T_peak_1554	139	.	5.61211	13.94079	12.15329	287
chr1	20864519	20865625	KI118T_peak_1555	713	.	16.21277	71.36642	68.98819	377
chr1	20875926	20876255	KI118T_peak_1556	22	.	2.07856	2.22824	0.90730	110
chr1	20877629	20882546	KI118T_peak_1557	1307	.	24.94272	130.74162	128.01125	1350
chr1	20901683	20902157	KI118T_peak_1558	165	.	6.23568	16.59081	14.75347	258
chr1	20914384	20919347	KI118T_peak_1559	986	.	20.36989	98.67037	96.11823	1563
chr1	20920047	20920307	KI118T_peak_1560	27	.	2.28642	2.70511	1.33530	200
chr1	20924113	20924339	KI118T_peak_1561	49	.	3.11784	4.94014	3.42234	141
chr1	20939414	20940970	KI118T_peak_1562	523	.	13.09493	52.32009	50.08373	811
chr1	20943007	20943233	KI118T_peak_1563	62	.	3.53355	6.22670	4.65167	71
chr1	20959378	20961612	KI118T_peak_1564	1489	.	27.43700	148.99355	146.17039	854
chr1	20961953	20962476	KI118T_peak_1565	175	.	6.44354	17.50301	15.64995	376
chr1	20963247	20963745	KI118T_peak_1566	55	.	3.32570	5.57071	4.02333	295
chr1	20965866	20969253	KI118T_peak_1567	547	.	13.51064	54.77793	52.52173	2186
chr1	20975345	20975691	KI118T_peak_1568	32	.	2.49427	3.21699	1.80442	259
chr1	20976396	20977860	KI118T_peak_1569	83	.	4.15712	8.33436	6.68527	542
chr1	20978227	20980235	KI118T_peak_1570	337	.	9.76923	33.72296	31.65732	911
chr1	20987248	20989317	KI118T_peak_1571	1836	.	32.00983	183.65382	180.66393	852
chr1	20989883	20990863	KI118T_peak_1572	62	.	3.53355	6.22670	4.65167	508
chr1	21001313	21002423	KI118T_peak_1573	462	.	12.05565	46.29691	44.11136	669
chr1	21005062	21005336	KI118T_peak_1574	37	.	2.70213	3.76150	2.31054	149
chr1	21006620	21006940	KI118T_peak_1575	62	.	3.53355	6.22670	4.65167	229
chr1	21009073	21009355	KI118T_peak_1576	22	.	2.07856	2.22824	0.90730	153
chr1	21010942	21011446	KI118T_peak_1577	49	.	3.11784	4.94014	3.42234	309
chr1	21011877	21012638	KI118T_peak_1578	69	.	3.74141	6.90677	5.30566	339
chr1	21013676	21013956	KI118T_peak_1579	37	.	2.70213	3.76150	2.31054	79
chr1	21022653	21024009	KI118T_peak_1580	1262	.	24.31916	126.25778	123.55077	811
chr1	21029081	21029406	KI118T_peak_1581	43	.	2.90998	4.33652	2.85074	268
chr1	21041343	21041564	KI118T_peak_1582	27	.	2.28642	2.70511	1.33530	214
chr1	21044273	21044820	KI118T_peak_1583	62	.	3.53355	6.22670	4.65167	323
chr1	21050445	21050683	KI118T_peak_1584	43	.	2.90998	4.33652	2.85074	141
chr1	21054415	21054745	KI118T_peak_1585	27	.	2.28642	2.70511	1.33530	196
chr1	21056848	21060268	KI118T_peak_1586	498	.	12.67922	49.88956	47.67333	2944
chr1	21093561	21094048	KI118T_peak_1587	62	.	3.53355	6.22670	4.65167	373
chr1	21094622	21096518	KI118T_peak_1588	972	.	20.16203	97.26001	94.71619	797
chr1	21101057	21101673	KI118T_peak_1589	139	.	5.61211	13.94079	12.15329	124
chr1	21110365	21110744	KI118T_peak_1590	27	.	2.28642	2.70511	1.33530	173
chr1	21111268	21114752	KI118T_peak_1591	1367	.	25.77415	136.77039	134.00922	2126
chr1	21291188	21291888	KI118T_peak_1592	130	.	5.40426	13.08797	11.31818	237
chr1	21308521	21309025	KI118T_peak_1593	98	.	4.57283	9.84497	8.15235	106
chr1	21309872	21310511	KI118T_peak_1594	106	.	4.78069	10.62915	8.91615	271
chr1	21347514	21348369	KI118T_peak_1595	90	.	4.36498	9.07976	7.40842	449
chr1	21348596	21350145	KI118T_peak_1596	404	.	11.01637	40.45909	38.32609	336
chr1	21351348	21352124	KI118T_peak_1597	547	.	13.51064	54.77793	52.52173	274
chr1	21390648	21391212	KI118T_peak_1598	76	.	3.94926	7.60970	5.98396	126
chr1	21433302	21433594	KI118T_peak_1599	114	.	4.98854	11.43151	9.69890	119
chr1	21475984	21476384	KI118T_peak_1600	106	.	4.78069	10.62915	8.91615	57
chr1	21490089	21490299	KI118T_peak_1601	27	.	2.28642	2.70511	1.33530	204
chr1	21497792	21498193	KI118T_peak_1602	49	.	3.11784	4.94014	3.42234	190
chr1	21498754	21499099	KI118T_peak_1603	27	.	2.28642	2.70511	1.33530	149
chr1	21499864	21500149	KI118T_peak_1604	32	.	2.49427	3.21699	1.80442	25
chr1	21500840	21504476	KI118T_peak_1605	1057	.	21.40917	105.78739	103.19378	2686
chr1	21521604	21522080	KI118T_peak_1606	175	.	6.44354	17.50301	15.64995	172
chr1	21534370	21534623	KI118T_peak_1607	32	.	2.49427	3.21699	1.80442	96
chr1	21544296	21544754	KI118T_peak_1608	49	.	3.11784	4.94014	3.42234	274
chr1	21558588	21559091	KI118T_peak_1609	106	.	4.78069	10.62915	8.91615	142
chr1	21566402	21566742	KI118T_peak_1610	76	.	3.94926	7.60970	5.98396	187
chr1	21578304	21578922	KI118T_peak_1611	294	.	8.93781	29.41221	27.39463	224
chr1	21581409	21582228	KI118T_peak_1612	203	.	7.06711	20.31997	18.42216	507
chr1	21594602	21596164	KI118T_peak_1613	252	.	8.10639	25.26071	23.29421	378
chr1	21596697	21597263	KI118T_peak_1614	184	.	6.65139	18.42887	16.56050	241
chr1	21615856	21617780	KI118T_peak_1615	283	.	8.72995	28.35883	26.35375	1088
chr1	21618904	21621759	KI118T_peak_1616	1459	.	27.02128	145.91759	143.10999	2109
chr1	21622155	21624712	KI118T_peak_1617	687	.	15.79706	68.74935	66.38930	423
chr1	21625006	21625361	KI118T_peak_1618	27	.	2.28642	2.70511	1.33530	95
chr1	21628800	21629933	KI118T_peak_1619	139	.	5.61211	13.94079	12.15329	586
chr1	21635433	21636088	KI118T_peak_1620	69	.	3.74141	6.90677	5.30566	68
chr1	21648873	21649994	KI118T_peak_1621	148	.	5.81997	14.80922	13.00458	625
chr1	21650384	21652681	KI118T_peak_1622	416	.	11.22423	41.61104	39.46734	934
chr1	21655515	21656573	KI118T_peak_1623	486	.	12.47136	48.68481	46.47872	575
chr1	21658178	21658876	KI118T_peak_1624	90	.	4.36498	9.07976	7.40842	399
chr1	21660195	21662699	KI118T_peak_1625	523	.	13.09493	52.32009	50.08373	1084
chr1	21663132	21667208	KI118T_peak_1626	1188	.	23.27987	118.85902	116.19199	2170
chr1	21667482	21673049	KI118T_peak_1627	1218	.	23.69559	121.80719	119.12402	4471
chr1	21694768	21695729	KI118T_peak_1628	252	.	8.10639	25.26071	23.29421	341
chr1	21696861	21697237	KI118T_peak_1629	55	.	3.32570	5.57071	4.02333	263
chr1	21705675	21705926	KI118T_peak_1630	32	.	2.49427	3.21699	1.80442	199
chr1	21766283	21767315	KI118T_peak_1631	498	.	12.67922	49.88956	47.67333	295
chr1	21776334	21776829	KI118T_peak_1632	76	.	3.94926	7.60970	5.98396	240
chr1	21793681	21795003	KI118T_peak_1633	90	.	4.36498	9.07976	7.40842	1074
chr1	21826324	21826797	KI118T_peak_1634	262	.	8.31424	26.28283	24.30328	280
chr1	21861387	21861800	KI118T_peak_1635	283	.	8.72995	28.35883	26.35375	122
chr1	21863962	21864534	KI118T_peak_1636	232	.	7.69067	23.24955	21.30977	285
chr1	21867695	21868114	KI118T_peak_1637	55	.	3.32570	5.57071	4.02333	343
chr1	21900150	21904147	KI118T_peak_1638	753	.	16.83634	75.33330	72.92805	1171
chr1	21904366	21904751	KI118T_peak_1639	62	.	3.53355	6.22670	4.65167	152
chr1	21906258	21907170	KI118T_peak_1640	43	.	2.90998	4.33652	2.85074	571
chr1	21907415	21907624	KI118T_peak_1641	55	.	3.32570	5.57071	4.02333	50
chr1	21909767	21910187	KI118T_peak_1642	43	.	2.90998	4.33652	2.85074	310
chr1	21911067	21911321	KI118T_peak_1643	27	.	2.28642	2.70511	1.33530	111
chr1	21911761	21915835	KI118T_peak_1644	674	.	15.58920	67.44928	65.09834	1850
chr1	21916054	21923407	KI118T_peak_1645	212	.	7.27496	21.28445	19.37242	587
chr1	21923679	21926042	KI118T_peak_1646	83	.	4.15712	8.33436	6.68527	1466
chr1	21926331	21926606	KI118T_peak_1647	32	.	2.49427	3.21699	1.80442	112
chr1	21926833	21927062	KI118T_peak_1648	32	.	2.49427	3.21699	1.80442	39
chr1	21927433	21928157	KI118T_peak_1649	98	.	4.57283	9.84497	8.15235	539
chr1	21928407	21929396	KI118T_peak_1650	62	.	3.53355	6.22670	4.65167	106
chr1	21929882	21930347	KI118T_peak_1651	27	.	2.28642	2.70511	1.33530	118
chr1	21931079	21936828	KI118T_peak_1652	3507	.	52.17186	350.71634	347.03003	3384
chr1	21937425	21954379	KI118T_peak_1653	1029	.	20.99346	102.92771	100.35061	9730
chr1	21954669	21963006	KI118T_peak_1654	1567	.	28.47628	156.74036	153.87892	6680
chr1	21964521	21971114	KI118T_peak_1655	1337	.	25.35844	133.74892	131.00314	1240
chr1	21971527	21980672	KI118T_peak_1656	2637	.	41.98692	263.78192	260.44379	5625
chr1	21981311	21984518	KI118T_peak_1657	439	.	11.63994	43.93864	41.77378	1087
chr1	21985321	21986763	KI118T_peak_1658	902	.	19.12276	90.27589	87.77396	688
chr1	21987241	21987851	KI118T_peak_1659	49	.	3.11784	4.94014	3.42234	432
chr1	21988395	21988948	KI118T_peak_1660	37	.	2.70213	3.76150	2.31054	206
chr1	21989776	21990995	KI118T_peak_1661	122	.	5.19640	12.25134	10.49986	828
chr1	21991929	22000614	KI118T_peak_1662	674	.	15.58920	67.44928	65.09834	4025
chr1	22002178	22003148	KI118T_peak_1663	130	.	5.40426	13.08797	11.31818	551
chr1	22003548	22003946	KI118T_peak_1664	27	.	2.28642	2.70511	1.33530	74
chr1	22007784	22008480	KI118T_peak_1665	212	.	7.27496	21.28445	19.37242	447
chr1	22029810	22030284	KI118T_peak_1666	114	.	4.98854	11.43151	9.69890	226
chr1	22072777	22073372	KI118T_peak_1667	62	.	3.53355	6.22670	4.65167	381
chr1	22078367	22079237	KI118T_peak_1668	404	.	11.01637	40.45909	38.32609	479
chr1	22082912	22083189	KI118T_peak_1669	175	.	6.44354	17.50301	15.64995	221
chr1	22088564	22088840	KI118T_peak_1670	37	.	2.70213	3.76150	2.31054	170
chr1	22089531	22089774	KI118T_peak_1671	27	.	2.28642	2.70511	1.33530	5
chr1	22090651	22092086	KI118T_peak_1672	148	.	5.81997	14.80922	13.00458	626
chr1	22101960	22102798	KI118T_peak_1673	49	.	3.11784	4.94014	3.42234	771
chr1	22108029	22110943	KI118T_peak_1674	1724	.	30.55484	172.46803	169.53064	1677
chr1	22142308	22142513	KI118T_peak_1675	27	.	2.28642	2.70511	1.33530	20
chr1	22211079	22211967	KI118T_peak_1676	32	.	2.49427	3.21699	1.80442	428
chr1	22223404	22223692	KI118T_peak_1677	139	.	5.61211	13.94079	12.15329	87
chr1	22235972	22236409	KI118T_peak_1678	43	.	2.90998	4.33652	2.85074	387
chr1	22240191	22240463	KI118T_peak_1679	27	.	2.28642	2.70511	1.33530	167
chr1	22240750	22241980	KI118T_peak_1680	130	.	5.40426	13.08797	11.31818	753
chr1	22247128	22248386	KI118T_peak_1681	83	.	4.15712	8.33436	6.68527	702
chr1	22257988	22258380	KI118T_peak_1682	69	.	3.74141	6.90677	5.30566	183
chr1	22258614	22259239	KI118T_peak_1683	62	.	3.53355	6.22670	4.65167	349
chr1	22259767	22261069	KI118T_peak_1684	888	.	18.91490	88.89294	86.39952	575
chr1	22261605	22265359	KI118T_peak_1685	674	.	15.58920	67.44928	65.09834	2348
chr1	22265669	22266501	KI118T_peak_1686	83	.	4.15712	8.33436	6.68527	614
chr1	22273512	22273761	KI118T_peak_1687	37	.	2.70213	3.76150	2.31054	219
chr1	22283013	22284151	KI118T_peak_1688	572	.	13.92635	57.26225	54.98659	479
chr1	22290538	22291082	KI118T_peak_1689	156	.	6.02782	15.69273	13.87152	112
chr1	22293129	22293382	KI118T_peak_1690	22	.	2.07856	2.22824	0.90730	38
chr1	22349296	22349872	KI118T_peak_1691	76	.	3.94926	7.60970	5.98396	187
chr1	22350136	22353049	KI118T_peak_1692	766	.	17.04420	76.66633	74.25210	1768
chr1	22357674	22358605	KI118T_peak_1693	547	.	13.51064	54.77793	52.52173	441
chr1	22365993	22367157	KI118T_peak_1694	585	.	14.13421	58.51409	56.22888	450
chr1	22369485	22370047	KI118T_peak_1695	370	.	10.39280	37.05243	34.95247	322
chr1	22375068	22375657	KI118T_peak_1696	90	.	4.36498	9.07976	7.40842	226
chr1	22378416	22381076	KI118T_peak_1697	1072	.	21.61703	107.22354	104.62170	805
chr1	22382020	22382287	KI118T_peak_1698	55	.	3.32570	5.57071	4.02333	189
chr1	22383332	22383734	KI118T_peak_1699	37	.	2.70213	3.76150	2.31054	43
chr1	22389566	22389843	KI118T_peak_1700	55	.	3.32570	5.57071	4.02333	168
chr1	22394277	22394644	KI118T_peak_1701	37	.	2.70213	3.76150	2.31054	57
chr1	22396476	22397095	KI118T_peak_1702	232	.	7.69067	23.24955	21.30977	395
chr1	22402329	22402663	KI118T_peak_1703	22	.	2.07856	2.22824	0.90730	161
chr1	22415470	22418121	KI118T_peak_1704	76	.	3.94926	7.60970	5.98396	1006
chr1	22426571	22426784	KI118T_peak_1705	43	.	2.90998	4.33652	2.85074	89
chr1	22427717	22430049	KI118T_peak_1706	304	.	9.14567	30.47553	28.44571	678
chr1	22430716	22431265	KI118T_peak_1707	37	.	2.70213	3.76150	2.31054	274
chr1	22431814	22432375	KI118T_peak_1708	90	.	4.36498	9.07976	7.40842	496
chr1	22449094	22449306	KI118T_peak_1709	32	.	2.49427	3.21699	1.80442	171
chr1	22458335	22458863	KI118T_peak_1710	114	.	4.98854	11.43151	9.69890	210
chr1	22468251	22470790	KI118T_peak_1711	944	.	19.74632	94.45268	91.92554	1105
chr1	22471377	22472085	KI118T_peak_1712	43	.	2.90998	4.33652	2.85074	47
chr1	22511164	22512143	KI118T_peak_1713	212	.	7.27496	21.28445	19.37242	538
chr1	22524102	22524813	KI118T_peak_1714	148	.	5.81997	14.80922	13.00458	254
chr1	22529662	22532505	KI118T_peak_1715	610	.	14.54992	61.03667	58.73246	1098
chr1	22584502	22584728	KI118T_peak_1716	37	.	2.70213	3.76150	2.31054	44
chr1	22602167	22602751	KI118T_peak_1717	130	.	5.40426	13.08797	11.31818	323
chr1	22615950	22616528	KI118T_peak_1718	37	.	2.70213	3.76150	2.31054	141
chr1	22671929	22672450	KI118T_peak_1719	27	.	2.28642	2.70511	1.33530	429
chr1	22738867	22741504	KI118T_peak_1720	381	.	10.60066	38.17963	36.06858	2075
chr1	22741896	22742533	KI118T_peak_1721	49	.	3.11784	4.94014	3.42234	140
chr1	22742973	22743597	KI118T_peak_1722	262	.	8.31424	26.28283	24.30328	249
chr1	22746885	22747363	KI118T_peak_1723	393	.	10.80851	39.31524	37.19316	245
chr1	22777175	22777577	KI118T_peak_1724	32	.	2.49427	3.21699	1.80442	375
chr1	22777880	22779573	KI118T_peak_1725	1645	.	29.51556	164.56610	161.66676	739
chr1	22781987	22782502	KI118T_peak_1726	32	.	2.49427	3.21699	1.80442	435
chr1	22784034	22784291	KI118T_peak_1727	43	.	2.90998	4.33652	2.85074	46
chr1	22787702	22787911	KI118T_peak_1728	62	.	3.53355	6.22670	4.65167	51
chr1	22788157	22788445	KI118T_peak_1729	27	.	2.28642	2.70511	1.33530	147
chr1	22802231	22802890	KI118T_peak_1730	83	.	4.15712	8.33436	6.68527	523
chr1	22821519	22823505	KI118T_peak_1731	370	.	10.39280	37.05243	34.95247	966
chr1	22825581	22827991	KI118T_peak_1732	294	.	8.93781	29.41221	27.39463	1584
chr1	22832738	22833046	KI118T_peak_1733	55	.	3.32570	5.57071	4.02333	38
chr1	22834193	22835980	KI118T_peak_1734	462	.	12.05565	46.29691	44.11136	783
chr1	22838549	22839422	KI118T_peak_1735	294	.	8.93781	29.41221	27.39463	381
chr1	22853781	22854685	KI118T_peak_1736	474	.	12.26351	47.48721	45.29136	602
chr1	22883692	22884277	KI118T_peak_1737	37	.	2.70213	3.76150	2.31054	71
chr1	22951975	22953533	KI118T_peak_1738	156	.	6.02782	15.69273	13.87152	587
chr1	22955515	22956191	KI118T_peak_1739	753	.	16.83634	75.33330	72.92805	262
chr1	22962376	22963074	KI118T_peak_1740	83	.	4.15712	8.33436	6.68527	582
chr1	22963368	22964333	KI118T_peak_1741	130	.	5.40426	13.08797	11.31818	257
chr1	22968479	22970340	KI118T_peak_1742	139	.	5.61211	13.94079	12.15329	186
chr1	22972264	22972638	KI118T_peak_1743	37	.	2.70213	3.76150	2.31054	329
chr1	22979274	22980096	KI118T_peak_1744	55	.	3.32570	5.57071	4.02333	153
chr1	22988639	22989402	KI118T_peak_1745	83	.	4.15712	8.33436	6.68527	369
chr1	22997948	22998171	KI118T_peak_1746	37	.	2.70213	3.76150	2.31054	54
chr1	23030905	23031394	KI118T_peak_1747	252	.	8.10639	25.26071	23.29421	256
chr1	23035222	23035518	KI118T_peak_1748	27	.	2.28642	2.70511	1.33530	20
chr1	23036715	23038593	KI118T_peak_1749	273	.	8.52210	27.31562	25.32326	557
chr1	23038861	23039116	KI118T_peak_1750	37	.	2.70213	3.76150	2.31054	206
chr1	23043310	23044305	KI118T_peak_1751	106	.	4.78069	10.62915	8.91615	452
chr1	23048241	23049844	KI118T_peak_1752	326	.	9.56138	32.63111	30.57722	304
chr1	23050122	23050654	KI118T_peak_1753	37	.	2.70213	3.76150	2.31054	280
chr1	23055269	23056166	KI118T_peak_1754	43	.	2.90998	4.33652	2.85074	151
chr1	23061535	23062056	KI118T_peak_1755	43	.	2.90998	4.33652	2.85074	57
chr1	23076780	23077596	KI118T_peak_1756	165	.	6.23568	16.59081	14.75347	175
chr1	23152988	23154806	KI118T_peak_1757	156	.	6.02782	15.69273	13.87152	500
chr1	23155227	23156004	KI118T_peak_1758	106	.	4.78069	10.62915	8.91615	427
chr1	23206528	23206730	KI118T_peak_1759	32	.	2.49427	3.21699	1.80442	135
chr1	23208444	23208781	KI118T_peak_1760	32	.	2.49427	3.21699	1.80442	175
chr1	23215824	23216231	KI118T_peak_1761	32	.	2.49427	3.21699	1.80442	58
chr1	23256637	23256947	KI118T_peak_1762	37	.	2.70213	3.76150	2.31054	175
chr1	23276241	23276824	KI118T_peak_1763	304	.	9.14567	30.47553	28.44571	313
chr1	23281280	23281653	KI118T_peak_1764	27	.	2.28642	2.70511	1.33530	355
chr1	23290171	23291289	KI118T_peak_1765	193	.	6.85925	19.36799	17.48475	637
chr1	23293398	23293977	KI118T_peak_1766	49	.	3.11784	4.94014	3.42234	67
chr1	23294202	23296639	KI118T_peak_1767	511	.	12.88707	51.10136	48.87502	1774
chr1	23297090	23297415	KI118T_peak_1768	37	.	2.70213	3.76150	2.31054	16
chr1	23297771	23298583	KI118T_peak_1769	148	.	5.81997	14.80922	13.00458	686
chr1	23299823	23300412	KI118T_peak_1770	49	.	3.11784	4.94014	3.42234	403
chr1	23301376	23303788	KI118T_peak_1771	1086	.	21.82488	108.66384	106.05375	1725
chr1	23340220	23340639	KI118T_peak_1772	283	.	8.72995	28.35883	26.35375	236
chr1	23345364	23347944	KI118T_peak_1773	1188	.	23.27987	118.85902	116.19199	448
chr1	23425109	23425680	KI118T_peak_1774	203	.	7.06711	20.31997	18.42216	326
chr1	23426652	23427322	KI118T_peak_1775	76	.	3.94926	7.60970	5.98396	252
chr1	23427570	23428197	KI118T_peak_1776	37	.	2.70213	3.76150	2.31054	463
chr1	23434873	23436992	KI118T_peak_1777	1029	.	20.99346	102.92771	100.35061	720
chr1	23437319	23437723	KI118T_peak_1778	43	.	2.90998	4.33652	2.85074	214
chr1	23438027	23438395	KI118T_peak_1779	37	.	2.70213	3.76150	2.31054	196
chr1	23438622	23439271	KI118T_peak_1780	76	.	3.94926	7.60970	5.98396	256
chr1	23441195	23441443	KI118T_peak_1781	32	.	2.49427	3.21699	1.80442	41
chr1	23441862	23442100	KI118T_peak_1782	55	.	3.32570	5.57071	4.02333	180
chr1	23442399	23443565	KI118T_peak_1783	242	.	7.89853	24.24952	22.29625	473
chr1	23447350	23447782	KI118T_peak_1784	32	.	2.49427	3.21699	1.80442	174
chr1	23448657	23450484	KI118T_peak_1785	547	.	13.51064	54.77793	52.52173	398
chr1	23452078	23452572	KI118T_peak_1786	27	.	2.28642	2.70511	1.33530	34
chr1	23453094	23453644	KI118T_peak_1787	76	.	3.94926	7.60970	5.98396	418
chr1	23466761	23467905	KI118T_peak_1788	114	.	4.98854	11.43151	9.69890	827
chr1	23476952	23477691	KI118T_peak_1789	55	.	3.32570	5.57071	4.02333	426
chr1	23486726	23487140	KI118T_peak_1790	83	.	4.15712	8.33436	6.68527	40
chr1	23487639	23487982	KI118T_peak_1791	43	.	2.90998	4.33652	2.85074	228
chr1	23493407	23496776	KI118T_peak_1792	1173	.	23.07202	117.39071	114.73180	2010
chr1	23497836	23498263	KI118T_peak_1793	32	.	2.49427	3.21699	1.80442	298
chr1	23502116	23502331	KI118T_peak_1794	22	.	2.07856	2.22824	0.90730	36
chr1	23503503	23506110	KI118T_peak_1795	726	.	16.42063	72.68328	70.29604	652
chr1	23510412	23511091	KI118T_peak_1796	37	.	2.70213	3.76150	2.31054	37
chr1	23537089	23537612	KI118T_peak_1797	156	.	6.02782	15.69273	13.87152	302
chr1	23590367	23590793	KI118T_peak_1798	55	.	3.32570	5.57071	4.02333	169
chr1	23602537	23602817	KI118T_peak_1799	49	.	3.11784	4.94014	3.42234	162
chr1	23668239	23671819	KI118T_peak_1800	1536	.	28.06056	153.63199	150.78583	2737
chr1	23693389	23693602	KI118T_peak_1801	27	.	2.28642	2.70511	1.33530	17
chr1	23693925	23697603	KI118T_peak_1802	2280	.	37.62194	228.03806	224.85245	970
chr1	23703439	23704292	KI118T_peak_1803	294	.	8.93781	29.41221	27.39463	491
chr1	23704773	23705027	KI118T_peak_1804	43	.	2.90998	4.33652	2.85074	92
chr1	23718836	23719111	KI118T_peak_1805	43	.	2.90998	4.33652	2.85074	7
chr1	23728782	23729238	KI118T_peak_1806	43	.	2.90998	4.33652	2.85074	26
chr1	23730025	23731007	KI118T_peak_1807	930	.	19.53847	93.05581	90.53705	331
chr1	23747735	23752653	KI118T_peak_1808	687	.	15.79706	68.74935	66.38930	735
chr1	23753236	23753746	KI118T_peak_1809	49	.	3.11784	4.94014	3.42234	181
chr1	23759720	23760010	KI118T_peak_1810	43	.	2.90998	4.33652	2.85074	148
chr1	23777676	23779803	KI118T_peak_1811	1029	.	20.99346	102.92771	100.35061	1036
chr1	23788022	23788956	KI118T_peak_1812	83	.	4.15712	8.33436	6.68527	496
chr1	23799487	23799925	KI118T_peak_1813	37	.	2.70213	3.76150	2.31054	89
chr1	23801643	23801901	KI118T_peak_1814	32	.	2.49427	3.21699	1.80442	8
chr1	23802701	23803445	KI118T_peak_1815	62	.	3.53355	6.22670	4.65167	589
chr1	23803723	23807793	KI118T_peak_1816	820	.	17.87562	82.05040	79.60049	1929
chr1	23808111	23808312	KI118T_peak_1817	49	.	3.11784	4.94014	3.42234	95
chr1	23808581	23812251	KI118T_peak_1818	1629	.	29.30770	162.99477	160.10307	2422
chr1	23823343	23824157	KI118T_peak_1819	148	.	5.81997	14.80922	13.00458	380
chr1	23854583	23855598	KI118T_peak_1820	986	.	20.36989	98.67037	96.11823	286
chr1	23855843	23856132	KI118T_peak_1821	27	.	2.28642	2.70511	1.33530	26
chr1	23857107	23858493	KI118T_peak_1822	766	.	17.04420	76.66633	74.25210	816
chr1	23859854	23860238	KI118T_peak_1823	32	.	2.49427	3.21699	1.80442	175
chr1	23865833	23866868	KI118T_peak_1824	511	.	12.88707	51.10136	48.87502	648
chr1	23867797	23868248	KI118T_peak_1825	76	.	3.94926	7.60970	5.98396	288
chr1	23870885	23872198	KI118T_peak_1826	326	.	9.56138	32.63111	30.57722	509
chr1	23878248	23878807	KI118T_peak_1827	76	.	3.94926	7.60970	5.98396	352
chr1	23879909	23887079	KI118T_peak_1828	2031	.	34.50410	203.14662	200.06821	1640
chr1	23888266	23889156	KI118T_peak_1829	793	.	17.45991	79.34809	76.91592	710
chr1	23938261	23938526	KI118T_peak_1830	32	.	2.49427	3.21699	1.80442	151
chr1	23945859	23947160	KI118T_peak_1831	203	.	7.06711	20.31997	18.42216	535
chr1	23953591	23953998	KI118T_peak_1832	114	.	4.98854	11.43151	9.69890	316
chr1	23960921	23962114	KI118T_peak_1833	326	.	9.56138	32.63111	30.57722	657
chr1	23963810	23965167	KI118T_peak_1834	232	.	7.69067	23.24955	21.30977	288
chr1	23965601	23966681	KI118T_peak_1835	156	.	6.02782	15.69273	13.87152	711
chr1	23967602	23967861	KI118T_peak_1836	22	.	2.07856	2.22824	0.90730	62
chr1	23970000	23974277	KI118T_peak_1837	972	.	20.16203	97.26001	94.71619	1960
chr1	23974731	23975473	KI118T_peak_1838	106	.	4.78069	10.62915	8.91615	518
chr1	23976911	23978413	KI118T_peak_1839	1352	.	25.56629	135.25789	132.50443	893
chr1	23978965	23979871	KI118T_peak_1840	184	.	6.65139	18.42887	16.56050	581
chr1	23983788	23984569	KI118T_peak_1841	122	.	5.19640	12.25134	10.49986	563
chr1	23991498	23992137	KI118T_peak_1842	122	.	5.19640	12.25134	10.49986	365
chr1	23999706	24000064	KI118T_peak_1843	83	.	4.15712	8.33436	6.68527	61
chr1	24013597	24013810	KI118T_peak_1844	27	.	2.28642	2.70511	1.33530	103
chr1	24018021	24019221	KI118T_peak_1845	888	.	18.91490	88.89294	86.39952	221
chr1	24053114	24053426	KI118T_peak_1846	32	.	2.49427	3.21699	1.80442	51
chr1	24053719	24054587	KI118T_peak_1847	511	.	12.88707	51.10136	48.87502	497
chr1	24054804	24056159	KI118T_peak_1848	175	.	6.44354	17.50301	15.64995	391
chr1	24061590	24062058	KI118T_peak_1849	122	.	5.19640	12.25134	10.49986	77
chr1	24067755	24068049	KI118T_peak_1850	37	.	2.70213	3.76150	2.31054	100
chr1	24069228	24072220	KI118T_peak_1851	916	.	19.33061	91.66353	89.15319	759
chr1	24077644	24080079	KI118T_peak_1852	560	.	13.71850	56.01683	53.75085	340
chr1	24080416	24081113	KI118T_peak_1853	32	.	2.49427	3.21699	1.80442	180
chr1	24082912	24084186	KI118T_peak_1854	547	.	13.51064	54.77793	52.52173	470
chr1	24085395	24086309	KI118T_peak_1855	156	.	6.02782	15.69273	13.87152	484
chr1	24086516	24086741	KI118T_peak_1856	49	.	3.11784	4.94014	3.42234	68
chr1	24087210	24087895	KI118T_peak_1857	62	.	3.53355	6.22670	4.65167	181
chr1	24088988	24089228	KI118T_peak_1858	32	.	2.49427	3.21699	1.80442	132
chr1	24098509	24099071	KI118T_peak_1859	283	.	8.72995	28.35883	26.35375	297
chr1	24104248	24105518	KI118T_peak_1860	393	.	10.80851	39.31524	37.19316	715
chr1	24111149	24111951	KI118T_peak_1861	304	.	9.14567	30.47553	28.44571	391
chr1	24116538	24129275	KI118T_peak_1862	1582	.	28.68413	158.29929	155.43033	9614
chr1	24135919	24137080	KI118T_peak_1863	193	.	6.85925	19.36799	17.48475	463
chr1	24137383	24137770	KI118T_peak_1864	130	.	5.40426	13.08797	11.31818	77
chr1	24151380	24152390	KI118T_peak_1865	451	.	11.84779	45.11400	42.93876	641
chr1	24164686	24165383	KI118T_peak_1866	139	.	5.61211	13.94079	12.15329	416
chr1	24193264	24195663	KI118T_peak_1867	1428	.	26.60557	142.85493	140.06274	1571
chr1	24242930	24244057	KI118T_peak_1868	674	.	15.58920	67.44928	65.09834	551
chr1	24246265	24247919	KI118T_peak_1869	806	.	17.66776	80.69671	78.25571	407
chr1	24250319	24251078	KI118T_peak_1870	273	.	8.52210	27.31562	25.32326	365
chr1	24253551	24254072	KI118T_peak_1871	148	.	5.81997	14.80922	13.00458	283
chr1	24256211	24256757	KI118T_peak_1872	76	.	3.94926	7.60970	5.98396	344
chr1	24397289	24397734	KI118T_peak_1873	193	.	6.85925	19.36799	17.48475	226
chr1	24400770	24402645	KI118T_peak_1874	560	.	13.71850	56.01683	53.75085	1284
chr1	24403451	24403907	KI118T_peak_1875	32	.	2.49427	3.21699	1.80442	220
chr1	24406715	24407040	KI118T_peak_1876	55	.	3.32570	5.57071	4.02333	56
chr1	24407677	24408337	KI118T_peak_1877	55	.	3.32570	5.57071	4.02333	185
chr1	24429425	24429940	KI118T_peak_1878	203	.	7.06711	20.31997	18.42216	189
chr1	24436283	24436846	KI118T_peak_1879	32	.	2.49427	3.21699	1.80442	499
chr1	24437886	24439557	KI118T_peak_1880	623	.	14.75778	62.30722	59.99345	1259
chr1	24445957	24447526	KI118T_peak_1881	294	.	8.93781	29.41221	27.39463	828
chr1	24476692	24477588	KI118T_peak_1882	547	.	13.51064	54.77793	52.52173	483
chr1	24481530	24481817	KI118T_peak_1883	37	.	2.70213	3.76150	2.31054	260
chr1	24491978	24492444	KI118T_peak_1884	122	.	5.19640	12.25134	10.49986	296
chr1	24494646	24494952	KI118T_peak_1885	27	.	2.28642	2.70511	1.33530	226
chr1	24496003	24496388	KI118T_peak_1886	43	.	2.90998	4.33652	2.85074	198
chr1	24507909	24508201	KI118T_peak_1887	32	.	2.49427	3.21699	1.80442	210
chr1	24512147	24514644	KI118T_peak_1888	572	.	13.92635	57.26225	54.98659	1712
chr1	24516801	24517059	KI118T_peak_1889	43	.	2.90998	4.33652	2.85074	48
chr1	24525890	24526326	KI118T_peak_1890	49	.	3.11784	4.94014	3.42234	67
chr1	24527133	24527428	KI118T_peak_1891	22	.	2.07856	2.22824	0.90730	145
chr1	24528385	24531138	KI118T_peak_1892	1262	.	24.31916	126.25778	123.55077	299
chr1	24531929	24533592	KI118T_peak_1893	222	.	7.48282	22.26109	20.33504	852
chr1	24616231	24616987	KI118T_peak_1894	523	.	13.09493	52.32009	50.08373	346
chr1	24635257	24635715	KI118T_peak_1895	203	.	7.06711	20.31997	18.42216	126
chr1	24641682	24642796	KI118T_peak_1896	148	.	5.81997	14.80922	13.00458	278
chr1	24643016	24643976	KI118T_peak_1897	294	.	8.93781	29.41221	27.39463	271
chr1	24645656	24646549	KI118T_peak_1898	348	.	9.97709	34.82392	32.74665	220
chr1	24647969	24649597	KI118T_peak_1899	451	.	11.84779	45.11400	42.93876	808
chr1	24649837	24650351	KI118T_peak_1900	55	.	3.32570	5.57071	4.02333	159
chr1	24652273	24652530	KI118T_peak_1901	37	.	2.70213	3.76150	2.31054	67
chr1	24661267	24662219	KI118T_peak_1902	252	.	8.10639	25.26071	23.29421	480
chr1	24674507	24675157	KI118T_peak_1903	130	.	5.40426	13.08797	11.31818	390
chr1	24710845	24711207	KI118T_peak_1904	49	.	3.11784	4.94014	3.42234	50
chr1	24716567	24716782	KI118T_peak_1905	37	.	2.70213	3.76150	2.31054	97
chr1	24718524	24719182	KI118T_peak_1906	273	.	8.52210	27.31562	25.32326	413
chr1	24739423	24740843	KI118T_peak_1907	861	.	18.49919	86.14133	83.66511	776
chr1	24741252	24744343	KI118T_peak_1908	2064	.	34.91982	206.43268	203.33995	914
chr1	24786070	24786542	KI118T_peak_1909	283	.	8.72995	28.35883	26.35375	194
chr1	24827923	24830355	KI118T_peak_1910	1367	.	25.77415	136.77039	134.00922	1411
chr1	24862805	24863379	KI118T_peak_1911	348	.	9.97709	34.82392	32.74665	378
chr1	24867610	24867861	KI118T_peak_1912	43	.	2.90998	4.33652	2.85074	58
chr1	24881973	24882648	KI118T_peak_1913	98	.	4.57283	9.84497	8.15235	423
chr1	24885614	24885881	KI118T_peak_1914	122	.	5.19640	12.25134	10.49986	48
chr1	24894274	24894988	KI118T_peak_1915	222	.	7.48282	22.26109	20.33504	435
chr1	24910265	24910914	KI118T_peak_1916	32	.	2.49427	3.21699	1.80442	164
chr1	24913447	24914114	KI118T_peak_1917	193	.	6.85925	19.36799	17.48475	434
chr1	24936381	24937116	KI118T_peak_1918	175	.	6.44354	17.50301	15.64995	338
chr1	24961733	24961967	KI118T_peak_1919	69	.	3.74141	6.90677	5.30566	105
chr1	24965672	24966796	KI118T_peak_1920	359	.	10.18495	35.93380	33.84509	663
chr1	24968034	24971269	KI118T_peak_1921	1949	.	33.46482	194.97737	191.93581	1508
chr1	24971716	24972018	KI118T_peak_1922	69	.	3.74141	6.90677	5.30566	133
chr1	25014924	25015592	KI118T_peak_1923	69	.	3.74141	6.90677	5.30566	310
chr1	25031780	25032374	KI118T_peak_1924	114	.	4.98854	11.43151	9.69890	183
chr1	25059524	25060021	KI118T_peak_1925	49	.	3.11784	4.94014	3.42234	376
chr1	25071270	25073221	KI118T_peak_1926	3653	.	53.83471	365.32721	361.58423	462
chr1	25091961	25092350	KI118T_peak_1927	130	.	5.40426	13.08797	11.31818	161
chr1	25095835	25096058	KI118T_peak_1928	32	.	2.49427	3.21699	1.80442	114
chr1	25174337	25175679	KI118T_peak_1929	687	.	15.79706	68.74935	66.38930	362
chr1	25198875	25199292	KI118T_peak_1930	62	.	3.53355	6.22670	4.65167	235
chr1	25255574	25256984	KI118T_peak_1931	43	.	2.90998	4.33652	2.85074	1232
chr1	25281925	25282201	KI118T_peak_1932	27	.	2.28642	2.70511	1.33530	225
chr1	25283492	25283843	KI118T_peak_1933	37	.	2.70213	3.76150	2.31054	202
chr1	25285234	25285565	KI118T_peak_1934	37	.	2.70213	3.76150	2.31054	36
chr1	25288872	25289972	KI118T_peak_1935	55	.	3.32570	5.57071	4.02333	798
chr1	25290474	25290755	KI118T_peak_1936	27	.	2.28642	2.70511	1.33530	155
chr1	25292737	25292992	KI118T_peak_1937	27	.	2.28642	2.70511	1.33530	9
chr1	25338719	25338981	KI118T_peak_1938	37	.	2.70213	3.76150	2.31054	171
chr1	25346852	25347193	KI118T_peak_1939	62	.	3.53355	6.22670	4.65167	188
chr1	25348974	25349801	KI118T_peak_1940	76	.	3.94926	7.60970	5.98396	253
chr1	25355489	25355697	KI118T_peak_1941	49	.	3.11784	4.94014	3.42234	29
chr1	25357417	25357665	KI118T_peak_1942	32	.	2.49427	3.21699	1.80442	51
chr1	25360133	25361605	KI118T_peak_1943	76	.	3.94926	7.60970	5.98396	472
chr1	25363575	25363881	KI118T_peak_1944	69	.	3.74141	6.90677	5.30566	265
chr1	25364403	25364853	KI118T_peak_1945	37	.	2.70213	3.76150	2.31054	165
chr1	25425730	25426415	KI118T_peak_1946	62	.	3.53355	6.22670	4.65167	244
chr1	25427990	25428542	KI118T_peak_1947	193	.	6.85925	19.36799	17.48475	94
chr1	25429685	25430196	KI118T_peak_1948	83	.	4.15712	8.33436	6.68527	223
chr1	25440528	25441921	KI118T_peak_1949	370	.	10.39280	37.05243	34.95247	537
chr1	25443910	25444140	KI118T_peak_1950	27	.	2.28642	2.70511	1.33530	34
chr1	25464818	25465125	KI118T_peak_1951	106	.	4.78069	10.62915	8.91615	206
chr1	25468469	25469105	KI118T_peak_1952	90	.	4.36498	9.07976	7.40842	103
chr1	25472294	25473514	KI118T_peak_1953	462	.	12.05565	46.29691	44.11136	305
chr1	25475221	25475439	KI118T_peak_1954	90	.	4.36498	9.07976	7.40842	139
chr1	25499082	25499396	KI118T_peak_1955	49	.	3.11784	4.94014	3.42234	121
chr1	25500037	25501806	KI118T_peak_1956	381	.	10.60066	38.17963	36.06858	682
chr1	25524644	25527104	KI118T_peak_1957	462	.	12.05565	46.29691	44.11136	673
chr1	25528385	25529214	KI118T_peak_1958	404	.	11.01637	40.45909	38.32609	428
chr1	25558268	25560162	KI118T_peak_1959	820	.	17.87562	82.05040	79.60049	522
chr1	25562930	25563940	KI118T_peak_1960	222	.	7.48282	22.26109	20.33504	626
chr1	25564302	25564846	KI118T_peak_1961	43	.	2.90998	4.33652	2.85074	310
chr1	25565575	25567502	KI118T_peak_1962	986	.	20.36989	98.67037	96.11823	944
chr1	25572688	25575217	KI118T_peak_1963	1398	.	26.18986	139.80580	137.02917	1448
chr1	25579299	25579646	KI118T_peak_1964	69	.	3.74141	6.90677	5.30566	94
chr1	25592853	25594885	KI118T_peak_1965	498	.	12.67922	49.88956	47.67333	1637
chr1	25656431	25656764	KI118T_peak_1966	98	.	4.57283	9.84497	8.15235	215
chr1	25663301	25666162	KI118T_peak_1967	986	.	20.36989	98.67037	96.11823	1530
chr1	25677024	25677398	KI118T_peak_1968	156	.	6.02782	15.69273	13.87152	230
chr1	25682708	25682917	KI118T_peak_1969	37	.	2.70213	3.76150	2.31054	171
chr1	25686364	25687193	KI118T_peak_1970	165	.	6.23568	16.59081	14.75347	460
chr1	25695759	25695973	KI118T_peak_1971	98	.	4.57283	9.84497	8.15235	142
chr1	25729631	25729852	KI118T_peak_1972	139	.	5.61211	13.94079	12.15329	50
chr1	25732106	25732644	KI118T_peak_1973	315	.	9.35352	31.54857	29.50665	419
chr1	25748266	25748848	KI118T_peak_1974	62	.	3.53355	6.22670	4.65167	345
chr1	25751838	25752804	KI118T_peak_1975	370	.	10.39280	37.05243	34.95247	447
chr1	25756078	25763055	KI118T_peak_1976	1382	.	25.98200	138.28636	135.51744	676
chr1	25768676	25768884	KI118T_peak_1977	69	.	3.74141	6.90677	5.30566	85
chr1	25771031	25771776	KI118T_peak_1978	62	.	3.53355	6.22670	4.65167	221
chr1	25772509	25772746	KI118T_peak_1979	27	.	2.28642	2.70511	1.33530	46
chr1	25788964	25789820	KI118T_peak_1980	252	.	8.10639	25.26071	23.29421	482
chr1	25793453	25795399	KI118T_peak_1981	610	.	14.54992	61.03667	58.73246	1321
chr1	25802792	25803355	KI118T_peak_1982	62	.	3.53355	6.22670	4.65167	55
chr1	25805081	25805567	KI118T_peak_1983	114	.	4.98854	11.43151	9.69890	214
chr1	25808109	25809355	KI118T_peak_1984	304	.	9.14567	30.47553	28.44571	784
chr1	25810088	25810858	KI118T_peak_1985	184	.	6.65139	18.42887	16.56050	657
chr1	25817957	25818190	KI118T_peak_1986	55	.	3.32570	5.57071	4.02333	144
chr1	25821502	25821728	KI118T_peak_1987	43	.	2.90998	4.33652	2.85074	166
chr1	25830016	25830945	KI118T_peak_1988	451	.	11.84779	45.11400	42.93876	472
chr1	25832451	25833856	KI118T_peak_1989	560	.	13.71850	56.01683	53.75085	1102
chr1	25842787	25844940	KI118T_peak_1990	451	.	11.84779	45.11400	42.93876	1693
chr1	25847164	25847472	KI118T_peak_1991	62	.	3.53355	6.22670	4.65167	154
chr1	25869524	25871682	KI118T_peak_1992	1307	.	24.94272	130.74162	128.01125	616
chr1	25875866	25877841	KI118T_peak_1993	193	.	6.85925	19.36799	17.48475	268
chr1	25878478	25878872	KI118T_peak_1994	32	.	2.49427	3.21699	1.80442	181
chr1	25883819	25884336	KI118T_peak_1995	76	.	3.94926	7.60970	5.98396	413
chr1	25897681	25901200	KI118T_peak_1996	766	.	17.04420	76.66633	74.25210	2509
chr1	25916428	25917421	KI118T_peak_1997	535	.	13.30279	53.54565	51.29930	422
chr1	25935009	25935344	KI118T_peak_1998	294	.	8.93781	29.41221	27.39463	236
chr1	25935605	25937188	KI118T_peak_1999	130	.	5.40426	13.08797	11.31818	939
chr1	25942110	25947898	KI118T_peak_2000	1949	.	33.46482	194.97737	191.93581	991
[truncated: 166,700 more rows]
