# Supplementary material for: Genomic and epigenomic integrative subtypes of renal cell carcinoma in a Japanese cohort
Source: Nat Commun. 2023 Dec 16;14:8383. doi: 10.1038/s41467-023-44159-1 (PMC10725467; doi:10.1038/s41467-023-44159-1)
Supplement: Supplementary file 6 — Source Data [file 41467_2023_44159_MOESM6_ESM.zip › Source_Data/Supplementary Figure3b_right.txt]

SYMBOL	# of peaks
NDRG1	33
SLC2A1-AS1	21
ATP11A	14
COL23A1	12
ERGIC1	11
VEGFA	11
PCSK6	10
SYNPO	10
AGPAT3	9
C6orf223	9
EGFR	9
GRAMD4	9
NA	9
BAIAP2	8
PLXNA2	8
TNS1	8
CASZ1	7
CDH11	6
EGFR-AS1	6
EGLN3	6
GALNT9	6
HRH2	6
KIAA1671	6
MICAL3	6
NCOR2	6
NUDT16L1	6
SEMA5B	6
SHMT2	6
ARRDC3-AS1	5
COL6A3	5
LINC00462	5
LOC401557	5
MRPS18A	5
EPAS1	4
FAM107B	4
HPCAL1	4
IGFBP3	4
IP6K3	4
JAG1	4
MCHR1	4
MIR122	4
PDZD2	4
PRKAG2-AS1	4
TNS3	4
TULP1	4
ADGRB3	3
AFAP1L1	3
ARHGEF16	3
CALCR	3
CEMIP2	3
CES3	3
DSCAM-IT1	3
EGFL7	3
ERRFI1	3
FLT1	3
FOXC2	3
HAUS6	3
HSPG2	3
ITGA5	3
KCNMA1	3
KDM4B	3
LINC00111	3
LINC00457	3
LOC100505716	3
LOC157273	3
MEF2A	3
MIR4279	3
MIR4740	3
MIR5093	3
MTSS1	3
MYEOV	3
NDUFA4L2	3
NFATC3	3
NR2E1	3
NRARP	3
NTM	3
OLFM1	3
PIK3CB	3
PNCK	3
RNF213	3
SLC2A5	3
SPRY1	3
SREBF1	3
STC2	3
TLE3	3
TMEM105	3
TNK2	3
TPPP	3
TRIB2	3
VWA1	3
ZBTB7C	3
ZNF826P	3
ABCG2	2
ABLIM3	2
ADAM19	2
ADORA2A	2
ADTRP	2
ALDH1B1	2
ALDH4A1	2
ALPK1	2
ALPK2	2
AMN	2
ANGPTL4	2
ANK2	2
ANKRD33B	2
AOC1	2
ARHGAP22	2
ATP2B2	2
ATP2B4	2
BAHCC1	2
BCAT2	2
BMP2	2
C3orf18	2
CCR6	2
CDON	2
CHI3L1	2
CLDN34	2
COPS8	2
CUBN	2
DCLK1	2
DGCR11	2
DICER1	2
DIP2C	2
DNAH11	2
DPT	2
ECRG4	2
EDN1	2
ENDOV	2
EPB41L4A	2
EPHX3	2
EPS8L2	2
ERCC4	2
EVA1C	2
F2RL3	2
FBXW11	2
FOXL1	2
FTO	2
GABRB3	2
GAL3ST1	2
GALNT10	2
GJC2	2
GOLGA5	2
GPER1	2
GPX3	2
IGF1R	2
IGFBP2	2
ITIH5	2
KANK1	2
KANK3	2
KCNK9	2
KIR3DX1	2
KRBA1	2
KSR1	2
LDLRAD4-AS1	2
LINC00672	2
LINC01101	2
LINC01139	2
LINC01501	2
LINC02591	2
LOX	2
LOXL2	2
LPCAT1	2
MAP3K20	2
MCF2L	2
MED14	2
MIR1205	2
MIR2277	2
MIR3605	2
MIR4265	2
MIR4669	2
MIR5190	2
MIR570	2
MIR760	2
MKNK2	2
MME	2
MOB3A	2
MRTFB	2
MTMR2	2
MYOZ3	2
NEURL1B	2
NFIX	2
NOS3	2
NPAS1	2
NRN1	2
OAZ2	2
PDCD6	2
PDK4	2
PHKA2-AS1	2
PHYHD1	2
PITPNA	2
PLET1	2
PLG	2
PLIN2	2
PODXL	2
PRKAR1B	2
PTMA	2
PTP4A3	2
PTPRE	2
PWRN1	2
RALGDS	2
RNF165	2
RORA	2
RSPH9	2
RXRA	2
SBNO2	2
SEMA4D	2
SEMA6A	2
SERPINE1	2
SH3PXD2B	2
SLC22A16	2
SLC24A5	2
SLC25A34	2
SLC2A3	2
SLC4A4	2
SLC6A3	2
SMTN	2
SOX17	2
SP3	2
SPATA5L1	2
SPNS2	2
SYN3	2
SYNDIG1	2
TEF	2
THRAP3	2
TMEM268	2
TMEM37	2
TRAK1	2
TSPAN9	2
TXNDC2	2
UBAC1	2
UBE2D2	2
UGT1A1	2
ULK4P3	2
ZBED9	2
ZDHHC11	2
ZFAND3	2
ZNF32	2
A4GALT	1
AACSP1	1
AADACL4	1
ABCA4	1
ABCC3	1
ABCG1	1
ABLIM2	1
ACCSL	1
ACOT6	1
ACTA1	1
ACTN1	1
ADCY10	1
ADCY5	1
ADD3	1
ADGRG1	1
ADGRL4	1
ADIRF	1
ADPRHL1	1
ADSS1	1
AGAP11	1
AHCTF1	1
AKAP1	1
AKAP11	1
AKAP8	1
AKTIP	1
ALDH3A2	1
ALDOB	1
ALDOC	1
ANKIB1	1
ANPEP	1
ANXA4	1
ANXA5	1
AOAH	1
AOC4P	1
APLN	1
APLNR	1
APOLD1	1
AQP4-AS1	1
ARAP3	1
ARHGAP26	1
ARHGAP28	1
ARHGEF18	1
ARHGEF39	1
ARSG	1
ARVCF	1
ASAH1	1
ASAP1	1
ASCC1	1
ASH2L	1
ASIC5	1
ASMTL	1
ASPA	1
ASPG	1
ATOH7	1
ATP5MGL	1
ATP6V0D1	1
AUTS2	1
B3GNT4	1
B4GALNT4	1
BAK1	1
BARX2	1
BASP1P1	1
BATF3	1
BCAR3	1
BCAS3	1
BCKDHA	1
BCL6	1
BCLAF1	1
BDKRB2	1
BHMT	1
BLM	1
BMP2K	1
BOD1	1
BPGM	1
C10orf120	1
C11orf65	1
C11orf95	1
C11orf96	1
C14orf119	1
C15orf54	1
C1GALT1C1L	1
C1orf21	1
C1QL1	1
C3orf36	1
C9orf92	1
CA9	1
CABIN1	1
CACTIN	1
CALD1	1
CAMK2B	1
CAMK2D	1
CAMKK2	1
CASKIN2	1
CASS4	1
CASTOR1	1
CAV1	1
CAVIN2	1
CAVIN3	1
CCDC149	1
CCDC167	1
CCDC77	1
CCDC91	1
CCL15	1
CCL2	1
CCM2L	1
CCR7	1
CD9	1
CD93	1
CDCA7L	1
CDHR3	1
CDK18	1
CDK3	1
CDKN2B-AS1	1
CDRT4	1
CDS2	1
CELSR1	1
CEP250	1
CES4A	1
CFAP126	1
CFAP221	1
CHAT	1
CHD9	1
CHEK2P2	1
CHERP	1
CHID1	1
CHST15	1
CLDN15	1
CLDN19	1
CLEC14A	1
CLEC1A	1
CLIP2	1
CLLU1	1
CLPB	1
CLPTM1L	1
CLSTN1	1
CMBL	1
CMIP	1
CNOT11	1
COL13A1	1
COLGALT1	1
CORO2A	1
CORO2B	1
COX18	1
CPT2	1
CPXM2	1
CREB3L3	1
CRIP1	1
CRNN	1
CSNK1G2-AS1	1
CTDSPL	1
CXCL12	1
CXCR4	1
CYB5R3	1
CYP4B1	1
DAAM1	1
DAB2IP	1
DAPK1	1
DDC	1
DDR1	1
DDX10	1
DEGS1	1
DGKD	1
DHRS3	1
DHX15	1
DIO3	1
DIRC3	1
DLGAP4	1
DNAAF5	1
DNAJB13	1
DNAJB8-AS1	1
DNAJC16	1
DNHD1	1
DNMT3A	1
DOC2B	1
DOCK6	1
DSC1	1
DSCR9	1
DTX2P1-UPK3BP1-PMS2P11	1
DUSP5P1	1
DUSP6	1
ECSCR	1
EDC4	1
EIPR1	1
ELANE	1
ELAVL3	1
ELL	1
ELP3	1
EML1	1
ENO2	1
ESAM	1
ESRRB	1
ETNK2	1
EXOSC2	1
EZR	1
FABP7	1
FADS2	1
FAM120A	1
FAM120B	1
FAM136A	1
FAM149A	1
FAM161B	1
FAM183A	1
FAM20C	1
FAM71A	1
FAM86C1P	1
FAM86C2P	1
FBXW4	1
FGF11	1
FGF14	1
FHAD1	1
FIGNL1	1
FKBP9P1	1
FMO2	1
FOXS1	1
FSTL1	1
GATA4	1
GATM	1
GGT1	1
GJD4	1
GLI3	1
GLIS3	1
GNAS	1
GNRH2	1
GOSR2	1
GPC1	1
GPI	1
GPR146	1
GRHL3	1
GRIA4	1
GRID1	1
GRIN2A	1
GRXCR1	1
GSDMD	1
GSE1	1
GSTA1	1
GSTA2	1
GSTA7P	1
GTF2F1	1
GTF2IRD1	1
GUCA2A	1
GUSBP11	1
GYPC	1
HDAC10	1
HDDC2	1
HELT	1
HELZ	1
HERC1	1
HILPDA	1
HIVEP1	1
HK2	1
HLA-DQB1	1
HLA-DRB1	1
HLX	1
HMGN3	1
HMOX1	1
HOXD-AS2	1
HSPA12A	1
IFFO2	1
IFIT2	1
IFITM1	1
IFNK	1
IFT122	1
IFT140	1
IFT80	1
IGSF9B	1
IL1R1	1
IL21R-AS1	1
IL24	1
INCENP	1
INHBB	1
INMT-MINDY4	1
INPP5D	1
INTU	1
IPCEF1	1
IQSEC3	1
ISM1-AS1	1
JADE2	1
JAM3	1
JMJD4	1
KANK2	1
KAZN	1
KCNG2	1
KCNIP4	1
KCNJ3	1
KCNK3	1
KCNK5	1
KCNN1	1
KCNQ1DN	1
KIAA0232	1
KIAA1217	1
KIF21B	1
KIF23	1
KIF26A	1
KIF3C	1
KISS1R	1
KLF11	1
KLF2	1
KLF9	1
KLHL29	1
KLHL6	1
KYAT3	1
L3MBTL2	1
LDLRAD4	1
LGALS12	1
LGALS4	1
LGALS9	1
LGALSL	1
LIMCH1	1
LINC00051	1
LINC00173	1
LINC00239	1
LINC00242	1
LINC00410	1
LINC00548	1
LINC00575	1
LINC00605	1
LINC00640	1
LINC00689	1
LINC00705	1
LINC00906	1
LINC01197	1
LINC01281	1
LINC01289	1
LINC01512	1
LINC01539	1
LINC01544	1
LINC01704	1
LINC02171	1
LINC02458	1
LINC02579	1
LINC02817	1
LOC100130691	1
LOC100132078	1
LOC100286922	1
LOC150935	1
LOC154449	1
LOC286083	1
LOC339593	1
LOC729609	1
LPGAT1	1
LRIG1	1
LRRC14B	1
LTBP4	1
LYRM2	1
LYVE1	1
MAB21L4	1
MACROH2A1	1
MAFA	1
MAGI1	1
MAP3K13	1
MARCHF6	1
MARCHF8	1
MAST4	1
MBIP	1
MBNL1	1
MBP	1
MCM5	1
MDM1	1
MED13L	1
MED15	1
MEGF6	1
MEIS2	1
MEOX2	1
METTL1	1
MGAM	1
MGAT4A	1
MIDEAS	1
MIR1178	1
MIR1257	1
MIR139	1
MIR194-1	1
MIR210	1
MIR23AHG	1
MIR3125	1
MIR3155B	1
MIR3591	1
MIR3619	1
MIR3622A	1
MIR3658	1
MIR3909	1
MIR3925	1
MIR4266	1
MIR4296	1
MIR4530	1
MIR455	1
MIR4659A	1
MIR4706	1
MIR4800	1
MIR5006	1
MIR548D2	1
MIR548F5	1
MIR5579	1
MIR5587	1
MIR569	1
MIR595	1
MIR634	1
MIR9-3	1
MIRLET7BHG	1
MLIP-IT1	1
MLN	1
MLYCD	1
MPPE1	1
MPZL2	1
MRPS10	1
MRPS6	1
MSRA	1
MTMR6	1
MTSS2	1
MXRA7	1
MYO1G	1
MYO3B	1
NAA16	1
NAPEPLD	1
NAV2	1
NCBP3	1
NCK2	1
NEAT1	1
NEDD4L	1
NEDD9	1
NEK6	1
NEK7	1
NFKB2	1
NINL	1
NIPAL2	1
NLN	1
NMNAT2	1
NMT2	1
NOS2	1
NOVA2	1
NPPA-AS1	1
NR2F1	1
NRL	1
NUDT5	1
OBP2B	1
OBSCN	1
OPALIN	1
OPCML	1
OPRM1	1
OSBPL5	1
OSMR	1
P2RX7	1
PABPC4L	1
PAG1	1
PAQR7	1
PARD3B	1
PBX1-AS1	1
PCDH12	1
PCOTH	1
PDE10A	1
PDE4C	1
PDE7A	1
PDE8A	1
PDE9A	1
PDLIM1	1
PDZD8	1
PEDS1	1
PEPD	1
PER2	1
PFKFB3	1
PFKP	1
PHACTR2	1
PHLDB2	1
PHRF1	1
PI4KAP1	1
PIEZO1	1
PINK1	1
PIP4K2A	1
PLA2G4C	1
PLCB1	1
PLEKHG1	1
PLEKHG5	1
PLPP1	1
PLPPR1	1
PLXND1	1
PM20D1	1
PMEPA1	1
PNOC	1
POLE	1
POMP	1
POT1	1
POU5F1	1
PPARA	1
PPFIA2	1
PPFIA4	1
PRKG1	1
PRNP	1
PRXL2A	1
PTPN1	1
PTPRF	1
PUF60	1
PVT1	1
PWWP2A	1
PWWP3B	1
PXN	1
RAB11B-AS1	1
RAB11FIP5	1
RALGAPA2	1
RAP1B	1
RAPGEF1	1
RARA	1
RASA3	1
RASSF4	1
RBM26	1
RBM33	1
RBP5	1
RD3	1
RELN	1
RFPL3	1
RGS10	1
RGS7	1
RHD	1
RMI2	1
RNF125	1
RNF126P1	1
RNF152	1
ROR1	1
RPS6KA5	1
RSKR	1
RTN4R	1
S1PR1	1
SAYSD1	1
SBSPON	1
SCD	1
SCGB2B2	1
SCLY	1
SCN9A	1
SEC14L2	1
SEC16B	1
SERBP1	1
SERPINB6	1
SERPINH1	1
SFXN5	1
SH2D3C	1
SH2D4B	1
SH2D6	1
SH3TC1	1
SH3YL1	1
SHANK3	1
SHROOM4	1
SIDT1	1
SIRPA	1
SLC16A1	1
SLC16A2	1
SLC17A4	1
SLC22A5	1
SLC23A3	1
SLC29A3	1
SLC2A1	1
SLC34A3	1
SLC35E2B	1
SLC35F6	1
SLC38A2	1
SLC38A4	1
SLC45A1	1
SLC45A4	1
SLC47A1	1
SLC4A11	1
SLC5A1	1
SLC5A12	1
SLC5A9	1
SLC6A18	1
SLC6A19	1
SLC6A7	1
SLC7A7	1
SLC9A9-AS1	1
SMAD6	1
SMARCD1	1
SMCO4	1
SMIM2-IT1	1
SMIM20	1
SNED1	1
SNORA11B	1
SNRK-AS1	1
SORBS2	1
SOX13	1
SOX18	1
SOX4	1
SPINK5	1
SPRY4	1
SPTBN1	1
SPTLC2	1
SSBP4	1
ST20	1
STAMBPL1	1
STARD13	1
STAU2-AS1	1
STC1	1
STK32C	1
STOX2	1
STRIT1	1
STX12	1
STX16	1
SUGCT	1
SUSD2	1
SVIL	1
SYN2	1
SYT5	1
SYT7	1
SZT2	1
TACC2	1
TBC1D22B	1
TBC1D8	1
TBL1X	1
TCEA2	1
TCF7L2	1
TCFL5	1
TDO2	1
TEAD1	1
TERT	1
TEX33	1
TGFA	1
TGFBR2	1
TGIF1	1
THBS1	1
TIE1	1
TIMP3	1
TLL1	1
TMC1	1
TMED7	1
TMEM123	1
TMEM191B	1
TMEM204	1
TMEM211	1
TMEM241	1
TMEM44	1
TMEM45B	1
TMEM54	1
TMEM80	1
TMPRSS3	1
TNR	1
TPD52	1
TPRG1-AS2	1
TRABD2B	1
TRAF3IP2	1
TRAP1	1
TRIO	1
TRIOBP	1
TSC22D3	1
TSNARE1	1
TSPAN17	1
TSPAN32	1
TST	1
TTC39C	1
TTC7A	1
TUB	1
TUBA8	1
TULP4	1
U2AF2	1
UBA5	1
UBD	1
UBR4	1
UBXN6	1
UGT1A3	1
UGT1A9	1
UNC5B-AS1	1
UQCRHL	1
USP2	1
VAV2	1
VSIG10	1
VSTM2L	1
VWA5B1	1
WDR26	1
WDR5	1
WFIKKN1	1
WNK4	1
WSCD1	1
WWC1	1
XPNPEP1	1
XPNPEP2	1
XXYLT1	1
ZEB2	1
ZFAND2A	1
ZHX2	1
ZNF142	1
ZNF22	1
ZNF251	1
ZNF300P1	1
ZNF395	1
ZNF423	1
ZNF440	1
ZNF486	1
ZNF516	1
ZNF573	1
ZNF618	1
ZNF638	1
ZNF704	1
ZNF750	1
ZNF79	1
ZNF833P	1
ZNF875	1
ZRANB2-AS1	1
