# Supplementary material for: Genomic and epigenomic integrative subtypes of renal cell carcinoma in a Japanese cohort
Source: Nat Commun. 2023 Dec 16;14:8383. doi: 10.1038/s41467-023-44159-1 (PMC10725467; doi:10.1038/s41467-023-44159-1)
Supplement: Supplementary file 6 — Source Data [file 41467_2023_44159_MOESM6_ESM.zip › Source_Data/Figure7g_ZEB2.txt]

Gain_motif_score_random_choice_84	Gain_motif_score_random_choice_799	p-value
4	73	0.223362016240509
8	69	0.838207979650527
12	65	0.0665856956034911
5	72	0.420774915320956
3	74	0.101109941296156
7	70	1
10	67	0.306288816414366
10	67	0.306288816414366
6	71	0.688882810184147
7	70	1
7	70	1
10	67	0.306288816414366
9	68	0.539799263805786
7	70	1
7	70	1
9	68	0.539799263805786
7	70	1
5	72	0.420774915320956
6	71	0.688882810184147
8	69	0.838207979650527
9	68	0.539799263805786
5	72	0.420774915320956
5	72	0.420774915320956
7	70	1
6	71	0.688882810184147
10	67	0.306288816414366
6	71	0.688882810184147
8	69	0.838207979650527
9	68	0.539799263805786
10	67	0.306288816414366
10	67	0.306288816414366
7	70	1
8	69	0.838207979650527
3	74	0.101109941296156
14	63	0.0128211163265544
7	70	1
6	71	0.688882810184147
9	68	0.539799263805786
7	70	1
9	68	0.539799263805786
7	70	1
3	74	0.101109941296156
10	67	0.306288816414366
7	70	1
10	67	0.306288816414366
5	72	0.420774915320956
10	67	0.306288816414366
12	65	0.0665856956034911
7	70	1
4	73	0.223362016240509
5	72	0.420774915320956
5	72	0.420774915320956
6	71	0.688882810184147
7	70	1
7	70	1
9	68	0.539799263805786
11	66	0.152102261184781
6	71	0.688882810184147
12	65	0.0665856956034911
9	68	0.539799263805786
6	71	0.688882810184147
10	67	0.306288816414366
7	70	1
6	71	0.688882810184147
7	70	1
6	71	0.688882810184147
8	69	0.838207979650527
7	70	1
6	71	0.688882810184147
8	69	0.838207979650527
4	73	0.223362016240509
12	65	0.0665856956034911
11	66	0.152102261184781
7	70	1
7	70	1
8	69	0.838207979650527
5	72	0.420774915320956
9	68	0.539799263805786
8	69	0.838207979650527
6	71	0.688882810184147
6	71	0.688882810184147
6	71	0.688882810184147
5	72	0.420774915320956
8	69	0.838207979650527
4	73	0.223362016240509
9	68	0.539799263805786
10	67	0.306288816414366
6	71	0.688882810184147
5	72	0.420774915320956
4	73	0.223362016240509
14	63	0.0128211163265544
8	69	0.838207979650527
8	69	0.838207979650527
10	67	0.306288816414366
6	71	0.688882810184147
11	66	0.152102261184781
3	74	0.101109941296156
7	70	1
4	73	0.223362016240509
10	67	0.306288816414366
8	69	0.838207979650527
9	68	0.539799263805786
3	74	0.101109941296156
7	70	1
2	75	0.0250309105349359
8	69	0.838207979650527
6	71	0.688882810184147
7	70	1
5	72	0.420774915320956
9	68	0.539799263805786
11	66	0.152102261184781
7	70	1
7	70	1
10	67	0.306288816414366
6	71	0.688882810184147
10	67	0.306288816414366
13	64	0.0386927576807623
7	70	1
7	70	1
7	70	1
8	69	0.838207979650527
6	71	0.688882810184147
7	70	1
9	68	0.539799263805786
10	67	0.306288816414366
12	65	0.0665856956034911
7	70	1
5	72	0.420774915320956
6	71	0.688882810184147
7	70	1
6	71	0.688882810184147
13	64	0.0386927576807623
5	72	0.420774915320956
7	70	1
5	72	0.420774915320956
3	74	0.101109941296156
7	70	1
4	73	0.223362016240509
8	69	0.838207979650527
13	64	0.0386927576807623
3	74	0.101109941296156
7	70	1
8	69	0.838207979650527
4	73	0.223362016240509
6	71	0.688882810184147
10	67	0.306288816414366
7	70	1
11	66	0.152102261184781
5	72	0.420774915320956
9	68	0.539799263805786
9	68	0.539799263805786
7	70	1
8	69	0.838207979650527
4	73	0.223362016240509
9	68	0.539799263805786
6	71	0.688882810184147
13	64	0.0386927576807623
5	72	0.420774915320956
5	72	0.420774915320956
7	70	1
11	66	0.152102261184781
8	69	0.838207979650527
6	71	0.688882810184147
10	67	0.306288816414366
7	70	1
7	70	1
8	69	0.838207979650527
6	71	0.688882810184147
12	65	0.0665856956034911
6	71	0.688882810184147
7	70	1
6	71	0.688882810184147
7	70	1
10	67	0.306288816414366
6	71	0.688882810184147
1	76	0.00679632659143843
6	71	0.688882810184147
8	69	0.838207979650527
4	73	0.223362016240509
6	71	0.688882810184147
5	72	0.420774915320956
7	70	1
9	68	0.539799263805786
8	69	0.838207979650527
8	69	0.838207979650527
9	68	0.539799263805786
11	66	0.152102261184781
8	69	0.838207979650527
11	66	0.152102261184781
5	72	0.420774915320956
12	65	0.0665856956034911
14	63	0.0128211163265544
8	69	0.838207979650527
4	73	0.223362016240509
4	73	0.223362016240509
8	69	0.838207979650527
11	66	0.152102261184781
8	69	0.838207979650527
6	71	0.688882810184147
10	67	0.306288816414366
7	70	1
7	70	1
11	66	0.152102261184781
10	67	0.306288816414366
6	71	0.688882810184147
6	71	0.688882810184147
11	66	0.152102261184781
7	70	1
7	70	1
6	71	0.688882810184147
6	71	0.688882810184147
5	72	0.420774915320956
8	69	0.838207979650527
4	73	0.223362016240509
10	67	0.306288816414366
7	70	1
7	70	1
7	70	1
7	70	1
9	68	0.539799263805786
8	69	0.838207979650527
5	72	0.420774915320956
11	66	0.152102261184781
2	75	0.0250309105349359
7	70	1
6	71	0.688882810184147
6	71	0.688882810184147
10	67	0.306288816414366
7	70	1
6	71	0.688882810184147
7	70	1
9	68	0.539799263805786
7	70	1
7	70	1
4	73	0.223362016240509
6	71	0.688882810184147
5	72	0.420774915320956
5	72	0.420774915320956
11	66	0.152102261184781
1	76	0.00679632659143843
10	67	0.306288816414366
4	73	0.223362016240509
7	70	1
9	68	0.539799263805786
9	68	0.539799263805786
8	69	0.838207979650527
5	72	0.420774915320956
3	74	0.101109941296156
8	69	0.838207979650527
7	70	1
8	69	0.838207979650527
7	70	1
7	70	1
9	68	0.539799263805786
5	72	0.420774915320956
4	73	0.223362016240509
6	71	0.688882810184147
9	68	0.539799263805786
7	70	1
6	71	0.688882810184147
9	68	0.539799263805786
5	72	0.420774915320956
2	75	0.0250309105349359
8	69	0.838207979650527
8	69	0.838207979650527
10	67	0.306288816414366
8	69	0.838207979650527
10	67	0.306288816414366
10	67	0.306288816414366
7	70	1
7	70	1
9	68	0.539799263805786
10	67	0.306288816414366
8	69	0.838207979650527
7	70	1
6	71	0.688882810184147
7	70	1
5	72	0.420774915320956
5	72	0.420774915320956
7	70	1
4	73	0.223362016240509
7	70	1
7	70	1
10	67	0.306288816414366
13	64	0.0386927576807623
8	69	0.838207979650527
9	68	0.539799263805786
8	69	0.838207979650527
13	64	0.0386927576807623
7	70	1
6	71	0.688882810184147
8	69	0.838207979650527
7	70	1
11	66	0.152102261184781
6	71	0.688882810184147
6	71	0.688882810184147
8	69	0.838207979650527
12	65	0.0665856956034911
13	64	0.0386927576807623
7	70	1
7	70	1
6	71	0.688882810184147
10	67	0.306288816414366
6	71	0.688882810184147
7	70	1
6	71	0.688882810184147
8	69	0.838207979650527
5	72	0.420774915320956
6	71	0.688882810184147
5	72	0.420774915320956
5	72	0.420774915320956
9	68	0.539799263805786
5	72	0.420774915320956
8	69	0.838207979650527
6	71	0.688882810184147
6	71	0.688882810184147
6	71	0.688882810184147
6	71	0.688882810184147
8	69	0.838207979650527
5	72	0.420774915320956
9	68	0.539799263805786
4	73	0.223362016240509
4	73	0.223362016240509
11	66	0.152102261184781
11	66	0.152102261184781
12	65	0.0665856956034911
5	72	0.420774915320956
6	71	0.688882810184147
11	66	0.152102261184781
6	71	0.688882810184147
8	69	0.838207979650527
8	69	0.838207979650527
6	71	0.688882810184147
9	68	0.539799263805786
6	71	0.688882810184147
8	69	0.838207979650527
9	68	0.539799263805786
5	72	0.420774915320956
6	71	0.688882810184147
7	70	1
10	67	0.306288816414366
8	69	0.838207979650527
5	72	0.420774915320956
3	74	0.101109941296156
3	74	0.101109941296156
11	66	0.152102261184781
7	70	1
4	73	0.223362016240509
9	68	0.539799263805786
10	67	0.306288816414366
5	72	0.420774915320956
7	70	1
6	71	0.688882810184147
7	70	1
10	67	0.306288816414366
10	67	0.306288816414366
8	69	0.838207979650527
6	71	0.688882810184147
6	71	0.688882810184147
9	68	0.539799263805786
3	74	0.101109941296156
7	70	1
5	72	0.420774915320956
8	69	0.838207979650527
7	70	1
8	69	0.838207979650527
11	66	0.152102261184781
4	73	0.223362016240509
3	74	0.101109941296156
9	68	0.539799263805786
3	74	0.101109941296156
6	71	0.688882810184147
11	66	0.152102261184781
8	69	0.838207979650527
6	71	0.688882810184147
7	70	1
10	67	0.306288816414366
10	67	0.306288816414366
8	69	0.838207979650527
5	72	0.420774915320956
4	73	0.223362016240509
6	71	0.688882810184147
7	70	1
4	73	0.223362016240509
7	70	1
9	68	0.539799263805786
9	68	0.539799263805786
13	64	0.0386927576807623
2	75	0.0250309105349359
5	72	0.420774915320956
8	69	0.838207979650527
9	68	0.539799263805786
11	66	0.152102261184781
8	69	0.838207979650527
7	70	1
7	70	1
5	72	0.420774915320956
5	72	0.420774915320956
9	68	0.539799263805786
6	71	0.688882810184147
3	74	0.101109941296156
6	71	0.688882810184147
5	72	0.420774915320956
10	67	0.306288816414366
8	69	0.838207979650527
10	67	0.306288816414366
5	72	0.420774915320956
5	72	0.420774915320956
7	70	1
5	72	0.420774915320956
5	72	0.420774915320956
7	70	1
10	67	0.306288816414366
6	71	0.688882810184147
8	69	0.838207979650527
10	67	0.306288816414366
6	71	0.688882810184147
11	66	0.152102261184781
8	69	0.838207979650527
7	70	1
4	73	0.223362016240509
9	68	0.539799263805786
8	69	0.838207979650527
9	68	0.539799263805786
6	71	0.688882810184147
9	68	0.539799263805786
5	72	0.420774915320956
10	67	0.306288816414366
3	74	0.101109941296156
7	70	1
5	72	0.420774915320956
5	72	0.420774915320956
6	71	0.688882810184147
2	75	0.0250309105349359
8	69	0.838207979650527
8	69	0.838207979650527
10	67	0.306288816414366
7	70	1
6	71	0.688882810184147
11	66	0.152102261184781
6	71	0.688882810184147
6	71	0.688882810184147
4	73	0.223362016240509
6	71	0.688882810184147
13	64	0.0386927576807623
11	66	0.152102261184781
4	73	0.223362016240509
8	69	0.838207979650527
9	68	0.539799263805786
7	70	1
5	72	0.420774915320956
11	66	0.152102261184781
10	67	0.306288816414366
9	68	0.539799263805786
8	69	0.838207979650527
9	68	0.539799263805786
11	66	0.152102261184781
7	70	1
11	66	0.152102261184781
10	67	0.306288816414366
5	72	0.420774915320956
8	69	0.838207979650527
8	69	0.838207979650527
12	65	0.0665856956034911
8	69	0.838207979650527
7	70	1
5	72	0.420774915320956
10	67	0.306288816414366
4	73	0.223362016240509
4	73	0.223362016240509
8	69	0.838207979650527
7	70	1
6	71	0.688882810184147
7	70	1
8	69	0.838207979650527
7	70	1
9	68	0.539799263805786
4	73	0.223362016240509
7	70	1
9	68	0.539799263805786
9	68	0.539799263805786
8	69	0.838207979650527
5	72	0.420774915320956
10	67	0.306288816414366
10	67	0.306288816414366
7	70	1
6	71	0.688882810184147
7	70	1
10	67	0.306288816414366
4	73	0.223362016240509
6	71	0.688882810184147
7	70	1
10	67	0.306288816414366
9	68	0.539799263805786
4	73	0.223362016240509
6	71	0.688882810184147
10	67	0.306288816414366
11	66	0.152102261184781
9	68	0.539799263805786
9	68	0.539799263805786
7	70	1
5	72	0.420774915320956
10	67	0.306288816414366
3	74	0.101109941296156
4	73	0.223362016240509
7	70	1
7	70	1
7	70	1
8	69	0.838207979650527
7	70	1
3	74	0.101109941296156
6	71	0.688882810184147
5	72	0.420774915320956
4	73	0.223362016240509
8	69	0.838207979650527
2	75	0.0250309105349359
13	64	0.0386927576807623
7	70	1
10	67	0.306288816414366
5	72	0.420774915320956
4	73	0.223362016240509
13	64	0.0386927576807623
13	64	0.0386927576807623
11	66	0.152102261184781
8	69	0.838207979650527
7	70	1
6	71	0.688882810184147
6	71	0.688882810184147
9	68	0.539799263805786
8	69	0.838207979650527
7	70	1
9	68	0.539799263805786
8	69	0.838207979650527
7	70	1
6	71	0.688882810184147
5	72	0.420774915320956
10	67	0.306288816414366
5	72	0.420774915320956
5	72	0.420774915320956
9	68	0.539799263805786
7	70	1
6	71	0.688882810184147
9	68	0.539799263805786
5	72	0.420774915320956
7	70	1
6	71	0.688882810184147
10	67	0.306288816414366
6	71	0.688882810184147
6	71	0.688882810184147
5	72	0.420774915320956
9	68	0.539799263805786
1	76	0.00679632659143843
7	70	1
8	69	0.838207979650527
6	71	0.688882810184147
7	70	1
5	72	0.420774915320956
9	68	0.539799263805786
8	69	0.838207979650527
2	75	0.0250309105349359
11	66	0.152102261184781
7	70	1
9	68	0.539799263805786
10	67	0.306288816414366
10	67	0.306288816414366
9	68	0.539799263805786
9	68	0.539799263805786
4	73	0.223362016240509
8	69	0.838207979650527
13	64	0.0386927576807623
7	70	1
8	69	0.838207979650527
9	68	0.539799263805786
9	68	0.539799263805786
6	71	0.688882810184147
7	70	1
6	71	0.688882810184147
6	71	0.688882810184147
9	68	0.539799263805786
10	67	0.306288816414366
5	72	0.420774915320956
10	67	0.306288816414366
7	70	1
8	69	0.838207979650527
11	66	0.152102261184781
9	68	0.539799263805786
7	70	1
8	69	0.838207979650527
10	67	0.306288816414366
10	67	0.306288816414366
5	72	0.420774915320956
12	65	0.0665856956034911
8	69	0.838207979650527
9	68	0.539799263805786
9	68	0.539799263805786
7	70	1
7	70	1
8	69	0.838207979650527
7	70	1
7	70	1
7	70	1
6	71	0.688882810184147
10	67	0.306288816414366
7	70	1
5	72	0.420774915320956
11	66	0.152102261184781
13	64	0.0386927576807623
4	73	0.223362016240509
8	69	0.838207979650527
5	72	0.420774915320956
5	72	0.420774915320956
6	71	0.688882810184147
7	70	1
11	66	0.152102261184781
10	67	0.306288816414366
6	71	0.688882810184147
8	69	0.838207979650527
5	72	0.420774915320956
9	68	0.539799263805786
7	70	1
8	69	0.838207979650527
8	69	0.838207979650527
11	66	0.152102261184781
6	71	0.688882810184147
5	72	0.420774915320956
6	71	0.688882810184147
10	67	0.306288816414366
9	68	0.539799263805786
4	73	0.223362016240509
5	72	0.420774915320956
9	68	0.539799263805786
6	71	0.688882810184147
5	72	0.420774915320956
9	68	0.539799263805786
6	71	0.688882810184147
5	72	0.420774915320956
9	68	0.539799263805786
10	67	0.306288816414366
10	67	0.306288816414366
10	67	0.306288816414366
10	67	0.306288816414366
8	69	0.838207979650527
7	70	1
8	69	0.838207979650527
8	69	0.838207979650527
9	68	0.539799263805786
8	69	0.838207979650527
3	74	0.101109941296156
8	69	0.838207979650527
12	65	0.0665856956034911
5	72	0.420774915320956
8	69	0.838207979650527
10	67	0.306288816414366
12	65	0.0665856956034911
7	70	1
6	71	0.688882810184147
9	68	0.539799263805786
8	69	0.838207979650527
8	69	0.838207979650527
6	71	0.688882810184147
4	73	0.223362016240509
8	69	0.838207979650527
5	72	0.420774915320956
13	64	0.0386927576807623
3	74	0.101109941296156
6	71	0.688882810184147
5	72	0.420774915320956
13	64	0.0386927576807623
6	71	0.688882810184147
9	68	0.539799263805786
7	70	1
10	67	0.306288816414366
7	70	1
7	70	1
5	72	0.420774915320956
11	66	0.152102261184781
9	68	0.539799263805786
7	70	1
5	72	0.420774915320956
6	71	0.688882810184147
4	73	0.223362016240509
3	74	0.101109941296156
7	70	1
9	68	0.539799263805786
3	74	0.101109941296156
9	68	0.539799263805786
9	68	0.539799263805786
9	68	0.539799263805786
8	69	0.838207979650527
7	70	1
11	66	0.152102261184781
8	69	0.838207979650527
8	69	0.838207979650527
9	68	0.539799263805786
8	69	0.838207979650527
8	69	0.838207979650527
10	67	0.306288816414366
6	71	0.688882810184147
11	66	0.152102261184781
7	70	1
7	70	1
5	72	0.420774915320956
10	67	0.306288816414366
7	70	1
7	70	1
9	68	0.539799263805786
9	68	0.539799263805786
10	67	0.306288816414366
9	68	0.539799263805786
6	71	0.688882810184147
5	72	0.420774915320956
6	71	0.688882810184147
8	69	0.838207979650527
7	70	1
12	65	0.0665856956034911
6	71	0.688882810184147
11	66	0.152102261184781
11	66	0.152102261184781
7	70	1
5	72	0.420774915320956
5	72	0.420774915320956
6	71	0.688882810184147
7	70	1
2	75	0.0250309105349359
6	71	0.688882810184147
16	61	0.00159019494560294
9	68	0.539799263805786
7	70	1
8	69	0.838207979650527
10	67	0.306288816414366
7	70	1
8	69	0.838207979650527
7	70	1
11	66	0.152102261184781
8	69	0.838207979650527
13	64	0.0386927576807623
10	67	0.306288816414366
4	73	0.223362016240509
11	66	0.152102261184781
15	62	0.00399357104075097
5	72	0.420774915320956
7	70	1
9	68	0.539799263805786
6	71	0.688882810184147
3	74	0.101109941296156
8	69	0.838207979650527
7	70	1
7	70	1
6	71	0.688882810184147
3	74	0.101109941296156
5	72	0.420774915320956
7	70	1
7	70	1
9	68	0.539799263805786
4	73	0.223362016240509
9	68	0.539799263805786
9	68	0.539799263805786
10	67	0.306288816414366
5	72	0.420774915320956
4	73	0.223362016240509
6	71	0.688882810184147
12	65	0.0665856956034911
3	74	0.101109941296156
10	67	0.306288816414366
8	69	0.838207979650527
5	72	0.420774915320956
7	70	1
6	71	0.688882810184147
8	69	0.838207979650527
5	72	0.420774915320956
10	67	0.306288816414366
8	69	0.838207979650527
6	71	0.688882810184147
5	72	0.420774915320956
11	66	0.152102261184781
9	68	0.539799263805786
3	74	0.101109941296156
6	71	0.688882810184147
4	73	0.223362016240509
9	68	0.539799263805786
5	72	0.420774915320956
6	71	0.688882810184147
6	71	0.688882810184147
9	68	0.539799263805786
9	68	0.539799263805786
4	73	0.223362016240509
5	72	0.420774915320956
8	69	0.838207979650527
10	67	0.306288816414366
10	67	0.306288816414366
7	70	1
6	71	0.688882810184147
8	69	0.838207979650527
6	71	0.688882810184147
4	73	0.223362016240509
9	68	0.539799263805786
12	65	0.0665856956034911
8	69	0.838207979650527
9	68	0.539799263805786
7	70	1
6	71	0.688882810184147
8	69	0.838207979650527
4	73	0.223362016240509
8	69	0.838207979650527
9	68	0.539799263805786
7	70	1
8	69	0.838207979650527
6	71	0.688882810184147
10	67	0.306288816414366
8	69	0.838207979650527
10	67	0.306288816414366
9	68	0.539799263805786
6	71	0.688882810184147
7	70	1
5	72	0.420774915320956
7	70	1
6	71	0.688882810184147
9	68	0.539799263805786
5	72	0.420774915320956
9	68	0.539799263805786
8	69	0.838207979650527
9	68	0.539799263805786
5	72	0.420774915320956
12	65	0.0665856956034911
7	70	1
8	69	0.838207979650527
5	72	0.420774915320956
8	69	0.838207979650527
9	68	0.539799263805786
6	71	0.688882810184147
6	71	0.688882810184147
7	70	1
10	67	0.306288816414366
8	69	0.838207979650527
9	68	0.539799263805786
5	72	0.420774915320956
12	65	0.0665856956034911
7	70	1
9	68	0.539799263805786
9	68	0.539799263805786
6	71	0.688882810184147
8	69	0.838207979650527
7	70	1
10	67	0.306288816414366
9	68	0.539799263805786
10	67	0.306288816414366
10	67	0.306288816414366
6	71	0.688882810184147
5	72	0.420774915320956
8	69	0.838207979650527
6	71	0.688882810184147
8	69	0.838207979650527
4	73	0.223362016240509
10	67	0.306288816414366
13	64	0.0386927576807623
10	67	0.306288816414366
8	69	0.838207979650527
9	68	0.539799263805786
9	68	0.539799263805786
9	68	0.539799263805786
11	66	0.152102261184781
2	75	0.0250309105349359
7	70	1
6	71	0.688882810184147
8	69	0.838207979650527
8	69	0.838207979650527
10	67	0.306288816414366
8	69	0.838207979650527
6	71	0.688882810184147
9	68	0.539799263805786
7	70	1
9	68	0.539799263805786
8	69	0.838207979650527
8	69	0.838207979650527
9	68	0.539799263805786
8	69	0.838207979650527
3	74	0.101109941296156
7	70	1
9	68	0.539799263805786
9	68	0.539799263805786
9	68	0.539799263805786
5	72	0.420774915320956
6	71	0.688882810184147
8	69	0.838207979650527
7	70	1
11	66	0.152102261184781
7	70	1
6	71	0.688882810184147
8	69	0.838207979650527
4	73	0.223362016240509
9	68	0.539799263805786
5	72	0.420774915320956
7	70	1
3	74	0.101109941296156
6	71	0.688882810184147
9	68	0.539799263805786
7	70	1
9	68	0.539799263805786
9	68	0.539799263805786
6	71	0.688882810184147
6	71	0.688882810184147
14	63	0.0128211163265544
4	73	0.223362016240509
6	71	0.688882810184147
9	68	0.539799263805786
9	68	0.539799263805786
6	71	0.688882810184147
7	70	1
8	69	0.838207979650527
3	74	0.101109941296156
5	72	0.420774915320956
6	71	0.688882810184147
8	69	0.838207979650527
10	67	0.306288816414366
10	67	0.306288816414366
7	70	1
6	71	0.688882810184147
6	71	0.688882810184147
4	73	0.223362016240509
10	67	0.306288816414366
8	69	0.838207979650527
8	69	0.838207979650527
6	71	0.688882810184147
10	67	0.306288816414366
7	70	1
5	72	0.420774915320956
9	68	0.539799263805786
14	63	0.0128211163265544
5	72	0.420774915320956
6	71	0.688882810184147
4	73	0.223362016240509
5	72	0.420774915320956
3	74	0.101109941296156
5	72	0.420774915320956
8	69	0.838207979650527
5	72	0.420774915320956
6	71	0.688882810184147
2	75	0.0250309105349359
6	71	0.688882810184147
5	72	0.420774915320956
9	68	0.539799263805786
11	66	0.152102261184781
10	67	0.306288816414366
8	69	0.838207979650527
7	70	1
5	72	0.420774915320956
6	71	0.688882810184147
7	70	1
7	70	1
8	69	0.838207979650527
8	69	0.838207979650527
9	68	0.539799263805786
10	67	0.306288816414366
3	74	0.101109941296156
8	69	0.838207979650527
7	70	1
8	69	0.838207979650527
5	72	0.420774915320956
7	70	1
4	73	0.223362016240509
9	68	0.539799263805786
7	70	1
7	70	1
6	71	0.688882810184147
7	70	1
5	72	0.420774915320956
6	71	0.688882810184147
5	72	0.420774915320956
5	72	0.420774915320956
9	68	0.539799263805786
7	70	1
11	66	0.152102261184781
6	71	0.688882810184147
9	68	0.539799263805786
6	71	0.688882810184147
9	68	0.539799263805786
6	71	0.688882810184147
11	66	0.152102261184781
6	71	0.688882810184147
12	65	0.0665856956034911
9	68	0.539799263805786
8	69	0.838207979650527
12	65	0.0665856956034911
7	70	1
10	67	0.306288816414366
6	71	0.688882810184147
15	62	0.00399357104075097
6	71	0.688882810184147
7	70	1
10	67	0.306288816414366
5	72	0.420774915320956
6	71	0.688882810184147
9	68	0.539799263805786
10	67	0.306288816414366
12	65	0.0665856956034911
9	68	0.539799263805786
7	70	1
8	69	0.838207979650527
5	72	0.420774915320956
7	70	1
7	70	1
9	68	0.539799263805786
6	71	0.688882810184147
5	72	0.420774915320956
3	74	0.101109941296156
7	70	1
4	73	0.223362016240509
6	71	0.688882810184147
9	68	0.539799263805786
8	69	0.838207979650527
11	66	0.152102261184781
13	64	0.0386927576807623
11	66	0.152102261184781
9	68	0.539799263805786
6	71	0.688882810184147
8	69	0.838207979650527
10	67	0.306288816414366
8	69	0.838207979650527
6	71	0.688882810184147
11	66	0.152102261184781
5	72	0.420774915320956
7	70	1
12	65	0.0665856956034911
7	70	1
5	72	0.420774915320956
5	72	0.420774915320956
6	71	0.688882810184147
9	68	0.539799263805786
4	73	0.223362016240509
12	65	0.0665856956034911
12	65	0.0665856956034911
9	68	0.539799263805786
15	62	0.00399357104075097
3	74	0.101109941296156
7	70	1
8	69	0.838207979650527
11	66	0.152102261184781
6	71	0.688882810184147
4	73	0.223362016240509
6	71	0.688882810184147
6	71	0.688882810184147
5	72	0.420774915320956
11	66	0.152102261184781
8	69	0.838207979650527
5	72	0.420774915320956
5	72	0.420774915320956
5	72	0.420774915320956
5	72	0.420774915320956
10	67	0.306288816414366
4	73	0.223362016240509
9	68	0.539799263805786
11	66	0.152102261184781
9	68	0.539799263805786
10	67	0.306288816414366
8	69	0.838207979650527
8	69	0.838207979650527
8	69	0.838207979650527
13	64	0.0386927576807623
7	70	1
9	68	0.539799263805786
5	72	0.420774915320956
13	64	0.0386927576807623
7	70	1
7	70	1
9	68	0.539799263805786
8	69	0.838207979650527
4	73	0.223362016240509
10	67	0.306288816414366
4	73	0.223362016240509
6	71	0.688882810184147
10	67	0.306288816414366
9	68	0.539799263805786
7	70	1
9	68	0.539799263805786
6	71	0.688882810184147
4	73	0.223362016240509
7	70	1
5	72	0.420774915320956
9	68	0.539799263805786
6	71	0.688882810184147
7	70	1
7	70	1
8	69	0.838207979650527
9	68	0.539799263805786
6	71	0.688882810184147
4	73	0.223362016240509
7	70	1
7	70	1
10	67	0.306288816414366
5	72	0.420774915320956
11	66	0.152102261184781
5	72	0.420774915320956
8	69	0.838207979650527
8	69	0.838207979650527
8	69	0.838207979650527
10	67	0.306288816414366
13	64	0.0386927576807623
10	67	0.306288816414366
8	69	0.838207979650527
7	70	1
6	71	0.688882810184147
9	68	0.539799263805786
8	69	0.838207979650527
6	71	0.688882810184147
4	73	0.223362016240509
9	68	0.539799263805786
6	71	0.688882810184147
4	73	0.223362016240509
8	69	0.838207979650527
10	67	0.306288816414366
8	69	0.838207979650527
5	72	0.420774915320956
8	69	0.838207979650527
7	70	1
8	69	0.838207979650527
10	67	0.306288816414366
7	70	1
7	70	1
7	70	1
3	74	0.101109941296156
1	76	0.00679632659143843
4	73	0.223362016240509
8	69	0.838207979650527
6	71	0.688882810184147
7	70	1
6	71	0.688882810184147
9	68	0.539799263805786
11	66	0.152102261184781
8	69	0.838207979650527
5	72	0.420774915320956
4	73	0.223362016240509
7	70	1
7	70	1
8	69	0.838207979650527
4	73	0.223362016240509
9	68	0.539799263805786
8	69	0.838207979650527
9	68	0.539799263805786
6	71	0.688882810184147
7	70	1
12	65	0.0665856956034911
6	71	0.688882810184147
6	71	0.688882810184147
4	73	0.223362016240509
10	67	0.306288816414366
5	72	0.420774915320956
6	71	0.688882810184147
12	65	0.0665856956034911
8	69	0.838207979650527
6	71	0.688882810184147
6	71	0.688882810184147
8	69	0.838207979650527
6	71	0.688882810184147
9	68	0.539799263805786
9	68	0.539799263805786
10	67	0.306288816414366
9	68	0.539799263805786
11	66	0.152102261184781
6	71	0.688882810184147
10	67	0.306288816414366
10	67	0.306288816414366
13	64	0.0386927576807623
8	69	0.838207979650527
7	70	1
6	71	0.688882810184147
6	71	0.688882810184147
8	69	0.838207979650527
6	71	0.688882810184147
8	69	0.838207979650527
5	72	0.420774915320956
4	73	0.223362016240509
7	70	1
10	67	0.306288816414366
9	68	0.539799263805786
5	72	0.420774915320956
8	69	0.838207979650527
9	68	0.539799263805786
7	70	1
7	70	1
7	70	1
8	69	0.838207979650527
8	69	0.838207979650527
7	70	1
9	68	0.539799263805786
3	74	0.101109941296156
9	68	0.539799263805786
9	68	0.539799263805786
9	68	0.539799263805786
8	69	0.838207979650527
10	67	0.306288816414366
7	70	1
8	69	0.838207979650527
9	68	0.539799263805786
7	70	1
13	64	0.0386927576807623
6	71	0.688882810184147
11	66	0.152102261184781
7	70	1
12	65	0.0665856956034911
12	65	0.0665856956034911
5	72	0.420774915320956
6	71	0.688882810184147
5	72	0.420774915320956
3	74	0.101109941296156
10	67	0.306288816414366
6	71	0.688882810184147
12	65	0.0665856956034911
3	74	0.101109941296156
11	66	0.152102261184781
11	66	0.152102261184781
10	67	0.306288816414366
5	72	0.420774915320956
9	68	0.539799263805786
10	67	0.306288816414366
8	69	0.838207979650527
6	71	0.688882810184147
3	74	0.101109941296156
7	70	1
8	69	0.838207979650527
8	69	0.838207979650527
4	73	0.223362016240509
9	68	0.539799263805786
12	65	0.0665856956034911
2	75	0.0250309105349359
9	68	0.539799263805786
12	65	0.0665856956034911
4	73	0.223362016240509
6	71	0.688882810184147
3	74	0.101109941296156
6	71	0.688882810184147
11	66	0.152102261184781
7	70	1
3	74	0.101109941296156
13	64	0.0386927576807623
9	68	0.539799263805786
8	69	0.838207979650527
9	68	0.539799263805786
7	70	1
5	72	0.420774915320956
11	66	0.152102261184781
8	69	0.838207979650527
7	70	1
7	70	1
10	67	0.306288816414366
7	70	1
12	65	0.0665856956034911
5	72	0.420774915320956
11	66	0.152102261184781
4	73	0.223362016240509
8	69	0.838207979650527
3	74	0.101109941296156
10	67	0.306288816414366
8	69	0.838207979650527
8	69	0.838207979650527
9	68	0.539799263805786
8	69	0.838207979650527
4	73	0.223362016240509
3	74	0.101109941296156
6	71	0.688882810184147
10	67	0.306288816414366
5	72	0.420774915320956
7	70	1
6	71	0.688882810184147
11	66	0.152102261184781
6	71	0.688882810184147
4	73	0.223362016240509
8	69	0.838207979650527
5	72	0.420774915320956
7	70	1
5	72	0.420774915320956
6	71	0.688882810184147
8	69	0.838207979650527
5	72	0.420774915320956
6	71	0.688882810184147
4	73	0.223362016240509
2	75	0.0250309105349359
9	68	0.539799263805786
11	66	0.152102261184781
8	69	0.838207979650527
13	64	0.0386927576807623
5	72	0.420774915320956
6	71	0.688882810184147
12	65	0.0665856956034911
8	69	0.838207979650527
5	72	0.420774915320956
5	72	0.420774915320956
7	70	1
8	69	0.838207979650527
9	68	0.539799263805786
9	68	0.539799263805786
11	66	0.152102261184781
10	67	0.306288816414366
9	68	0.539799263805786
10	67	0.306288816414366
14	63	0.0128211163265544
4	73	0.223362016240509
7	70	1
8	69	0.838207979650527
6	71	0.688882810184147
11	66	0.152102261184781
9	68	0.539799263805786
6	71	0.688882810184147
9	68	0.539799263805786
10	67	0.306288816414366
12	65	0.0665856956034911
10	67	0.306288816414366
7	70	1
12	65	0.0665856956034911
5	72	0.420774915320956
8	69	0.838207979650527
6	71	0.688882810184147
10	67	0.306288816414366
5	72	0.420774915320956
12	65	0.0665856956034911
11	66	0.152102261184781
12	65	0.0665856956034911
5	72	0.420774915320956
7	70	1
8	69	0.838207979650527
13	64	0.0386927576807623
9	68	0.539799263805786
7	70	1
3	74	0.101109941296156
8	69	0.838207979650527
7	70	1
8	69	0.838207979650527
7	70	1
8	69	0.838207979650527
8	69	0.838207979650527
4	73	0.223362016240509
8	69	0.838207979650527
9	68	0.539799263805786
8	69	0.838207979650527
5	72	0.420774915320956
8	69	0.838207979650527
8	69	0.838207979650527
6	71	0.688882810184147
9	68	0.539799263805786
3	74	0.101109941296156
8	69	0.838207979650527
5	72	0.420774915320956
7	70	1
6	71	0.688882810184147
5	72	0.420774915320956
6	71	0.688882810184147
9	68	0.539799263805786
11	66	0.152102261184781
0	77	0.000719459602188032
8	69	0.838207979650527
11	66	0.152102261184781
9	68	0.539799263805786
7	70	1
5	72	0.420774915320956
8	69	0.838207979650527
9	68	0.539799263805786
2	75	0.0250309105349359
9	68	0.539799263805786
10	67	0.306288816414366
7	70	1
10	67	0.306288816414366
11	66	0.152102261184781
12	65	0.0665856956034911
11	66	0.152102261184781
6	71	0.688882810184147
5	72	0.420774915320956
5	72	0.420774915320956
6	71	0.688882810184147
7	70	1
4	73	0.223362016240509
8	69	0.838207979650527
5	72	0.420774915320956
6	71	0.688882810184147
5	72	0.420774915320956
10	67	0.306288816414366
7	70	1
8	69	0.838207979650527
13	64	0.0386927576807623
10	67	0.306288816414366
7	70	1
10	67	0.306288816414366
4	73	0.223362016240509
9	68	0.539799263805786
12	65	0.0665856956034911
6	71	0.688882810184147
11	66	0.152102261184781
6	71	0.688882810184147
7	70	1
11	66	0.152102261184781
4	73	0.223362016240509
7	70	1
7	70	1
9	68	0.539799263805786
8	69	0.838207979650527
9	68	0.539799263805786
5	72	0.420774915320956
11	66	0.152102261184781
6	71	0.688882810184147
6	71	0.688882810184147
6	71	0.688882810184147
14	63	0.0128211163265544
6	71	0.688882810184147
9	68	0.539799263805786
6	71	0.688882810184147
8	69	0.838207979650527
5	72	0.420774915320956
7	70	1
3	74	0.101109941296156
7	70	1
11	66	0.152102261184781
7	70	1
5	72	0.420774915320956
5	72	0.420774915320956
10	67	0.306288816414366
10	67	0.306288816414366
8	69	0.838207979650527
9	68	0.539799263805786
12	65	0.0665856956034911
3	74	0.101109941296156
8	69	0.838207979650527
7	70	1
5	72	0.420774915320956
5	72	0.420774915320956
5	72	0.420774915320956
11	66	0.152102261184781
5	72	0.420774915320956
6	71	0.688882810184147
12	65	0.0665856956034911
7	70	1
5	72	0.420774915320956
2	75	0.0250309105349359
7	70	1
7	70	1
6	71	0.688882810184147
11	66	0.152102261184781
4	73	0.223362016240509
6	71	0.688882810184147
7	70	1
7	70	1
9	68	0.539799263805786
4	73	0.223362016240509
6	71	0.688882810184147
6	71	0.688882810184147
5	72	0.420774915320956
10	67	0.306288816414366
6	71	0.688882810184147
8	69	0.838207979650527
6	71	0.688882810184147
6	71	0.688882810184147
6	71	0.688882810184147
6	71	0.688882810184147
11	66	0.152102261184781
5	72	0.420774915320956
11	66	0.152102261184781
7	70	1
6	71	0.688882810184147
12	65	0.0665856956034911
7	70	1
9	68	0.539799263805786
14	63	0.0128211163265544
6	71	0.688882810184147
5	72	0.420774915320956
11	66	0.152102261184781
7	70	1
9	68	0.539799263805786
5	72	0.420774915320956
6	71	0.688882810184147
6	71	0.688882810184147
9	68	0.539799263805786
6	71	0.688882810184147
11	66	0.152102261184781
5	72	0.420774915320956
6	71	0.688882810184147
5	72	0.420774915320956
4	73	0.223362016240509
3	74	0.101109941296156
6	71	0.688882810184147
12	65	0.0665856956034911
8	69	0.838207979650527
12	65	0.0665856956034911
5	72	0.420774915320956
11	66	0.152102261184781
9	68	0.539799263805786
4	73	0.223362016240509
6	71	0.688882810184147
4	73	0.223362016240509
5	72	0.420774915320956
9	68	0.539799263805786
10	67	0.306288816414366
7	70	1
9	68	0.539799263805786
6	71	0.688882810184147
8	69	0.838207979650527
9	68	0.539799263805786
6	71	0.688882810184147
12	65	0.0665856956034911
5	72	0.420774915320956
6	71	0.688882810184147
4	73	0.223362016240509
8	69	0.838207979650527
7	70	1
7	70	1
6	71	0.688882810184147
9	68	0.539799263805786
7	70	1
11	66	0.152102261184781
7	70	1
10	67	0.306288816414366
7	70	1
7	70	1
7	70	1
8	69	0.838207979650527
5	72	0.420774915320956
8	69	0.838207979650527
10	67	0.306288816414366
8	69	0.838207979650527
5	72	0.420774915320956
10	67	0.306288816414366
7	70	1
7	70	1
6	71	0.688882810184147
9	68	0.539799263805786
4	73	0.223362016240509
8	69	0.838207979650527
6	71	0.688882810184147
2	75	0.0250309105349359
7	70	1
4	73	0.223362016240509
7	70	1
8	69	0.838207979650527
7	70	1
12	65	0.0665856956034911
8	69	0.838207979650527
8	69	0.838207979650527
6	71	0.688882810184147
9	68	0.539799263805786
10	67	0.306288816414366
6	71	0.688882810184147
7	70	1
5	72	0.420774915320956
2	75	0.0250309105349359
8	69	0.838207979650527
4	73	0.223362016240509
9	68	0.539799263805786
6	71	0.688882810184147
10	67	0.306288816414366
7	70	1
2	75	0.0250309105349359
5	72	0.420774915320956
7	70	1
8	69	0.838207979650527
7	70	1
8	69	0.838207979650527
6	71	0.688882810184147
9	68	0.539799263805786
7	70	1
6	71	0.688882810184147
4	73	0.223362016240509
6	71	0.688882810184147
7	70	1
2	75	0.0250309105349359
10	67	0.306288816414366
8	69	0.838207979650527
5	72	0.420774915320956
10	67	0.306288816414366
7	70	1
6	71	0.688882810184147
10	67	0.306288816414366
10	67	0.306288816414366
6	71	0.688882810184147
7	70	1
10	67	0.306288816414366
7	70	1
6	71	0.688882810184147
6	71	0.688882810184147
9	68	0.539799263805786
10	67	0.306288816414366
11	66	0.152102261184781
8	69	0.838207979650527
5	72	0.420774915320956
8	69	0.838207979650527
10	67	0.306288816414366
6	71	0.688882810184147
5	72	0.420774915320956
6	71	0.688882810184147
10	67	0.306288816414366
7	70	1
3	74	0.101109941296156
5	72	0.420774915320956
5	72	0.420774915320956
4	73	0.223362016240509
6	71	0.688882810184147
6	71	0.688882810184147
7	70	1
6	71	0.688882810184147
4	73	0.223362016240509
15	62	0.00399357104075097
8	69	0.838207979650527
6	71	0.688882810184147
8	69	0.838207979650527
6	71	0.688882810184147
6	71	0.688882810184147
4	73	0.223362016240509
11	66	0.152102261184781
9	68	0.539799263805786
10	67	0.306288816414366
9	68	0.539799263805786
6	71	0.688882810184147
8	69	0.838207979650527
10	67	0.306288816414366
12	65	0.0665856956034911
8	69	0.838207979650527
5	72	0.420774915320956
6	71	0.688882810184147
6	71	0.688882810184147
10	67	0.306288816414366
9	68	0.539799263805786
10	67	0.306288816414366
5	72	0.420774915320956
8	69	0.838207979650527
5	72	0.420774915320956
7	70	1
7	70	1
7	70	1
6	71	0.688882810184147
8	69	0.838207979650527
7	70	1
6	71	0.688882810184147
8	69	0.838207979650527
11	66	0.152102261184781
11	66	0.152102261184781
13	64	0.0386927576807623
7	70	1
5	72	0.420774915320956
6	71	0.688882810184147
4	73	0.223362016240509
8	69	0.838207979650527
8	69	0.838207979650527
7	70	1
7	70	1
12	65	0.0665856956034911
14	63	0.0128211163265544
4	73	0.223362016240509
5	72	0.420774915320956
10	67	0.306288816414366
10	67	0.306288816414366
5	72	0.420774915320956
7	70	1
5	72	0.420774915320956
8	69	0.838207979650527
8	69	0.838207979650527
4	73	0.223362016240509
8	69	0.838207979650527
7	70	1
8	69	0.838207979650527
7	70	1
9	68	0.539799263805786
6	71	0.688882810184147
5	72	0.420774915320956
8	69	0.838207979650527
9	68	0.539799263805786
7	70	1
7	70	1
10	67	0.306288816414366
7	70	1
5	72	0.420774915320956
6	71	0.688882810184147
6	71	0.688882810184147
7	70	1
7	70	1
7	70	1
7	70	1
6	71	0.688882810184147
7	70	1
4	73	0.223362016240509
9	68	0.539799263805786
8	69	0.838207979650527
5	72	0.420774915320956
15	62	0.00399357104075097
10	67	0.306288816414366
5	72	0.420774915320956
9	68	0.539799263805786
14	63	0.0128211163265544
9	68	0.539799263805786
5	72	0.420774915320956
7	70	1
7	70	1
6	71	0.688882810184147
6	71	0.688882810184147
9	68	0.539799263805786
8	69	0.838207979650527
4	73	0.223362016240509
4	73	0.223362016240509
8	69	0.838207979650527
7	70	1
5	72	0.420774915320956
12	65	0.0665856956034911
9	68	0.539799263805786
8	69	0.838207979650527
7	70	1
2	75	0.0250309105349359
5	72	0.420774915320956
11	66	0.152102261184781
6	71	0.688882810184147
9	68	0.539799263805786
9	68	0.539799263805786
6	71	0.688882810184147
7	70	1
8	69	0.838207979650527
9	68	0.539799263805786
8	69	0.838207979650527
8	69	0.838207979650527
3	74	0.101109941296156
4	73	0.223362016240509
12	65	0.0665856956034911
4	73	0.223362016240509
9	68	0.539799263805786
6	71	0.688882810184147
8	69	0.838207979650527
11	66	0.152102261184781
6	71	0.688882810184147
11	66	0.152102261184781
8	69	0.838207979650527
14	63	0.0128211163265544
6	71	0.688882810184147
5	72	0.420774915320956
7	70	1
5	72	0.420774915320956
6	71	0.688882810184147
10	67	0.306288816414366
7	70	1
11	66	0.152102261184781
9	68	0.539799263805786
7	70	1
8	69	0.838207979650527
9	68	0.539799263805786
8	69	0.838207979650527
6	71	0.688882810184147
6	71	0.688882810184147
8	69	0.838207979650527
4	73	0.223362016240509
2	75	0.0250309105349359
7	70	1
5	72	0.420774915320956
7	70	1
6	71	0.688882810184147
9	68	0.539799263805786
9	68	0.539799263805786
12	65	0.0665856956034911
5	72	0.420774915320956
3	74	0.101109941296156
7	70	1
7	70	1
9	68	0.539799263805786
11	66	0.152102261184781
12	65	0.0665856956034911
7	70	1
5	72	0.420774915320956
6	71	0.688882810184147
5	72	0.420774915320956
6	71	0.688882810184147
6	71	0.688882810184147
12	65	0.0665856956034911
10	67	0.306288816414366
6	71	0.688882810184147
6	71	0.688882810184147
4	73	0.223362016240509
7	70	1
9	68	0.539799263805786
5	72	0.420774915320956
6	71	0.688882810184147
9	68	0.539799263805786
7	70	1
7	70	1
5	72	0.420774915320956
8	69	0.838207979650527
11	66	0.152102261184781
7	70	1
5	72	0.420774915320956
5	72	0.420774915320956
9	68	0.539799263805786
6	71	0.688882810184147
1	76	0.00679632659143843
7	70	1
3	74	0.101109941296156
5	72	0.420774915320956
7	70	1
9	68	0.539799263805786
7	70	1
8	69	0.838207979650527
5	72	0.420774915320956
6	71	0.688882810184147
9	68	0.539799263805786
9	68	0.539799263805786
7	70	1
5	72	0.420774915320956
6	71	0.688882810184147
8	69	0.838207979650527
4	73	0.223362016240509
6	71	0.688882810184147
7	70	1
6	71	0.688882810184147
5	72	0.420774915320956
8	69	0.838207979650527
12	65	0.0665856956034911
6	71	0.688882810184147
8	69	0.838207979650527
10	67	0.306288816414366
10	67	0.306288816414366
11	66	0.152102261184781
9	68	0.539799263805786
6	71	0.688882810184147
7	70	1
10	67	0.306288816414366
11	66	0.152102261184781
14	63	0.0128211163265544
8	69	0.838207979650527
9	68	0.539799263805786
7	70	1
8	69	0.838207979650527
6	71	0.688882810184147
7	70	1
7	70	1
6	71	0.688882810184147
11	66	0.152102261184781
13	64	0.0386927576807623
9	68	0.539799263805786
6	71	0.688882810184147
12	65	0.0665856956034911
7	70	1
10	67	0.306288816414366
3	74	0.101109941296156
3	74	0.101109941296156
6	71	0.688882810184147
5	72	0.420774915320956
11	66	0.152102261184781
6	71	0.688882810184147
8	69	0.838207979650527
8	69	0.838207979650527
10	67	0.306288816414366
7	70	1
10	67	0.306288816414366
5	72	0.420774915320956
7	70	1
7	70	1
10	67	0.306288816414366
11	66	0.152102261184781
10	67	0.306288816414366
9	68	0.539799263805786
9	68	0.539799263805786
3	74	0.101109941296156
10	67	0.306288816414366
7	70	1
9	68	0.539799263805786
7	70	1
7	70	1
7	70	1
7	70	1
7	70	1
9	68	0.539799263805786
5	72	0.420774915320956
9	68	0.539799263805786
4	73	0.223362016240509
6	71	0.688882810184147
8	69	0.838207979650527
4	73	0.223362016240509
7	70	1
6	71	0.688882810184147
7	70	1
7	70	1
7	70	1
4	73	0.223362016240509
6	71	0.688882810184147
8	69	0.838207979650527
9	68	0.539799263805786
4	73	0.223362016240509
9	68	0.539799263805786
10	67	0.306288816414366
7	70	1
8	69	0.838207979650527
8	69	0.838207979650527
9	68	0.539799263805786
7	70	1
9	68	0.539799263805786
9	68	0.539799263805786
5	72	0.420774915320956
7	70	1
6	71	0.688882810184147
8	69	0.838207979650527
9	68	0.539799263805786
7	70	1
7	70	1
12	65	0.0665856956034911
10	67	0.306288816414366
12	65	0.0665856956034911
6	71	0.688882810184147
7	70	1
4	73	0.223362016240509
4	73	0.223362016240509
5	72	0.420774915320956
1	76	0.00679632659143843
5	72	0.420774915320956
2	75	0.0250309105349359
8	69	0.838207979650527
9	68	0.539799263805786
10	67	0.306288816414366
8	69	0.838207979650527
4	73	0.223362016240509
11	66	0.152102261184781
5	72	0.420774915320956
3	74	0.101109941296156
5	72	0.420774915320956
9	68	0.539799263805786
2	75	0.0250309105349359
4	73	0.223362016240509
4	73	0.223362016240509
3	74	0.101109941296156
14	63	0.0128211163265544
4	73	0.223362016240509
8	69	0.838207979650527
8	69	0.838207979650527
8	69	0.838207979650527
8	69	0.838207979650527
10	67	0.306288816414366
7	70	1
7	70	1
8	69	0.838207979650527
10	67	0.306288816414366
6	71	0.688882810184147
9	68	0.539799263805786
6	71	0.688882810184147
3	74	0.101109941296156
15	62	0.00399357104075097
7	70	1
5	72	0.420774915320956
9	68	0.539799263805786
3	74	0.101109941296156
10	67	0.306288816414366
6	71	0.688882810184147
10	67	0.306288816414366
7	70	1
6	71	0.688882810184147
7	70	1
11	66	0.152102261184781
4	73	0.223362016240509
9	68	0.539799263805786
7	70	1
9	68	0.539799263805786
7	70	1
8	69	0.838207979650527
9	68	0.539799263805786
6	71	0.688882810184147
10	67	0.306288816414366
7	70	1
8	69	0.838207979650527
6	71	0.688882810184147
5	72	0.420774915320956
5	72	0.420774915320956
6	71	0.688882810184147
5	72	0.420774915320956
9	68	0.539799263805786
8	69	0.838207979650527
8	69	0.838207979650527
10	67	0.306288816414366
4	73	0.223362016240509
7	70	1
7	70	1
9	68	0.539799263805786
8	69	0.838207979650527
7	70	1
7	70	1
10	67	0.306288816414366
7	70	1
9	68	0.539799263805786
15	62	0.00399357104075097
7	70	1
8	69	0.838207979650527
7	70	1
7	70	1
4	73	0.223362016240509
7	70	1
12	65	0.0665856956034911
9	68	0.539799263805786
7	70	1
10	67	0.306288816414366
9	68	0.539799263805786
7	70	1
7	70	1
7	70	1
9	68	0.539799263805786
6	71	0.688882810184147
8	69	0.838207979650527
4	73	0.223362016240509
4	73	0.223362016240509
3	74	0.101109941296156
8	69	0.838207979650527
5	72	0.420774915320956
6	71	0.688882810184147
13	64	0.0386927576807623
4	73	0.223362016240509
[truncated: 8,001 more rows]
