# Supplementary material for: Genomic and epigenomic integrative subtypes of renal cell carcinoma in a Japanese cohort
Source: Nat Commun. 2023 Dec 16;14:8383. doi: 10.1038/s41467-023-44159-1 (PMC10725467; doi:10.1038/s41467-023-44159-1)
Supplement: Supplementary file 6 — Source Data [file 41467_2023_44159_MOESM6_ESM.zip › Source_Data/Figure6h_lower.txt]

NAME	SIZE	NES
KEGG_AUTOIMMUNE_THYROID_DISEASE	52	2.1422546
KEGG_INTESTINAL_IMMUNE_NETWORK_FOR_IGA_PRODUCTION	48	1.9829977
KEGG_ALLOGRAFT_REJECTION	37	1.974332
KEGG_CYTOKINE_CYTOKINE_RECEPTOR_INTERACTION	264	1.959013
KEGG_LEISHMANIA_INFECTION	72	1.9494692
KEGG_GRAFT_VERSUS_HOST_DISEASE	41	1.934233
KEGG_ASTHMA	30	1.8481508
KEGG_CELL_ADHESION_MOLECULES_CAMS	133	1.8465271
KEGG_SYSTEMIC_LUPUS_ERYTHEMATOSUS	136	1.7554816
KEGG_JAK_STAT_SIGNALING_PATHWAY	155	1.7527218
KEGG_TYPE_I_DIABETES_MELLITUS	43	1.7495106
KEGG_PRIMARY_IMMUNODEFICIENCY	35	1.7479094
KEGG_ASCORBATE_AND_ALDARATE_METABOLISM	25	1.7422796
KEGG_ANTIGEN_PROCESSING_AND_PRESENTATION	88	1.7374254
KEGG_NATURAL_KILLER_CELL_MEDIATED_CYTOTOXICITY	137	1.7155322
KEGG_NOTCH_SIGNALING_PATHWAY	47	1.7147803
KEGG_CHEMOKINE_SIGNALING_PATHWAY	188	1.7102499
KEGG_TOLL_LIKE_RECEPTOR_SIGNALING_PATHWAY	102	1.6859176
KEGG_STARCH_AND_SUCROSE_METABOLISM	52	1.6671458
KEGG_VIRAL_MYOCARDITIS	70	1.6545311
