# Supplementary material for: Genomic and epigenomic integrative subtypes of renal cell carcinoma in a Japanese cohort
Source: Nat Commun. 2023 Dec 16;14:8383. doi: 10.1038/s41467-023-44159-1 (PMC10725467; doi:10.1038/s41467-023-44159-1)
Supplement: Supplementary file 6 — Source Data [file 41467_2023_44159_MOESM6_ESM.zip › Source_Data/Supplementary Figure11d_KI292.txt]

chr1	10036	10462	KI292T_peak_1	675	.	15.02895	67.55410	64.81225	354
chr1	16205	16558	KI292T_peak_2	64	.	3.51326	6.41777	4.44668	235
chr1	79187	79713	KI292T_peak_3	45	.	2.92772	4.55179	2.68804	495
chr1	87656	88706	KI292T_peak_4	92	.	4.29399	9.22086	7.14347	614
chr1	91167	91421	KI292T_peak_5	45	.	2.92772	4.55179	2.68804	18
chr1	94709	94896	KI292T_peak_6	45	.	2.92772	4.55179	2.68804	102
chr1	245734	246104	KI292T_peak_7	270	.	8.19761	27.05387	24.65369	313
chr1	564611	565882	KI292T_peak_8	51929	.	439.74323	5192.98975	5185.31885	708
chr1	566550	566781	KI292T_peak_9	45	.	2.92772	4.55179	2.68804	221
chr1	567537	568319	KI292T_peak_10	107	.	4.68435	10.73960	8.61810	159
chr1	568816	570252	KI292T_peak_11	83201	.	655.41846	8320.12695	8310.63672	589
chr1	580994	581184	KI292T_peak_12	39	.	2.73254	3.98149	2.16349	151
chr1	592078	592678	KI292T_peak_13	107	.	4.68435	10.73960	8.61810	242
chr1	710478	710658	KI292T_peak_14	24	.	2.14699	2.44900	0.83542	143
chr1	713563	714738	KI292T_peak_15	1675	.	28.69164	167.57263	164.32089	599
chr1	752541	752772	KI292T_peak_16	39	.	2.73254	3.98149	2.16349	115
chr1	755911	756751	KI292T_peak_17	57	.	3.31808	5.77134	3.83241	458
chr1	756983	757269	KI292T_peak_18	34	.	2.53736	3.43966	1.67582	250
chr1	762093	763373	KI292T_peak_19	1583	.	27.52055	158.30464	155.09349	877
chr1	764076	764453	KI292T_peak_20	24	.	2.14699	2.44900	0.83542	331
chr1	770120	770355	KI292T_peak_21	29	.	2.34217	2.92814	1.23061	34
chr1	771007	771228	KI292T_peak_22	612	.	14.05305	61.25382	58.55423	76
chr1	778109	778413	KI292T_peak_23	34	.	2.53736	3.43966	1.67582	111
chr1	791820	792029	KI292T_peak_24	24	.	2.14699	2.44900	0.83542	185
chr1	805054	805761	KI292T_peak_25	575	.	13.46750	57.54480	54.87131	212
chr1	811904	812267	KI292T_peak_26	39	.	2.73254	3.98149	2.16349	101
chr1	826129	826308	KI292T_peak_27	24	.	2.14699	2.44900	0.83542	126
chr1	833324	833532	KI292T_peak_28	29	.	2.34217	2.92814	1.23061	179
chr1	839512	841055	KI292T_peak_29	202	.	6.83134	20.21828	17.91014	602
chr1	841424	842469	KI292T_peak_30	123	.	5.07471	12.32816	10.16689	819
chr1	842911	843497	KI292T_peak_31	24	.	2.14699	2.44900	0.83542	268
chr1	845965	846965	KI292T_peak_32	183	.	6.44098	18.36997	16.09108	753
chr1	847256	848401	KI292T_peak_33	77	.	3.90362	7.77790	5.74996	1102
chr1	848650	849492	KI292T_peak_34	77	.	3.90362	7.77790	5.74996	422
chr1	849816	850482	KI292T_peak_35	29	.	2.34217	2.92814	1.23061	121
chr1	851023	851530	KI292T_peak_36	29	.	2.34217	2.92814	1.23061	113
chr1	851874	852774	KI292T_peak_37	131	.	5.26989	13.14700	10.96700	273
chr1	853046	854454	KI292T_peak_38	84	.	4.09880	8.48949	6.43601	844
chr1	854783	855235	KI292T_peak_39	64	.	3.51326	6.41777	4.44668	229
chr1	855544	857145	KI292T_peak_40	221	.	7.22170	22.11518	19.77894	1051
chr1	857432	858062	KI292T_peak_41	51	.	3.12290	5.14889	3.24525	118
chr1	858806	861662	KI292T_peak_42	270	.	8.19761	27.05387	24.65369	2180
chr1	862399	863447	KI292T_peak_43	51	.	3.12290	5.14889	3.24525	957
chr1	864434	865338	KI292T_peak_44	45	.	2.92772	4.55179	2.68804	104
chr1	866126	866941	KI292T_peak_45	92	.	4.29399	9.22086	7.14347	262
chr1	867264	868012	KI292T_peak_46	45	.	2.92772	4.55179	2.68804	414
chr1	868404	868950	KI292T_peak_47	84	.	4.09880	8.48949	6.43601	384
chr1	870687	871598	KI292T_peak_48	107	.	4.68435	10.73960	8.61810	295
chr1	871801	872748	KI292T_peak_49	51	.	3.12290	5.14889	3.24525	108
chr1	872998	879186	KI292T_peak_50	792	.	16.78558	79.24164	76.42735	4116
chr1	879424	881676	KI292T_peak_51	99	.	4.48917	9.97115	7.87115	415
chr1	882484	882928	KI292T_peak_52	45	.	2.92772	4.55179	2.68804	295
chr1	883341	883732	KI292T_peak_53	39	.	2.73254	3.98149	2.16349	130
chr1	889433	889638	KI292T_peak_54	34	.	2.53736	3.43966	1.67582	86
chr1	890951	891167	KI292T_peak_55	24	.	2.14699	2.44900	0.83542	211
chr1	894441	895353	KI292T_peak_56	872	.	17.95667	87.26193	84.40092	298
chr1	895728	896340	KI292T_peak_57	165	.	6.05062	16.57312	14.32506	229
chr1	896570	896874	KI292T_peak_58	29	.	2.34217	2.92814	1.23061	88
chr1	898773	899302	KI292T_peak_59	45	.	2.92772	4.55179	2.68804	494
chr1	899658	899916	KI292T_peak_60	34	.	2.53736	3.43966	1.67582	17
chr1	900506	900732	KI292T_peak_61	24	.	2.14699	2.44900	0.83542	43
chr1	900916	901175	KI292T_peak_62	29	.	2.34217	2.92814	1.23061	203
chr1	901505	903908	KI292T_peak_63	343	.	9.56388	34.38984	31.90981	854
chr1	904843	905374	KI292T_peak_64	51	.	3.12290	5.14889	3.24525	318
chr1	906901	907276	KI292T_peak_65	51	.	3.12290	5.14889	3.24525	175
chr1	907572	907755	KI292T_peak_66	20	.	1.95181	2.00455	0.49900	120
chr1	908179	909451	KI292T_peak_67	70	.	3.70844	7.08699	5.08642	329
chr1	910078	912399	KI292T_peak_68	250	.	7.80725	25.04612	22.67061	1503
chr1	913845	918240	KI292T_peak_69	131	.	5.26989	13.14700	10.96700	2265
chr1	919325	919907	KI292T_peak_70	174	.	6.24580	17.46492	15.20121	356
chr1	920232	920825	KI292T_peak_71	39	.	2.73254	3.98149	2.16349	460
chr1	921685	922250	KI292T_peak_72	192	.	6.63616	19.28788	16.99418	278
chr1	924198	924377	KI292T_peak_73	24	.	2.14699	2.44900	0.83542	32
chr1	926352	926865	KI292T_peak_74	29	.	2.34217	2.92814	1.23061	178
chr1	930147	930548	KI292T_peak_75	29	.	2.34217	2.92814	1.23061	268
chr1	930987	931710	KI292T_peak_76	51	.	3.12290	5.14889	3.24525	412
chr1	932220	942541	KI292T_peak_77	1537	.	26.93500	153.71178	150.52110	3381
chr1	942930	943111	KI292T_peak_78	20	.	1.95181	2.00455	0.49900	102
chr1	944291	944654	KI292T_peak_79	24	.	2.14699	2.44900	0.83542	347
chr1	946401	946660	KI292T_peak_80	24	.	2.14699	2.44900	0.83542	159
chr1	948190	949975	KI292T_peak_81	1137	.	21.66511	113.72687	110.72511	632
chr1	950294	951166	KI292T_peak_82	64	.	3.51326	6.41777	4.44668	626
chr1	952621	958363	KI292T_peak_83	3139	.	45.86758	313.92352	310.07144	2493
chr1	958786	961221	KI292T_peak_84	301	.	8.78315	30.14120	27.70569	1755
chr1	961467	962306	KI292T_peak_85	64	.	3.51326	6.41777	4.44668	680
chr1	963123	963468	KI292T_peak_86	24	.	2.14699	2.44900	0.83542	32
chr1	965139	965464	KI292T_peak_87	34	.	2.53736	3.43966	1.67582	297
chr1	967311	968924	KI292T_peak_88	343	.	9.56388	34.38984	31.90981	1273
chr1	969255	969577	KI292T_peak_89	34	.	2.53736	3.43966	1.67582	252
chr1	970843	971042	KI292T_peak_90	34	.	2.53736	3.43966	1.67582	93
chr1	971286	971878	KI292T_peak_91	29	.	2.34217	2.92814	1.23061	375
chr1	972946	973314	KI292T_peak_92	45	.	2.92772	4.55179	2.68804	220
chr1	973545	974083	KI292T_peak_93	34	.	2.53736	3.43966	1.67582	255
chr1	976094	976454	KI292T_peak_94	139	.	5.46507	13.98143	11.78344	161
chr1	977428	977935	KI292T_peak_95	29	.	2.34217	2.92814	1.23061	118
chr1	978870	979854	KI292T_peak_96	84	.	4.09880	8.48949	6.43601	344
chr1	980389	981174	KI292T_peak_97	57	.	3.31808	5.77134	3.83241	347
chr1	982008	982658	KI292T_peak_98	29	.	2.34217	2.92814	1.23061	158
chr1	986016	986822	KI292T_peak_99	45	.	2.92772	4.55179	2.68804	184
chr1	987602	988519	KI292T_peak_100	39	.	2.73254	3.98149	2.16349	653
chr1	990755	991171	KI292T_peak_101	29	.	2.34217	2.92814	1.23061	120
chr1	994171	995448	KI292T_peak_102	376	.	10.14942	37.66879	35.15691	898
chr1	998047	998424	KI292T_peak_103	29	.	2.34217	2.92814	1.23061	184
chr1	998744	1000073	KI292T_peak_104	365	.	9.95424	36.56735	34.06586	634
chr1	1000714	1001189	KI292T_peak_105	24	.	2.14699	2.44900	0.83542	149
chr1	1001856	1003311	KI292T_peak_106	34	.	2.53736	3.43966	1.67582	100
chr1	1003532	1005690	KI292T_peak_107	333	.	9.36870	33.31411	30.84500	1125
chr1	1006920	1007919	KI292T_peak_108	57	.	3.31808	5.77134	3.83241	428
chr1	1009045	1010553	KI292T_peak_109	70	.	3.70844	7.08699	5.08642	425
chr1	1014720	1016044	KI292T_peak_110	2040	.	33.18080	204.04674	200.63945	436
chr1	1016384	1017255	KI292T_peak_111	70	.	3.70844	7.08699	5.08642	223
chr1	1017539	1018658	KI292T_peak_112	115	.	4.87953	11.52549	9.38366	794
chr1	1019056	1019302	KI292T_peak_113	34	.	2.53736	3.43966	1.67582	191
chr1	1020170	1022137	KI292T_peak_114	77	.	3.90362	7.77790	5.74996	678
chr1	1022789	1023414	KI292T_peak_115	57	.	3.31808	5.77134	3.83241	569
chr1	1024188	1024829	KI292T_peak_116	39	.	2.73254	3.98149	2.16349	82
chr1	1025784	1025991	KI292T_peak_117	24	.	2.14699	2.44900	0.83542	52
chr1	1041991	1042188	KI292T_peak_118	24	.	2.14699	2.44900	0.83542	152
chr1	1047806	1047986	KI292T_peak_119	29	.	2.34217	2.92814	1.23061	140
chr1	1049776	1050526	KI292T_peak_120	57	.	3.31808	5.77134	3.83241	548
chr1	1050723	1052423	KI292T_peak_121	6225	.	77.87730	622.50183	617.62311	939
chr1	1052980	1053393	KI292T_peak_122	34	.	2.53736	3.43966	1.67582	13
chr1	1057071	1057921	KI292T_peak_123	240	.	7.61207	24.05812	21.69537	581
chr1	1059321	1059663	KI292T_peak_124	29	.	2.34217	2.92814	1.23061	101
chr1	1060041	1060313	KI292T_peak_125	24	.	2.14699	2.44900	0.83542	152
chr1	1060847	1061151	KI292T_peak_126	34	.	2.53736	3.43966	1.67582	239
chr1	1063307	1066405	KI292T_peak_127	410	.	10.73497	41.02199	38.47972	2492
chr1	1067335	1070817	KI292T_peak_128	354	.	9.75906	35.47431	32.98349	1613
chr1	1079575	1079848	KI292T_peak_129	24	.	2.14699	2.44900	0.83542	13
chr1	1080190	1080402	KI292T_peak_130	20	.	1.95181	2.00455	0.49900	35
chr1	1088552	1088737	KI292T_peak_131	24	.	2.14699	2.44900	0.83542	70
chr1	1090847	1091039	KI292T_peak_132	29	.	2.34217	2.92814	1.23061	107
chr1	1091432	1091835	KI292T_peak_133	77	.	3.90362	7.77790	5.74996	229
chr1	1092131	1094675	KI292T_peak_134	996	.	19.71330	99.60592	96.67735	839
chr1	1094863	1095521	KI292T_peak_135	39	.	2.73254	3.98149	2.16349	168
chr1	1095891	1096720	KI292T_peak_136	64	.	3.51326	6.41777	4.44668	348
chr1	1097166	1098531	KI292T_peak_137	57	.	3.31808	5.77134	3.83241	519
chr1	1099903	1102692	KI292T_peak_138	514	.	12.49160	51.48912	48.86062	471
chr1	1103379	1103862	KI292T_peak_139	45	.	2.92772	4.55179	2.68804	313
chr1	1104182	1105806	KI292T_peak_140	57	.	3.31808	5.77134	3.83241	369
chr1	1105993	1106216	KI292T_peak_141	45	.	2.92772	4.55179	2.68804	132
chr1	1107358	1107537	KI292T_peak_142	24	.	2.14699	2.44900	0.83542	9
chr1	1108749	1109138	KI292T_peak_143	39	.	2.73254	3.98149	2.16349	284
chr1	1111816	1112186	KI292T_peak_144	34	.	2.53736	3.43966	1.67582	140
chr1	1112491	1112734	KI292T_peak_145	34	.	2.53736	3.43966	1.67582	75
chr1	1113047	1113670	KI292T_peak_146	39	.	2.73254	3.98149	2.16349	279
chr1	1114453	1114641	KI292T_peak_147	39	.	2.73254	3.98149	2.16349	80
chr1	1118107	1118308	KI292T_peak_148	24	.	2.14699	2.44900	0.83542	6
chr1	1120835	1121164	KI292T_peak_149	34	.	2.53736	3.43966	1.67582	60
chr1	1127635	1127922	KI292T_peak_150	39	.	2.73254	3.98149	2.16349	148
chr1	1132061	1132527	KI292T_peak_151	45	.	2.92772	4.55179	2.68804	352
chr1	1133197	1133985	KI292T_peak_152	34	.	2.53736	3.43966	1.67582	252
chr1	1134322	1135602	KI292T_peak_153	45	.	2.92772	4.55179	2.68804	1096
chr1	1135989	1137222	KI292T_peak_154	148	.	5.66025	14.83092	12.61563	998
chr1	1139283	1139765	KI292T_peak_155	29	.	2.34217	2.92814	1.23061	317
chr1	1140243	1140842	KI292T_peak_156	34	.	2.53736	3.43966	1.67582	311
chr1	1141030	1141355	KI292T_peak_157	51	.	3.12290	5.14889	3.24525	229
chr1	1141566	1142521	KI292T_peak_158	64	.	3.51326	6.41777	4.44668	234
chr1	1143478	1144021	KI292T_peak_159	84	.	4.09880	8.48949	6.43601	79
chr1	1144333	1144772	KI292T_peak_160	57	.	3.31808	5.77134	3.83241	278
chr1	1145666	1146168	KI292T_peak_161	24	.	2.14699	2.44900	0.83542	53
chr1	1146544	1147070	KI292T_peak_162	39	.	2.73254	3.98149	2.16349	101
chr1	1147475	1149377	KI292T_peak_163	77	.	3.90362	7.77790	5.74996	1749
chr1	1150389	1152137	KI292T_peak_164	51	.	3.12290	5.14889	3.24525	331
chr1	1152394	1153678	KI292T_peak_165	77	.	3.90362	7.77790	5.74996	177
chr1	1154600	1155212	KI292T_peak_166	45	.	2.92772	4.55179	2.68804	404
chr1	1157277	1158006	KI292T_peak_167	64	.	3.51326	6.41777	4.44668	517
chr1	1158526	1159162	KI292T_peak_168	34	.	2.53736	3.43966	1.67582	53
chr1	1163225	1163558	KI292T_peak_169	51	.	3.12290	5.14889	3.24525	226
chr1	1165054	1165430	KI292T_peak_170	64	.	3.51326	6.41777	4.44668	313
chr1	1166145	1169540	KI292T_peak_171	2352	.	36.88924	235.20422	231.66823	1321
chr1	1169742	1170019	KI292T_peak_172	34	.	2.53736	3.43966	1.67582	245
chr1	1171602	1171845	KI292T_peak_173	29	.	2.34217	2.92814	1.23061	194
chr1	1173356	1173664	KI292T_peak_174	34	.	2.53736	3.43966	1.67582	155
chr1	1176600	1176818	KI292T_peak_175	57	.	3.31808	5.77134	3.83241	108
chr1	1177053	1177852	KI292T_peak_176	34	.	2.53736	3.43966	1.67582	678
chr1	1178846	1179992	KI292T_peak_177	70	.	3.70844	7.08699	5.08642	929
chr1	1181602	1181807	KI292T_peak_178	24	.	2.14699	2.44900	0.83542	29
chr1	1185554	1185823	KI292T_peak_179	39	.	2.73254	3.98149	2.16349	240
chr1	1188033	1188381	KI292T_peak_180	29	.	2.34217	2.92814	1.23061	30
chr1	1189126	1189613	KI292T_peak_181	34	.	2.53736	3.43966	1.67582	151
chr1	1190841	1191315	KI292T_peak_182	24	.	2.14699	2.44900	0.83542	77
chr1	1192628	1193056	KI292T_peak_183	29	.	2.34217	2.92814	1.23061	373
chr1	1193687	1194204	KI292T_peak_184	29	.	2.34217	2.92814	1.23061	53
chr1	1195256	1195449	KI292T_peak_185	24	.	2.14699	2.44900	0.83542	13
chr1	1198367	1198650	KI292T_peak_186	24	.	2.14699	2.44900	0.83542	73
chr1	1200249	1200984	KI292T_peak_187	115	.	4.87953	11.52549	9.38366	342
chr1	1204049	1204866	KI292T_peak_188	45	.	2.92772	4.55179	2.68804	127
chr1	1206083	1206266	KI292T_peak_189	34	.	2.53736	3.43966	1.67582	28
chr1	1208017	1210240	KI292T_peak_190	1552	.	27.13019	155.23962	152.04208	1288
chr1	1210620	1210882	KI292T_peak_191	45	.	2.92772	4.55179	2.68804	92
chr1	1215897	1216115	KI292T_peak_192	45	.	2.92772	4.55179	2.68804	104
chr1	1216550	1218074	KI292T_peak_193	410	.	10.73497	41.02199	38.47972	710
chr1	1220517	1220759	KI292T_peak_194	51	.	3.12290	5.14889	3.24525	64
chr1	1221535	1223342	KI292T_peak_195	51	.	3.12290	5.14889	3.24525	428
chr1	1225658	1225999	KI292T_peak_196	70	.	3.70844	7.08699	5.08642	62
chr1	1226366	1226546	KI292T_peak_197	29	.	2.34217	2.92814	1.23061	166
chr1	1226781	1228040	KI292T_peak_198	84	.	4.09880	8.48949	6.43601	606
chr1	1229630	1229947	KI292T_peak_199	34	.	2.53736	3.43966	1.67582	153
chr1	1230675	1231015	KI292T_peak_200	34	.	2.53736	3.43966	1.67582	175
chr1	1231891	1232347	KI292T_peak_201	29	.	2.34217	2.92814	1.23061	428
chr1	1235400	1236355	KI292T_peak_202	34	.	2.53736	3.43966	1.67582	304
chr1	1238424	1238842	KI292T_peak_203	39	.	2.73254	3.98149	2.16349	162
chr1	1239457	1247408	KI292T_peak_204	2519	.	38.84106	251.94083	248.33774	4187
chr1	1247658	1248358	KI292T_peak_205	51	.	3.12290	5.14889	3.24525	439
chr1	1248878	1249072	KI292T_peak_206	29	.	2.34217	2.92814	1.23061	5
chr1	1249292	1249538	KI292T_peak_207	45	.	2.92772	4.55179	2.68804	116
chr1	1253544	1254018	KI292T_peak_208	107	.	4.68435	10.73960	8.61810	257
chr1	1254282	1254547	KI292T_peak_209	29	.	2.34217	2.92814	1.23061	138
chr1	1254750	1255345	KI292T_peak_210	51	.	3.12290	5.14889	3.24525	487
chr1	1258312	1258776	KI292T_peak_211	45	.	2.92772	4.55179	2.68804	93
chr1	1259611	1261939	KI292T_peak_212	688	.	15.22413	68.83124	66.08113	600
chr1	1263591	1264051	KI292T_peak_213	39	.	2.73254	3.98149	2.16349	397
chr1	1264631	1264890	KI292T_peak_214	34	.	2.53736	3.43966	1.67582	58
chr1	1265963	1266164	KI292T_peak_215	51	.	3.12290	5.14889	3.24525	123
chr1	1267053	1267307	KI292T_peak_216	34	.	2.53736	3.43966	1.67582	51
chr1	1267620	1272341	KI292T_peak_217	99	.	4.48917	9.97115	7.87115	2780
chr1	1274181	1274777	KI292T_peak_218	39	.	2.73254	3.98149	2.16349	470
chr1	1275525	1275977	KI292T_peak_219	29	.	2.34217	2.92814	1.23061	378
chr1	1277037	1278139	KI292T_peak_220	45	.	2.92772	4.55179	2.68804	864
chr1	1278619	1278819	KI292T_peak_221	39	.	2.73254	3.98149	2.16349	124
chr1	1279322	1279704	KI292T_peak_222	34	.	2.53736	3.43966	1.67582	111
chr1	1279978	1280360	KI292T_peak_223	57	.	3.31808	5.77134	3.83241	159
chr1	1280747	1285363	KI292T_peak_224	1009	.	19.90848	100.99944	98.06362	4122
chr1	1286831	1288794	KI292T_peak_225	84	.	4.09880	8.48949	6.43601	370
chr1	1290861	1291447	KI292T_peak_226	51	.	3.12290	5.14889	3.24525	391
chr1	1292109	1295275	KI292T_peak_227	502	.	12.29642	50.29774	47.67846	1913
chr1	1303062	1303334	KI292T_peak_228	24	.	2.14699	2.44900	0.83542	52
chr1	1306906	1308724	KI292T_peak_229	280	.	8.39279	28.07312	25.66094	678
chr1	1309946	1312362	KI292T_peak_230	3892	.	54.06519	389.24503	385.11386	763
chr1	1316318	1316707	KI292T_peak_231	24	.	2.14699	2.44900	0.83542	19
chr1	1321542	1321828	KI292T_peak_232	29	.	2.34217	2.92814	1.23061	98
chr1	1322401	1322741	KI292T_peak_233	34	.	2.53736	3.43966	1.67582	8
chr1	1334337	1335647	KI292T_peak_234	1552	.	27.13019	155.23962	152.04208	499
chr1	1336206	1336400	KI292T_peak_235	24	.	2.14699	2.44900	0.83542	30
chr1	1340681	1340996	KI292T_peak_236	20	.	1.95181	2.00455	0.49900	172
chr1	1342305	1343447	KI292T_peak_237	859	.	17.76149	85.91319	83.05986	418
chr1	1344058	1344344	KI292T_peak_238	24	.	2.14699	2.44900	0.83542	151
chr1	1354335	1354628	KI292T_peak_239	24	.	2.14699	2.44900	0.83542	272
chr1	1354996	1355786	KI292T_peak_240	51	.	3.12290	5.14889	3.24525	276
chr1	1357565	1357873	KI292T_peak_241	29	.	2.34217	2.92814	1.23061	244
chr1	1359541	1359744	KI292T_peak_242	24	.	2.14699	2.44900	0.83542	161
chr1	1360828	1361643	KI292T_peak_243	57	.	3.31808	5.77134	3.83241	411
chr1	1365592	1366223	KI292T_peak_244	131	.	5.26989	13.14700	10.96700	179
chr1	1367071	1367466	KI292T_peak_245	57	.	3.31808	5.77134	3.83241	190
chr1	1367956	1368212	KI292T_peak_246	51	.	3.12290	5.14889	3.24525	171
chr1	1368536	1371307	KI292T_peak_247	221	.	7.22170	22.11518	19.77894	2466
chr1	1373124	1374339	KI292T_peak_248	467	.	11.71087	46.76499	44.17393	465
chr1	1376133	1377779	KI292T_peak_249	139	.	5.46507	13.98143	11.78344	294
chr1	1384497	1384887	KI292T_peak_250	24	.	2.14699	2.44900	0.83542	24
chr1	1390715	1391160	KI292T_peak_251	39	.	2.73254	3.98149	2.16349	410
chr1	1393752	1393954	KI292T_peak_252	20	.	1.95181	2.00455	0.49900	19
chr1	1397177	1398501	KI292T_peak_253	221	.	7.22170	22.11518	19.77894	676
chr1	1406502	1407671	KI292T_peak_254	612	.	14.05305	61.25382	58.55423	631
chr1	1419152	1419430	KI292T_peak_255	51	.	3.12290	5.14889	3.24525	249
chr1	1424735	1424931	KI292T_peak_256	24	.	2.14699	2.44900	0.83542	92
chr1	1426295	1426475	KI292T_peak_257	34	.	2.53736	3.43966	1.67582	121
chr1	1430177	1430461	KI292T_peak_258	20	.	1.95181	2.00455	0.49900	54
chr1	1431044	1431705	KI292T_peak_259	51	.	3.12290	5.14889	3.24525	555
chr1	1437737	1438043	KI292T_peak_260	20	.	1.95181	2.00455	0.49900	128
chr1	1439751	1441402	KI292T_peak_261	1223	.	22.83620	122.38869	119.34493	824
chr1	1446601	1447783	KI292T_peak_262	1094	.	21.07957	109.44805	106.46814	829
chr1	1451383	1451613	KI292T_peak_263	20	.	1.95181	2.00455	0.49900	39
chr1	1453268	1453955	KI292T_peak_264	51	.	3.12290	5.14889	3.24525	496
chr1	1455245	1455760	KI292T_peak_265	45	.	2.92772	4.55179	2.68804	227
chr1	1460286	1460832	KI292T_peak_266	34	.	2.53736	3.43966	1.67582	374
chr1	1467997	1468618	KI292T_peak_267	34	.	2.53736	3.43966	1.67582	92
chr1	1473407	1473760	KI292T_peak_268	24	.	2.14699	2.44900	0.83542	295
chr1	1475015	1476130	KI292T_peak_269	77	.	3.90362	7.77790	5.74996	982
chr1	1478395	1479763	KI292T_peak_270	675	.	15.02895	67.55410	64.81225	841
chr1	1480177	1480466	KI292T_peak_271	24	.	2.14699	2.44900	0.83542	137
chr1	1482603	1482833	KI292T_peak_272	29	.	2.34217	2.92814	1.23061	26
chr1	1484976	1485276	KI292T_peak_273	34	.	2.53736	3.43966	1.67582	256
chr1	1490068	1491556	KI292T_peak_274	39	.	2.73254	3.98149	2.16349	950
chr1	1493695	1494204	KI292T_peak_275	34	.	2.53736	3.43966	1.67582	262
chr1	1502342	1502706	KI292T_peak_276	51	.	3.12290	5.14889	3.24525	269
chr1	1509112	1511405	KI292T_peak_277	354	.	9.75906	35.47431	32.98349	1129
chr1	1517287	1517506	KI292T_peak_278	20	.	1.95181	2.00455	0.49900	182
chr1	1518929	1519214	KI292T_peak_279	34	.	2.53736	3.43966	1.67582	191
chr1	1542536	1542749	KI292T_peak_280	29	.	2.34217	2.92814	1.23061	107
chr1	1549276	1553005	KI292T_peak_281	2285	.	36.10852	228.57309	225.06425	1718
chr1	1553623	1554326	KI292T_peak_282	45	.	2.92772	4.55179	2.68804	530
chr1	1554672	1555190	KI292T_peak_283	39	.	2.73254	3.98149	2.16349	115
chr1	1556229	1556638	KI292T_peak_284	34	.	2.53736	3.43966	1.67582	76
chr1	1556994	1557539	KI292T_peak_285	29	.	2.34217	2.92814	1.23061	260
chr1	1558689	1559405	KI292T_peak_286	39	.	2.73254	3.98149	2.16349	76
chr1	1560361	1560633	KI292T_peak_287	34	.	2.53736	3.43966	1.67582	144
chr1	1562625	1562991	KI292T_peak_288	39	.	2.73254	3.98149	2.16349	234
chr1	1563994	1566440	KI292T_peak_289	99	.	4.48917	9.97115	7.87115	1736
chr1	1567332	1567654	KI292T_peak_290	29	.	2.34217	2.92814	1.23061	90
chr1	1572742	1573039	KI292T_peak_291	29	.	2.34217	2.92814	1.23061	104
chr1	1582950	1583534	KI292T_peak_292	39	.	2.73254	3.98149	2.16349	156
chr1	1590237	1590977	KI292T_peak_293	343	.	9.56388	34.38984	31.90981	402
chr1	1597799	1598172	KI292T_peak_294	34	.	2.53736	3.43966	1.67582	68
chr1	1610024	1610258	KI292T_peak_295	24	.	2.14699	2.44900	0.83542	57
chr1	1623784	1624993	KI292T_peak_296	3783	.	52.89410	378.30524	374.21289	498
chr1	1625372	1626069	KI292T_peak_297	64	.	3.51326	6.41777	4.44668	516
chr1	1655172	1656296	KI292T_peak_298	1066	.	20.68921	106.61544	103.65023	729
chr1	1677077	1678205	KI292T_peak_299	1401	.	25.17837	140.10498	136.97682	531
chr1	1678561	1678749	KI292T_peak_300	39	.	2.73254	3.98149	2.16349	97
chr1	1684622	1685105	KI292T_peak_301	34	.	2.53736	3.43966	1.67582	254
chr1	1685595	1686043	KI292T_peak_302	29	.	2.34217	2.92814	1.23061	260
chr1	1687396	1687576	KI292T_peak_303	29	.	2.34217	2.92814	1.23061	150
chr1	1689641	1690906	KI292T_peak_304	291	.	8.58797	29.10230	26.67839	749
chr1	1691551	1691947	KI292T_peak_305	29	.	2.34217	2.92814	1.23061	231
chr1	1706921	1707237	KI292T_peak_306	24	.	2.14699	2.44900	0.83542	159
chr1	1708866	1710836	KI292T_peak_307	291	.	8.58797	29.10230	26.67839	1466
chr1	1711132	1713184	KI292T_peak_308	322	.	9.17352	32.24730	29.78922	845
chr1	1714153	1714923	KI292T_peak_309	192	.	6.63616	19.28788	16.99418	308
chr1	1724857	1725175	KI292T_peak_310	24	.	2.14699	2.44900	0.83542	145
chr1	1729642	1730012	KI292T_peak_311	29	.	2.34217	2.92814	1.23061	129
chr1	1730679	1730957	KI292T_peak_312	29	.	2.34217	2.92814	1.23061	166
chr1	1747443	1747748	KI292T_peak_313	29	.	2.34217	2.92814	1.23061	168
chr1	1771834	1772039	KI292T_peak_314	45	.	2.92772	4.55179	2.68804	36
chr1	1773791	1774078	KI292T_peak_315	39	.	2.73254	3.98149	2.16349	62
chr1	1774339	1774532	KI292T_peak_316	34	.	2.53736	3.43966	1.67582	61
chr1	1779240	1779619	KI292T_peak_317	29	.	2.34217	2.92814	1.23061	354
chr1	1780583	1780962	KI292T_peak_318	51	.	3.12290	5.14889	3.24525	280
chr1	1784185	1784399	KI292T_peak_319	20	.	1.95181	2.00455	0.49900	17
chr1	1787129	1787615	KI292T_peak_320	51	.	3.12290	5.14889	3.24525	126
chr1	1788539	1789037	KI292T_peak_321	57	.	3.31808	5.77134	3.83241	416
chr1	1789997	1790596	KI292T_peak_322	92	.	4.29399	9.22086	7.14347	360
chr1	1792534	1792863	KI292T_peak_323	24	.	2.14699	2.44900	0.83542	73
chr1	1800611	1800873	KI292T_peak_324	29	.	2.34217	2.92814	1.23061	76
chr1	1804493	1804917	KI292T_peak_325	64	.	3.51326	6.41777	4.44668	288
chr1	1813223	1813618	KI292T_peak_326	70	.	3.70844	7.08699	5.08642	244
chr1	1819358	1819543	KI292T_peak_327	24	.	2.14699	2.44900	0.83542	32
chr1	1821206	1823506	KI292T_peak_328	1461	.	25.95910	146.12001	142.96397	1387
chr1	1823832	1824391	KI292T_peak_329	39	.	2.73254	3.98149	2.16349	310
chr1	1825580	1826282	KI292T_peak_330	131	.	5.26989	13.14700	10.96700	598
chr1	1837470	1842096	KI292T_peak_331	2603	.	39.81696	260.39145	256.75461	3116
chr1	1842281	1843164	KI292T_peak_332	64	.	3.51326	6.41777	4.44668	483
chr1	1845059	1846042	KI292T_peak_333	39	.	2.73254	3.98149	2.16349	51
chr1	1846615	1847417	KI292T_peak_334	57	.	3.31808	5.77134	3.83241	696
chr1	1847913	1848489	KI292T_peak_335	39	.	2.73254	3.98149	2.16349	314
chr1	1849135	1855298	KI292T_peak_336	4428	.	59.72544	442.89401	438.56760	1792
chr1	1855875	1856336	KI292T_peak_337	39	.	2.73254	3.98149	2.16349	325
chr1	1856794	1857537	KI292T_peak_338	70	.	3.70844	7.08699	5.08642	465
chr1	1869399	1870210	KI292T_peak_339	29	.	2.34217	2.92814	1.23061	774
chr1	1872616	1873093	KI292T_peak_340	29	.	2.34217	2.92814	1.23061	80
chr1	1874303	1874585	KI292T_peak_341	20	.	1.95181	2.00455	0.49900	121
chr1	1875401	1875899	KI292T_peak_342	64	.	3.51326	6.41777	4.44668	166
chr1	1888629	1889101	KI292T_peak_343	39	.	2.73254	3.98149	2.16349	153
chr1	1891361	1891698	KI292T_peak_344	77	.	3.90362	7.77790	5.74996	247
chr1	1895398	1895888	KI292T_peak_345	24	.	2.14699	2.44900	0.83542	305
chr1	1896398	1896721	KI292T_peak_346	24	.	2.14699	2.44900	0.83542	314
chr1	1901563	1901990	KI292T_peak_347	39	.	2.73254	3.98149	2.16349	123
chr1	1902293	1902508	KI292T_peak_348	29	.	2.34217	2.92814	1.23061	54
chr1	1906197	1906480	KI292T_peak_349	29	.	2.34217	2.92814	1.23061	193
chr1	1909805	1910258	KI292T_peak_350	45	.	2.92772	4.55179	2.68804	116
chr1	1914051	1914405	KI292T_peak_351	34	.	2.53736	3.43966	1.67582	251
chr1	1918818	1919073	KI292T_peak_352	39	.	2.73254	3.98149	2.16349	144
chr1	1920550	1921194	KI292T_peak_353	34	.	2.53736	3.43966	1.67582	232
chr1	1927703	1927925	KI292T_peak_354	115	.	4.87953	11.52549	9.38366	45
chr1	1931472	1931677	KI292T_peak_355	24	.	2.14699	2.44900	0.83542	187
chr1	1935002	1935676	KI292T_peak_356	39	.	2.73254	3.98149	2.16349	193
chr1	1945390	1945827	KI292T_peak_357	34	.	2.53736	3.43966	1.67582	315
chr1	1946259	1947204	KI292T_peak_358	45	.	2.92772	4.55179	2.68804	351
chr1	1947576	1947818	KI292T_peak_359	39	.	2.73254	3.98149	2.16349	182
chr1	1950963	1951183	KI292T_peak_360	34	.	2.53736	3.43966	1.67582	187
chr1	1956185	1957282	KI292T_peak_361	70	.	3.70844	7.08699	5.08642	947
chr1	1959471	1959657	KI292T_peak_362	29	.	2.34217	2.92814	1.23061	30
chr1	1969703	1970555	KI292T_peak_363	45	.	2.92772	4.55179	2.68804	54
chr1	1971375	1971847	KI292T_peak_364	34	.	2.53736	3.43966	1.67582	47
chr1	1973059	1973507	KI292T_peak_365	77	.	3.90362	7.77790	5.74996	313
chr1	1975878	1977012	KI292T_peak_366	165	.	6.05062	16.57312	14.32506	546
chr1	1977609	1978145	KI292T_peak_367	77	.	3.90362	7.77790	5.74996	501
chr1	1981071	1982420	KI292T_peak_368	1431	.	25.56874	143.10590	139.96373	678
chr1	1982840	1983314	KI292T_peak_369	39	.	2.73254	3.98149	2.16349	288
chr1	1984359	1985448	KI292T_peak_370	45	.	2.92772	4.55179	2.68804	137
chr1	1985856	1986229	KI292T_peak_371	24	.	2.14699	2.44900	0.83542	142
chr1	1987410	1987819	KI292T_peak_372	39	.	2.73254	3.98149	2.16349	115
chr1	1998912	1999237	KI292T_peak_373	29	.	2.34217	2.92814	1.23061	298
chr1	1999604	1999840	KI292T_peak_374	29	.	2.34217	2.92814	1.23061	130
chr1	2002542	2002798	KI292T_peak_375	39	.	2.73254	3.98149	2.16349	160
chr1	2019499	2019685	KI292T_peak_376	29	.	2.34217	2.92814	1.23061	124
chr1	2024562	2024846	KI292T_peak_377	45	.	2.92772	4.55179	2.68804	165
chr1	2025253	2025646	KI292T_peak_378	45	.	2.92772	4.55179	2.68804	228
chr1	2028850	2029119	KI292T_peak_379	39	.	2.73254	3.98149	2.16349	139
chr1	2029351	2029698	KI292T_peak_380	24	.	2.14699	2.44900	0.83542	52
chr1	2031538	2031888	KI292T_peak_381	29	.	2.34217	2.92814	1.23061	70
chr1	2036149	2036520	KI292T_peak_382	39	.	2.73254	3.98149	2.16349	36
chr1	2039603	2040139	KI292T_peak_383	34	.	2.53736	3.43966	1.67582	73
chr1	2043848	2044282	KI292T_peak_384	45	.	2.92772	4.55179	2.68804	56
chr1	2063738	2065473	KI292T_peak_385	1491	.	26.34946	149.14713	145.97717	1047
chr1	2066152	2066567	KI292T_peak_386	39	.	2.73254	3.98149	2.16349	175
chr1	2069301	2070066	KI292T_peak_387	45	.	2.92772	4.55179	2.68804	736
chr1	2071278	2071658	KI292T_peak_388	45	.	2.92772	4.55179	2.68804	264
chr1	2074272	2074650	KI292T_peak_389	70	.	3.70844	7.08699	5.08642	178
chr1	2077602	2078243	KI292T_peak_390	45	.	2.92772	4.55179	2.68804	500
chr1	2078714	2078932	KI292T_peak_391	24	.	2.14699	2.44900	0.83542	63
chr1	2079776	2080750	KI292T_peak_392	156	.	5.85544	15.69497	13.46302	568
chr1	2082440	2083532	KI292T_peak_393	107	.	4.68435	10.73960	8.61810	425
chr1	2089379	2089576	KI292T_peak_394	24	.	2.14699	2.44900	0.83542	97
chr1	2092638	2093132	KI292T_peak_395	51	.	3.12290	5.14889	3.24525	258
chr1	2105716	2106134	KI292T_peak_396	84	.	4.09880	8.48949	6.43601	157
chr1	2110683	2111126	KI292T_peak_397	34	.	2.53736	3.43966	1.67582	214
chr1	2111525	2111822	KI292T_peak_398	20	.	1.95181	2.00455	0.49900	71
chr1	2114656	2115171	KI292T_peak_399	29	.	2.34217	2.92814	1.23061	266
chr1	2119968	2122544	KI292T_peak_400	1209	.	22.64102	120.93563	117.89879	1208
chr1	2123388	2123627	KI292T_peak_401	29	.	2.34217	2.92814	1.23061	96
chr1	2123904	2127671	KI292T_peak_402	2757	.	41.57359	275.73550	272.03723	2658
chr1	2127898	2129086	KI292T_peak_403	51	.	3.12290	5.14889	3.24525	782
chr1	2129832	2131643	KI292T_peak_404	1137	.	21.66511	113.72687	110.72511	1068
chr1	2132604	2133807	KI292T_peak_405	39	.	2.73254	3.98149	2.16349	473
chr1	2134215	2142547	KI292T_peak_406	2860	.	42.74468	286.05685	282.31744	2525
chr1	2143116	2149964	KI292T_peak_407	2485	.	38.45070	248.57574	244.98599	1128
chr1	2151691	2152406	KI292T_peak_408	29	.	2.34217	2.92814	1.23061	567
chr1	2157637	2164318	KI292T_peak_409	5381	.	69.48450	538.13544	533.49890	1599
chr1	2165284	2166568	KI292T_peak_410	333	.	9.36870	33.31411	30.84500	696
chr1	2169216	2170472	KI292T_peak_411	99	.	4.48917	9.97115	7.87115	900
chr1	2171084	2172440	KI292T_peak_412	479	.	11.90605	47.93557	45.33503	738
chr1	2173060	2173450	KI292T_peak_413	34	.	2.53736	3.43966	1.67582	370
chr1	2173698	2174158	KI292T_peak_414	29	.	2.34217	2.92814	1.23061	122
chr1	2177638	2178383	KI292T_peak_415	77	.	3.90362	7.77790	5.74996	687
chr1	2179085	2180550	KI292T_peak_416	250	.	7.80725	25.04612	22.67061	924
chr1	2181559	2183524	KI292T_peak_417	726	.	15.80968	72.69554	69.92113	751
chr1	2185412	2185666	KI292T_peak_418	39	.	2.73254	3.98149	2.16349	20
chr1	2186951	2187901	KI292T_peak_419	39	.	2.73254	3.98149	2.16349	613
chr1	2190709	2191107	KI292T_peak_420	45	.	2.92772	4.55179	2.68804	47
chr1	2197389	2197796	KI292T_peak_421	45	.	2.92772	4.55179	2.68804	204
chr1	2198853	2199933	KI292T_peak_422	77	.	3.90362	7.77790	5.74996	371
chr1	2201567	2202688	KI292T_peak_423	34	.	2.53736	3.43966	1.67582	730
chr1	2203324	2203967	KI292T_peak_424	39	.	2.73254	3.98149	2.16349	68
chr1	2204214	2205360	KI292T_peak_425	139	.	5.46507	13.98143	11.78344	775
chr1	2205920	2206099	KI292T_peak_426	51	.	3.12290	5.14889	3.24525	134
chr1	2207106	2208233	KI292T_peak_427	131	.	5.26989	13.14700	10.96700	347
chr1	2209465	2211986	KI292T_peak_428	148	.	5.66025	14.83092	12.61563	1265
chr1	2214244	2214687	KI292T_peak_429	34	.	2.53736	3.43966	1.67582	347
chr1	2215096	2215452	KI292T_peak_430	29	.	2.34217	2.92814	1.23061	108
chr1	2215763	2216325	KI292T_peak_431	64	.	3.51326	6.41777	4.44668	408
chr1	2220332	2220832	KI292T_peak_432	29	.	2.34217	2.92814	1.23061	60
chr1	2221418	2223174	KI292T_peak_433	115	.	4.87953	11.52549	9.38366	849
chr1	2223629	2224847	KI292T_peak_434	34	.	2.53736	3.43966	1.67582	423
chr1	2225628	2226106	KI292T_peak_435	29	.	2.34217	2.92814	1.23061	364
chr1	2228148	2228384	KI292T_peak_436	34	.	2.53736	3.43966	1.67582	155
chr1	2229301	2229541	KI292T_peak_437	57	.	3.31808	5.77134	3.83241	95
chr1	2230553	2234643	KI292T_peak_438	165	.	6.05062	16.57312	14.32506	1428
chr1	2235399	2235959	KI292T_peak_439	34	.	2.53736	3.43966	1.67582	305
chr1	2236153	2236429	KI292T_peak_440	29	.	2.34217	2.92814	1.23061	172
chr1	2238883	2239062	KI292T_peak_441	29	.	2.34217	2.92814	1.23061	55
chr1	2241575	2242058	KI292T_peak_442	34	.	2.53736	3.43966	1.67582	175
chr1	2242548	2243376	KI292T_peak_443	70	.	3.70844	7.08699	5.08642	359
chr1	2244133	2248034	KI292T_peak_444	183	.	6.44098	18.36997	16.09108	2531
chr1	2248375	2249586	KI292T_peak_445	57	.	3.31808	5.77134	3.83241	574
chr1	2249883	2250283	KI292T_peak_446	34	.	2.53736	3.43966	1.67582	66
chr1	2250942	2251127	KI292T_peak_447	24	.	2.14699	2.44900	0.83542	165
chr1	2251778	2252491	KI292T_peak_448	45	.	2.92772	4.55179	2.68804	78
chr1	2253086	2254572	KI292T_peak_449	92	.	4.29399	9.22086	7.14347	709
chr1	2260014	2260286	KI292T_peak_450	29	.	2.34217	2.92814	1.23061	23
chr1	2261139	2261519	KI292T_peak_451	34	.	2.53736	3.43966	1.67582	35
chr1	2265702	2265887	KI292T_peak_452	34	.	2.53736	3.43966	1.67582	19
chr1	2268669	2268871	KI292T_peak_453	29	.	2.34217	2.92814	1.23061	80
chr1	2270318	2270826	KI292T_peak_454	34	.	2.53736	3.43966	1.67582	340
chr1	2271837	2272540	KI292T_peak_455	29	.	2.34217	2.92814	1.23061	114
chr1	2276919	2277117	KI292T_peak_456	29	.	2.34217	2.92814	1.23061	27
chr1	2278961	2279153	KI292T_peak_457	24	.	2.14699	2.44900	0.83542	57
chr1	2283264	2283655	KI292T_peak_458	24	.	2.14699	2.44900	0.83542	294
chr1	2287601	2287826	KI292T_peak_459	29	.	2.34217	2.92814	1.23061	65
chr1	2305233	2305418	KI292T_peak_460	29	.	2.34217	2.92814	1.23061	99
chr1	2308021	2308482	KI292T_peak_461	34	.	2.53736	3.43966	1.67582	378
chr1	2312637	2314261	KI292T_peak_462	650	.	14.63859	65.01668	62.29156	712
chr1	2318748	2319092	KI292T_peak_463	34	.	2.53736	3.43966	1.67582	29
chr1	2319312	2319623	KI292T_peak_464	29	.	2.34217	2.92814	1.23061	163
chr1	2321849	2322071	KI292T_peak_465	29	.	2.34217	2.92814	1.23061	54
chr1	2322264	2323819	KI292T_peak_466	2912	.	43.33022	291.24435	287.48416	850
chr1	2324472	2324687	KI292T_peak_467	24	.	2.14699	2.44900	0.83542	9
chr1	2325064	2325492	KI292T_peak_468	39	.	2.73254	3.98149	2.16349	117
chr1	2333326	2333604	KI292T_peak_469	20	.	1.95181	2.00455	0.49900	102
chr1	2340421	2340683	KI292T_peak_470	24	.	2.14699	2.44900	0.83542	77
chr1	2343217	2346318	KI292T_peak_471	2252	.	35.71816	225.27151	221.77615	920
chr1	2347169	2347623	KI292T_peak_472	34	.	2.53736	3.43966	1.67582	304
chr1	2347926	2348265	KI292T_peak_473	29	.	2.34217	2.92814	1.23061	309
chr1	2359681	2360123	KI292T_peak_474	39	.	2.73254	3.98149	2.16349	87
chr1	2361300	2361574	KI292T_peak_475	24	.	2.14699	2.44900	0.83542	18
chr1	2363322	2363816	KI292T_peak_476	39	.	2.73254	3.98149	2.16349	109
chr1	2364058	2364358	KI292T_peak_477	45	.	2.92772	4.55179	2.68804	256
chr1	2369689	2369940	KI292T_peak_478	45	.	2.92772	4.55179	2.68804	167
chr1	2376541	2377034	KI292T_peak_479	39	.	2.73254	3.98149	2.16349	341
chr1	2377328	2377566	KI292T_peak_480	29	.	2.34217	2.92814	1.23061	62
chr1	2378204	2378421	KI292T_peak_481	24	.	2.14699	2.44900	0.83542	182
chr1	2378923	2379313	KI292T_peak_482	29	.	2.34217	2.92814	1.23061	109
chr1	2383736	2385809	KI292T_peak_483	51	.	3.12290	5.14889	3.24525	114
chr1	2386212	2386532	KI292T_peak_484	39	.	2.73254	3.98149	2.16349	159
chr1	2387990	2388496	KI292T_peak_485	24	.	2.14699	2.44900	0.83542	131
chr1	2391267	2391734	KI292T_peak_486	343	.	9.56388	34.38984	31.90981	175
chr1	2392314	2392624	KI292T_peak_487	29	.	2.34217	2.92814	1.23061	77
chr1	2396614	2396921	KI292T_peak_488	51	.	3.12290	5.14889	3.24525	235
chr1	2399138	2400067	KI292T_peak_489	70	.	3.70844	7.08699	5.08642	627
chr1	2400287	2400485	KI292T_peak_490	24	.	2.14699	2.44900	0.83542	19
chr1	2400784	2401050	KI292T_peak_491	24	.	2.14699	2.44900	0.83542	164
chr1	2402652	2403083	KI292T_peak_492	24	.	2.14699	2.44900	0.83542	221
chr1	2403561	2403940	KI292T_peak_493	34	.	2.53736	3.43966	1.67582	321
chr1	2404820	2407284	KI292T_peak_494	551	.	13.07714	55.10317	52.44748	1917
chr1	2407628	2407952	KI292T_peak_495	24	.	2.14699	2.44900	0.83542	248
chr1	2411418	2414523	KI292T_peak_496	444	.	11.32051	44.44545	41.87359	1237
chr1	2414703	2414933	KI292T_peak_497	45	.	2.92772	4.55179	2.68804	62
chr1	2415664	2416460	KI292T_peak_498	39	.	2.73254	3.98149	2.16349	505
chr1	2418250	2418499	KI292T_peak_499	39	.	2.73254	3.98149	2.16349	49
chr1	2422945	2423933	KI292T_peak_500	45	.	2.92772	4.55179	2.68804	288
chr1	2424409	2424686	KI292T_peak_501	34	.	2.53736	3.43966	1.67582	141
chr1	2425028	2425319	KI292T_peak_502	34	.	2.53736	3.43966	1.67582	50
chr1	2426529	2427295	KI292T_peak_503	70	.	3.70844	7.08699	5.08642	319
chr1	2427545	2429019	KI292T_peak_504	84	.	4.09880	8.48949	6.43601	665
chr1	2429575	2429793	KI292T_peak_505	24	.	2.14699	2.44900	0.83542	35
chr1	2431120	2431390	KI292T_peak_506	29	.	2.34217	2.92814	1.23061	205
chr1	2433803	2434366	KI292T_peak_507	34	.	2.53736	3.43966	1.67582	232
chr1	2436159	2436440	KI292T_peak_508	24	.	2.14699	2.44900	0.83542	118
chr1	2437535	2439036	KI292T_peak_509	70	.	3.70844	7.08699	5.08642	1258
chr1	2439474	2439926	KI292T_peak_510	45	.	2.92772	4.55179	2.68804	300
chr1	2441042	2441814	KI292T_peak_511	45	.	2.92772	4.55179	2.68804	647
chr1	2444306	2444555	KI292T_peak_512	34	.	2.53736	3.43966	1.67582	108
chr1	2445503	2445749	KI292T_peak_513	20	.	1.95181	2.00455	0.49900	145
chr1	2449353	2449629	KI292T_peak_514	34	.	2.53736	3.43966	1.67582	178
chr1	2449920	2450574	KI292T_peak_515	34	.	2.53736	3.43966	1.67582	118
chr1	2451375	2451722	KI292T_peak_516	34	.	2.53736	3.43966	1.67582	210
chr1	2453741	2454436	KI292T_peak_517	115	.	4.87953	11.52549	9.38366	500
chr1	2457172	2463644	KI292T_peak_518	4002	.	55.23627	400.24115	396.06888	610
chr1	2466298	2466618	KI292T_peak_519	51	.	3.12290	5.14889	3.24525	167
chr1	2467060	2467294	KI292T_peak_520	34	.	2.53736	3.43966	1.67582	132
chr1	2469005	2469443	KI292T_peak_521	51	.	3.12290	5.14889	3.24525	246
chr1	2469682	2471003	KI292T_peak_522	39	.	2.73254	3.98149	2.16349	309
chr1	2471244	2471874	KI292T_peak_523	29	.	2.34217	2.92814	1.23061	32
chr1	2473434	2474055	KI292T_peak_524	29	.	2.34217	2.92814	1.23061	601
chr1	2474462	2474721	KI292T_peak_525	24	.	2.14699	2.44900	0.83542	5
chr1	2474919	2482180	KI292T_peak_526	3583	.	50.74711	358.39944	354.37875	3600
chr1	2482460	2483686	KI292T_peak_527	57	.	3.31808	5.77134	3.83241	535
chr1	2483894	2484105	KI292T_peak_528	34	.	2.53736	3.43966	1.67582	62
chr1	2484380	2484683	KI292T_peak_529	39	.	2.73254	3.98149	2.16349	127
chr1	2485236	2492498	KI292T_peak_530	1816	.	30.44827	181.67203	178.35889	1994
chr1	2492711	2496925	KI292T_peak_531	211	.	7.02652	21.16082	18.83842	923
chr1	2497472	2498125	KI292T_peak_532	45	.	2.92772	4.55179	2.68804	501
chr1	2498803	2499320	KI292T_peak_533	34	.	2.53736	3.43966	1.67582	314
chr1	2499799	2500090	KI292T_peak_534	29	.	2.34217	2.92814	1.23061	90
chr1	2507132	2510412	KI292T_peak_535	1356	.	24.59283	135.62881	132.52213	2766
chr1	2511168	2511357	KI292T_peak_536	24	.	2.14699	2.44900	0.83542	6
chr1	2513010	2513419	KI292T_peak_537	34	.	2.53736	3.43966	1.67582	236
chr1	2514911	2515901	KI292T_peak_538	64	.	3.51326	6.41777	4.44668	271
chr1	2516185	2520351	KI292T_peak_539	6106	.	76.70621	610.60388	605.75439	1811
chr1	2520544	2521111	KI292T_peak_540	39	.	2.73254	3.98149	2.16349	469
chr1	2521648	2521863	KI292T_peak_541	34	.	2.53736	3.43966	1.67582	142
chr1	2524214	2524533	KI292T_peak_542	39	.	2.73254	3.98149	2.16349	168
chr1	2524789	2525185	KI292T_peak_543	39	.	2.73254	3.98149	2.16349	374
chr1	2525589	2526178	KI292T_peak_544	34	.	2.53736	3.43966	1.67582	35
chr1	2526583	2526838	KI292T_peak_545	34	.	2.53736	3.43966	1.67582	129
chr1	2530007	2530217	KI292T_peak_546	34	.	2.53736	3.43966	1.67582	44
chr1	2534744	2535341	KI292T_peak_547	29	.	2.34217	2.92814	1.23061	231
chr1	2537827	2538136	KI292T_peak_548	29	.	2.34217	2.92814	1.23061	242
chr1	2541387	2541681	KI292T_peak_549	29	.	2.34217	2.92814	1.23061	92
chr1	2557241	2557458	KI292T_peak_550	29	.	2.34217	2.92814	1.23061	49
chr1	2560747	2560944	KI292T_peak_551	34	.	2.53736	3.43966	1.67582	88
chr1	2562258	2562509	KI292T_peak_552	24	.	2.14699	2.44900	0.83542	57
chr1	2566677	2566882	KI292T_peak_553	45	.	2.92772	4.55179	2.68804	52
chr1	2569400	2572763	KI292T_peak_554	84	.	4.09880	8.48949	6.43601	2348
chr1	2573002	2573410	KI292T_peak_555	29	.	2.34217	2.92814	1.23061	138
chr1	2573628	2575669	KI292T_peak_556	587	.	13.66268	58.77502	56.09280	1064
chr1	2575895	2576581	KI292T_peak_557	45	.	2.92772	4.55179	2.68804	294
chr1	2585086	2586475	KI292T_peak_558	64	.	3.51326	6.41777	4.44668	293
chr1	2588541	2589876	KI292T_peak_559	211	.	7.02652	21.16082	18.83842	202
chr1	2606418	2606918	KI292T_peak_560	92	.	4.29399	9.22086	7.14347	150
chr1	2614844	2615136	KI292T_peak_561	51	.	3.12290	5.14889	3.24525	212
chr1	2615375	2616018	KI292T_peak_562	250	.	7.80725	25.04612	22.67061	329
chr1	2616418	2617061	KI292T_peak_563	29	.	2.34217	2.92814	1.23061	611
chr1	2617598	2618215	KI292T_peak_564	92	.	4.29399	9.22086	7.14347	443
chr1	2618466	2620828	KI292T_peak_565	139	.	5.46507	13.98143	11.78344	1137
chr1	2623957	2624253	KI292T_peak_566	34	.	2.53736	3.43966	1.67582	136
chr1	2624682	2625008	KI292T_peak_567	34	.	2.53736	3.43966	1.67582	28
chr1	2627820	2631066	KI292T_peak_568	107	.	4.68435	10.73960	8.61810	1593
chr1	2631671	2632415	KI292T_peak_569	24	.	2.14699	2.44900	0.83542	178
chr1	2688053	2689560	KI292T_peak_570	77	.	3.90362	7.77790	5.74996	805
chr1	2705839	2706043	KI292T_peak_571	29	.	2.34217	2.92814	1.23061	35
chr1	2716513	2717470	KI292T_peak_572	45	.	2.92772	4.55179	2.68804	415
chr1	2718236	2718705	KI292T_peak_573	39	.	2.73254	3.98149	2.16349	436
chr1	2725474	2725802	KI292T_peak_574	29	.	2.34217	2.92814	1.23061	188
chr1	2726155	2726380	KI292T_peak_575	34	.	2.53736	3.43966	1.67582	77
chr1	2727548	2727950	KI292T_peak_576	29	.	2.34217	2.92814	1.23061	18
chr1	2734982	2735566	KI292T_peak_577	57	.	3.31808	5.77134	3.83241	231
chr1	2737737	2737940	KI292T_peak_578	29	.	2.34217	2.92814	1.23061	48
chr1	2738126	2738893	KI292T_peak_579	165	.	6.05062	16.57312	14.32506	546
chr1	2745066	2745415	KI292T_peak_580	45	.	2.92772	4.55179	2.68804	246
chr1	2749092	2749362	KI292T_peak_581	29	.	2.34217	2.92814	1.23061	242
chr1	2752973	2753171	KI292T_peak_582	34	.	2.53736	3.43966	1.67582	25
chr1	2754240	2754742	KI292T_peak_583	29	.	2.34217	2.92814	1.23061	258
chr1	2764152	2764380	KI292T_peak_584	29	.	2.34217	2.92814	1.23061	157
chr1	2765783	2766095	KI292T_peak_585	99	.	4.48917	9.97115	7.87115	129
chr1	2767355	2767656	KI292T_peak_586	29	.	2.34217	2.92814	1.23061	73
chr1	2768412	2768684	KI292T_peak_587	34	.	2.53736	3.43966	1.67582	167
chr1	2781756	2782263	KI292T_peak_588	29	.	2.34217	2.92814	1.23061	60
chr1	2784173	2784444	KI292T_peak_589	29	.	2.34217	2.92814	1.23061	114
chr1	2785664	2786138	KI292T_peak_590	39	.	2.73254	3.98149	2.16349	423
chr1	2796879	2797337	KI292T_peak_591	34	.	2.53736	3.43966	1.67582	115
chr1	2798020	2798209	KI292T_peak_592	29	.	2.34217	2.92814	1.23061	44
chr1	2798524	2798952	KI292T_peak_593	45	.	2.92772	4.55179	2.68804	164
chr1	2800210	2800390	KI292T_peak_594	39	.	2.73254	3.98149	2.16349	120
chr1	2801723	2802103	KI292T_peak_595	29	.	2.34217	2.92814	1.23061	150
chr1	2816982	2817354	KI292T_peak_596	24	.	2.14699	2.44900	0.83542	57
chr1	2817791	2818067	KI292T_peak_597	45	.	2.92772	4.55179	2.68804	246
chr1	2818703	2819165	KI292T_peak_598	45	.	2.92772	4.55179	2.68804	372
chr1	2820078	2820440	KI292T_peak_599	29	.	2.34217	2.92814	1.23061	132
chr1	2820823	2821006	KI292T_peak_600	29	.	2.34217	2.92814	1.23061	120
chr1	2824408	2824895	KI292T_peak_601	29	.	2.34217	2.92814	1.23061	284
chr1	2825192	2825432	KI292T_peak_602	34	.	2.53736	3.43966	1.67582	96
chr1	2826311	2826559	KI292T_peak_603	34	.	2.53736	3.43966	1.67582	90
chr1	2827401	2828044	KI292T_peak_604	29	.	2.34217	2.92814	1.23061	145
chr1	2829442	2829632	KI292T_peak_605	29	.	2.34217	2.92814	1.23061	141
chr1	2829851	2830047	KI292T_peak_606	24	.	2.14699	2.44900	0.83542	105
chr1	2832380	2833151	KI292T_peak_607	29	.	2.34217	2.92814	1.23061	318
chr1	2838539	2838808	KI292T_peak_608	29	.	2.34217	2.92814	1.23061	254
chr1	2841140	2841826	KI292T_peak_609	39	.	2.73254	3.98149	2.16349	394
chr1	2842262	2842800	KI292T_peak_610	29	.	2.34217	2.92814	1.23061	425
chr1	2843089	2844060	KI292T_peak_611	51	.	3.12290	5.14889	3.24525	776
chr1	2846700	2847167	KI292T_peak_612	34	.	2.53736	3.43966	1.67582	272
chr1	2847871	2848063	KI292T_peak_613	20	.	1.95181	2.00455	0.49900	16
chr1	2860589	2860882	KI292T_peak_614	34	.	2.53736	3.43966	1.67582	88
chr1	2884328	2884611	KI292T_peak_615	29	.	2.34217	2.92814	1.23061	159
chr1	2885426	2885624	KI292T_peak_616	39	.	2.73254	3.98149	2.16349	164
chr1	2886655	2886911	KI292T_peak_617	29	.	2.34217	2.92814	1.23061	139
chr1	2889532	2889954	KI292T_peak_618	45	.	2.92772	4.55179	2.68804	292
chr1	2894324	2894662	KI292T_peak_619	29	.	2.34217	2.92814	1.23061	206
chr1	2901106	2901431	KI292T_peak_620	24	.	2.14699	2.44900	0.83542	174
chr1	2921634	2921829	KI292T_peak_621	24	.	2.14699	2.44900	0.83542	30
chr1	2930392	2930598	KI292T_peak_622	24	.	2.14699	2.44900	0.83542	5
chr1	2932027	2932515	KI292T_peak_623	39	.	2.73254	3.98149	2.16349	237
chr1	2934389	2934820	KI292T_peak_624	45	.	2.92772	4.55179	2.68804	118
chr1	2939540	2939840	KI292T_peak_625	57	.	3.31808	5.77134	3.83241	138
chr1	2942824	2943109	KI292T_peak_626	20	.	1.95181	2.00455	0.49900	87
chr1	2948142	2948684	KI292T_peak_627	39	.	2.73254	3.98149	2.16349	290
chr1	2949038	2949444	KI292T_peak_628	34	.	2.53736	3.43966	1.67582	285
chr1	2952978	2953393	KI292T_peak_629	34	.	2.53736	3.43966	1.67582	77
chr1	2954985	2955247	KI292T_peak_630	29	.	2.34217	2.92814	1.23061	75
chr1	2956715	2957294	KI292T_peak_631	39	.	2.73254	3.98149	2.16349	5
chr1	2966392	2967081	KI292T_peak_632	45	.	2.92772	4.55179	2.68804	167
chr1	2976744	2977724	KI292T_peak_633	51	.	3.12290	5.14889	3.24525	550
chr1	2982484	2982961	KI292T_peak_634	34	.	2.53736	3.43966	1.67582	203
chr1	2986146	2986391	KI292T_peak_635	34	.	2.53736	3.43966	1.67582	71
chr1	2986755	2986961	KI292T_peak_636	20	.	1.95181	2.00455	0.49900	39
chr1	2988017	2988303	KI292T_peak_637	34	.	2.53736	3.43966	1.67582	147
chr1	2992333	2992702	KI292T_peak_638	24	.	2.14699	2.44900	0.83542	201
chr1	2996261	2996503	KI292T_peak_639	29	.	2.34217	2.92814	1.23061	36
chr1	3000432	3001116	KI292T_peak_640	70	.	3.70844	7.08699	5.08642	412
chr1	3001344	3001612	KI292T_peak_641	29	.	2.34217	2.92814	1.23061	52
chr1	3002048	3002229	KI292T_peak_642	39	.	2.73254	3.98149	2.16349	47
chr1	3002759	3003003	KI292T_peak_643	29	.	2.34217	2.92814	1.23061	3
chr1	3007034	3007598	KI292T_peak_644	29	.	2.34217	2.92814	1.23061	83
chr1	3010945	3011381	KI292T_peak_645	45	.	2.92772	4.55179	2.68804	195
chr1	3011767	3012217	KI292T_peak_646	24	.	2.14699	2.44900	0.83542	85
chr1	3012618	3012919	KI292T_peak_647	34	.	2.53736	3.43966	1.67582	205
chr1	3016537	3017088	KI292T_peak_648	39	.	2.73254	3.98149	2.16349	368
chr1	3018352	3019067	KI292T_peak_649	45	.	2.92772	4.55179	2.68804	358
chr1	3023744	3023973	KI292T_peak_650	29	.	2.34217	2.92814	1.23061	78
chr1	3024338	3024587	KI292T_peak_651	45	.	2.92772	4.55179	2.68804	97
chr1	3025968	3026257	KI292T_peak_652	24	.	2.14699	2.44900	0.83542	252
chr1	3029493	3029742	KI292T_peak_653	29	.	2.34217	2.92814	1.23061	140
chr1	3035474	3036061	KI292T_peak_654	29	.	2.34217	2.92814	1.23061	350
chr1	3039400	3040691	KI292T_peak_655	45	.	2.92772	4.55179	2.68804	721
chr1	3041463	3041889	KI292T_peak_656	20	.	1.95181	2.00455	0.49900	172
chr1	3043099	3043403	KI292T_peak_657	24	.	2.14699	2.44900	0.83542	257
chr1	3045560	3045797	KI292T_peak_658	24	.	2.14699	2.44900	0.83542	180
chr1	3050187	3050981	KI292T_peak_659	34	.	2.53736	3.43966	1.67582	163
chr1	3051412	3052073	KI292T_peak_660	45	.	2.92772	4.55179	2.68804	167
chr1	3052971	3053435	KI292T_peak_661	45	.	2.92772	4.55179	2.68804	184
chr1	3053621	3053969	KI292T_peak_662	34	.	2.53736	3.43966	1.67582	36
chr1	3054311	3054564	KI292T_peak_663	34	.	2.53736	3.43966	1.67582	81
chr1	3065981	3066363	KI292T_peak_664	39	.	2.73254	3.98149	2.16349	36
chr1	3066858	3067040	KI292T_peak_665	24	.	2.14699	2.44900	0.83542	6
chr1	3076753	3076935	KI292T_peak_666	29	.	2.34217	2.92814	1.23061	114
chr1	3079372	3079580	KI292T_peak_667	57	.	3.31808	5.77134	3.83241	172
chr1	3081024	3081987	KI292T_peak_668	39	.	2.73254	3.98149	2.16349	114
chr1	3086891	3088122	KI292T_peak_669	491	.	12.10123	49.11319	46.50329	394
chr1	3088778	3089638	KI292T_peak_670	70	.	3.70844	7.08699	5.08642	383
chr1	3091524	3092241	KI292T_peak_671	77	.	3.90362	7.77790	5.74996	131
chr1	3097526	3098444	KI292T_peak_672	77	.	3.90362	7.77790	5.74996	283
chr1	3101769	3102459	KI292T_peak_673	34	.	2.53736	3.43966	1.67582	160
chr1	3104025	3104363	KI292T_peak_674	34	.	2.53736	3.43966	1.67582	251
chr1	3104668	3105042	KI292T_peak_675	29	.	2.34217	2.92814	1.23061	120
chr1	3108598	3109001	KI292T_peak_676	45	.	2.92772	4.55179	2.68804	254
chr1	3109293	3109494	KI292T_peak_677	34	.	2.53736	3.43966	1.67582	86
chr1	3110211	3110634	KI292T_peak_678	24	.	2.14699	2.44900	0.83542	239
chr1	3112370	3112993	KI292T_peak_679	45	.	2.92772	4.55179	2.68804	242
chr1	3114399	3114783	KI292T_peak_680	34	.	2.53736	3.43966	1.67582	34
chr1	3116142	3116811	KI292T_peak_681	39	.	2.73254	3.98149	2.16349	516
chr1	3118394	3118649	KI292T_peak_682	24	.	2.14699	2.44900	0.83542	62
chr1	3123515	3123705	KI292T_peak_683	24	.	2.14699	2.44900	0.83542	81
chr1	3125019	3125301	KI292T_peak_684	24	.	2.14699	2.44900	0.83542	156
chr1	3128130	3128390	KI292T_peak_685	24	.	2.14699	2.44900	0.83542	245
chr1	3129153	3129338	KI292T_peak_686	45	.	2.92772	4.55179	2.68804	34
chr1	3129900	3130832	KI292T_peak_687	538	.	12.88196	53.89193	51.24521	613
chr1	3131044	3132046	KI292T_peak_688	51	.	3.12290	5.14889	3.24525	110
chr1	3134489	3134750	KI292T_peak_689	24	.	2.14699	2.44900	0.83542	103
chr1	3135551	3136659	KI292T_peak_690	1311	.	24.00729	131.18355	128.09799	505
chr1	3137163	3137763	KI292T_peak_691	51	.	3.12290	5.14889	3.24525	292
chr1	3138458	3139538	KI292T_peak_692	45	.	2.92772	4.55179	2.68804	733
chr1	3144242	3144667	KI292T_peak_693	29	.	2.34217	2.92814	1.23061	223
chr1	3145807	3146055	KI292T_peak_694	34	.	2.53736	3.43966	1.67582	85
chr1	3167067	3167330	KI292T_peak_695	29	.	2.34217	2.92814	1.23061	237
chr1	3167652	3168183	KI292T_peak_696	29	.	2.34217	2.92814	1.23061	415
chr1	3174422	3174799	KI292T_peak_697	29	.	2.34217	2.92814	1.23061	100
chr1	3185907	3187727	KI292T_peak_698	70	.	3.70844	7.08699	5.08642	1293
chr1	3188406	3188780	KI292T_peak_699	24	.	2.14699	2.44900	0.83542	241
chr1	3189806	3190212	KI292T_peak_700	34	.	2.53736	3.43966	1.67582	376
chr1	3194401	3194641	KI292T_peak_701	34	.	2.53736	3.43966	1.67582	14
chr1	3195741	3196236	KI292T_peak_702	39	.	2.73254	3.98149	2.16349	369
chr1	3198329	3198767	KI292T_peak_703	34	.	2.53736	3.43966	1.67582	237
chr1	3199096	3199602	KI292T_peak_704	34	.	2.53736	3.43966	1.67582	171
chr1	3201001	3201412	KI292T_peak_705	39	.	2.73254	3.98149	2.16349	89
chr1	3204604	3204960	KI292T_peak_706	39	.	2.73254	3.98149	2.16349	129
chr1	3222563	3223041	KI292T_peak_707	34	.	2.53736	3.43966	1.67582	88
chr1	3226815	3227010	KI292T_peak_708	29	.	2.34217	2.92814	1.23061	84
chr1	3228667	3229113	KI292T_peak_709	29	.	2.34217	2.92814	1.23061	82
chr1	3229823	3230010	KI292T_peak_710	70	.	3.70844	7.08699	5.08642	40
chr1	3235909	3236113	KI292T_peak_711	24	.	2.14699	2.44900	0.83542	163
chr1	3236666	3236858	KI292T_peak_712	39	.	2.73254	3.98149	2.16349	33
chr1	3238313	3238555	KI292T_peak_713	24	.	2.14699	2.44900	0.83542	28
chr1	3241757	3242340	KI292T_peak_714	34	.	2.53736	3.43966	1.67582	75
chr1	3245791	3246418	KI292T_peak_715	29	.	2.34217	2.92814	1.23061	368
chr1	3258433	3258616	KI292T_peak_716	34	.	2.53736	3.43966	1.67582	23
chr1	3262309	3262564	KI292T_peak_717	39	.	2.73254	3.98149	2.16349	149
chr1	3269435	3269849	KI292T_peak_718	39	.	2.73254	3.98149	2.16349	166
chr1	3271129	3271523	KI292T_peak_719	34	.	2.53736	3.43966	1.67582	186
chr1	3274696	3274922	KI292T_peak_720	24	.	2.14699	2.44900	0.83542	80
chr1	3279352	3279543	KI292T_peak_721	29	.	2.34217	2.92814	1.23061	148
chr1	3280297	3280563	KI292T_peak_722	34	.	2.53736	3.43966	1.67582	210
chr1	3282765	3283105	KI292T_peak_723	57	.	3.31808	5.77134	3.83241	99
chr1	3283825	3284095	KI292T_peak_724	20	.	1.95181	2.00455	0.49900	91
chr1	3294462	3294990	KI292T_peak_725	39	.	2.73254	3.98149	2.16349	339
chr1	3296619	3297440	KI292T_peak_726	92	.	4.29399	9.22086	7.14347	623
chr1	3298020	3298310	KI292T_peak_727	24	.	2.14699	2.44900	0.83542	174
chr1	3300221	3300691	KI292T_peak_728	34	.	2.53736	3.43966	1.67582	298
chr1	3304555	3304940	KI292T_peak_729	29	.	2.34217	2.92814	1.23061	356
chr1	3306916	3307129	KI292T_peak_730	45	.	2.92772	4.55179	2.68804	73
chr1	3318148	3318623	KI292T_peak_731	51	.	3.12290	5.14889	3.24525	193
chr1	3320059	3320267	KI292T_peak_732	34	.	2.53736	3.43966	1.67582	17
chr1	3324763	3325341	KI292T_peak_733	29	.	2.34217	2.92814	1.23061	61
chr1	3326785	3327045	KI292T_peak_734	64	.	3.51326	6.41777	4.44668	131
chr1	3330149	3330970	KI292T_peak_735	51	.	3.12290	5.14889	3.24525	711
chr1	3331472	3331671	KI292T_peak_736	39	.	2.73254	3.98149	2.16349	149
chr1	3331880	3332588	KI292T_peak_737	107	.	4.68435	10.73960	8.61810	418
chr1	3333245	3333443	KI292T_peak_738	24	.	2.14699	2.44900	0.83542	95
chr1	3335262	3335712	KI292T_peak_739	29	.	2.34217	2.92814	1.23061	55
chr1	3337256	3338026	KI292T_peak_740	34	.	2.53736	3.43966	1.67582	629
chr1	3338978	3340632	KI292T_peak_741	1848	.	30.83863	184.83621	181.50960	1199
chr1	3340876	3341689	KI292T_peak_742	139	.	5.46507	13.98143	11.78344	520
chr1	3342115	3342470	KI292T_peak_743	29	.	2.34217	2.92814	1.23061	312
chr1	3342780	3343129	KI292T_peak_744	51	.	3.12290	5.14889	3.24525	120
chr1	3344796	3345492	KI292T_peak_745	34	.	2.53736	3.43966	1.67582	600
chr1	3346752	3346979	KI292T_peak_746	29	.	2.34217	2.92814	1.23061	104
chr1	3349034	3349354	KI292T_peak_747	24	.	2.14699	2.44900	0.83542	238
chr1	3369066	3371925	KI292T_peak_748	1311	.	24.00729	131.18355	128.09799	902
chr1	3372110	3377591	KI292T_peak_749	1023	.	20.10366	102.39719	99.45394	4771
chr1	3378002	3378186	KI292T_peak_750	24	.	2.14699	2.44900	0.83542	76
chr1	3379148	3380339	KI292T_peak_751	64	.	3.51326	6.41777	4.44668	206
chr1	3381761	3381980	KI292T_peak_752	57	.	3.31808	5.77134	3.83241	104
chr1	3382746	3383772	KI292T_peak_753	70	.	3.70844	7.08699	5.08642	732
chr1	3383953	3384452	KI292T_peak_754	29	.	2.34217	2.92814	1.23061	250
chr1	3384696	3384948	KI292T_peak_755	39	.	2.73254	3.98149	2.16349	153
chr1	3385953	3386179	KI292T_peak_756	45	.	2.92772	4.55179	2.68804	63
chr1	3386933	3388087	KI292T_peak_757	51	.	3.12290	5.14889	3.24525	184
chr1	3388448	3388647	KI292T_peak_758	39	.	2.73254	3.98149	2.16349	15
chr1	3388888	3390188	KI292T_peak_759	51	.	3.12290	5.14889	3.24525	820
chr1	3390487	3390803	KI292T_peak_760	51	.	3.12290	5.14889	3.24525	152
chr1	3392544	3393263	KI292T_peak_761	39	.	2.73254	3.98149	2.16349	298
chr1	3393856	3394312	KI292T_peak_762	99	.	4.48917	9.97115	7.87115	21
chr1	3394548	3395029	KI292T_peak_763	57	.	3.31808	5.77134	3.83241	423
chr1	3395529	3397867	KI292T_peak_764	354	.	9.75906	35.47431	32.98349	1499
chr1	3398231	3400936	KI292T_peak_765	260	.	8.00243	26.04479	23.65685	2363
chr1	3407296	3409148	KI292T_peak_766	270	.	8.19761	27.05387	24.65369	662
chr1	3409940	3410894	KI292T_peak_767	29	.	2.34217	2.92814	1.23061	135
chr1	3411485	3411690	KI292T_peak_768	20	.	1.95181	2.00455	0.49900	96
chr1	3411918	3412119	KI292T_peak_769	24	.	2.14699	2.44900	0.83542	40
chr1	3413827	3414446	KI292T_peak_770	39	.	2.73254	3.98149	2.16349	483
chr1	3415280	3415625	KI292T_peak_771	24	.	2.14699	2.44900	0.83542	17
chr1	3416930	3417713	KI292T_peak_772	45	.	2.92772	4.55179	2.68804	395
chr1	3418561	3419247	KI292T_peak_773	575	.	13.46750	57.54480	54.87131	65
chr1	3420088	3422714	KI292T_peak_774	376	.	10.14942	37.66879	35.15691	860
chr1	3423461	3423648	KI292T_peak_775	24	.	2.14699	2.44900	0.83542	36
chr1	3424704	3424936	KI292T_peak_776	39	.	2.73254	3.98149	2.16349	87
chr1	3427512	3428116	KI292T_peak_777	34	.	2.53736	3.43966	1.67582	206
chr1	3428667	3428853	KI292T_peak_778	24	.	2.14699	2.44900	0.83542	99
chr1	3435973	3437107	KI292T_peak_779	57	.	3.31808	5.77134	3.83241	93
chr1	3437615	3438046	KI292T_peak_780	24	.	2.14699	2.44900	0.83542	71
chr1	3444873	3445090	KI292T_peak_781	29	.	2.34217	2.92814	1.23061	48
chr1	3445753	3449022	KI292T_peak_782	1816	.	30.44827	181.67203	178.35889	2304
chr1	3449290	3450153	KI292T_peak_783	51	.	3.12290	5.14889	3.24525	404
chr1	3452797	3454042	KI292T_peak_784	45	.	2.92772	4.55179	2.68804	562
chr1	3454689	3455061	KI292T_peak_785	24	.	2.14699	2.44900	0.83542	368
chr1	3456795	3457382	KI292T_peak_786	39	.	2.73254	3.98149	2.16349	530
chr1	3460285	3460607	KI292T_peak_787	24	.	2.14699	2.44900	0.83542	232
chr1	3464954	3466034	KI292T_peak_788	64	.	3.51326	6.41777	4.44668	416
chr1	3469760	3470169	KI292T_peak_789	39	.	2.73254	3.98149	2.16349	374
chr1	3471064	3471257	KI292T_peak_790	39	.	2.73254	3.98149	2.16349	135
chr1	3471959	3472249	KI292T_peak_791	39	.	2.73254	3.98149	2.16349	106
chr1	3473046	3473411	KI292T_peak_792	45	.	2.92772	4.55179	2.68804	54
chr1	3477739	3478023	KI292T_peak_793	34	.	2.53736	3.43966	1.67582	86
chr1	3479217	3479420	KI292T_peak_794	34	.	2.53736	3.43966	1.67582	11
chr1	3481479	3482288	KI292T_peak_795	57	.	3.31808	5.77134	3.83241	590
chr1	3482978	3483286	KI292T_peak_796	57	.	3.31808	5.77134	3.83241	174
chr1	3484791	3485057	KI292T_peak_797	24	.	2.14699	2.44900	0.83542	245
chr1	3487360	3487815	KI292T_peak_798	39	.	2.73254	3.98149	2.16349	164
chr1	3489183	3489369	KI292T_peak_799	24	.	2.14699	2.44900	0.83542	16
chr1	3493960	3494428	KI292T_peak_800	45	.	2.92772	4.55179	2.68804	81
chr1	3500870	3501056	KI292T_peak_801	29	.	2.34217	2.92814	1.23061	113
chr1	3501311	3501926	KI292T_peak_802	39	.	2.73254	3.98149	2.16349	367
chr1	3502568	3502859	KI292T_peak_803	24	.	2.14699	2.44900	0.83542	49
chr1	3511070	3511474	KI292T_peak_804	24	.	2.14699	2.44900	0.83542	149
chr1	3514060	3514312	KI292T_peak_805	39	.	2.73254	3.98149	2.16349	126
chr1	3516425	3516962	KI292T_peak_806	34	.	2.53736	3.43966	1.67582	118
chr1	3519439	3519867	KI292T_peak_807	45	.	2.92772	4.55179	2.68804	152
chr1	3527632	3528448	KI292T_peak_808	174	.	6.24580	17.46492	15.20121	598
chr1	3528671	3528889	KI292T_peak_809	20	.	1.95181	2.00455	0.49900	40
chr1	3529197	3529405	KI292T_peak_810	39	.	2.73254	3.98149	2.16349	192
chr1	3529737	3530074	KI292T_peak_811	29	.	2.34217	2.92814	1.23061	210
chr1	3534647	3534984	KI292T_peak_812	39	.	2.73254	3.98149	2.16349	19
chr1	3535565	3535995	KI292T_peak_813	156	.	5.85544	15.69497	13.46302	152
chr1	3537653	3538516	KI292T_peak_814	260	.	8.00243	26.04479	23.65685	173
chr1	3540137	3542341	KI292T_peak_815	1976	.	32.40008	197.60117	194.22107	1301
chr1	3546959	3547226	KI292T_peak_816	39	.	2.73254	3.98149	2.16349	162
chr1	3566141	3566940	KI292T_peak_817	752	.	16.20004	75.29845	72.50797	524
chr1	3585047	3586586	KI292T_peak_818	739	.	16.00486	73.99437	71.21191	356
chr1	3589084	3589424	KI292T_peak_819	24	.	2.14699	2.44900	0.83542	197
chr1	3593857	3594458	KI292T_peak_820	64	.	3.51326	6.41777	4.44668	451
chr1	3602410	3602780	KI292T_peak_821	39	.	2.73254	3.98149	2.16349	221
chr1	3605311	3605498	KI292T_peak_822	20	.	1.95181	2.00455	0.49900	57
chr1	3605926	3606124	KI292T_peak_823	29	.	2.34217	2.92814	1.23061	62
chr1	3608402	3609354	KI292T_peak_824	39	.	2.73254	3.98149	2.16349	287
chr1	3624973	3625206	KI292T_peak_825	29	.	2.34217	2.92814	1.23061	22
chr1	3629124	3629456	KI292T_peak_826	24	.	2.14699	2.44900	0.83542	2
chr1	3631062	3631719	KI292T_peak_827	39	.	2.73254	3.98149	2.16349	483
chr1	3631951	3632150	KI292T_peak_828	29	.	2.34217	2.92814	1.23061	88
chr1	3634498	3635184	KI292T_peak_829	39	.	2.73254	3.98149	2.16349	271
chr1	3636026	3636856	KI292T_peak_830	92	.	4.29399	9.22086	7.14347	761
chr1	3637616	3637981	KI292T_peak_831	29	.	2.34217	2.92814	1.23061	123
chr1	3640937	3641367	KI292T_peak_832	107	.	4.68435	10.73960	8.61810	180
chr1	3643968	3644218	KI292T_peak_833	24	.	2.14699	2.44900	0.83542	161
chr1	3644477	3645353	KI292T_peak_834	45	.	2.92772	4.55179	2.68804	502
chr1	3650633	3651109	KI292T_peak_835	39	.	2.73254	3.98149	2.16349	88
chr1	3651991	3652250	KI292T_peak_836	34	.	2.53736	3.43966	1.67582	182
chr1	3661283	3661857	KI292T_peak_837	34	.	2.53736	3.43966	1.67582	161
chr1	3663024	3663226	KI292T_peak_838	51	.	3.12290	5.14889	3.24525	96
chr1	3663419	3664295	KI292T_peak_839	650	.	14.63859	65.01668	62.29156	597
chr1	3666386	3666608	KI292T_peak_840	24	.	2.14699	2.44900	0.83542	14
chr1	3667295	3667524	KI292T_peak_841	39	.	2.73254	3.98149	2.16349	100
chr1	3679850	3680117	KI292T_peak_842	34	.	2.53736	3.43966	1.67582	38
chr1	3684032	3684214	KI292T_peak_843	34	.	2.53736	3.43966	1.67582	163
chr1	3686358	3686629	KI292T_peak_844	29	.	2.34217	2.92814	1.23061	26
chr1	3687196	3687459	KI292T_peak_845	29	.	2.34217	2.92814	1.23061	3
chr1	3688108	3692720	KI292T_peak_846	2285	.	36.10852	228.57309	225.06425	1107
chr1	3701619	3702205	KI292T_peak_847	64	.	3.51326	6.41777	4.44668	261
chr1	3712675	3713614	KI292T_peak_848	2008	.	32.79044	200.81880	197.42526	467
chr1	3717887	3718465	KI292T_peak_849	115	.	4.87953	11.52549	9.38366	261
chr1	3737498	3738057	KI292T_peak_850	354	.	9.75906	35.47431	32.98349	307
chr1	3739332	3739614	KI292T_peak_851	39	.	2.73254	3.98149	2.16349	28
chr1	3740313	3740530	KI292T_peak_852	34	.	2.53736	3.43966	1.67582	115
chr1	3744563	3745434	KI292T_peak_853	57	.	3.31808	5.77134	3.83241	591
chr1	3772984	3775339	KI292T_peak_854	3121	.	45.67240	312.16769	308.32275	934
chr1	3789106	3789396	KI292T_peak_855	34	.	2.53736	3.43966	1.67582	130
chr1	3807521	3807891	KI292T_peak_856	92	.	4.29399	9.22086	7.14347	300
chr1	3809256	3809539	KI292T_peak_857	39	.	2.73254	3.98149	2.16349	187
chr1	3811094	3811427	KI292T_peak_858	34	.	2.53736	3.43966	1.67582	301
chr1	3812231	3812487	KI292T_peak_859	29	.	2.34217	2.92814	1.23061	184
chr1	3812756	3813085	KI292T_peak_860	24	.	2.14699	2.44900	0.83542	219
chr1	3815774	3818548	KI292T_peak_861	5420	.	69.87486	542.01147	537.36298	1566
chr1	3818730	3820224	KI292T_peak_862	165	.	6.05062	16.57312	14.32506	1201
chr1	3820522	3821054	KI292T_peak_863	24	.	2.14699	2.44900	0.83542	86
chr1	3821517	3821864	KI292T_peak_864	34	.	2.53736	3.43966	1.67582	223
chr1	3827136	3827888	KI292T_peak_865	51	.	3.12290	5.14889	3.24525	436
chr1	3842354	3842640	KI292T_peak_866	29	.	2.34217	2.92814	1.23061	95
chr1	4012342	4012726	KI292T_peak_867	24	.	2.14699	2.44900	0.83542	263
chr1	4032338	4032526	KI292T_peak_868	34	.	2.53736	3.43966	1.67582	43
chr1	4036971	4037205	KI292T_peak_869	29	.	2.34217	2.92814	1.23061	81
chr1	4078570	4079433	KI292T_peak_870	107	.	4.68435	10.73960	8.61810	303
chr1	4083915	4084135	KI292T_peak_871	29	.	2.34217	2.92814	1.23061	113
chr1	4120929	4121140	KI292T_peak_872	34	.	2.53736	3.43966	1.67582	94
chr1	4143144	4144414	KI292T_peak_873	165	.	6.05062	16.57312	14.32506	970
chr1	4168409	4168614	KI292T_peak_874	45	.	2.92772	4.55179	2.68804	88
chr1	4175357	4175665	KI292T_peak_875	29	.	2.34217	2.92814	1.23061	251
chr1	4179426	4180213	KI292T_peak_876	34	.	2.53736	3.43966	1.67582	620
chr1	4181485	4181928	KI292T_peak_877	39	.	2.73254	3.98149	2.16349	77
chr1	4189694	4189944	KI292T_peak_878	24	.	2.14699	2.44900	0.83542	222
chr1	4206848	4207157	KI292T_peak_879	39	.	2.73254	3.98149	2.16349	212
chr1	4209515	4209700	KI292T_peak_880	34	.	2.53736	3.43966	1.67582	38
chr1	4268823	4269013	KI292T_peak_881	29	.	2.34217	2.92814	1.23061	121
chr1	4327268	4328423	KI292T_peak_882	156	.	5.85544	15.69497	13.46302	492
chr1	4352464	4352668	KI292T_peak_883	24	.	2.14699	2.44900	0.83542	80
chr1	4383040	4383303	KI292T_peak_884	34	.	2.53736	3.43966	1.67582	124
chr1	4389390	4389729	KI292T_peak_885	39	.	2.73254	3.98149	2.16349	274
chr1	4402034	4402599	KI292T_peak_886	39	.	2.73254	3.98149	2.16349	41
chr1	4407995	4408289	KI292T_peak_887	20	.	1.95181	2.00455	0.49900	194
chr1	4412949	4413355	KI292T_peak_888	34	.	2.53736	3.43966	1.67582	372
chr1	4414773	4415328	KI292T_peak_889	51	.	3.12290	5.14889	3.24525	144
chr1	4421606	4421814	KI292T_peak_890	29	.	2.34217	2.92814	1.23061	20
chr1	4422615	4423212	KI292T_peak_891	45	.	2.92772	4.55179	2.68804	319
chr1	4427312	4427541	KI292T_peak_892	34	.	2.53736	3.43966	1.67582	24
chr1	4455454	4457585	KI292T_peak_893	726	.	15.80968	72.69554	69.92113	551
chr1	4458296	4458515	KI292T_peak_894	39	.	2.73254	3.98149	2.16349	63
chr1	4487854	4488227	KI292T_peak_895	57	.	3.31808	5.77134	3.83241	111
chr1	4499277	4499614	KI292T_peak_896	34	.	2.53736	3.43966	1.67582	74
chr1	4519680	4520235	KI292T_peak_897	34	.	2.53736	3.43966	1.67582	513
chr1	4526472	4527067	KI292T_peak_898	29	.	2.34217	2.92814	1.23061	248
chr1	4531013	4531281	KI292T_peak_899	29	.	2.34217	2.92814	1.23061	97
chr1	4555228	4555426	KI292T_peak_900	29	.	2.34217	2.92814	1.23061	60
chr1	4563902	4564098	KI292T_peak_901	29	.	2.34217	2.92814	1.23061	84
chr1	4571951	4572139	KI292T_peak_902	20	.	1.95181	2.00455	0.49900	3
chr1	4572684	4573363	KI292T_peak_903	123	.	5.07471	12.32816	10.16689	101
chr1	4574099	4574724	KI292T_peak_904	34	.	2.53736	3.43966	1.67582	245
chr1	4575840	4576062	KI292T_peak_905	29	.	2.34217	2.92814	1.23061	85
chr1	4577561	4577924	KI292T_peak_906	51	.	3.12290	5.14889	3.24525	257
chr1	4623651	4627242	KI292T_peak_907	575	.	13.46750	57.54480	54.87131	610
chr1	4645737	4646074	KI292T_peak_908	34	.	2.53736	3.43966	1.67582	210
chr1	4650953	4651133	KI292T_peak_909	24	.	2.14699	2.44900	0.83542	93
chr1	4651763	4651972	KI292T_peak_910	29	.	2.34217	2.92814	1.23061	103
chr1	4654472	4654960	KI292T_peak_911	51	.	3.12290	5.14889	3.24525	342
chr1	4663347	4663774	KI292T_peak_912	45	.	2.92772	4.55179	2.68804	391
chr1	4665373	4666068	KI292T_peak_913	92	.	4.29399	9.22086	7.14347	456
chr1	4674083	4674859	KI292T_peak_914	70	.	3.70844	7.08699	5.08642	531
chr1	4676701	4676918	KI292T_peak_915	39	.	2.73254	3.98149	2.16349	57
chr1	4677561	4678139	KI292T_peak_916	45	.	2.92772	4.55179	2.68804	448
chr1	4683830	4684317	KI292T_peak_917	34	.	2.53736	3.43966	1.67582	172
chr1	4686726	4688054	KI292T_peak_918	311	.	8.97833	31.18960	28.74271	444
chr1	4691821	4692048	KI292T_peak_919	24	.	2.14699	2.44900	0.83542	9
chr1	4698007	4699014	KI292T_peak_920	45	.	2.92772	4.55179	2.68804	799
chr1	4702500	4702712	KI292T_peak_921	29	.	2.34217	2.92814	1.23061	98
chr1	4705912	4706262	KI292T_peak_922	34	.	2.53736	3.43966	1.67582	204
chr1	4708979	4709407	KI292T_peak_923	34	.	2.53736	3.43966	1.67582	393
chr1	4710575	4710810	KI292T_peak_924	139	.	5.46507	13.98143	11.78344	131
chr1	4712454	4714898	KI292T_peak_925	211	.	7.02652	21.16082	18.83842	520
chr1	4715269	4715513	KI292T_peak_926	20	.	1.95181	2.00455	0.49900	153
chr1	4715802	4716951	KI292T_peak_927	211	.	7.02652	21.16082	18.83842	716
chr1	4718064	4718247	KI292T_peak_928	29	.	2.34217	2.92814	1.23061	30
chr1	4719496	4719819	KI292T_peak_929	29	.	2.34217	2.92814	1.23061	125
chr1	4721076	4721287	KI292T_peak_930	34	.	2.53736	3.43966	1.67582	161
chr1	4724243	4724448	KI292T_peak_931	24	.	2.14699	2.44900	0.83542	76
chr1	4725586	4725778	KI292T_peak_932	24	.	2.14699	2.44900	0.83542	23
chr1	4730565	4731000	KI292T_peak_933	57	.	3.31808	5.77134	3.83241	256
chr1	4735412	4735819	KI292T_peak_934	51	.	3.12290	5.14889	3.24525	236
chr1	4738567	4738856	KI292T_peak_935	20	.	1.95181	2.00455	0.49900	180
chr1	4744287	4744637	KI292T_peak_936	51	.	3.12290	5.14889	3.24525	141
chr1	4746671	4747096	KI292T_peak_937	39	.	2.73254	3.98149	2.16349	141
chr1	4750663	4750990	KI292T_peak_938	45	.	2.92772	4.55179	2.68804	234
chr1	4756623	4757654	KI292T_peak_939	39	.	2.73254	3.98149	2.16349	751
chr1	4758721	4759138	KI292T_peak_940	34	.	2.53736	3.43966	1.67582	58
chr1	4765910	4766331	KI292T_peak_941	34	.	2.53736	3.43966	1.67582	20
chr1	4770120	4770681	KI292T_peak_942	24	.	2.14699	2.44900	0.83542	181
chr1	4771427	4771909	KI292T_peak_943	29	.	2.34217	2.92814	1.23061	35
chr1	4782427	4782612	KI292T_peak_944	24	.	2.14699	2.44900	0.83542	17
chr1	4784440	4784648	KI292T_peak_945	24	.	2.14699	2.44900	0.83542	112
chr1	4784859	4785474	KI292T_peak_946	45	.	2.92772	4.55179	2.68804	192
chr1	4788879	4789441	KI292T_peak_947	34	.	2.53736	3.43966	1.67582	500
chr1	4790377	4790813	KI292T_peak_948	34	.	2.53736	3.43966	1.67582	36
chr1	4796235	4796512	KI292T_peak_949	24	.	2.14699	2.44900	0.83542	52
chr1	4806897	4807172	KI292T_peak_950	29	.	2.34217	2.92814	1.23061	261
chr1	4810459	4810644	KI292T_peak_951	20	.	1.95181	2.00455	0.49900	1
chr1	4822079	4822564	KI292T_peak_952	24	.	2.14699	2.44900	0.83542	386
chr1	4829214	4829473	KI292T_peak_953	34	.	2.53736	3.43966	1.67582	55
chr1	4839215	4839695	KI292T_peak_954	107	.	4.68435	10.73960	8.61810	272
chr1	4883938	4884122	KI292T_peak_955	24	.	2.14699	2.44900	0.83542	165
chr1	4886214	4886588	KI292T_peak_956	45	.	2.92772	4.55179	2.68804	118
chr1	4888838	4889020	KI292T_peak_957	29	.	2.34217	2.92814	1.23061	136
chr1	4913246	4913450	KI292T_peak_958	45	.	2.92772	4.55179	2.68804	69
chr1	4916616	4916829	KI292T_peak_959	24	.	2.14699	2.44900	0.83542	57
chr1	4931384	4932075	KI292T_peak_960	57	.	3.31808	5.77134	3.83241	425
chr1	4933875	4934250	KI292T_peak_961	45	.	2.92772	4.55179	2.68804	314
chr1	4939138	4939722	KI292T_peak_962	45	.	2.92772	4.55179	2.68804	306
chr1	4995620	4995968	KI292T_peak_963	57	.	3.31808	5.77134	3.83241	125
chr1	5069001	5069241	KI292T_peak_964	24	.	2.14699	2.44900	0.83542	95
chr1	5077668	5078094	KI292T_peak_965	29	.	2.34217	2.92814	1.23061	210
chr1	5173097	5173502	KI292T_peak_966	64	.	3.51326	6.41777	4.44668	260
chr1	5220257	5220471	KI292T_peak_967	64	.	3.51326	6.41777	4.44668	97
chr1	5231767	5232002	KI292T_peak_968	20	.	1.95181	2.00455	0.49900	175
chr1	5277307	5277518	KI292T_peak_969	39	.	2.73254	3.98149	2.16349	142
chr1	5282790	5283072	KI292T_peak_970	24	.	2.14699	2.44900	0.83542	18
chr1	5283754	5283959	KI292T_peak_971	29	.	2.34217	2.92814	1.23061	68
chr1	5285564	5285861	KI292T_peak_972	29	.	2.34217	2.92814	1.23061	115
chr1	5299659	5300489	KI292T_peak_973	34	.	2.53736	3.43966	1.67582	66
chr1	5316015	5316266	KI292T_peak_974	39	.	2.73254	3.98149	2.16349	139
chr1	5323368	5323590	KI292T_peak_975	45	.	2.92772	4.55179	2.68804	136
chr1	5326671	5327030	KI292T_peak_976	34	.	2.53736	3.43966	1.67582	153
chr1	5327965	5328276	KI292T_peak_977	24	.	2.14699	2.44900	0.83542	22
chr1	5335415	5336061	KI292T_peak_978	29	.	2.34217	2.92814	1.23061	509
chr1	5346147	5346333	KI292T_peak_979	20	.	1.95181	2.00455	0.49900	27
chr1	5353145	5353761	KI292T_peak_980	29	.	2.34217	2.92814	1.23061	160
chr1	5389247	5389723	KI292T_peak_981	51	.	3.12290	5.14889	3.24525	165
chr1	5390028	5390873	KI292T_peak_982	29	.	2.34217	2.92814	1.23061	494
chr1	5403092	5403723	KI292T_peak_983	34	.	2.53736	3.43966	1.67582	474
chr1	5428696	5428984	KI292T_peak_984	20	.	1.95181	2.00455	0.49900	161
chr1	5453472	5453884	KI292T_peak_985	24	.	2.14699	2.44900	0.83542	283
chr1	5463348	5463537	KI292T_peak_986	24	.	2.14699	2.44900	0.83542	188
chr1	5464132	5464361	KI292T_peak_987	39	.	2.73254	3.98149	2.16349	91
chr1	5471178	5471372	KI292T_peak_988	20	.	1.95181	2.00455	0.49900	67
chr1	5471760	5472114	KI292T_peak_989	51	.	3.12290	5.14889	3.24525	40
chr1	5474158	5474566	KI292T_peak_990	24	.	2.14699	2.44900	0.83542	140
chr1	5475483	5475673	KI292T_peak_991	24	.	2.14699	2.44900	0.83542	9
chr1	5476467	5476742	KI292T_peak_992	24	.	2.14699	2.44900	0.83542	148
chr1	5484414	5484767	KI292T_peak_993	39	.	2.73254	3.98149	2.16349	129
chr1	5491874	5492102	KI292T_peak_994	24	.	2.14699	2.44900	0.83542	5
chr1	5492374	5492578	KI292T_peak_995	24	.	2.14699	2.44900	0.83542	99
chr1	5503636	5503836	KI292T_peak_996	29	.	2.34217	2.92814	1.23061	179
chr1	5539454	5539641	KI292T_peak_997	34	.	2.53736	3.43966	1.67582	143
chr1	5553202	5553390	KI292T_peak_998	20	.	1.95181	2.00455	0.49900	19
chr1	5559816	5559996	KI292T_peak_999	24	.	2.14699	2.44900	0.83542	156
chr1	5563223	5563569	KI292T_peak_1000	29	.	2.34217	2.92814	1.23061	221
chr1	5567369	5567733	KI292T_peak_1001	39	.	2.73254	3.98149	2.16349	200
chr1	5569946	5570174	KI292T_peak_1002	70	.	3.70844	7.08699	5.08642	192
chr1	5586726	5587332	KI292T_peak_1003	51	.	3.12290	5.14889	3.24525	449
chr1	5613055	5613332	KI292T_peak_1004	24	.	2.14699	2.44900	0.83542	13
chr1	5634401	5634801	KI292T_peak_1005	34	.	2.53736	3.43966	1.67582	363
chr1	5658407	5658618	KI292T_peak_1006	24	.	2.14699	2.44900	0.83542	180
chr1	5663471	5663690	KI292T_peak_1007	24	.	2.14699	2.44900	0.83542	118
chr1	5692427	5692614	KI292T_peak_1008	34	.	2.53736	3.43966	1.67582	26
chr1	5707513	5707712	KI292T_peak_1009	24	.	2.14699	2.44900	0.83542	95
chr1	5712118	5712551	KI292T_peak_1010	51	.	3.12290	5.14889	3.24525	337
chr1	5718627	5719047	KI292T_peak_1011	45	.	2.92772	4.55179	2.68804	339
chr1	5721436	5721656	KI292T_peak_1012	57	.	3.31808	5.77134	3.83241	89
chr1	5727326	5727567	KI292T_peak_1013	39	.	2.73254	3.98149	2.16349	91
chr1	5740146	5740347	KI292T_peak_1014	24	.	2.14699	2.44900	0.83542	103
chr1	5755693	5755879	KI292T_peak_1015	29	.	2.34217	2.92814	1.23061	19
chr1	5765963	5766230	KI292T_peak_1016	34	.	2.53736	3.43966	1.67582	91
chr1	5797987	5798222	KI292T_peak_1017	34	.	2.53736	3.43966	1.67582	120
chr1	5799756	5800037	KI292T_peak_1018	29	.	2.34217	2.92814	1.23061	57
chr1	5805967	5806313	KI292T_peak_1019	70	.	3.70844	7.08699	5.08642	72
chr1	5808391	5808597	KI292T_peak_1020	45	.	2.92772	4.55179	2.68804	94
chr1	5810195	5810574	KI292T_peak_1021	51	.	3.12290	5.14889	3.24525	191
chr1	5826348	5826664	KI292T_peak_1022	29	.	2.34217	2.92814	1.23061	157
chr1	5830615	5830821	KI292T_peak_1023	24	.	2.14699	2.44900	0.83542	111
chr1	5831035	5831281	KI292T_peak_1024	29	.	2.34217	2.92814	1.23061	22
chr1	5835783	5836243	KI292T_peak_1025	57	.	3.31808	5.77134	3.83241	285
chr1	5837400	5837586	KI292T_peak_1026	29	.	2.34217	2.92814	1.23061	66
chr1	5852339	5852542	KI292T_peak_1027	34	.	2.53736	3.43966	1.67582	170
chr1	5853567	5853945	KI292T_peak_1028	51	.	3.12290	5.14889	3.24525	100
chr1	5871758	5871957	KI292T_peak_1029	29	.	2.34217	2.92814	1.23061	158
chr1	5877572	5877874	KI292T_peak_1030	29	.	2.34217	2.92814	1.23061	138
chr1	5896720	5897164	KI292T_peak_1031	20	.	1.95181	2.00455	0.49900	164
chr1	5904126	5904772	KI292T_peak_1032	29	.	2.34217	2.92814	1.23061	317
chr1	5906662	5907058	KI292T_peak_1033	45	.	2.92772	4.55179	2.68804	92
chr1	5913572	5913966	KI292T_peak_1034	24	.	2.14699	2.44900	0.83542	267
chr1	5914400	5914675	KI292T_peak_1035	34	.	2.53736	3.43966	1.67582	177
chr1	5914941	5915898	KI292T_peak_1036	51	.	3.12290	5.14889	3.24525	626
chr1	5920525	5920950	KI292T_peak_1037	39	.	2.73254	3.98149	2.16349	216
chr1	5922490	5922740	KI292T_peak_1038	34	.	2.53736	3.43966	1.67582	195
chr1	5923982	5924245	KI292T_peak_1039	24	.	2.14699	2.44900	0.83542	221
chr1	5925063	5925247	KI292T_peak_1040	24	.	2.14699	2.44900	0.83542	51
chr1	5925493	5925733	KI292T_peak_1041	34	.	2.53736	3.43966	1.67582	63
chr1	5932974	5933153	KI292T_peak_1042	34	.	2.53736	3.43966	1.67582	112
chr1	5940929	5941309	KI292T_peak_1043	24	.	2.14699	2.44900	0.83542	259
chr1	5945109	5945314	KI292T_peak_1044	29	.	2.34217	2.92814	1.23061	104
chr1	5958262	5958502	KI292T_peak_1045	24	.	2.14699	2.44900	0.83542	101
chr1	5967781	5968017	KI292T_peak_1046	24	.	2.14699	2.44900	0.83542	41
chr1	5974973	5975227	KI292T_peak_1047	39	.	2.73254	3.98149	2.16349	53
chr1	5976066	5976268	KI292T_peak_1048	34	.	2.53736	3.43966	1.67582	143
chr1	5987046	5987626	KI292T_peak_1049	29	.	2.34217	2.92814	1.23061	134
chr1	5994727	5994919	KI292T_peak_1050	34	.	2.53736	3.43966	1.67582	153
chr1	6029419	6029741	KI292T_peak_1051	34	.	2.53736	3.43966	1.67582	110
chr1	6050026	6050312	KI292T_peak_1052	24	.	2.14699	2.44900	0.83542	6
chr1	6051626	6054084	KI292T_peak_1053	1976	.	32.40008	197.60117	194.22107	909
chr1	6054852	6055223	KI292T_peak_1054	39	.	2.73254	3.98149	2.16349	142
chr1	6060500	6060839	KI292T_peak_1055	24	.	2.14699	2.44900	0.83542	52
chr1	6074671	6075006	KI292T_peak_1056	39	.	2.73254	3.98149	2.16349	148
chr1	6086097	6087549	KI292T_peak_1057	311	.	8.97833	31.18960	28.74271	191
chr1	6088095	6088669	KI292T_peak_1058	148	.	5.66025	14.83092	12.61563	252
chr1	6094408	6094713	KI292T_peak_1059	39	.	2.73254	3.98149	2.16349	88
chr1	6101504	6101911	KI292T_peak_1060	29	.	2.34217	2.92814	1.23061	177
chr1	6116212	6116926	KI292T_peak_1061	92	.	4.29399	9.22086	7.14347	606
chr1	6118651	6119066	KI292T_peak_1062	29	.	2.34217	2.92814	1.23061	38
chr1	6125371	6125785	KI292T_peak_1063	20	.	1.95181	2.00455	0.49900	169
chr1	6128567	6129002	KI292T_peak_1064	39	.	2.73254	3.98149	2.16349	342
chr1	6131723	6131941	KI292T_peak_1065	20	.	1.95181	2.00455	0.49900	29
chr1	6160277	6160486	KI292T_peak_1066	24	.	2.14699	2.44900	0.83542	61
chr1	6160807	6160987	KI292T_peak_1067	24	.	2.14699	2.44900	0.83542	52
chr1	6169019	6169699	KI292T_peak_1068	99	.	4.48917	9.97115	7.87115	67
chr1	6172167	6172583	KI292T_peak_1069	34	.	2.53736	3.43966	1.67582	366
chr1	6181084	6181508	KI292T_peak_1070	29	.	2.34217	2.92814	1.23061	171
chr1	6187843	6188133	KI292T_peak_1071	34	.	2.53736	3.43966	1.67582	94
chr1	6189356	6189873	KI292T_peak_1072	34	.	2.53736	3.43966	1.67582	37
chr1	6194112	6194329	KI292T_peak_1073	24	.	2.14699	2.44900	0.83542	9
chr1	6208355	6209055	KI292T_peak_1074	45	.	2.92772	4.55179	2.68804	484
chr1	6211848	6212133	KI292T_peak_1075	70	.	3.70844	7.08699	5.08642	149
chr1	6217417	6217702	KI292T_peak_1076	24	.	2.14699	2.44900	0.83542	140
chr1	6221269	6221585	KI292T_peak_1077	29	.	2.34217	2.92814	1.23061	244
chr1	6223792	6224074	KI292T_peak_1078	34	.	2.53736	3.43966	1.67582	86
chr1	6225185	6225366	KI292T_peak_1079	39	.	2.73254	3.98149	2.16349	93
chr1	6227832	6228358	KI292T_peak_1080	39	.	2.73254	3.98149	2.16349	122
chr1	6230869	6231140	KI292T_peak_1081	24	.	2.14699	2.44900	0.83542	245
chr1	6234154	6234376	KI292T_peak_1082	29	.	2.34217	2.92814	1.23061	192
chr1	6236401	6237299	KI292T_peak_1083	45	.	2.92772	4.55179	2.68804	188
chr1	6245286	6245732	KI292T_peak_1084	45	.	2.92772	4.55179	2.68804	142
chr1	6258893	6260577	KI292T_peak_1085	2418	.	37.66997	241.87202	238.30939	850
chr1	6264790	6266917	KI292T_peak_1086	376	.	10.14942	37.66879	35.15691	594
chr1	6269223	6269787	KI292T_peak_1087	51	.	3.12290	5.14889	3.24525	143
chr1	6270976	6271282	KI292T_peak_1088	39	.	2.73254	3.98149	2.16349	178
chr1	6272379	6272643	KI292T_peak_1089	29	.	2.34217	2.92814	1.23061	32
chr1	6272980	6273241	KI292T_peak_1090	24	.	2.14699	2.44900	0.83542	154
chr1	6273611	6274356	KI292T_peak_1091	57	.	3.31808	5.77134	3.83241	190
chr1	6276288	6276964	KI292T_peak_1092	39	.	2.73254	3.98149	2.16349	78
chr1	6295082	6296718	KI292T_peak_1093	739	.	16.00486	73.99437	71.21191	1002
chr1	6298858	6299448	KI292T_peak_1094	29	.	2.34217	2.92814	1.23061	401
chr1	6304905	6305776	KI292T_peak_1095	491	.	12.10123	49.11319	46.50329	379
chr1	6306409	6307192	KI292T_peak_1096	354	.	9.75906	35.47431	32.98349	535
chr1	6309020	6309356	KI292T_peak_1097	70	.	3.70844	7.08699	5.08642	138
chr1	6309956	6310409	KI292T_peak_1098	29	.	2.34217	2.92814	1.23061	112
chr1	6311832	6312576	KI292T_peak_1099	34	.	2.53736	3.43966	1.67582	400
chr1	6313783	6313974	KI292T_peak_1100	29	.	2.34217	2.92814	1.23061	54
chr1	6315399	6315654	KI292T_peak_1101	39	.	2.73254	3.98149	2.16349	154
chr1	6318509	6319405	KI292T_peak_1102	34	.	2.53736	3.43966	1.67582	381
chr1	6319660	6321276	KI292T_peak_1103	174	.	6.24580	17.46492	15.20121	482
chr1	6322118	6322432	KI292T_peak_1104	51	.	3.12290	5.14889	3.24525	126
chr1	6322821	6323227	KI292T_peak_1105	29	.	2.34217	2.92814	1.23061	65
chr1	6324930	6325201	KI292T_peak_1106	34	.	2.53736	3.43966	1.67582	233
chr1	6325492	6325836	KI292T_peak_1107	34	.	2.53736	3.43966	1.67582	124
chr1	6327821	6328034	KI292T_peak_1108	34	.	2.53736	3.43966	1.67582	137
chr1	6328837	6329097	KI292T_peak_1109	34	.	2.53736	3.43966	1.67582	34
chr1	6332556	6334233	KI292T_peak_1110	1209	.	22.64102	120.93563	117.89879	1020
chr1	6334518	6335233	KI292T_peak_1111	57	.	3.31808	5.77134	3.83241	194
chr1	6335879	6336381	KI292T_peak_1112	57	.	3.31808	5.77134	3.83241	167
chr1	6336658	6337200	KI292T_peak_1113	34	.	2.53736	3.43966	1.67582	368
chr1	6337481	6337880	KI292T_peak_1114	34	.	2.53736	3.43966	1.67582	177
chr1	6340327	6341776	KI292T_peak_1115	57	.	3.31808	5.77134	3.83241	366
chr1	6345383	6345605	KI292T_peak_1116	34	.	2.53736	3.43966	1.67582	126
chr1	6346205	6346481	KI292T_peak_1117	24	.	2.14699	2.44900	0.83542	9
chr1	6347574	6347893	KI292T_peak_1118	24	.	2.14699	2.44900	0.83542	208
chr1	6351689	6352064	KI292T_peak_1119	34	.	2.53736	3.43966	1.67582	153
chr1	6354287	6355146	KI292T_peak_1120	39	.	2.73254	3.98149	2.16349	522
chr1	6362463	6362705	KI292T_peak_1121	20	.	1.95181	2.00455	0.49900	115
chr1	6373108	6373742	KI292T_peak_1122	51	.	3.12290	5.14889	3.24525	536
chr1	6402008	6402369	KI292T_peak_1123	34	.	2.53736	3.43966	1.67582	278
chr1	6403045	6404495	KI292T_peak_1124	456	.	11.51569	45.60158	43.02006	661
chr1	6405297	6405527	KI292T_peak_1125	34	.	2.53736	3.43966	1.67582	175
chr1	6406315	6407372	KI292T_peak_1126	45	.	2.92772	4.55179	2.68804	752
chr1	6408099	6409352	KI292T_peak_1127	123	.	5.07471	12.32816	10.16689	702
chr1	6409579	6411070	KI292T_peak_1128	410	.	10.73497	41.02199	38.47972	1089
chr1	6411659	6412990	KI292T_peak_1129	115	.	4.87953	11.52549	9.38366	406
chr1	6413362	6416208	KI292T_peak_1130	982	.	19.51812	98.21668	95.29547	642
chr1	6416451	6416717	KI292T_peak_1131	39	.	2.73254	3.98149	2.16349	14
chr1	6417767	6418187	KI292T_peak_1132	29	.	2.34217	2.92814	1.23061	12
chr1	6418372	6421090	KI292T_peak_1133	650	.	14.63859	65.01668	62.29156	1460
chr1	6421280	6421676	KI292T_peak_1134	39	.	2.73254	3.98149	2.16349	316
chr1	6422742	6424102	KI292T_peak_1135	701	.	15.41931	70.11391	67.35567	593
chr1	6424883	6425519	KI292T_peak_1136	39	.	2.73254	3.98149	2.16349	125
chr1	6426222	6426511	KI292T_peak_1137	29	.	2.34217	2.92814	1.23061	186
chr1	6427548	6428489	KI292T_peak_1138	51	.	3.12290	5.14889	3.24525	533
chr1	6445696	6446197	KI292T_peak_1139	51	.	3.12290	5.14889	3.24525	202
chr1	6453000	6454331	KI292T_peak_1140	2468	.	38.25551	246.89648	243.31366	786
chr1	6463443	6463624	KI292T_peak_1141	29	.	2.34217	2.92814	1.23061	124
chr1	6465242	6465524	KI292T_peak_1142	34	.	2.53736	3.43966	1.67582	231
chr1	6474517	6474843	KI292T_peak_1143	39	.	2.73254	3.98149	2.16349	25
chr1	6477391	6477594	KI292T_peak_1144	29	.	2.34217	2.92814	1.23061	165
chr1	6479465	6479786	KI292T_peak_1145	20	.	1.95181	2.00455	0.49900	292
chr1	6482288	6485629	KI292T_peak_1146	456	.	11.51569	45.60158	43.02006	1442
chr1	6486176	6486423	KI292T_peak_1147	29	.	2.34217	2.92814	1.23061	40
chr1	6486724	6487000	KI292T_peak_1148	51	.	3.12290	5.14889	3.24525	140
chr1	6487478	6487922	KI292T_peak_1149	45	.	2.92772	4.55179	2.68804	98
chr1	6489240	6489930	KI292T_peak_1150	51	.	3.12290	5.14889	3.24525	174
chr1	6493237	6493550	KI292T_peak_1151	29	.	2.34217	2.92814	1.23061	189
chr1	6494905	6496204	KI292T_peak_1152	57	.	3.31808	5.77134	3.83241	228
chr1	6496703	6502037	KI292T_peak_1153	2637	.	40.20732	263.78665	260.13641	595
chr1	6502252	6502551	KI292T_peak_1154	24	.	2.14699	2.44900	0.83542	167
chr1	6503282	6503697	KI292T_peak_1155	51	.	3.12290	5.14889	3.24525	269
chr1	6504042	6504513	KI292T_peak_1156	34	.	2.53736	3.43966	1.67582	386
chr1	6504755	6505504	KI292T_peak_1157	57	.	3.31808	5.77134	3.83241	360
chr1	6506109	6506313	KI292T_peak_1158	29	.	2.34217	2.92814	1.23061	68
chr1	6506975	6507523	KI292T_peak_1159	34	.	2.53736	3.43966	1.67582	478
chr1	6508333	6510221	KI292T_peak_1160	123	.	5.07471	12.32816	10.16689	964
chr1	6510887	6512063	KI292T_peak_1161	322	.	9.17352	32.24730	29.78922	897
chr1	6524466	6525206	KI292T_peak_1162	398	.	10.53978	39.89626	37.36398	237
chr1	6527552	6527949	KI292T_peak_1163	39	.	2.73254	3.98149	2.16349	210
chr1	6528226	6529192	KI292T_peak_1164	57	.	3.31808	5.77134	3.83241	628
chr1	6530108	6530493	KI292T_peak_1165	51	.	3.12290	5.14889	3.24525	170
chr1	6531029	6531326	KI292T_peak_1166	34	.	2.53736	3.43966	1.67582	210
chr1	6534726	6535987	KI292T_peak_1167	354	.	9.75906	35.47431	32.98349	1001
chr1	6537158	6537512	KI292T_peak_1168	29	.	2.34217	2.92814	1.23061	281
chr1	6538172	6538460	KI292T_peak_1169	34	.	2.53736	3.43966	1.67582	54
chr1	6543123	6543319	KI292T_peak_1170	34	.	2.53736	3.43966	1.67582	156
chr1	6544728	6547085	KI292T_peak_1171	322	.	9.17352	32.24730	29.78922	1974
chr1	6547747	6548724	KI292T_peak_1172	39	.	2.73254	3.98149	2.16349	670
chr1	6549097	6549282	KI292T_peak_1173	29	.	2.34217	2.92814	1.23061	143
chr1	6549505	6551308	KI292T_peak_1174	174	.	6.24580	17.46492	15.20121	608
chr1	6551561	6553378	KI292T_peak_1175	77	.	3.90362	7.77790	5.74996	270
chr1	6554399	6554599	KI292T_peak_1176	24	.	2.14699	2.44900	0.83542	30
chr1	6554918	6555531	KI292T_peak_1177	70	.	3.70844	7.08699	5.08642	500
chr1	6556207	6558433	KI292T_peak_1178	456	.	11.51569	45.60158	43.02006	1413
chr1	6559363	6559735	KI292T_peak_1179	34	.	2.53736	3.43966	1.67582	34
chr1	6562424	6562889	KI292T_peak_1180	70	.	3.70844	7.08699	5.08642	197
chr1	6565092	6565472	KI292T_peak_1181	39	.	2.73254	3.98149	2.16349	95
chr1	6565967	6566178	KI292T_peak_1182	24	.	2.14699	2.44900	0.83542	126
chr1	6567195	6568189	KI292T_peak_1183	39	.	2.73254	3.98149	2.16349	133
chr1	6570187	6570378	KI292T_peak_1184	24	.	2.14699	2.44900	0.83542	8
chr1	6572434	6572659	KI292T_peak_1185	39	.	2.73254	3.98149	2.16349	54
chr1	6579538	6581016	KI292T_peak_1186	927	.	18.73739	92.70333	89.81226	723
chr1	6583496	6583919	KI292T_peak_1187	77	.	3.90362	7.77790	5.74996	307
chr1	6602064	6602289	KI292T_peak_1188	29	.	2.34217	2.92814	1.23061	106
chr1	6614213	6615029	KI292T_peak_1189	832	.	17.37113	83.22997	80.39214	410
chr1	6622069	6622254	KI292T_peak_1190	24	.	2.14699	2.44900	0.83542	100
chr1	6631297	6631697	KI292T_peak_1191	24	.	2.14699	2.44900	0.83542	42
chr1	6638145	6638419	KI292T_peak_1192	34	.	2.53736	3.43966	1.67582	243
chr1	6638606	6638930	KI292T_peak_1193	51	.	3.12290	5.14889	3.24525	106
chr1	6639219	6641348	KI292T_peak_1194	2137	.	34.35189	213.79121	210.34261	751
chr1	6642028	6642739	KI292T_peak_1195	99	.	4.48917	9.97115	7.87115	165
chr1	6644657	6644919	KI292T_peak_1196	39	.	2.73254	3.98149	2.16349	163
chr1	6646253	6647943	KI292T_peak_1197	77	.	3.90362	7.77790	5.74996	1143
chr1	6651317	6651539	KI292T_peak_1198	51	.	3.12290	5.14889	3.24525	164
chr1	6656815	6657288	KI292T_peak_1199	45	.	2.92772	4.55179	2.68804	75
chr1	6659256	6660152	KI292T_peak_1200	123	.	5.07471	12.32816	10.16689	642
chr1	6660503	6664551	KI292T_peak_1201	1832	.	30.64345	183.25275	179.93289	2543
chr1	6672166	6675639	KI292T_peak_1202	5948	.	75.14476	594.80188	589.99371	1458
chr1	6675910	6676142	KI292T_peak_1203	45	.	2.92772	4.55179	2.68804	181
chr1	6677851	6678413	KI292T_peak_1204	45	.	2.92772	4.55179	2.68804	83
chr1	6684661	6686079	KI292T_peak_1205	1052	.	20.49402	105.20523	102.24731	570
chr1	6694479	6695125	KI292T_peak_1206	51	.	3.12290	5.14889	3.24525	355
chr1	6695357	6695580	KI292T_peak_1207	34	.	2.53736	3.43966	1.67582	78
chr1	6702116	6702305	KI292T_peak_1208	29	.	2.34217	2.92814	1.23061	90
chr1	6706391	6706875	KI292T_peak_1209	51	.	3.12290	5.14889	3.24525	305
chr1	6713690	6714351	KI292T_peak_1210	131	.	5.26989	13.14700	10.96700	483
chr1	6719705	6719905	KI292T_peak_1211	24	.	2.14699	2.44900	0.83542	148
chr1	6722627	6722928	KI292T_peak_1212	29	.	2.34217	2.92814	1.23061	209
chr1	6726525	6726824	KI292T_peak_1213	24	.	2.14699	2.44900	0.83542	178
chr1	6737885	6738088	KI292T_peak_1214	45	.	2.92772	4.55179	2.68804	168
chr1	6738781	6738997	KI292T_peak_1215	24	.	2.14699	2.44900	0.83542	74
chr1	6761369	6762416	KI292T_peak_1216	845	.	17.56631	84.56918	81.72354	567
chr1	6767457	6767924	KI292T_peak_1217	29	.	2.34217	2.92814	1.23061	395
chr1	6779861	6780265	KI292T_peak_1218	57	.	3.31808	5.77134	3.83241	379
chr1	6799285	6799496	KI292T_peak_1219	29	.	2.34217	2.92814	1.23061	41
chr1	6801360	6801542	KI292T_peak_1220	45	.	2.92772	4.55179	2.68804	114
chr1	6803537	6804231	KI292T_peak_1221	92	.	4.29399	9.22086	7.14347	434
chr1	6842368	6842669	KI292T_peak_1222	24	.	2.14699	2.44900	0.83542	167
chr1	6844074	6847200	KI292T_peak_1223	3351	.	48.20975	335.13525	331.20016	1134
chr1	6848545	6848767	KI292T_peak_1224	39	.	2.73254	3.98149	2.16349	152
chr1	6850221	6850508	KI292T_peak_1225	24	.	2.14699	2.44900	0.83542	256
chr1	6854453	6854643	KI292T_peak_1226	24	.	2.14699	2.44900	0.83542	145
chr1	6856083	6856277	KI292T_peak_1227	39	.	2.73254	3.98149	2.16349	143
chr1	6859401	6859635	KI292T_peak_1228	24	.	2.14699	2.44900	0.83542	81
chr1	6870432	6870727	KI292T_peak_1229	34	.	2.53736	3.43966	1.67582	29
chr1	6872076	6872257	KI292T_peak_1230	24	.	2.14699	2.44900	0.83542	7
chr1	6879377	6879684	KI292T_peak_1231	29	.	2.34217	2.92814	1.23061	194
chr1	6880792	6881172	KI292T_peak_1232	34	.	2.53736	3.43966	1.67582	355
chr1	6882373	6883208	KI292T_peak_1233	211	.	7.02652	21.16082	18.83842	350
chr1	6884005	6884213	KI292T_peak_1234	24	.	2.14699	2.44900	0.83542	161
chr1	6887278	6887581	KI292T_peak_1235	64	.	3.51326	6.41777	4.44668	138
chr1	6891523	6891797	KI292T_peak_1236	45	.	2.92772	4.55179	2.68804	69
chr1	6898383	6898595	KI292T_peak_1237	24	.	2.14699	2.44900	0.83542	63
chr1	6900572	6900793	KI292T_peak_1238	20	.	1.95181	2.00455	0.49900	69
chr1	6917046	6917360	KI292T_peak_1239	39	.	2.73254	3.98149	2.16349	157
chr1	6927909	6929510	KI292T_peak_1240	260	.	8.00243	26.04479	23.65685	408
chr1	6933829	6934468	KI292T_peak_1241	34	.	2.53736	3.43966	1.67582	477
chr1	6938485	6938687	KI292T_peak_1242	24	.	2.14699	2.44900	0.83542	65
chr1	6941656	6941939	KI292T_peak_1243	34	.	2.53736	3.43966	1.67582	63
chr1	6944580	6945045	KI292T_peak_1244	398	.	10.53978	39.89626	37.36398	315
chr1	6945582	6946223	KI292T_peak_1245	432	.	11.12533	43.29672	40.73457	391
chr1	6949828	6950571	KI292T_peak_1246	148	.	5.66025	14.83092	12.61563	300
chr1	6964977	6965207	KI292T_peak_1247	29	.	2.34217	2.92814	1.23061	7
chr1	6982452	6983312	KI292T_peak_1248	479	.	11.90605	47.93557	45.33503	402
chr1	6984604	6984856	KI292T_peak_1249	24	.	2.14699	2.44900	0.83542	112
chr1	6985051	6985388	KI292T_peak_1250	34	.	2.53736	3.43966	1.67582	215
chr1	6995536	6995806	KI292T_peak_1251	20	.	1.95181	2.00455	0.49900	108
chr1	7000642	7001014	KI292T_peak_1252	34	.	2.53736	3.43966	1.67582	361
chr1	7003430	7003619	KI292T_peak_1253	29	.	2.34217	2.92814	1.23061	16
chr1	7013728	7014776	KI292T_peak_1254	29	.	2.34217	2.92814	1.23061	661
chr1	7022159	7024363	KI292T_peak_1255	165	.	6.05062	16.57312	14.32506	633
chr1	7031678	7032381	KI292T_peak_1256	29	.	2.34217	2.92814	1.23061	516
chr1	7036055	7036241	KI292T_peak_1257	39	.	2.73254	3.98149	2.16349	141
chr1	7049656	7050104	KI292T_peak_1258	20	.	1.95181	2.00455	0.49900	270
chr1	7052968	7053156	KI292T_peak_1259	24	.	2.14699	2.44900	0.83542	126
chr1	7062944	7063237	KI292T_peak_1260	29	.	2.34217	2.92814	1.23061	56
chr1	7069808	7070023	KI292T_peak_1261	20	.	1.95181	2.00455	0.49900	40
chr1	7074611	7074912	KI292T_peak_1262	24	.	2.14699	2.44900	0.83542	132
chr1	7077668	7077865	KI292T_peak_1263	24	.	2.14699	2.44900	0.83542	195
chr1	7086960	7087224	KI292T_peak_1264	24	.	2.14699	2.44900	0.83542	140
chr1	7102781	7103303	KI292T_peak_1265	51	.	3.12290	5.14889	3.24525	208
chr1	7106090	7106398	KI292T_peak_1266	29	.	2.34217	2.92814	1.23061	237
chr1	7112839	7113069	KI292T_peak_1267	29	.	2.34217	2.92814	1.23061	157
chr1	7124826	7125016	KI292T_peak_1268	34	.	2.53736	3.43966	1.67582	23
chr1	7130213	7130684	KI292T_peak_1269	84	.	4.09880	8.48949	6.43601	403
chr1	7137211	7137512	KI292T_peak_1270	24	.	2.14699	2.44900	0.83542	8
chr1	7145779	7146000	KI292T_peak_1271	34	.	2.53736	3.43966	1.67582	35
chr1	7157170	7159258	KI292T_peak_1272	1341	.	24.39765	134.14360	131.04408	1434
chr1	7163892	7164082	KI292T_peak_1273	24	.	2.14699	2.44900	0.83542	130
chr1	7164519	7164728	KI292T_peak_1274	29	.	2.34217	2.92814	1.23061	76
chr1	7170224	7171201	KI292T_peak_1275	805	.	16.98076	80.56615	77.74391	355
chr1	7177096	7178587	KI292T_peak_1276	662	.	14.83377	66.28256	63.54897	676
chr1	7181013	7182765	KI292T_peak_1277	1416	.	25.37355	141.60378	138.46866	878
chr1	7209228	7210203	KI292T_peak_1278	240	.	7.61207	24.05812	21.69537	517
chr1	7223644	7224014	KI292T_peak_1279	34	.	2.53736	3.43966	1.67582	160
chr1	7232622	7233396	KI292T_peak_1280	260	.	8.00243	26.04479	23.65685	449
chr1	7256255	7256540	KI292T_peak_1281	29	.	2.34217	2.92814	1.23061	171
chr1	7281547	7282043	KI292T_peak_1282	51	.	3.12290	5.14889	3.24525	210
chr1	7282607	7282806	KI292T_peak_1283	24	.	2.14699	2.44900	0.83542	166
chr1	7290832	7291310	KI292T_peak_1284	39	.	2.73254	3.98149	2.16349	359
chr1	7325489	7326912	KI292T_peak_1285	1864	.	31.03381	186.42242	183.08911	598
chr1	7327641	7327833	KI292T_peak_1286	24	.	2.14699	2.44900	0.83542	172
chr1	7359339	7359847	KI292T_peak_1287	221	.	7.22170	22.11518	19.77894	263
chr1	7361016	7361571	KI292T_peak_1288	77	.	3.90362	7.77790	5.74996	207
chr1	7394436	7395110	KI292T_peak_1289	57	.	3.31808	5.77134	3.83241	523
chr1	7401565	7401945	KI292T_peak_1290	29	.	2.34217	2.92814	1.23061	44
chr1	7409449	7409948	KI292T_peak_1291	39	.	2.73254	3.98149	2.16349	56
chr1	7413048	7413578	KI292T_peak_1292	24	.	2.14699	2.44900	0.83542	71
chr1	7418925	7419115	KI292T_peak_1293	29	.	2.34217	2.92814	1.23061	134
chr1	7423896	7424239	KI292T_peak_1294	51	.	3.12290	5.14889	3.24525	154
chr1	7425735	7426068	KI292T_peak_1295	29	.	2.34217	2.92814	1.23061	253
chr1	7436029	7436636	KI292T_peak_1296	45	.	2.92772	4.55179	2.68804	407
chr1	7444896	7445100	KI292T_peak_1297	34	.	2.53736	3.43966	1.67582	169
chr1	7445970	7446220	KI292T_peak_1298	29	.	2.34217	2.92814	1.23061	16
chr1	7448348	7449567	KI292T_peak_1299	57	.	3.31808	5.77134	3.83241	929
chr1	7461880	7462574	KI292T_peak_1300	467	.	11.71087	46.76499	44.17393	107
chr1	7463010	7463322	KI292T_peak_1301	45	.	2.92772	4.55179	2.68804	72
chr1	7467146	7467355	KI292T_peak_1302	24	.	2.14699	2.44900	0.83542	105
chr1	7468104	7468526	KI292T_peak_1303	34	.	2.53736	3.43966	1.67582	50
chr1	7470776	7471150	KI292T_peak_1304	29	.	2.34217	2.92814	1.23061	212
chr1	7485713	7485960	KI292T_peak_1305	29	.	2.34217	2.92814	1.23061	81
chr1	7487848	7488450	KI292T_peak_1306	39	.	2.73254	3.98149	2.16349	186
chr1	7494151	7494365	KI292T_peak_1307	24	.	2.14699	2.44900	0.83542	163
chr1	7496466	7496819	KI292T_peak_1308	57	.	3.31808	5.77134	3.83241	210
chr1	7499170	7499483	KI292T_peak_1309	51	.	3.12290	5.14889	3.24525	145
chr1	7501417	7501916	KI292T_peak_1310	57	.	3.31808	5.77134	3.83241	320
chr1	7507716	7508166	KI292T_peak_1311	39	.	2.73254	3.98149	2.16349	198
chr1	7508384	7508685	KI292T_peak_1312	34	.	2.53736	3.43966	1.67582	134
chr1	7510812	7511454	KI292T_peak_1313	45	.	2.92772	4.55179	2.68804	175
chr1	7513106	7513777	KI292T_peak_1314	39	.	2.73254	3.98149	2.16349	528
chr1	7514432	7516993	KI292T_peak_1315	1137	.	21.66511	113.72687	110.72511	1189
chr1	7517720	7517977	KI292T_peak_1316	34	.	2.53736	3.43966	1.67582	84
chr1	7527241	7527509	KI292T_peak_1317	34	.	2.53736	3.43966	1.67582	152
chr1	7528992	7529661	KI292T_peak_1318	29	.	2.34217	2.92814	1.23061	194
chr1	7529982	7530556	KI292T_peak_1319	34	.	2.53736	3.43966	1.67582	270
chr1	7530805	7532567	KI292T_peak_1320	456	.	11.51569	45.60158	43.02006	355
chr1	7532758	7533091	KI292T_peak_1321	24	.	2.14699	2.44900	0.83542	131
chr1	7533445	7533662	KI292T_peak_1322	34	.	2.53736	3.43966	1.67582	134
chr1	7534478	7534859	KI292T_peak_1323	29	.	2.34217	2.92814	1.23061	236
chr1	7535704	7535929	KI292T_peak_1324	24	.	2.14699	2.44900	0.83542	17
chr1	7537758	7537978	KI292T_peak_1325	24	.	2.14699	2.44900	0.83542	52
chr1	7538461	7539359	KI292T_peak_1326	45	.	2.92772	4.55179	2.68804	493
chr1	7539839	7540342	KI292T_peak_1327	29	.	2.34217	2.92814	1.23061	221
chr1	7542339	7542722	KI292T_peak_1328	45	.	2.92772	4.55179	2.68804	47
chr1	7545600	7545836	KI292T_peak_1329	24	.	2.14699	2.44900	0.83542	101
chr1	7550565	7552103	KI292T_peak_1330	343	.	9.56388	34.38984	31.90981	1028
chr1	7554968	7555167	KI292T_peak_1331	29	.	2.34217	2.92814	1.23061	168
chr1	7558960	7559205	KI292T_peak_1332	34	.	2.53736	3.43966	1.67582	98
chr1	7559732	7560359	KI292T_peak_1333	29	.	2.34217	2.92814	1.23061	480
chr1	7561233	7561418	KI292T_peak_1334	20	.	1.95181	2.00455	0.49900	154
chr1	7572826	7573080	KI292T_peak_1335	34	.	2.53736	3.43966	1.67582	153
chr1	7573997	7574316	KI292T_peak_1336	29	.	2.34217	2.92814	1.23061	115
chr1	7586453	7586788	KI292T_peak_1337	29	.	2.34217	2.92814	1.23061	96
chr1	7589785	7590015	KI292T_peak_1338	29	.	2.34217	2.92814	1.23061	139
chr1	7591717	7591900	KI292T_peak_1339	39	.	2.73254	3.98149	2.16349	95
chr1	7593781	7594322	KI292T_peak_1340	34	.	2.53736	3.43966	1.67582	401
chr1	7596276	7597040	KI292T_peak_1341	165	.	6.05062	16.57312	14.32506	155
chr1	7598020	7598367	KI292T_peak_1342	45	.	2.92772	4.55179	2.68804	327
chr1	7604308	7604633	KI292T_peak_1343	24	.	2.14699	2.44900	0.83542	184
chr1	7608066	7609572	KI292T_peak_1344	57	.	3.31808	5.77134	3.83241	1456
chr1	7610013	7611894	KI292T_peak_1345	107	.	4.68435	10.73960	8.61810	774
chr1	7612352	7613681	KI292T_peak_1346	260	.	8.00243	26.04479	23.65685	310
chr1	7614350	7614603	KI292T_peak_1347	29	.	2.34217	2.92814	1.23061	120
chr1	7618171	7618479	KI292T_peak_1348	45	.	2.92772	4.55179	2.68804	141
chr1	7618918	7619262	KI292T_peak_1349	29	.	2.34217	2.92814	1.23061	246
chr1	7619728	7620117	KI292T_peak_1350	34	.	2.53736	3.43966	1.67582	32
chr1	7620468	7620666	KI292T_peak_1351	20	.	1.95181	2.00455	0.49900	135
chr1	7620938	7621310	KI292T_peak_1352	29	.	2.34217	2.92814	1.23061	338
chr1	7628829	7629252	KI292T_peak_1353	34	.	2.53736	3.43966	1.67582	297
chr1	7643474	7643981	KI292T_peak_1354	34	.	2.53736	3.43966	1.67582	408
chr1	7645477	7645917	KI292T_peak_1355	39	.	2.73254	3.98149	2.16349	121
chr1	7646810	7647331	KI292T_peak_1356	34	.	2.53736	3.43966	1.67582	170
chr1	7652578	7652771	KI292T_peak_1357	29	.	2.34217	2.92814	1.23061	134
chr1	7670071	7670383	KI292T_peak_1358	29	.	2.34217	2.92814	1.23061	62
chr1	7672736	7672928	KI292T_peak_1359	20	.	1.95181	2.00455	0.49900	81
chr1	7676526	7677210	KI292T_peak_1360	92	.	4.29399	9.22086	7.14347	46
chr1	7680439	7682557	KI292T_peak_1361	1660	.	28.49645	166.02049	162.77551	1313
chr1	7686575	7686870	KI292T_peak_1362	20	.	1.95181	2.00455	0.49900	158
chr1	7688550	7689292	KI292T_peak_1363	24	.	2.14699	2.44900	0.83542	81
chr1	7690479	7690726	KI292T_peak_1364	45	.	2.92772	4.55179	2.68804	73
chr1	7691156	7691947	KI292T_peak_1365	51	.	3.12290	5.14889	3.24525	58
chr1	7693791	7694047	KI292T_peak_1366	20	.	1.95181	2.00455	0.49900	109
chr1	7699735	7699928	KI292T_peak_1367	24	.	2.14699	2.44900	0.83542	47
chr1	7702486	7703058	KI292T_peak_1368	57	.	3.31808	5.77134	3.83241	211
chr1	7705226	7706432	KI292T_peak_1369	301	.	8.78315	30.14120	27.70569	283
chr1	7707197	7708063	KI292T_peak_1370	156	.	5.85544	15.69497	13.46302	299
chr1	7708410	7710355	KI292T_peak_1371	551	.	13.07714	55.10317	52.44748	816
chr1	7711025	7712691	KI292T_peak_1372	57	.	3.31808	5.77134	3.83241	792
chr1	7713733	7713943	KI292T_peak_1373	34	.	2.53736	3.43966	1.67582	182
chr1	7714574	7715468	KI292T_peak_1374	45	.	2.92772	4.55179	2.68804	830
chr1	7715808	7716688	KI292T_peak_1375	29	.	2.34217	2.92814	1.23061	230
chr1	7717354	7717657	KI292T_peak_1376	45	.	2.92772	4.55179	2.68804	75
chr1	7719856	7720091	KI292T_peak_1377	20	.	1.95181	2.00455	0.49900	68
chr1	7721455	7721731	KI292T_peak_1378	29	.	2.34217	2.92814	1.23061	64
chr1	7722104	7722296	KI292T_peak_1379	39	.	2.73254	3.98149	2.16349	43
chr1	7723795	7724283	KI292T_peak_1380	34	.	2.53736	3.43966	1.67582	188
chr1	7726356	7727005	KI292T_peak_1381	29	.	2.34217	2.92814	1.23061	332
chr1	7727315	7728734	KI292T_peak_1382	662	.	14.83377	66.28256	63.54897	480
chr1	7729131	7730742	KI292T_peak_1383	92	.	4.29399	9.22086	7.14347	579
chr1	7731441	7732402	KI292T_peak_1384	39	.	2.73254	3.98149	2.16349	844
chr1	7734273	7734563	KI292T_peak_1385	34	.	2.53736	3.43966	1.67582	151
chr1	7736134	7736743	KI292T_peak_1386	34	.	2.53736	3.43966	1.67582	205
chr1	7738465	7738787	KI292T_peak_1387	34	.	2.53736	3.43966	1.67582	251
chr1	7738968	7739215	KI292T_peak_1388	24	.	2.14699	2.44900	0.83542	23
chr1	7740094	7741615	KI292T_peak_1389	456	.	11.51569	45.60158	43.02006	286
chr1	7742083	7742394	KI292T_peak_1390	34	.	2.53736	3.43966	1.67582	78
chr1	7743484	7744287	KI292T_peak_1391	57	.	3.31808	5.77134	3.83241	143
chr1	7745302	7745521	KI292T_peak_1392	24	.	2.14699	2.44900	0.83542	25
chr1	7751430	7751651	KI292T_peak_1393	39	.	2.73254	3.98149	2.16349	96
chr1	7755592	7755775	KI292T_peak_1394	29	.	2.34217	2.92814	1.23061	32
chr1	7756753	7757156	KI292T_peak_1395	29	.	2.34217	2.92814	1.23061	98
chr1	7763965	7765343	KI292T_peak_1396	954	.	19.12776	95.45119	92.54493	709
chr1	7765767	7765985	KI292T_peak_1397	51	.	3.12290	5.14889	3.24525	100
chr1	7769400	7769919	KI292T_peak_1398	57	.	3.31808	5.77134	3.83241	124
chr1	7786447	7786915	KI292T_peak_1399	45	.	2.92772	4.55179	2.68804	184
chr1	7802755	7803131	KI292T_peak_1400	24	.	2.14699	2.44900	0.83542	205
chr1	7805554	7806426	KI292T_peak_1401	156	.	5.85544	15.69497	13.46302	479
chr1	7812949	7813157	KI292T_peak_1402	92	.	4.29399	9.22086	7.14347	109
chr1	7830561	7832215	KI292T_peak_1403	954	.	19.12776	95.45119	92.54493	792
chr1	7840851	7841718	KI292T_peak_1404	39	.	2.73254	3.98149	2.16349	54
chr1	7842251	7842687	KI292T_peak_1405	45	.	2.92772	4.55179	2.68804	390
chr1	7843230	7845197	KI292T_peak_1406	3620	.	51.13747	362.00394	357.97049	934
chr1	7845501	7845852	KI292T_peak_1407	51	.	3.12290	5.14889	3.24525	141
chr1	7846763	7847165	KI292T_peak_1408	70	.	3.70844	7.08699	5.08642	276
chr1	7855435	7856071	KI292T_peak_1409	39	.	2.73254	3.98149	2.16349	258
chr1	7858490	7858735	KI292T_peak_1410	24	.	2.14699	2.44900	0.83542	56
chr1	7890031	7890224	KI292T_peak_1411	29	.	2.34217	2.92814	1.23061	37
chr1	7926788	7926984	KI292T_peak_1412	39	.	2.73254	3.98149	2.16349	52
chr1	7935197	7935384	KI292T_peak_1413	24	.	2.14699	2.44900	0.83542	28
chr1	7962890	7963128	KI292T_peak_1414	280	.	8.39279	28.07312	25.66094	138
chr1	7989560	7989963	KI292T_peak_1415	51	.	3.12290	5.14889	3.24525	234
chr1	8002491	8002897	KI292T_peak_1416	45	.	2.92772	4.55179	2.68804	217
chr1	8011657	8011982	KI292T_peak_1417	39	.	2.73254	3.98149	2.16349	178
chr1	8013726	8015372	KI292T_peak_1418	913	.	18.54221	91.33612	88.45258	617
chr1	8015945	8016156	KI292T_peak_1419	24	.	2.14699	2.44900	0.83542	28
chr1	8016732	8017009	KI292T_peak_1420	39	.	2.73254	3.98149	2.16349	50
chr1	8020183	8020573	KI292T_peak_1421	39	.	2.73254	3.98149	2.16349	148
chr1	8020902	8022932	KI292T_peak_1422	3819	.	53.28447	381.94550	377.84052	748
chr1	8023984	8024179	KI292T_peak_1423	39	.	2.73254	3.98149	2.16349	96
chr1	8035066	8036863	KI292T_peak_1424	845	.	17.56631	84.56918	81.72354	462
chr1	8039608	8039793	KI292T_peak_1425	20	.	1.95181	2.00455	0.49900	100
chr1	8041597	8043797	KI292T_peak_1426	538	.	12.88196	53.89193	51.24521	938
chr1	8045425	8045638	KI292T_peak_1427	29	.	2.34217	2.92814	1.23061	191
chr1	8046040	8046758	KI292T_peak_1428	51	.	3.12290	5.14889	3.24525	589
chr1	8049755	8050533	KI292T_peak_1429	34	.	2.53736	3.43966	1.67582	200
chr1	8054239	8054437	KI292T_peak_1430	34	.	2.53736	3.43966	1.67582	24
chr1	8057277	8057548	KI292T_peak_1431	20	.	1.95181	2.00455	0.49900	24
chr1	8059944	8060150	KI292T_peak_1432	34	.	2.53736	3.43966	1.67582	128
chr1	8060372	8061253	KI292T_peak_1433	51	.	3.12290	5.14889	3.24525	641
chr1	8061934	8062854	KI292T_peak_1434	57	.	3.31808	5.77134	3.83241	215
chr1	8063064	8063816	KI292T_peak_1435	45	.	2.92772	4.55179	2.68804	293
chr1	8064011	8089089	KI292T_peak_1436	3710	.	52.11338	371.04395	366.97729	1252
chr1	8089730	8090376	KI292T_peak_1437	77	.	3.90362	7.77790	5.74996	262
chr1	8091042	8091783	KI292T_peak_1438	156	.	5.85544	15.69497	13.46302	409
chr1	8092755	8093658	KI292T_peak_1439	99	.	4.48917	9.97115	7.87115	585
chr1	8094466	8095396	KI292T_peak_1440	70	.	3.70844	7.08699	5.08642	197
chr1	8095651	8095974	KI292T_peak_1441	39	.	2.73254	3.98149	2.16349	260
chr1	8096483	8096733	KI292T_peak_1442	34	.	2.53736	3.43966	1.67582	34
chr1	8096956	8097268	KI292T_peak_1443	34	.	2.53736	3.43966	1.67582	168
chr1	8097947	8098264	KI292T_peak_1444	39	.	2.73254	3.98149	2.16349	115
chr1	8098643	8099458	KI292T_peak_1445	64	.	3.51326	6.41777	4.44668	672
chr1	8099880	8100269	KI292T_peak_1446	29	.	2.34217	2.92814	1.23061	178
chr1	8100649	8101102	KI292T_peak_1447	70	.	3.70844	7.08699	5.08642	254
chr1	8108155	8108394	KI292T_peak_1448	34	.	2.53736	3.43966	1.67582	69
chr1	8117364	8117665	KI292T_peak_1449	24	.	2.14699	2.44900	0.83542	6
chr1	8122354	8123193	KI292T_peak_1450	34	.	2.53736	3.43966	1.67582	338
chr1	8125818	8126130	KI292T_peak_1451	24	.	2.14699	2.44900	0.83542	306
chr1	8140121	8140300	KI292T_peak_1452	24	.	2.14699	2.44900	0.83542	157
chr1	8141809	8142026	KI292T_peak_1453	24	.	2.14699	2.44900	0.83542	159
chr1	8143029	8144284	KI292T_peak_1454	39	.	2.73254	3.98149	2.16349	187
chr1	8145352	8145560	KI292T_peak_1455	24	.	2.14699	2.44900	0.83542	207
chr1	8146298	8146513	KI292T_peak_1456	24	.	2.14699	2.44900	0.83542	13
chr1	8146776	8147368	KI292T_peak_1457	29	.	2.34217	2.92814	1.23061	85
chr1	8150429	8150645	KI292T_peak_1458	29	.	2.34217	2.92814	1.23061	212
chr1	8151274	8151537	KI292T_peak_1459	29	.	2.34217	2.92814	1.23061	36
chr1	8152288	8152671	KI292T_peak_1460	34	.	2.53736	3.43966	1.67582	103
chr1	8152947	8153484	KI292T_peak_1461	45	.	2.92772	4.55179	2.68804	192
chr1	8153884	8158315	KI292T_peak_1462	1165	.	22.05548	116.59893	113.58294	871
chr1	8163741	8164153	KI292T_peak_1463	51	.	3.12290	5.14889	3.24525	353
chr1	8164393	8165010	KI292T_peak_1464	39	.	2.73254	3.98149	2.16349	286
chr1	8166882	8167086	KI292T_peak_1465	34	.	2.53736	3.43966	1.67582	136
chr1	8168920	8169526	KI292T_peak_1466	64	.	3.51326	6.41777	4.44668	540
chr1	8170564	8170756	KI292T_peak_1467	29	.	2.34217	2.92814	1.23061	119
chr1	8172727	8173017	KI292T_peak_1468	24	.	2.14699	2.44900	0.83542	205
chr1	8173308	8174095	KI292T_peak_1469	107	.	4.68435	10.73960	8.61810	194
chr1	8175768	8176094	KI292T_peak_1470	24	.	2.14699	2.44900	0.83542	15
chr1	8177539	8177756	KI292T_peak_1471	39	.	2.73254	3.98149	2.16349	136
chr1	8180912	8181989	KI292T_peak_1472	92	.	4.29399	9.22086	7.14347	352
chr1	8182636	8183211	KI292T_peak_1473	29	.	2.34217	2.92814	1.23061	538
chr1	8187107	8187960	KI292T_peak_1474	45	.	2.92772	4.55179	2.68804	474
chr1	8195826	8196152	KI292T_peak_1475	24	.	2.14699	2.44900	0.83542	117
chr1	8201530	8201809	KI292T_peak_1476	64	.	3.51326	6.41777	4.44668	215
chr1	8204364	8204587	KI292T_peak_1477	39	.	2.73254	3.98149	2.16349	56
chr1	8207752	8208274	KI292T_peak_1478	92	.	4.29399	9.22086	7.14347	386
chr1	8211924	8213542	KI292T_peak_1479	99	.	4.48917	9.97115	7.87115	1312
chr1	8213741	8213980	KI292T_peak_1480	39	.	2.73254	3.98149	2.16349	186
chr1	8214848	8215123	KI292T_peak_1481	29	.	2.34217	2.92814	1.23061	150
chr1	8215717	8216042	KI292T_peak_1482	45	.	2.92772	4.55179	2.68804	38
chr1	8218929	8219148	KI292T_peak_1483	24	.	2.14699	2.44900	0.83542	21
chr1	8221216	8221629	KI292T_peak_1484	45	.	2.92772	4.55179	2.68804	285
chr1	8221937	8222750	KI292T_peak_1485	77	.	3.90362	7.77790	5.74996	421
chr1	8223180	8223435	KI292T_peak_1486	24	.	2.14699	2.44900	0.83542	174
chr1	8223878	8227037	KI292T_peak_1487	131	.	5.26989	13.14700	10.96700	2853
chr1	8227388	8235624	KI292T_peak_1488	1848	.	30.83863	184.83621	181.50960	7212
chr1	8235895	8237349	KI292T_peak_1489	115	.	4.87953	11.52549	9.38366	454
chr1	8238698	8239361	KI292T_peak_1490	51	.	3.12290	5.14889	3.24525	303
chr1	8242134	8244904	KI292T_peak_1491	139	.	5.46507	13.98143	11.78344	2399
chr1	8245417	8245781	KI292T_peak_1492	34	.	2.53736	3.43966	1.67582	296
chr1	8247334	8247867	KI292T_peak_1493	34	.	2.53736	3.43966	1.67582	30
chr1	8248962	8250356	KI292T_peak_1494	70	.	3.70844	7.08699	5.08642	1205
chr1	8251574	8252097	KI292T_peak_1495	45	.	2.92772	4.55179	2.68804	231
chr1	8254060	8254521	KI292T_peak_1496	45	.	2.92772	4.55179	2.68804	189
chr1	8254787	8255689	KI292T_peak_1497	51	.	3.12290	5.14889	3.24525	586
chr1	8256228	8259715	KI292T_peak_1498	940	.	18.93258	94.07504	91.17635	1732
chr1	8259904	8265945	KI292T_peak_1499	1476	.	26.15428	147.63194	144.46896	2416
chr1	8266348	8266660	KI292T_peak_1500	24	.	2.14699	2.44900	0.83542	99
chr1	8268389	8269280	KI292T_peak_1501	51	.	3.12290	5.14889	3.24525	395
chr1	8269479	8270186	KI292T_peak_1502	45	.	2.92772	4.55179	2.68804	352
chr1	8270862	8273477	KI292T_peak_1503	701	.	15.41931	70.11391	67.35567	1231
chr1	8273763	8274408	KI292T_peak_1504	39	.	2.73254	3.98149	2.16349	202
chr1	8274684	8275113	KI292T_peak_1505	84	.	4.09880	8.48949	6.43601	334
chr1	8275407	8276273	KI292T_peak_1506	39	.	2.73254	3.98149	2.16349	407
chr1	8276557	8279878	KI292T_peak_1507	322	.	9.17352	32.24730	29.78922	586
chr1	8280592	8281289	KI292T_peak_1508	51	.	3.12290	5.14889	3.24525	322
chr1	8281624	8282390	KI292T_peak_1509	39	.	2.73254	3.98149	2.16349	55
chr1	8284883	8285540	KI292T_peak_1510	39	.	2.73254	3.98149	2.16349	240
chr1	8286735	8287478	KI292T_peak_1511	39	.	2.73254	3.98149	2.16349	231
chr1	8289998	8290196	KI292T_peak_1512	24	.	2.14699	2.44900	0.83542	32
chr1	8291031	8291363	KI292T_peak_1513	29	.	2.34217	2.92814	1.23061	254
chr1	8291588	8293036	KI292T_peak_1514	77	.	3.90362	7.77790	5.74996	968
chr1	8294358	8294591	KI292T_peak_1515	29	.	2.34217	2.92814	1.23061	70
chr1	8296683	8297261	KI292T_peak_1516	34	.	2.53736	3.43966	1.67582	155
chr1	8297464	8297912	KI292T_peak_1517	29	.	2.34217	2.92814	1.23061	143
chr1	8298762	8300440	KI292T_peak_1518	587	.	13.66268	58.77502	56.09280	1177
chr1	8301175	8301987	KI292T_peak_1519	45	.	2.92772	4.55179	2.68804	612
chr1	8307215	8308025	KI292T_peak_1520	39	.	2.73254	3.98149	2.16349	638
chr1	8309135	8309617	KI292T_peak_1521	45	.	2.92772	4.55179	2.68804	357
chr1	8309903	8311413	KI292T_peak_1522	39	.	2.73254	3.98149	2.16349	87
chr1	8311709	8312289	KI292T_peak_1523	34	.	2.53736	3.43966	1.67582	288
chr1	8312512	8313037	KI292T_peak_1524	34	.	2.53736	3.43966	1.67582	304
chr1	8313249	8314258	KI292T_peak_1525	64	.	3.51326	6.41777	4.44668	611
chr1	8315822	8316345	KI292T_peak_1526	29	.	2.34217	2.92814	1.23061	429
chr1	8316949	8321929	KI292T_peak_1527	1992	.	32.59526	199.20869	195.82190	2376
chr1	8322292	8322693	KI292T_peak_1528	39	.	2.73254	3.98149	2.16349	243
chr1	8323004	8324249	KI292T_peak_1529	51	.	3.12290	5.14889	3.24525	598
chr1	8325304	8332332	KI292T_peak_1530	1326	.	24.20247	132.66183	129.56929	1518
chr1	8333814	8334077	KI292T_peak_1531	45	.	2.92772	4.55179	2.68804	149
chr1	8334260	8334508	KI292T_peak_1532	24	.	2.14699	2.44900	0.83542	234
chr1	8334827	8335153	KI292T_peak_1533	34	.	2.53736	3.43966	1.67582	253
chr1	8336130	8337451	KI292T_peak_1534	51	.	3.12290	5.14889	3.24525	533
chr1	8339003	8339283	KI292T_peak_1535	29	.	2.34217	2.92814	1.23061	213
chr1	8341653	8342473	KI292T_peak_1536	51	.	3.12290	5.14889	3.24525	352
chr1	8344104	8344429	KI292T_peak_1537	39	.	2.73254	3.98149	2.16349	145
chr1	8344675	8344929	KI292T_peak_1538	29	.	2.34217	2.92814	1.23061	224
chr1	8346945	8347150	KI292T_peak_1539	24	.	2.14699	2.44900	0.83542	197
chr1	8354954	8355262	KI292T_peak_1540	24	.	2.14699	2.44900	0.83542	251
chr1	8356143	8356617	KI292T_peak_1541	29	.	2.34217	2.92814	1.23061	138
chr1	8357012	8357291	KI292T_peak_1542	39	.	2.73254	3.98149	2.16349	193
chr1	8362554	8362802	KI292T_peak_1543	34	.	2.53736	3.43966	1.67582	86
chr1	8363567	8363825	KI292T_peak_1544	29	.	2.34217	2.92814	1.23061	83
chr1	8366740	8367441	KI292T_peak_1545	57	.	3.31808	5.77134	3.83241	371
chr1	8367672	8368200	KI292T_peak_1546	51	.	3.12290	5.14889	3.24525	151
chr1	8369203	8369638	KI292T_peak_1547	45	.	2.92772	4.55179	2.68804	286
chr1	8370044	8371067	KI292T_peak_1548	57	.	3.31808	5.77134	3.83241	934
chr1	8371518	8371897	KI292T_peak_1549	24	.	2.14699	2.44900	0.83542	118
chr1	8372328	8375160	KI292T_peak_1550	1491	.	26.34946	149.14713	145.97717	2197
chr1	8376106	8377101	KI292T_peak_1551	45	.	2.92772	4.55179	2.68804	672
chr1	8377756	8379075	KI292T_peak_1552	99	.	4.48917	9.97115	7.87115	424
chr1	8380298	8380668	KI292T_peak_1553	39	.	2.73254	3.98149	2.16349	199
chr1	8383459	8384257	KI292T_peak_1554	57	.	3.31808	5.77134	3.83241	494
chr1	8384752	8385134	KI292T_peak_1555	34	.	2.53736	3.43966	1.67582	265
chr1	8385562	8386396	KI292T_peak_1556	39	.	2.73254	3.98149	2.16349	332
chr1	8395581	8395812	KI292T_peak_1557	24	.	2.14699	2.44900	0.83542	39
chr1	8396511	8396758	KI292T_peak_1558	45	.	2.92772	4.55179	2.68804	123
chr1	8398001	8398362	KI292T_peak_1559	51	.	3.12290	5.14889	3.24525	220
chr1	8399341	8400090	KI292T_peak_1560	34	.	2.53736	3.43966	1.67582	692
chr1	8400974	8401317	KI292T_peak_1561	20	.	1.95181	2.00455	0.49900	204
chr1	8401880	8402923	KI292T_peak_1562	57	.	3.31808	5.77134	3.83241	195
chr1	8403124	8404474	KI292T_peak_1563	913	.	18.54221	91.33612	88.45258	679
chr1	8406736	8407113	KI292T_peak_1564	34	.	2.53736	3.43966	1.67582	114
chr1	8407696	8409653	KI292T_peak_1565	410	.	10.73497	41.02199	38.47972	1510
chr1	8410100	8410587	KI292T_peak_1566	45	.	2.92772	4.55179	2.68804	169
chr1	8411132	8414383	KI292T_peak_1567	115	.	4.87953	11.52549	9.38366	950
chr1	8414991	8415789	KI292T_peak_1568	34	.	2.53736	3.43966	1.67582	199
chr1	8416282	8420066	KI292T_peak_1569	165	.	6.05062	16.57312	14.32506	2779
chr1	8420583	8425077	KI292T_peak_1570	84	.	4.09880	8.48949	6.43601	2850
chr1	8425685	8426402	KI292T_peak_1571	45	.	2.92772	4.55179	2.68804	208
chr1	8427591	8428089	KI292T_peak_1572	29	.	2.34217	2.92814	1.23061	90
chr1	8428309	8429831	KI292T_peak_1573	131	.	5.26989	13.14700	10.96700	960
chr1	8430464	8435074	KI292T_peak_1574	467	.	11.71087	46.76499	44.17393	3282
chr1	8436199	8436659	KI292T_peak_1575	57	.	3.31808	5.77134	3.83241	423
chr1	8438434	8439104	KI292T_peak_1576	57	.	3.31808	5.77134	3.83241	223
chr1	8439410	8439997	KI292T_peak_1577	57	.	3.31808	5.77134	3.83241	285
chr1	8440988	8441192	KI292T_peak_1578	34	.	2.53736	3.43966	1.67582	141
chr1	8441812	8442392	KI292T_peak_1579	57	.	3.31808	5.77134	3.83241	121
chr1	8442956	8443339	KI292T_peak_1580	34	.	2.53736	3.43966	1.67582	160
chr1	8443524	8443809	KI292T_peak_1581	29	.	2.34217	2.92814	1.23061	171
chr1	8448197	8448420	KI292T_peak_1582	57	.	3.31808	5.77134	3.83241	81
chr1	8449774	8450348	KI292T_peak_1583	64	.	3.51326	6.41777	4.44668	245
chr1	8450862	8451497	KI292T_peak_1584	51	.	3.12290	5.14889	3.24525	549
chr1	8455525	8456613	KI292T_peak_1585	57	.	3.31808	5.77134	3.83241	309
chr1	8456802	8458362	KI292T_peak_1586	250	.	7.80725	25.04612	22.67061	496
chr1	8465837	8466072	KI292T_peak_1587	34	.	2.53736	3.43966	1.67582	170
chr1	8467134	8467334	KI292T_peak_1588	39	.	2.73254	3.98149	2.16349	21
chr1	8467631	8470511	KI292T_peak_1589	491	.	12.10123	49.11319	46.50329	709
chr1	8470768	8471326	KI292T_peak_1590	24	.	2.14699	2.44900	0.83542	6
chr1	8472011	8472956	KI292T_peak_1591	139	.	5.46507	13.98143	11.78344	430
chr1	8473528	8474250	KI292T_peak_1592	39	.	2.73254	3.98149	2.16349	700
chr1	8476862	8477320	KI292T_peak_1593	39	.	2.73254	3.98149	2.16349	424
chr1	8477554	8478222	KI292T_peak_1594	115	.	4.87953	11.52549	9.38366	301
chr1	8478565	8479004	KI292T_peak_1595	45	.	2.92772	4.55179	2.68804	36
chr1	8479214	8482261	KI292T_peak_1596	1341	.	24.39765	134.14360	131.04408	1062
chr1	8482455	8485319	KI292T_peak_1597	752	.	16.20004	75.29845	72.50797	1544
chr1	8486054	8486756	KI292T_peak_1598	34	.	2.53736	3.43966	1.67582	190
chr1	8487262	8488390	KI292T_peak_1599	99	.	4.48917	9.97115	7.87115	479
chr1	8488753	8490186	KI292T_peak_1600	291	.	8.58797	29.10230	26.67839	946
chr1	8491959	8492163	KI292T_peak_1601	57	.	3.31808	5.77134	3.83241	160
chr1	8495818	8496186	KI292T_peak_1602	34	.	2.53736	3.43966	1.67582	38
chr1	8498747	8499262	KI292T_peak_1603	84	.	4.09880	8.48949	6.43601	406
chr1	8503626	8504087	KI292T_peak_1604	70	.	3.70844	7.08699	5.08642	367
chr1	8510499	8510761	KI292T_peak_1605	34	.	2.53736	3.43966	1.67582	20
chr1	8515956	8516168	KI292T_peak_1606	29	.	2.34217	2.92814	1.23061	52
chr1	8516558	8516746	KI292T_peak_1607	29	.	2.34217	2.92814	1.23061	131
chr1	8521835	8522053	KI292T_peak_1608	24	.	2.14699	2.44900	0.83542	28
chr1	8522830	8524189	KI292T_peak_1609	57	.	3.31808	5.77134	3.83241	422
chr1	8524591	8524974	KI292T_peak_1610	34	.	2.53736	3.43966	1.67582	61
chr1	8536133	8536513	KI292T_peak_1611	115	.	4.87953	11.52549	9.38366	128
chr1	8537047	8537842	KI292T_peak_1612	174	.	6.24580	17.46492	15.20121	240
chr1	8553003	8553242	KI292T_peak_1613	51	.	3.12290	5.14889	3.24525	65
chr1	8557258	8557836	KI292T_peak_1614	64	.	3.51326	6.41777	4.44668	500
chr1	8577884	8578346	KI292T_peak_1615	24	.	2.14699	2.44900	0.83542	313
chr1	8580724	8581436	KI292T_peak_1616	57	.	3.31808	5.77134	3.83241	170
chr1	8583731	8584206	KI292T_peak_1617	45	.	2.92772	4.55179	2.68804	144
chr1	8584980	8586499	KI292T_peak_1618	2302	.	36.30370	230.22739	226.71175	1153
chr1	8587792	8588086	KI292T_peak_1619	45	.	2.92772	4.55179	2.68804	226
chr1	8589699	8589975	KI292T_peak_1620	39	.	2.73254	3.98149	2.16349	255
chr1	8591159	8591444	KI292T_peak_1621	29	.	2.34217	2.92814	1.23061	39
chr1	8613197	8613431	KI292T_peak_1622	39	.	2.73254	3.98149	2.16349	168
chr1	8615295	8615567	KI292T_peak_1623	131	.	5.26989	13.14700	10.96700	129
chr1	8620317	8621517	KI292T_peak_1624	260	.	8.00243	26.04479	23.65685	964
chr1	8623409	8623907	KI292T_peak_1625	45	.	2.92772	4.55179	2.68804	156
chr1	8651434	8651856	KI292T_peak_1626	39	.	2.73254	3.98149	2.16349	154
chr1	8653435	8653834	KI292T_peak_1627	45	.	2.92772	4.55179	2.68804	256
chr1	8657905	8658582	KI292T_peak_1628	24	.	2.14699	2.44900	0.83542	391
chr1	8689770	8690288	KI292T_peak_1629	51	.	3.12290	5.14889	3.24525	326
chr1	8711419	8711739	KI292T_peak_1630	29	.	2.34217	2.92814	1.23061	273
chr1	8720333	8721915	KI292T_peak_1631	57	.	3.31808	5.77134	3.83241	397
chr1	8724051	8724326	KI292T_peak_1632	29	.	2.34217	2.92814	1.23061	206
chr1	8724910	8725091	KI292T_peak_1633	20	.	1.95181	2.00455	0.49900	23
chr1	8729635	8729869	KI292T_peak_1634	29	.	2.34217	2.92814	1.23061	94
chr1	8730049	8730253	KI292T_peak_1635	20	.	1.95181	2.00455	0.49900	51
chr1	8731355	8731608	KI292T_peak_1636	57	.	3.31808	5.77134	3.83241	186
chr1	8747261	8747602	KI292T_peak_1637	34	.	2.53736	3.43966	1.67582	54
chr1	8761131	8762650	KI292T_peak_1638	123	.	5.07471	12.32816	10.16689	320
chr1	8762906	8764060	KI292T_peak_1639	2418	.	37.66997	241.87202	238.30939	621
chr1	8765035	8765301	KI292T_peak_1640	39	.	2.73254	3.98149	2.16349	63
chr1	8772296	8773232	KI292T_peak_1641	70	.	3.70844	7.08699	5.08642	651
chr1	8778888	8779258	KI292T_peak_1642	34	.	2.53736	3.43966	1.67582	110
chr1	8786538	8787033	KI292T_peak_1643	99	.	4.48917	9.97115	7.87115	212
chr1	8798689	8798912	KI292T_peak_1644	29	.	2.34217	2.92814	1.23061	27
chr1	8824895	8825280	KI292T_peak_1645	24	.	2.14699	2.44900	0.83542	377
chr1	8840428	8840724	KI292T_peak_1646	29	.	2.34217	2.92814	1.23061	238
chr1	8868778	8869022	KI292T_peak_1647	24	.	2.14699	2.44900	0.83542	224
chr1	8871631	8871913	KI292T_peak_1648	39	.	2.73254	3.98149	2.16349	120
chr1	8875107	8878805	KI292T_peak_1649	2203	.	35.13261	220.33691	216.86137	2704
chr1	8882788	8883032	KI292T_peak_1650	57	.	3.31808	5.77134	3.83241	106
chr1	8889569	8890135	KI292T_peak_1651	39	.	2.73254	3.98149	2.16349	88
chr1	8906323	8906552	KI292T_peak_1652	39	.	2.73254	3.98149	2.16349	118
chr1	8908689	8909556	KI292T_peak_1653	2137	.	34.35189	213.79121	210.34261	319
chr1	8919317	8919989	KI292T_peak_1654	92	.	4.29399	9.22086	7.14347	338
chr1	8920359	8920826	KI292T_peak_1655	24	.	2.14699	2.44900	0.83542	289
chr1	8926839	8927134	KI292T_peak_1656	34	.	2.53736	3.43966	1.67582	201
chr1	8927340	8927748	KI292T_peak_1657	34	.	2.53736	3.43966	1.67582	215
chr1	8929335	8932006	KI292T_peak_1658	70	.	3.70844	7.08699	5.08642	1562
chr1	8932370	8934603	KI292T_peak_1659	502	.	12.29642	50.29774	47.67846	1454
chr1	8935245	8935919	KI292T_peak_1660	123	.	5.07471	12.32816	10.16689	314
chr1	8936547	8942227	KI292T_peak_1661	2285	.	36.10852	228.57309	225.06425	2436
chr1	8943435	8944096	KI292T_peak_1662	115	.	4.87953	11.52549	9.38366	235
chr1	8949455	8951678	KI292T_peak_1663	1552	.	27.13019	155.23962	152.04208	806
chr1	8959763	8960409	KI292T_peak_1664	115	.	4.87953	11.52549	9.38366	449
chr1	8963612	8964768	KI292T_peak_1665	250	.	7.80725	25.04612	22.67061	499
chr1	8977876	8978652	KI292T_peak_1666	270	.	8.19761	27.05387	24.65369	462
chr1	8986776	8987099	KI292T_peak_1667	29	.	2.34217	2.92814	1.23061	253
chr1	9002009	9002279	KI292T_peak_1668	131	.	5.26989	13.14700	10.96700	74
chr1	9003442	9004223	KI292T_peak_1669	57	.	3.31808	5.77134	3.83241	181
chr1	9007000	9007748	KI292T_peak_1670	70	.	3.70844	7.08699	5.08642	530
chr1	9009128	9009360	KI292T_peak_1671	24	.	2.14699	2.44900	0.83542	49
chr1	9016944	9017152	KI292T_peak_1672	29	.	2.34217	2.92814	1.23061	23
chr1	9022508	9023271	KI292T_peak_1673	77	.	3.90362	7.77790	5.74996	621
chr1	9024779	9024981	KI292T_peak_1674	20	.	1.95181	2.00455	0.49900	10
chr1	9027353	9027889	KI292T_peak_1675	34	.	2.53736	3.43966	1.67582	67
chr1	9029860	9030050	KI292T_peak_1676	24	.	2.14699	2.44900	0.83542	141
chr1	9031014	9031443	KI292T_peak_1677	39	.	2.73254	3.98149	2.16349	148
chr1	9043683	9043912	KI292T_peak_1678	51	.	3.12290	5.14889	3.24525	119
chr1	9045321	9045627	KI292T_peak_1679	20	.	1.95181	2.00455	0.49900	176
chr1	9046118	9049194	KI292T_peak_1680	467	.	11.71087	46.76499	44.17393	2116
chr1	9054180	9054909	KI292T_peak_1681	77	.	3.90362	7.77790	5.74996	424
chr1	9064933	9065752	KI292T_peak_1682	311	.	8.97833	31.18960	28.74271	390
chr1	9067468	9068447	KI292T_peak_1683	39	.	2.73254	3.98149	2.16349	604
chr1	9070559	9071604	KI292T_peak_1684	131	.	5.26989	13.14700	10.96700	729
chr1	9078628	9078861	KI292T_peak_1685	29	.	2.34217	2.92814	1.23061	33
chr1	9080531	9080748	KI292T_peak_1686	45	.	2.92772	4.55179	2.68804	61
chr1	9080951	9081149	KI292T_peak_1687	24	.	2.14699	2.44900	0.83542	35
chr1	9100921	9101314	KI292T_peak_1688	34	.	2.53736	3.43966	1.67582	243
chr1	9103934	9104872	KI292T_peak_1689	280	.	8.39279	28.07312	25.66094	503
chr1	9112114	9112428	KI292T_peak_1690	24	.	2.14699	2.44900	0.83542	51
chr1	9118079	9118308	KI292T_peak_1691	29	.	2.34217	2.92814	1.23061	27
chr1	9121908	9122444	KI292T_peak_1692	29	.	2.34217	2.92814	1.23061	133
chr1	9125257	9125621	KI292T_peak_1693	34	.	2.53736	3.43966	1.67582	27
chr1	9127323	9127523	KI292T_peak_1694	24	.	2.14699	2.44900	0.83542	109
chr1	9129195	9130099	KI292T_peak_1695	77	.	3.90362	7.77790	5.74996	615
chr1	9133437	9133764	KI292T_peak_1696	39	.	2.73254	3.98149	2.16349	161
chr1	9135214	9135515	KI292T_peak_1697	34	.	2.53736	3.43966	1.67582	178
chr1	9138543	9139485	KI292T_peak_1698	211	.	7.02652	21.16082	18.83842	447
chr1	9144803	9145531	KI292T_peak_1699	221	.	7.22170	22.11518	19.77894	382
chr1	9154185	9154370	KI292T_peak_1700	34	.	2.53736	3.43966	1.67582	141
chr1	9160506	9162211	KI292T_peak_1701	183	.	6.44098	18.36997	16.09108	1282
chr1	9163104	9163319	KI292T_peak_1702	24	.	2.14699	2.44900	0.83542	47
chr1	9170218	9171267	KI292T_peak_1703	491	.	12.10123	49.11319	46.50329	717
chr1	9172873	9173165	KI292T_peak_1704	29	.	2.34217	2.92814	1.23061	112
chr1	9181897	9182122	KI292T_peak_1705	24	.	2.14699	2.44900	0.83542	125
chr1	9187969	9190530	KI292T_peak_1706	3369	.	48.40493	336.91446	332.97269	1330
chr1	9203290	9203658	KI292T_peak_1707	57	.	3.31808	5.77134	3.83241	242
chr1	9209692	9210022	KI292T_peak_1708	29	.	2.34217	2.92814	1.23061	31
chr1	9220304	9220908	KI292T_peak_1709	34	.	2.53736	3.43966	1.67582	28
chr1	9221352	9221815	KI292T_peak_1710	34	.	2.53736	3.43966	1.67582	103
chr1	9222478	9224444	KI292T_peak_1711	230	.	7.41689	23.08104	20.73137	1658
chr1	9227504	9228353	KI292T_peak_1712	34	.	2.53736	3.43966	1.67582	65
chr1	9229649	9230017	KI292T_peak_1713	45	.	2.92772	4.55179	2.68804	303
chr1	9231686	9232237	KI292T_peak_1714	39	.	2.73254	3.98149	2.16349	299
chr1	9234249	9234579	KI292T_peak_1715	64	.	3.51326	6.41777	4.44668	223
chr1	9239776	9240506	KI292T_peak_1716	57	.	3.31808	5.77134	3.83241	232
chr1	9241026	9242983	KI292T_peak_1717	291	.	8.58797	29.10230	26.67839	1386
chr1	9243181	9244010	KI292T_peak_1718	84	.	4.09880	8.48949	6.43601	55
chr1	9245988	9246314	KI292T_peak_1719	24	.	2.14699	2.44900	0.83542	19
chr1	9247528	9247734	KI292T_peak_1720	20	.	1.95181	2.00455	0.49900	91
chr1	9255618	9256245	KI292T_peak_1721	39	.	2.73254	3.98149	2.16349	292
chr1	9256437	9257131	KI292T_peak_1722	192	.	6.63616	19.28788	16.99418	247
chr1	9257665	9258120	KI292T_peak_1723	51	.	3.12290	5.14889	3.24525	287
chr1	9276689	9277050	KI292T_peak_1724	24	.	2.14699	2.44900	0.83542	272
chr1	9291968	9292327	KI292T_peak_1725	24	.	2.14699	2.44900	0.83542	144
chr1	9292876	9296258	KI292T_peak_1726	2402	.	37.47479	240.20168	236.64560	2117
chr1	9296799	9297138	KI292T_peak_1727	34	.	2.53736	3.43966	1.67582	252
chr1	9297358	9297800	KI292T_peak_1728	34	.	2.53736	3.43966	1.67582	184
chr1	9298397	9299017	KI292T_peak_1729	70	.	3.70844	7.08699	5.08642	392
chr1	9299487	9300679	KI292T_peak_1730	502	.	12.29642	50.29774	47.67846	387
chr1	9301489	9301731	KI292T_peak_1731	24	.	2.14699	2.44900	0.83542	177
chr1	9301936	9303794	KI292T_peak_1732	688	.	15.22413	68.83124	66.08113	826
chr1	9304322	9305375	KI292T_peak_1733	280	.	8.39279	28.07312	25.66094	476
chr1	9307657	9307848	KI292T_peak_1734	34	.	2.53736	3.43966	1.67582	46
chr1	9309546	9310972	KI292T_peak_1735	139	.	5.46507	13.98143	11.78344	479
chr1	9317651	9318915	KI292T_peak_1736	45	.	2.92772	4.55179	2.68804	99
chr1	9321651	9321830	KI292T_peak_1737	20	.	1.95181	2.00455	0.49900	163
chr1	9322112	9322474	KI292T_peak_1738	39	.	2.73254	3.98149	2.16349	189
chr1	9323563	9323746	KI292T_peak_1739	24	.	2.14699	2.44900	0.83542	44
chr1	9324197	9324476	KI292T_peak_1740	51	.	3.12290	5.14889	3.24525	158
chr1	9328197	9328387	KI292T_peak_1741	34	.	2.53736	3.43966	1.67582	39
chr1	9329170	9330002	KI292T_peak_1742	45	.	2.92772	4.55179	2.68804	336
chr1	9330533	9330804	KI292T_peak_1743	45	.	2.92772	4.55179	2.68804	198
chr1	9335173	9335859	KI292T_peak_1744	34	.	2.53736	3.43966	1.67582	43
chr1	9343295	9343990	KI292T_peak_1745	39	.	2.73254	3.98149	2.16349	352
chr1	9350537	9350934	KI292T_peak_1746	34	.	2.53736	3.43966	1.67582	61
chr1	9351752	9354368	KI292T_peak_1747	514	.	12.49160	51.48912	48.86062	1152
chr1	9355158	9355480	KI292T_peak_1748	24	.	2.14699	2.44900	0.83542	131
chr1	9362566	9363712	KI292T_peak_1749	92	.	4.29399	9.22086	7.14347	532
chr1	9364450	9365259	KI292T_peak_1750	29	.	2.34217	2.92814	1.23061	147
chr1	9366011	9366264	KI292T_peak_1751	34	.	2.53736	3.43966	1.67582	136
chr1	9366479	9366730	KI292T_peak_1752	39	.	2.73254	3.98149	2.16349	45
chr1	9376012	9376271	KI292T_peak_1753	34	.	2.53736	3.43966	1.67582	224
chr1	9377095	9377627	KI292T_peak_1754	29	.	2.34217	2.92814	1.23061	282
chr1	9377922	9379114	KI292T_peak_1755	92	.	4.29399	9.22086	7.14347	294
chr1	9380240	9380655	KI292T_peak_1756	29	.	2.34217	2.92814	1.23061	97
chr1	9381331	9381995	KI292T_peak_1757	64	.	3.51326	6.41777	4.44668	517
chr1	9382682	9383458	KI292T_peak_1758	139	.	5.46507	13.98143	11.78344	402
chr1	9385161	9385668	KI292T_peak_1759	45	.	2.92772	4.55179	2.68804	391
chr1	9386327	9386856	KI292T_peak_1760	45	.	2.92772	4.55179	2.68804	316
chr1	9387254	9387812	KI292T_peak_1761	45	.	2.92772	4.55179	2.68804	251
chr1	9388144	9388439	KI292T_peak_1762	51	.	3.12290	5.14889	3.24525	202
chr1	9389299	9389719	KI292T_peak_1763	29	.	2.34217	2.92814	1.23061	387
chr1	9392908	9393100	KI292T_peak_1764	45	.	2.92772	4.55179	2.68804	52
chr1	9398246	9398470	KI292T_peak_1765	34	.	2.53736	3.43966	1.67582	169
chr1	9399102	9399411	KI292T_peak_1766	34	.	2.53736	3.43966	1.67582	153
chr1	9399759	9399972	KI292T_peak_1767	34	.	2.53736	3.43966	1.67582	147
chr1	9401506	9401784	KI292T_peak_1768	24	.	2.14699	2.44900	0.83542	51
chr1	9402445	9402782	KI292T_peak_1769	45	.	2.92772	4.55179	2.68804	287
chr1	9404690	9405577	KI292T_peak_1770	51	.	3.12290	5.14889	3.24525	307
chr1	9406307	9407200	KI292T_peak_1771	70	.	3.70844	7.08699	5.08642	454
chr1	9407823	9408473	KI292T_peak_1772	45	.	2.92772	4.55179	2.68804	384
chr1	9408667	9409005	KI292T_peak_1773	24	.	2.14699	2.44900	0.83542	151
chr1	9409573	9410076	KI292T_peak_1774	29	.	2.34217	2.92814	1.23061	312
chr1	9410367	9411173	KI292T_peak_1775	51	.	3.12290	5.14889	3.24525	228
chr1	9415563	9415764	KI292T_peak_1776	29	.	2.34217	2.92814	1.23061	186
chr1	9422227	9423032	KI292T_peak_1777	45	.	2.92772	4.55179	2.68804	365
chr1	9431588	9432679	KI292T_peak_1778	123	.	5.07471	12.32816	10.16689	235
chr1	9433638	9433886	KI292T_peak_1779	34	.	2.53736	3.43966	1.67582	166
chr1	9435810	9436213	KI292T_peak_1780	29	.	2.34217	2.92814	1.23061	60
chr1	9436812	9437385	KI292T_peak_1781	165	.	6.05062	16.57312	14.32506	301
chr1	9443088	9443424	KI292T_peak_1782	29	.	2.34217	2.92814	1.23061	161
chr1	9443657	9444014	KI292T_peak_1783	20	.	1.95181	2.00455	0.49900	175
chr1	9444218	9444751	KI292T_peak_1784	34	.	2.53736	3.43966	1.67582	259
chr1	9445803	9446116	KI292T_peak_1785	34	.	2.53736	3.43966	1.67582	90
chr1	9451940	9452311	KI292T_peak_1786	34	.	2.53736	3.43966	1.67582	301
chr1	9452607	9452920	KI292T_peak_1787	34	.	2.53736	3.43966	1.67582	85
chr1	9461927	9462201	KI292T_peak_1788	34	.	2.53736	3.43966	1.67582	96
chr1	9465193	9465373	KI292T_peak_1789	20	.	1.95181	2.00455	0.49900	20
chr1	9478972	9479390	KI292T_peak_1790	45	.	2.92772	4.55179	2.68804	103
chr1	9486026	9486813	KI292T_peak_1791	29	.	2.34217	2.92814	1.23061	449
chr1	9488313	9489598	KI292T_peak_1792	1311	.	24.00729	131.18355	128.09799	738
chr1	9495883	9496063	KI292T_peak_1793	24	.	2.14699	2.44900	0.83542	73
chr1	9498608	9499372	KI292T_peak_1794	99	.	4.48917	9.97115	7.87115	334
chr1	9504034	9504407	KI292T_peak_1795	51	.	3.12290	5.14889	3.24525	251
chr1	9515783	9516098	KI292T_peak_1796	29	.	2.34217	2.92814	1.23061	42
chr1	9520715	9520908	KI292T_peak_1797	29	.	2.34217	2.92814	1.23061	43
chr1	9536191	9536562	KI292T_peak_1798	34	.	2.53736	3.43966	1.67582	244
chr1	9536923	9537219	KI292T_peak_1799	107	.	4.68435	10.73960	8.61810	237
chr1	9537685	9538422	KI292T_peak_1800	51	.	3.12290	5.14889	3.24525	71
chr1	9542793	9543303	KI292T_peak_1801	24	.	2.14699	2.44900	0.83542	13
chr1	9550802	9551706	KI292T_peak_1802	333	.	9.36870	33.31411	30.84500	488
chr1	9552761	9552979	KI292T_peak_1803	34	.	2.53736	3.43966	1.67582	84
chr1	9555156	9555700	KI292T_peak_1804	115	.	4.87953	11.52549	9.38366	324
chr1	9557436	9557618	KI292T_peak_1805	29	.	2.34217	2.92814	1.23061	34
chr1	9560734	9561822	KI292T_peak_1806	1282	.	23.61692	128.23756	125.16571	561
chr1	9563446	9563743	KI292T_peak_1807	51	.	3.12290	5.14889	3.24525	97
chr1	9564716	9565049	KI292T_peak_1808	34	.	2.53736	3.43966	1.67582	73
chr1	9565372	9565840	KI292T_peak_1809	24	.	2.14699	2.44900	0.83542	192
chr1	9566319	9566907	KI292T_peak_1810	29	.	2.34217	2.92814	1.23061	486
chr1	9591239	9591432	KI292T_peak_1811	131	.	5.26989	13.14700	10.96700	109
chr1	9598477	9600433	KI292T_peak_1812	2368	.	37.08443	236.86777	233.32513	922
chr1	9600648	9600912	KI292T_peak_1813	45	.	2.92772	4.55179	2.68804	161
chr1	9615212	9616386	KI292T_peak_1814	240	.	7.61207	24.05812	21.69537	380
chr1	9617925	9619707	KI292T_peak_1815	77	.	3.90362	7.77790	5.74996	623
chr1	9620050	9620591	KI292T_peak_1816	84	.	4.09880	8.48949	6.43601	325
chr1	9620998	9622542	KI292T_peak_1817	832	.	17.37113	83.22997	80.39214	714
chr1	9633488	9633967	KI292T_peak_1818	51	.	3.12290	5.14889	3.24525	345
chr1	9636386	9636664	KI292T_peak_1819	24	.	2.14699	2.44900	0.83542	87
chr1	9643070	9643380	KI292T_peak_1820	24	.	2.14699	2.44900	0.83542	3
chr1	9648146	9650258	KI292T_peak_1821	3069	.	45.08685	306.91129	303.08765	598
chr1	9650474	9650700	KI292T_peak_1822	24	.	2.14699	2.44900	0.83542	38
chr1	9651880	9652088	KI292T_peak_1823	24	.	2.14699	2.44900	0.83542	24
chr1	9652311	9652733	KI292T_peak_1824	34	.	2.53736	3.43966	1.67582	97
chr1	9653204	9654372	KI292T_peak_1825	343	.	9.56388	34.38984	31.90981	423
chr1	9654758	9655096	KI292T_peak_1826	34	.	2.53736	3.43966	1.67582	307
chr1	9656587	9656773	KI292T_peak_1827	20	.	1.95181	2.00455	0.49900	3
chr1	9661243	9661555	KI292T_peak_1828	29	.	2.34217	2.92814	1.23061	270
chr1	9662848	9663232	KI292T_peak_1829	45	.	2.92772	4.55179	2.68804	35
chr1	9664050	9664231	KI292T_peak_1830	24	.	2.14699	2.44900	0.83542	5
chr1	9673221	9673595	KI292T_peak_1831	29	.	2.34217	2.92814	1.23061	25
chr1	9675685	9676158	KI292T_peak_1832	45	.	2.92772	4.55179	2.68804	107
chr1	9677993	9678229	KI292T_peak_1833	51	.	3.12290	5.14889	3.24525	53
chr1	9686744	9687842	KI292T_peak_1834	701	.	15.41931	70.11391	67.35567	412
chr1	9688428	9690818	KI292T_peak_1835	148	.	5.66025	14.83092	12.61563	1440
chr1	9704405	9704981	KI292T_peak_1836	45	.	2.92772	4.55179	2.68804	358
chr1	9711633	9712762	KI292T_peak_1837	64	.	3.51326	6.41777	4.44668	991
chr1	9713351	9713953	KI292T_peak_1838	29	.	2.34217	2.92814	1.23061	170
chr1	9714220	9714747	KI292T_peak_1839	39	.	2.73254	3.98149	2.16349	335
chr1	9729997	9730269	KI292T_peak_1840	24	.	2.14699	2.44900	0.83542	185
chr1	9731173	9731360	KI292T_peak_1841	20	.	1.95181	2.00455	0.49900	22
chr1	9747239	9750755	KI292T_peak_1842	1037	.	20.29884	103.79914	100.84853	2233
chr1	9753969	9754164	KI292T_peak_1843	20	.	1.95181	2.00455	0.49900	6
chr1	9762437	9762626	KI292T_peak_1844	107	.	4.68435	10.73960	8.61810	54
chr1	9764866	9765240	KI292T_peak_1845	84	.	4.09880	8.48949	6.43601	66
chr1	9775326	9775565	KI292T_peak_1846	34	.	2.53736	3.43966	1.67582	161
chr1	9776494	9779842	KI292T_peak_1847	637	.	14.44341	63.75655	61.03990	1341
chr1	9780032	9780374	KI292T_peak_1848	39	.	2.73254	3.98149	2.16349	253
chr1	9781786	9781982	KI292T_peak_1849	39	.	2.73254	3.98149	2.16349	150
chr1	9782578	9782846	KI292T_peak_1850	20	.	1.95181	2.00455	0.49900	92
chr1	9784867	9785354	KI292T_peak_1851	77	.	3.90362	7.77790	5.74996	386
chr1	9786861	9787094	KI292T_peak_1852	45	.	2.92772	4.55179	2.68804	99
chr1	9788568	9788924	KI292T_peak_1853	34	.	2.53736	3.43966	1.67582	195
chr1	9789140	9789443	KI292T_peak_1854	34	.	2.53736	3.43966	1.67582	74
chr1	9790424	9791046	KI292T_peak_1855	174	.	6.24580	17.46492	15.20121	354
chr1	9808696	9808992	KI292T_peak_1856	34	.	2.53736	3.43966	1.67582	130
chr1	9809359	9809729	KI292T_peak_1857	34	.	2.53736	3.43966	1.67582	146
chr1	9839672	9839862	KI292T_peak_1858	29	.	2.34217	2.92814	1.23061	166
chr1	9846757	9847226	KI292T_peak_1859	34	.	2.53736	3.43966	1.67582	368
chr1	9847801	9848021	KI292T_peak_1860	45	.	2.92772	4.55179	2.68804	52
chr1	9849468	9849690	KI292T_peak_1861	20	.	1.95181	2.00455	0.49900	24
chr1	9852379	9852746	KI292T_peak_1862	39	.	2.73254	3.98149	2.16349	110
chr1	9854077	9854266	KI292T_peak_1863	24	.	2.14699	2.44900	0.83542	50
chr1	9856460	9857180	KI292T_peak_1864	301	.	8.78315	30.14120	27.70569	272
chr1	9882672	9886176	KI292T_peak_1865	1401	.	25.17837	140.10498	136.97682	1593
chr1	9892932	9893122	KI292T_peak_1866	24	.	2.14699	2.44900	0.83542	99
chr1	9896330	9897061	KI292T_peak_1867	45	.	2.92772	4.55179	2.68804	128
chr1	9902817	9904359	KI292T_peak_1868	77	.	3.90362	7.77790	5.74996	235
chr1	9907086	9907974	KI292T_peak_1869	45	.	2.92772	4.55179	2.68804	257
chr1	9926012	9926254	KI292T_peak_1870	29	.	2.34217	2.92814	1.23061	72
chr1	9926826	9927005	KI292T_peak_1871	24	.	2.14699	2.44900	0.83542	53
chr1	9927345	9927841	KI292T_peak_1872	291	.	8.58797	29.10230	26.67839	354
chr1	9934141	9934349	KI292T_peak_1873	51	.	3.12290	5.14889	3.24525	116
chr1	9934783	9935462	KI292T_peak_1874	230	.	7.41689	23.08104	20.73137	320
chr1	9939185	9939539	KI292T_peak_1875	39	.	2.73254	3.98149	2.16349	119
chr1	9942481	9942872	KI292T_peak_1876	39	.	2.73254	3.98149	2.16349	58
chr1	9950262	9950787	KI292T_peak_1877	45	.	2.92772	4.55179	2.68804	55
chr1	9952577	9953518	KI292T_peak_1878	64	.	3.51326	6.41777	4.44668	868
chr1	9960466	9961002	KI292T_peak_1879	123	.	5.07471	12.32816	10.16689	162
chr1	9961817	9962270	KI292T_peak_1880	131	.	5.26989	13.14700	10.96700	185
chr1	9968002	9968409	KI292T_peak_1881	29	.	2.34217	2.92814	1.23061	394
chr1	9969177	9972298	KI292T_peak_1882	7210	.	87.44117	721.08368	715.94543	1355
chr1	10000626	10000821	KI292T_peak_1883	24	.	2.14699	2.44900	0.83542	109
chr1	10002363	10004029	KI292T_peak_1884	1267	.	23.42174	126.76991	123.70509	1069
chr1	10010366	10011221	KI292T_peak_1885	230	.	7.41689	23.08104	20.73137	184
chr1	10043976	10044700	KI292T_peak_1886	57	.	3.31808	5.77134	3.83241	459
chr1	10045022	10045278	KI292T_peak_1887	24	.	2.14699	2.44900	0.83542	14
chr1	10051025	10051527	KI292T_peak_1888	115	.	4.87953	11.52549	9.38366	278
chr1	10053077	10053399	KI292T_peak_1889	57	.	3.31808	5.77134	3.83241	195
chr1	10057086	10057472	KI292T_peak_1890	77	.	3.90362	7.77790	5.74996	223
chr1	10057740	10058115	KI292T_peak_1891	51	.	3.12290	5.14889	3.24525	136
chr1	10092291	10093992	KI292T_peak_1892	4076	.	56.01700	407.60260	403.40244	499
chr1	10099239	10099515	KI292T_peak_1893	29	.	2.34217	2.92814	1.23061	141
chr1	10106017	10106685	KI292T_peak_1894	139	.	5.46507	13.98143	11.78344	222
chr1	10115727	10116234	KI292T_peak_1895	57	.	3.31808	5.77134	3.83241	285
chr1	10119627	10119816	KI292T_peak_1896	24	.	2.14699	2.44900	0.83542	15
chr1	10124500	10125025	KI292T_peak_1897	24	.	2.14699	2.44900	0.83542	181
chr1	10125380	10125681	KI292T_peak_1898	51	.	3.12290	5.14889	3.24525	158
chr1	10126786	10127329	KI292T_peak_1899	77	.	3.90362	7.77790	5.74996	401
chr1	10134037	10134644	KI292T_peak_1900	29	.	2.34217	2.92814	1.23061	184
chr1	10144031	10144227	KI292T_peak_1901	39	.	2.73254	3.98149	2.16349	152
chr1	10165913	10166094	KI292T_peak_1902	20	.	1.95181	2.00455	0.49900	41
chr1	10206457	10206992	KI292T_peak_1903	34	.	2.53736	3.43966	1.67582	403
chr1	10208246	10208479	KI292T_peak_1904	45	.	2.92772	4.55179	2.68804	72
chr1	10211151	10211370	KI292T_peak_1905	29	.	2.34217	2.92814	1.23061	141
chr1	10226020	10226318	KI292T_peak_1906	24	.	2.14699	2.44900	0.83542	128
chr1	10269079	10269269	KI292T_peak_1907	45	.	2.92772	4.55179	2.68804	61
chr1	10269873	10272196	KI292T_peak_1908	2468	.	38.25551	246.89648	243.31366	666
chr1	10276496	10276795	KI292T_peak_1909	29	.	2.34217	2.92814	1.23061	146
chr1	10303044	10303301	KI292T_peak_1910	34	.	2.53736	3.43966	1.67582	23
chr1	10312673	10312914	KI292T_peak_1911	24	.	2.14699	2.44900	0.83542	39
chr1	10313746	10314052	KI292T_peak_1912	115	.	4.87953	11.52549	9.38366	199
chr1	10323959	10324384	KI292T_peak_1913	39	.	2.73254	3.98149	2.16349	235
chr1	10367972	10368274	KI292T_peak_1914	39	.	2.73254	3.98149	2.16349	196
chr1	10371540	10371736	KI292T_peak_1915	29	.	2.34217	2.92814	1.23061	2
chr1	10398082	10398486	KI292T_peak_1916	123	.	5.07471	12.32816	10.16689	196
chr1	10406876	10407068	KI292T_peak_1917	29	.	2.34217	2.92814	1.23061	38
chr1	10437425	10437878	KI292T_peak_1918	139	.	5.46507	13.98143	11.78344	204
chr1	10438611	10438790	KI292T_peak_1919	64	.	3.51326	6.41777	4.44668	31
chr1	10458244	10459973	KI292T_peak_1920	1864	.	31.03381	186.42242	183.08911	773
chr1	10475208	10475692	KI292T_peak_1921	148	.	5.66025	14.83092	12.61563	368
chr1	10477492	10477677	KI292T_peak_1922	34	.	2.53736	3.43966	1.67582	105
chr1	10488203	10488877	KI292T_peak_1923	343	.	9.56388	34.38984	31.90981	83
chr1	10489990	10491373	KI292T_peak_1924	1180	.	22.25066	118.04072	115.01774	628
chr1	10493422	10493640	KI292T_peak_1925	29	.	2.34217	2.92814	1.23061	10
chr1	10505939	10506312	KI292T_peak_1926	20	.	1.95181	2.00455	0.49900	172
chr1	10518643	10518852	KI292T_peak_1927	24	.	2.14699	2.44900	0.83542	73
chr1	10531561	10533043	KI292T_peak_1928	927	.	18.73739	92.70333	89.81226	1077
chr1	10534625	10536127	KI292T_peak_1929	612	.	14.05305	61.25382	58.55423	396
chr1	10544682	10544924	KI292T_peak_1930	39	.	2.73254	3.98149	2.16349	31
chr1	10553007	10553255	KI292T_peak_1931	29	.	2.34217	2.92814	1.23061	169
chr1	10554791	10555570	KI292T_peak_1932	156	.	5.85544	15.69497	13.46302	503
chr1	10562430	10562746	KI292T_peak_1933	45	.	2.92772	4.55179	2.68804	78
chr1	10567444	10567769	KI292T_peak_1934	123	.	5.07471	12.32816	10.16689	222
chr1	10570722	10571719	KI292T_peak_1935	92	.	4.29399	9.22086	7.14347	638
chr1	10579179	10579657	KI292T_peak_1936	29	.	2.34217	2.92814	1.23061	108
chr1	10585155	10585962	KI292T_peak_1937	84	.	4.09880	8.48949	6.43601	375
chr1	10588016	10589338	KI292T_peak_1938	165	.	6.05062	16.57312	14.32506	608
chr1	10590476	10590779	KI292T_peak_1939	99	.	4.48917	9.97115	7.87115	46
chr1	10616096	10616823	KI292T_peak_1940	39	.	2.73254	3.98149	2.16349	272
chr1	10651747	10652057	KI292T_peak_1941	29	.	2.34217	2.92814	1.23061	239
chr1	10659407	10659901	KI292T_peak_1942	107	.	4.68435	10.73960	8.61810	159
chr1	10660236	10660514	KI292T_peak_1943	29	.	2.34217	2.92814	1.23061	240
chr1	10672761	10673118	KI292T_peak_1944	34	.	2.53736	3.43966	1.67582	41
chr1	10685052	10685609	KI292T_peak_1945	34	.	2.53736	3.43966	1.67582	68
chr1	10687239	10687434	KI292T_peak_1946	29	.	2.34217	2.92814	1.23061	98
chr1	10688769	10689490	KI292T_peak_1947	211	.	7.02652	21.16082	18.83842	244
chr1	10690214	10690519	KI292T_peak_1948	34	.	2.53736	3.43966	1.67582	53
chr1	10691815	10692199	KI292T_peak_1949	34	.	2.53736	3.43966	1.67582	194
chr1	10698538	10698799	KI292T_peak_1950	45	.	2.92772	4.55179	2.68804	133
chr1	10700916	10701151	KI292T_peak_1951	34	.	2.53736	3.43966	1.67582	189
chr1	10702803	10703105	KI292T_peak_1952	29	.	2.34217	2.92814	1.23061	133
chr1	10709031	10709597	KI292T_peak_1953	39	.	2.73254	3.98149	2.16349	333
chr1	10713167	10714207	KI292T_peak_1954	39	.	2.73254	3.98149	2.16349	978
chr1	10716476	10716812	KI292T_peak_1955	39	.	2.73254	3.98149	2.16349	203
chr1	10721141	10721442	KI292T_peak_1956	29	.	2.34217	2.92814	1.23061	204
chr1	10722738	10723095	KI292T_peak_1957	34	.	2.53736	3.43966	1.67582	268
chr1	10723423	10723637	KI292T_peak_1958	24	.	2.14699	2.44900	0.83542	145
chr1	10724610	10725167	KI292T_peak_1959	51	.	3.12290	5.14889	3.24525	377
chr1	10725707	10727735	KI292T_peak_1960	587	.	13.66268	58.77502	56.09280	421
chr1	10728020	10729100	KI292T_peak_1961	51	.	3.12290	5.14889	3.24525	452
chr1	10730162	10731036	KI292T_peak_1962	45	.	2.92772	4.55179	2.68804	187
chr1	10731845	10732054	KI292T_peak_1963	34	.	2.53736	3.43966	1.67582	90
chr1	10734090	10738316	KI292T_peak_1964	354	.	9.75906	35.47431	32.98349	1250
chr1	10739094	10739363	KI292T_peak_1965	29	.	2.34217	2.92814	1.23061	118
chr1	10739748	10739947	KI292T_peak_1966	45	.	2.92772	4.55179	2.68804	74
chr1	10747004	10747243	KI292T_peak_1967	45	.	2.92772	4.55179	2.68804	114
chr1	10747428	10748288	KI292T_peak_1968	34	.	2.53736	3.43966	1.67582	449
chr1	10752451	10752813	KI292T_peak_1969	34	.	2.53736	3.43966	1.67582	63
chr1	10753802	10755574	KI292T_peak_1970	1738	.	29.47236	173.81042	170.53160	996
chr1	10762086	10762361	KI292T_peak_1971	45	.	2.92772	4.55179	2.68804	242
chr1	10763525	10763887	KI292T_peak_1972	39	.	2.73254	3.98149	2.16349	181
chr1	10772699	10772924	KI292T_peak_1973	24	.	2.14699	2.44900	0.83542	77
chr1	10776664	10777016	KI292T_peak_1974	34	.	2.53736	3.43966	1.67582	212
chr1	10777657	10777903	KI292T_peak_1975	24	.	2.14699	2.44900	0.83542	81
chr1	10787747	10788513	KI292T_peak_1976	107	.	4.68435	10.73960	8.61810	270
chr1	10795887	10796133	KI292T_peak_1977	24	.	2.14699	2.44900	0.83542	207
chr1	10796960	10797199	KI292T_peak_1978	34	.	2.53736	3.43966	1.67582	157
chr1	10797792	10798709	KI292T_peak_1979	39	.	2.73254	3.98149	2.16349	153
chr1	10805960	10806564	KI292T_peak_1980	24	.	2.14699	2.44900	0.83542	78
chr1	10811323	10811525	KI292T_peak_1981	34	.	2.53736	3.43966	1.67582	69
chr1	10816112	10816393	KI292T_peak_1982	24	.	2.14699	2.44900	0.83542	83
chr1	10816736	10817072	KI292T_peak_1983	34	.	2.53736	3.43966	1.67582	53
chr1	10817671	10818002	KI292T_peak_1984	34	.	2.53736	3.43966	1.67582	45
chr1	10832152	10832507	KI292T_peak_1985	29	.	2.34217	2.92814	1.23061	99
chr1	10834323	10834646	KI292T_peak_1986	24	.	2.14699	2.44900	0.83542	123
chr1	10835773	10836071	KI292T_peak_1987	24	.	2.14699	2.44900	0.83542	134
chr1	10844334	10844539	KI292T_peak_1988	29	.	2.34217	2.92814	1.23061	99
chr1	10848633	10849419	KI292T_peak_1989	131	.	5.26989	13.14700	10.96700	352
chr1	10856486	10857014	KI292T_peak_1990	107	.	4.68435	10.73960	8.61810	288
chr1	10864412	10864771	KI292T_peak_1991	34	.	2.53736	3.43966	1.67582	278
chr1	10867170	10867467	KI292T_peak_1992	20	.	1.95181	2.00455	0.49900	187
chr1	10868520	10868916	KI292T_peak_1993	24	.	2.14699	2.44900	0.83542	304
chr1	10874032	10874620	KI292T_peak_1994	39	.	2.73254	3.98149	2.16349	554
chr1	10875813	10876002	KI292T_peak_1995	24	.	2.14699	2.44900	0.83542	90
chr1	10876506	10876734	KI292T_peak_1996	29	.	2.34217	2.92814	1.23061	43
chr1	10880565	10880968	KI292T_peak_1997	29	.	2.34217	2.92814	1.23061	381
chr1	10886096	10886937	KI292T_peak_1998	45	.	2.92772	4.55179	2.68804	287
chr1	10889810	10890399	KI292T_peak_1999	45	.	2.92772	4.55179	2.68804	260
chr1	10891542	10892009	KI292T_peak_2000	29	.	2.34217	2.92814	1.23061	241
[truncated: 226,696 more rows]
