# Supplementary material for: Genomic and epigenomic integrative subtypes of renal cell carcinoma in a Japanese cohort
Source: Nat Commun. 2023 Dec 16;14:8383. doi: 10.1038/s41467-023-44159-1 (PMC10725467; doi:10.1038/s41467-023-44159-1)
Supplement: Supplementary file 6 — Source Data [file 41467_2023_44159_MOESM6_ESM.zip › Source_Data/Figure6b_left.txt]

TFBS_chr	TFBS_start	TFBS_end	TFBS_name	TFBS_score	TFBS_strand	peak_chr	peak_start	peak_end	peak_id	feature	feat_start	feat_end	feat_strand	feat_anchor	distance	relative_location	gene_biotype	gene_id	gene_name	name	ChRCC_score	ccRCC_score	ChRCC_bound	ccRCC_bound	ChRCC_ccRCC_log2fc
GL000191.1	13141	13151	Esrrg_MA0643.1	8.33346	-	GL000191.1	12669	13171	ccRCC	NA	NA	NA	NA	NA	NA	NA	NA	NA	NA	NA	0.00706	0.01447	0	0	-0.48053
GL000191.1	27091	27101	Esrrg_MA0643.1	7.82406	+	GL000191.1	26587	27650	ChRCC	NA	NA	NA	NA	NA	NA	NA	NA	NA	NA	NA	0.25323	0.01957	1	0	3.08327
GL000191.1	27108	27118	Esrrg_MA0643.1	7.69911	-	GL000191.1	26587	27650	ChRCC	NA	NA	NA	NA	NA	NA	NA	NA	NA	NA	NA	0.2797	0.01882	1	0	3.2557
GL000191.1	88271	88281	Esrrg_MA0643.1	10.57489	-	GL000191.1	88092	89262	ChRCC,ccRCC	NA	NA	NA	NA	NA	NA	NA	NA	NA	NA	NA	0.04282	0.03441	0	0	0.24177
GL000192.1	72560	72570	Esrrg_MA0643.1	7.80933	+	GL000192.1	72451	72651	ccRCC	NA	NA	NA	NA	NA	NA	NA	NA	NA	NA	NA	0.01101	0.01442	0	0	-0.20193
GL000192.1	183709	183719	Esrrg_MA0643.1	7.57951	+	GL000192.1	182902	183921	ccRCC	NA	NA	NA	NA	NA	NA	NA	NA	NA	NA	NA	0.01256	0.02538	0	0	-0.61232
GL000192.1	224855	224865	Esrrg_MA0643.1	10.57489	+	GL000192.1	224735	225448	ccRCC	NA	NA	NA	NA	NA	NA	NA	NA	NA	NA	NA	0.00705	0.01871	0	0	-0.69802
GL000192.1	225377	225387	Esrrg_MA0643.1	10.8264	-	GL000192.1	224735	225448	ccRCC	NA	NA	NA	NA	NA	NA	NA	NA	NA	NA	NA	0.00919	0.0119	0	0	-0.17607
GL000192.1	230373	230383	Esrrg_MA0643.1	9.82927	-	GL000192.1	230210	230736	ccRCC	NA	NA	NA	NA	NA	NA	NA	NA	NA	NA	NA	0.02334	0.02702	0	0	-0.14413
GL000192.1	243563	243573	Esrrg_MA0643.1	9.46467	-	GL000192.1	243249	244054	ChRCC,ccRCC	NA	NA	NA	NA	NA	NA	NA	NA	NA	NA	NA	0.05173	0.01301	0	0	1.36052
GL000192.1	253928	253938	Esrrg_MA0643.1	7.29039	-	GL000192.1	253360	254144	ChRCC,ccRCC	NA	NA	NA	NA	NA	NA	NA	NA	NA	NA	NA	0.01526	0.01463	0	0	0.03413
GL000192.1	256506	256516	Esrrg_MA0643.1	8.14884	-	GL000192.1	256053	257461	ChRCC,ccRCC	NA	NA	NA	NA	NA	NA	NA	NA	NA	NA	NA	0.16283	0.01609	1	0	2.65138
GL000192.1	265889	265899	Esrrg_MA0643.1	8.54065	-	GL000192.1	265592	266099	ChRCC,ccRCC	NA	NA	NA	NA	NA	NA	NA	NA	NA	NA	NA	0.12755	0.04104	1	0	1.40092
GL000192.1	283170	283180	Esrrg_MA0643.1	8.38792	+	GL000192.1	283089	284491	ccRCC	NA	NA	NA	NA	NA	NA	NA	NA	NA	NA	NA	0.00751	0.02128	0	0	-0.78013
GL000192.1	283249	283259	Esrrg_MA0643.1	9.25069	-	GL000192.1	283089	284491	ccRCC	NA	NA	NA	NA	NA	NA	NA	NA	NA	NA	NA	0.00832	0.02174	0	0	-0.74049
GL000192.1	332377	332387	Esrrg_MA0643.1	7.17163	-	GL000192.1	332114	332998	ChRCC	NA	NA	NA	NA	NA	NA	NA	NA	NA	NA	NA	0.01866	0.0099	0	0	0.49138
GL000192.1	332592	332602	Esrrg_MA0643.1	10.33034	+	GL000192.1	332114	332998	ChRCC	NA	NA	NA	NA	NA	NA	NA	NA	NA	NA	NA	0.06724	0.01037	0	0	1.83926
GL000192.1	333694	333704	Esrrg_MA0643.1	9.8462	-	GL000192.1	333258	334019	ChRCC	NA	NA	NA	NA	NA	NA	NA	NA	NA	NA	NA	0.01451	0.00999	0	0	0.27323
GL000192.1	418569	418579	Esrrg_MA0643.1	10.69495	+	GL000192.1	418176	419434	ChRCC,ccRCC	NA	NA	NA	NA	NA	NA	NA	NA	NA	NA	NA	0.06261	0.00723	0	0	1.97359
GL000192.1	431776	431786	Esrrg_MA0643.1	7.29039	-	GL000192.1	431619	431831	ccRCC	NA	NA	NA	NA	NA	NA	NA	NA	NA	NA	NA	0.01273	0.02194	0	0	-0.46173
GL000192.1	486008	486018	Esrrg_MA0643.1	7.57951	+	GL000192.1	485820	486187	ChRCC	NA	NA	NA	NA	NA	NA	NA	NA	NA	NA	NA	0.06606	0.02021	0	0	1.28535
GL000192.1	505518	505528	Esrrg_MA0643.1	10.8264	+	GL000192.1	505479	507259	ChRCC,ccRCC	NA	NA	NA	NA	NA	NA	NA	NA	NA	NA	NA	0.02714	0.05581	0	0	-0.79776
GL000193.1	26441	26451	Esrrg_MA0643.1	7.94412	+	GL000193.1	26131	26672	ChRCC,ccRCC	NA	NA	NA	NA	NA	NA	NA	NA	NA	NA	NA	0.0647	0.05104	0	0	0.28424
GL000193.1	34990	35000	Esrrg_MA0643.1	7.56044	-	GL000193.1	34245	35900	ChRCC,ccRCC	NA	NA	NA	NA	NA	NA	NA	NA	NA	NA	NA	0.05694	0.07563	0	0	-0.34748
GL000193.1	74050	74060	Esrrg_MA0643.1	7.29039	+	GL000193.1	72641	74385	ChRCC	NA	NA	NA	NA	NA	NA	NA	NA	NA	NA	NA	0.0821	0.04307	0	0	0.77634
GL000193.1	113523	113533	Esrrg_MA0643.1	7.81191	+	GL000193.1	113510	114209	ccRCC	NA	NA	NA	NA	NA	NA	NA	NA	NA	NA	NA	0.02474	0.03406	0	0	-0.32866
GL000193.1	124689	124699	Esrrg_MA0643.1	10.57489	-	GL000193.1	123999	124790	ChRCC,ccRCC	NA	NA	NA	NA	NA	NA	NA	NA	NA	NA	NA	0.02312	0.03239	0	0	-0.34064
GL000193.1	149352	149362	Esrrg_MA0643.1	10.57489	-	GL000193.1	148809	149430	ChRCC,ccRCC	NA	NA	NA	NA	NA	NA	NA	NA	NA	NA	NA	0.02802	0.07217	0	0	-1.07853
GL000193.1	171897	171907	Esrrg_MA0643.1	7.31875	-	GL000193.1	171754	172164	ChRCC,ccRCC	NA	NA	NA	NA	NA	NA	NA	NA	NA	NA	NA	0.01943	0.03311	0	0	-0.52569
GL000194.1	309	319	Esrrg_MA0643.1	8.1743	+	GL000194.1	74	3585	ChRCC,ccRCC	NA	NA	NA	NA	NA	NA	NA	NA	NA	NA	NA	0.03009	0.05124	0	0	-0.59096
GL000194.1	665	675	Esrrg_MA0643.1	8.54065	+	GL000194.1	74	3585	ChRCC,ccRCC	NA	NA	NA	NA	NA	NA	NA	NA	NA	NA	NA	0.03703	0.05567	0	0	-0.4674
GL000194.1	730	740	Esrrg_MA0643.1	10.11636	+	GL000194.1	74	3585	ChRCC,ccRCC	NA	NA	NA	NA	NA	NA	NA	NA	NA	NA	NA	0.03424	0.05608	0	0	-0.56124
GL000194.1	20008	20018	Esrrg_MA0643.1	7.49312	+	GL000194.1	19941	20287	ccRCC	NA	NA	NA	NA	NA	NA	NA	NA	NA	NA	NA	0.03611	0.06898	0	0	-0.75505
GL000194.1	25023	25033	Esrrg_MA0643.1	8.67036	+	GL000194.1	24642	25235	ChRCC	NA	NA	NA	NA	NA	NA	NA	NA	NA	NA	NA	0.03589	0.04052	0	0	-0.13398
GL000194.1	34387	34397	Esrrg_MA0643.1	7.32608	-	GL000194.1	34123	34983	ChRCC,ccRCC	NA	NA	NA	NA	NA	NA	NA	NA	NA	NA	NA	0.01978	0.03288	0	0	-0.50213
GL000194.1	50296	50306	Esrrg_MA0643.1	7.69016	-	GL000194.1	50223	50647	ccRCC	NA	NA	NA	NA	NA	NA	NA	NA	NA	NA	NA	0.02915	0.05107	0	0	-0.61989
GL000194.1	57147	57157	Esrrg_MA0643.1	8.54065	+	GL000194.1	55922	57259	ChRCC,ccRCC	NA	NA	NA	NA	NA	NA	NA	NA	NA	NA	NA	0.06004	0.06567	0	0	-0.10901
GL000194.1	76512	76522	Esrrg_MA0643.1	9.38936	+	GL000194.1	75976	77104	ChRCC,ccRCC	NA	NA	NA	NA	NA	NA	NA	NA	NA	NA	NA	0.10306	0.08854	1	0	0.19518
GL000194.1	145948	145958	Esrrg_MA0643.1	8.33346	-	GL000194.1	145757	146260	ChRCC	NA	NA	NA	NA	NA	NA	NA	NA	NA	NA	NA	0.01687	0.01779	0	0	-0.04574
GL000195.1	1599	1609	Esrrg_MA0643.1	8.36283	-	GL000195.1	0	2799	ChRCC,ccRCC	NA	NA	NA	NA	NA	NA	NA	NA	NA	NA	NA	0.01715	0.02431	0	0	-0.31995
GL000195.1	12311	12321	Esrrg_MA0643.1	9.38936	-	GL000195.1	11405	13007	ccRCC	NA	NA	NA	NA	NA	NA	NA	NA	NA	NA	NA	0.03636	0.07078	0	0	-0.77936
GL000195.1	50305	50315	Esrrg_MA0643.1	7.16638	-	GL000195.1	49586	50543	ChRCC,ccRCC	NA	NA	NA	NA	NA	NA	NA	NA	NA	NA	NA	0.3267	0.10768	1	1	1.50327
GL000195.1	58804	58814	Esrrg_MA0643.1	10.8264	+	GL000195.1	58266	59436	ChRCC,ccRCC	NA	NA	NA	NA	NA	NA	NA	NA	NA	NA	NA	0.06561	0.11092	0	1	-0.66555
GL000195.1	71069	71079	Esrrg_MA0643.1	7.20507	-	GL000195.1	70991	71219	ccRCC	NA	NA	NA	NA	NA	NA	NA	NA	NA	NA	NA	0.20846	0.27888	1	1	-0.4004
GL000195.1	157050	157060	Esrrg_MA0643.1	8.72743	-	GL000195.1	156645	157873	ChRCC,ccRCC	NA	NA	NA	NA	NA	NA	NA	NA	NA	NA	NA	0.03648	0.02561	0	0	0.36898
GL000195.1	164849	164859	Esrrg_MA0643.1	9.99631	+	GL000195.1	164539	164984	ChRCC,ccRCC	NA	NA	NA	NA	NA	NA	NA	NA	NA	NA	NA	0.0227	0.04855	0	0	-0.80878
GL000195.1	168024	168034	Esrrg_MA0643.1	7.46476	+	GL000195.1	167844	168286	ChRCC,ccRCC	NA	NA	NA	NA	NA	NA	NA	NA	NA	NA	NA	0.02703	0.04412	0	0	-0.52747
GL000195.1	180744	180754	Esrrg_MA0643.1	7.21711	+	GL000195.1	180706	182857	ChRCC,ccRCC	NA	NA	NA	NA	NA	NA	NA	NA	NA	NA	NA	0.03066	0.0386	0	0	-0.24792
GL000196.1	13809	13819	Esrrg_MA0643.1	8.30606	+	GL000196.1	13579	14117	ccRCC	NA	NA	NA	NA	NA	NA	NA	NA	NA	NA	NA	0.01152	0.12196	0	1	-2.52577
GL000198.1	86159	86169	Esrrg_MA0643.1	7.24548	-	GL000198.1	85573	86358	ChRCC,ccRCC	NA	NA	NA	NA	NA	NA	NA	NA	NA	NA	NA	0.02431	0.03508	0	0	-0.37761
GL000200.1	5457	5467	Esrrg_MA0643.1	10.21029	-	GL000200.1	5330	5776	ccRCC	NA	NA	NA	NA	NA	NA	NA	NA	NA	NA	NA	0.0144	0.0176	0	0	-0.16693
GL000200.1	153204	153214	Esrrg_MA0643.1	7.19322	-	GL000200.1	153116	154295	ChRCC,ccRCC	NA	NA	NA	NA	NA	NA	NA	NA	NA	NA	NA	0.03157	0.02216	0	0	0.3539
GL000200.1	154116	154126	Esrrg_MA0643.1	10.69495	+	GL000200.1	153116	154295	ChRCC,ccRCC	NA	NA	NA	NA	NA	NA	NA	NA	NA	NA	NA	0.03226	0.02492	0	0	0.26364
GL000202.1	8729	8739	Esrrg_MA0643.1	8.67932	+	GL000202.1	8349	8900	ChRCC,ccRCC	NA	NA	NA	NA	NA	NA	NA	NA	NA	NA	NA	0.05723	0.11105	0	1	-0.83263
GL000202.1	12201	12211	Esrrg_MA0643.1	7.45657	-	GL000202.1	11975	12336	ChRCC	NA	NA	NA	NA	NA	NA	NA	NA	NA	NA	NA	0.05453	0.03066	0	0	0.64494
GL000205.1	52916	52926	Esrrg_MA0643.1	8.72743	-	GL000205.1	52653	53778	ChRCC,ccRCC	NA	NA	NA	NA	NA	NA	NA	NA	NA	NA	NA	0.01651	0.01772	0	0	-0.06062
GL000205.1	60376	60386	Esrrg_MA0643.1	7.75487	-	GL000205.1	59879	60528	ccRCC	NA	NA	NA	NA	NA	NA	NA	NA	NA	NA	NA	0.01999	0.08396	0	0	-1.59427
GL000205.1	79532	79542	Esrrg_MA0643.1	7.82715	-	GL000205.1	78565	79704	ChRCC,ccRCC	NA	NA	NA	NA	NA	NA	NA	NA	NA	NA	NA	0.0428	0.05684	0	0	-0.33076
GL000205.1	122849	122859	Esrrg_MA0643.1	7.15171	-	GL000205.1	122602	123363	ChRCC,ccRCC	NA	NA	NA	NA	NA	NA	NA	NA	NA	NA	NA	0.03274	0.04404	0	0	-0.32694
GL000205.1	138485	138495	Esrrg_MA0643.1	7.67056	-	GL000205.1	138344	138720	ChRCC	NA	NA	NA	NA	NA	NA	NA	NA	NA	NA	NA	0.03459	0.02972	0	0	0.16042
GL000205.1	161763	161773	Esrrg_MA0643.1	7.32512	-	GL000205.1	161339	161816	ccRCC	NA	NA	NA	NA	NA	NA	NA	NA	NA	NA	NA	0.05552	0.09777	0	0	-0.70368
GL000205.1	172910	172920	Esrrg_MA0643.1	7.45657	+	GL000205.1	170761	174523	ChRCC,ccRCC	NA	NA	NA	NA	NA	NA	NA	NA	NA	NA	NA	0.04424	0.07245	0	0	-0.58919
GL000206.1	22175	22185	Esrrg_MA0643.1	9.25791	-	GL000206.1	21705	22560	ccRCC	NA	NA	NA	NA	NA	NA	NA	NA	NA	NA	NA	0.01532	0.0288	0	0	-0.58412
GL000206.1	31873	31883	Esrrg_MA0643.1	8.27048	-	GL000206.1	30741	32368	ChRCC,ccRCC	NA	NA	NA	NA	NA	NA	NA	NA	NA	NA	NA	0.03319	0.04255	0	0	-0.2733
GL000209.1	87946	87956	Esrrg_MA0643.1	7.56044	-	GL000209.1	87820	88276	ccRCC	NA	NA	NA	NA	NA	NA	NA	NA	NA	NA	NA	0.00572	0.00527	0	0	0.03779
GL000209.1	89532	89542	Esrrg_MA0643.1	9.38936	-	GL000209.1	89346	89683	ChRCC	NA	NA	NA	NA	NA	NA	NA	NA	NA	NA	NA	0.00658	0.00939	0	0	-0.20642
GL000209.1	116277	116287	Esrrg_MA0643.1	8.27048	-	GL000209.1	115906	116689	ccRCC	NA	NA	NA	NA	NA	NA	NA	NA	NA	NA	NA	0.00864	0.01245	0	0	-0.24784
GL000209.1	154026	154036	Esrrg_MA0643.1	7.62341	-	GL000209.1	153936	154238	ChRCC	NA	NA	NA	NA	NA	NA	NA	NA	NA	NA	NA	0.00938	0.00406	0	0	0.4199
GL000210.1	2968	2978	Esrrg_MA0643.1	7.32512	-	GL000210.1	1511	3446	ChRCC	NA	NA	NA	NA	NA	NA	NA	NA	NA	NA	NA	0.21543	0.01667	1	0	3.00164
GL000211.1	31647	31657	Esrrg_MA0643.1	8.8933	-	GL000211.1	31532	31852	ccRCC	NA	NA	NA	NA	NA	NA	NA	NA	NA	NA	NA	0.01192	0.01976	0	0	-0.4137
GL000211.1	82046	82056	Esrrg_MA0643.1	7.32608	-	GL000211.1	81944	82356	ccRCC	NA	NA	NA	NA	NA	NA	NA	NA	NA	NA	NA	0.01472	0.02536	0	0	-0.48843
GL000212.1	1881	1891	Esrrg_MA0643.1	8.53719	-	GL000212.1	457	2379	ChRCC,ccRCC	NA	NA	NA	NA	NA	NA	NA	NA	NA	NA	NA	0.13803	0.04973	1	0	1.28552
GL000212.1	22065	22075	Esrrg_MA0643.1	11.04038	-	GL000212.1	22011	22441	ChRCC,ccRCC	NA	NA	NA	NA	NA	NA	NA	NA	NA	NA	NA	0.03084	0.03728	0	0	-0.20343
GL000212.1	31833	31843	Esrrg_MA0643.1	9.60334	+	GL000212.1	31168	31937	ChRCC,ccRCC	NA	NA	NA	NA	NA	NA	NA	NA	NA	NA	NA	0.02342	0.04619	0	0	-0.72122
GL000212.1	40560	40570	Esrrg_MA0643.1	9.11923	-	GL000212.1	40521	41280	ChRCC,ccRCC	NA	NA	NA	NA	NA	NA	NA	NA	NA	NA	NA	0.02276	0.03442	0	0	-0.4206
GL000212.1	65298	65308	Esrrg_MA0643.1	8.65416	+	GL000212.1	65111	65416	ccRCC	NA	NA	NA	NA	NA	NA	NA	NA	NA	NA	NA	0.01831	0.02022	0	0	-0.08905
GL000212.1	65325	65335	Esrrg_MA0643.1	8.65416	+	GL000212.1	65111	65416	ccRCC	NA	NA	NA	NA	NA	NA	NA	NA	NA	NA	NA	0.01926	0.01989	0	0	-0.02907
GL000212.1	67861	67871	Esrrg_MA0643.1	10.69495	+	GL000212.1	67131	68175	ChRCC,ccRCC	NA	NA	NA	NA	NA	NA	NA	NA	NA	NA	NA	0.01526	0.02583	0	0	-0.47741
GL000212.1	90086	90096	Esrrg_MA0643.1	7.32512	-	GL000212.1	89964	90231	ccRCC	NA	NA	NA	NA	NA	NA	NA	NA	NA	NA	NA	0.01256	0.02329	0	0	-0.52859
GL000212.1	119482	119492	Esrrg_MA0643.1	10.11636	+	GL000212.1	119424	119629	ccRCC	NA	NA	NA	NA	NA	NA	NA	NA	NA	NA	NA	0.01502	0.02222	0	0	-0.34436
GL000212.1	131915	131925	Esrrg_MA0643.1	8.40915	-	GL000212.1	131735	132636	ccRCC	NA	NA	NA	NA	NA	NA	NA	NA	NA	NA	NA	0.01153	0.02491	0	0	-0.65653
GL000212.1	139485	139495	Esrrg_MA0643.1	9.99631	+	GL000212.1	139343	140344	ccRCC	NA	NA	NA	NA	NA	NA	NA	NA	NA	NA	NA	0.03324	0.02751	0	0	0.19684
GL000212.1	151779	151789	Esrrg_MA0643.1	7.24548	+	GL000212.1	151433	152391	ccRCC	NA	NA	NA	NA	NA	NA	NA	NA	NA	NA	NA	0.0181	0.03805	0	0	-0.73963
GL000212.1	163025	163035	Esrrg_MA0643.1	7.84027	-	GL000212.1	162292	163244	ChRCC,ccRCC	NA	NA	NA	NA	NA	NA	NA	NA	NA	NA	NA	0.02871	0.03954	0	0	-0.34265
GL000213.1	52804	52814	Esrrg_MA0643.1	7.36553	-	GL000213.1	52520	52821	ChRCC	NA	NA	NA	NA	NA	NA	NA	NA	NA	NA	NA	0.03348	0.01714	0	0	0.64784
GL000213.1	57784	57794	Esrrg_MA0643.1	8.67932	+	GL000213.1	57699	58042	ccRCC	NA	NA	NA	NA	NA	NA	NA	NA	NA	NA	NA	0.00594	0.01124	0	0	-0.37925
GL000213.1	105187	105197	Esrrg_MA0643.1	11.40499	-	GL000213.1	104682	106198	ChRCC	NA	NA	NA	NA	NA	NA	NA	NA	NA	NA	NA	0.01197	0.00706	0	0	0.3356
GL000214.1	556	566	Esrrg_MA0643.1	7.94412	-	GL000214.1	256	807	ChRCC,ccRCC	NA	NA	NA	NA	NA	NA	NA	NA	NA	NA	NA	0.02945	0.02984	0	0	-0.01361
GL000214.1	9775	9785	Esrrg_MA0643.1	8.40915	+	GL000214.1	9711	10232	ccRCC	NA	NA	NA	NA	NA	NA	NA	NA	NA	NA	NA	0.04736	0.06913	0	0	-0.45279
GL000214.1	11916	11926	Esrrg_MA0643.1	8.32321	+	GL000214.1	11607	12092	ccRCC	NA	NA	NA	NA	NA	NA	NA	NA	NA	NA	NA	0.03718	0.03562	0	0	0.04681
GL000214.1	80578	80588	Esrrg_MA0643.1	7.46476	+	GL000214.1	79861	80896	ccRCC	NA	NA	NA	NA	NA	NA	NA	NA	NA	NA	NA	0.01467	0.0479	0	0	-1.1768
GL000215.1	36005	36015	Esrrg_MA0643.1	8.67932	-	GL000215.1	35781	36066	ccRCC	NA	NA	NA	NA	NA	NA	NA	NA	NA	NA	NA	0.00808	0.0095	0	0	-0.10008
GL000215.1	40985	40995	Esrrg_MA0643.1	7.36553	+	GL000215.1	40905	41219	ChRCC	NA	NA	NA	NA	NA	NA	NA	NA	NA	NA	NA	0.05263	0.03888	0	0	0.347
GL000216.1	83925	83935	Esrrg_MA0643.1	8.75463	+	GL000216.1	83904	84934	ChRCC,ccRCC	NA	NA	NA	NA	NA	NA	NA	NA	NA	NA	NA	0.01856	0.02878	0	0	-0.41995
GL000216.1	84732	84742	Esrrg_MA0643.1	7.36553	-	GL000216.1	83904	84934	ChRCC,ccRCC	NA	NA	NA	NA	NA	NA	NA	NA	NA	NA	NA	0.02933	0.04301	0	0	-0.41524
GL000216.1	100048	100058	Esrrg_MA0643.1	7.32512	-	GL000216.1	99682	100208	ChRCC,ccRCC	NA	NA	NA	NA	NA	NA	NA	NA	NA	NA	NA	0.04118	0.04764	0	0	-0.16632
GL000216.1	110451	110461	Esrrg_MA0643.1	7.19322	+	GL000216.1	109982	110510	ccRCC	NA	NA	NA	NA	NA	NA	NA	NA	NA	NA	NA	0.02425	0.0263	0	0	-0.08003
GL000216.1	145388	145398	Esrrg_MA0643.1	10.57489	-	GL000216.1	145057	145610	ChRCC,ccRCC	NA	NA	NA	NA	NA	NA	NA	NA	NA	NA	NA	0.0656	0.09047	0	0	-0.40249
GL000217.1	49488	49498	Esrrg_MA0643.1	8.27048	+	GL000217.1	47419	49703	ChRCC,ccRCC	NA	NA	NA	NA	NA	NA	NA	NA	NA	NA	NA	0.0301	0.05463	0	0	-0.66632
GL000217.1	49685	49695	Esrrg_MA0643.1	9.0161	+	GL000217.1	47419	49703	ChRCC,ccRCC	NA	NA	NA	NA	NA	NA	NA	NA	NA	NA	NA	0.02286	0.03798	0	0	-0.52372
GL000217.1	101492	101502	Esrrg_MA0643.1	8.28955	+	GL000217.1	100932	101750	ChRCC,ccRCC	NA	NA	NA	NA	NA	NA	NA	NA	NA	NA	NA	0.02512	0.03011	0	0	-0.18342
GL000217.1	110965	110975	Esrrg_MA0643.1	8.02332	+	GL000217.1	110891	113321	ChRCC,ccRCC	NA	NA	NA	NA	NA	NA	NA	NA	NA	NA	NA	0.03486	0.02749	0	0	0.24868
GL000218.1	2088	2098	Esrrg_MA0643.1	8.54065	-	GL000218.1	183	2150	ChRCC,ccRCC	NA	NA	NA	NA	NA	NA	NA	NA	NA	NA	NA	0.0139	0.02547	0	0	-0.53821
GL000218.1	19623	19633	Esrrg_MA0643.1	7.32608	-	GL000218.1	19193	19846	ChRCC,ccRCC	NA	NA	NA	NA	NA	NA	NA	NA	NA	NA	NA	0.05426	0.09711	0	0	-0.72226
GL000218.1	39963	39973	Esrrg_MA0643.1	7.67056	-	GL000218.1	39293	42100	ChRCC,ccRCC	NA	NA	NA	NA	NA	NA	NA	NA	NA	NA	NA	0.06249	0.09617	0	0	-0.54007
GL000218.1	61732	61742	Esrrg_MA0643.1	9.38936	+	GL000218.1	61178	62270	ChRCC,ccRCC	NA	NA	NA	NA	NA	NA	NA	NA	NA	NA	NA	0.06438	0.09495	0	0	-0.48736
GL000218.1	97829	97839	Esrrg_MA0643.1	7.84027	-	GL000218.1	96713	98072	ChRCC,ccRCC	NA	NA	NA	NA	NA	NA	NA	NA	NA	NA	NA	0.09721	0.14146	0	1	-0.49195
GL000218.1	159077	159087	Esrrg_MA0643.1	7.32512	+	GL000218.1	158191	160524	ChRCC,ccRCC	NA	NA	NA	NA	NA	NA	NA	NA	NA	NA	NA	0.02633	0.03207	0	0	-0.20287
GL000219.1	16263	16273	Esrrg_MA0643.1	9.0161	-	GL000219.1	15519	16411	ChRCC,ccRCC	NA	NA	NA	NA	NA	NA	NA	NA	NA	NA	NA	0.02418	0.03206	0	0	-0.28652
GL000219.1	19105	19115	Esrrg_MA0643.1	10.57489	-	GL000219.1	18831	19169	ccRCC	NA	NA	NA	NA	NA	NA	NA	NA	NA	NA	NA	0.01422	0.02644	0	0	-0.55746
GL000219.1	76374	76384	Esrrg_MA0643.1	8.0717	-	GL000219.1	75554	77312	ChRCC,ccRCC	NA	NA	NA	NA	NA	NA	NA	NA	NA	NA	NA	0.03037	0.04533	0	0	-0.43904
GL000219.1	82005	82015	Esrrg_MA0643.1	7.16638	-	GL000219.1	81774	82077	ccRCC	NA	NA	NA	NA	NA	NA	NA	NA	NA	NA	NA	0.01744	0.0366	0	0	-0.72927
GL000219.1	88827	88837	Esrrg_MA0643.1	8.9018	+	GL000219.1	88669	89314	ccRCC	NA	NA	NA	NA	NA	NA	NA	NA	NA	NA	NA	0.04064	0.04174	0	0	-0.03001
GL000219.1	134321	134331	Esrrg_MA0643.1	10.21029	+	GL000219.1	134162	134888	ChRCC,ccRCC	NA	NA	NA	NA	NA	NA	NA	NA	NA	NA	NA	0.02109	0.01906	0	0	0.09224
GL000220.1	2084	2094	Esrrg_MA0643.1	7.17163	-	GL000220.1	1655	2110	ChRCC,ccRCC	NA	NA	NA	NA	NA	NA	NA	NA	NA	NA	NA	0.05462	0.09512	0	0	-0.68777
GL000220.1	17482	17492	Esrrg_MA0643.1	7.67056	-	GL000220.1	16460	17702	ChRCC,ccRCC	NA	NA	NA	NA	NA	NA	NA	NA	NA	NA	NA	0.14229	0.07164	1	0	0.88585
GL000220.1	43139	43149	Esrrg_MA0643.1	8.38792	-	GL000220.1	43107	44190	ChRCC,ccRCC	NA	NA	NA	NA	NA	NA	NA	NA	NA	NA	NA	0.08159	0.02621	0	0	1.29943
GL000220.1	53799	53809	Esrrg_MA0643.1	8.36283	-	GL000220.1	51971	54011	ChRCC,ccRCC	NA	NA	NA	NA	NA	NA	NA	NA	NA	NA	NA	0.31913	0.35816	1	1	-0.16089
GL000220.1	70721	70731	Esrrg_MA0643.1	9.46467	-	GL000220.1	70302	72375	ChRCC,ccRCC	NA	NA	NA	NA	NA	NA	NA	NA	NA	NA	NA	0.04367	0.10311	0	1	-1.05224
GL000220.1	79999	80009	Esrrg_MA0643.1	8.72743	+	GL000220.1	78596	80586	ChRCC,ccRCC	NA	NA	NA	NA	NA	NA	NA	NA	NA	NA	NA	0.06932	0.10208	0	0	-0.48996
GL000220.1	80388	80398	Esrrg_MA0643.1	9.46467	-	GL000220.1	78596	80586	ChRCC,ccRCC	NA	NA	NA	NA	NA	NA	NA	NA	NA	NA	NA	0.05291	0.09769	0	0	-0.75977
GL000220.1	95547	95557	Esrrg_MA0643.1	7.57951	+	GL000220.1	95349	97443	ChRCC,ccRCC	NA	NA	NA	NA	NA	NA	NA	NA	NA	NA	NA	0.19692	0.2585	1	1	-0.37317
GL000221.1	1270	1280	Esrrg_MA0643.1	7.17163	-	GL000221.1	61	1406	ChRCC,ccRCC	NA	NA	NA	NA	NA	NA	NA	NA	NA	NA	NA	0.03521	0.03627	0	0	-0.03225
GL000221.1	3126	3136	Esrrg_MA0643.1	7.15171	-	GL000221.1	3006	3580	ChRCC,ccRCC	NA	NA	NA	NA	NA	NA	NA	NA	NA	NA	NA	0.04349	0.05422	0	0	-0.25636
GL000221.1	6418	6428	Esrrg_MA0643.1	7.46476	-	GL000221.1	6206	7001	ChRCC,ccRCC	NA	NA	NA	NA	NA	NA	NA	NA	NA	NA	NA	0.03616	0.05528	0	0	-0.48502
GL000221.1	10010	10020	Esrrg_MA0643.1	10.8264	+	GL000221.1	9886	10674	ChRCC	NA	NA	NA	NA	NA	NA	NA	NA	NA	NA	NA	0.04945	0.05883	0	0	-0.20592
GL000221.1	10431	10441	Esrrg_MA0643.1	8.67932	-	GL000221.1	9886	10674	ChRCC	NA	NA	NA	NA	NA	NA	NA	NA	NA	NA	NA	0.05072	0.04355	0	0	0.17607
GL000221.1	31660	31670	Esrrg_MA0643.1	8.40915	-	GL000221.1	31139	31729	ChRCC,ccRCC	NA	NA	NA	NA	NA	NA	NA	NA	NA	NA	NA	0.02043	0.02717	0	0	-0.27483
GL000221.1	34092	34102	Esrrg_MA0643.1	8.40915	-	GL000221.1	33925	34151	ccRCC	NA	NA	NA	NA	NA	NA	NA	NA	NA	NA	NA	0.02621	0.03218	0	0	-0.21105
GL000221.1	44795	44805	Esrrg_MA0643.1	10.33034	-	GL000221.1	44702	44902	ChRCC	NA	NA	NA	NA	NA	NA	NA	NA	NA	NA	NA	0.02369	0.01897	0	0	0.20659
GL000221.1	54827	54837	Esrrg_MA0643.1	7.31875	+	GL000221.1	54534	54916	ChRCC	NA	NA	NA	NA	NA	NA	NA	NA	NA	NA	NA	0.03583	0.02316	0	0	0.4474
GL000221.1	110828	110838	Esrrg_MA0643.1	8.33346	-	GL000221.1	110478	111086	ChRCC,ccRCC	NA	NA	NA	NA	NA	NA	NA	NA	NA	NA	NA	0.02507	0.01845	0	0	0.28648
GL000221.1	129196	129206	Esrrg_MA0643.1	8.36283	-	GL000221.1	129020	129349	ChRCC	NA	NA	NA	NA	NA	NA	NA	NA	NA	NA	NA	0.0171	0.01584	0	0	0.06457
GL000221.1	141660	141670	Esrrg_MA0643.1	7.94412	+	GL000221.1	141535	141916	ccRCC	NA	NA	NA	NA	NA	NA	NA	NA	NA	NA	NA	0.01691	0.03111	0	0	-0.58164
GL000222.1	47143	47153	Esrrg_MA0643.1	7.69911	-	GL000222.1	46846	47197	ccRCC	NA	NA	NA	NA	NA	NA	NA	NA	NA	NA	NA	0.01284	0.02063	0	0	-0.39792
GL000222.1	95258	95268	Esrrg_MA0643.1	9.0161	-	GL000222.1	94488	95394	ChRCC,ccRCC	NA	NA	NA	NA	NA	NA	NA	NA	NA	NA	NA	0.01659	0.03256	0	0	-0.64594
GL000223.1	142043	142053	Esrrg_MA0643.1	8.0717	+	GL000223.1	141591	142087	ChRCC,ccRCC	NA	NA	NA	NA	NA	NA	NA	NA	NA	NA	NA	0.04956	0.02371	0	0	0.791
GL000223.1	150216	150226	Esrrg_MA0643.1	7.45946	-	GL000223.1	149064	150891	ChRCC,ccRCC	NA	NA	NA	NA	NA	NA	NA	NA	NA	NA	NA	0.08087	0.09557	0	0	-0.21266
GL000224.1	3880	3890	Esrrg_MA0643.1	8.72743	-	GL000224.1	3383	5985	ChRCC,ccRCC	NA	NA	NA	NA	NA	NA	NA	NA	NA	NA	NA	1.22058	1.97139	1	1	-0.68643
GL000224.1	84306	84316	Esrrg_MA0643.1	7.57951	+	GL000224.1	84286	84486	ccRCC	NA	NA	NA	NA	NA	NA	NA	NA	NA	NA	NA	0.01693	0.02526	0	0	-0.36858
GL000224.1	87419	87429	Esrrg_MA0643.1	9.60334	-	GL000224.1	87231	87836	ccRCC	NA	NA	NA	NA	NA	NA	NA	NA	NA	NA	NA	0.01377	0.02001	0	0	-0.31628
GL000224.1	97678	97688	Esrrg_MA0643.1	9.0161	+	GL000224.1	97080	98141	ChRCC,ccRCC	NA	NA	NA	NA	NA	NA	NA	NA	NA	NA	NA	0.48535	0.22121	1	1	1.09366
GL000224.1	97777	97787	Esrrg_MA0643.1	9.8462	+	GL000224.1	97080	98141	ChRCC,ccRCC	NA	NA	NA	NA	NA	NA	NA	NA	NA	NA	NA	0.54708	0.23889	1	1	1.15699
GL000224.1	97848	97858	Esrrg_MA0643.1	7.69016	+	GL000224.1	97080	98141	ChRCC,ccRCC	NA	NA	NA	NA	NA	NA	NA	NA	NA	NA	NA	0.53833	0.18234	1	1	1.50322
GL000225.1	81763	81773	Esrrg_MA0643.1	7.25554	+	GL000225.1	80859	82422	ChRCC,ccRCC	NA	NA	NA	NA	NA	NA	NA	NA	NA	NA	NA	0.03286	0.05666	0	0	-0.61754
GL000225.1	102242	102252	Esrrg_MA0643.1	7.21711	+	GL000225.1	101193	102567	ChRCC,ccRCC	NA	NA	NA	NA	NA	NA	NA	NA	NA	NA	NA	0.02405	0.0296	0	0	-0.20827
GL000225.1	129827	129837	Esrrg_MA0643.1	7.50336	+	GL000225.1	129781	130663	ChRCC,ccRCC	NA	NA	NA	NA	NA	NA	NA	NA	NA	NA	NA	0.04789	0.05596	0	0	-0.18327
GL000225.1	130373	130383	Esrrg_MA0643.1	10.57489	+	GL000225.1	129781	130663	ChRCC,ccRCC	NA	NA	NA	NA	NA	NA	NA	NA	NA	NA	NA	0.02569	0.03191	0	0	-0.22208
GL000225.1	187502	187512	Esrrg_MA0643.1	7.36553	+	GL000225.1	187105	188053	ChRCC,ccRCC	NA	NA	NA	NA	NA	NA	NA	NA	NA	NA	NA	0.02251	0.04753	0	0	-0.79213
GL000227.1	11773	11783	Esrrg_MA0643.1	7.53273	+	GL000227.1	11359	11867	ChRCC,ccRCC	NA	NA	NA	NA	NA	NA	NA	NA	NA	NA	NA	0.01142	0.00881	0	0	0.17291
GL000227.1	11831	11841	Esrrg_MA0643.1	7.32512	+	GL000227.1	11359	11867	ChRCC,ccRCC	NA	NA	NA	NA	NA	NA	NA	NA	NA	NA	NA	0.00982	0.0097	0	0	0.00807
GL000227.1	32179	32189	Esrrg_MA0643.1	8.54065	+	GL000227.1	32064	32415	ChRCC	NA	NA	NA	NA	NA	NA	NA	NA	NA	NA	NA	0.02135	0.01357	0	0	0.38739
GL000227.1	72644	72654	Esrrg_MA0643.1	7.29039	+	GL000227.1	72482	72708	ccRCC	NA	NA	NA	NA	NA	NA	NA	NA	NA	NA	NA	0.01382	0.02118	0	0	-0.36574
GL000227.1	122398	122408	Esrrg_MA0643.1	7.7071	+	GL000227.1	121891	122534	ChRCC,ccRCC	NA	NA	NA	NA	NA	NA	NA	NA	NA	NA	NA	0.02683	0.04323	0	0	-0.51175
GL000228.1	43696	43706	Esrrg_MA0643.1	8.30606	-	GL000228.1	42869	43981	ChRCC,ccRCC	NA	NA	NA	NA	NA	NA	NA	NA	NA	NA	NA	0.04284	0.04468	0	0	-0.04788
GL000228.1	128843	128853	Esrrg_MA0643.1	10.69495	-	GL000228.1	128839	129103	ccRCC	NA	NA	NA	NA	NA	NA	NA	NA	NA	NA	NA	0.01877	0.01672	0	0	0.10053
GL000232.1	133	143	Esrrg_MA0643.1	8.0717	-	GL000232.1	70	481	ChRCC,ccRCC	NA	NA	NA	NA	NA	NA	NA	NA	NA	NA	NA	0.0244	0.03787	0	0	-0.4576
GL000237.1	169	179	Esrrg_MA0643.1	8.75463	+	GL000237.1	73	3133	ChRCC,ccRCC	NA	NA	NA	NA	NA	NA	NA	NA	NA	NA	NA	0.03979	0.07719	0	0	-0.78788
GL000237.1	43767	43777	Esrrg_MA0643.1	8.40915	-	GL000237.1	43193	43941	ccRCC	NA	NA	NA	NA	NA	NA	NA	NA	NA	NA	NA	0.02274	0.03407	0	0	-0.41045
GL000239.1	883	893	Esrrg_MA0643.1	8.40915	-	GL000239.1	842	2548	ChRCC,ccRCC	NA	NA	NA	NA	NA	NA	NA	NA	NA	NA	NA	0.01394	0.02829	0	0	-0.6415
GL000239.1	29702	29712	Esrrg_MA0643.1	7.56044	-	GL000239.1	29320	31530	ChRCC,ccRCC	NA	NA	NA	NA	NA	NA	NA	NA	NA	NA	NA	0.03627	0.09717	0	0	-1.18261
GL000239.1	30803	30813	Esrrg_MA0643.1	8.53719	-	GL000239.1	29320	31530	ChRCC,ccRCC	NA	NA	NA	NA	NA	NA	NA	NA	NA	NA	NA	0.07261	0.10781	0	1	-0.50342
GL000239.1	30971	30981	Esrrg_MA0643.1	7.16638	-	GL000239.1	29320	31530	ChRCC,ccRCC	NA	NA	NA	NA	NA	NA	NA	NA	NA	NA	NA	0.08154	0.11927	0	1	-0.49027
GL000239.1	31104	31114	Esrrg_MA0643.1	7.16638	-	GL000239.1	29320	31530	ChRCC,ccRCC	NA	NA	NA	NA	NA	NA	NA	NA	NA	NA	NA	0.06778	0.09251	0	0	-0.39088
GL000241.1	13555	13565	Esrrg_MA0643.1	8.9018	-	GL000241.1	12947	14424	ChRCC,ccRCC	NA	NA	NA	NA	NA	NA	NA	NA	NA	NA	NA	0.02711	0.03784	0	0	-0.35227
GL000241.1	28966	28976	Esrrg_MA0643.1	7.4473	+	GL000241.1	28817	29214	ccRCC	NA	NA	NA	NA	NA	NA	NA	NA	NA	NA	NA	0.02393	0.0404	0	0	-0.54835
GL000242.1	4475	4485	Esrrg_MA0643.1	11.40499	-	GL000242.1	4215	4866	ChRCC	NA	NA	NA	NA	NA	NA	NA	NA	NA	NA	NA	0.05735	0.00778	0	0	1.82631
GL000242.1	10664	10674	Esrrg_MA0643.1	7.82406	+	GL000242.1	10372	11148	ChRCC,ccRCC	NA	NA	NA	NA	NA	NA	NA	NA	NA	NA	NA	0.01222	0.08396	0	0	-2.00026
GL000242.1	24328	24338	Esrrg_MA0643.1	7.56044	+	GL000242.1	23685	25049	ChRCC,ccRCC	NA	NA	NA	NA	NA	NA	NA	NA	NA	NA	NA	0.02228	0.19782	0	1	-2.62477
GL000242.1	38257	38267	Esrrg_MA0643.1	7.75487	-	GL000242.1	38075	38451	ccRCC	NA	NA	NA	NA	NA	NA	NA	NA	NA	NA	NA	0.01421	0.10231	0	0	-2.13812
GL000245.1	2732	2742	Esrrg_MA0643.1	7.94412	-	GL000245.1	2488	2771	ChRCC,ccRCC	NA	NA	NA	NA	NA	NA	NA	NA	NA	NA	NA	0.01434	0.02749	0	0	-0.58999
GL000245.1	32360	32370	Esrrg_MA0643.1	9.25069	+	GL000245.1	32276	32490	ccRCC	NA	NA	NA	NA	NA	NA	NA	NA	NA	NA	NA	0.01737	0.02014	0	0	-0.13136
GL000245.1	32426	32436	Esrrg_MA0643.1	8.40915	+	GL000245.1	32276	32490	ccRCC	NA	NA	NA	NA	NA	NA	NA	NA	NA	NA	NA	0.01567	0.02016	0	0	-0.21924
GL000245.1	33531	33541	Esrrg_MA0643.1	8.33346	+	GL000245.1	33091	33726	ChRCC,ccRCC	NA	NA	NA	NA	NA	NA	NA	NA	NA	NA	NA	0.01462	0.02215	0	0	-0.36315
GL000248.1	22057	22067	Esrrg_MA0643.1	9.60334	-	GL000248.1	21021	22256	ChRCC,ccRCC	NA	NA	NA	NA	NA	NA	NA	NA	NA	NA	NA	0.01613	0.01744	0	0	-0.06639
GL000248.1	30420	30430	Esrrg_MA0643.1	8.65416	+	GL000248.1	30052	30993	ChRCC	NA	NA	NA	NA	NA	NA	NA	NA	NA	NA	NA	0.05968	0.0064	0	0	1.98027
GL000248.1	37713	37723	Esrrg_MA0643.1	7.89734	-	GL000248.1	37501	37807	ChRCC	NA	NA	NA	NA	NA	NA	NA	NA	NA	NA	NA	0.01008	0.01005	0	0	0.00199
GL000249.1	32522	32532	Esrrg_MA0643.1	11.04038	-	GL000249.1	32224	32709	ccRCC	NA	NA	NA	NA	NA	NA	NA	NA	NA	NA	NA	0.01005	0.10044	0	0	-2.36688
GL000249.1	37722	37732	Esrrg_MA0643.1	7.53273	+	GL000249.1	37620	38491	ChRCC	NA	NA	NA	NA	NA	NA	NA	NA	NA	NA	NA	0.01464	0.00415	0	0	0.73323
chr1	29823	29833	Esrrg_MA0643.1	8.40915	-	chr1	28640	30202	ChRCC,ccRCC	gene	29553	31109	+	start	132	OverlapStart	NA	ENSG00000243485.2	MIR1302-11	any_promoter	0.23466	0.21025	1	1	0.15054
chr1	57032	57042	Esrrg_MA0643.1	8.36283	+	chr1	56796	57212	ccRCC	gene	62947	63887	+	start	5943	Upstream	NA	ENSG00000240361.1	OR4G11P	any_promoter	0.01808	0.01223	0	0	0.31567
chr1	64732	64742	Esrrg_MA0643.1	8.28955	-	chr1	64557	64782	ccRCC	gene	69090	70008	+	start	4421	Upstream	NA	ENSG00000186092.4	OR4F5	any_promoter	0.02179	0.01935	0	0	0.10918
chr1	91271	91281	Esrrg_MA0643.1	7.82406	+	chr1	91075	91584	ChRCC,ccRCC	gene	89550	91105	-	start	224	OverlapStart	NA	ENSG00000239945.1	RP11-34P13.8	any_promoter	0.01725	0.01631	0	0	0.04764
chr1	95935	95945	Esrrg_MA0643.1	7.67056	+	chr1	95792	97439	ChRCC,ccRCC	gene	89550	91105	-	start	5510	Upstream	NA	ENSG00000239945.1	RP11-34P13.8	any_promoter	0.08708	0.02476	0	0	1.43822
chr1	99978	99988	Esrrg_MA0643.1	8.19176	+	chr1	99568	100523	ChRCC,ccRCC	gene	89550	91105	-	start	8940	Upstream	NA	ENSG00000239945.1	RP11-34P13.8	any_promoter	0.02274	0.03697	0	0	-0.4991
chr1	104648	104658	Esrrg_MA0643.1	7.62341	+	chr1	104601	105485	ChRCC,ccRCC	gene	89294	133566	-	center	6387	PeakInsideFeature	NA	ENSG00000238009.2	RP11-34P13.7	any_internal	0.0431	0.04506	0	0	-0.05071
chr1	228403	228413	Esrrg_MA0643.1	9.99631	-	chr1	228345	228698	ChRCC,ccRCC	gene	228291	228775	-	start	254	PeakInsideFeature	NA	ENSG00000241670.2	AP006222.1	any_promoter	0.02619	0.02568	0	0	0.01956
chr1	232080	232090	Esrrg_MA0643.1	7.16638	-	chr1	231099	232203	ChRCC,ccRCC	gene	228291	228775	-	start	2876	Upstream	NA	ENSG00000241670.2	AP006222.1	any_promoter	0.03914	0.03185	0	0	0.22335
chr1	232151	232161	Esrrg_MA0643.1	10.69495	+	chr1	231099	232203	ChRCC,ccRCC	gene	228291	228775	-	start	2876	Upstream	NA	ENSG00000241670.2	AP006222.1	any_promoter	0.05284	0.0437	0	0	0.22035
chr1	237202	237212	Esrrg_MA0643.1	7.53624	+	chr1	236455	237933	ChRCC,ccRCC	gene	228291	228775	-	start	8419	Upstream	NA	ENSG00000241670.2	AP006222.1	any_promoter	0.0527	0.05379	0	0	-0.02422
chr1	237310	237320	Esrrg_MA0643.1	8.40915	+	chr1	236455	237933	ChRCC,ccRCC	gene	228291	228775	-	start	8419	Upstream	NA	ENSG00000241670.2	AP006222.1	any_promoter	0.03292	0.03767	0	0	-0.14598
chr1	237601	237611	Esrrg_MA0643.1	7.82406	+	chr1	236455	237933	ChRCC,ccRCC	gene	228291	228775	-	start	8419	Upstream	NA	ENSG00000241670.2	AP006222.1	any_promoter	0.04893	0.03632	0	0	0.33647
chr1	238933	238943	Esrrg_MA0643.1	7.45657	-	chr1	238738	238948	ChRCC	gene	227614	267253	-	center	8590	PeakInsideFeature	NA	ENSG00000228463.4	AP006222.2	any_internal	0.0593	0.03322	0	0	0.66061
chr1	242270	242280	Esrrg_MA0643.1	7.67056	+	chr1	242148	244421	ChRCC,ccRCC	gene	227614	267253	-	center	4149	PeakInsideFeature	NA	ENSG00000228463.4	AP006222.2	any_internal	0.07612	0.03058	0	0	1.0548
chr1	246292	246302	Esrrg_MA0643.1	8.19176	+	chr1	245675	246904	ChRCC,ccRCC	gene	227614	267253	-	center	1144	PeakInsideFeature	NA	ENSG00000228463.4	AP006222.2	any_internal	0.03385	0.04983	0	0	-0.43394
chr1	250963	250973	Esrrg_MA0643.1	7.62341	+	chr1	250910	251845	ChRCC,ccRCC	gene	227614	267253	-	center	3944	PeakInsideFeature	NA	ENSG00000228463.4	AP006222.2	any_internal	0.03566	0.04104	0	0	-0.15527
chr1	322840	322850	Esrrg_MA0643.1	7.29039	-	chr1	322560	322977	ChRCC	gene	326095	328112	+	start	3327	Upstream	NA	ENSG00000250575.1	RP4-669L17.8	any_promoter	0.02144	0.02343	0	0	-0.08416
chr1	332162	332172	Esrrg_MA0643.1	8.54065	-	chr1	331674	332252	ChRCC,ccRCC	gene	329430	332236	-	start	273	OverlapStart	NA	ENSG00000233653.3	CICP7	any_promoter	0.01813	0.02921	0	0	-0.45585
chr1	368193	368203	Esrrg_MA0643.1	8.54065	-	chr1	367951	368366	ChRCC	gene	367639	368634	+	start	519	PeakInsideFeature	NA	ENSG00000235249.1	OR4F29	any_promoter	0.01995	0.01371	0	0	0.31695
chr1	408949	408959	Esrrg_MA0643.1	8.19176	-	chr1	408334	409631	ChRCC,ccRCC	gene	317719	453948	+	center	23149	PeakInsideFeature	NA	ENSG00000237094.7	RP4-669L17.10	any_internal	0.03821	0.05414	0	0	-0.39972
chr1	412950	412960	Esrrg_MA0643.1	7.67056	-	chr1	411446	413077	ChRCC,ccRCC	gene	317719	453948	+	center	26428	PeakInsideFeature	NA	ENSG00000237094.7	RP4-669L17.10	any_internal	0.08701	0.02415	0	0	1.46154
chr1	416371	416381	Esrrg_MA0643.1	7.45657	+	chr1	416319	417184	ChRCC,ccRCC	gene	317719	453948	+	center	30918	PeakInsideFeature	NA	ENSG00000237094.7	RP4-669L17.10	any_internal	0.09336	0.02801	0	0	1.40392
chr1	421646	421656	Esrrg_MA0643.1	7.62341	-	chr1	421229	421681	ccRCC	gene	317719	453948	+	end	32493	PeakInsideFeature	NA	ENSG00000237094.7	RP4-669L17.10	any_internal	0.01058	0.0173	0	0	-0.38049
chr1	444041	444051	Esrrg_MA0643.1	8.07557	-	chr1	443798	444152	ChRCC	gene	317719	453948	+	end	9973	PeakInsideFeature	NA	ENSG00000237094.7	RP4-669L17.10	any_internal	0.05546	0.03516	0	0	0.51936
chr1	453036	453046	Esrrg_MA0643.1	7.16638	+	chr1	452880	453157	ccRCC	gene	450819	450910	-	start	2108	Upstream	NA	ENSG00000256186.1	AL732372.1	any_promoter	0.02279	0.02508	0	0	-0.09278
chr1	462094	462104	Esrrg_MA0643.1	7.82406	-	chr1	461712	463302	ChRCC,ccRCC	gene	453632	460480	-	start	2027	Upstream	NA	ENSG00000236601.1	RP4-669L17.2	any_promoter	0.02264	0.01726	0	0	0.24593
chr1	462385	462395	Esrrg_MA0643.1	8.40915	-	chr1	461712	463302	ChRCC,ccRCC	gene	453632	460480	-	start	2027	Upstream	NA	ENSG00000236601.1	RP4-669L17.2	any_promoter	0.03049	0.03149	0	0	-0.03381
chr1	462493	462503	Esrrg_MA0643.1	7.53624	-	chr1	461712	463302	ChRCC,ccRCC	gene	453632	460480	-	start	2027	Upstream	NA	ENSG00000236601.1	RP4-669L17.2	any_promoter	0.03351	0.03055	0	0	0.09772
chr1	467521	467531	Esrrg_MA0643.1	10.69495	-	chr1	467397	468278	ChRCC,ccRCC	gene	470970	471355	+	start	3133	Upstream	NA	ENSG00000236679.2	RP4-669L17.1	any_promoter	0.05819	0.05605	0	0	0.04487
chr1	467592	467602	Esrrg_MA0643.1	7.16638	+	chr1	467397	468278	ChRCC,ccRCC	gene	470970	471355	+	start	3133	Upstream	NA	ENSG00000236679.2	RP4-669L17.1	any_promoter	0.0424	0.03792	0	0	0.12474
chr1	521384	521394	Esrrg_MA0643.1	7.82406	+	chr1	521379	524845	ChRCC,ccRCC	gene	523008	530148	+	start	104	OverlapStart	NA	ENSG00000235146.2	RP5-857K21.2	any_promoter	0.01339	0.01429	0	0	-0.05087
chr1	538865	538875	Esrrg_MA0643.1	8.07557	+	chr1	538810	539082	ChRCC	gene	529832	532878	-	start	6068	Upstream	NA	ENSG00000239664.2	RP5-857K21.3	any_promoter	0.03844	0.02073	0	0	0.62883
chr1	577506	577516	Esrrg_MA0643.1	7.67056	+	chr1	577348	579656	ChRCC,ccRCC	gene	536815	659930	-	center	19870	PeakInsideFeature	NA	ENSG00000230021.3	RP5-857K21.4	any_internal	0.0826	0.02877	0	0	1.22066
chr1	581509	581519	Esrrg_MA0643.1	8.19176	+	chr1	580740	582098	ChRCC,ccRCC	gene	536815	659930	-	center	16953	PeakInsideFeature	NA	ENSG00000230021.3	RP5-857K21.4	any_internal	0.03883	0.0516	0	0	-0.32514
chr1	621489	621499	Esrrg_MA0643.1	8.54065	+	chr1	621414	621975	ChRCC	gene	621058	622053	-	start	359	PeakInsideFeature	NA	ENSG00000185097.2	OR4F16	any_promoter	0.02532	0.01283	0	0	0.59401
chr1	673587	673597	Esrrg_MA0643.1	7.29039	+	chr1	672180	674246	ChRCC,ccRCC	gene	661610	663527	-	start	9686	Upstream	NA	ENSG00000224956.5	RP11-206L10.1	any_promoter	0.02621	0.04437	0	0	-0.5648
chr1	747081	747091	Esrrg_MA0643.1	8.67932	-	chr1	746345	747237	ChRCC,ccRCC	gene	736258	745541	-	start	1250	Upstream	NA	ENSG00000230092.3	RP11-206L10.8	any_promoter	0.03637	0.04196	0	0	-0.15875
chr1	792013	792023	Esrrg_MA0643.1	8.65416	-	chr1	791692	792357	ChRCC,ccRCC	gene	762987	794826	+	end	2802	PeakInsideFeature	NA	ENSG00000228794.4	RP11-206L10.11	any_internal	0.02073	0.02635	0	0	-0.23065
chr1	799574	799584	Esrrg_MA0643.1	9.25069	-	chr1	799397	799656	ChRCC	gene	808671	809729	+	start	9145	Upstream	NA	ENSG00000234711.1	TUBB8P11	any_promoter	0.02254	0.03446	0	0	-0.4311
chr1	814008	814018	Esrrg_MA0643.1	8.72743	+	chr1	813924	814178	ChRCC,ccRCC	gene	803450	812283	-	start	1768	Upstream	NA	ENSG00000230368.2	FAM41C	any_promoter	0.02114	0.02925	0	0	-0.31852
chr1	839377	839387	Esrrg_MA0643.1	7.56044	+	chr1	839185	840923	ChRCC,ccRCC	gene	840213	851356	+	start	159	OverlapStart	NA	ENSG00000272438.1	RP11-54O7.16	any_promoter	0.02371	0.05494	0	0	-0.91247
chr1	843702	843712	Esrrg_MA0643.1	8.54065	+	chr1	843399	843740	ChRCC	gene	846814	850328	+	start	3245	Upstream	NA	ENSG00000230699.2	RP11-54O7.1	any_promoter	0.0481	0.02231	0	0	0.81442
chr1	846868	846878	Esrrg_MA0643.1	7.24548	-	chr1	845987	847038	ccRCC	gene	846814	850328	+	start	302	OverlapStart	NA	ENSG00000230699.2	RP11-54O7.1	any_promoter	0.01751	0.0452	0	0	-0.96227
chr1	849045	849055	Esrrg_MA0643.1	7.69911	+	chr1	848996	849335	ChRCC	gene	849550	850351	+	start	385	Upstream	NA	ENSG00000241180.1	RP11-54O7.2	any_promoter	0.03619	0.0462	0	0	-0.2739
chr1	873796	873806	Esrrg_MA0643.1	7.21711	+	chr1	873436	874266	ChRCC,ccRCC	gene	861263	866445	-	start	7406	Upstream	NA	ENSG00000268179.1	AL645608.1	any_promoter	0.0342	0.11044	0	1	-1.41221
chr1	916976	916986	Esrrg_MA0643.1	9.11923	-	chr1	916793	917488	ChRCC	gene	910578	917497	-	start	357	PeakInsideFeature	NA	ENSG00000187642.5	C1orf170	any_promoter	0.1239	0.09761	1	0	0.31096
chr1	917344	917354	Esrrg_MA0643.1	8.30606	-	chr1	916793	917488	ChRCC	gene	910578	917497	-	start	357	PeakInsideFeature	NA	ENSG00000187642.5	C1orf170	any_promoter	0.02856	0.09069	0	0	-1.34693
chr1	940691	940701	Esrrg_MA0643.1	9.0161	+	chr1	940324	941088	ChRCC,ccRCC	gene	934341	935552	-	start	5154	Upstream	NA	ENSG00000188290.6	HES4	any_promoter	0.10496	0.21229	1	1	-0.9412
chr1	942090	942100	Esrrg_MA0643.1	7.31875	-	chr1	941572	942546	ccRCC	gene	934341	935552	-	start	6507	Upstream	NA	ENSG00000188290.6	HES4	any_promoter	0.02087	0.31042	0	1	-3.30648
chr1	949729	949739	Esrrg_MA0643.1	8.30606	-	chr1	948211	949990	ChRCC,ccRCC	gene	948802	949920	+	start	298	FeatureInsidePeak	NA	ENSG00000187608.5	ISG15	any_promoter	0.0341	0.08427	0	0	-1.06744
chr1	973494	973504	Esrrg_MA0643.1	8.14884	-	chr1	973122	973703	ccRCC	gene	955502	991496	+	center	87	PeakInsideFeature	NA	ENSG00000188157.9	AGRN	any_internal	0.03059	0.09674	0	0	-1.35877
chr1	975809	975819	Esrrg_MA0643.1	7.15171	+	chr1	975791	976914	ChRCC,ccRCC	gene	955502	991496	+	center	2853	PeakInsideFeature	NA	ENSG00000188157.9	AGRN	any_internal	0.03394	0.06946	0	0	-0.83064
chr1	1028972	1028982	Esrrg_MA0643.1	7.16864	-	chr1	1028847	1029316	ccRCC	gene	1017197	1051741	-	center	5388	PeakInsideFeature	NA	ENSG00000131591.13	C1orf159	any_internal	0.01717	0.02843	0	0	-0.47529
chr1	1092327	1092337	Esrrg_MA0643.1	7.84027	+	chr1	1092275	1094370	ChRCC,ccRCC	gene	1102483	1102578	+	start	9161	Upstream	NA	ENSG00000207730.1	MIR200B	any_promoter	0.05505	0.10482	0	1	-0.80385
chr1	1092377	1092387	Esrrg_MA0643.1	8.67932	-	chr1	1092275	1094370	ChRCC,ccRCC	gene	1102483	1102578	+	start	9161	Upstream	NA	ENSG00000207730.1	MIR200B	any_promoter	0.05035	0.09155	0	0	-0.73475
chr1	1102708	1102718	Esrrg_MA0643.1	9.28627	-	chr1	1102573	1103006	ccRCC	gene	1102483	1102578	+	start	306	OverlapEnd	NA	ENSG00000207730.1	MIR200B	any_promoter	0.04473	0.06777	0	0	-0.49404
chr1	1166950	1166960	Esrrg_MA0643.1	7.84027	+	chr1	1166115	1168127	ChRCC,ccRCC	gene	1152287	1167411	-	start	290	OverlapStart	NA	ENSG00000078808.12	SDF4	any_promoter	0.11682	0.15124	1	1	-0.34238
chr1	1201240	1201250	Esrrg_MA0643.1	8.40915	-	chr1	1200171	1201564	ccRCC	gene	1210602	1215800	+	start	9735	Upstream	NA	ENSG00000230415.1	RP5-902P8.10	any_promoter	0.01384	0.03658	0	0	-0.919
chr1	1234639	1234649	Esrrg_MA0643.1	7.24548	-	chr1	1234475	1234751	ccRCC	gene	1243946	1247057	+	start	9333	Upstream	NA	ENSG00000169972.7	PUSL1	any_promoter	0.0262	0.08049	0	0	-1.28269
chr1	1260621	1260631	Esrrg_MA0643.1	9.0161	-	chr1	1259555	1261283	ChRCC,ccRCC	gene	1260135	1264277	+	start	284	OverlapStart	NA	ENSG00000224051.2	GLTPD1	any_promoter	0.33848	0.15792	1	1	1.04585
chr1	1268321	1268331	Esrrg_MA0643.1	7.56044	-	chr1	1267436	1268670	ChRCC,ccRCC	gene	1246964	1260071	-	start	7982	Upstream	NA	ENSG00000127054.14	CPSF3L	any_promoter	0.05779	0.06642	0	0	-0.16892
chr1	1283769	1283779	Esrrg_MA0643.1	7.25881	-	chr1	1282931	1285439	ChRCC,ccRCC	gene	1270655	1284730	-	start	545	OverlapStart	NA	ENSG00000107404.13	DVL1	any_promoter	0.12693	0.09627	1	0	0.36065
chr1	1294436	1294446	Esrrg_MA0643.1	10.57489	-	chr1	1293238	1294627	ccRCC	gene	1270655	1284730	-	start	9202	Upstream	NA	ENSG00000107404.13	DVL1	any_promoter	0.01469	0.06641	0	0	-1.56597
chr1	1342719	1342729	Esrrg_MA0643.1	7.70881	+	chr1	1341853	1343497	ChRCC,ccRCC	gene	1337287	1342693	-	start	18	OverlapStart	NA	ENSG00000242485.1	MRPL20	any_promoter	0.26608	0.42439	1	1	-0.65071
chr1	1440128	1440138	Esrrg_MA0643.1	9.0161	+	chr1	1440032	1441426	ChRCC,ccRCC	gene	1447530	1470067	+	start	6801	Upstream	NA	ENSG00000197785.9	ATAD3A	any_promoter	0.04085	0.07697	0	0	-0.7549
chr1	1511054	1511064	Esrrg_MA0643.1	7.7071	-	chr1	1509239	1511392	ChRCC,ccRCC	gene	1510354	1511373	+	start	39	FeatureInsidePeak	NA	ENSG00000215014.3	AL645728.1	any_promoter	0.02368	0.05455	0	0	-0.90522
chr1	1583320	1583330	Esrrg_MA0643.1	7.69911	+	chr1	1582725	1583993	ccRCC	gene	1590785	1594063	+	start	7426	Upstream	NA	ENSG00000272004.1	RP11-345P4.10	any_promoter	0.01148	0.0251	0	0	-0.66711
chr1	1609302	1609312	Esrrg_MA0643.1	7.56044	+	chr1	1608946	1610653	ChRCC,ccRCC	gene	1592938	1624167	-	center	1247	PeakInsideFeature	NA	ENSG00000189339.7	SLC35E2B	any_internal	0.01304	0.03468	0	0	-0.907
chr1	1610027	1610037	Esrrg_MA0643.1	7.24548	+	chr1	1608946	1610653	ChRCC,ccRCC	gene	1592938	1624167	-	center	1247	PeakInsideFeature	NA	ENSG00000189339.7	SLC35E2B	any_internal	0.02179	0.03241	0	0	-0.39751
chr1	1689774	1689784	Esrrg_MA0643.1	9.28627	-	chr1	1688962	1691456	ChRCC,ccRCC	gene	1682670	1711896	-	center	7074	PeakInsideFeature	NA	ENSG00000008130.11	NADK	any_internal	0.07442	0.06717	0	0	0.12689
chr1	1712025	1712035	Esrrg_MA0643.1	11.40499	-	chr1	1711193	1712311	ChRCC,ccRCC	gene	1682670	1711896	-	start	144	OverlapStart	NA	ENSG00000008130.11	NADK	any_promoter	0.14354	0.55579	1	1	-1.87018
chr1	1713560	1713570	Esrrg_MA0643.1	10.8264	+	chr1	1713090	1714969	ChRCC,ccRCC	gene	1682670	1711896	-	start	2133	Upstream	NA	ENSG00000008130.11	NADK	any_promoter	0.24428	0.07607	1	0	1.54437
chr1	1720640	1720650	Esrrg_MA0643.1	9.50025	+	chr1	1720289	1721620	ChRCC,ccRCC	gene	1682670	1711896	-	start	9058	Upstream	NA	ENSG00000008130.11	NADK	any_promoter	0.03213	0.04467	0	0	-0.3631
chr1	1764440	1764450	Esrrg_MA0643.1	7.67056	+	chr1	1764376	1766241	ChRCC,ccRCC	gene	1716728	1822495	-	center	4303	PeakInsideFeature	NA	ENSG00000078369.13	GNB1	any_internal	0.04665	0.04151	0	0	0.13307
chr1	1765165	1765175	Esrrg_MA0643.1	9.82927	-	chr1	1764376	1766241	ChRCC,ccRCC	gene	1716728	1822495	-	center	4303	PeakInsideFeature	NA	ENSG00000078369.13	GNB1	any_internal	0.10681	0.03404	1	0	1.37372
chr1	1773649	1773659	Esrrg_MA0643.1	8.40915	+	chr1	1772748	1774426	ChRCC,ccRCC	gene	1716728	1822495	-	center	3976	PeakInsideFeature	NA	ENSG00000078369.13	GNB1	any_internal	0.01679	0.02733	0	0	-0.4543
chr1	1787308	1787318	Esrrg_MA0643.1	9.25791	-	chr1	1787019	1787572	ChRCC,ccRCC	gene	1716728	1822495	-	center	17684	PeakInsideFeature	NA	ENSG00000078369.13	GNB1	any_internal	0.06197	0.04591	0	0	0.35483
chr1	1801221	1801231	Esrrg_MA0643.1	7.67056	+	chr1	1800600	1801444	ccRCC	gene	1716728	1822495	-	start	21473	PeakInsideFeature	NA	ENSG00000078369.13	GNB1	any_internal	0.01384	0.0198	0	0	-0.30273
chr1	1828692	1828702	Esrrg_MA0643.1	8.40915	-	chr1	1828293	1829498	ChRCC,ccRCC	gene	1716728	1822495	-	start	6400	Upstream	NA	ENSG00000078369.13	GNB1	any_promoter	0.118	0.04961	1	0	1.08114
chr1	1828783	1828793	Esrrg_MA0643.1	7.53624	+	chr1	1828293	1829498	ChRCC,ccRCC	gene	1716728	1822495	-	start	6400	Upstream	NA	ENSG00000078369.13	GNB1	any_promoter	0.19107	0.05544	1	0	1.59478
chr1	1933320	1933330	Esrrg_MA0643.1	10.69495	-	chr1	1933205	1933623	ChRCC	gene	1853395	1935276	-	start	1862	PeakInsideFeature	NA	ENSG00000142609.13	C1orf222	any_internal	0.01642	0.01226	0	0	0.23108
chr1	1957363	1957373	Esrrg_MA0643.1	7.84027	+	chr1	1956778	1957641	ccRCC	gene	1950779	1962192	+	center	724	PeakInsideFeature	NA	ENSG00000187730.6	GABRD	any_internal	0.01362	0.04759	0	0	-1.22792
chr1	1981238	1981248	Esrrg_MA0643.1	10.69495	+	chr1	1980804	1982417	ChRCC,ccRCC	gene	1980641	1981509	-	start	101	OverlapStart	NA	ENSG00000226969.1	RP11-547D24.3	any_promoter	0.13546	0.09711	1	0	0.43562
chr1	1991715	1991725	Esrrg_MA0643.1	7.36553	-	chr1	1991654	1992141	ccRCC	gene	1981908	2116834	+	start	9989	PeakInsideFeature	NA	ENSG00000067606.11	PRKCZ	any_internal	0.01519	0.02651	0	0	-0.50708
chr1	2036431	2036441	Esrrg_MA0643.1	11.04038	-	chr1	2035833	2037178	ChRCC,ccRCC	gene	1981908	2116834	+	center	12866	PeakInsideFeature	NA	ENSG00000067606.11	PRKCZ	any_internal	0.09963	0.03985	0	0	1.11099
chr1	2070669	2070679	Esrrg_MA0643.1	7.62341	-	chr1	2070507	2070783	ChRCC	gene	1981908	2116834	+	center	21274	PeakInsideFeature	NA	ENSG00000067606.11	PRKCZ	any_internal	0.0614	0.01838	0	0	1.28142
chr1	2080543	2080553	Esrrg_MA0643.1	8.03516	-	chr1	2080101	2080844	ChRCC,ccRCC	gene	2072522	2076718	-	start	3754	Upstream	NA	ENSG00000271806.1	RP5-892K4.1	any_promoter	0.01176	0.02577	0	0	-0.67582
chr1	2105732	2105742	Esrrg_MA0643.1	8.03516	-	chr1	2105440	2106230	ChRCC,ccRCC	gene	1981908	2116834	+	end	10999	PeakInsideFeature	NA	ENSG00000067606.11	PRKCZ	any_internal	0.02275	0.04698	0	0	-0.76858
chr1	2130454	2130464	Esrrg_MA0643.1	7.24548	-	chr1	2130404	2131250	ChRCC,ccRCC	gene	2115902	2144159	-	center	797	PeakInsideFeature	NA	ENSG00000162585.12	C1orf86	any_internal	0.02979	0.15158	0	1	-1.97684
chr1	2138443	2138453	Esrrg_MA0643.1	8.27048	+	chr1	2138356	2140302	ChRCC,ccRCC	gene	2143961	2152177	+	start	4632	Upstream	NA	ENSG00000234396.3	RP11-181G12.4	any_promoter	0.02693	0.20577	0	1	-2.49341
chr1	2138841	2138851	Esrrg_MA0643.1	8.27048	+	chr1	2138356	2140302	ChRCC,ccRCC	gene	2143961	2152177	+	start	4632	Upstream	NA	ENSG00000234396.3	RP11-181G12.4	any_promoter	0.03303	0.15882	0	1	-1.93092
chr1	2158191	2158201	Esrrg_MA0643.1	10.11636	+	chr1	2157942	2159721	ChRCC,ccRCC	gene	2160133	2241558	+	start	1302	Upstream	NA	ENSG00000157933.9	SKI	any_promoter	0.08521	0.116	0	1	-0.39809
chr1	2178441	2178451	Esrrg_MA0643.1	8.40915	+	chr1	2177545	2178478	ChRCC,ccRCC	gene	2160133	2241558	+	start	17878	PeakInsideFeature	NA	ENSG00000157933.9	SKI	any_internal	0.01651	0.0556	0	0	-1.25477
chr1	2182676	2182686	Esrrg_MA0643.1	8.8933	-	chr1	2181868	2183118	ChRCC,ccRCC	gene	2160133	2241558	+	center	18352	PeakInsideFeature	NA	ENSG00000157933.9	SKI	any_internal	0.01386	0.12903	0	1	-2.46155
chr1	2190213	2190223	Esrrg_MA0643.1	8.40915	-	chr1	2190132	2190747	ccRCC	gene	2160133	2241558	+	center	10406	PeakInsideFeature	NA	ENSG00000157933.9	SKI	any_internal	0.01495	0.02505	0	0	-0.46379
chr1	2207178	2207188	Esrrg_MA0643.1	8.40915	-	chr1	2207054	2208195	ChRCC,ccRCC	gene	2160133	2241558	+	center	6779	PeakInsideFeature	NA	ENSG00000157933.9	SKI	any_internal	0.01671	0.08917	0	0	-1.82848
chr1	2248129	2248139	Esrrg_MA0643.1	8.30606	-	chr1	2247632	2248357	ccRCC	gene	2252691	2323146	-	end	4697	Downstream	NA	ENSG00000116151.9	MORN1	distal_enhancer	0.01519	0.04748	0	0	-1.13841
chr1	2331204	2331214	Esrrg_MA0643.1	7.75487	+	chr1	2330239	2332139	ChRCC,ccRCC	gene	2252691	2323146	-	start	8043	Upstream	NA	ENSG00000116151.9	MORN1	any_promoter	0.04563	0.02868	0	0	0.50578
chr1	2406623	2406633	Esrrg_MA0643.1	9.0161	-	chr1	2405946	2407448	ChRCC,ccRCC	gene	2357418	2436969	+	center	9504	PeakInsideFeature	NA	ENSG00000149527.13	PLCH2	any_internal	0.22646	0.40267	1	1	-0.79902
chr1	2428895	2428905	Esrrg_MA0643.1	7.56044	+	chr1	2428680	2429042	ccRCC	gene	2424875	2425918	-	start	2943	Upstream	NA	ENSG00000229393.1	RP3-395M20.3	any_promoter	0.01093	0.04598	0	0	-1.35032
chr1	2449738	2449748	Esrrg_MA0643.1	8.28955	-	chr1	2449670	2451031	ccRCC	gene	2439971	2458039	-	center	1345	PeakInsideFeature	NA	ENSG00000157881.9	PANK4	any_internal	0.01721	0.0311	0	0	-0.56624
chr1	2466636	2466646	Esrrg_MA0643.1	9.99631	+	chr1	2466264	2467156	ChRCC,ccRCC	gene	2460183	2461684	-	start	5026	Upstream	NA	ENSG00000197921.5	HES5	any_promoter	0.08772	0.03329	0	0	1.14415
chr1	2488538	2488548	Esrrg_MA0643.1	9.0161	-	chr1	2486374	2489179	ChRCC,ccRCC	gene	2481358	2488470	-	start	694	OverlapStart	NA	ENSG00000238164.2	RP3-395M20.8	any_promoter	0.31571	0.46148	1	1	-0.53131
chr1	2542905	2542915	Esrrg_MA0643.1	8.27048	+	chr1	2542504	2543236	ChRCC,ccRCC	gene	2522077	2564481	-	center	409	PeakInsideFeature	NA	ENSG00000142606.11	MMEL1	any_internal	0.05873	0.05765	0	0	0.0223
chr1	2543097	2543107	Esrrg_MA0643.1	7.67056	-	chr1	2542504	2543236	ChRCC,ccRCC	gene	2522077	2564481	-	center	409	PeakInsideFeature	NA	ENSG00000142606.11	MMEL1	any_internal	0.01625	0.01855	0	0	-0.11414
chr1	2702614	2702624	Esrrg_MA0643.1	7.82406	-	chr1	2702441	2702724	ccRCC	gene	2567414	2718286	-	start	15704	PeakInsideFeature	NA	ENSG00000215912.7	TTC34	any_internal	0.01724	0.02296	0	0	-0.26031
chr1	2738909	2738919	Esrrg_MA0643.1	7.24548	-	chr1	2738215	2739033	ChRCC,ccRCC	gene	2730996	2731563	-	start	7061	Upstream	NA	ENSG00000231630.1	RP11-740P5.3	any_promoter	0.03296	0.06528	0	0	-0.78567
chr1	2810379	2810389	Esrrg_MA0643.1	7.80933	-	chr1	2810260	2810500	ccRCC	NA	NA	NA	NA	NA	NA	NA	NA	NA	NA	NA	0.01355	0.02696	0	0	-0.61481
chr1	2866893	2866903	Esrrg_MA0643.1	7.94412	-	chr1	2866327	2866962	ChRCC,ccRCC	NA	NA	NA	NA	NA	NA	NA	NA	NA	NA	NA	0.03224	0.01819	0	0	0.55606
chr1	2943421	2943431	Esrrg_MA0643.1	9.46467	-	chr1	2943260	2943807	ChRCC	gene	2938045	2939465	+	end	4068	Downstream	NA	ENSG00000169717.5	ACTRT2	distal_enhancer	0.1122	0.01991	1	0	1.97115
chr1	2978006	2978016	Esrrg_MA0643.1	8.40915	+	chr1	2977970	2978252	ChRCC,ccRCC	gene	2978522	2978959	-	start	848	Downstream	NA	ENSG00000256761.1	AL008733.1	any_promoter	0.06905	0.02119	0	0	1.29614
chr1	2983536	2983546	Esrrg_MA0643.1	10.8264	-	chr1	2982525	2983683	ChRCC,ccRCC	gene	2985731	3355185	+	start	2627	Upstream	NA	ENSG00000142611.12	PRDM16	any_promoter	0.12966	0.02701	1	0	1.86893
chr1	2988317	2988327	Esrrg_MA0643.1	9.82927	+	chr1	2988251	2989818	ChRCC,ccRCC	gene	2976178	2985001	-	start	4033	Upstream	NA	ENSG00000177133.6	LINC00982	any_promoter	0.18769	0.03058	1	0	2.23788
chr1	3002640	3002650	Esrrg_MA0643.1	10.11636	+	chr1	3002431	3002821	ChRCC,ccRCC	gene	2985731	3355185	+	start	16895	PeakInsideFeature	NA	ENSG00000142611.12	PRDM16	any_internal	0.02939	0.02443	0	0	0.18565
chr1	3010959	3010969	Esrrg_MA0643.1	10.21029	+	chr1	3010373	3011930	ChRCC	gene	2985731	3355185	+	start	25420	PeakInsideFeature	NA	ENSG00000142611.12	PRDM16	any_internal	0.14864	0.02396	1	0	2.16915
chr1	3018255	3018265	Esrrg_MA0643.1	8.27048	+	chr1	3018078	3018400	ChRCC	gene	2985731	3355185	+	start	32508	PeakInsideFeature	NA	ENSG00000142611.12	PRDM16	any_internal	0.02756	0.02133	0	0	0.24937
chr1	3022218	3022228	Esrrg_MA0643.1	7.61317	-	chr1	3021862	3022575	ChRCC	gene	2985731	3355185	+	start	36487	PeakInsideFeature	NA	ENSG00000142611.12	PRDM16	any_internal	0.05607	0.02588	0	0	0.8509
chr1	3104882	3104892	Esrrg_MA0643.1	10.69495	-	chr1	3104147	3105877	ChRCC,ccRCC	gene	2985731	3355185	+	center	65446	PeakInsideFeature	NA	ENSG00000142611.12	PRDM16	any_internal	0.36548	0.0298	1	0	3.18446
chr1	3105220	3105230	Esrrg_MA0643.1	8.40915	-	chr1	3104147	3105877	ChRCC,ccRCC	gene	2985731	3355185	+	center	65446	PeakInsideFeature	NA	ENSG00000142611.12	PRDM16	any_internal	0.13894	0.01656	1	0	2.41479
chr1	3123339	3123349	Esrrg_MA0643.1	9.25069	+	chr1	3122471	3124307	ChRCC,ccRCC	gene	2985731	3355185	+	center	47069	PeakInsideFeature	NA	ENSG00000142611.12	PRDM16	any_internal	0.22378	0.0281	1	0	2.56514
chr1	3123802	3123812	Esrrg_MA0643.1	7.50336	+	chr1	3122471	3124307	ChRCC,ccRCC	gene	2985731	3355185	+	center	47069	PeakInsideFeature	NA	ENSG00000142611.12	PRDM16	any_internal	0.28782	0.01564	1	0	3.45417
chr1	3123897	3123907	Esrrg_MA0643.1	8.41885	-	chr1	3122471	3124307	ChRCC,ccRCC	gene	2985731	3355185	+	center	47069	PeakInsideFeature	NA	ENSG00000142611.12	PRDM16	any_internal	0.33223	0.01714	1	0	3.57654
chr1	3126004	3126014	Esrrg_MA0643.1	7.96032	+	chr1	3125493	3126121	ChRCC,ccRCC	gene	2985731	3355185	+	center	44651	PeakInsideFeature	NA	ENSG00000142611.12	PRDM16	any_internal	0.24695	0.02221	1	0	2.93168
chr1	3130344	3130354	Esrrg_MA0643.1	8.40915	+	chr1	3130001	3130943	ChRCC,ccRCC	gene	2985731	3355185	+	center	39986	PeakInsideFeature	NA	ENSG00000142611.12	PRDM16	any_internal	0.60229	0.07623	1	0	2.80396
chr1	3130447	3130457	Esrrg_MA0643.1	10.8264	+	chr1	3130001	3130943	ChRCC,ccRCC	gene	2985731	3355185	+	center	39986	PeakInsideFeature	NA	ENSG00000142611.12	PRDM16	any_internal	0.69474	0.11474	1	1	2.48223
chr1	3138711	3138721	Esrrg_MA0643.1	10.8264	-	chr1	3137807	3139375	ChRCC,ccRCC	gene	2985731	3355185	+	center	31867	PeakInsideFeature	NA	ENSG00000142611.12	PRDM16	any_internal	0.44888	0.04929	1	0	2.91706
chr1	3146033	3146043	Esrrg_MA0643.1	9.38936	-	chr1	3145218	3146265	ChRCC	gene	2985731	3355185	+	center	24717	PeakInsideFeature	NA	ENSG00000142611.12	PRDM16	any_internal	0.06846	0.01964	0	0	1.35523
chr1	3200148	3200158	Esrrg_MA0643.1	9.8462	+	chr1	3199228	3200877	ChRCC	gene	2985731	3355185	+	center	29594	PeakInsideFeature	NA	ENSG00000142611.12	PRDM16	any_internal	0.03993	0.02858	0	0	0.35824
chr1	3200204	3200214	Esrrg_MA0643.1	9.8462	+	chr1	3199228	3200877	ChRCC	gene	2985731	3355185	+	center	29594	PeakInsideFeature	NA	ENSG00000142611.12	PRDM16	any_internal	0.03923	0.02363	0	0	0.52778
chr1	3200260	3200270	Esrrg_MA0643.1	9.8462	+	chr1	3199228	3200877	ChRCC	gene	2985731	3355185	+	center	29594	PeakInsideFeature	NA	ENSG00000142611.12	PRDM16	any_internal	0.05287	0.02611	0	0	0.77229
chr1	3200316	3200326	Esrrg_MA0643.1	11.04038	+	chr1	3199228	3200877	ChRCC	gene	2985731	3355185	+	center	29594	PeakInsideFeature	NA	ENSG00000142611.12	PRDM16	any_internal	0.08727	0.02401	0	0	1.47099
chr1	3222525	3222535	Esrrg_MA0643.1	10.8264	+	chr1	3222521	3222777	ccRCC	gene	2985731	3355185	+	center	52191	PeakInsideFeature	NA	ENSG00000142611.12	PRDM16	any_internal	0.02407	0.02842	0	0	-0.16563
chr1	3223496	3223506	Esrrg_MA0643.1	7.29039	-	chr1	3223292	3224605	ChRCC,ccRCC	gene	3223199	3226660	-	end	749	PeakInsideFeature	NA	ENSG00000272235.1	RP11-22L13.1	any_internal	0.02025	0.02448	0	0	-0.17944
chr1	3229648	3229658	Esrrg_MA0643.1	7.24548	+	chr1	3229469	3230875	ChRCC,ccRCC	gene	3223199	3226660	-	start	3512	Upstream	NA	ENSG00000272235.1	RP11-22L13.1	any_promoter	0.08425	0.09929	0	0	-0.2101
chr1	3265212	3265222	Esrrg_MA0643.1	11.40499	-	chr1	3265110	3265396	ChRCC	gene	2985731	3355185	+	end	89932	PeakInsideFeature	NA	ENSG00000142611.12	PRDM16	any_internal	0.06404	0.0241	0	0	1.08136
chr1	3271137	3271147	Esrrg_MA0643.1	9.38936	+	chr1	3269497	3271189	ChRCC,ccRCC	gene	2985731	3355185	+	end	84842	PeakInsideFeature	NA	ENSG00000142611.12	PRDM16	any_internal	0.02101	0.02551	0	0	-0.18603
chr1	3294725	3294735	Esrrg_MA0643.1	7.84027	-	chr1	3294183	3294916	ChRCC	gene	2985731	3355185	+	end	60636	PeakInsideFeature	NA	ENSG00000142611.12	PRDM16	any_internal	0.18701	0.05383	1	0	1.60062
chr1	3318934	3318944	Esrrg_MA0643.1	11.04038	-	chr1	3318750	3319517	ChRCC,ccRCC	gene	2985731	3355185	+	end	36052	PeakInsideFeature	NA	ENSG00000142611.12	PRDM16	any_internal	0.03568	0.02049	0	0	0.55785
chr1	3331137	3331147	Esrrg_MA0643.1	8.54065	+	chr1	3331042	3331302	ccRCC	gene	2985731	3355185	+	end	24013	PeakInsideFeature	NA	ENSG00000142611.12	PRDM16	any_internal	0.01575	0.02844	0	0	-0.54844
chr1	3340139	3340149	Esrrg_MA0643.1	7.21711	+	chr1	3339327	3341799	ChRCC,ccRCC	gene	2985731	3355185	+	end	14622	PeakInsideFeature	NA	ENSG00000142611.12	PRDM16	any_internal	0.80216	0.32471	1	1	1.27459
chr1	3340908	3340918	Esrrg_MA0643.1	10.11636	+	chr1	3339327	3341799	ChRCC,ccRCC	gene	2985731	3355185	+	end	14622	PeakInsideFeature	NA	ENSG00000142611.12	PRDM16	any_internal	0.09002	0.03954	0	0	0.98944
chr1	3341342	3341352	Esrrg_MA0643.1	8.54065	+	chr1	3339327	3341799	ChRCC,ccRCC	gene	2985731	3355185	+	end	14622	PeakInsideFeature	NA	ENSG00000142611.12	PRDM16	any_internal	0.19326	0.12254	1	1	0.61057
chr1	3350316	3350326	Esrrg_MA0643.1	10.11636	+	chr1	3350139	3350460	ChRCC	gene	2985731	3355185	+	end	4886	PeakInsideFeature	NA	ENSG00000142611.12	PRDM16	any_internal	0.01802	0.01875	0	0	-0.03502
chr1	3355315	3355325	Esrrg_MA0643.1	7.82406	-	chr1	3355290	3355490	ccRCC	gene	2985731	3355185	+	end	205	Downstream	NA	ENSG00000142611.12	PRDM16	distal_enhancer	0.01494	0.02573	0	0	-0.4908
chr1	3376063	3376073	Esrrg_MA0643.1	7.32512	-	chr1	3376014	3377734	ChRCC,ccRCC	gene	3370989	3397677	+	start	5885	PeakInsideFeature	NA	ENSG00000130762.10	ARHGEF16	any_internal	0.0455	0.18648	0	1	-1.79295
chr1	3388543	3388553	Esrrg_MA0643.1	8.28955	+	chr1	3387413	3389333	ChRCC,ccRCC	gene	3370989	3397677	+	center	4040	PeakInsideFeature	NA	ENSG00000130762.10	ARHGEF16	any_internal	0.02683	0.62227	0	1	-4.0408
chr1	3390174	3390184	Esrrg_MA0643.1	8.67932	-	chr1	3389736	3390636	ChRCC,ccRCC	gene	3370989	3397677	+	center	5853	PeakInsideFeature	NA	ENSG00000130762.10	ARHGEF16	any_internal	0.017	0.08795	0	0	-1.79627
chr1	3407878	3407888	Esrrg_MA0643.1	7.17163	+	chr1	3407484	3408717	ChRCC,ccRCC	gene	3406483	3528059	-	end	1617	PeakInsideFeature	NA	ENSG00000162591.11	MEGF6	any_internal	0.08036	0.19913	0	1	-1.19554
chr1	3527954	3527964	Esrrg_MA0643.1	7.84027	+	chr1	3527777	3528949	ChRCC,ccRCC	gene	3406483	3528059	-	start	304	OverlapStart	NA	ENSG00000162591.11	MEGF6	any_promoter	0.02506	0.03748	0	0	-0.42006
chr1	3566085	3566095	Esrrg_MA0643.1	7.24548	+	chr1	3565919	3567016	ChRCC,ccRCC	gene	3569083	3652765	+	start	2616	Upstream	NA	ENSG00000078900.10	TP73	any_promoter	0.0372	0.07061	0	0	-0.75138
chr1	3679517	3679527	Esrrg_MA0643.1	9.25069	-	chr1	3679345	3679611	ccRCC	gene	3689351	3692546	+	start	9873	Upstream	NA	ENSG00000235169.3	SMIM1	any_promoter	0.01468	0.0338	0	0	-0.78671
chr1	3688255	3688265	Esrrg_MA0643.1	8.67036	-	chr1	3688240	3690606	ChRCC,ccRCC	gene	3689351	3692546	+	start	72	OverlapStart	NA	ENSG00000235169.3	SMIM1	any_promoter	0.0357	0.07043	0	0	-0.79318
chr1	3688432	3688442	Esrrg_MA0643.1	8.67932	-	chr1	3688240	3690606	ChRCC,ccRCC	gene	3689351	3692546	+	start	72	OverlapStart	NA	ENSG00000235169.3	SMIM1	any_promoter	0.04408	0.08475	0	0	-0.79017
chr1	3703925	3703935	Esrrg_MA0643.1	10.57489	+	chr1	3703885	3704557	ccRCC	gene	3696783	3713068	-	center	704	PeakInsideFeature	NA	ENSG00000130764.5	LRRC47	any_internal	0.01481	0.03166	0	0	-0.71009
chr1	3712420	3712430	Esrrg_MA0643.1	9.8462	-	chr1	3712411	3713671	ChRCC,ccRCC	gene	3696783	3713068	-	start	27	OverlapStart	NA	ENSG00000130764.5	LRRC47	any_promoter	0.0226	0.03051	0	0	-0.29947
chr1	3713311	3713321	Esrrg_MA0643.1	7.7071	+	chr1	3712411	3713671	ChRCC,ccRCC	gene	3696783	3713068	-	start	27	OverlapStart	NA	ENSG00000130764.5	LRRC47	any_promoter	0.06943	0.09437	0	0	-0.38676
chr1	3784981	3784991	Esrrg_MA0643.1	9.0161	+	chr1	3784915	3785704	ChRCC,ccRCC	gene	3773844	3801993	+	center	2609	PeakInsideFeature	NA	ENSG00000169598.11	DFFB	any_internal	0.01535	0.02112	0	0	-0.27906
chr1	3816936	3816946	Esrrg_MA0643.1	9.28627	+	chr1	3816232	3818501	ChRCC,ccRCC	gene	3816935	3833789	+	start	431	OverlapStart	NA	ENSG00000236423.1	RP13-15E13.1	any_promoter	0.54764	0.60264	1	1	-0.13531
chr1	3827349	3827359	Esrrg_MA0643.1	8.05425	+	chr1	3826372	3828433	ChRCC,ccRCC	gene	3816935	3833789	+	center	2040	PeakInsideFeature	NA	ENSG00000236423.1	RP13-15E13.1	any_internal	0.02785	0.03768	0	0	-0.32034
chr1	4017137	4017147	Esrrg_MA0643.1	11.40499	-	chr1	4016628	4017225	ccRCC	gene	4007208	4009040	-	start	7886	Upstream	NA	ENSG00000226374.1	RP13-614K11.2	any_promoter	0.0131	0.02607	0	0	-0.60715
chr1	4039015	4039025	Esrrg_MA0643.1	10.33034	+	chr1	4038977	4039180	ccRCC	gene	4000672	4015322	+	end	23756	Downstream	NA	ENSG00000233304.1	RP13-614K11.1	distal_enhancer	0.01418	0.02053	0	0	-0.3167
chr1	4079100	4079110	Esrrg_MA0643.1	7.21711	-	chr1	4078571	4079598	ccRCC	NA	NA	NA	NA	NA	NA	NA	NA	NA	NA	NA	0.01215	0.05104	0	0	-1.39587
chr1	4080002	4080012	Esrrg_MA0643.1	10.11636	-	chr1	4079869	4080445	ccRCC	NA	NA	NA	NA	NA	NA	NA	NA	NA	NA	NA	0.01861	0.0373	0	0	-0.69321
chr1	4123017	4123027	Esrrg_MA0643.1	7.31875	-	chr1	4122889	4123092	ccRCC	NA	NA	NA	NA	NA	NA	NA	NA	NA	NA	NA	0.01434	0.01714	0	0	-0.14741
chr1	4131344	4131354	Esrrg_MA0643.1	11.04038	-	chr1	4131314	4131901	ccRCC	NA	NA	NA	NA	NA	NA	NA	NA	NA	NA	NA	0.01039	0.0161	0	0	-0.33186
chr1	4131582	4131592	Esrrg_MA0643.1	7.31875	-	chr1	4131314	4131901	ccRCC	NA	NA	NA	NA	NA	NA	NA	NA	NA	NA	NA	0.01066	0.02233	0	0	-0.60616
chr1	4168617	4168627	Esrrg_MA0643.1	8.72743	+	chr1	4168203	4169726	ccRCC	NA	NA	NA	NA	NA	NA	NA	NA	NA	NA	NA	0.01158	0.07936	0	0	-1.9683
chr1	4282669	4282679	Esrrg_MA0643.1	7.53624	+	chr1	4282598	4282981	ccRCC	gene	4235587	4235959	-	start	46830	Upstream	NA	ENSG00000229280.1	RP11-374C13.1	distal_enhancer	0.01263	0.01697	0	0	-0.23692
chr1	4415968	4415978	Esrrg_MA0643.1	8.40915	+	chr1	4415807	4416007	ccRCC	NA	NA	NA	NA	NA	NA	NA	NA	NA	NA	NA	0.01529	0.02113	0	0	-0.28271
chr1	4438246	4438256	Esrrg_MA0643.1	10.8264	-	chr1	4438171	4438478	ccRCC	gene	4472110	4484747	+	start	33786	Upstream	NA	ENSG00000235054.1	RP5-1166F10.1	distal_enhancer	0.0119	0.01184	0	0	0.00367
chr1	4577837	4577847	Esrrg_MA0643.1	9.0161	-	chr1	4577686	4577925	ccRCC	gene	4611794	4612205	-	end	33989	Downstream	NA	ENSG00000227169.2	RP1-37J18.1	distal_enhancer	0.01706	0.05478	0	0	-1.20921
chr1	4586722	4586732	Esrrg_MA0643.1	8.36283	+	chr1	4586188	4588377	ChRCC,ccRCC	gene	4611794	4612205	-	end	24512	Downstream	NA	ENSG00000227169.2	RP1-37J18.1	distal_enhancer	0.00821	0.00973	0	0	-0.1062
chr1	4624003	4624013	Esrrg_MA0643.1	9.96795	+	chr1	4623742	4627093	ccRCC	gene	4631607	4643481	+	start	6190	Upstream	NA	ENSG00000232596.1	RP1-37J18.2	any_promoter	0.01003	0.11961	0	1	-2.59591
chr1	4625394	4625404	Esrrg_MA0643.1	8.54065	-	chr1	4623742	4627093	ccRCC	gene	4631607	4643481	+	start	6190	Upstream	NA	ENSG00000232596.1	RP1-37J18.2	any_promoter	0.0097	0.1009	0	0	-2.39621
chr1	4625979	4625989	Esrrg_MA0643.1	9.86485	-	chr1	4623742	4627093	ccRCC	gene	4631607	4643481	+	start	6190	Upstream	NA	ENSG00000232596.1	RP1-37J18.2	any_promoter	0.0093	0.18874	0	1	-3.25548
chr1	4665370	4665380	Esrrg_MA0643.1	7.24548	-	chr1	4665033	4666231	ccRCC	gene	4631607	4643481	+	end	22151	Downstream	NA	ENSG00000232596.1	RP1-37J18.2	distal_enhancer	0.00804	0.04954	0	0	-1.63397
chr1	4665613	4665623	Esrrg_MA0643.1	10.8264	+	chr1	4665033	4666231	ccRCC	gene	4631607	4643481	+	end	22151	Downstream	NA	ENSG00000232596.1	RP1-37J18.2	distal_enhancer	0.01279	0.0864	0	0	-2.00261
chr1	4698215	4698225	Esrrg_MA0643.1	10.69495	+	chr1	4698074	4698752	ccRCC	gene	4714791	4852594	+	start	16378	Upstream	NA	ENSG00000196581.6	AJAP1	distal_enhancer	0.00964	0.03385	0	0	-1.09434
chr1	4765614	4765624	Esrrg_MA0643.1	9.8462	+	chr1	4765438	4765881	ccRCC	gene	4714791	4852594	+	center	18033	PeakInsideFeature	NA	ENSG00000196581.6	AJAP1	any_internal	0.00833	0.02248	0	0	-0.77136
chr1	4765808	4765818	Esrrg_MA0643.1	11.40499	+	chr1	4765438	4765881	ccRCC	gene	4714791	4852594	+	center	18033	PeakInsideFeature	NA	ENSG00000196581.6	AJAP1	any_internal	0.00961	0.01634	0	0	-0.39616
chr1	4776941	4776951	Esrrg_MA0643.1	9.0161	-	chr1	4776880	4777814	ccRCC	gene	4714791	4852594	+	center	6345	PeakInsideFeature	NA	ENSG00000196581.6	AJAP1	any_internal	0.01137	0.03259	0	0	-0.94134
chr1	4834006	4834016	Esrrg_MA0643.1	10.57489	+	chr1	4833380	4834032	ccRCC	gene	4714791	4852594	+	end	18888	PeakInsideFeature	NA	ENSG00000196581.6	AJAP1	any_internal	0.01275	0.02666	0	0	-0.65004
chr1	4880983	4880993	Esrrg_MA0643.1	7.15171	-	chr1	4880173	4881050	ccRCC	gene	4714791	4852594	+	end	28017	Downstream	NA	ENSG00000196581.6	AJAP1	distal_enhancer	0.01126	0.02553	0	0	-0.69764
chr1	4896826	4896836	Esrrg_MA0643.1	8.27048	-	chr1	4896718	4897503	ccRCC	gene	4714791	4852594	+	end	44516	Downstream	NA	ENSG00000196581.6	AJAP1	distal_enhancer	0.01431	0.02386	0	0	-0.45138
chr1	4912024	4912034	Esrrg_MA0643.1	7.36553	+	chr1	4911433	4912372	ChRCC,ccRCC	NA	NA	NA	NA	NA	NA	NA	NA	NA	NA	NA	0.01361	0.17279	0	1	-2.86638
chr1	5365484	5365494	Esrrg_MA0643.1	7.69911	-	chr1	5365207	5365772	ccRCC	NA	NA	NA	NA	NA	NA	NA	NA	NA	NA	NA	0.01079	0.01534	0	0	-0.26595
chr1	5393289	5393299	Esrrg_MA0643.1	9.38936	-	chr1	5393237	5393899	ccRCC	NA	NA	NA	NA	NA	NA	NA	NA	NA	NA	NA	0.00766	0.02395	0	0	-0.88125
chr1	5393477	5393487	Esrrg_MA0643.1	7.16864	-	chr1	5393237	5393899	ccRCC	NA	NA	NA	NA	NA	NA	NA	NA	NA	NA	NA	0.0085	0.02995	0	0	-1.04442
chr1	5428507	5428517	Esrrg_MA0643.1	7.32512	-	chr1	5428160	5428677	ccRCC	NA	NA	NA	NA	NA	NA	NA	NA	NA	NA	NA	0.00868	0.01709	0	0	-0.49867
chr1	5483011	5483021	Esrrg_MA0643.1	9.0161	+	chr1	5482929	5483697	ccRCC	NA	NA	NA	NA	NA	NA	NA	NA	NA	NA	NA	0.01059	0.02029	0	0	-0.52147
chr1	5483857	5483867	Esrrg_MA0643.1	7.25881	+	chr1	5483814	5484014	ccRCC	NA	NA	NA	NA	NA	NA	NA	NA	NA	NA	NA	0.01034	0.01413	0	0	-0.22904
chr1	5706832	5706842	Esrrg_MA0643.1	7.24548	-	chr1	5706610	5707037	ccRCC	gene	5647427	5728355	-	center	18932	PeakInsideFeature	NA	ENSG00000236948.1	RP11-154H17.1	any_internal	0.01038	0.01692	0	0	-0.37447
chr1	5805912	5805922	Esrrg_MA0643.1	7.25881	-	chr1	5805781	5806303	ChRCC,ccRCC	NA	NA	NA	NA	NA	NA	NA	NA	NA	NA	NA	0.02095	0.02579	0	0	-0.19949
chr1	5932193	5932203	Esrrg_MA0643.1	8.54065	+	chr1	5932069	5932443	ccRCC	gene	5922731	5922801	-	start	9455	Upstream	NA	ENSG00000264101.1	MIR4689	any_promoter	0.01055	0.021	0	0	-0.55574
chr1	5939580	5939590	Esrrg_MA0643.1	7.69911	-	chr1	5939067	5939799	ccRCC	gene	5922870	6052533	-	end	16563	PeakInsideFeature	NA	ENSG00000131697.13	NPHP4	any_internal	0.00921	0.01288	0	0	-0.23342
chr1	5948025	5948035	Esrrg_MA0643.1	7.24548	+	chr1	5947758	5948467	ccRCC	gene	5922870	6052533	-	end	25242	PeakInsideFeature	NA	ENSG00000131697.13	NPHP4	any_internal	0.00889	0.03093	0	0	-1.05038
chr1	6020600	6020610	Esrrg_MA0643.1	9.60334	+	chr1	6020257	6020631	ccRCC	gene	5922870	6052533	-	start	32089	PeakInsideFeature	NA	ENSG00000131697.13	NPHP4	any_internal	0.01456	0.01839	0	0	-0.1965
chr1	6087811	6087821	Esrrg_MA0643.1	10.57489	-	chr1	6085360	6088820	ChRCC,ccRCC	gene	6051525	6161253	+	center	19299	PeakInsideFeature	NA	ENSG00000069424.10	KCNAB2	any_internal	0.0178	0.05913	0	0	-1.264
chr1	6112767	6112777	Esrrg_MA0643.1	7.21711	-	chr1	6112184	6113300	ChRCC,ccRCC	gene	6051525	6161253	+	center	6353	PeakInsideFeature	NA	ENSG00000069424.10	KCNAB2	any_internal	0.05626	0.05381	0	0	0.05298
chr1	6150208	6150218	Esrrg_MA0643.1	7.45657	+	chr1	6150085	6150838	ccRCC	gene	6051525	6161253	+	end	10792	PeakInsideFeature	NA	ENSG00000069424.10	KCNAB2	any_internal	0.01374	0.01572	0	0	-0.10818
chr1	6231729	6231739	Esrrg_MA0643.1	8.07557	-	chr1	6230876	6233321	ChRCC,ccRCC	gene	6161852	6240183	-	start	8085	PeakInsideFeature	NA	ENSG00000116254.13	CHD5	any_internal	0.09543	0.05624	0	0	0.65713
chr1	6239671	6239681	Esrrg_MA0643.1	8.07557	+	chr1	6238918	6241750	ChRCC,ccRCC	gene	6161852	6240183	-	start	151	OverlapStart	NA	ENSG00000116254.13	CHD5	any_promoter	0.03361	0.01636	0	0	0.69156
chr1	6243180	6243190	Esrrg_MA0643.1	8.28955	+	chr1	6242795	6243306	ccRCC	gene	6161852	6240183	-	start	2867	Upstream	NA	ENSG00000116254.13	CHD5	any_promoter	0.01526	0.0193	0	0	-0.20153
chr1	6285114	6285124	Esrrg_MA0643.1	9.99631	+	chr1	6284681	6286069	ccRCC	gene	6281252	6296032	-	center	3267	PeakInsideFeature	NA	ENSG00000116237.11	ICMT	any_internal	0.01734	0.05904	0	0	-1.28485
chr1	6295094	6295104	Esrrg_MA0643.1	7.56044	-	chr1	6294792	6296805	ChRCC,ccRCC	gene	6281252	6296032	-	start	234	OverlapStart	NA	ENSG00000116237.11	ICMT	any_promoter	0.0336	0.06141	0	0	-0.69071
chr1	6310351	6310361	Esrrg_MA0643.1	7.31875	-	chr1	6310094	6310553	ccRCC	gene	6307405	6321035	-	end	2918	PeakInsideFeature	NA	ENSG00000158292.6	GPR153	any_internal	0.01603	0.037	0	0	-0.81275
chr1	6336415	6336425	Esrrg_MA0643.1	9.0161	+	chr1	6336133	6336966	ChRCC,ccRCC	gene	6324328	6454451	-	end	12221	PeakInsideFeature	NA	ENSG00000097021.15	ACOT7	any_internal	0.01984	0.03554	0	0	-0.58302
chr1	6341310	6341320	Esrrg_MA0643.1	10.69495	+	chr1	6340741	6342351	ccRCC	gene	6324328	6454451	-	end	17218	PeakInsideFeature	NA	ENSG00000097021.15	ACOT7	any_internal	0.01636	0.04248	0	0	-0.94956
chr1	6374797	6374807	Esrrg_MA0643.1	7.94412	-	chr1	6374644	6375216	ccRCC	gene	6324328	6454451	-	center	14459	PeakInsideFeature	NA	ENSG00000097021.15	ACOT7	any_internal	0.01278	0.0222	0	0	-0.46989
chr1	6380602	6380612	Esrrg_MA0643.1	7.61317	+	chr1	6380220	6380937	ccRCC	gene	6324328	6454451	-	center	8811	PeakInsideFeature	NA	ENSG00000097021.15	ACOT7	any_internal	0.01284	0.01752	0	0	-0.25194
chr1	6412184	6412194	Esrrg_MA0643.1	9.8462	+	chr1	6411893	6412662	ChRCC,ccRCC	gene	6324328	6454451	-	center	22888	PeakInsideFeature	NA	ENSG00000097021.15	ACOT7	any_internal	0.04199	0.05417	0	0	-0.29503
chr1	6419355	6419365	Esrrg_MA0643.1	8.54065	+	chr1	6418693	6420899	ChRCC,ccRCC	gene	6324328	6454451	-	center	30407	PeakInsideFeature	NA	ENSG00000097021.15	ACOT7	any_internal	0.0879	0.14701	0	1	-0.67224
chr1	6425609	6425619	Esrrg_MA0643.1	8.40915	+	chr1	6425165	6425728	ccRCC	gene	6324328	6454451	-	start	29005	PeakInsideFeature	NA	ENSG00000097021.15	ACOT7	any_internal	0.01047	0.02056	0	0	-0.54139
chr1	6437910	6437920	Esrrg_MA0643.1	8.40915	+	chr1	6437605	6438015	ChRCC	gene	6324328	6454451	-	start	16641	PeakInsideFeature	NA	ENSG00000097021.15	ACOT7	any_internal	0.05249	0.01299	0	0	1.37887
chr1	6452276	6452286	Esrrg_MA0643.1	9.0161	+	chr1	6452276	6452547	ChRCC	gene	6453614	6454451	+	start	1203	Upstream	NA	ENSG00000271746.1	RP1-202O8.3	any_promoter	0.03111	0.0201	0	0	0.42907
chr1	6452493	6452503	Esrrg_MA0643.1	7.61317	-	chr1	6452276	6452547	ChRCC	gene	6453614	6454451	+	start	1203	Upstream	NA	ENSG00000271746.1	RP1-202O8.3	any_promoter	0.07153	0.0265	0	0	1.12379
chr1	6454250	6454260	Esrrg_MA0643.1	8.07557	-	chr1	6452958	6454614	ChRCC,ccRCC	gene	6453614	6454451	+	start	172	FeatureInsidePeak	NA	ENSG00000271746.1	RP1-202O8.3	any_promoter	0.14198	0.14423	1	1	-0.02097
chr1	6498441	6498451	Esrrg_MA0643.1	8.40915	+	chr1	6497026	6498799	ChRCC,ccRCC	gene	6489893	6489956	-	start	7956	Upstream	NA	ENSG00000265392.1	MIR4252	any_promoter	0.06882	0.11521	0	1	-0.65647
chr1	6499495	6499505	Esrrg_MA0643.1	7.53273	+	chr1	6498819	6500967	ChRCC,ccRCC	gene	6489893	6489956	-	start	9937	Upstream	NA	ENSG00000265392.1	MIR4252	any_promoter	0.29158	0.44354	1	1	-0.586
chr1	6524970	6524980	Esrrg_MA0643.1	8.54065	+	chr1	6524230	6526461	ChRCC,ccRCC	gene	6521210	6526255	-	start	910	OverlapStart	NA	ENSG00000215788.5	TNFRSF25	any_promoter	0.02107	0.05937	0	0	-1.11716
chr1	6583911	6583921	Esrrg_MA0643.1	10.33034	-	chr1	6583675	6584024	ChRCC,ccRCC	gene	6526151	6580121	-	start	3728	Upstream	NA	ENSG00000171680.16	PLEKHG5	any_promoter	0.04528	0.08097	0	0	-0.70177
chr1	6584014	6584024	Esrrg_MA0643.1	7.62341	-	chr1	6583675	6584024	ChRCC,ccRCC	gene	6526151	6580121	-	start	3728	Upstream	NA	ENSG00000171680.16	PLEKHG5	any_promoter	0.01648	0.02067	0	0	-0.20007
chr1	6606558	6606568	Esrrg_MA0643.1	9.24895	-	chr1	6606545	6606745	ccRCC	gene	6607964	6608679	+	start	1319	Upstream	NA	ENSG00000229519.2	RP11-58A11.2	any_promoter	0.01147	0.03071	0	0	-0.8725
chr1	6638170	6638180	Esrrg_MA0643.1	9.46467	+	chr1	6638013	6638691	ChRCC,ccRCC	gene	6640060	6649340	+	start	1708	Upstream	NA	ENSG00000204859.7	ZBTB48	any_promoter	0.03992	0.02607	0	0	0.45082
chr1	6639691	6639701	Esrrg_MA0643.1	7.34421	+	chr1	6639216	6641234	ChRCC,ccRCC	gene	6640060	6649340	+	start	165	OverlapStart	NA	ENSG00000204859.7	ZBTB48	any_promoter	0.0788	0.18102	0	1	-1.09062
chr1	6642622	6642632	Esrrg_MA0643.1	7.25881	-	chr1	6641990	6642787	ccRCC	gene	6640060	6649340	+	center	2312	PeakInsideFeature	NA	ENSG00000204859.7	ZBTB48	any_internal	0.03015	0.23145	0	1	-2.5389
chr1	6647791	6647801	Esrrg_MA0643.1	7.24548	-	chr1	6647233	6647827	ChRCC,ccRCC	gene	6640060	6649340	+	end	1810	PeakInsideFeature	NA	ENSG00000204859.7	ZBTB48	any_internal	0.02321	0.04256	0	0	-0.63643
chr1	6661689	6661699	Esrrg_MA0643.1	8.53719	+	chr1	6660655	6664458	ChRCC,ccRCC	gene	6650783	6674667	-	center	169	PeakInsideFeature	NA	ENSG00000162413.12	KLHL21	any_internal	0.15397	0.14842	1	1	0.04916
chr1	6711472	6711482	Esrrg_MA0643.1	9.38936	-	chr1	6711259	6711542	ChRCC	gene	6694227	6761984	-	center	16705	PeakInsideFeature	NA	ENSG00000007923.11	DNAJC11	any_internal	0.05044	0.04476	0	0	0.13832
chr1	6713683	6713693	Esrrg_MA0643.1	10.57489	-	chr1	6713438	6714483	ChRCC,ccRCC	gene	6694227	6761984	-	center	14145	PeakInsideFeature	NA	ENSG00000007923.11	DNAJC11	any_internal	0.05734	0.07986	0	0	-0.40735
chr1	6734948	6734958	Esrrg_MA0643.1	7.94412	-	chr1	6734880	6735112	ChRCC	gene	6694227	6761984	-	center	6891	PeakInsideFeature	NA	ENSG00000007923.11	DNAJC11	any_internal	0.02491	0.02678	0	0	-0.07189
chr1	6736308	6736318	Esrrg_MA0643.1	7.57951	+	chr1	6735847	6736806	ccRCC	gene	6694227	6761984	-	center	8221	PeakInsideFeature	NA	ENSG00000007923.11	DNAJC11	any_internal	0.01264	0.14764	0	1	-2.71134
chr1	6740962	6740972	Esrrg_MA0643.1	9.13616	-	chr1	6740896	6741470	ChRCC	gene	6694227	6761984	-	center	13078	PeakInsideFeature	NA	ENSG00000007923.11	DNAJC11	any_internal	0.0167	0.01468	0	0	0.1065
chr1	6761352	6761362	Esrrg_MA0643.1	10.21029	-	chr1	6760887	6762617	ChRCC,ccRCC	gene	6694227	6761984	-	start	232	OverlapStart	NA	ENSG00000007923.11	DNAJC11	any_promoter	0.04392	0.05122	0	0	-0.17795
chr1	6785124	6785134	Esrrg_MA0643.1	7.20507	+	chr1	6784661	6785286	ccRCC	gene	6784696	6790072	+	start	277	OverlapStart	NA	ENSG00000228750.1	RP11-242F24.1	any_promoter	0.0153	0.02639	0	0	-0.49665
chr1	6802324	6802334	Esrrg_MA0643.1	7.24548	+	chr1	6802275	6802504	ccRCC	gene	6812778	6812881	+	start	10389	Upstream	NA	ENSG00000239166.1	snoU13	distal_enhancer	0.01315	0.01601	0	0	-0.15724
chr1	6803937	6803947	Esrrg_MA0643.1	10.21029	-	chr1	6803399	6804532	ChRCC,ccRCC	gene	6812778	6812881	+	start	8813	Upstream	NA	ENSG00000239166.1	snoU13	any_promoter	0.02776	0.13069	0	1	-1.85172
chr1	6822524	6822534	Esrrg_MA0643.1	8.75463	-	chr1	6822274	6822918	ccRCC	gene	6812778	6812881	+	end	9715	Downstream	NA	ENSG00000239166.1	snoU13	distal_enhancer	0.00877	0.0156	0	0	-0.41561
chr1	6849225	6849235	Esrrg_MA0643.1	9.8462	+	chr1	6849121	6849391	ChRCC	gene	6843951	6844903	-	start	4353	Upstream	NA	ENSG00000237436.1	RP11-312B8.1	any_promoter	0.30191	0.05228	1	0	2.2935
chr1	6863646	6863656	Esrrg_MA0643.1	11.04038	-	chr1	6863370	6863841	ChRCC	gene	6845383	7829766	+	start	18222	PeakInsideFeature	NA	ENSG00000171735.14	CAMTA1	any_internal	0.07132	0.0177	0	0	1.49804
chr1	6880058	6880068	Esrrg_MA0643.1	11.40499	-	chr1	6879673	6881203	ChRCC,ccRCC	gene	6845383	7829766	+	start	35055	PeakInsideFeature	NA	ENSG00000171735.14	CAMTA1	any_internal	0.04973	0.03509	0	0	0.39284
chr1	6884048	6884058	Esrrg_MA0643.1	9.99631	+	chr1	6883987	6884213	ccRCC	gene	6845383	7829766	+	start	38717	PeakInsideFeature	NA	ENSG00000171735.14	CAMTA1	any_internal	0.04448	0.04647	0	0	-0.05023
chr1	6938393	6938403	Esrrg_MA0643.1	8.65416	+	chr1	6938298	6938824	ChRCC,ccRCC	gene	6845383	7829766	+	start	93178	PeakInsideFeature	NA	ENSG00000171735.14	CAMTA1	any_internal	0.02149	0.02466	0	0	-0.13165
chr1	6938615	6938625	Esrrg_MA0643.1	7.80933	-	chr1	6938298	6938824	ChRCC,ccRCC	gene	6845383	7829766	+	start	93178	PeakInsideFeature	NA	ENSG00000171735.14	CAMTA1	any_internal	0.06393	0.03619	0	0	0.65937
chr1	6962533	6962543	Esrrg_MA0643.1	8.67932	-	chr1	6962497	6962986	ccRCC	gene	6845383	7829766	+	start	117358	PeakInsideFeature	NA	ENSG00000171735.14	CAMTA1	any_internal	0.01524	0.02351	0	0	-0.38639
chr1	6970697	6970707	Esrrg_MA0643.1	9.11923	+	chr1	6970628	6970939	ChRCC	gene	6845383	7829766	+	start	125400	PeakInsideFeature	NA	ENSG00000171735.14	CAMTA1	any_internal	0.02844	0.01224	0	0	0.74592
chr1	6972320	6972330	Esrrg_MA0643.1	10.33034	+	chr1	6972061	6973456	ChRCC,ccRCC	gene	6845383	7829766	+	start	127375	PeakInsideFeature	NA	ENSG00000171735.14	CAMTA1	any_internal	0.01818	0.05677	0	0	-1.19663
chr1	6972594	6972604	Esrrg_MA0643.1	8.0717	-	chr1	6972061	6973456	ChRCC,ccRCC	gene	6845383	7829766	+	start	127375	PeakInsideFeature	NA	ENSG00000171735.14	CAMTA1	any_internal	0.0096	0.02126	0	0	-0.63016
chr1	6973102	6973112	Esrrg_MA0643.1	10.8264	-	chr1	6972061	6973456	ChRCC,ccRCC	gene	6845383	7829766	+	start	127375	PeakInsideFeature	NA	ENSG00000171735.14	CAMTA1	any_internal	0.02861	0.02084	0	0	0.30903
chr1	7023638	7023648	Esrrg_MA0643.1	8.72743	-	chr1	7021998	7024007	ChRCC,ccRCC	gene	6845383	7829766	+	start	177619	PeakInsideFeature	NA	ENSG00000171735.14	CAMTA1	any_internal	0.0443	0.10892	0	1	-1.10714
chr1	7037979	7037989	Esrrg_MA0643.1	7.62341	+	chr1	7037817	7038094	ChRCC	gene	6845383	7829766	+	start	192572	PeakInsideFeature	NA	ENSG00000171735.14	CAMTA1	any_internal	0.02045	0.01006	0	0	0.56341
chr1	7113180	7113190	Esrrg_MA0643.1	7.45946	+	chr1	7112942	7113230	ccRCC	gene	6845383	7829766	+	center	224488	PeakInsideFeature	NA	ENSG00000171735.14	CAMTA1	any_internal	0.00867	0.01699	0	0	-0.49436
chr1	7164552	7164562	Esrrg_MA0643.1	7.69911	-	chr1	7164369	7164753	ccRCC	gene	6845383	7829766	+	center	173013	PeakInsideFeature	NA	ENSG00000171735.14	CAMTA1	any_internal	0.01254	0.03072	0	0	-0.80767
chr1	7165373	7165383	Esrrg_MA0643.1	8.38792	+	chr1	7165361	7165903	ccRCC	gene	6845383	7829766	+	center	171942	PeakInsideFeature	NA	ENSG00000171735.14	CAMTA1	any_internal	0.00627	0.02052	0	0	-0.84281
chr1	7165505	7165515	Esrrg_MA0643.1	7.94412	+	chr1	7165361	7165903	ccRCC	gene	6845383	7829766	+	center	171942	PeakInsideFeature	NA	ENSG00000171735.14	CAMTA1	any_internal	0.00984	0.04413	0	0	-1.37454
chr1	7196459	7196469	Esrrg_MA0643.1	8.65416	+	chr1	7196307	7196822	ccRCC	gene	6845383	7829766	+	center	141010	PeakInsideFeature	NA	ENSG00000171735.14	CAMTA1	any_internal	0.00898	0.01696	0	0	-0.47105
chr1	7406993	7407003	Esrrg_MA0643.1	7.57951	+	chr1	7406639	7407295	ccRCC	gene	6845383	7829766	+	center	69393	PeakInsideFeature	NA	ENSG00000171735.14	CAMTA1	any_internal	0.01255	0.10012	0	0	-2.2057
chr1	7436146	7436156	Esrrg_MA0643.1	10.8264	+	chr1	7435599	7436627	ChRCC,ccRCC	gene	6845383	7829766	+	center	98539	PeakInsideFeature	NA	ENSG00000171735.14	CAMTA1	any_internal	0.01148	0.01535	0	0	-0.22286
chr1	7449610	7449620	Esrrg_MA0643.1	8.28955	-	chr1	7447522	7450441	ChRCC,ccRCC	gene	7442547	7449814	-	start	833	OverlapStart	NA	ENSG00000237728.1	RP3-453P22.2	any_promoter	0.00997	0.0255	0	0	-0.77995
chr1	7469123	7469133	Esrrg_MA0643.1	8.41885	+	chr1	7469086	7470044	ccRCC	gene	6845383	7829766	+	center	131991	PeakInsideFeature	NA	ENSG00000171735.14	CAMTA1	any_internal	0.01051	0.02541	0	0	-0.74092
chr1	7487634	7487644	Esrrg_MA0643.1	9.50025	+	chr1	7487606	7488763	ccRCC	gene	6845383	7829766	+	center	150610	PeakInsideFeature	NA	ENSG00000171735.14	CAMTA1	any_internal	0.01084	0.02618	0	0	-0.74927
chr1	7507970	7507980	Esrrg_MA0643.1	9.99631	+	chr1	7507150	7508165	ChRCC	gene	7501155	7501614	-	start	6043	Upstream	NA	ENSG00000225126.1	RP4-549F15.1	any_promoter	0.02565	0.01345	0	0	0.57078
chr1	7515451	7515461	Esrrg_MA0643.1	7.7071	-	chr1	7514190	7516426	ccRCC	gene	6845383	7829766	+	center	177734	PeakInsideFeature	NA	ENSG00000171735.14	CAMTA1	any_internal	0.01147	0.36349	0	1	-4.01802
chr1	7523209	7523219	Esrrg_MA0643.1	10.11636	-	chr1	7522709	7523345	ccRCC	gene	6845383	7829766	+	center	185453	PeakInsideFeature	NA	ENSG00000171735.14	CAMTA1	any_internal	0.01057	0.0544	0	0	-1.57009
chr1	7529485	7529495	Esrrg_MA0643.1	8.03516	-	chr1	7529291	7529990	ChRCC,ccRCC	gene	6845383	7829766	+	center	192066	PeakInsideFeature	NA	ENSG00000171735.14	CAMTA1	any_internal	0.04022	0.11515	0	1	-1.28897
chr1	7529788	7529798	Esrrg_MA0643.1	7.21711	-	chr1	7529291	7529990	ChRCC,ccRCC	gene	6845383	7829766	+	center	192066	PeakInsideFeature	NA	ENSG00000171735.14	CAMTA1	any_internal	0.0205	0.04175	0	0	-0.73135
chr1	7589327	7589337	Esrrg_MA0643.1	9.99631	-	chr1	7588974	7589449	ccRCC	gene	6845383	7829766	+	end	240555	PeakInsideFeature	NA	ENSG00000171735.14	CAMTA1	any_internal	0.01308	0.02826	0	0	-0.68966
chr1	7609413	7609423	Esrrg_MA0643.1	9.60334	-	chr1	7609042	7611655	ChRCC,ccRCC	gene	6845383	7829766	+	end	219418	PeakInsideFeature	NA	ENSG00000171735.14	CAMTA1	any_internal	0.028	0.074	0	0	-1.1104
chr1	7609446	7609456	Esrrg_MA0643.1	8.8933	-	chr1	7609042	7611655	ChRCC,ccRCC	gene	6845383	7829766	+	end	219418	PeakInsideFeature	NA	ENSG00000171735.14	CAMTA1	any_internal	0.03689	0.0857	0	0	-1.00345
chr1	7611145	7611155	Esrrg_MA0643.1	10.11636	-	chr1	7609042	7611655	ChRCC,ccRCC	gene	6845383	7829766	+	end	219418	PeakInsideFeature	NA	ENSG00000171735.14	CAMTA1	any_internal	0.01222	0.12001	0	1	-2.46169
chr1	7612882	7612892	Esrrg_MA0643.1	7.25881	-	chr1	7612281	7613100	ChRCC,ccRCC	gene	6845383	7829766	+	end	217076	PeakInsideFeature	NA	ENSG00000171735.14	CAMTA1	any_internal	0.01436	0.13257	0	1	-2.46943
chr1	7669697	7669707	Esrrg_MA0643.1	9.25069	-	chr1	7668944	7670666	ChRCC,ccRCC	gene	6845383	7829766	+	end	159961	PeakInsideFeature	NA	ENSG00000171735.14	CAMTA1	any_internal	0.03711	0.02753	0	0	0.31531
chr1	7669776	7669786	Esrrg_MA0643.1	10.8264	-	chr1	7668944	7670666	ChRCC,ccRCC	gene	6845383	7829766	+	end	159961	PeakInsideFeature	NA	ENSG00000171735.14	CAMTA1	any_internal	0.04008	0.01509	0	0	0.95103
chr1	7675775	7675785	Esrrg_MA0643.1	7.31875	+	chr1	7675766	7677400	ChRCC,ccRCC	gene	6845383	7829766	+	end	153183	PeakInsideFeature	NA	ENSG00000171735.14	CAMTA1	any_internal	0.01962	0.02703	0	0	-0.30648
chr1	7675892	7675902	Esrrg_MA0643.1	7.80933	-	chr1	7675766	7677400	ChRCC,ccRCC	gene	6845383	7829766	+	end	153183	PeakInsideFeature	NA	ENSG00000171735.14	CAMTA1	any_internal	0.0155	0.0161	0	0	-0.03149
chr1	7677205	7677215	Esrrg_MA0643.1	10.33034	-	chr1	7675766	7677400	ChRCC,ccRCC	gene	6845383	7829766	+	end	153183	PeakInsideFeature	NA	ENSG00000171735.14	CAMTA1	any_internal	0.02377	0.03211	0	0	-0.30476
chr1	7681875	7681885	Esrrg_MA0643.1	8.67932	+	chr1	7681002	7682393	ChRCC,ccRCC	gene	6845383	7829766	+	end	148069	PeakInsideFeature	NA	ENSG00000171735.14	CAMTA1	any_internal	0.01589	0.34465	0	1	-3.69168
chr1	7682021	7682031	Esrrg_MA0643.1	9.25069	-	chr1	7681002	7682393	ChRCC,ccRCC	gene	6845383	7829766	+	end	148069	PeakInsideFeature	NA	ENSG00000171735.14	CAMTA1	any_internal	0.01567	0.31756	0	1	-3.58916
chr1	7682117	7682127	Esrrg_MA0643.1	9.38936	-	chr1	7681002	7682393	ChRCC,ccRCC	gene	6845383	7829766	+	end	148069	PeakInsideFeature	NA	ENSG00000171735.14	CAMTA1	any_internal	0.011	0.18209	0	1	-3.09443
chr1	7710994	7711004	Esrrg_MA0643.1	9.60334	-	chr1	7710919	7711526	ChRCC	gene	6845383	7829766	+	end	118544	PeakInsideFeature	NA	ENSG00000171735.14	CAMTA1	any_internal	0.03426	0.01693	0	0	0.68309
chr1	7730162	7730172	Esrrg_MA0643.1	9.11923	+	chr1	7729417	7730333	ChRCC,ccRCC	gene	6845383	7829766	+	end	99891	PeakInsideFeature	NA	ENSG00000171735.14	CAMTA1	any_internal	0.01652	0.02646	0	0	-0.43551
chr1	7754528	7754538	Esrrg_MA0643.1	7.55783	+	chr1	7754228	7755703	ChRCC	gene	7753183	7754904	-	start	61	OverlapStart	NA	ENSG00000270171.1	RP11-338N10.1	any_promoter	0.02966	0.01659	0	0	0.54815
chr1	7812645	7812655	Esrrg_MA0643.1	7.69911	-	chr1	7812519	7814063	ChRCC,ccRCC	gene	6845383	7829766	+	end	16475	PeakInsideFeature	NA	ENSG00000171735.14	CAMTA1	any_internal	0.02407	0.03287	0	0	-0.31742
chr1	7837726	7837736	Esrrg_MA0643.1	10.21029	+	chr1	7837549	7838064	ChRCC	gene	7844379	7905237	+	start	6573	Upstream	NA	ENSG00000049246.10	PER3	any_promoter	0.08866	0.02025	0	0	1.65168
chr1	8014178	8014188	Esrrg_MA0643.1	8.14884	-	chr1	8013779	8015018	ChRCC,ccRCC	gene	8014350	8045565	+	start	48	OverlapStart	NA	ENSG00000116288.8	PARK7	any_promoter	0.11019	0.41427	1	1	-1.80528
chr1	8031263	8031273	Esrrg_MA0643.1	7.13876	-	chr1	8030937	8031552	ChRCC,ccRCC	gene	8014350	8045565	+	center	1287	PeakInsideFeature	NA	ENSG00000116288.8	PARK7	any_internal	0.14138	0.0424	1	0	1.5008
chr1	8041945	8041955	Esrrg_MA0643.1	8.40915	-	chr1	8041850	8043069	ChRCC,ccRCC	gene	8042940	8043043	-	start	584	FeatureInsidePeak	NA	ENSG00000200344.1	Y_RNA	any_promoter	0.02502	0.03212	0	0	-0.2551
chr1	8043673	8043683	Esrrg_MA0643.1	10.11636	-	chr1	8043206	8044387	ChRCC,ccRCC	gene	8042940	8043043	-	start	753	Upstream	NA	ENSG00000200344.1	Y_RNA	any_promoter	0.09331	0.03033	0	0	1.32129
chr1	8071174	8071184	Esrrg_MA0643.1	8.53891	+	chr1	8071090	8071391	ccRCC	gene	8064463	8086368	-	center	4175	PeakInsideFeature	NA	ENSG00000116285.8	ERRFI1	any_internal	0.02085	0.17065	0	1	-2.48644
chr1	8081869	8081879	Esrrg_MA0643.1	11.04038	+	chr1	8081797	8082038	ccRCC	gene	8086797	8182762	+	start	4880	Upstream	NA	ENSG00000238290.1	RP11-431K24.1	any_promoter	0.03673	0.22928	0	1	-2.31524
chr1	8107297	8107307	Esrrg_MA0643.1	9.13616	-	chr1	8106817	8108534	ChRCC,ccRCC	gene	8086797	8182762	+	start	20878	PeakInsideFeature	NA	ENSG00000238290.1	RP11-431K24.1	any_internal	0.08101	0.06107	0	0	0.34943
chr1	8117689	8117699	Esrrg_MA0643.1	7.32512	+	chr1	8117493	8117884	ccRCC	gene	8117304	8118523	-	start	835	PeakInsideFeature	NA	ENSG00000232848.1	CTA-215D11.4	any_promoter	0.01296	0.01688	0	0	-0.21293
chr1	8153181	8153191	Esrrg_MA0643.1	11.40499	+	chr1	8152481	8153246	ChRCC	gene	8086797	8182762	+	center	18084	PeakInsideFeature	NA	ENSG00000238290.1	RP11-431K24.1	any_internal	0.01663	0.03518	0	0	-0.72689
chr1	8154688	8154698	Esrrg_MA0643.1	8.72743	+	chr1	8154356	8155469	ccRCC	gene	8086797	8182762	+	center	20133	PeakInsideFeature	NA	ENSG00000238290.1	RP11-431K24.1	any_internal	0.03015	0.34327	0	1	-3.08478
chr1	8156529	8156539	Esrrg_MA0643.1	10.11636	+	chr1	8155843	8158219	ChRCC,ccRCC	gene	8086797	8182762	+	center	22252	PeakInsideFeature	NA	ENSG00000238290.1	RP11-431K24.1	any_internal	0.02037	0.0618	0	0	-1.19684
chr1	8177104	8177114	Esrrg_MA0643.1	7.69911	+	chr1	8176570	8177754	ChRCC,ccRCC	gene	8086797	8182762	+	end	5600	PeakInsideFeature	NA	ENSG00000238290.1	RP11-431K24.1	any_internal	0.25576	0.05858	1	0	1.92833
chr1	8181434	8181444	Esrrg_MA0643.1	7.46476	-	chr1	8180741	8183245	ChRCC,ccRCC	gene	8086797	8182762	+	end	769	OverlapEnd	NA	ENSG00000238290.1	RP11-431K24.1	any_internal	0.07883	0.1523	0	1	-0.85732
chr1	8194187	8194197	Esrrg_MA0643.1	10.57489	+	chr1	8193406	8194471	ChRCC,ccRCC	gene	8086797	8182762	+	end	11176	Downstream	NA	ENSG00000238290.1	RP11-431K24.1	distal_enhancer	0.1952	0.04141	1	0	1.96213
chr1	8205704	8205714	Esrrg_MA0643.1	8.72743	+	chr1	8205697	8206169	ccRCC	gene	8086797	8182762	+	end	23171	Downstream	NA	ENSG00000238290.1	RP11-431K24.1	distal_enhancer	0.01017	0.04216	0	0	-1.30075
chr1	8258260	8258270	Esrrg_MA0643.1	9.99631	-	chr1	8257632	8258843	ccRCC	gene	8249883	8252830	+	end	5407	Downstream	NA	ENSG00000229305.1	RP11-431K24.2	distal_enhancer	0.01804	0.14376	0	1	-2.38656
chr1	8262076	8262086	Esrrg_MA0643.1	7.89734	-	chr1	8261263	8263812	ChRCC,ccRCC	gene	8268731	8275270	+	start	6194	Upstream	NA	ENSG00000227634.1	RP11-431K24.3	any_promoter	0.05347	0.12842	0	1	-1.10453
chr1	8278910	8278920	Esrrg_MA0643.1	9.13616	+	chr1	8278625	8279239	ChRCC,ccRCC	gene	8278249	8280589	-	center	487	PeakInsideFeature	NA	ENSG00000233645.1	RP11-431K24.4	any_internal	0.03092	0.12021	0	1	-1.63024
chr1	8319233	8319243	Esrrg_MA0643.1	7.53273	+	chr1	8318669	8320301	ChRCC,ccRCC	gene	8335183	8335438	-	end	15698	Downstream	NA	ENSG00000265414.1	RN7SL729P	distal_enhancer	0.38406	0.25884	1	1	0.5488
chr1	8328227	8328237	Esrrg_MA0643.1	7.94412	-	chr1	8326326	8328558	ChRCC,ccRCC	gene	8335183	8335438	-	end	7741	Downstream	NA	ENSG00000265414.1	RN7SL729P	distal_enhancer	0.03673	0.08853	0	0	-1.04953
chr1	8342170	8342180	Esrrg_MA0643.1	7.67056	+	chr1	8341858	8344202	ChRCC,ccRCC	gene	8335183	8335438	-	start	7592	Upstream	NA	ENSG00000265414.1	RN7SL729P	any_promoter	0.0474	0.11312	0	1	-1.07878
chr1	8342826	8342836	Esrrg_MA0643.1	9.0161	-	chr1	8341858	8344202	ChRCC,ccRCC	gene	8335183	8335438	-	start	7592	Upstream	NA	ENSG00000265414.1	RN7SL729P	any_promoter	0.01063	0.03241	0	0	-0.98252
chr1	8374451	8374461	Esrrg_MA0643.1	8.40915	+	chr1	8373835	8375145	ChRCC,ccRCC	gene	8377885	8404227	+	start	3395	Upstream	NA	ENSG00000162426.10	SLC45A1	any_promoter	0.24478	0.34274	1	1	-0.46671
chr1	8427848	8427858	Esrrg_MA0643.1	7.55783	+	chr1	8427729	8428260	ChRCC,ccRCC	gene	8412456	8877702	-	end	15538	PeakInsideFeature	NA	ENSG00000142599.13	RERE	any_internal	0.03792	0.05136	0	0	-0.34588
chr1	8428082	8428092	Esrrg_MA0643.1	10.57489	+	chr1	8427729	8428260	ChRCC,ccRCC	gene	8412456	8877702	-	end	15538	PeakInsideFeature	NA	ENSG00000142599.13	RERE	any_internal	0.07644	0.10611	0	1	-0.41864
chr1	8442768	8442778	Esrrg_MA0643.1	9.24895	-	chr1	8441759	8442863	ChRCC,ccRCC	gene	8412456	8877702	-	end	29855	PeakInsideFeature	NA	ENSG00000142599.13	RERE	any_internal	0.01791	0.02613	0	0	-0.35358
chr1	8444989	8444999	Esrrg_MA0643.1	7.67056	+	chr1	8444210	8445148	ChRCC,ccRCC	gene	8412456	8877702	-	end	32223	PeakInsideFeature	NA	ENSG00000142599.13	RERE	any_internal	0.09172	0.0348	0	0	1.15343
chr1	8455315	8455325	Esrrg_MA0643.1	8.40915	+	chr1	8455095	8458445	ChRCC,ccRCC	gene	8412456	8877702	-	end	44314	PeakInsideFeature	NA	ENSG00000142599.13	RERE	any_internal	0.04056	0.03676	0	0	0.10894
chr1	8457330	8457340	Esrrg_MA0643.1	7.82715	+	chr1	8455095	8458445	ChRCC,ccRCC	gene	8412456	8877702	-	end	44314	PeakInsideFeature	NA	ENSG00000142599.13	RERE	any_internal	0.20009	0.13565	1	1	0.52342
chr1	8468234	8468244	Esrrg_MA0643.1	7.7071	-	chr1	8467907	8470460	ChRCC,ccRCC	gene	8412456	8877702	-	end	56727	PeakInsideFeature	NA	ENSG00000142599.13	RERE	any_internal	0.28149	0.24998	1	1	0.16404
chr1	8484616	8484626	Esrrg_MA0643.1	7.31875	-	chr1	8482543	8485218	ChRCC,ccRCC	gene	8484704	8494898	+	start	824	OverlapStart	NA	ENSG00000232912.1	RP5-1115A15.1	any_promoter	0.09634	0.10944	0	1	-0.16513
chr1	8529071	8529081	Esrrg_MA0643.1	8.67036	-	chr1	8528743	8529146	ccRCC	gene	8412456	8877702	-	center	116135	PeakInsideFeature	NA	ENSG00000142599.13	RERE	any_internal	0.01201	0.03004	0	0	-0.81626
chr1	8533324	8533334	Esrrg_MA0643.1	7.45657	-	chr1	8532756	8533511	ChRCC,ccRCC	gene	8412456	8877702	-	center	111946	PeakInsideFeature	NA	ENSG00000142599.13	RERE	any_internal	0.05178	0.03301	0	0	0.50582
chr1	8546085	8546095	Esrrg_MA0643.1	9.60334	-	chr1	8545973	8546214	ccRCC	gene	8412456	8877702	-	center	98986	PeakInsideFeature	NA	ENSG00000142599.13	RERE	any_internal	0.00811	0.01429	0	0	-0.39194
chr1	8594571	8594581	Esrrg_MA0643.1	7.69911	+	chr1	8594449	8594652	ChRCC	gene	8412456	8877702	-	center	50529	PeakInsideFeature	NA	ENSG00000142599.13	RERE	any_internal	0.03479	0.01964	0	0	0.5691
chr1	8611821	8611831	Esrrg_MA0643.1	10.8264	-	chr1	8611151	8612201	ChRCC,ccRCC	gene	8412456	8877702	-	center	33403	PeakInsideFeature	NA	ENSG00000142599.13	RERE	any_internal	0.09528	0.0407	0	0	1.02988
chr1	8612093	8612103	Esrrg_MA0643.1	7.19322	+	chr1	8611151	8612201	ChRCC,ccRCC	gene	8412456	8877702	-	center	33403	PeakInsideFeature	NA	ENSG00000142599.13	RERE	any_internal	0.05192	0.02528	0	0	0.78294
chr1	8621031	8621041	Esrrg_MA0643.1	7.57951	+	chr1	8619886	8621769	ChRCC,ccRCC	gene	8412456	8877702	-	center	24252	PeakInsideFeature	NA	ENSG00000142599.13	RERE	any_internal	0.05257	0.03615	0	0	0.42572
chr1	8623138	8623148	Esrrg_MA0643.1	7.57951	+	chr1	8623000	8624001	ChRCC,ccRCC	gene	8412456	8877702	-	center	21579	PeakInsideFeature	NA	ENSG00000142599.13	RERE	any_internal	0.20564	0.03036	1	0	2.36978
chr1	8638959	8638969	Esrrg_MA0643.1	8.32321	+	chr1	8638768	8639391	ChRCC	gene	8412456	8877702	-	center	6000	PeakInsideFeature	NA	ENSG00000142599.13	RERE	any_internal	0.01011	0.00632	0	0	0.27556
chr1	8658443	8658453	Esrrg_MA0643.1	7.94412	+	chr1	8657985	8659298	ChRCC,ccRCC	gene	8412456	8877702	-	center	13562	PeakInsideFeature	NA	ENSG00000142599.13	RERE	any_internal	0.08179	0.03518	0	0	0.99603
chr1	8663335	8663345	Esrrg_MA0643.1	7.24548	+	chr1	8663180	8663574	ChRCC	gene	8412456	8877702	-	center	18298	PeakInsideFeature	NA	ENSG00000142599.13	RERE	any_internal	0.04435	0.02024	0	0	0.81159
chr1	8709307	8709317	Esrrg_MA0643.1	7.67056	+	chr1	8709157	8709357	ChRCC	gene	8412456	8877702	-	center	64178	PeakInsideFeature	NA	ENSG00000142599.13	RERE	any_internal	0.0625	0.03708	0	0	0.60526
chr1	8712182	8712192	Esrrg_MA0643.1	8.8933	+	chr1	8711343	8713318	ChRCC,ccRCC	gene	8412456	8877702	-	center	67251	PeakInsideFeature	NA	ENSG00000142599.13	RERE	any_internal	0.03096	0.02651	0	0	0.15898
chr1	8712822	8712832	Esrrg_MA0643.1	7.69016	-	chr1	8711343	8713318	ChRCC,ccRCC	gene	8412456	8877702	-	center	67251	PeakInsideFeature	NA	ENSG00000142599.13	RERE	any_internal	0.02594	0.01672	0	0	0.40552
chr1	8728498	8728508	Esrrg_MA0643.1	7.45946	+	chr1	8728322	8728622	ChRCC,ccRCC	gene	8412456	8877702	-	center	83393	PeakInsideFeature	NA	ENSG00000142599.13	RERE	any_internal	0.07309	0.05957	0	0	0.25064
chr1	8730955	8730965	Esrrg_MA0643.1	7.67323	+	chr1	8730383	8731678	ChRCC,ccRCC	gene	8412456	8877702	-	center	85951	PeakInsideFeature	NA	ENSG00000142599.13	RERE	any_internal	0.0534	0.03513	0	0	0.47533
chr1	8739993	8740003	Esrrg_MA0643.1	9.82927	-	chr1	8738896	8740005	ccRCC	gene	8412456	8877702	-	center	94371	PeakInsideFeature	NA	ENSG00000142599.13	RERE	any_internal	0.02705	0.0264	0	0	0.02441
chr1	8772908	8772918	Esrrg_MA0643.1	7.56044	+	chr1	8772068	8773285	ChRCC,ccRCC	gene	8412456	8877702	-	start	105026	PeakInsideFeature	NA	ENSG00000142599.13	RERE	any_internal	0.06719	0.08965	0	0	-0.36148
chr1	8778823	8778833	Esrrg_MA0643.1	8.0717	-	chr1	8778765	8779374	ccRCC	gene	8412456	8877702	-	start	98633	PeakInsideFeature	NA	ENSG00000142599.13	RERE	any_internal	0.01668	0.0167	0	0	-0.00102
chr1	8778886	8778896	Esrrg_MA0643.1	7.46476	+	chr1	8778765	8779374	ccRCC	gene	8412456	8877702	-	start	98633	PeakInsideFeature	NA	ENSG00000142599.13	RERE	any_internal	0.04197	0.03754	0	0	0.12432
chr1	8789509	8789519	Esrrg_MA0643.1	9.60334	-	chr1	8789406	8789900	ChRCC	gene	8412456	8877702	-	start	88049	PeakInsideFeature	NA	ENSG00000142599.13	RERE	any_internal	0.03129	0.01415	0	0	0.73412
chr1	8802115	8802125	Esrrg_MA0643.1	7.16638	+	chr1	8802047	8802924	ChRCC,ccRCC	gene	8810488	8811146	+	start	8003	Upstream	NA	ENSG00000234619.1	RP4-633I8.1	any_promoter	0.04042	0.02071	0	0	0.68561
chr1	8822767	8822777	Esrrg_MA0643.1	8.38792	-	chr1	8822726	8824834	ChRCC,ccRCC	gene	8412456	8877702	-	start	53922	PeakInsideFeature	NA	ENSG00000142599.13	RERE	any_internal	0.02059	0.01166	0	0	0.46726
chr1	8824082	8824092	Esrrg_MA0643.1	11.04038	+	chr1	8822726	8824834	ChRCC,ccRCC	gene	8412456	8877702	-	start	53922	PeakInsideFeature	NA	ENSG00000142599.13	RERE	any_internal	0.10313	0.01787	1	0	1.95775
chr1	8840915	8840925	Esrrg_MA0643.1	7.57951	-	chr1	8840270	8841490	ChRCC,ccRCC	gene	8412456	8877702	-	start	36822	PeakInsideFeature	NA	ENSG00000142599.13	RERE	any_internal	0.01978	0.01772	0	0	0.09768
chr1	8889085	8889095	Esrrg_MA0643.1	10.69495	-	chr1	8889076	8890186	ChRCC,ccRCC	gene	8891065	8891434	+	start	1434	Upstream	NA	ENSG00000229716.2	RP11-185B14.1	any_promoter	0.01995	0.01414	0	0	0.29273
chr1	8905029	8905039	Esrrg_MA0643.1	8.07557	-	chr1	8904527	8905263	ChRCC	gene	8891065	8891434	+	end	13461	Downstream	NA	ENSG00000229716.2	RP11-185B14.1	distal_enhancer	0.08905	0.02529	0	0	1.44588
chr1	8939160	8939170	Esrrg_MA0643.1	7.30863	-	chr1	8937966	8939736	ChRCC,ccRCC	gene	8938893	8939953	+	start	42	OverlapStart	NA	ENSG00000230679.1	ENO1-AS1	any_promoter	0.25851	0.5895	1	1	-1.1538
chr1	9007477	9007487	Esrrg_MA0643.1	8.28955	+	chr1	9007252	9007662	ccRCC	gene	9005925	9035151	+	start	1532	PeakInsideFeature	NA	ENSG00000131686.10	CA6	any_internal	0.01404	0.03462	0	0	-0.84793
chr1	9033968	9033978	Esrrg_MA0643.1	7.62341	-	chr1	9033967	9035047	ccRCC	gene	9005925	9035151	+	end	644	PeakInsideFeature	NA	ENSG00000131686.10	CA6	any_internal	0.01556	0.01961	0	0	-0.19992
chr1	9034321	9034331	Esrrg_MA0643.1	9.0161	+	chr1	9033967	9035047	ccRCC	gene	9005925	9035151	+	end	644	PeakInsideFeature	NA	ENSG00000131686.10	CA6	any_internal	0.00911	0.04582	0	0	-1.46734
chr1	9048422	9048432	Esrrg_MA0643.1	7.67056	+	chr1	9047792	9048611	ChRCC,ccRCC	gene	9039636	9039933	-	start	8268	Upstream	NA	ENSG00000265141.1	RN7SL451P	any_promoter	0.01661	0.04277	0	0	-0.94446
chr1	9050164	9050174	Esrrg_MA0643.1	9.8462	+	chr1	9049883	9050418	ChRCC	gene	9039636	9039933	-	start	10217	Upstream	NA	ENSG00000265141.1	RN7SL451P	distal_enhancer	0.04861	0.02481	0	0	0.7243
chr1	9054757	9054767	Esrrg_MA0643.1	8.38792	+	chr1	9053875	9054964	ccRCC	gene	9063358	9086404	-	end	8939	Downstream	NA	ENSG00000197241.3	SLC2A7	distal_enhancer	0.01193	0.03586	0	0	-1.00951
chr1	9074084	9074094	Esrrg_MA0643.1	7.20507	+	chr1	9073723	9074664	ccRCC	gene	9063358	9086404	-	center	688	PeakInsideFeature	NA	ENSG00000197241.3	SLC2A7	any_internal	0.00698	0.0467	0	0	-1.64513
chr1	9099131	9099141	Esrrg_MA0643.1	7.82406	-	chr1	9098899	9099866	ccRCC	gene	9095165	9148537	-	end	4217	PeakInsideFeature	NA	ENSG00000142583.13	SLC2A5	any_internal	0.01285	0.04007	0	0	-1.07678
chr1	9099615	9099625	Esrrg_MA0643.1	9.25791	+	chr1	9098899	9099866	ccRCC	gene	9095165	9148537	-	end	4217	PeakInsideFeature	NA	ENSG00000142583.13	SLC2A5	any_internal	0.01943	0.03618	0	0	-0.62132
chr1	9125370	9125380	Esrrg_MA0643.1	7.69911	-	chr1	9125268	9125468	ccRCC	gene	9095165	9148537	-	center	3517	PeakInsideFeature	NA	ENSG00000142583.13	SLC2A5	any_internal	0.01093	0.07387	0	0	-1.91945
chr1	9125393	9125403	Esrrg_MA0643.1	10.8264	+	chr1	9125268	9125468	ccRCC	gene	9095165	9148537	-	center	3517	PeakInsideFeature	NA	ENSG00000142583.13	SLC2A5	any_internal	0.01328	0.07399	0	0	-1.77887
chr1	9138372	9138382	Esrrg_MA0643.1	9.38936	-	chr1	9137720	9139734	ChRCC,ccRCC	gene	9142754	9142938	+	start	4027	Upstream	NA	ENSG00000252404.1	SCARNA16	any_promoter	0.01252	0.0851	0	0	-1.99937
chr1	9141189	9141199	Esrrg_MA0643.1	7.21711	-	chr1	9140849	9141384	ChRCC,ccRCC	gene	9142754	9142938	+	start	1638	Upstream	NA	ENSG00000252404.1	SCARNA16	any_promoter	0.09393	0.10747	0	1	-0.17402
chr1	9153892	9153902	Esrrg_MA0643.1	7.29039	-	chr1	9153490	9154382	ccRCC	gene	9095165	9148537	-	start	5399	Upstream	NA	ENSG00000142583.13	SLC2A5	any_promoter	0.00992	0.02858	0	0	-0.89808
chr1	9187699	9187709	Esrrg_MA0643.1	10.33034	+	chr1	9187435	9190431	ChRCC,ccRCC	gene	9160363	9189229	-	start	296	OverlapStart	NA	ENSG00000180758.10	GPR157	any_promoter	0.32043	0.11811	1	1	1.35543
chr1	9197345	9197355	Esrrg_MA0643.1	7.53098	-	chr1	9197092	9197566	ccRCC	gene	9160363	9189229	-	start	8100	Upstream	NA	ENSG00000180758.10	GPR157	any_promoter	0.01327	0.0222	0	0	-0.44128
chr1	9203574	9203584	Esrrg_MA0643.1	8.28955	-	chr1	9203198	9203755	ccRCC	gene	9211726	9211836	-	end	8250	Downstream	NA	ENSG00000207865.1	MIR34A	distal_enhancer	0.01694	0.08969	0	0	-1.82426
chr1	9253591	9253601	Esrrg_MA0643.1	10.11636	-	chr1	9252714	9254452	ChRCC	gene	9242065	9262678	-	center	1212	PeakInsideFeature	NA	ENSG00000228526.2	RP3-510D11.1	any_internal	0.04576	0.0266	0	0	0.58537
chr1	9256016	9256026	Esrrg_MA0643.1	10.69495	+	chr1	9255788	9257171	ChRCC,ccRCC	gene	9242065	9262678	-	center	4108	PeakInsideFeature	NA	ENSG00000228526.2	RP3-510D11.1	any_internal	0.0114	0.03665	0	0	-1.06603
chr1	9264106	9264116	Esrrg_MA0643.1	9.99631	+	chr1	9263672	9264742	ccRCC	gene	9242065	9262678	-	start	1529	Upstream	NA	ENSG00000228526.2	RP3-510D11.1	any_promoter	0.01211	0.02457	0	0	-0.60747
chr1	9264241	9264251	Esrrg_MA0643.1	10.8264	-	chr1	9263672	9264742	ccRCC	gene	9242065	9262678	-	start	1529	Upstream	NA	ENSG00000228526.2	RP3-510D11.1	any_promoter	0.00907	0.01906	0	0	-0.56684
chr1	9299822	9299832	Esrrg_MA0643.1	8.36283	-	chr1	9299631	9300302	ChRCC,ccRCC	gene	9294833	9331396	+	start	5133	PeakInsideFeature	NA	ENSG00000049239.8	H6PD	any_internal	0.07014	0.64578	0	1	-3.00626
chr1	9302910	9302920	Esrrg_MA0643.1	8.27048	-	chr1	9302383	9303356	ChRCC,ccRCC	gene	9294833	9331396	+	start	8036	PeakInsideFeature	NA	ENSG00000049239.8	H6PD	any_internal	0.50294	0.35815	1	1	0.47664
chr1	9310844	9310854	Esrrg_MA0643.1	7.67323	+	chr1	9309467	9311321	ChRCC,ccRCC	gene	9294833	9331396	+	center	2720	PeakInsideFeature	NA	ENSG00000049239.8	H6PD	any_internal	0.02385	0.06404	0	0	-1.09148
chr1	9312034	9312044	Esrrg_MA0643.1	10.11636	-	chr1	9311646	9312241	ChRCC	gene	9294833	9331396	+	center	1171	PeakInsideFeature	NA	ENSG00000049239.8	H6PD	any_internal	0.03451	0.02645	0	0	0.2766
chr1	9354763	9354773	Esrrg_MA0643.1	7.20507	-	chr1	9351925	9355566	ChRCC,ccRCC	gene	9352938	9429591	+	start	807	OverlapStart	NA	ENSG00000171621.9	SPSB1	any_promoter	0.01875	0.07895	0	0	-1.57426
chr1	9363781	9363791	Esrrg_MA0643.1	11.40499	-	chr1	9362759	9363821	ChRCC,ccRCC	gene	9352938	9429591	+	start	10352	PeakInsideFeature	NA	ENSG00000171621.9	SPSB1	any_internal	0.03817	0.04157	0	0	-0.09517
chr1	9372419	9372429	Esrrg_MA0643.1	7.56044	-	chr1	9372075	9373002	ccRCC	gene	9352938	9429591	+	center	18726	PeakInsideFeature	NA	ENSG00000171621.9	SPSB1	any_internal	0.01263	0.0327	0	0	-0.86816
chr1	9375687	9375697	Esrrg_MA0643.1	9.25069	-	chr1	9375545	9376576	ChRCC,ccRCC	gene	9352938	9429591	+	center	15204	PeakInsideFeature	NA	ENSG00000171621.9	SPSB1	any_internal	0.02798	0.08559	0	0	-1.29415
chr1	9376106	9376116	Esrrg_MA0643.1	9.0161	+	chr1	9375545	9376576	ChRCC,ccRCC	gene	9352938	9429591	+	center	15204	PeakInsideFeature	NA	ENSG00000171621.9	SPSB1	any_internal	0.01719	0.05094	0	0	-1.11685
chr1	9381750	9381760	Esrrg_MA0643.1	8.07557	-	chr1	9380958	9382110	ChRCC,ccRCC	gene	9352938	9429591	+	center	9730	PeakInsideFeature	NA	ENSG00000171621.9	SPSB1	any_internal	0.04516	0.14612	0	1	-1.473
chr1	9383066	9383076	Esrrg_MA0643.1	8.54065	-	chr1	9382725	9383505	ccRCC	gene	9352938	9429591	+	center	8149	PeakInsideFeature	NA	ENSG00000171621.9	SPSB1	any_internal	0.02259	0.10676	0	1	-1.78891
chr1	9392783	9392793	Esrrg_MA0643.1	8.65416	+	chr1	9392726	9393412	ccRCC	gene	9352938	9429591	+	center	1805	PeakInsideFeature	NA	ENSG00000171621.9	SPSB1	any_internal	0.01101	0.0321	0	0	-0.94799
chr1	9401346	9401356	Esrrg_MA0643.1	7.82406	+	chr1	9400826	9401405	ccRCC	gene	9352938	9429591	+	center	9851	PeakInsideFeature	NA	ENSG00000171621.9	SPSB1	any_internal	0.02392	0.0449	0	0	-0.6683
chr1	9404959	9404969	Esrrg_MA0643.1	7.31875	-	chr1	9404835	9405239	ccRCC	gene	9352938	9429591	+	center	13773	PeakInsideFeature	NA	ENSG00000171621.9	SPSB1	any_internal	0.01408	0.04214	0	0	-1.06279
chr1	9412310	9412320	Esrrg_MA0643.1	7.16638	+	chr1	9411741	9412397	ccRCC	gene	9352938	9429591	+	end	17522	PeakInsideFeature	NA	ENSG00000171621.9	SPSB1	any_internal	0.02146	0.04077	0	0	-0.66225
chr1	9421962	9421972	Esrrg_MA0643.1	8.40915	-	chr1	9421652	9423767	ChRCC,ccRCC	gene	9352938	9429591	+	end	6882	PeakInsideFeature	NA	ENSG00000171621.9	SPSB1	any_internal	0.01758	0.04026	0	0	-0.82775
chr1	9422110	9422120	Esrrg_MA0643.1	7.56044	+	chr1	9421652	9423767	ChRCC,ccRCC	gene	9352938	9429591	+	end	6882	PeakInsideFeature	NA	ENSG00000171621.9	SPSB1	any_internal	0.01184	0.03372	0	0	-0.94858
chr1	9432207	9432217	Esrrg_MA0643.1	8.40915	-	chr1	9431296	9432335	ccRCC	gene	9352938	9429591	+	end	2224	Downstream	NA	ENSG00000171621.9	SPSB1	distal_enhancer	0.01346	0.04922	0	0	-1.2762
chr1	9436704	9436714	Esrrg_MA0643.1	8.54065	+	chr1	9436037	9437594	ccRCC	gene	9352938	9429591	+	end	7224	Downstream	NA	ENSG00000171621.9	SPSB1	distal_enhancer	0.00904	0.06133	0	0	-1.8167
chr1	9464474	9464484	Esrrg_MA0643.1	8.8933	+	chr1	9464378	9464675	ccRCC	gene	9497727	9497837	-	end	33201	Downstream	NA	ENSG00000252956.1	RNA5SP40	distal_enhancer	0.01267	0.02451	0	0	-0.57152
chr1	9479001	9479011	Esrrg_MA0643.1	7.20507	+	chr1	9478913	9479113	ccRCC	gene	9497727	9497837	-	end	18714	Downstream	NA	ENSG00000252956.1	RNA5SP40	distal_enhancer	0.01756	0.04212	0	0	-0.87949
chr1	9500840	9500850	Esrrg_MA0643.1	7.89734	-	chr1	9500514	9502793	ChRCC,ccRCC	gene	9497727	9497837	-	start	3816	Upstream	NA	ENSG00000252956.1	RNA5SP40	any_promoter	0.02083	0.13937	0	1	-2.21581
chr1	9503908	9503918	Esrrg_MA0643.1	9.13616	-	chr1	9503858	9504500	ccRCC	gene	9497727	9497837	-	start	6342	Upstream	NA	ENSG00000252956.1	RNA5SP40	any_promoter	0.01156	0.07061	0	0	-1.82377
chr1	9507491	9507501	Esrrg_MA0643.1	9.46467	+	chr1	9507176	9507523	ChRCC	gene	9497727	9497837	-	start	9512	Upstream	NA	ENSG00000252956.1	RNA5SP40	any_promoter	0.01836	0.03255	0	0	-0.55802
chr1	9508837	9508847	Esrrg_MA0643.1	8.54065	+	chr1	9508207	9509779	ChRCC,ccRCC	gene	9497727	9497837	-	start	11156	Upstream	NA	ENSG00000252956.1	RNA5SP40	distal_enhancer	0.02169	0.03231	0	0	-0.39855
chr1	9561527	9561537	Esrrg_MA0643.1	10.57489	-	chr1	9560899	9561805	ChRCC,ccRCC	gene	9561150	9563530	-	end	202	OverlapEnd	NA	ENSG00000235263.1	RP13-392I16.1	any_internal	0.1611	0.18636	1	1	-0.19685
chr1	9648813	9648823	Esrrg_MA0643.1	9.28627	+	chr1	9648276	9649794	ChRCC,ccRCC	gene	9648931	9674935	+	start	104	OverlapStart	NA	ENSG00000188807.8	TMEM201	any_promoter	0.59108	0.88784	1	1	-0.57757
chr1	9653783	9653793	Esrrg_MA0643.1	8.75463	-	chr1	9653444	9654151	ChRCC,ccRCC	gene	9648931	9674935	+	start	4866	PeakInsideFeature	NA	ENSG00000188807.8	TMEM201	any_internal	0.18383	0.15941	1	1	0.19248
chr1	9673804	9673814	Esrrg_MA0643.1	8.75463	-	chr1	9673002	9674069	ChRCC,ccRCC	gene	9648931	9674935	+	end	1400	PeakInsideFeature	NA	ENSG00000188807.8	TMEM201	any_internal	0.01898	0.02167	0	0	-0.1213
chr1	9689631	9689641	Esrrg_MA0643.1	9.99631	-	chr1	9688684	9690871	ChRCC,ccRCC	gene	9648931	9674935	+	end	14842	Downstream	NA	ENSG00000188807.8	TMEM201	distal_enhancer	0.01587	0.06544	0	0	-1.4848
chr1	9704616	9704626	Esrrg_MA0643.1	7.61317	-	chr1	9703736	9705528	ccRCC	gene	9711789	9789172	+	start	7157	Upstream	NA	ENSG00000171608.11	PIK3CD	any_promoter	0.01296	0.05964	0	0	-1.53302
chr1	9750232	9750242	Esrrg_MA0643.1	8.07557	-	chr1	9748965	9750389	ChRCC,ccRCC	gene	9732483	9747613	-	start	2064	Upstream	NA	ENSG00000231789.2	RP11-558F24.4	any_promoter	0.0546	0.09633	0	0	-0.70446
chr1	9779498	9779508	Esrrg_MA0643.1	8.40915	+	chr1	9778971	9779564	ChRCC,ccRCC	gene	9711789	9789172	+	end	9905	PeakInsideFeature	NA	ENSG00000171608.11	PIK3CD	any_internal	0.02334	0.08841	0	0	-1.51485
chr1	9791501	9791511	Esrrg_MA0643.1	8.07557	-	chr1	9789932	9791579	ChRCC,ccRCC	gene	9789083	9884584	-	end	1672	PeakInsideFeature	NA	ENSG00000171603.12	CLSTN1	any_internal	0.0119	0.03566	0	0	-1.00527
chr1	9795636	9795646	Esrrg_MA0643.1	10.21029	+	chr1	9795242	9795990	ChRCC	gene	9789083	9884584	-	end	6533	PeakInsideFeature	NA	ENSG00000171603.12	CLSTN1	any_internal	0.05657	0.02158	0	0	1.03687
chr1	9806878	9806888	Esrrg_MA0643.1	9.60334	+	chr1	9806801	9807091	ccRCC	gene	9789083	9884584	-	end	17863	PeakInsideFeature	NA	ENSG00000171603.12	CLSTN1	any_internal	0.00715	0.0111	0	0	-0.27464
chr1	9852589	9852599	Esrrg_MA0643.1	7.49312	-	chr1	9852249	9852976	ChRCC,ccRCC	gene	9789083	9884584	-	center	15779	PeakInsideFeature	NA	ENSG00000171603.12	CLSTN1	any_internal	0.0372	0.09138	0	0	-1.07605
chr1	9852681	9852691	Esrrg_MA0643.1	7.82406	-	chr1	9852249	9852976	ChRCC,ccRCC	gene	9789083	9884584	-	center	15779	PeakInsideFeature	NA	ENSG00000171603.12	CLSTN1	any_internal	0.05793	0.11774	0	1	-0.89462
chr1	9852715	9852725	Esrrg_MA0643.1	7.82406	-	chr1	9852249	9852976	ChRCC,ccRCC	gene	9789083	9884584	-	center	15779	PeakInsideFeature	NA	ENSG00000171603.12	CLSTN1	any_internal	0.04847	0.09802	0	0	-0.86685
chr1	9871540	9871550	Esrrg_MA0643.1	8.27048	-	chr1	9871331	9871679	ChRCC	gene	9789083	9884584	-	start	13079	PeakInsideFeature	NA	ENSG00000171603.12	CLSTN1	any_internal	0.05493	0.01553	0	0	1.29137
chr1	9875635	9875645	Esrrg_MA0643.1	7.25881	+	chr1	9875096	9876007	ccRCC	gene	9789083	9884584	-	start	9033	PeakInsideFeature	NA	ENSG00000171603.12	CLSTN1	any_internal	0.01566	0.03863	0	0	-0.87965
chr1	9882801	9882811	Esrrg_MA0643.1	7.82715	+	chr1	9882704	9886089	ChRCC,ccRCC	gene	9789083	9884584	-	start	188	OverlapStart	NA	ENSG00000171603.12	CLSTN1	any_promoter	0.04118	0.06752	0	0	-0.58326
chr1	9886073	9886083	Esrrg_MA0643.1	8.41885	-	chr1	9882704	9886089	ChRCC,ccRCC	gene	9789083	9884584	-	start	188	OverlapStart	NA	ENSG00000171603.12	CLSTN1	any_promoter	0.0519	0.09174	0	0	-0.7018
chr1	9915454	9915464	Esrrg_MA0643.1	9.46467	+	chr1	9915367	9915567	ccRCC	gene	9908333	9970394	-	end	7134	PeakInsideFeature	NA	ENSG00000178585.10	CTNNBIP1	any_internal	0.01656	0.03055	0	0	-0.5804
chr1	9928458	9928468	Esrrg_MA0643.1	9.46467	+	chr1	9927343	9928502	ChRCC,ccRCC	gene	9908333	9970394	-	center	11441	PeakInsideFeature	NA	ENSG00000178585.10	CTNNBIP1	any_internal	0.01387	0.0322	0	0	-0.78006
chr1	9928484	9928494	Esrrg_MA0643.1	7.56044	-	chr1	9927343	9928502	ChRCC,ccRCC	gene	9908333	9970394	-	center	11441	PeakInsideFeature	NA	ENSG00000178585.10	CTNNBIP1	any_internal	0.0107	0.0235	0	0	-0.65237
chr1	9942461	9942471	Esrrg_MA0643.1	7.82715	+	chr1	9941846	9942881	ccRCC	gene	9908333	9970394	-	center	3000	PeakInsideFeature	NA	ENSG00000178585.10	CTNNBIP1	any_internal	0.01208	0.01981	0	0	-0.40625
chr1	9953252	9953262	Esrrg_MA0643.1	8.53719	+	chr1	9952434	9953951	ChRCC,ccRCC	gene	9908333	9970394	-	center	13829	PeakInsideFeature	NA	ENSG00000178585.10	CTNNBIP1	any_internal	0.11019	0.06534	1	0	0.66199
chr1	9961016	9961026	Esrrg_MA0643.1	9.0161	-	chr1	9960250	9961178	ChRCC,ccRCC	gene	9908333	9970394	-	start	9680	PeakInsideFeature	NA	ENSG00000178585.10	CTNNBIP1	any_internal	0.07591	0.04771	0	0	0.56049
chr1	9961578	9961588	Esrrg_MA0643.1	8.03516	+	chr1	9961535	9962408	ChRCC,ccRCC	gene	9908333	9970394	-	start	8423	PeakInsideFeature	NA	ENSG00000178585.10	CTNNBIP1	any_internal	0.02644	0.02473	0	0	0.0662
chr1	9962095	9962105	Esrrg_MA0643.1	9.0161	-	chr1	9961535	9962408	ChRCC,ccRCC	gene	9908333	9970394	-	start	8423	PeakInsideFeature	NA	ENSG00000178585.10	CTNNBIP1	any_internal	0.04507	0.1287	0	1	-1.30653
chr1	10003765	10003775	Esrrg_MA0643.1	8.30606	-	chr1	10002349	10004106	ChRCC,ccRCC	gene	9982172	10003465	-	start	238	OverlapStart	NA	ENSG00000162441.7	LZIC	any_promoter	0.09483	0.04538	0	0	0.90035
chr1	10050382	10050392	Esrrg_MA0643.1	8.07557	-	chr1	10050311	10051527	ccRCC	gene	10057263	10076078	+	start	6344	Upstream	NA	ENSG00000162444.11	RBP7	any_promoter	0.01053	0.02907	0	0	-0.87537
chr1	10050953	10050963	Esrrg_MA0643.1	8.9018	-	chr1	10050311	10051527	ccRCC	gene	10057263	10076078	+	start	6344	Upstream	NA	ENSG00000162444.11	RBP7	any_promoter	0.01124	0.02498	0	0	-0.67742
chr1	10051463	10051473	Esrrg_MA0643.1	8.54065	-	chr1	10050311	10051527	ccRCC	gene	10057263	10076078	+	start	6344	Upstream	NA	ENSG00000162444.11	RBP7	any_promoter	0.01504	0.02797	0	0	-0.56927
chr1	10075850	10075860	Esrrg_MA0643.1	10.33034	+	chr1	10075341	10076507	ChRCC,ccRCC	gene	10057263	10076078	+	end	154	OverlapEnd	NA	ENSG00000162444.11	RBP7	any_internal	0.15802	0.01569	1	0	2.63199
chr1	10118030	10118040	Esrrg_MA0643.1	8.67932	-	chr1	10116515	10118571	ChRCC,ccRCC	gene	10118728	10119706	+	start	1185	Upstream	NA	ENSG00000233623.2	PGAM1P11	any_promoter	0.01362	0.0217	0	0	-0.39974
chr1	10127746	10127756	Esrrg_MA0643.1	8.75463	-	chr1	10127723	10127984	ChRCC	gene	10092889	10241297	+	start	34964	PeakInsideFeature	NA	ENSG00000130939.14	UBE4B	any_internal	0.02734	0.02625	0	0	0.04087
chr1	10215487	10215497	Esrrg_MA0643.1	9.13616	+	chr1	10214705	10216042	ChRCC	gene	10223325	10223432	+	start	7952	Upstream	NA	ENSG00000201746.1	RNU6-828P	any_promoter	0.10865	0.01239	1	0	2.32133
chr1	10229713	10229723	Esrrg_MA0643.1	9.60334	+	chr1	10228987	10230676	ChRCC,ccRCC	gene	10092889	10241297	+	end	11466	PeakInsideFeature	NA	ENSG00000130939.14	UBE4B	any_internal	0.13558	0.01635	1	0	2.39301
chr1	10252507	10252517	Esrrg_MA0643.1	9.46467	+	chr1	10252468	10252956	ccRCC	gene	10092889	10241297	+	end	11415	Downstream	NA	ENSG00000130939.14	UBE4B	distal_enhancer	0.01943	0.02816	0	0	-0.35676
chr1	10269872	10269882	Esrrg_MA0643.1	8.65416	+	chr1	10269828	10272244	ChRCC,ccRCC	gene	10270862	10441661	+	start	174	OverlapStart	NA	ENSG00000054523.12	KIF1B	any_promoter	0.09626	0.12701	0	1	-0.36161
chr1	10270323	10270333	Esrrg_MA0643.1	7.82406	-	chr1	10269828	10272244	ChRCC,ccRCC	gene	10270862	10441661	+	start	174	OverlapStart	NA	ENSG00000054523.12	KIF1B	any_promoter	0.61807	0.80883	1	1	-0.38174
chr1	10271397	10271407	Esrrg_MA0643.1	7.15171	+	chr1	10269828	10272244	ChRCC,ccRCC	gene	10270862	10441661	+	start	174	OverlapStart	NA	ENSG00000054523.12	KIF1B	any_promoter	0.13092	0.13621	1	1	-0.05255
chr1	10278539	10278549	Esrrg_MA0643.1	9.99631	-	chr1	10278093	10278658	ChRCC,ccRCC	gene	10287775	10287861	+	start	9400	Upstream	NA	ENSG00000264881.1	MIR1273D	any_promoter	0.04438	0.02538	0	0	0.59701
chr1	10294662	10294672	Esrrg_MA0643.1	8.75463	-	chr1	10294621	10294821	ChRCC	gene	10270862	10441661	+	start	23859	PeakInsideFeature	NA	ENSG00000054523.12	KIF1B	any_internal	0.01556	0.0175	0	0	-0.09923
chr1	10345348	10345358	Esrrg_MA0643.1	8.75463	-	chr1	10345219	10346712	ChRCC	gene	10270862	10441661	+	center	10296	PeakInsideFeature	NA	ENSG00000054523.12	KIF1B	any_internal	0.03496	0.00871	0	0	1.19341
chr1	10398680	10398690	Esrrg_MA0643.1	7.53273	-	chr1	10397805	10398816	ChRCC,ccRCC	gene	10270862	10441661	+	center	42049	PeakInsideFeature	NA	ENSG00000054523.12	KIF1B	any_internal	0.01778	0.01926	0	0	-0.0707
chr1	10421077	10421087	Esrrg_MA0643.1	9.96795	-	chr1	10420923	10421651	ChRCC	gene	10270862	10441661	+	end	20374	PeakInsideFeature	NA	ENSG00000054523.12	KIF1B	any_internal	0.03555	0.02111	0	0	0.52635
chr1	10421485	10421495	Esrrg_MA0643.1	7.20507	-	chr1	10420923	10421651	ChRCC	gene	10270862	10441661	+	end	20374	PeakInsideFeature	NA	ENSG00000054523.12	KIF1B	any_internal	0.01566	0.02238	0	0	-0.31699
chr1	10438023	10438033	Esrrg_MA0643.1	9.38936	-	chr1	10437284	10438895	ChRCC,ccRCC	gene	10270862	10441661	+	end	3572	PeakInsideFeature	NA	ENSG00000054523.12	KIF1B	any_internal	0.02569	0.03292	0	0	-0.25512
chr1	10461600	10461610	Esrrg_MA0643.1	7.25554	-	chr1	10461408	10461642	ChRCC	gene	10458648	10480201	+	start	2877	PeakInsideFeature	NA	ENSG00000142657.16	PGD	any_internal	0.12967	0.00872	1	0	2.79218
chr1	10493112	10493122	Esrrg_MA0643.1	7.21711	-	chr1	10493038	10493736	ChRCC,ccRCC	gene	10489937	10490734	-	start	2653	Upstream	NA	ENSG00000271989.1	RP4-736L20.3	any_promoter	0.03065	0.04701	0	0	-0.47136
chr1	10518163	10518173	Esrrg_MA0643.1	7.45946	+	chr1	10517050	10518309	ChRCC,ccRCC	gene	10518611	10519395	+	start	932	Upstream	NA	ENSG00000203469.2	RP5-1113E3.3	any_promoter	0.01302	0.03022	0	0	-0.76226
chr1	10519457	10519467	Esrrg_MA0643.1	7.29039	-	chr1	10518946	10519941	ChRCC,ccRCC	gene	10518611	10519395	+	start	832	OverlapEnd	NA	ENSG00000203469.2	RP5-1113E3.3	any_promoter	0.03201	0.05245	0	0	-0.55362
chr1	10519763	10519773	Esrrg_MA0643.1	8.28955	-	chr1	10518946	10519941	ChRCC,ccRCC	gene	10518611	10519395	+	start	832	OverlapEnd	NA	ENSG00000203469.2	RP5-1113E3.3	any_promoter	0.01471	0.01857	0	0	-0.19689
chr1	10528646	10528656	Esrrg_MA0643.1	9.38936	+	chr1	10528423	10528930	ChRCC	gene	10532344	10690815	+	start	3668	Upstream	NA	ENSG00000142655.8	PEX14	any_promoter	0.17141	0.01683	1	0	2.68269
chr1	10578959	10578969	Esrrg_MA0643.1	8.53891	+	chr1	10578937	10579723	ChRCC,ccRCC	gene	10532344	10690815	+	center	32249	PeakInsideFeature	NA	ENSG00000142655.8	PEX14	any_internal	0.06158	0.01899	0	0	1.25599
chr1	10590555	10590565	Esrrg_MA0643.1	8.9018	+	chr1	10589842	10591401	ChRCC,ccRCC	gene	10532344	10690815	+	center	20958	PeakInsideFeature	NA	ENSG00000142655.8	PEX14	any_internal	0.25597	0.19872	1	1	0.3472
chr1	10616018	10616028	Esrrg_MA0643.1	7.20507	-	chr1	10615526	10616719	ChRCC,ccRCC	gene	10532344	10690815	+	center	4543	PeakInsideFeature	NA	ENSG00000142655.8	PEX14	any_internal	0.05089	0.03881	0	0	0.30943
chr1	10639592	10639602	Esrrg_MA0643.1	7.32608	+	chr1	10639188	10640035	ChRCC	gene	10532344	10690815	+	center	28032	PeakInsideFeature	NA	ENSG00000142655.8	PEX14	any_internal	0.02881	0.01597	0	0	0.55016
chr1	10653951	10653961	Esrrg_MA0643.1	7.30863	+	chr1	10653848	10655121	ChRCC,ccRCC	gene	10532344	10690815	+	end	36331	PeakInsideFeature	NA	ENSG00000142655.8	PEX14	any_internal	0.3106	0.02845	1	0	3.00533
chr1	10659448	10659458	Esrrg_MA0643.1	8.53719	-	chr1	10659140	10660000	ChRCC,ccRCC	gene	10532344	10690815	+	end	31245	PeakInsideFeature	NA	ENSG00000142655.8	PEX14	any_internal	0.16352	0.27669	1	1	-0.71889
chr1	10684542	10684552	Esrrg_MA0643.1	7.36553	-	chr1	10684454	10684780	ccRCC	gene	10532344	10690815	+	end	6198	PeakInsideFeature	NA	ENSG00000142655.8	PEX14	any_internal	0.01828	0.08291	0	0	-1.6584
chr1	10695185	10695195	Esrrg_MA0643.1	9.0161	+	chr1	10694605	10696428	ChRCC,ccRCC	gene	10699297	10714390	+	start	3781	Upstream	NA	ENSG00000272078.1	RP4-734G22.3	any_promoter	0.03775	0.02184	0	0	0.56026
chr1	10732370	10732380	Esrrg_MA0643.1	9.11923	+	chr1	10731716	10732466	ChRCC,ccRCC	gene	10696660	10856707	-	end	35431	PeakInsideFeature	NA	ENSG00000130940.10	CASZ1	any_internal	0.21286	0.02268	1	0	2.7079
chr1	10733642	10733652	Esrrg_MA0643.1	7.21711	+	chr1	10733504	10733955	ChRCC	gene	10696660	10856707	-	end	37069	PeakInsideFeature	NA	ENSG00000130940.10	CASZ1	any_internal	0.20848	0.02292	1	0	2.66944
chr1	10736932	10736942	Esrrg_MA0643.1	8.65416	+	chr1	10736870	10737874	ChRCC,ccRCC	gene	10696660	10856707	-	center	39311	PeakInsideFeature	NA	ENSG00000130940.10	CASZ1	any_internal	0.07754	0.05443	0	0	0.43246
chr1	10746223	10746233	Esrrg_MA0643.1	7.82406	-	chr1	10745636	10748330	ChRCC,ccRCC	gene	10696660	10856707	-	center	29700	PeakInsideFeature	NA	ENSG00000130940.10	CASZ1	any_internal	0.48361	0.04066	1	0	3.2421
chr1	10746256	10746266	Esrrg_MA0643.1	10.8264	+	chr1	10745636	10748330	ChRCC,ccRCC	gene	10696660	10856707	-	center	29700	PeakInsideFeature	NA	ENSG00000130940.10	CASZ1	any_internal	0.52015	0.04672	1	0	3.18676
chr1	10752815	10752825	Esrrg_MA0643.1	7.69911	+	chr1	10751903	10752866	ChRCC,ccRCC	gene	10696660	10856707	-	center	24299	PeakInsideFeature	NA	ENSG00000130940.10	CASZ1	any_internal	0.10912	0.05137	1	0	0.93797
chr1	10780812	10780822	Esrrg_MA0643.1	9.0161	+	chr1	10780757	10780982	ChRCC	gene	10696660	10856707	-	center	4186	PeakInsideFeature	NA	ENSG00000130940.10	CASZ1	any_internal	0.05314	0.02263	0	0	0.91766
chr1	10784766	10784776	Esrrg_MA0643.1	7.24548	+	chr1	10783966	10785823	ChRCC,ccRCC	gene	10696660	10856707	-	center	8211	PeakInsideFeature	NA	ENSG00000130940.10	CASZ1	any_internal	0.08568	0.04211	0	0	0.8559
chr1	10796793	10796803	Esrrg_MA0643.1	7.67056	-	chr1	10796696	10798759	ChRCC,ccRCC	gene	10696660	10856707	-	center	21044	PeakInsideFeature	NA	ENSG00000130940.10	CASZ1	any_internal	0.22816	0.03896	1	0	2.24355
chr1	10816012	10816022	Esrrg_MA0643.1	10.11636	+	chr1	10814653	10816665	ChRCC,ccRCC	gene	10696660	10856707	-	center	38976	PeakInsideFeature	NA	ENSG00000130940.10	CASZ1	any_internal	0.14504	0.07878	1	0	0.79279
chr1	10840136	10840146	Esrrg_MA0643.1	10.11636	-	chr1	10839978	10840248	ChRCC	gene	10696660	10856707	-	start	16594	PeakInsideFeature	NA	ENSG00000130940.10	CASZ1	any_internal	0.05695	0.01899	0	0	1.16182
chr1	10855439	10855449	Esrrg_MA0643.1	7.24548	-	chr1	10853734	10856993	ChRCC,ccRCC	gene	10696660	10856707	-	start	1344	OverlapStart	NA	ENSG00000130940.10	CASZ1	any_internal	0.07032	0.0237	0	0	1.21252
chr1	10874523	10874533	Esrrg_MA0643.1	10.21029	+	chr1	10874377	10874648	ChRCC	gene	10696660	10856707	-	start	17805	Upstream	NA	ENSG00000130940.10	CASZ1	distal_enhancer	0.03233	0.02338	0	0	0.32794
chr1	10880757	10880767	Esrrg_MA0643.1	8.0717	-	chr1	10880525	10881063	ChRCC	gene	10696660	10856707	-	start	24087	Upstream	NA	ENSG00000130940.10	CASZ1	distal_enhancer	0.0561	0.01951	0	0	1.11959
chr1	10880773	10880783	Esrrg_MA0643.1	9.13616	-	chr1	10880525	10881063	ChRCC	gene	10696660	10856707	-	start	24087	Upstream	NA	ENSG00000130940.10	CASZ1	distal_enhancer	0.06217	0.02699	0	0	0.93325
chr1	10916432	10916442	Esrrg_MA0643.1	8.54065	+	chr1	10915861	10917194	ChRCC	gene	10955817	10956055	+	start	39290	Upstream	NA	ENSG00000225158.2	RP11-340B24.3	distal_enhancer	0.73945	0.01591	1	0	4.76647
chr1	10926773	10926783	Esrrg_MA0643.1	9.0161	+	chr1	10926231	10927714	ChRCC,ccRCC	gene	10955817	10956055	+	start	28845	Upstream	NA	ENSG00000225158.2	RP11-340B24.3	distal_enhancer	0.05749	0.03862	0	0	0.45953
chr1	10964966	10964976	Esrrg_MA0643.1	7.24548	+	chr1	10964673	10965165	ccRCC	gene	10955817	10956055	+	end	8864	Downstream	NA	ENSG00000225158.2	RP11-340B24.3	distal_enhancer	0.01714	0.02498	0	0	-0.34706
chr1	11002102	11002112	Esrrg_MA0643.1	7.69911	-	chr1	11002070	11002520	ccRCC	gene	11006527	11042094	-	end	4232	Downstream	NA	ENSG00000175262.10	C1orf127	distal_enhancer	0.01834	0.04375	0	0	-0.88458
chr1	11020835	11020845	Esrrg_MA0643.1	7.45946	+	chr1	11020489	11021599	ChRCC,ccRCC	gene	11006527	11042094	-	center	3266	PeakInsideFeature	NA	ENSG00000175262.10	C1orf127	any_internal	0.05344	0.02247	0	0	0.93106
chr1	11039661	11039671	Esrrg_MA0643.1	7.21711	+	chr1	11039488	11041021	ChRCC,ccRCC	gene	11006527	11042094	-	start	1840	PeakInsideFeature	NA	ENSG00000175262.10	C1orf127	any_internal	0.02907	0.0638	0	0	-0.88917
chr1	11058720	11058730	Esrrg_MA0643.1	8.8933	+	chr1	11058208	11058732	ChRCC	gene	11058232	11058320	-	start	150	FeatureInsidePeak	NA	ENSG00000264181.1	AL713997.1	any_promoter	0.0098	0.00937	0	0	0.02916
chr1	11113513	11113523	Esrrg_MA0643.1	7.82715	+	chr1	11112852	11114506	ChRCC,ccRCC	gene	11086579	11107290	-	start	6389	Upstream	NA	ENSG00000009724.12	MASP2	any_promoter	0.01254	0.01855	0	0	-0.31969
chr1	11162403	11162413	Esrrg_MA0643.1	9.99631	+	chr1	11161887	11162617	ChRCC	gene	11126674	11159938	-	start	2314	Upstream	NA	ENSG00000171824.9	EXOSC10	any_promoter	0.08481	0.0203	0	0	1.59298
chr1	11316642	11316652	Esrrg_MA0643.1	9.13616	+	chr1	11316191	11316881	ChRCC	gene	11166591	11322564	-	start	6028	PeakInsideFeature	NA	ENSG00000198793.8	MTOR	any_internal	0.0865	0.01061	0	0	2.13866
chr1	11333910	11333920	Esrrg_MA0643.1	7.82406	+	chr1	11332612	11334173	ChRCC,ccRCC	gene	11333262	11356106	+	start	130	OverlapStart	NA	ENSG00000120942.9	UBIAD1	any_promoter	0.059	0.08993	0	0	-0.52362
chr1	11395514	11395524	Esrrg_MA0643.1	9.25791	+	chr1	11395413	11396118	ccRCC	gene	11333262	11356106	+	end	39659	Downstream	NA	ENSG00000120942.9	UBIAD1	distal_enhancer	0.01676	0.05658	0	0	-1.2629
chr1	11435692	11435702	Esrrg_MA0643.1	10.11636	+	chr1	11435458	11436239	ChRCC	gene	11485313	11485878	-	end	49465	Downstream	NA	ENSG00000224338.2	RP11-149P14.1	distal_enhancer	0.01874	0.01667	0	0	0.10165
chr1	11494601	11494611	Esrrg_MA0643.1	7.94412	+	chr1	11494523	11494938	ChRCC	gene	11485313	11485878	-	start	8852	Upstream	NA	ENSG00000224338.2	RP11-149P14.1	any_promoter	0.01898	0.01755	0	0	0.06889
chr1	11529820	11529830	Esrrg_MA0643.1	9.99631	-	chr1	11528943	11529901	ChRCC	gene	11539222	11597641	+	start	9800	Upstream	NA	ENSG00000204624.6	PTCHD2	any_promoter	0.03228	0.01298	0	0	0.83383
chr1	11544325	11544335	Esrrg_MA0643.1	10.8264	+	chr1	11543864	11544928	ChRCC,ccRCC	gene	11539222	11597641	+	start	5174	PeakInsideFeature	NA	ENSG00000204624.6	PTCHD2	any_internal	0.27336	0.06563	1	0	1.88234
chr1	11544671	11544681	Esrrg_MA0643.1	8.65416	-	chr1	11543864	11544928	ChRCC,ccRCC	gene	11539222	11597641	+	start	5174	PeakInsideFeature	NA	ENSG00000204624.6	PTCHD2	any_internal	0.04567	0.02166	0	0	0.7824
chr1	11548589	11548599	Esrrg_MA0643.1	9.13616	+	chr1	11548354	11548674	ccRCC	gene	11539222	11597641	+	start	9292	PeakInsideFeature	NA	ENSG00000204624.6	PTCHD2	any_internal	0.01273	0.02644	0	0	-0.64292
chr1	11622328	11622338	Esrrg_MA0643.1	10.57489	-	chr1	11622053	11622354	ChRCC	gene	11539222	11597641	+	end	24562	Downstream	NA	ENSG00000204624.6	PTCHD2	distal_enhancer	0.01784	0.01269	0	0	0.27651
chr1	11651439	11651449	Esrrg_MA0643.1	7.25554	+	chr1	11651410	11651711	ccRCC	gene	11669587	11673412	+	start	18027	Upstream	NA	ENSG00000235643.1	RP1-69M21.2	distal_enhancer	0.00935	0.01447	0	0	-0.31426
chr1	11702847	11702857	Esrrg_MA0643.1	9.60334	+	chr1	11702347	11702947	ChRCC,ccRCC	gene	11708423	11715842	-	end	5776	Downstream	NA	ENSG00000116661.9	FBXO2	distal_enhancer	0.0218	0.03243	0	0	-0.39773
chr1	11715633	11715643	Esrrg_MA0643.1	10.21029	-	chr1	11713192	11715885	ChRCC,ccRCC	gene	11714431	11723384	+	start	107	OverlapStart	NA	ENSG00000132879.9	FBXO44	any_promoter	0.06368	0.02724	0	0	0.95315
chr1	11750567	11750577	Esrrg_MA0643.1	8.33346	+	chr1	11750406	11752477	ChRCC,ccRCC	gene	11734536	11751707	-	start	266	OverlapStart	NA	ENSG00000116670.10	MAD2L2	any_promoter	0.07906	0.01324	0	0	1.86412
chr1	11799185	11799195	Esrrg_MA0643.1	10.8264	-	chr1	11798737	11799239	ccRCC	gene	11796140	11814859	+	start	2848	PeakInsideFeature	NA	ENSG00000177674.11	AGTRAP	any_internal	0.01828	0.03776	0	0	-0.7225
chr1	11808881	11808891	Esrrg_MA0643.1	8.67932	-	chr1	11808738	11809770	ChRCC,ccRCC	gene	11796140	11814859	+	center	3755	PeakInsideFeature	NA	ENSG00000177674.11	AGTRAP	any_internal	0.01573	0.03534	0	0	-0.77841
chr1	11902804	11902814	Esrrg_MA0643.1	9.8462	-	chr1	11902198	11903085	ccRCC	gene	11866206	11903201	+	end	560	PeakInsideFeature	NA	ENSG00000011021.17	CLCN6	any_internal	0.01439	0.03009	0	0	-0.67992
chr1	11934756	11934766	Esrrg_MA0643.1	9.38936	-	chr1	11933869	11935007	ChRCC,ccRCC	gene	11937826	11940463	+	start	3388	Upstream	NA	ENSG00000224904.1	RP5-934G17.6	any_promoter	0.00936	0.02059	0	0	-0.61688
chr1	11940413	11940423	Esrrg_MA0643.1	7.82406	-	chr1	11940332	11941732	ChRCC,ccRCC	gene	11937826	11940463	+	end	569	OverlapEnd	NA	ENSG00000224904.1	RP5-934G17.6	distal_enhancer	0.03754	0.02711	0	0	0.3435
chr1	12026828	12026838	Esrrg_MA0643.1	9.0161	-	chr1	12026667	12026867	ccRCC	gene	11994261	12035595	+	end	8828	PeakInsideFeature	NA	ENSG00000083444.12	PLOD1	any_internal	0.02142	0.02696	0	0	-0.22322
chr1	12092323	12092333	Esrrg_MA0643.1	8.0717	+	chr1	12092228	12092428	ChRCC	gene	12084068	12084181	-	start	8147	Upstream	NA	ENSG00000202461.1	Y_RNA	any_promoter	0.01238	0.02522	0	0	-0.61683
chr1	12139893	12139903	Esrrg_MA0643.1	7.45657	-	chr1	12138962	12139971	ccRCC	gene	12137937	12138041	-	start	1425	Upstream	NA	ENSG00000201135.1	RNU6-777P	any_promoter	0.01229	0.02505	0	0	-0.61557
chr1	12148000	12148010	Esrrg_MA0643.1	9.60334	-	chr1	12147529	12149387	ccRCC	gene	12140349	12140604	-	start	7854	Upstream	NA	ENSG00000227875.2	RP11-426M1.2	any_promoter	0.01225	0.02957	0	0	-0.78538
chr1	12157720	12157730	Esrrg_MA0643.1	7.29039	-	chr1	12157512	12157763	ccRCC	gene	12123433	12204264	+	center	6211	PeakInsideFeature	NA	ENSG00000120949.10	TNFRSF8	any_internal	0.00783	0.01001	0	0	-0.15276
chr1	12185415	12185425	Esrrg_MA0643.1	9.99631	-	chr1	12184661	12186720	ChRCC,ccRCC	gene	12123433	12204264	+	end	18574	PeakInsideFeature	NA	ENSG00000120949.10	TNFRSF8	any_internal	0.03263	0.05934	0	0	-0.6805
chr1	12208566	12208576	Esrrg_MA0643.1	10.21029	+	chr1	12208311	12208731	ChRCC,ccRCC	gene	12123433	12204264	+	end	4257	Downstream	NA	ENSG00000120949.10	TNFRSF8	distal_enhancer	0.13778	0.12935	1	1	0.08375
chr1	12221608	12221618	Esrrg_MA0643.1	9.99631	+	chr1	12221333	12222657	ChRCC,ccRCC	gene	12227059	12269285	+	start	5064	Upstream	NA	ENSG00000028137.12	TNFRSF1B	any_promoter	0.03114	0.11371	0	1	-1.5499
chr1	12244883	12244893	Esrrg_MA0643.1	7.24548	+	chr1	12244067	12245048	ChRCC,ccRCC	gene	12251769	12251830	+	start	7212	Upstream	NA	ENSG00000263676.1	MIR4632	any_promoter	0.02702	0.09478	0	0	-1.45973
chr1	12256690	12256700	Esrrg_MA0643.1	8.67036	+	chr1	12256611	12257341	ChRCC,ccRCC	gene	12227059	12269285	+	center	8804	PeakInsideFeature	NA	ENSG00000028137.12	TNFRSF1B	any_internal	0.02448	0.14042	0	1	-2.07233
chr1	12281181	12281191	Esrrg_MA0643.1	10.21029	+	chr1	12280867	12282657	ChRCC,ccRCC	gene	12281204	12281328	-	start	434	FeatureInsidePeak	NA	ENSG00000252969.1	SNORA70	any_promoter	0.27765	0.04925	1	0	2.24735
chr1	12291168	12291178	Esrrg_MA0643.1	11.40499	+	chr1	12289579	12291545	ChRCC,ccRCC	gene	12290123	12572099	+	start	439	OverlapStart	NA	ENSG00000048707.9	VPS13D	any_promoter	0.57407	0.36328	1	1	0.64354
chr1	12302815	12302825	Esrrg_MA0643.1	9.96795	-	chr1	12302692	12303040	ChRCC	gene	12290123	12572099	+	start	12743	PeakInsideFeature	NA	ENSG00000048707.9	VPS13D	any_internal	0.05947	0.0217	0	0	1.09171
chr1	12305003	12305013	Esrrg_MA0643.1	11.04038	-	chr1	12304504	12305097	ChRCC	gene	12290123	12572099	+	start	14677	PeakInsideFeature	NA	ENSG00000048707.9	VPS13D	any_internal	0.01982	0.01358	0	0	0.31841
chr1	12378376	12378386	Esrrg_MA0643.1	11.04038	+	chr1	12378203	12378606	ChRCC	gene	12290123	12572099	+	center	52707	PeakInsideFeature	NA	ENSG00000048707.9	VPS13D	any_internal	0.04059	0.02263	0	0	0.60725
chr1	12396820	12396830	Esrrg_MA0643.1	11.40499	+	chr1	12396506	12396965	ChRCC	gene	12290123	12572099	+	center	34376	PeakInsideFeature	NA	ENSG00000048707.9	VPS13D	any_internal	0.0721	0.013	0	0	1.76295
chr1	12402808	12402818	Esrrg_MA0643.1	11.40499	+	chr1	12402420	12403083	ChRCC,ccRCC	gene	12290123	12572099	+	center	28360	PeakInsideFeature	NA	ENSG00000048707.9	VPS13D	any_internal	0.12833	0.03123	1	0	1.70597
chr1	12419977	12419987	Esrrg_MA0643.1	8.28955	-	chr1	12419535	12420303	ChRCC,ccRCC	gene	12290123	12572099	+	center	11192	PeakInsideFeature	NA	ENSG00000048707.9	VPS13D	any_internal	0.08853	0.03784	0	0	1.01683
chr1	12436645	12436655	Esrrg_MA0643.1	10.57489	+	chr1	12436159	12437508	ChRCC,ccRCC	gene	12290123	12572099	+	center	5722	PeakInsideFeature	NA	ENSG00000048707.9	VPS13D	any_internal	0.01634	0.02209	0	0	-0.26922
chr1	12453974	12453984	Esrrg_MA0643.1	7.25881	-	chr1	12453890	12454102	ccRCC	gene	12290123	12572099	+	center	22885	PeakInsideFeature	NA	ENSG00000048707.9	VPS13D	any_internal	0.01621	0.02118	0	0	-0.23653
chr1	12458812	12458822	Esrrg_MA0643.1	7.19322	-	chr1	12458590	12459030	ccRCC	gene	12290123	12572099	+	center	27699	PeakInsideFeature	NA	ENSG00000048707.9	VPS13D	any_internal	0.01535	0.01164	0	0	0.21293
chr1	12460574	12460584	Esrrg_MA0643.1	9.25069	-	chr1	12459957	12461409	ChRCC	gene	12290123	12572099	+	center	29572	PeakInsideFeature	NA	ENSG00000048707.9	VPS13D	any_internal	0.09515	0.02502	0	0	1.54127
chr1	12461093	12461103	Esrrg_MA0643.1	9.8462	-	chr1	12459957	12461409	ChRCC	gene	12290123	12572099	+	center	29572	PeakInsideFeature	NA	ENSG00000048707.9	VPS13D	any_internal	0.19346	0.01695	1	0	2.84068
chr1	12465631	12465641	Esrrg_MA0643.1	7.36553	-	chr1	12465487	12466122	ccRCC	gene	12290123	12572099	+	center	34693	PeakInsideFeature	NA	ENSG00000048707.9	VPS13D	any_internal	0.026	0.0461	0	0	-0.61667
chr1	12465782	12465792	Esrrg_MA0643.1	7.31875	-	chr1	12465487	12466122	ccRCC	gene	12290123	12572099	+	center	34693	PeakInsideFeature	NA	ENSG00000048707.9	VPS13D	any_internal	0.02508	0.03899	0	0	-0.46291
chr1	12482835	12482845	Esrrg_MA0643.1	10.8264	+	chr1	12482784	12483140	ccRCC	gene	12290123	12572099	+	center	51851	PeakInsideFeature	NA	ENSG00000048707.9	VPS13D	any_internal	0.01651	0.02262	0	0	-0.28296
chr1	12491787	12491797	Esrrg_MA0643.1	11.04038	+	chr1	12491599	12491874	ChRCC	gene	12290123	12572099	+	center	60625	PeakInsideFeature	NA	ENSG00000048707.9	VPS13D	any_internal	0.0538	0.01952	0	0	1.06933
chr1	12495681	12495691	Esrrg_MA0643.1	7.49312	+	chr1	12495484	12496526	ccRCC	gene	12290123	12572099	+	center	64894	PeakInsideFeature	NA	ENSG00000048707.9	VPS13D	any_internal	0.01297	0.04507	0	0	-1.20278
chr1	12508126	12508136	Esrrg_MA0643.1	7.84027	+	chr1	12507891	12510161	ChRCC,ccRCC	gene	12290123	12572099	+	end	63073	PeakInsideFeature	NA	ENSG00000048707.9	VPS13D	any_internal	0.01578	0.13863	0	1	-2.45222
chr1	12509203	12509213	Esrrg_MA0643.1	9.82927	+	chr1	12507891	12510161	ChRCC,ccRCC	gene	12290123	12572099	+	end	63073	PeakInsideFeature	NA	ENSG00000048707.9	VPS13D	any_internal	0.03952	0.03637	0	0	0.09159
chr1	12513688	12513698	Esrrg_MA0643.1	7.31875	+	chr1	12513184	12515540	ChRCC,ccRCC	gene	12290123	12572099	+	end	57737	PeakInsideFeature	NA	ENSG00000048707.9	VPS13D	any_internal	0.40122	0.03118	1	0	3.26786
chr1	12533275	12533285	Esrrg_MA0643.1	7.45946	+	chr1	12532909	12533701	ChRCC,ccRCC	gene	12290123	12572099	+	end	38794	PeakInsideFeature	NA	ENSG00000048707.9	VPS13D	any_internal	0.01777	0.02653	0	0	-0.3756
chr1	12561915	12561925	Esrrg_MA0643.1	8.27048	-	chr1	12561818	12562400	ChRCC,ccRCC	gene	12567299	12567451	+	start	5190	Upstream	NA	ENSG00000239149.1	SNORA59A	any_promoter	0.04315	0.02513	0	0	0.57477
chr1	12572448	12572458	Esrrg_MA0643.1	8.40915	+	chr1	12570341	12572502	ChRCC,ccRCC	gene	12290123	12572099	+	end	678	OverlapEnd	NA	ENSG00000048707.9	VPS13D	any_internal	0.02456	0.02373	0	0	0.03342
chr1	12585947	12585957	Esrrg_MA0643.1	7.82715	-	chr1	12585109	12586067	ccRCC	gene	12587765	12588462	+	start	2177	Upstream	NA	ENSG00000229484.1	RP5-888M10.2	any_promoter	0.01954	0.05222	0	0	-1.03317
chr1	12588823	12588833	Esrrg_MA0643.1	8.27048	+	chr1	12587459	12589136	ChRCC,ccRCC	gene	12587765	12588462	+	start	532	FeatureInsidePeak	NA	ENSG00000229484.1	RP5-888M10.2	any_promoter	0.08714	0.17987	0	1	-0.95479
chr1	12604537	12604547	Esrrg_MA0643.1	10.8264	+	chr1	12603782	12604642	ChRCC	gene	12587765	12588462	+	end	15750	Downstream	NA	ENSG00000229484.1	RP5-888M10.2	distal_enhancer	0.02364	0.02459	0	0	-0.03828
chr1	12616597	12616607	Esrrg_MA0643.1	8.54065	-	chr1	12616280	12617080	ChRCC,ccRCC	gene	12627938	12677737	-	end	11258	Downstream	NA	ENSG00000162496.4	DHRS3	distal_enhancer	0.15812	0.1586	1	1	-0.00407
chr1	12627684	12627694	Esrrg_MA0643.1	8.14884	+	chr1	12625917	12627921	ChRCC,ccRCC	gene	12627938	12677737	-	end	1019	Downstream	NA	ENSG00000162496.4	DHRS3	distal_enhancer	0.06696	0.05486	0	0	0.24102
chr1	12648430	12648440	Esrrg_MA0643.1	10.57489	+	chr1	12648429	12648631	ccRCC	gene	12627938	12677737	-	center	4307	PeakInsideFeature	NA	ENSG00000162496.4	DHRS3	any_internal	0.04576	0.02983	0	0	0.46852
chr1	12654079	12654089	Esrrg_MA0643.1	9.99631	-	chr1	12653545	12654273	ccRCC	gene	12627938	12677737	-	center	1072	PeakInsideFeature	NA	ENSG00000162496.4	DHRS3	any_internal	0.04796	0.11166	0	1	-1.04819
chr1	12656788	12656798	Esrrg_MA0643.1	8.75463	+	chr1	12654705	12656819	ChRCC,ccRCC	gene	12627938	12677737	-	center	2925	PeakInsideFeature	NA	ENSG00000162496.4	DHRS3	any_internal	0.07592	0.1708	0	1	-1.05867
chr1	12660367	12660377	Esrrg_MA0643.1	8.40915	-	chr1	12660284	12660826	ChRCC,ccRCC	gene	12627938	12677737	-	center	7718	PeakInsideFeature	NA	ENSG00000162496.4	DHRS3	any_internal	0.17577	0.16389	1	1	0.09446
chr1	12660552	12660562	Esrrg_MA0643.1	10.11636	+	chr1	12660284	12660826	ChRCC,ccRCC	gene	12627938	12677737	-	center	7718	PeakInsideFeature	NA	ENSG00000162496.4	DHRS3	any_internal	0.52281	0.26712	1	1	0.93891
chr1	12661872	12661882	Esrrg_MA0643.1	9.96795	-	chr1	12661146	12662602	ChRCC,ccRCC	gene	12627938	12677737	-	center	9037	PeakInsideFeature	NA	ENSG00000162496.4	DHRS3	any_internal	0.04485	0.06881	0	0	-0.50974
chr1	12675871	12675881	Esrrg_MA0643.1	9.46467	+	chr1	12675197	12677321	ChRCC,ccRCC	gene	12627938	12677737	-	start	1478	PeakInsideFeature	NA	ENSG00000162496.4	DHRS3	any_internal	0.08012	0.15057	0	1	-0.8216
chr1	12679613	12679623	Esrrg_MA0643.1	8.27048	-	chr1	12677567	12680954	ChRCC,ccRCC	gene	12678905	12679250	-	start	10	FeatureInsidePeak	NA	ENSG00000272482.1	RP11-474O21.5	any_promoter	0.28269	0.32803	1	1	-0.20667
chr1	12680174	12680184	Esrrg_MA0643.1	10.69495	+	chr1	12677567	12680954	ChRCC,ccRCC	gene	12678905	12679250	-	start	10	FeatureInsidePeak	NA	ENSG00000272482.1	RP11-474O21.5	any_promoter	0.04208	0.10214	0	0	-1.08204
chr1	12696401	12696411	Esrrg_MA0643.1	10.57489	+	chr1	12696221	12698228	ChRCC,ccRCC	gene	12704565	12727097	+	start	7341	Upstream	NA	ENSG00000204518.2	AADACL4	any_promoter	0.03317	0.09738	0	0	-1.2818
chr1	12709977	12709987	Esrrg_MA0643.1	10.21029	-	chr1	12709611	12710608	ChRCC,ccRCC	gene	12704565	12727097	+	start	5544	PeakInsideFeature	NA	ENSG00000204518.2	AADACL4	any_internal	0.10328	0.02602	1	0	1.6083
chr1	12753300	12753310	Esrrg_MA0643.1	10.57489	-	chr1	12753106	12753848	ccRCC	gene	12752924	12753036	+	start	553	Downstream	NA	ENSG00000226166.2	RP11-474O21.2	any_promoter	0.01115	0.01443	0	0	-0.19361
chr1	12845683	12845693	Esrrg_MA0643.1	7.56044	+	chr1	12845480	12845747	ChRCC	gene	12851545	12856777	+	start	5932	Upstream	NA	ENSG00000116721.9	PRAMEF1	any_promoter	0.01309	0.01408	0	0	-0.05652
chr1	12870714	12870724	Esrrg_MA0643.1	8.67932	-	chr1	12870573	12871760	ccRCC	gene	12882548	12883022	-	end	11382	Downstream	NA	ENSG00000228338.1	RP5-845O24.8	distal_enhancer	0.01688	0.01436	0	0	0.13323
chr1	12909670	12909680	Esrrg_MA0643.1	7.69911	-	chr1	12909580	12909953	ccRCC	gene	12907260	12908578	-	start	1188	Upstream	NA	ENSG00000179172.7	HNRNPCL1	any_promoter	0.01388	0.02519	0	0	-0.52843
chr1	12911836	12911846	Esrrg_MA0643.1	8.40915	+	chr1	12911515	12912633	ChRCC,ccRCC	gene	12907260	12908578	-	start	3496	Upstream	NA	ENSG00000179172.7	HNRNPCL1	any_promoter	0.01266	0.01658	0	0	-0.21537
chr1	12912148	12912158	Esrrg_MA0643.1	8.40915	+	chr1	12911515	12912633	ChRCC,ccRCC	gene	12907260	12908578	-	start	3496	Upstream	NA	ENSG00000179172.7	HNRNPCL1	any_promoter	0.01475	0.01698	0	0	-0.11683
chr1	13185395	13185405	Esrrg_MA0643.1	7.69911	-	chr1	13185224	13185934	ccRCC	gene	13182959	13184326	-	start	1253	Upstream	NA	ENSG00000179412.8	HNRNPCP5	any_promoter	0.01192	0.03707	0	0	-1.04638
chr1	13203262	13203272	Esrrg_MA0643.1	9.38936	+	chr1	13203141	13203447	ccRCC	gene	13196269	13199067	+	end	4227	Downstream	NA	ENSG00000224199.1	WI2-2994D6.1	distal_enhancer	0.01218	0.02272	0	0	-0.52768
chr1	13808092	13808102	Esrrg_MA0643.1	8.40915	-	chr1	13808042	13808254	ccRCC	gene	13801444	13840543	-	end	6704	PeakInsideFeature	NA	ENSG00000162494.5	LRRC38	any_internal	0.00876	0.01413	0	0	-0.33642
chr1	13835747	13835757	Esrrg_MA0643.1	10.11636	-	chr1	13835683	13835943	ccRCC	gene	13839714	13842765	+	start	3901	Upstream	NA	ENSG00000259961.1	RP4-597A16.2	any_promoter	0.01394	0.0226	0	0	-0.41999
chr1	13868161	13868171	Esrrg_MA0643.1	7.56044	-	chr1	13867535	13868300	ccRCC	gene	13881495	13882189	+	start	13578	Upstream	NA	ENSG00000215909.3	RP4-597A16.3	distal_enhancer	0.01296	0.02818	0	0	-0.69377
chr1	13875519	13875529	Esrrg_MA0643.1	9.96795	+	chr1	13875518	13875905	ccRCC	gene	13881495	13882189	+	start	5784	Upstream	NA	ENSG00000215909.3	RP4-597A16.3	any_promoter	0.01267	0.01702	0	0	-0.23706
chr1	13920892	13920902	Esrrg_MA0643.1	7.24548	-	chr1	13919775	13920944	ChRCC,ccRCC	gene	13909959	13944452	+	center	6846	PeakInsideFeature	NA	ENSG00000162493.12	PDPN	any_internal	0.00921	0.01836	0	0	-0.52391
chr1	13950303	13950313	Esrrg_MA0643.1	7.45946	+	chr1	13948973	13950388	ccRCC	gene	13949678	13949779	-	start	99	FeatureInsidePeak	NA	ENSG00000222952.1	RNA5SP41	any_promoter	0.01222	0.02636	0	0	-0.67034
chr1	13992477	13992487	Esrrg_MA0643.1	7.53624	+	chr1	13992011	13992836	ChRCC,ccRCC	gene	13983805	13986405	-	start	6018	Upstream	NA	ENSG00000237445.2	CTA-520D8.2	any_promoter	0.04697	0.03362	0	0	0.37257
chr1	14026384	14026394	Esrrg_MA0643.1	7.62341	-	chr1	14026092	14028111	ChRCC,ccRCC	gene	14026692	14151574	+	start	409	OverlapStart	NA	ENSG00000116731.18	PRDM2	any_promoter	0.02383	0.02142	0	0	0.10137
chr1	14052283	14052293	Esrrg_MA0643.1	8.40915	-	chr1	14052131	14052729	ChRCC,ccRCC	gene	14026692	14151574	+	start	25738	PeakInsideFeature	NA	ENSG00000116731.18	PRDM2	any_internal	0.05898	0.01869	0	0	1.21804
chr1	14088938	14088948	Esrrg_MA0643.1	7.49312	-	chr1	14088922	14089468	ChRCC,ccRCC	gene	14026692	14151574	+	center	62	PeakInsideFeature	NA	ENSG00000116731.18	PRDM2	any_internal	0.02956	0.02249	0	0	0.27126
chr1	14089144	14089154	Esrrg_MA0643.1	7.67056	+	chr1	14088922	14089468	ChRCC,ccRCC	gene	14026692	14151574	+	center	62	PeakInsideFeature	NA	ENSG00000116731.18	PRDM2	any_internal	0.02265	0.01326	0	0	0.46089
chr1	14091921	14091931	Esrrg_MA0643.1	8.1743	-	chr1	14091512	14092005	ChRCC,ccRCC	gene	14026692	14151574	+	center	2625	PeakInsideFeature	NA	ENSG00000116731.18	PRDM2	any_internal	0.037	0.02233	0	0	0.51727
chr1	14092579	14092589	Esrrg_MA0643.1	10.69495	-	chr1	14092535	14092735	ChRCC	gene	14026692	14151574	+	center	3502	PeakInsideFeature	NA	ENSG00000116731.18	PRDM2	any_internal	0.02979	0.01299	0	0	0.74913
chr1	14094558	14094568	Esrrg_MA0643.1	7.67056	-	chr1	14094258	14094747	ChRCC	gene	14026692	14151574	+	center	5369	PeakInsideFeature	NA	ENSG00000116731.18	PRDM2	any_internal	0.01644	0.00794	0	0	0.5191
chr1	14119490	14119500	Esrrg_MA0643.1	7.24548	-	chr1	14119283	14119580	ccRCC	gene	14026692	14151574	+	center	30298	PeakInsideFeature	NA	ENSG00000116731.18	PRDM2	any_internal	0.01652	0.01937	0	0	-0.13886
chr1	14128670	14128680	Esrrg_MA0643.1	7.24548	-	chr1	14126917	14128858	ChRCC,ccRCC	gene	14026692	14151574	+	end	23687	PeakInsideFeature	NA	ENSG00000116731.18	PRDM2	any_internal	0.03069	0.02663	0	0	0.1453
chr1	14137767	14137777	Esrrg_MA0643.1	7.82715	+	chr1	14137564	14138112	ccRCC	gene	14026692	14151574	+	end	13736	PeakInsideFeature	NA	ENSG00000116731.18	PRDM2	any_internal	0.01849	0.0257	0	0	-0.30908
chr1	14141963	14141973	Esrrg_MA0643.1	9.0161	-	chr1	14141772	14142070	ChRCC	gene	14026692	14151574	+	end	9653	PeakInsideFeature	NA	ENSG00000116731.18	PRDM2	any_internal	0.02825	0.01453	0	0	0.60721
chr1	14154680	14154690	Esrrg_MA0643.1	9.99631	-	chr1	14154133	14156245	ChRCC,ccRCC	gene	14026692	14151574	+	end	3615	Downstream	NA	ENSG00000116731.18	PRDM2	distal_enhancer	0.02058	0.02402	0	0	-0.14615
chr1	14174032	14174042	Esrrg_MA0643.1	8.65416	+	chr1	14173930	14174636	ChRCC	gene	14026692	14151574	+	end	22709	Downstream	NA	ENSG00000116731.18	PRDM2	distal_enhancer	0.02414	0.01164	0	0	0.61904
chr1	14174397	14174407	Esrrg_MA0643.1	9.38936	-	chr1	14173930	14174636	ChRCC	gene	14026692	14151574	+	end	22709	Downstream	NA	ENSG00000116731.18	PRDM2	distal_enhancer	0.01239	0.00856	0	0	0.24994
chr1	14210719	14210729	Esrrg_MA0643.1	7.36553	+	chr1	14210330	14210793	ccRCC	NA	NA	NA	NA	NA	NA	NA	NA	NA	NA	NA	0.00728	0.01909	0	0	-0.69835
chr1	14215357	14215367	Esrrg_MA0643.1	7.53273	+	chr1	14215292	14215530	ChRCC	NA	NA	NA	NA	NA	NA	NA	NA	NA	NA	NA	0.01606	0.01217	0	0	0.21791
chr1	14248181	14248191	Esrrg_MA0643.1	9.99631	-	chr1	14247736	14248728	ChRCC,ccRCC	NA	NA	NA	NA	NA	NA	NA	NA	NA	NA	NA	0.05409	0.01874	0	0	1.11222
chr1	14283368	14283378	Esrrg_MA0643.1	7.20507	+	chr1	14282821	14283589	ChRCC	NA	NA	NA	NA	NA	NA	NA	NA	NA	NA	NA	0.02378	0.01006	0	0	0.70565
chr1	14344034	14344044	Esrrg_MA0643.1	7.82406	+	chr1	14343644	14345135	ChRCC,ccRCC	NA	NA	NA	NA	NA	NA	NA	NA	NA	NA	NA	0.21382	0.03423	1	0	2.29606
chr1	14435552	14435562	Esrrg_MA0643.1	8.72743	-	chr1	14435164	14435884	ccRCC	gene	14450727	14450830	-	end	15203	Downstream	NA	ENSG00000252151.1	RNU6-1265P	distal_enhancer	0.01589	0.05281	0	0	-1.22575
chr1	14440228	14440238	Esrrg_MA0643.1	10.57489	-	chr1	14440171	14441031	ChRCC,ccRCC	gene	14450727	14450830	-	end	10126	Downstream	NA	ENSG00000252151.1	RNU6-1265P	distal_enhancer	0.02131	0.03243	0	0	-0.41899
chr1	14462781	14462791	Esrrg_MA0643.1	9.99631	-	chr1	14462773	14463653	ChRCC	gene	14450727	14450830	-	start	12383	Upstream	NA	ENSG00000252151.1	RNU6-1265P	distal_enhancer	0.01761	0.01569	0	0	0.09779
chr1	14515721	14515731	Esrrg_MA0643.1	10.57489	+	chr1	14515525	14517576	ChRCC,ccRCC	gene	14548385	14549613	-	end	31835	Downstream	NA	ENSG00000231606.1	RP11-344F13.1	distal_enhancer	0.03682	0.01471	0	0	0.87781
chr1	14607433	14607443	Esrrg_MA0643.1	9.99631	+	chr1	14607336	14608115	ChRCC	NA	NA	NA	NA	NA	NA	NA	NA	NA	NA	NA	0.05126	0.02077	0	0	0.9556
chr1	14630062	14630072	Esrrg_MA0643.1	7.25554	+	chr1	14629477	14630165	ccRCC	gene	14675449	14677518	-	end	45628	Downstream	NA	ENSG00000234593.1	RP4-704D23.1	distal_enhancer	0.01357	0.03422	0	0	-0.86202
chr1	14672782	14672792	Esrrg_MA0643.1	7.45657	+	chr1	14672509	14673335	ccRCC	gene	14675449	14677518	-	end	2527	Downstream	NA	ENSG00000234593.1	RP4-704D23.1	distal_enhancer	0.01513	0.04426	0	0	-1.0609
chr1	14719147	14719157	Esrrg_MA0643.1	7.16864	-	chr1	14718728	14720052	ccRCC	gene	14675449	14677518	-	start	41872	Upstream	NA	ENSG00000234593.1	RP4-704D23.1	distal_enhancer	0.02016	0.16183	0	1	-2.44583
chr1	14753254	14753264	Esrrg_MA0643.1	7.69911	+	chr1	14753150	14753796	ChRCC,ccRCC	NA	NA	NA	NA	NA	NA	NA	NA	NA	NA	NA	0.02921	0.0183	0	0	0.44765
chr1	14775360	14775370	Esrrg_MA0643.1	9.82927	+	chr1	14775205	14775465	ccRCC	NA	NA	NA	NA	NA	NA	NA	NA	NA	NA	NA	0.01106	0.01766	0	0	-0.36753
chr1	14813353	14813363	Esrrg_MA0643.1	7.96885	-	chr1	14812788	14813964	ccRCC	NA	NA	NA	NA	NA	NA	NA	NA	NA	NA	NA	0.0112	0.11788	0	1	-2.50107
chr1	14814318	14814328	Esrrg_MA0643.1	9.25791	+	chr1	14814109	14815055	ccRCC	NA	NA	NA	NA	NA	NA	NA	NA	NA	NA	NA	0.01032	0.02981	0	0	-0.91503
chr1	14869335	14869345	Esrrg_MA0643.1	8.38792	+	chr1	14868867	14870357	ccRCC	NA	NA	NA	NA	NA	NA	NA	NA	NA	NA	NA	0.01652	0.04206	0	0	-0.93012
chr1	14870050	14870060	Esrrg_MA0643.1	8.67932	-	chr1	14868867	14870357	ccRCC	NA	NA	NA	NA	NA	NA	NA	NA	NA	NA	NA	0.01323	0.02664	0	0	-0.62122
chr1	14876970	14876980	Esrrg_MA0643.1	8.27048	+	chr1	14876498	14877078	ChRCC	gene	14925199	15444539	+	start	48411	Upstream	NA	ENSG00000189337.11	KAZN	distal_enhancer	0.04578	0.04035	0	0	0.14319
chr1	14886310	14886320	Esrrg_MA0643.1	10.8264	-	chr1	14885871	14886710	ChRCC	gene	14925199	15444539	+	start	38909	Upstream	NA	ENSG00000189337.11	KAZN	distal_enhancer	0.07808	0.02022	0	0	1.4923
chr1	14887669	14887679	Esrrg_MA0643.1	7.36553	-	chr1	14887437	14887863	ChRCC,ccRCC	gene	14925199	15444539	+	start	37549	Upstream	NA	ENSG00000189337.11	KAZN	distal_enhancer	0.02054	0.03614	0	0	-0.56955
chr1	14937098	14937108	Esrrg_MA0643.1	8.40915	+	chr1	14936875	14937813	ccRCC	gene	14925199	15444539	+	start	12145	PeakInsideFeature	NA	ENSG00000189337.11	KAZN	any_internal	0.01318	0.0253	0	0	-0.57278
chr1	14954501	14954511	Esrrg_MA0643.1	7.69911	-	chr1	14953747	14954843	ccRCC	gene	14925199	15444539	+	start	29096	PeakInsideFeature	NA	ENSG00000189337.11	KAZN	any_internal	0.01053	0.0223	0	0	-0.61331
chr1	14974331	14974341	Esrrg_MA0643.1	8.36283	+	chr1	14973871	14974736	ccRCC	gene	14925199	15444539	+	start	49104	PeakInsideFeature	NA	ENSG00000189337.11	KAZN	any_internal	0.00818	0.02603	0	0	-0.92482
chr1	14974491	14974501	Esrrg_MA0643.1	9.0161	+	chr1	14973871	14974736	ccRCC	gene	14925199	15444539	+	start	49104	PeakInsideFeature	NA	ENSG00000189337.11	KAZN	any_internal	0.01372	0.04478	0	0	-1.15217
chr1	14999168	14999178	Esrrg_MA0643.1	7.69911	+	chr1	14998542	14999340	ccRCC	gene	14925199	15444539	+	start	73742	PeakInsideFeature	NA	ENSG00000189337.11	KAZN	any_internal	0.00934	0.01866	0	0	-0.5293
chr1	15044104	15044114	Esrrg_MA0643.1	8.36283	-	chr1	15043915	15044190	ccRCC	gene	14925199	15444539	+	start	118853	PeakInsideFeature	NA	ENSG00000189337.11	KAZN	any_internal	0.00736	0.02419	0	0	-0.91348
chr1	15060492	15060502	Esrrg_MA0643.1	7.94412	-	chr1	15058112	15060719	ChRCC,ccRCC	gene	14925199	15444539	+	center	125454	PeakInsideFeature	NA	ENSG00000189337.11	KAZN	any_internal	0.01577	0.06699	0	0	-1.51875
chr1	15068684	15068694	Esrrg_MA0643.1	9.38936	-	chr1	15068571	15070198	ccRCC	gene	14925199	15444539	+	center	115485	PeakInsideFeature	NA	ENSG00000189337.11	KAZN	any_internal	0.00909	0.07916	0	0	-2.12842
chr1	15071408	15071418	Esrrg_MA0643.1	10.57489	+	chr1	15071101	15071776	ccRCC	gene	14925199	15444539	+	center	113431	PeakInsideFeature	NA	ENSG00000189337.11	KAZN	any_internal	0.01078	0.02917	0	0	-0.86276
chr1	15092519	15092529	Esrrg_MA0643.1	8.07557	+	chr1	15092029	15092860	ChRCC,ccRCC	gene	14925199	15444539	+	center	92425	PeakInsideFeature	NA	ENSG00000189337.11	KAZN	any_internal	0.01792	0.19043	0	1	-2.77116
chr1	15104456	15104466	Esrrg_MA0643.1	7.31875	+	chr1	15104240	15104592	ccRCC	gene	14925199	15444539	+	center	80453	PeakInsideFeature	NA	ENSG00000189337.11	KAZN	any_internal	0.00955	0.01624	0	0	-0.39507
chr1	15105637	15105647	Esrrg_MA0643.1	9.0161	+	chr1	15105450	15105979	ccRCC	gene	14925199	15444539	+	center	79155	PeakInsideFeature	NA	ENSG00000189337.11	KAZN	any_internal	0.01369	0.032	0	0	-0.78367
chr1	15109752	15109762	Esrrg_MA0643.1	8.72743	+	chr1	15109444	15109816	ccRCC	gene	14925199	15444539	+	center	75239	PeakInsideFeature	NA	ENSG00000189337.11	KAZN	any_internal	0.01078	0.02218	0	0	-0.59206
chr1	15112834	15112844	Esrrg_MA0643.1	11.04038	+	chr1	15112287	15113369	ChRCC,ccRCC	gene	14925199	15444539	+	center	72041	PeakInsideFeature	NA	ENSG00000189337.11	KAZN	any_internal	0.01565	0.26653	0	1	-3.34726
chr1	15156352	15156362	Esrrg_MA0643.1	7.89734	+	chr1	15156021	15156543	ccRCC	gene	14925199	15444539	+	center	28587	PeakInsideFeature	NA	ENSG00000189337.11	KAZN	any_internal	0.01017	0.06696	0	0	-1.84727
chr1	15162344	15162354	Esrrg_MA0643.1	7.17163	-	chr1	15161917	15162979	ccRCC	gene	14925199	15444539	+	center	22421	PeakInsideFeature	NA	ENSG00000189337.11	KAZN	any_internal	0.00894	0.04149	0	0	-1.36625
chr1	15176816	15176826	Esrrg_MA0643.1	10.57489	-	chr1	15176697	15179744	ChRCC,ccRCC	gene	14925199	15444539	+	center	6649	PeakInsideFeature	NA	ENSG00000189337.11	KAZN	any_internal	0.02009	0.07223	0	0	-1.40097
chr1	15193547	15193557	Esrrg_MA0643.1	8.27048	-	chr1	15193537	15193993	ccRCC	gene	14925199	15444539	+	center	8896	PeakInsideFeature	NA	ENSG00000189337.11	KAZN	any_internal	0.01075	0.01862	0	0	-0.43376
chr1	15196610	15196620	Esrrg_MA0643.1	10.21029	-	chr1	15196233	15196675	ChRCC	gene	14925199	15444539	+	center	11585	PeakInsideFeature	NA	ENSG00000189337.11	KAZN	any_internal	0.02098	0.02388	0	0	-0.1227
chr1	15196622	15196632	Esrrg_MA0643.1	10.33034	-	chr1	15196233	15196675	ChRCC	gene	14925199	15444539	+	center	11585	PeakInsideFeature	NA	ENSG00000189337.11	KAZN	any_internal	0.02098	0.02388	0	0	-0.1227
chr1	15207314	15207324	Esrrg_MA0643.1	9.0161	-	chr1	15206687	15208908	ChRCC,ccRCC	gene	14925199	15444539	+	center	22928	PeakInsideFeature	NA	ENSG00000189337.11	KAZN	any_internal	0.02217	0.06389	0	0	-1.15848
chr1	15222055	15222065	Esrrg_MA0643.1	9.96795	-	chr1	15221262	15222442	ChRCC,ccRCC	gene	14925199	15444539	+	center	36983	PeakInsideFeature	NA	ENSG00000189337.11	KAZN	any_internal	0.01142	0.12865	0	1	-2.60247
chr1	15236703	15236713	Esrrg_MA0643.1	7.16864	-	chr1	15236421	15238336	ChRCC,ccRCC	gene	14925199	15444539	+	center	52509	PeakInsideFeature	NA	ENSG00000189337.11	KAZN	any_internal	0.02232	0.14411	0	1	-2.19575
chr1	15239790	15239800	Esrrg_MA0643.1	7.53273	+	chr1	15239586	15241062	ChRCC,ccRCC	gene	14925199	15444539	+	center	55455	PeakInsideFeature	NA	ENSG00000189337.11	KAZN	any_internal	0.02079	0.02553	0	0	-0.19654
chr1	15256302	15256312	Esrrg_MA0643.1	7.56044	+	chr1	15255728	15258398	ChRCC,ccRCC	gene	14925199	15444539	+	center	72194	PeakInsideFeature	NA	ENSG00000189337.11	KAZN	any_internal	0.12453	0.10804	1	1	0.18616
chr1	15269650	15269660	Esrrg_MA0643.1	7.53273	-	chr1	15268271	15270006	ChRCC,ccRCC	gene	14925199	15444539	+	center	84269	PeakInsideFeature	NA	ENSG00000189337.11	KAZN	any_internal	0.16729	0.13513	1	1	0.28575
chr1	15279255	15279265	Esrrg_MA0643.1	8.30606	+	chr1	15279136	15279920	ChRCC,ccRCC	gene	14925199	15444539	+	center	94659	PeakInsideFeature	NA	ENSG00000189337.11	KAZN	any_internal	0.0201	0.08785	0	0	-1.64678
chr1	15298739	15298749	Esrrg_MA0643.1	11.40499	-	chr1	15297743	15298899	ChRCC,ccRCC	gene	14925199	15444539	+	center	113452	PeakInsideFeature	NA	ENSG00000189337.11	KAZN	any_internal	0.04823	0.04972	0	0	-0.03544
chr1	15303909	15303919	Esrrg_MA0643.1	8.75463	+	chr1	15303499	15304858	ChRCC,ccRCC	gene	14925199	15444539	+	center	119309	PeakInsideFeature	NA	ENSG00000189337.11	KAZN	any_internal	0.45032	0.14737	1	1	1.53837
chr1	15335610	15335620	Esrrg_MA0643.1	7.24548	+	chr1	15333452	15336143	ChRCC,ccRCC	gene	14925199	15444539	+	end	109742	PeakInsideFeature	NA	ENSG00000189337.11	KAZN	any_internal	0.01741	0.10073	0	0	-1.9499
chr1	15354285	15354295	Esrrg_MA0643.1	8.27048	-	chr1	15353845	15355431	ChRCC,ccRCC	gene	14925199	15444539	+	end	89901	PeakInsideFeature	NA	ENSG00000189337.11	KAZN	any_internal	0.20478	0.45139	1	1	-1.0971
chr1	15443623	15443633	Esrrg_MA0643.1	7.69016	+	chr1	15442848	15444288	ChRCC,ccRCC	gene	14925199	15444539	+	end	971	PeakInsideFeature	NA	ENSG00000189337.11	KAZN	any_internal	0.4236	0.01595	1	0	3.97727
chr1	15464516	15464526	Esrrg_MA0643.1	9.96795	+	chr1	15464142	15464911	ChRCC,ccRCC	gene	15442447	15478960	-	center	3823	PeakInsideFeature	NA	ENSG00000175147.7	TMEM51-AS1	any_internal	0.08167	0.12416	0	1	-0.54115
chr1	15473794	15473804	Esrrg_MA0643.1	7.69911	+	chr1	15473351	15473857	ccRCC	gene	15479027	15546976	+	start	5423	Upstream	NA	ENSG00000171729.9	TMEM51	any_promoter	0.02624	0.03801	0	0	-0.38993
chr1	15500590	15500600	Esrrg_MA0643.1	7.56044	+	chr1	15499989	15501093	ChRCC,ccRCC	gene	15490839	15497813	-	start	2728	Upstream	NA	ENSG00000204464.3	C1orf195	any_promoter	0.44766	0.10031	1	0	2.03612
chr1	15506264	15506274	Esrrg_MA0643.1	7.81191	-	chr1	15505185	15507227	ChRCC,ccRCC	gene	15490839	15497813	-	start	8393	Upstream	NA	ENSG00000204464.3	C1orf195	any_promoter	0.09351	0.0474	0	0	0.83218
chr1	15508161	15508171	Esrrg_MA0643.1	7.16638	+	chr1	15507609	15508506	ChRCC,ccRCC	gene	15479027	15546976	+	center	4944	PeakInsideFeature	NA	ENSG00000171729.9	TMEM51	any_internal	0.38701	0.04466	1	0	2.82287
chr1	15514088	15514098	Esrrg_MA0643.1	8.9018	-	chr1	15513289	15515699	ChRCC,ccRCC	gene	15479027	15546976	+	center	1493	PeakInsideFeature	NA	ENSG00000171729.9	TMEM51	any_internal	0.12813	0.06832	1	0	0.80534
chr1	15523937	15523947	Esrrg_MA0643.1	7.31875	-	chr1	15523415	15524191	ChRCC,ccRCC	gene	15518323	15519341	-	start	4462	Upstream	NA	ENSG00000215720.4	RP1-21O18.3	any_promoter	0.08614	0.2859	0	1	-1.605
chr1	15533420	15533430	Esrrg_MA0643.1	10.21029	-	chr1	15532788	15534831	ChRCC,ccRCC	gene	15479027	15546976	+	end	13167	PeakInsideFeature	NA	ENSG00000171729.9	TMEM51	any_internal	0.15884	0.15695	1	1	0.01608
chr1	15539093	15539103	Esrrg_MA0643.1	8.40915	-	chr1	15538906	15540463	ChRCC,ccRCC	gene	15479027	15546976	+	end	7292	PeakInsideFeature	NA	ENSG00000171729.9	TMEM51	any_internal	0.07383	0.05233	0	0	0.41775
chr1	15545460	15545470	Esrrg_MA0643.1	7.36553	-	chr1	15544853	15546817	ChRCC,ccRCC	gene	15479027	15546976	+	end	1141	PeakInsideFeature	NA	ENSG00000171729.9	TMEM51	any_internal	0.02828	0.05265	0	0	-0.68683
chr1	15550868	15550878	Esrrg_MA0643.1	7.31875	-	chr1	15550434	15551741	ChRCC,ccRCC	gene	15479027	15546976	+	end	4111	Downstream	NA	ENSG00000171729.9	TMEM51	distal_enhancer	0.05297	0.10996	0	1	-0.91182
chr1	15575069	15575079	Esrrg_MA0643.1	7.29039	-	chr1	15574903	15575931	ChRCC,ccRCC	gene	15573767	15726779	+	start	1650	PeakInsideFeature	NA	ENSG00000142621.15	FHAD1	any_internal	0.0224	0.03974	0	0	-0.5933
chr1	15575466	15575476	Esrrg_MA0643.1	7.20507	-	chr1	15574903	15575931	ChRCC,ccRCC	gene	15573767	15726779	+	start	1650	PeakInsideFeature	NA	ENSG00000142621.15	FHAD1	any_internal	0.03389	0.03166	0	0	0.07237
chr1	15578700	15578710	Esrrg_MA0643.1	8.28955	+	chr1	15578552	15579754	ccRCC	gene	15573767	15726779	+	start	5386	PeakInsideFeature	NA	ENSG00000142621.15	FHAD1	any_internal	0.01457	0.02794	0	0	-0.59377
chr1	15587764	15587774	Esrrg_MA0643.1	9.99631	+	chr1	15587447	15588538	ChRCC,ccRCC	gene	15573767	15726779	+	start	14225	PeakInsideFeature	NA	ENSG00000142621.15	FHAD1	any_internal	0.065	0.32383	0	1	-2.12932
chr1	15602148	15602158	Esrrg_MA0643.1	8.33346	-	chr1	15601963	15602905	ccRCC	gene	15573767	15726779	+	start	28667	PeakInsideFeature	NA	ENSG00000142621.15	FHAD1	any_internal	0.01151	0.04012	0	0	-1.15919
chr1	15609422	15609432	Esrrg_MA0643.1	8.28955	+	chr1	15609238	15610323	ChRCC,ccRCC	gene	15573767	15726779	+	start	36013	PeakInsideFeature	NA	ENSG00000142621.15	FHAD1	any_internal	0.10285	0.03454	0	0	1.309
chr1	15611022	15611032	Esrrg_MA0643.1	7.45946	+	chr1	15610865	15612016	ChRCC	gene	15573767	15726779	+	start	37673	PeakInsideFeature	NA	ENSG00000142621.15	FHAD1	any_internal	0.07817	0.0214	0	0	1.44135
chr1	15611504	15611514	Esrrg_MA0643.1	9.8462	-	chr1	15610865	15612016	ChRCC	gene	15573767	15726779	+	start	37673	PeakInsideFeature	NA	ENSG00000142621.15	FHAD1	any_internal	0.31446	0.00885	1	0	3.98919
chr1	15611642	15611652	Esrrg_MA0643.1	9.46467	-	chr1	15610865	15612016	ChRCC	gene	15573767	15726779	+	start	37673	PeakInsideFeature	NA	ENSG00000142621.15	FHAD1	any_internal	0.35591	0.01697	1	0	3.68114
chr1	15623942	15623952	Esrrg_MA0643.1	8.27048	-	chr1	15623532	15624098	ccRCC	gene	15573767	15726779	+	center	26458	PeakInsideFeature	NA	ENSG00000142621.15	FHAD1	any_internal	0.0135	0.01797	0	0	-0.23569
chr1	15634816	15634826	Esrrg_MA0643.1	7.89734	+	chr1	15634708	15634908	ChRCC	gene	15573767	15726779	+	center	15465	PeakInsideFeature	NA	ENSG00000142621.15	FHAD1	any_internal	0.02874	0.02167	0	0	0.27733
chr1	15655773	15655783	Esrrg_MA0643.1	9.28627	+	chr1	15655117	15656069	ChRCC,ccRCC	gene	15653175	15670372	-	end	2418	PeakInsideFeature	NA	ENSG00000233485.1	RP3-467K16.2	any_internal	0.03246	0.16127	0	1	-1.97001
chr1	15666870	15666880	Esrrg_MA0643.1	9.0161	-	chr1	15666068	15667364	ChRCC,ccRCC	gene	15660661	15661960	-	start	4756	Upstream	NA	ENSG00000236045.1	RP3-467K16.7	any_promoter	0.09334	0.07187	0	0	0.32993
chr1	15670614	15670624	Esrrg_MA0643.1	7.13023	+	chr1	15670333	15671911	ChRCC,ccRCC	gene	15653175	15670372	-	start	750	OverlapStart	NA	ENSG00000233485.1	RP3-467K16.2	any_promoter	0.03592	0.04238	0	0	-0.18357
chr1	15677983	15677993	Esrrg_MA0643.1	9.99631	-	chr1	15677857	15678196	ChRCC	gene	15653175	15670372	-	start	7654	Upstream	NA	ENSG00000233485.1	RP3-467K16.2	any_promoter	0.04173	0.02903	0	0	0.39166
chr1	15682828	15682838	Esrrg_MA0643.1	8.40915	+	chr1	15681938	15683756	ccRCC	gene	15573767	15726779	+	center	32574	PeakInsideFeature	NA	ENSG00000142621.15	FHAD1	any_internal	0.01278	0.17476	0	1	-2.92983
chr1	15683412	15683422	Esrrg_MA0643.1	7.53624	+	chr1	15681938	15683756	ccRCC	gene	15573767	15726779	+	center	32574	PeakInsideFeature	NA	ENSG00000142621.15	FHAD1	any_internal	0.01762	0.04199	0	0	-0.87305
chr1	15692563	15692573	Esrrg_MA0643.1	8.40915	+	chr1	15692490	15693483	ccRCC	gene	15573767	15726779	+	end	33793	PeakInsideFeature	NA	ENSG00000142621.15	FHAD1	any_internal	0.0117	0.02701	0	0	-0.7265
chr1	15697806	15697816	Esrrg_MA0643.1	8.65416	-	chr1	15697191	15697895	ccRCC	gene	15573767	15726779	+	end	29236	PeakInsideFeature	NA	ENSG00000142621.15	FHAD1	any_internal	0.00665	0.02925	0	0	-1.15863
chr1	15709151	15709161	Esrrg_MA0643.1	8.03516	-	chr1	15709116	15709807	ChRCC,ccRCC	gene	15573767	15726779	+	end	17318	PeakInsideFeature	NA	ENSG00000142621.15	FHAD1	any_internal	0.01184	0.04419	0	0	-1.24792
chr1	15709600	15709610	Esrrg_MA0643.1	7.23332	-	chr1	15709116	15709807	ChRCC,ccRCC	gene	15573767	15726779	+	end	17318	PeakInsideFeature	NA	ENSG00000142621.15	FHAD1	any_internal	0.0131	0.0602	0	0	-1.53613
chr1	15712987	15712997	Esrrg_MA0643.1	7.45946	-	chr1	15712628	15713342	ChRCC,ccRCC	gene	15573767	15726779	+	end	13794	PeakInsideFeature	NA	ENSG00000142621.15	FHAD1	any_internal	0.01909	0.02698	0	0	-0.32925
chr1	15727683	15727693	Esrrg_MA0643.1	7.56044	+	chr1	15727123	15728096	ChRCC	gene	15736390	15756839	+	start	8781	Upstream	NA	ENSG00000142634.8	EFHD2	any_promoter	0.02829	0.01884	0	0	0.38908
chr1	15736747	15736757	Esrrg_MA0643.1	8.03516	+	chr1	15735647	15737147	ChRCC,ccRCC	gene	15736390	15756839	+	start	7	OverlapStart	NA	ENSG00000142634.8	EFHD2	any_promoter	0.03128	0.06989	0	0	-0.92493
chr1	15742938	15742948	Esrrg_MA0643.1	7.67056	+	chr1	15742423	15744524	ChRCC,ccRCC	gene	15729474	15735929	-	start	7544	Upstream	NA	ENSG00000228140.1	RP3-467K16.4	any_promoter	0.18652	0.32963	1	1	-0.7841
chr1	15757461	15757471	Esrrg_MA0643.1	8.33346	+	chr1	15757350	15758349	ChRCC,ccRCC	gene	15764934	15775737	+	start	7085	Upstream	NA	ENSG00000162438.7	CTRC	any_promoter	0.03599	0.06622	0	0	-0.70845
chr1	15782264	15782274	Esrrg_MA0643.1	9.99631	+	chr1	15781763	15782481	ccRCC	gene	15783222	15798586	+	start	1100	Upstream	NA	ENSG00000142615.7	CELA2A	any_promoter	0.01262	0.04266	0	0	-1.16081
chr1	15796818	15796828	Esrrg_MA0643.1	9.0161	+	chr1	15796316	15796909	ccRCC	gene	15783222	15798586	+	end	1974	PeakInsideFeature	NA	ENSG00000142615.7	CELA2A	any_internal	0.01281	0.02521	0	0	-0.59089
chr1	15801639	15801649	Esrrg_MA0643.1	9.99631	+	chr1	15801452	15801703	ChRCC	gene	15792403	15817895	+	center	3572	PeakInsideFeature	NA	ENSG00000215704.5	CELA2B	any_internal	0.01484	0.0192	0	0	-0.21953
chr1	15801664	15801674	Esrrg_MA0643.1	7.25554	-	chr1	15801452	15801703	ChRCC	gene	15792403	15817895	+	center	3572	PeakInsideFeature	NA	ENSG00000215704.5	CELA2B	any_internal	0.01281	0.01492	0	0	-0.1192
chr1	15816105	15816115	Esrrg_MA0643.1	9.0161	+	chr1	15815620	15816525	ChRCC,ccRCC	gene	15792403	15817895	+	end	1823	PeakInsideFeature	NA	ENSG00000215704.5	CELA2B	any_internal	0.05036	0.01219	0	0	1.37772
chr1	15851428	15851438	Esrrg_MA0643.1	10.21029	+	chr1	15850360	15852379	ChRCC,ccRCC	gene	15853307	15918874	+	start	1938	Upstream	NA	ENSG00000116138.8	DNAJC16	any_promoter	0.61581	1.20804	1	1	-0.95888
chr1	15852297	15852307	Esrrg_MA0643.1	7.80933	+	chr1	15850360	15852379	ChRCC,ccRCC	gene	15853307	15918874	+	start	1938	Upstream	NA	ENSG00000116138.8	DNAJC16	any_promoter	0.10833	0.14292	1	1	-0.36537
chr1	15885917	15885927	Esrrg_MA0643.1	9.0161	+	chr1	15885385	15886823	ChRCC,ccRCC	gene	15853307	15918874	+	center	14	PeakInsideFeature	NA	ENSG00000116138.8	DNAJC16	any_internal	0.18066	0.1569	1	1	0.19022
chr1	15901571	15901581	Esrrg_MA0643.1	7.53624	+	chr1	15900888	15901883	ChRCC,ccRCC	gene	15892105	15892451	-	start	8934	Upstream	NA	ENSG00000272510.1	RP4-680D5.8	any_promoter	0.06184	0.34716	0	1	-2.28702
chr1	15901796	15901806	Esrrg_MA0643.1	9.38936	-	chr1	15900888	15901883	ChRCC,ccRCC	gene	15892105	15892451	-	start	8934	Upstream	NA	ENSG00000272510.1	RP4-680D5.8	any_promoter	0.0172	0.05899	0	0	-1.29081
chr1	15984042	15984052	Esrrg_MA0643.1	7.69911	-	chr1	15983138	15984333	ChRCC,ccRCC	gene	15986363	15988217	+	start	2628	Upstream	NA	ENSG00000215695.1	RSC1A1	any_promoter	0.04152	0.02206	0	0	0.65685
chr1	15984107	15984117	Esrrg_MA0643.1	7.16638	-	chr1	15983138	15984333	ChRCC,ccRCC	gene	15986363	15988217	+	start	2628	Upstream	NA	ENSG00000215695.1	RSC1A1	any_promoter	0.05808	0.0225	0	0	1.02909
chr1	16011795	16011805	Esrrg_MA0643.1	8.65416	+	chr1	16009462	16011840	ChRCC,ccRCC	gene	16010826	16061264	+	start	175	OverlapStart	NA	ENSG00000116786.7	PLEKHM2	any_promoter	0.05414	0.05065	0	0	0.07859
chr1	16029983	16029993	Esrrg_MA0643.1	9.60334	-	chr1	16029416	16030800	ChRCC,ccRCC	gene	16010826	16061264	+	center	5937	PeakInsideFeature	NA	ENSG00000116786.7	PLEKHM2	any_internal	0.07306	0.21821	0	1	-1.43975
chr1	16030559	16030569	Esrrg_MA0643.1	8.27048	-	chr1	16029416	16030800	ChRCC,ccRCC	gene	16010826	16061264	+	center	5937	PeakInsideFeature	NA	ENSG00000116786.7	PLEKHM2	any_internal	0.02371	0.0678	0	0	-1.16708
chr1	16045072	16045082	Esrrg_MA0643.1	9.0161	-	chr1	16044101	16045268	ChRCC,ccRCC	gene	16010826	16061264	+	center	8639	PeakInsideFeature	NA	ENSG00000116786.7	PLEKHM2	any_internal	0.05775	0.05459	0	0	0.0672
chr1	16049398	16049408	Esrrg_MA0643.1	7.56044	-	chr1	16049290	16049808	ccRCC	gene	16049213	16063391	-	end	336	PeakInsideFeature	NA	ENSG00000237938.1	RP11-288I21.1	any_internal	0.01674	0.02947	0	0	-0.53387
chr1	16050304	16050314	Esrrg_MA0643.1	7.24548	+	chr1	16050058	16050729	ccRCC	gene	16049213	16063391	-	end	1180	PeakInsideFeature	NA	ENSG00000237938.1	RP11-288I21.1	any_internal	0.01325	0.04075	0	0	-1.07228
chr1	16062013	16062023	Esrrg_MA0643.1	9.99631	+	chr1	16061667	16063739	ChRCC,ccRCC	gene	16062899	16067891	+	start	196	OverlapStart	NA	ENSG00000162461.7	SLC25A34	any_promoter	0.24292	0.08107	1	0	1.45674
chr1	16083311	16083321	Esrrg_MA0643.1	10.8264	-	chr1	16082792	16084511	ChRCC,ccRCC	gene	16083101	16113089	+	start	550	OverlapStart	NA	ENSG00000162458.8	FBLIM1	any_promoter	0.04139	0.03404	0	0	0.21504
chr1	16083847	16083857	Esrrg_MA0643.1	7.45657	-	chr1	16082792	16084511	ChRCC,ccRCC	gene	16083101	16113089	+	start	550	OverlapStart	NA	ENSG00000162458.8	FBLIM1	any_promoter	0.02566	0.02963	0	0	-0.14574
chr1	16142194	16142204	Esrrg_MA0643.1	7.75487	-	chr1	16141897	16142664	ChRCC,ccRCC	gene	16133678	16134194	-	start	8086	Upstream	NA	ENSG00000233954.4	RP11-169K16.7	any_promoter	0.14335	0.24448	1	1	-0.72447
chr1	16152492	16152502	Esrrg_MA0643.1	7.89734	+	chr1	16151899	16152816	ChRCC,ccRCC	gene	16154723	16155167	+	start	2366	Upstream	NA	ENSG00000178715.7	RP11-169K16.8	any_promoter	0.06851	0.14946	0	1	-1.00675
chr1	16152580	16152590	Esrrg_MA0643.1	10.8264	+	chr1	16151899	16152816	ChRCC,ccRCC	gene	16154723	16155167	+	start	2366	Upstream	NA	ENSG00000178715.7	RP11-169K16.8	any_promoter	0.07613	0.16695	0	1	-1.02445
chr1	16160933	16160943	Esrrg_MA0643.1	8.03516	+	chr1	16160756	16164221	ChRCC,ccRCC	gene	16160559	16174642	-	end	1929	PeakInsideFeature	NA	ENSG00000179743.2	RP11-169K16.9	any_internal	0.34246	0.39745	1	1	-0.20824
chr1	16189483	16189493	Esrrg_MA0643.1	8.40915	-	chr1	16189182	16189867	ChRCC,ccRCC	gene	16174358	16266955	+	start	15166	PeakInsideFeature	NA	ENSG00000065526.6	SPEN	any_internal	0.01968	0.02837	0	0	-0.3528
chr1	16238572	16238582	Esrrg_MA0643.1	11.40499	-	chr1	16238072	16238872	ChRCC	gene	16174358	16266955	+	center	17816	PeakInsideFeature	NA	ENSG00000065526.6	SPEN	any_internal	0.1535	0.01142	1	0	2.83767
chr1	16242733	16242743	Esrrg_MA0643.1	9.86485	-	chr1	16242605	16244090	ChRCC,ccRCC	gene	16174358	16266955	+	center	22691	PeakInsideFeature	NA	ENSG00000065526.6	SPEN	any_internal	0.013	0.02501	0	0	-0.5719
chr1	16261843	16261853	Esrrg_MA0643.1	7.45946	+	chr1	16261652	16262228	ccRCC	gene	16174358	16266955	+	end	5015	PeakInsideFeature	NA	ENSG00000065526.6	SPEN	any_internal	0.01609	0.03518	0	0	-0.75467
chr1	16263952	16263962	Esrrg_MA0643.1	7.56044	-	chr1	16263854	16264093	ChRCC	gene	16174358	16266955	+	end	2982	PeakInsideFeature	NA	ENSG00000065526.6	SPEN	any_internal	0.04204	0.04285	0	0	-0.02159
chr1	16276837	16276847	Esrrg_MA0643.1	7.36553	+	chr1	16275510	16277068	ChRCC,ccRCC	gene	16268363	16302627	-	end	7926	PeakInsideFeature	NA	ENSG00000116809.7	ZBTB17	any_internal	0.03759	0.06625	0	0	-0.66139
chr1	16285154	16285164	Esrrg_MA0643.1	10.33034	-	chr1	16283775	16285640	ChRCC,ccRCC	gene	16268363	16302627	-	center	788	PeakInsideFeature	NA	ENSG00000116809.7	ZBTB17	any_internal	0.02359	0.03514	0	0	-0.40861
chr1	16309163	16309173	Esrrg_MA0643.1	9.96795	+	chr1	16309153	16309742	ChRCC,ccRCC	gene	16314676	16314936	+	start	5229	Upstream	NA	ENSG00000231353.1	RP11-5P18.3	any_promoter	0.01989	0.02036	0	0	-0.02131
chr1	16315740	16315750	Esrrg_MA0643.1	9.8462	+	chr1	16315695	16315984	ccRCC	gene	16316365	16321246	+	start	526	Upstream	NA	ENSG00000224966.4	TBC1D3P6	any_promoter	0.02318	0.03188	0	0	-0.32137
chr1	16330265	16330275	Esrrg_MA0643.1	8.40915	-	chr1	16330236	16331110	ChRCC	gene	16330730	16335302	+	start	57	OverlapStart	NA	ENSG00000183888.4	C1orf64	any_promoter	0.04988	0.01615	0	0	1.14514
chr1	16330375	16330385	Esrrg_MA0643.1	8.03516	+	chr1	16330236	16331110	ChRCC	gene	16330730	16335302	+	start	57	OverlapStart	NA	ENSG00000183888.4	C1orf64	any_promoter	0.07308	0.03219	0	0	0.95003
chr1	16339241	16339251	Esrrg_MA0643.1	9.99631	-	chr1	16339097	16341862	ChRCC,ccRCC	gene	16345369	16360545	+	start	4890	Upstream	NA	ENSG00000186510.7	CLCNKA	any_promoter	0.36318	0.1264	1	1	1.4408
chr1	16341631	16341641	Esrrg_MA0643.1	8.54065	-	chr1	16339097	16341862	ChRCC,ccRCC	gene	16345369	16360545	+	start	4890	Upstream	NA	ENSG00000186510.7	CLCNKA	any_promoter	0.42577	0.15343	1	1	1.40565
chr1	16357339	16357349	Esrrg_MA0643.1	9.99631	-	chr1	16357036	16357665	ChRCC	gene	16345369	16360545	+	end	3195	PeakInsideFeature	NA	ENSG00000186510.7	CLCNKA	any_internal	0.11681	0.04723	1	0	1.12497
chr1	16369293	16369303	Esrrg_MA0643.1	9.99631	-	chr1	16368699	16369386	ChRCC	gene	16370271	16383803	+	start	1229	Upstream	NA	ENSG00000184908.13	CLCNKB	any_promoter	0.31411	0.05568	1	0	2.27385
chr1	16370222	16370232	Esrrg_MA0643.1	8.03516	+	chr1	16369528	16372101	ChRCC	gene	16370271	16383803	+	start	543	OverlapStart	NA	ENSG00000184908.13	CLCNKB	any_promoter	1.87449	0.04942	1	0	4.94797
chr1	16375629	16375639	Esrrg_MA0643.1	8.33346	+	chr1	16374754	16375735	ChRCC,ccRCC	gene	16361672	16366524	-	start	8720	Upstream	NA	ENSG00000232456.1	RP11-5P18.10	any_promoter	0.05297	0.04	0	0	0.323
chr1	16384222	16384232	Esrrg_MA0643.1	9.99631	+	chr1	16383884	16385112	ChRCC,ccRCC	gene	16384263	16400127	-	end	235	OverlapEnd	NA	ENSG00000185519.8	FAM131C	any_internal	0.22795	0.10343	1	1	1.05775
chr1	16384254	16384264	Esrrg_MA0643.1	10.57489	+	chr1	16383884	16385112	ChRCC,ccRCC	gene	16384263	16400127	-	end	235	OverlapEnd	NA	ENSG00000185519.8	FAM131C	any_internal	0.22411	0.0813	1	0	1.34244
chr1	16385340	16385350	Esrrg_MA0643.1	9.99631	-	chr1	16385336	16385562	ChRCC	gene	16384263	16400127	-	end	1186	PeakInsideFeature	NA	ENSG00000185519.8	FAM131C	any_internal	0.13106	0.03584	1	0	1.58663
chr1	16393575	16393585	Esrrg_MA0643.1	9.96795	+	chr1	16392868	16394379	ChRCC,ccRCC	gene	16384263	16400127	-	center	1428	PeakInsideFeature	NA	ENSG00000185519.8	FAM131C	any_internal	0.19539	0.15181	1	1	0.3409
chr1	16393962	16393972	Esrrg_MA0643.1	9.8462	+	chr1	16392868	16394379	ChRCC,ccRCC	gene	16384263	16400127	-	center	1428	PeakInsideFeature	NA	ENSG00000185519.8	FAM131C	any_internal	0.36443	0.35106	1	1	0.05222
chr1	16400301	16400311	Esrrg_MA0643.1	9.13616	+	chr1	16399536	16400520	ChRCC,ccRCC	gene	16384263	16400127	-	start	99	OverlapStart	NA	ENSG00000185519.8	FAM131C	any_promoter	0.19057	0.15213	1	1	0.3041
chr1	16402087	16402097	Esrrg_MA0643.1	7.84027	-	chr1	16401766	16402136	ChRCC,ccRCC	gene	16384263	16400127	-	start	1824	Upstream	NA	ENSG00000185519.8	FAM131C	any_promoter	0.10778	0.28309	1	1	-1.30301
chr1	16403028	16403038	Esrrg_MA0643.1	9.99631	+	chr1	16402469	16403809	ChRCC,ccRCC	gene	16384263	16400127	-	start	3012	Upstream	NA	ENSG00000185519.8	FAM131C	any_promoter	0.08526	0.13496	0	1	-0.59708
chr1	16403270	16403280	Esrrg_MA0643.1	8.54065	-	chr1	16402469	16403809	ChRCC,ccRCC	gene	16384263	16400127	-	start	3012	Upstream	NA	ENSG00000185519.8	FAM131C	any_promoter	0.1407	0.32268	1	1	-1.13369
chr1	16403352	16403362	Esrrg_MA0643.1	7.36553	-	chr1	16402469	16403809	ChRCC,ccRCC	gene	16384263	16400127	-	start	3012	Upstream	NA	ENSG00000185519.8	FAM131C	any_promoter	0.13988	0.25957	1	1	-0.8397
chr1	16403744	16403754	Esrrg_MA0643.1	8.1743	+	chr1	16402469	16403809	ChRCC,ccRCC	gene	16384263	16400127	-	start	3012	Upstream	NA	ENSG00000185519.8	FAM131C	any_promoter	0.12222	0.16512	1	1	-0.40094
chr1	16448819	16448829	Esrrg_MA0643.1	7.82406	-	chr1	16448798	16449992	ChRCC,ccRCC	gene	16450831	16482582	-	end	1436	Downstream	NA	ENSG00000142627.9	EPHA2	distal_enhancer	0.01524	0.03604	0	0	-0.82574
chr1	16449947	16449957	Esrrg_MA0643.1	9.60334	+	chr1	16448798	16449992	ChRCC,ccRCC	gene	16450831	16482582	-	end	1436	Downstream	NA	ENSG00000142627.9	EPHA2	distal_enhancer	0.01221	0.02099	0	0	-0.45144
chr1	16450297	16450307	Esrrg_MA0643.1	8.27048	-	chr1	16450233	16450602	ccRCC	gene	16450831	16482582	-	end	414	Downstream	NA	ENSG00000142627.9	EPHA2	distal_enhancer	0.01171	0.03395	0	0	-0.96387
chr1	16454681	16454691	Esrrg_MA0643.1	10.8264	+	chr1	16454228	16454995	ccRCC	gene	16450831	16482582	-	end	3780	PeakInsideFeature	NA	ENSG00000142627.9	EPHA2	any_internal	0.03226	0.05343	0	0	-0.56726
chr1	16471228	16471238	Esrrg_MA0643.1	7.55783	+	chr1	16471152	16473733	ChRCC,ccRCC	gene	16481705	16483824	+	start	9263	Upstream	NA	ENSG00000227959.1	RP11-276H7.2	any_promoter	0.03851	0.07098	0	0	-0.7197
chr1	16473066	16473076	Esrrg_MA0643.1	7.75487	+	chr1	16471152	16473733	ChRCC,ccRCC	gene	16481705	16483824	+	start	9263	Upstream	NA	ENSG00000227959.1	RP11-276H7.2	any_promoter	0.06264	0.34578	0	1	-2.26584
chr1	16508713	16508723	Esrrg_MA0643.1	9.11923	+	chr1	16508011	16509130	ChRCC,ccRCC	gene	16524348	16524852	+	start	15778	Upstream	NA	ENSG00000234166.1	ARHGEF19-AS1	distal_enhancer	0.313	0.39698	1	1	-0.33188
chr1	16515667	16515677	Esrrg_MA0643.1	7.89734	+	chr1	16515432	16517457	ChRCC,ccRCC	gene	16524348	16524852	+	start	7904	Upstream	NA	ENSG00000234166.1	ARHGEF19-AS1	any_promoter	0.04205	0.38938	0	1	-2.89984
chr1	16521918	16521928	Esrrg_MA0643.1	11.40499	+	chr1	16521622	16522487	ChRCC,ccRCC	gene	16524348	16524852	+	start	2294	Upstream	NA	ENSG00000234166.1	ARHGEF19-AS1	any_promoter	0.06328	0.02415	0	0	1.0648
chr1	16532689	16532699	Esrrg_MA0643.1	7.13876	-	chr1	16532344	16534109	ChRCC,ccRCC	gene	16524348	16539104	-	center	1500	PeakInsideFeature	NA	ENSG00000142632.12	ARHGEF19	any_internal	0.05718	0.11452	0	1	-0.8739
chr1	16702358	16702368	Esrrg_MA0643.1	9.8462	-	chr1	16702252	16702708	ChRCC	gene	16695644	16696025	-	start	6455	Upstream	NA	ENSG00000226457.1	RP11-430L17.1	any_promoter	0.12924	0.03675	1	0	1.54076
chr1	16702411	16702421	Esrrg_MA0643.1	8.54065	-	chr1	16702252	16702708	ChRCC	gene	16695644	16696025	-	start	6455	Upstream	NA	ENSG00000226457.1	RP11-430L17.1	any_promoter	0.11446	0.02145	1	0	1.92857
chr1	16702589	16702599	Esrrg_MA0643.1	9.38936	-	chr1	16702252	16702708	ChRCC	gene	16695644	16696025	-	start	6455	Upstream	NA	ENSG00000226457.1	RP11-430L17.1	any_promoter	0.1058	0.03565	1	0	1.31145
chr1	16713481	16713491	Esrrg_MA0643.1	9.99631	-	chr1	16711597	16714341	ChRCC,ccRCC	gene	16713611	16763919	-	end	642	OverlapEnd	NA	ENSG00000187144.7	SPATA21	any_internal	0.03092	0.04797	0	0	-0.4856
chr1	16718120	16718130	Esrrg_MA0643.1	8.30606	-	chr1	16718008	16718260	ccRCC	gene	16713611	16763919	-	end	4523	PeakInsideFeature	NA	ENSG00000187144.7	SPATA21	any_internal	0.02357	0.04573	0	0	-0.70356
chr1	16788345	16788355	Esrrg_MA0643.1	8.02332	-	chr1	16787981	16789126	ccRCC	gene	16787442	16794976	+	start	1111	PeakInsideFeature	NA	ENSG00000226029.1	RP4-798A10.2	any_internal	0.01674	0.02691	0	0	-0.44122
chr1	16818328	16818338	Esrrg_MA0643.1	7.57951	-	chr1	16818083	16818480	ccRCC	gene	16793930	16825752	-	start	7471	PeakInsideFeature	NA	ENSG00000080947.10	CROCCP3	any_internal	0.02098	0.02899	0	0	-0.31637
chr1	16827393	16827403	Esrrg_MA0643.1	8.54065	+	chr1	16827075	16827806	ccRCC	gene	16793930	16825752	-	start	1688	Upstream	NA	ENSG00000080947.10	CROCCP3	any_promoter	0.02317	0.05526	0	0	-0.94156
chr1	16833244	16833254	Esrrg_MA0643.1	9.25069	-	chr1	16832491	16833583	ChRCC,ccRCC	gene	16793930	16825752	-	start	7285	Upstream	NA	ENSG00000080947.10	CROCCP3	any_promoter	0.03225	0.04001	0	0	-0.23464
chr1	16919732	16919742	Esrrg_MA0643.1	8.9018	+	chr1	16919649	16920074	ChRCC,ccRCC	gene	16888813	16940057	-	center	5426	PeakInsideFeature	NA	ENSG00000219481.6	NBPF1	any_internal	0.05514	0.07758	0	0	-0.41769
chr1	16951115	16951125	Esrrg_MA0643.1	9.25791	-	chr1	16949886	16951187	ChRCC,ccRCC	gene	16944750	16971178	-	end	5786	PeakInsideFeature	NA	ENSG00000215908.5	CROCCP2	any_internal	0.09988	0.10504	0	1	-0.06523
chr1	16971804	16971814	Esrrg_MA0643.1	7.82406	-	chr1	16970151	16972391	ChRCC,ccRCC	gene	16944750	16971178	-	start	93	OverlapStart	NA	ENSG00000215908.5	CROCCP2	any_promoter	0.08829	0.17566	0	1	-0.90604
chr1	16972286	16972296	Esrrg_MA0643.1	9.99631	-	chr1	16970151	16972391	ChRCC,ccRCC	gene	16944750	16971178	-	start	93	OverlapStart	NA	ENSG00000215908.5	CROCCP2	any_promoter	0.08683	0.11855	0	1	-0.40269
chr1	16983536	16983546	Esrrg_MA0643.1	8.27048	-	chr1	16982903	16985752	ChRCC,ccRCC	gene	16972068	16976914	+	end	7413	Downstream	NA	ENSG00000186301.7	MST1P2	distal_enhancer	0.27077	0.10729	1	1	1.24735
chr1	17007569	17007579	Esrrg_MA0643.1	7.53624	+	chr1	17007130	17008335	ChRCC,ccRCC	gene	17007749	17007823	+	start	17	FeatureInsidePeak	NA	ENSG00000264742.1	AL021920.1	any_promoter	0.02694	0.03616	0	0	-0.30882
chr1	17035041	17035051	Esrrg_MA0643.1	8.40915	-	chr1	17033708	17037780	ChRCC,ccRCC	gene	17013833	17046652	-	center	5502	PeakInsideFeature	NA	ENSG00000268869.1	ESPNP	any_internal	0.05894	0.1294	0	1	-0.99829
chr1	17035401	17035411	Esrrg_MA0643.1	7.53273	-	chr1	17033708	17037780	ChRCC,ccRCC	gene	17013833	17046652	-	center	5502	PeakInsideFeature	NA	ENSG00000268869.1	ESPNP	any_internal	0.4172	0.88236	1	1	-1.05975
chr1	17074539	17074549	Esrrg_MA0643.1	9.25069	+	chr1	17074247	17075701	ChRCC,ccRCC	gene	17076727	17077459	+	start	1753	Upstream	NA	ENSG00000227684.1	CROCCP4	any_promoter	0.0549	0.04574	0	0	0.21351
chr1	17076911	17076921	Esrrg_MA0643.1	8.27048	+	chr1	17075998	17077534	ChRCC,ccRCC	gene	17076727	17077459	+	start	39	FeatureInsidePeak	NA	ENSG00000227684.1	CROCCP4	any_promoter	0.31101	0.11787	1	1	1.31659
chr1	17082058	17082068	Esrrg_MA0643.1	8.75463	-	chr1	17081939	17082359	ccRCC	gene	17081404	17096732	-	end	745	PeakInsideFeature	NA	ENSG00000186715.6	MST1L	any_internal	0.07285	0.12397	0	1	-0.68231
chr1	17093047	17093057	Esrrg_MA0643.1	7.45657	+	chr1	17090616	17093984	ChRCC,ccRCC	gene	17081404	17096732	-	center	3232	PeakInsideFeature	NA	ENSG00000186715.6	MST1L	any_internal	0.10003	0.24302	0	1	-1.18899
chr1	17185686	17185696	Esrrg_MA0643.1	7.53624	-	chr1	17185464	17186029	ChRCC,ccRCC	gene	17185443	17185516	-	start	230	OverlapStart	NA	ENSG00000263811.1	MIR3675	any_promoter	0.01692	0.02284	0	0	-0.27135
chr1	17231872	17231882	Esrrg_MA0643.1	8.27048	+	chr1	17230309	17232587	ChRCC,ccRCC	gene	17230833	17231271	-	start	177	FeatureInsidePeak	NA	ENSG00000272426.1	RP11-108M9.6	any_promoter	0.18542	0.45528	1	1	-1.24434
chr1	17232067	17232077	Esrrg_MA0643.1	9.25069	+	chr1	17230309	17232587	ChRCC,ccRCC	gene	17230833	17231271	-	start	177	FeatureInsidePeak	NA	ENSG00000272426.1	RP11-108M9.6	any_promoter	0.15786	0.24374	1	1	-0.59122
chr1	17239273	17239283	Esrrg_MA0643.1	8.54065	-	chr1	17238195	17241377	ChRCC,ccRCC	gene	17230833	17231271	-	start	8515	Upstream	NA	ENSG00000272426.1	RP11-108M9.6	any_promoter	0.03865	0.11068	0	1	-1.28151
chr1	17247806	17247816	Esrrg_MA0643.1	7.57951	+	chr1	17247528	17248861	ChRCC,ccRCC	gene	17066767	17299474	+	end	51280	PeakInsideFeature	NA	ENSG00000058453.12	CROCC	any_internal	0.20573	0.09383	1	0	1.04299
chr1	17274662	17274672	Esrrg_MA0643.1	9.25791	+	chr1	17274578	17275858	ChRCC,ccRCC	gene	17066767	17299474	+	end	24256	PeakInsideFeature	NA	ENSG00000058453.12	CROCC	any_internal	0.08127	0.10081	0	0	-0.27525
chr1	17372998	17373008	Esrrg_MA0643.1	8.07557	-	chr1	17371620	17373099	ChRCC,ccRCC	gene	17345216	17380665	-	start	8306	PeakInsideFeature	NA	ENSG00000117118.5	SDHB	any_internal	0.01567	0.02882	0	0	-0.56625
chr1	17379792	17379802	Esrrg_MA0643.1	8.72743	-	chr1	17379606	17381400	ChRCC,ccRCC	gene	17345216	17380665	-	start	162	OverlapStart	NA	ENSG00000117118.5	SDHB	any_promoter	0.086	0.08021	0	0	0.08815
chr1	17380159	17380169	Esrrg_MA0643.1	10.8264	-	chr1	17379606	17381400	ChRCC,ccRCC	gene	17345216	17380665	-	start	162	OverlapStart	NA	ENSG00000117118.5	SDHB	any_promoter	0.07875	0.10295	0	1	-0.34209
chr1	17380743	17380753	Esrrg_MA0643.1	8.67932	-	chr1	17379606	17381400	ChRCC,ccRCC	gene	17345216	17380665	-	start	162	OverlapStart	NA	ENSG00000117118.5	SDHB	any_promoter	0.70184	1.07283	1	1	-0.60401
chr1	17393056	17393066	Esrrg_MA0643.1	9.50025	-	chr1	17392199	17394133	ChRCC,ccRCC	gene	17393255	17445948	-	end	89	OverlapEnd	NA	ENSG00000117115.8	PADI2	any_internal	0.00996	0.0449	0	0	-1.38628
chr1	17407884	17407894	Esrrg_MA0643.1	9.99631	+	chr1	17407447	17408761	ChRCC	gene	17393255	17445948	-	center	11497	PeakInsideFeature	NA	ENSG00000117115.8	PADI2	any_internal	0.01441	0.0107	0	0	0.22122
chr1	17408090	17408100	Esrrg_MA0643.1	9.99631	-	chr1	17407447	17408761	ChRCC	gene	17393255	17445948	-	center	11497	PeakInsideFeature	NA	ENSG00000117115.8	PADI2	any_internal	0.11846	0.02177	1	0	1.95975
chr1	17411444	17411454	Esrrg_MA0643.1	9.99631	+	chr1	17411402	17411951	ccRCC	gene	17393255	17445948	-	center	7925	PeakInsideFeature	NA	ENSG00000117115.8	PADI2	any_internal	0.00797	0.03838	0	0	-1.34879
chr1	17411629	17411639	Esrrg_MA0643.1	7.45946	-	chr1	17411402	17411951	ccRCC	gene	17393255	17445948	-	center	7925	PeakInsideFeature	NA	ENSG00000117115.8	PADI2	any_internal	0.01167	0.01972	0	0	-0.42722
chr1	17424743	17424753	Esrrg_MA0643.1	10.69495	+	chr1	17422639	17425859	ChRCC,ccRCC	gene	17393255	17445948	-	center	4648	PeakInsideFeature	NA	ENSG00000117115.8	PADI2	any_internal	0.01306	0.02861	0	0	-0.70341
chr1	17425233	17425243	Esrrg_MA0643.1	9.25791	-	chr1	17422639	17425859	ChRCC,ccRCC	gene	17393255	17445948	-	center	4648	PeakInsideFeature	NA	ENSG00000117115.8	PADI2	any_internal	0.01021	0.05067	0	0	-1.5098
chr1	17440669	17440679	Esrrg_MA0643.1	8.75463	-	chr1	17440191	17440855	ChRCC,ccRCC	gene	17393255	17445948	-	start	5425	PeakInsideFeature	NA	ENSG00000117115.8	PADI2	any_internal	0.01588	0.08439	0	0	-1.80123
chr1	17459593	17459603	Esrrg_MA0643.1	9.0161	+	chr1	17458953	17460549	ccRCC	gene	17393255	17445948	-	start	13803	Upstream	NA	ENSG00000117115.8	PADI2	distal_enhancer	0.01622	0.04333	0	0	-0.97924
chr1	17460033	17460043	Esrrg_MA0643.1	7.31875	+	chr1	17458953	17460549	ccRCC	gene	17393255	17445948	-	start	13803	Upstream	NA	ENSG00000117115.8	PADI2	distal_enhancer	0.01535	0.02644	0	0	-0.49587
chr1	17494318	17494328	Esrrg_MA0643.1	9.25069	-	chr1	17494291	17495517	ccRCC	gene	17484691	17484779	+	end	10125	Downstream	NA	ENSG00000252180.1	Y_RNA	distal_enhancer	0.01058	0.02714	0	0	-0.80214
chr1	17510165	17510175	Esrrg_MA0643.1	9.99631	+	chr1	17510041	17512288	ccRCC	gene	17516277	17524112	+	start	5113	Upstream	NA	ENSG00000204362.5	RP11-380J14.1	any_promoter	0.01049	0.03907	0	0	-1.19452
chr1	17511513	17511523	Esrrg_MA0643.1	9.99631	-	chr1	17510041	17512288	ccRCC	gene	17516277	17524112	+	start	5113	Upstream	NA	ENSG00000204362.5	RP11-380J14.1	any_promoter	0.01618	0.06338	0	0	-1.4296
chr1	17526367	17526377	Esrrg_MA0643.1	8.65416	+	chr1	17525147	17526653	ccRCC	gene	17531620	17572500	+	start	5720	Upstream	NA	ENSG00000142623.8	PADI1	any_promoter	0.00976	0.04641	0	0	-1.43767
chr1	17539233	17539243	Esrrg_MA0643.1	7.62341	-	chr1	17538564	17539653	ccRCC	gene	17531620	17572500	+	start	7488	PeakInsideFeature	NA	ENSG00000142623.8	PADI1	any_internal	0.01436	0.04656	0	0	-1.16105
chr1	17539542	17539552	Esrrg_MA0643.1	7.21711	+	chr1	17538564	17539653	ccRCC	gene	17531620	17572500	+	start	7488	PeakInsideFeature	NA	ENSG00000142623.8	PADI1	any_internal	0.01666	0.0648	0	0	-1.432
chr1	17545284	17545294	Esrrg_MA0643.1	8.65416	-	chr1	17545113	17545894	ccRCC	gene	17531620	17572500	+	center	6557	PeakInsideFeature	NA	ENSG00000142623.8	PADI1	any_internal	0.01442	0.04383	0	0	-1.08848
chr1	17545832	17545842	Esrrg_MA0643.1	7.53273	+	chr1	17545113	17545894	ccRCC	gene	17531620	17572500	+	center	6557	PeakInsideFeature	NA	ENSG00000142623.8	PADI1	any_internal	0.01101	0.03251	0	0	-0.96143
chr1	17553324	17553334	Esrrg_MA0643.1	8.40915	+	chr1	17552827	17553512	ChRCC,ccRCC	gene	17531620	17572500	+	center	1109	PeakInsideFeature	NA	ENSG00000142623.8	PADI1	any_internal	0.01038	0.0306	0	0	-0.93831
chr1	17560292	17560302	Esrrg_MA0643.1	8.67932	+	chr1	17559269	17560674	ChRCC,ccRCC	gene	17531620	17572500	+	center	7911	PeakInsideFeature	NA	ENSG00000142623.8	PADI1	any_internal	0.08783	0.62113	0	1	-2.66877
chr1	17575766	17575776	Esrrg_MA0643.1	7.82406	-	chr1	17575350	17575982	ccRCC	gene	17575592	17610728	+	start	74	OverlapStart	NA	ENSG00000142619.4	PADI3	any_promoter	0.00711	0.04213	0	0	-1.51753
chr1	17600777	17600787	Esrrg_MA0643.1	7.45946	-	chr1	17600735	17601013	ccRCC	gene	17604383	17604470	+	start	3509	Upstream	NA	ENSG00000266634.1	MIR3972	any_promoter	0.01253	0.03472	0	0	-0.93831
chr1	17641156	17641166	Esrrg_MA0643.1	9.99631	+	chr1	17641128	17641645	ccRCC	gene	17634689	17690499	+	start	6697	PeakInsideFeature	NA	ENSG00000159339.9	PADI4	any_internal	0.00999	0.01646	0	0	-0.37681
chr1	17641185	17641195	Esrrg_MA0643.1	10.57489	+	chr1	17641128	17641645	ccRCC	gene	17634689	17690499	+	start	6697	PeakInsideFeature	NA	ENSG00000159339.9	PADI4	any_internal	0.0108	0.01963	0	0	-0.47785
chr1	17758670	17758680	Esrrg_MA0643.1	8.38792	-	chr1	17757957	17759123	ChRCC,ccRCC	gene	17733255	17766220	-	start	7680	PeakInsideFeature	NA	ENSG00000179051.9	RCC2	any_internal	0.01396	0.05585	0	0	-1.39687
chr1	17828618	17828628	Esrrg_MA0643.1	8.40915	-	chr1	17828502	17829825	ChRCC,ccRCC	gene	17866329	18024369	+	start	37166	Upstream	NA	ENSG00000074964.12	ARHGEF10L	distal_enhancer	0.02594	0.03509	0	0	-0.31403
chr1	17828936	17828946	Esrrg_MA0643.1	7.94412	-	chr1	17828502	17829825	ChRCC,ccRCC	gene	17866329	18024369	+	start	37166	Upstream	NA	ENSG00000074964.12	ARHGEF10L	distal_enhancer	0.30119	0.69318	1	1	-1.17175
chr1	17843711	17843721	Esrrg_MA0643.1	9.99631	-	chr1	17842436	17843956	ChRCC,ccRCC	gene	17866329	18024369	+	start	23133	Upstream	NA	ENSG00000074964.12	ARHGEF10L	distal_enhancer	0.16846	0.06515	1	0	1.2293
chr1	17847600	17847610	Esrrg_MA0643.1	10.69495	+	chr1	17846442	17847740	ChRCC,ccRCC	gene	17866329	18024369	+	start	19238	Upstream	NA	ENSG00000074964.12	ARHGEF10L	distal_enhancer	0.07773	0.0151	0	0	1.739
chr1	17850109	17850119	Esrrg_MA0643.1	9.99631	+	chr1	17850071	17850293	ccRCC	gene	17866329	18024369	+	start	16147	Upstream	NA	ENSG00000074964.12	ARHGEF10L	distal_enhancer	0.05825	0.03528	0	0	0.5744
chr1	17866810	17866820	Esrrg_MA0643.1	9.0161	-	chr1	17865912	17867842	ChRCC,ccRCC	gene	17866329	18024369	+	start	548	OverlapStart	NA	ENSG00000074964.12	ARHGEF10L	any_promoter	0.08484	0.13065	0	1	-0.5603
chr1	17878402	17878412	Esrrg_MA0643.1	10.11636	+	chr1	17877210	17879104	ChRCC,ccRCC	gene	17866329	18024369	+	start	11828	PeakInsideFeature	NA	ENSG00000074964.12	ARHGEF10L	any_internal	0.25104	0.39588	1	1	-0.63347
chr1	17888475	17888485	Esrrg_MA0643.1	9.99631	-	chr1	17887375	17888563	ChRCC,ccRCC	gene	17866329	18024369	+	start	21640	PeakInsideFeature	NA	ENSG00000074964.12	ARHGEF10L	any_internal	0.23609	0.21796	1	1	0.10962
chr1	17891137	17891147	Esrrg_MA0643.1	7.75487	-	chr1	17890474	17891748	ChRCC,ccRCC	gene	17866329	18024369	+	start	24782	PeakInsideFeature	NA	ENSG00000074964.12	ARHGEF10L	any_internal	0.02921	0.065	0	0	-0.90698
chr1	17917820	17917830	Esrrg_MA0643.1	8.75463	-	chr1	17917525	17917935	ChRCC	gene	17866329	18024369	+	center	27619	PeakInsideFeature	NA	ENSG00000074964.12	ARHGEF10L	any_internal	0.14834	0.03531	1	0	1.76766
chr1	17920793	17920803	Esrrg_MA0643.1	9.99631	+	chr1	17920543	17920854	ChRCC	gene	17866329	18024369	+	center	24651	PeakInsideFeature	NA	ENSG00000074964.12	ARHGEF10L	any_internal	0.0343	0.03066	0	0	0.11896
chr1	17932360	17932370	Esrrg_MA0643.1	7.96032	+	chr1	17932061	17932951	ChRCC,ccRCC	gene	17866329	18024369	+	center	12843	PeakInsideFeature	NA	ENSG00000074964.12	ARHGEF10L	any_internal	0.02342	0.0326	0	0	-0.33512
chr1	17954893	17954903	Esrrg_MA0643.1	9.38936	+	chr1	17954760	17955090	ChRCC	gene	17866329	18024369	+	center	9576	PeakInsideFeature	NA	ENSG00000074964.12	ARHGEF10L	any_internal	0.07349	0.04661	0	0	0.54704
chr1	17980304	17980314	Esrrg_MA0643.1	9.13616	-	chr1	17980225	17980719	ChRCC,ccRCC	gene	17866329	18024369	+	center	35123	PeakInsideFeature	NA	ENSG00000074964.12	ARHGEF10L	any_internal	0.03469	0.08943	0	0	-1.12454
chr1	17986680	17986690	Esrrg_MA0643.1	7.21711	+	chr1	17986651	17986888	ChRCC	gene	17866329	18024369	+	end	37600	PeakInsideFeature	NA	ENSG00000074964.12	ARHGEF10L	any_internal	0.01858	0.03136	0	0	-0.50816
chr1	18051912	18051922	Esrrg_MA0643.1	7.16638	+	chr1	18051753	18051953	ccRCC	gene	18044181	18076473	+	start	7672	PeakInsideFeature	NA	ENSG00000236648.1	RP11-473A10.2	any_internal	0.00553	0.0141	0	0	-0.5828
chr1	18084584	18084594	Esrrg_MA0643.1	7.67056	-	chr1	18084460	18084771	ccRCC	gene	18081807	18153558	+	start	2808	PeakInsideFeature	NA	ENSG00000117148.6	ACTL8	any_internal	0.01294	0.01437	0	0	-0.08143
chr1	18084726	18084736	Esrrg_MA0643.1	7.67056	+	chr1	18084460	18084771	ccRCC	gene	18081807	18153558	+	start	2808	PeakInsideFeature	NA	ENSG00000117148.6	ACTL8	any_internal	0.01292	0.02385	0	0	-0.53024
chr1	18094818	18094828	Esrrg_MA0643.1	9.60334	-	chr1	18094804	18095708	ccRCC	gene	18081807	18153558	+	start	13449	PeakInsideFeature	NA	ENSG00000117148.6	ACTL8	any_internal	0.01065	0.02387	0	0	-0.67069
chr1	18164114	18164124	Esrrg_MA0643.1	7.24548	-	chr1	18163999	18164698	ccRCC	gene	18081807	18153558	+	end	10790	Downstream	NA	ENSG00000117148.6	ACTL8	distal_enhancer	0.01138	0.01902	0	0	-0.41273
chr1	18183763	18183773	Esrrg_MA0643.1	9.99631	-	chr1	18183643	18183880	ccRCC	gene	18081807	18153558	+	end	30203	Downstream	NA	ENSG00000117148.6	ACTL8	distal_enhancer	0.01341	0.02024	0	0	-0.34726
chr1	18184849	18184859	Esrrg_MA0643.1	7.25881	-	chr1	18184530	18185253	ccRCC	gene	18081807	18153558	+	end	31333	Downstream	NA	ENSG00000117148.6	ACTL8	distal_enhancer	0.01682	0.02659	0	0	-0.42516
chr1	18201805	18201815	Esrrg_MA0643.1	7.82406	-	chr1	18200527	18201926	ccRCC	gene	18081807	18153558	+	end	47668	Downstream	NA	ENSG00000117148.6	ACTL8	distal_enhancer	0.0139	0.02414	0	0	-0.48563
chr1	18214798	18214808	Esrrg_MA0643.1	10.57489	-	chr1	18214362	18215011	ChRCC,ccRCC	NA	NA	NA	NA	NA	NA	NA	NA	NA	NA	NA	0.03082	0.01964	0	0	0.44029
chr1	18260192	18260202	Esrrg_MA0643.1	11.04038	+	chr1	18260148	18260781	ChRCC	NA	NA	NA	NA	NA	NA	NA	NA	NA	NA	NA	0.01271	0.0105	0	0	0.13699
chr1	18320727	18320737	Esrrg_MA0643.1	9.25069	+	chr1	18320524	18321138	ChRCC	NA	NA	NA	NA	NA	NA	NA	NA	NA	NA	NA	0.06912	0.01531	0	0	1.58166
chr1	18348381	18348391	Esrrg_MA0643.1	11.40499	+	chr1	18347357	18348956	ChRCC	gene	18392150	18400906	+	start	43994	Upstream	NA	ENSG00000261781.1	RP11-174G17.2	distal_enhancer	0.01004	0.01014	0	0	-0.00662
chr1	18355195	18355205	Esrrg_MA0643.1	10.33034	-	chr1	18355036	18355289	ChRCC	gene	18392150	18400906	+	start	36988	Upstream	NA	ENSG00000261781.1	RP11-174G17.2	distal_enhancer	0.01683	0.01213	0	0	0.25983
chr1	18362717	18362727	Esrrg_MA0643.1	8.03516	+	chr1	18362585	18363123	ChRCC	gene	18392150	18400906	+	start	29296	Upstream	NA	ENSG00000261781.1	RP11-174G17.2	distal_enhancer	0.05902	0.01958	0	0	1.1772
chr1	18404084	18404094	Esrrg_MA0643.1	7.20507	-	chr1	18403981	18405024	ChRCC	gene	18392150	18400906	+	end	3596	Downstream	NA	ENSG00000261781.1	RP11-174G17.2	distal_enhancer	0.01616	0.01447	0	0	0.09032
chr1	18422826	18422836	Esrrg_MA0643.1	9.99631	+	chr1	18422776	18423045	ChRCC	gene	18434239	18704977	+	start	11329	Upstream	NA	ENSG00000117154.7	IGSF21	distal_enhancer	0.02499	0.01447	0	0	0.48767
chr1	18504533	18504543	Esrrg_MA0643.1	8.9018	-	chr1	18504422	18505003	ccRCC	gene	18493422	18505840	-	start	1128	PeakInsideFeature	NA	ENSG00000230035.2	RP11-174G17	any_internal	0.00754	0.02122	0	0	-0.77525
chr1	18527296	18527306	Esrrg_MA0643.1	7.45946	-	chr1	18527168	18527820	ccRCC	gene	18434239	18704977	+	center	42114	PeakInsideFeature	NA	ENSG00000117154.7	IGSF21	any_internal	0.00759	0.02311	0	0	-0.85207
chr1	18646795	18646805	Esrrg_MA0643.1	7.56044	-	chr1	18646433	18647097	ccRCC	gene	18434239	18704977	+	end	58212	PeakInsideFeature	NA	ENSG00000117154.7	IGSF21	any_internal	0.0111	0.02768	0	0	-0.78876
chr1	18700256	18700266	Esrrg_MA0643.1	10.57489	-	chr1	18700237	18700549	ccRCC	gene	18434239	18704977	+	end	4584	PeakInsideFeature	NA	ENSG00000117154.7	IGSF21	any_internal	0.0158	0.02405	0	0	-0.37866
chr1	18735553	18735563	Esrrg_MA0643.1	7.56044	+	chr1	18735285	18735939	ChRCC	gene	18712322	18715008	+	end	20604	Downstream	NA	ENSG00000225387.1	RP11-422P22.1	distal_enhancer	0.04823	0.01436	0	0	1.20183
chr1	18739759	18739769	Esrrg_MA0643.1	11.40499	-	chr1	18739629	18739939	ccRCC	gene	18712322	18715008	+	end	24776	Downstream	NA	ENSG00000225387.1	RP11-422P22.1	distal_enhancer	0.01018	0.01378	0	0	-0.21987
chr1	18790784	18790794	Esrrg_MA0643.1	7.62341	+	chr1	18790528	18791829	ChRCC,ccRCC	gene	18807423	18812478	+	start	16245	Upstream	NA	ENSG00000179023.7	KLHDC7A	distal_enhancer	0.08346	0.03125	0	0	1.14793
chr1	18806571	18806581	Esrrg_MA0643.1	7.55783	+	chr1	18806535	18809768	ChRCC,ccRCC	gene	18807423	18812478	+	start	728	OverlapStart	NA	ENSG00000179023.7	KLHDC7A	any_promoter	0.08499	0.15441	0	1	-0.78078
chr1	18808328	18808338	Esrrg_MA0643.1	8.28955	+	chr1	18806535	18809768	ChRCC,ccRCC	gene	18807423	18812478	+	start	728	OverlapStart	NA	ENSG00000179023.7	KLHDC7A	any_promoter	0.05099	0.06676	0	0	-0.32378
chr1	18808789	18808799	Esrrg_MA0643.1	9.0161	-	chr1	18806535	18809768	ChRCC,ccRCC	gene	18807423	18812478	+	start	728	OverlapStart	NA	ENSG00000179023.7	KLHDC7A	any_promoter	0.03514	0.06206	0	0	-0.65524
chr1	18862196	18862206	Esrrg_MA0643.1	8.0717	-	chr1	18861868	18862743	ChRCC	gene	18839611	18839881	+	end	22424	Downstream	NA	ENSG00000235282.2	RP1-8B22.1	distal_enhancer	0.11073	0.01413	1	0	2.24539
chr1	18913417	18913427	Esrrg_MA0643.1	9.25069	-	chr1	18913019	18913474	ccRCC	gene	18921907	18922130	+	start	8661	Upstream	NA	ENSG00000225478.2	RP1-8B22.2	any_promoter	0.01148	0.02602	0	0	-0.70275
chr1	19107344	19107354	Esrrg_MA0643.1	7.24548	+	chr1	19107275	19107475	ccRCC	gene	18957499	19075360	+	end	32015	Downstream	NA	ENSG00000009709.7	PAX7	distal_enhancer	0.01484	0.02389	0	0	-0.42348
chr1	19193413	19193423	Esrrg_MA0643.1	8.38792	-	chr1	19192810	19193640	ccRCC	gene	19166092	19186176	-	start	7049	Upstream	NA	ENSG00000179002.5	TAS1R2	any_promoter	0.01512	0.03264	0	0	-0.72557
chr1	19209233	19209243	Esrrg_MA0643.1	9.13616	+	chr1	19208372	19209572	ccRCC	gene	19209695	19209769	-	start	797	Downstream	NA	ENSG00000265606.1	MIR4695	any_promoter	0.01394	0.29244	0	1	-3.56891
chr1	19210549	19210559	Esrrg_MA0643.1	9.99631	+	chr1	19210412	19211484	ChRCC,ccRCC	gene	19209695	19209769	-	start	1179	Upstream	NA	ENSG00000265606.1	MIR4695	any_promoter	0.03742	0.0864	0	0	-0.99813
chr1	19217109	19217119	Esrrg_MA0643.1	7.45657	-	chr1	19217055	19217906	ChRCC,ccRCC	gene	19209695	19209769	-	start	7711	Upstream	NA	ENSG00000265606.1	MIR4695	any_promoter	0.02447	0.07906	0	0	-1.32756
chr1	19233739	19233749	Esrrg_MA0643.1	7.36553	-	chr1	19233473	19235072	ChRCC,ccRCC	gene	19197925	19229275	-	start	4997	Upstream	NA	ENSG00000159423.12	ALDH4A1	any_promoter	0.0429	0.10775	0	1	-1.12961
chr1	19258236	19258246	Esrrg_MA0643.1	11.04038	+	chr1	19258114	19258696	ChRCC,ccRCC	gene	19230774	19283180	-	center	1428	PeakInsideFeature	NA	ENSG00000169991.6	IFFO2	any_internal	0.04793	0.04456	0	0	0.08395
chr1	19292209	19292219	Esrrg_MA0643.1	7.21711	+	chr1	19291738	19292869	ccRCC	gene	19230774	19283180	-	start	9123	Upstream	NA	ENSG00000169991.6	IFFO2	any_promoter	0.01479	0.05366	0	0	-1.30337
chr1	19299331	19299341	Esrrg_MA0643.1	9.99631	+	chr1	19298656	19300157	ChRCC,ccRCC	gene	19230774	19283180	-	start	16226	Upstream	NA	ENSG00000169991.6	IFFO2	distal_enhancer	0.01858	0.02451	0	0	-0.25812
chr1	19301497	19301507	Esrrg_MA0643.1	8.0717	-	chr1	19301027	19301510	ccRCC	gene	19230774	19283180	-	start	18088	Upstream	NA	ENSG00000169991.6	IFFO2	distal_enhancer	0.00803	0.02239	0	0	-0.78934
chr1	19313707	19313717	Esrrg_MA0643.1	7.69911	+	chr1	19313421	19313820	ChRCC	gene	19230774	19283180	-	start	30440	Upstream	NA	ENSG00000169991.6	IFFO2	distal_enhancer	0.03362	0.02408	0	0	0.3411
chr1	19316635	19316645	Esrrg_MA0643.1	9.99631	-	chr1	19315827	19317069	ChRCC,ccRCC	gene	19230774	19283180	-	start	33268	Upstream	NA	ENSG00000169991.6	IFFO2	distal_enhancer	0.26703	0.35845	1	1	-0.40926
chr1	19324695	19324705	Esrrg_MA0643.1	10.8264	+	chr1	19324469	19325298	ccRCC	gene	19230774	19283180	-	start	41703	Upstream	NA	ENSG00000169991.6	IFFO2	distal_enhancer	0.01222	0.02903	0	0	-0.76819
chr1	19337230	19337240	Esrrg_MA0643.1	7.57951	+	chr1	19336258	19338247	ChRCC,ccRCC	NA	NA	NA	NA	NA	NA	NA	NA	NA	NA	NA	0.09297	0.12688	0	1	-0.40491
chr1	19337878	19337888	Esrrg_MA0643.1	7.31875	+	chr1	19336258	19338247	ChRCC,ccRCC	NA	NA	NA	NA	NA	NA	NA	NA	NA	NA	NA	0.13249	0.51699	1	1	-1.87454
chr1	19338547	19338557	Esrrg_MA0643.1	7.56044	+	chr1	19338481	19339101	ChRCC,ccRCC	NA	NA	NA	NA	NA	NA	NA	NA	NA	NA	NA	0.03059	0.07011	0	0	-0.95217
chr1	19356481	19356491	Esrrg_MA0643.1	7.82406	-	chr1	19355741	19356781	ccRCC	gene	19398603	19402005	-	end	42342	Downstream	NA	ENSG00000272084.1	RP5-1126H10.2	distal_enhancer	0.0234	0.03259	0	0	-0.33562
chr1	19370440	19370450	Esrrg_MA0643.1	8.32321	+	chr1	19369593	19370497	ChRCC,ccRCC	gene	19398603	19402005	-	end	28558	Downstream	NA	ENSG00000272084.1	RP5-1126H10.2	distal_enhancer	0.01404	0.03567	0	0	-0.88028
chr1	19372535	19372545	Esrrg_MA0643.1	10.69495	+	chr1	19371617	19373308	ccRCC	gene	19398603	19402005	-	end	26141	Downstream	NA	ENSG00000272084.1	RP5-1126H10.2	distal_enhancer	0.01218	0.29756	0	1	-3.69564
chr1	19379411	19379421	Esrrg_MA0643.1	8.67932	-	chr1	19378821	19379613	ChRCC,ccRCC	gene	19398603	19402005	-	end	19386	Downstream	NA	ENSG00000272084.1	RP5-1126H10.2	distal_enhancer	0.01584	0.03984	0	0	-0.90447
chr1	19394385	19394395	Esrrg_MA0643.1	11.40499	+	chr1	19392403	19394948	ChRCC,ccRCC	gene	19398603	19402005	-	end	4928	Downstream	NA	ENSG00000272084.1	RP5-1126H10.2	distal_enhancer	0.03568	0.04069	0	0	-0.14505
chr1	19394457	19394467	Esrrg_MA0643.1	7.36553	-	chr1	19392403	19394948	ChRCC,ccRCC	gene	19398603	19402005	-	end	4928	Downstream	NA	ENSG00000272084.1	RP5-1126H10.2	distal_enhancer	0.02745	0.05333	0	0	-0.73228
chr1	19394822	19394832	Esrrg_MA0643.1	10.11636	+	chr1	19392403	19394948	ChRCC,ccRCC	gene	19398603	19402005	-	end	4928	Downstream	NA	ENSG00000272084.1	RP5-1126H10.2	distal_enhancer	0.02287	0.05768	0	0	-1.00526
chr1	19396780	19396790	Esrrg_MA0643.1	7.24548	+	chr1	19396638	19397131	ChRCC	gene	19398603	19402005	-	end	1719	Downstream	NA	ENSG00000272084.1	RP5-1126H10.2	distal_enhancer	0.05729	0.03436	0	0	0.583
chr1	19407292	19407302	Esrrg_MA0643.1	10.57489	+	chr1	19405847	19408506	ChRCC,ccRCC	gene	19398603	19402005	-	start	5171	Upstream	NA	ENSG00000272084.1	RP5-1126H10.2	any_promoter	0.03596	0.04502	0	0	-0.25114
chr1	19413974	19413984	Esrrg_MA0643.1	7.31875	-	chr1	19413704	19414864	ccRCC	gene	19410045	19410145	-	start	4139	Upstream	NA	ENSG00000266098.1	AL137127.1	any_promoter	0.02554	0.03779	0	0	-0.4104
chr1	19425880	19425890	Esrrg_MA0643.1	10.69495	+	chr1	19425874	19426907	ChRCC,ccRCC	gene	19400999	19536770	-	end	25391	PeakInsideFeature	NA	ENSG00000127481.10	UBR4	any_internal	0.01537	0.01603	0	0	-0.03477
chr1	19455657	19455667	Esrrg_MA0643.1	10.21029	+	chr1	19455342	19456177	ccRCC	gene	19400999	19536770	-	center	13125	PeakInsideFeature	NA	ENSG00000127481.10	UBR4	any_internal	0.02111	0.04209	0	0	-0.71342
chr1	19492343	19492353	Esrrg_MA0643.1	11.04038	-	chr1	19492136	19492886	ccRCC	gene	19400999	19536770	-	center	23627	PeakInsideFeature	NA	ENSG00000127481.10	UBR4	any_internal	0.00667	0.0138	0	0	-0.47342
chr1	19500098	19500108	Esrrg_MA0643.1	7.36553	+	chr1	19500004	19500600	ccRCC	gene	19400999	19536770	-	center	31418	PeakInsideFeature	NA	ENSG00000127481.10	UBR4	any_internal	0.0133	0.0156	0	0	-0.12703
chr1	19530141	19530151	Esrrg_MA0643.1	7.53098	-	chr1	19529686	19530323	ChRCC,ccRCC	gene	19536994	19567198	+	start	6990	Upstream	NA	ENSG00000230424.1	RP1-43E13.2	any_promoter	0.01411	0.09665	0	0	-2.07023
chr1	19545654	19545664	Esrrg_MA0643.1	10.69495	+	chr1	19545587	19546827	ccRCC	gene	19400999	19536770	-	start	9437	Upstream	NA	ENSG00000127481.10	UBR4	any_promoter	0.01601	0.02167	0	0	-0.26826
chr1	19556363	19556373	Esrrg_MA0643.1	9.99631	+	chr1	19555934	19556591	ChRCC	gene	19542157	19578046	-	center	3839	PeakInsideFeature	NA	ENSG00000127463.9	EMC1	any_internal	0.01896	0.01153	0	0	0.40056
chr1	19586709	19586719	Esrrg_MA0643.1	10.11636	-	chr1	19586568	19587589	ChRCC,ccRCC	gene	19542157	19578046	-	start	9032	Upstream	NA	ENSG00000127463.9	EMC1	any_promoter	0.01873	0.05526	0	0	-1.13813
chr1	19599982	19599992	Esrrg_MA0643.1	8.07557	+	chr1	19598993	19601104	ChRCC,ccRCC	gene	19592475	19600688	-	start	640	OverlapStart	NA	ENSG00000211454.9	AKR7L	any_promoter	0.02066	0.07311	0	0	-1.39037
chr1	19599993	19600003	Esrrg_MA0643.1	7.36553	+	chr1	19598993	19601104	ChRCC,ccRCC	gene	19592475	19600688	-	start	640	OverlapStart	NA	ENSG00000211454.9	AKR7L	any_promoter	0.02066	0.07311	0	0	-1.39037
chr1	19614615	19614625	Esrrg_MA0643.1	8.07557	+	chr1	19613913	19616057	ChRCC,ccRCC	gene	19609051	19615744	-	start	759	OverlapStart	NA	ENSG00000162482.4	AKR7A3	any_promoter	0.09097	0.21524	0	1	-1.14439
chr1	19637415	19637425	Esrrg_MA0643.1	8.07557	+	chr1	19637299	19639654	ChRCC,ccRCC	gene	19630458	19638640	-	start	164	OverlapStart	NA	ENSG00000053371.8	AKR7A2	any_promoter	0.03718	0.07333	0	0	-0.79888
chr1	19668035	19668045	Esrrg_MA0643.1	8.54065	+	chr1	19667902	19668492	ChRCC,ccRCC	gene	19665266	19812066	-	end	2931	PeakInsideFeature	NA	ENSG00000077549.13	CAPZB	any_internal	0.05393	0.12246	0	1	-1.03167
chr1	19712136	19712146	Esrrg_MA0643.1	7.4473	+	chr1	19711896	19712767	ChRCC,ccRCC	gene	19665266	19812066	-	center	26335	PeakInsideFeature	NA	ENSG00000077549.13	CAPZB	any_internal	0.01185	0.02944	0	0	-0.80514
chr1	19724812	19724822	Esrrg_MA0643.1	7.89734	-	chr1	19724605	19725446	ChRCC,ccRCC	gene	19665266	19812066	-	center	13641	PeakInsideFeature	NA	ENSG00000077549.13	CAPZB	any_internal	0.02363	0.03956	0	0	-0.5371
chr1	19741413	19741423	Esrrg_MA0643.1	9.11923	+	chr1	19740879	19741634	ccRCC	gene	19750877	19751163	+	start	9621	Upstream	NA	ENSG00000240490.2	RN7SL277P	any_promoter	0.0123	0.01775	0	0	-0.29537
chr1	19749869	19749879	Esrrg_MA0643.1	10.69495	-	chr1	19749768	19750152	ccRCC	gene	19750877	19751163	+	start	917	Upstream	NA	ENSG00000240490.2	RN7SL277P	any_promoter	0.01658	0.02286	0	0	-0.28944
chr1	19751471	19751481	Esrrg_MA0643.1	7.81191	+	chr1	19751014	19751720	ccRCC	gene	19750877	19751163	+	start	490	OverlapEnd	NA	ENSG00000240490.2	RN7SL277P	any_promoter	0.02026	0.03687	0	0	-0.60399
chr1	19753495	19753505	Esrrg_MA0643.1	7.80933	+	chr1	19753418	19753994	ChRCC	gene	19665266	19812066	-	center	15040	PeakInsideFeature	NA	ENSG00000077549.13	CAPZB	any_internal	0.0419	0.02646	0	0	0.49031
chr1	19764609	19764619	Esrrg_MA0643.1	7.50336	+	chr1	19764429	19764860	ccRCC	gene	19665266	19812066	-	center	25978	PeakInsideFeature	NA	ENSG00000077549.13	CAPZB	any_internal	0.02229	0.0442	0	0	-0.71795
chr1	19775689	19775699	Esrrg_MA0643.1	7.15171	+	chr1	19774355	19776175	ChRCC,ccRCC	gene	19665266	19812066	-	center	36599	PeakInsideFeature	NA	ENSG00000077549.13	CAPZB	any_internal	0.03875	0.11138	0	1	-1.28688
chr1	19787709	19787719	Esrrg_MA0643.1	9.38936	+	chr1	19787566	19787916	ChRCC,ccRCC	gene	19665266	19812066	-	start	24325	PeakInsideFeature	NA	ENSG00000077549.13	CAPZB	any_internal	0.05601	0.03225	0	0	0.62365
chr1	19812845	19812855	Esrrg_MA0643.1	10.21029	+	chr1	19810734	19812898	ChRCC,ccRCC	gene	19665266	19812066	-	start	250	OverlapStart	NA	ENSG00000077549.13	CAPZB	any_promoter	0.05588	0.07762	0	0	-0.40245
chr1	19821751	19821761	Esrrg_MA0643.1	8.19176	-	chr1	19821366	19822122	ChRCC,ccRCC	gene	19665266	19812066	-	start	9678	Upstream	NA	ENSG00000077549.13	CAPZB	any_promoter	0.01774	0.02579	0	0	-0.34886
chr1	19821764	19821774	Esrrg_MA0643.1	10.11636	+	chr1	19821366	19822122	ChRCC,ccRCC	gene	19665266	19812066	-	start	9678	Upstream	NA	ENSG00000077549.13	CAPZB	any_promoter	0.01774	0.02031	0	0	-0.12079
chr1	19832253	19832263	Esrrg_MA0643.1	11.04038	-	chr1	19831299	19832959	ChRCC,ccRCC	gene	19837086	19837227	+	start	4957	Upstream	NA	ENSG00000201609.1	RNU4-28P	any_promoter	0.04143	0.15867	0	1	-1.68131
chr1	19837932	19837942	Esrrg_MA0643.1	7.15171	-	chr1	19837629	19838351	ChRCC,ccRCC	gene	19837086	19837227	+	start	904	Downstream	NA	ENSG00000201609.1	RNU4-28P	any_promoter	0.03558	0.05368	0	0	-0.46772
chr1	19840542	19840552	Esrrg_MA0643.1	8.40915	-	chr1	19839813	19841681	ChRCC,ccRCC	gene	19837086	19837227	+	end	3520	Downstream	NA	ENSG00000201609.1	RNU4-28P	distal_enhancer	0.03861	0.01707	0	0	0.80655
chr1	19908828	19908838	Esrrg_MA0643.1	7.24548	-	chr1	19908391	19909266	ChRCC,ccRCC	gene	19918295	19923326	-	end	9467	Downstream	NA	ENSG00000235185.1	RP5-1056L3.1	distal_enhancer	0.11619	0.11604	1	1	0.00169
chr1	19908886	19908896	Esrrg_MA0643.1	9.60334	+	chr1	19908391	19909266	ChRCC,ccRCC	gene	19918295	19923326	-	end	9467	Downstream	NA	ENSG00000235185.1	RP5-1056L3.1	distal_enhancer	0.18497	0.12879	1	1	0.48535
chr1	19913331	19913341	Esrrg_MA0643.1	7.23332	-	chr1	19913226	19913704	ChRCC,ccRCC	gene	19918295	19923326	-	end	4830	Downstream	NA	ENSG00000235185.1	RP5-1056L3.1	distal_enhancer	0.02914	0.02673	0	0	0.08778
chr1	19923323	19923333	Esrrg_MA0643.1	9.0161	+	chr1	19922624	19924360	ChRCC,ccRCC	gene	19923476	19956314	+	start	16	OverlapStart	NA	ENSG00000173436.9	MINOS1	any_promoter	0.86217	0.51153	1	1	0.73999
chr1	19924022	19924032	Esrrg_MA0643.1	8.67932	+	chr1	19922624	19924360	ChRCC,ccRCC	gene	19923476	19956314	+	start	16	OverlapStart	NA	ENSG00000173436.9	MINOS1	any_promoter	0.09391	0.12111	0	1	-0.33065
chr1	19933745	19933755	Esrrg_MA0643.1	8.67932	-	chr1	19932459	19934131	ChRCC,ccRCC	gene	19934607	19935062	+	start	1312	Upstream	NA	ENSG00000226396.1	RPS14P3	any_promoter	0.0449	0.01494	0	0	1.08757
chr1	19977151	19977161	Esrrg_MA0643.1	10.11636	-	chr1	19977045	19978136	ChRCC,ccRCC	gene	19967047	19984945	+	center	1594	PeakInsideFeature	NA	ENSG00000158747.9	NBL1	any_internal	0.01671	0.02923	0	0	-0.52695
chr1	19999800	19999810	Esrrg_MA0643.1	7.80933	+	chr1	19999585	19999926	ccRCC	gene	19991779	20006055	+	center	838	PeakInsideFeature	NA	ENSG00000158748.3	HTR6	any_internal	0.01328	0.02339	0	0	-0.49049
chr1	20002924	20002934	Esrrg_MA0643.1	8.9018	-	chr1	20002797	20003491	ChRCC,ccRCC	gene	19991779	20006055	+	end	2911	PeakInsideFeature	NA	ENSG00000158748.3	HTR6	any_internal	0.01373	0.02206	0	0	-0.40896
chr1	20004835	20004845	Esrrg_MA0643.1	9.0161	+	chr1	20004772	20006531	ChRCC,ccRCC	gene	19991779	20006055	+	end	404	OverlapEnd	NA	ENSG00000158748.3	HTR6	any_internal	0.02797	0.04018	0	0	-0.38724
chr1	20006174	20006184	Esrrg_MA0643.1	7.89734	-	chr1	20004772	20006531	ChRCC,ccRCC	gene	19991779	20006055	+	end	404	OverlapEnd	NA	ENSG00000158748.3	HTR6	any_internal	0.02741	0.02105	0	0	0.25613
chr1	20021739	20021749	Esrrg_MA0643.1	7.50336	-	chr1	20021264	20022276	ChRCC,ccRCC	gene	20008705	20126438	-	end	13065	PeakInsideFeature	NA	ENSG00000162542.9	TMCO4	any_internal	0.02174	0.03536	0	0	-0.49308
chr1	20030908	20030918	Esrrg_MA0643.1	9.99631	+	chr1	20030829	20031663	ChRCC,ccRCC	gene	20008705	20126438	-	end	22541	PeakInsideFeature	NA	ENSG00000162542.9	TMCO4	any_internal	0.01707	0.03593	0	0	-0.72755
chr1	20031303	20031313	Esrrg_MA0643.1	10.8264	-	chr1	20030829	20031663	ChRCC,ccRCC	gene	20008705	20126438	-	end	22541	PeakInsideFeature	NA	ENSG00000162542.9	TMCO4	any_internal	0.09717	0.19459	0	1	-0.92215
chr1	20039691	20039701	Esrrg_MA0643.1	10.8264	+	chr1	20039242	20039761	ccRCC	gene	20008705	20126438	-	center	28070	PeakInsideFeature	NA	ENSG00000162542.9	TMCO4	any_internal	0.02013	0.04879	0	0	-0.92658
chr1	20064957	20064967	Esrrg_MA0643.1	7.25881	-	chr1	20063818	20065164	ChRCC,ccRCC	gene	20008705	20126438	-	center	3080	PeakInsideFeature	NA	ENSG00000162542.9	TMCO4	any_internal	0.03146	0.24865	0	1	-2.59303
chr1	20082174	20082184	Esrrg_MA0643.1	8.03516	+	chr1	20081936	20082558	ChRCC	gene	20008705	20126438	-	center	14676	PeakInsideFeature	NA	ENSG00000162542.9	TMCO4	any_internal	0.0604	0.02463	0	0	0.98908
chr1	20082193	20082203	Esrrg_MA0643.1	7.24548	+	chr1	20081936	20082558	ChRCC	gene	20008705	20126438	-	center	14676	PeakInsideFeature	NA	ENSG00000162542.9	TMCO4	any_internal	0.0604	0.03526	0	0	0.6187
chr1	20092282	20092292	Esrrg_MA0643.1	8.36283	+	chr1	20091288	20092775	ChRCC,ccRCC	gene	20008705	20126438	-	center	24460	PeakInsideFeature	NA	ENSG00000162542.9	TMCO4	any_internal	0.05776	0.26918	0	1	-2.0159
chr1	20095936	20095946	Esrrg_MA0643.1	7.56044	-	chr1	20095150	20095956	ChRCC	gene	20008705	20126438	-	center	27982	PeakInsideFeature	NA	ENSG00000162542.9	TMCO4	any_internal	0.02152	0.02365	0	0	-0.08969
chr1	20107039	20107049	Esrrg_MA0643.1	9.11923	-	chr1	20106664	20107553	ccRCC	gene	20008705	20126438	-	start	19330	PeakInsideFeature	NA	ENSG00000162542.9	TMCO4	any_internal	0.01942	0.01988	0	0	-0.02118
chr1	20107302	20107312	Esrrg_MA0643.1	7.49312	+	chr1	20106664	20107553	ccRCC	gene	20008705	20126438	-	start	19330	PeakInsideFeature	NA	ENSG00000162542.9	TMCO4	any_internal	0.01049	0.01714	0	0	-0.37835
chr1	20125944	20125954	Esrrg_MA0643.1	9.99631	-	chr1	20124478	20128170	ChRCC,ccRCC	gene	20008705	20126438	-	start	114	OverlapStart	NA	ENSG00000162542.9	TMCO4	any_promoter	0.0858	0.09189	0	0	-0.08742
chr1	20125971	20125981	Esrrg_MA0643.1	9.8462	-	chr1	20124478	20128170	ChRCC,ccRCC	gene	20008705	20126438	-	start	114	OverlapStart	NA	ENSG00000162542.9	TMCO4	any_promoter	0.10967	0.11069	1	1	-0.01208
chr1	20140709	20140719	Esrrg_MA0643.1	7.45946	+	chr1	20140671	20143113	ChRCC,ccRCC	gene	20140522	20141771	-	start	121	OverlapStart	NA	ENSG00000178828.5	RNF186	any_promoter	0.06062	0.09412	0	0	-0.54922
chr1	20141328	20141338	Esrrg_MA0643.1	9.25069	-	chr1	20140671	20143113	ChRCC,ccRCC	gene	20140522	20141771	-	start	121	OverlapStart	NA	ENSG00000178828.5	RNF186	any_promoter	0.09569	0.13951	0	1	-0.49374
chr1	20142851	20142861	Esrrg_MA0643.1	8.28955	+	chr1	20140671	20143113	ChRCC,ccRCC	gene	20140522	20141771	-	start	121	OverlapStart	NA	ENSG00000178828.5	RNF186	any_promoter	0.08637	0.10145	0	0	-0.20638
chr1	20171380	20171390	Esrrg_MA0643.1	11.04038	-	chr1	20171154	20172559	ccRCC	gene	20140859	20145995	+	end	25861	Downstream	NA	ENSG00000235434.1	RP11-91K11.2	distal_enhancer	0.00748	0.01238	0	0	-0.32842
chr1	20188018	20188028	Esrrg_MA0643.1	8.75463	+	chr1	20186860	20188202	ccRCC	gene	20209005	20239438	+	start	21474	Upstream	NA	ENSG00000169914.5	OTUD3	distal_enhancer	0.01717	0.03297	0	0	-0.62996
chr1	20215150	20215160	Esrrg_MA0643.1	9.99631	-	chr1	20214720	20215367	ChRCC	gene	20209005	20239438	+	start	6038	PeakInsideFeature	NA	ENSG00000169914.5	OTUD3	any_internal	0.0409	0.02169	0	0	0.65584
chr1	20220417	20220427	Esrrg_MA0643.1	10.21029	-	chr1	20219964	20220668	ChRCC,ccRCC	gene	20209005	20239438	+	center	3905	PeakInsideFeature	NA	ENSG00000169914.5	OTUD3	any_internal	0.04626	0.03024	0	0	0.46685
chr1	20244873	20244883	Esrrg_MA0643.1	8.14884	+	chr1	20244403	20245037	ChRCC,ccRCC	gene	20246501	20250110	-	end	1781	Downstream	NA	ENSG00000188784.4	PLA2G2E	distal_enhancer	0.02339	0.0181	0	0	0.23584
chr1	20248697	20248707	Esrrg_MA0643.1	9.99631	+	chr1	20248514	20248714	ccRCC	gene	20246501	20250110	-	center	309	PeakInsideFeature	NA	ENSG00000188784.4	PLA2G2E	any_internal	0.01826	0.01456	0	0	0.19026
chr1	20266136	20266146	Esrrg_MA0643.1	7.21711	+	chr1	20265733	20266296	ChRCC	gene	20246501	20250110	-	start	15904	Upstream	NA	ENSG00000188784.4	PLA2G2E	distal_enhancer	0.04364	0.00897	0	0	1.42133
chr1	20294573	20294583	Esrrg_MA0643.1	8.28955	-	chr1	20294274	20295080	ChRCC,ccRCC	gene	20297461	20297760	+	start	2784	Upstream	NA	ENSG00000242688.2	RN7SL304P	any_promoter	0.01951	0.01367	0	0	0.29902
chr1	20294743	20294753	Esrrg_MA0643.1	7.29039	+	chr1	20294274	20295080	ChRCC,ccRCC	gene	20297461	20297760	+	start	2784	Upstream	NA	ENSG00000242688.2	RN7SL304P	any_promoter	0.0109	0.01135	0	0	-0.02846
chr1	20302499	20302509	Esrrg_MA0643.1	7.45946	-	chr1	20301227	20302535	ChRCC,ccRCC	gene	20301924	20306932	-	end	43	OverlapEnd	NA	ENSG00000188257.6	PLA2G2A	any_internal	0.0192	0.01435	0	0	0.24643
chr1	20386625	20386635	Esrrg_MA0643.1	7.69911	-	chr1	20386045	20386932	ccRCC	gene	20354671	20417683	+	center	311	PeakInsideFeature	NA	ENSG00000127472.6	PLA2G5	any_internal	0.01794	0.06506	0	0	-1.37318
chr1	20478589	20478599	Esrrg_MA0643.1	8.53719	-	chr1	20478462	20481435	ChRCC,ccRCC	gene	20480830	20487061	+	start	882	OverlapStart	NA	ENSG00000227066.1	RP3-340N1.2	any_promoter	0.07053	0.17997	0	1	-1.22101
chr1	20492434	20492444	Esrrg_MA0643.1	10.57489	-	chr1	20490795	20493055	ChRCC,ccRCC	gene	20487745	20503917	-	center	3906	PeakInsideFeature	NA	ENSG00000187980.6	PLA2G2C	any_internal	0.01294	0.03427	0	0	-0.90003
chr1	20505515	20505525	Esrrg_MA0643.1	8.0717	+	chr1	20505392	20505902	ccRCC	gene	20487745	20503917	-	start	1730	Upstream	NA	ENSG00000187980.6	PLA2G2C	any_promoter	0.01593	0.02737	0	0	-0.50002
chr1	20506828	20506838	Esrrg_MA0643.1	8.54065	+	chr1	20506638	20507134	ChRCC	gene	20487745	20503917	-	start	2969	Upstream	NA	ENSG00000187980.6	PLA2G2C	any_promoter	0.06096	0.01606	0	0	1.38856
chr1	20535925	20535935	Esrrg_MA0643.1	8.8933	+	chr1	20535910	20536383	ChRCC,ccRCC	gene	20512577	20522541	+	end	13605	Downstream	NA	ENSG00000162543.5	UBXN10	distal_enhancer	0.06845	0.04381	0	0	0.53005
chr1	20550342	20550352	Esrrg_MA0643.1	10.33034	-	chr1	20550074	20550752	ChRCC	gene	20569587	20571148	+	start	19174	Upstream	NA	ENSG00000228105.1	RP3-340N1.6	distal_enhancer	0.52656	0.01978	1	0	4.09634
chr1	20550727	20550737	Esrrg_MA0643.1	8.19176	-	chr1	20550074	20550752	ChRCC	gene	20569587	20571148	+	start	19174	Upstream	NA	ENSG00000228105.1	RP3-340N1.6	distal_enhancer	0.15719	0.01949	1	0	2.4374
chr1	20553012	20553022	Esrrg_MA0643.1	9.96795	-	chr1	20552783	20553239	ChRCC	gene	20569587	20571148	+	start	16576	Upstream	NA	ENSG00000228105.1	RP3-340N1.6	distal_enhancer	0.365	0.01263	1	0	3.9533
chr1	20553772	20553782	Esrrg_MA0643.1	8.65416	+	chr1	20553663	20555250	ChRCC	gene	20569587	20571148	+	start	15131	Upstream	NA	ENSG00000228105.1	RP3-340N1.6	distal_enhancer	0.21841	0.01661	1	0	3.0235
chr1	20609846	20609856	Esrrg_MA0643.1	10.8264	-	chr1	20608543	20609887	ChRCC	gene	20617411	20681387	+	start	8196	Upstream	NA	ENSG00000158816.11	VWA5B1	any_promoter	0.0354	0.01957	0	0	0.59114
chr1	20618224	20618234	Esrrg_MA0643.1	7.24548	+	chr1	20617052	20619089	ChRCC,ccRCC	gene	20617411	20681387	+	start	659	OverlapStart	NA	ENSG00000158816.11	VWA5B1	any_promoter	0.08967	0.02062	0	0	1.64951
chr1	20652208	20652218	Esrrg_MA0643.1	11.40499	+	chr1	20651723	20652927	ChRCC,ccRCC	gene	20620703	20649680	-	start	2645	Upstream	NA	ENSG00000226664.1	RP4-745E8.2	any_promoter	0.06036	0.02885	0	0	0.82969
chr1	20682888	20682898	Esrrg_MA0643.1	10.8264	-	chr1	20682465	20684017	ChRCC	gene	20617411	20681387	+	end	1854	Downstream	NA	ENSG00000158816.11	VWA5B1	distal_enhancer	0.13055	0.01422	1	0	2.45686
chr1	20683558	20683568	Esrrg_MA0643.1	7.25554	+	chr1	20682465	20684017	ChRCC	gene	20617411	20681387	+	end	1854	Downstream	NA	ENSG00000158816.11	VWA5B1	distal_enhancer	0.19181	0.01384	1	0	2.99489
chr1	20685389	20685399	Esrrg_MA0643.1	9.0161	+	chr1	20684952	20686684	ChRCC,ccRCC	gene	20687071	20757727	-	end	1253	Downstream	NA	ENSG00000236963.1	RP4-749H3.1	distal_enhancer	1.11771	0.32078	1	1	1.76427
chr1	20756792	20756802	Esrrg_MA0643.1	10.8264	+	chr1	20756631	20757287	ChRCC,ccRCC	gene	20687071	20757727	-	start	768	PeakInsideFeature	NA	ENSG00000236963.1	RP4-749H3.1	any_promoter	0.02158	0.02095	0	0	0.02758
chr1	20761030	20761040	Esrrg_MA0643.1	8.40915	-	chr1	20760520	20761337	ChRCC,ccRCC	gene	20687071	20757727	-	start	3201	Upstream	NA	ENSG00000236963.1	RP4-749H3.1	any_promoter	0.01853	0.0125	0	0	0.32112
chr1	20781361	20781371	Esrrg_MA0643.1	8.67932	-	chr1	20780319	20781404	ccRCC	gene	20687071	20757727	-	start	23134	Upstream	NA	ENSG00000236963.1	RP4-749H3.1	distal_enhancer	0.01415	0.01751	0	0	-0.17638
chr1	20782757	20782767	Esrrg_MA0643.1	9.99631	+	chr1	20782505	20783305	ChRCC	gene	20687071	20757727	-	start	25178	Upstream	NA	ENSG00000236963.1	RP4-749H3.1	distal_enhancer	0.03576	0.01414	0	0	0.87742
chr1	20796909	20796919	Esrrg_MA0643.1	7.21711	-	chr1	20796752	20797076	ChRCC	gene	20808883	20812713	-	end	11969	Downstream	NA	ENSG00000162545.5	CAMK2N1	distal_enhancer	0.10246	0.06797	0	0	0.51902
chr1	20799682	20799692	Esrrg_MA0643.1	8.07557	-	chr1	20799637	20800269	ChRCC,ccRCC	gene	20808883	20812713	-	end	8930	Downstream	NA	ENSG00000162545.5	CAMK2N1	distal_enhancer	0.07073	0.12061	0	1	-0.68276
chr1	20813694	20813704	Esrrg_MA0643.1	10.57489	+	chr1	20812021	20814083	ChRCC,ccRCC	gene	20808883	20812713	-	start	339	OverlapStart	NA	ENSG00000162545.5	CAMK2N1	any_promoter	0.40154	0.09825	1	0	1.91025
chr1	20834392	20834402	Esrrg_MA0643.1	9.8462	-	chr1	20833606	20835174	ChRCC,ccRCC	gene	20825942	20834654	-	start	264	OverlapStart	NA	ENSG00000090432.5	MUL1	any_promoter	0.41223	0.41209	1	1	0.00048
chr1	20835369	20835379	Esrrg_MA0643.1	8.9018	+	chr1	20835275	20835675	ccRCC	gene	20825942	20834654	-	start	821	Upstream	NA	ENSG00000090432.5	MUL1	any_promoter	0.02546	0.02511	0	0	0.01366
chr1	20861153	20861163	Esrrg_MA0643.1	11.04038	+	chr1	20860921	20861485	ChRCC	gene	20852481	20853244	+	end	7959	Downstream	NA	ENSG00000215520.3	RPS4XP4	distal_enhancer	0.04762	0.01232	0	0	1.30473
chr1	20861338	20861348	Esrrg_MA0643.1	10.11636	-	chr1	20860921	20861485	ChRCC	gene	20852481	20853244	+	end	7959	Downstream	NA	ENSG00000215520.3	RPS4XP4	distal_enhancer	0.05169	0.01501	0	0	1.24727
chr1	20878538	20878548	Esrrg_MA0643.1	8.41885	-	chr1	20878419	20879704	ChRCC,ccRCC	gene	20878931	20881512	+	start	130	OverlapStart	NA	ENSG00000183114.6	FAM43B	any_promoter	0.07626	0.02593	0	0	1.22524
chr1	20902375	20902385	Esrrg_MA0643.1	7.21711	+	chr1	20901601	20902979	ChRCC,ccRCC	gene	20915440	20945401	+	start	13150	Upstream	NA	ENSG00000158825.5	CDA	distal_enhancer	0.0175	0.03585	0	0	-0.70372
chr1	20916225	20916235	Esrrg_MA0643.1	9.99631	+	chr1	20914488	20917369	ChRCC,ccRCC	gene	20915440	20945401	+	start	488	OverlapStart	NA	ENSG00000158825.5	CDA	any_promoter	0.09138	0.06666	0	0	0.39563
chr1	20918858	20918868	Esrrg_MA0643.1	8.67932	+	chr1	20918506	20919214	ChRCC	gene	20915440	20945401	+	start	3420	PeakInsideFeature	NA	ENSG00000158825.5	CDA	any_internal	0.01344	0.00951	0	0	0.24537
chr1	20940055	20940065	Esrrg_MA0643.1	7.53273	-	chr1	20939473	20940928	ChRCC,ccRCC	gene	20915440	20945401	+	end	5201	PeakInsideFeature	NA	ENSG00000158825.5	CDA	any_internal	0.08326	0.07031	0	0	0.21155
chr1	20943041	20943051	Esrrg_MA0643.1	9.86485	+	chr1	20942993	20943366	ChRCC,ccRCC	gene	20915440	20945401	+	end	2222	PeakInsideFeature	NA	ENSG00000158825.5	CDA	any_internal	0.06203	0.05908	0	0	0.05892
chr1	20961503	20961513	Esrrg_MA0643.1	8.40915	-	chr1	20959287	20961581	ChRCC,ccRCC	gene	20959947	20978004	+	start	487	OverlapStart	NA	ENSG00000158828.5	PINK1	any_promoter	0.0245	0.05286	0	0	-0.83487
chr1	20966264	20966274	Esrrg_MA0643.1	8.30606	+	chr1	20966262	20967254	ChRCC,ccRCC	gene	20959947	20978004	+	center	2217	PeakInsideFeature	NA	ENSG00000158828.5	PINK1	any_internal	0.02411	0.02513	0	0	-0.04053
chr1	20976787	20976797	Esrrg_MA0643.1	7.94412	+	chr1	20976545	20976864	ccRCC	gene	20976855	20977207	-	start	503	OverlapEnd	NA	ENSG00000257033.1	AL391357.1	any_promoter	0.0395	0.05042	0	0	-0.27898
chr1	20977495	20977505	Esrrg_MA0643.1	7.31875	-	chr1	20977026	20978179	ccRCC	gene	20976855	20977207	-	start	395	OverlapStart	NA	ENSG00000257033.1	AL391357.1	any_promoter	0.01707	0.04828	0	0	-1.06024
chr1	21086607	21086617	Esrrg_MA0643.1	9.60334	-	chr1	21086353	21086666	ccRCC	gene	21069153	21113816	-	center	4975	PeakInsideFeature	NA	ENSG00000127483.13	HP1BP3	any_internal	0.01795	0.02369	0	0	-0.25541
chr1	21101257	21101267	Esrrg_MA0643.1	9.60334	+	chr1	21100988	21101809	ChRCC	gene	21069153	21113816	-	center	9914	PeakInsideFeature	NA	ENSG00000127483.13	HP1BP3	any_internal	0.03868	0.00934	0	0	1.26022
chr1	21101767	21101777	Esrrg_MA0643.1	8.40915	-	chr1	21100988	21101809	ChRCC	gene	21069153	21113816	-	center	9914	PeakInsideFeature	NA	ENSG00000127483.13	HP1BP3	any_internal	0.02838	0.01816	0	0	0.42482
chr1	21106906	21106916	Esrrg_MA0643.1	7.16638	-	chr1	21106804	21107357	ChRCC	gene	21069153	21113816	-	start	6736	PeakInsideFeature	NA	ENSG00000127483.13	HP1BP3	any_internal	0.02751	0.02247	0	0	0.19856
chr1	21221067	21221077	Esrrg_MA0643.1	11.40499	-	chr1	21220924	21221354	ChRCC	gene	21132962	21503377	-	end	88177	PeakInsideFeature	NA	ENSG00000075151.15	EIF4G3	any_internal	0.01298	0.00638	0	0	0.44921
chr1	21266688	21266698	Esrrg_MA0643.1	7.55783	+	chr1	21266394	21266805	ccRCC	gene	21132962	21503377	-	center	51570	PeakInsideFeature	NA	ENSG00000075151.15	EIF4G3	any_internal	0.01234	0.01828	0	0	-0.31871
chr1	21351306	21351316	Esrrg_MA0643.1	7.56044	-	chr1	21351151	21351979	ChRCC	gene	21132962	21503377	-	center	33396	PeakInsideFeature	NA	ENSG00000075151.15	EIF4G3	any_internal	0.04904	0.0261	0	0	0.68444
chr1	21375290	21375300	Esrrg_MA0643.1	9.60334	+	chr1	21374928	21375732	ccRCC	gene	21132962	21503377	-	center	57161	PeakInsideFeature	NA	ENSG00000075151.15	EIF4G3	any_internal	0.01596	0.02517	0	0	-0.41481
chr1	21375482	21375492	Esrrg_MA0643.1	7.36166	+	chr1	21374928	21375732	ccRCC	gene	21132962	21503377	-	center	57161	PeakInsideFeature	NA	ENSG00000075151.15	EIF4G3	any_internal	0.01438	0.02184	0	0	-0.36309
chr1	21417439	21417449	Esrrg_MA0643.1	7.17163	+	chr1	21417114	21418275	ccRCC	gene	21132962	21503377	-	start	85683	PeakInsideFeature	NA	ENSG00000075151.15	EIF4G3	any_internal	0.00864	0.03353	0	0	-1.15345
chr1	21478754	21478764	Esrrg_MA0643.1	7.56044	+	chr1	21478365	21479077	ccRCC	gene	21487967	21488574	+	start	9246	Upstream	NA	ENSG00000235112.1	RP11-628K18.1	any_promoter	0.01721	0.04225	0	0	-0.90034
chr1	21489773	21489783	Esrrg_MA0643.1	7.19322	+	chr1	21489529	21490170	ChRCC,ccRCC	gene	21132962	21503377	-	start	13528	PeakInsideFeature	NA	ENSG00000075151.15	EIF4G3	any_internal	0.07133	0.02553	0	0	1.15743
chr1	21503944	21503954	Esrrg_MA0643.1	9.99631	+	chr1	21501881	21504341	ChRCC,ccRCC	gene	21503058	21503122	-	start	11	FeatureInsidePeak	NA	ENSG00000266867.1	AL031005.1	any_promoter	0.07079	0.09551	0	0	-0.3782
chr1	21517246	21517256	Esrrg_MA0643.1	8.05425	-	chr1	21517182	21517630	ChRCC,ccRCC	gene	21132962	21503377	-	start	14029	Upstream	NA	ENSG00000075151.15	EIF4G3	distal_enhancer	0.01488	0.0217	0	0	-0.32965
chr1	21544912	21544922	Esrrg_MA0643.1	7.82406	+	chr1	21544346	21544985	ChRCC,ccRCC	gene	21543739	21671997	-	end	926	PeakInsideFeature	NA	ENSG00000117298.10	ECE1	any_internal	0.02524	0.02505	0	0	0.00744
chr1	21569538	21569548	Esrrg_MA0643.1	8.02332	-	chr1	21569325	21569630	ChRCC	gene	21543739	21671997	-	end	25738	PeakInsideFeature	NA	ENSG00000117298.10	ECE1	any_internal	0.01755	0.01674	0	0	0.04053
chr1	21595042	21595052	Esrrg_MA0643.1	9.99631	+	chr1	21594602	21595738	ChRCC,ccRCC	gene	21543739	21671997	-	center	12698	PeakInsideFeature	NA	ENSG00000117298.10	ECE1	any_internal	0.10346	0.05362	1	0	0.81816
chr1	21597131	21597141	Esrrg_MA0643.1	7.53273	+	chr1	21596349	21597192	ChRCC,ccRCC	gene	21543739	21671997	-	center	11098	PeakInsideFeature	NA	ENSG00000117298.10	ECE1	any_internal	0.03529	0.02085	0	0	0.52987
chr1	21623485	21623495	Esrrg_MA0643.1	7.24548	+	chr1	21623308	21623828	ChRCC	gene	21619782	21626267	+	center	544	PeakInsideFeature	NA	ENSG00000231105.1	RP5-1071N3.1	any_internal	0.1483	0.04282	1	0	1.55343
chr1	21629882	21629892	Esrrg_MA0643.1	8.0717	-	chr1	21629128	21629966	ChRCC,ccRCC	gene	21543739	21671997	-	center	21679	PeakInsideFeature	NA	ENSG00000117298.10	ECE1	any_internal	0.03663	0.03003	0	0	0.21189
chr1	21633803	21633813	Esrrg_MA0643.1	9.8462	+	chr1	21633803	21634555	ccRCC	gene	21543739	21671997	-	center	26311	PeakInsideFeature	NA	ENSG00000117298.10	ECE1	any_internal	0.01516	0.02343	0	0	-0.3874
chr1	21643811	21643821	Esrrg_MA0643.1	7.81191	+	chr1	21643645	21644300	ccRCC	gene	21543739	21671997	-	start	28025	PeakInsideFeature	NA	ENSG00000117298.10	ECE1	any_internal	0.02347	0.01961	0	0	0.16779
chr1	21649720	21649730	Esrrg_MA0643.1	9.8462	-	chr1	21649421	21649867	ChRCC	gene	21543739	21671997	-	start	22353	PeakInsideFeature	NA	ENSG00000117298.10	ECE1	any_internal	0.15175	0.02821	1	0	2.03437
chr1	21655992	21656002	Esrrg_MA0643.1	9.99631	-	chr1	21655752	21656376	ChRCC,ccRCC	gene	21543739	21671997	-	start	15933	PeakInsideFeature	NA	ENSG00000117298.10	ECE1	any_internal	0.4005	0.03953	1	0	3.00859
chr1	21660521	21660531	Esrrg_MA0643.1	7.31875	+	chr1	21660443	21661710	ChRCC,ccRCC	gene	21543739	21671997	-	start	10921	PeakInsideFeature	NA	ENSG00000117298.10	ECE1	any_internal	0.0448	0.09631	0	0	-0.93499
chr1	21660737	21660747	Esrrg_MA0643.1	7.62341	-	chr1	21660443	21661710	ChRCC,ccRCC	gene	21543739	21671997	-	start	10921	PeakInsideFeature	NA	ENSG00000117298.10	ECE1	any_internal	0.17621	0.50658	1	1	-1.46375
chr1	21665974	21665984	Esrrg_MA0643.1	7.31875	-	chr1	21663994	21666112	ChRCC,ccRCC	gene	21543739	21671997	-	start	6944	PeakInsideFeature	NA	ENSG00000117298.10	ECE1	any_internal	0.06205	0.11738	0	1	-0.80766
chr1	21706208	21706218	Esrrg_MA0643.1	7.45657	-	chr1	21704690	21706313	ChRCC,ccRCC	gene	21724479	21724855	+	start	18978	Upstream	NA	ENSG00000236216.4	PPP1R11P1	distal_enhancer	0.0504	0.03678	0	0	0.35729
chr1	21793996	21794006	Esrrg_MA0643.1	8.9018	-	chr1	21793692	21794025	ChRCC	gene	21786248	21786575	-	start	7283	Upstream	NA	ENSG00000176378.8	PFN1P10	any_promoter	0.01857	0.01439	0	0	0.21449
chr1	21824152	21824162	Esrrg_MA0643.1	11.04038	+	chr1	21824121	21824775	ccRCC	gene	21835857	21904905	+	start	11409	Upstream	NA	ENSG00000162551.9	ALPL	distal_enhancer	0.0079	0.0197	0	0	-0.68026
chr1	21826672	21826682	Esrrg_MA0643.1	9.8462	+	chr1	21826070	21826994	ChRCC,ccRCC	gene	21835857	21904905	+	start	9325	Upstream	NA	ENSG00000162551.9	ALPL	any_promoter	0.06219	0.02145	0	0	1.15667
chr1	21864436	21864446	Esrrg_MA0643.1	9.99631	-	chr1	21863668	21865227	ChRCC,ccRCC	gene	21835857	21904905	+	center	5934	PeakInsideFeature	NA	ENSG00000162551.9	ALPL	any_internal	0.04142	0.29918	0	1	-2.54931
chr1	21864703	21864713	Esrrg_MA0643.1	10.21029	+	chr1	21863668	21865227	ChRCC,ccRCC	gene	21835857	21904905	+	center	5934	PeakInsideFeature	NA	ENSG00000162551.9	ALPL	any_internal	0.02941	0.12696	0	1	-1.7543
chr1	21864732	21864742	Esrrg_MA0643.1	7.82406	-	chr1	21863668	21865227	ChRCC,ccRCC	gene	21835857	21904905	+	center	5934	PeakInsideFeature	NA	ENSG00000162551.9	ALPL	any_internal	0.03114	0.10769	0	1	-1.47892
chr1	21864813	21864823	Esrrg_MA0643.1	7.84027	+	chr1	21863668	21865227	ChRCC,ccRCC	gene	21835857	21904905	+	center	5934	PeakInsideFeature	NA	ENSG00000162551.9	ALPL	any_internal	0.02979	0.1432	0	1	-1.90082
chr1	21872830	21872840	Esrrg_MA0643.1	9.0161	-	chr1	21872413	21873260	ccRCC	gene	21835857	21904905	+	center	2455	PeakInsideFeature	NA	ENSG00000162551.9	ALPL	any_internal	0.01265	0.03286	0	0	-0.87216
chr1	21876845	21876855	Esrrg_MA0643.1	7.49312	-	chr1	21876496	21878608	ccRCC	gene	21835857	21904905	+	center	7171	PeakInsideFeature	NA	ENSG00000162551.9	ALPL	any_internal	0.02513	0.05149	0	0	-0.77902
chr1	21891196	21891206	Esrrg_MA0643.1	9.99631	-	chr1	21890420	21891579	ChRCC,ccRCC	gene	21835857	21904905	+	end	13906	PeakInsideFeature	NA	ENSG00000162551.9	ALPL	any_internal	0.01827	0.03697	0	0	-0.69974
chr1	21901465	21901475	Esrrg_MA0643.1	7.80933	+	chr1	21900376	21902138	ChRCC,ccRCC	gene	21835857	21904905	+	end	3648	PeakInsideFeature	NA	ENSG00000162551.9	ALPL	any_internal	0.0575	0.09927	0	0	-0.68142
chr1	21934700	21934710	Esrrg_MA0643.1	7.16638	-	chr1	21933896	21935204	ChRCC,ccRCC	gene	21922707	21995801	-	end	11843	PeakInsideFeature	NA	ENSG00000076864.15	RAP1GAP	any_internal	0.26193	0.10796	1	1	1.19337
chr1	21958554	21958564	Esrrg_MA0643.1	9.99631	+	chr1	21958330	21958955	ChRCC,ccRCC	gene	21922707	21995801	-	center	612	PeakInsideFeature	NA	ENSG00000076864.15	RAP1GAP	any_internal	0.25363	0.03111	1	0	2.63212
chr1	21961684	21961694	Esrrg_MA0643.1	8.54065	-	chr1	21959796	21961962	ChRCC,ccRCC	gene	21922707	21995801	-	center	1625	PeakInsideFeature	NA	ENSG00000076864.15	RAP1GAP	any_internal	0.17604	0.04824	1	0	1.64735
chr1	21965301	21965311	Esrrg_MA0643.1	7.53098	-	chr1	21964833	21966465	ChRCC,ccRCC	gene	21922707	21995801	-	center	6395	PeakInsideFeature	NA	ENSG00000076864.15	RAP1GAP	any_internal	1.21642	0.28863	1	1	2.03188
chr1	21965834	21965844	Esrrg_MA0643.1	10.11636	+	chr1	21964833	21966465	ChRCC,ccRCC	gene	21922707	21995801	-	center	6395	PeakInsideFeature	NA	ENSG00000076864.15	RAP1GAP	any_internal	0.55218	0.08822	1	0	2.49669
chr1	21968573	21968583	Esrrg_MA0643.1	10.8264	+	chr1	21968405	21969301	ChRCC,ccRCC	gene	21922707	21995801	-	center	9599	PeakInsideFeature	NA	ENSG00000076864.15	RAP1GAP	any_internal	0.36392	0.12242	1	1	1.48584
chr1	21977183	21977193	Esrrg_MA0643.1	10.57489	+	chr1	21976446	21979426	ChRCC,ccRCC	gene	21922707	21995801	-	start	17865	PeakInsideFeature	NA	ENSG00000076864.15	RAP1GAP	any_internal	0.66768	0.03802	1	0	3.77266
chr1	21977497	21977507	Esrrg_MA0643.1	10.69495	+	chr1	21976446	21979426	ChRCC,ccRCC	gene	21922707	21995801	-	start	17865	PeakInsideFeature	NA	ENSG00000076864.15	RAP1GAP	any_internal	0.23681	0.04188	1	0	2.2138
chr1	21990048	21990058	Esrrg_MA0643.1	9.99631	+	chr1	21989772	21990653	ChRCC,ccRCC	gene	21922707	21995801	-	start	5589	PeakInsideFeature	NA	ENSG00000076864.15	RAP1GAP	any_internal	0.06619	0.05029	0	0	0.32946
chr1	21990282	21990292	Esrrg_MA0643.1	8.67932	+	chr1	21989772	21990653	ChRCC,ccRCC	gene	21922707	21995801	-	start	5589	PeakInsideFeature	NA	ENSG00000076864.15	RAP1GAP	any_internal	0.10014	0.03389	0	0	1.29488
chr1	21996054	21996064	Esrrg_MA0643.1	8.32321	+	chr1	21995654	21996791	ChRCC,ccRCC	gene	21922707	21995801	-	start	421	OverlapStart	NA	ENSG00000076864.15	RAP1GAP	any_promoter	0.15323	0.20624	1	1	-0.4021
chr1	22018283	22018293	Esrrg_MA0643.1	7.61317	-	chr1	22017929	22018371	ChRCC	gene	22004790	22110099	-	end	13360	PeakInsideFeature	NA	ENSG00000090686.11	USP48	any_internal	0.02894	0.01122	0	0	0.82664
chr1	22023936	22023946	Esrrg_MA0643.1	8.40915	+	chr1	22023487	22023988	ChRCC	gene	22004790	22110099	-	end	18947	PeakInsideFeature	NA	ENSG00000090686.11	USP48	any_internal	0.01954	0.02161	0	0	-0.0926
chr1	22029484	22029494	Esrrg_MA0643.1	7.53273	-	chr1	22029324	22030382	ChRCC,ccRCC	gene	22004790	22110099	-	end	25063	PeakInsideFeature	NA	ENSG00000090686.11	USP48	any_internal	0.03487	0.03031	0	0	0.14871
chr1	22063626	22063636	Esrrg_MA0643.1	7.24548	+	chr1	22063537	22063825	ccRCC	gene	22004790	22110099	-	center	6237	PeakInsideFeature	NA	ENSG00000090686.11	USP48	any_internal	0.01075	0.01706	0	0	-0.35752
chr1	22094933	22094943	Esrrg_MA0643.1	7.45657	-	chr1	22094506	22095316	ChRCC,ccRCC	gene	22094761	22095068	+	start	150	FeatureInsidePeak	NA	ENSG00000231978.2	RP11-132G19.3	any_promoter	0.0354	0.09849	0	0	-1.22641
chr1	22110289	22110299	Esrrg_MA0643.1	9.82927	+	chr1	22108391	22110723	ChRCC,ccRCC	gene	22004790	22110099	-	start	542	OverlapStart	NA	ENSG00000090686.11	USP48	any_promoter	0.56832	0.63474	1	1	-0.15642
chr1	22184705	22184715	Esrrg_MA0643.1	7.62341	-	chr1	22183912	22185010	ccRCC	gene	22148737	22263790	-	center	21802	PeakInsideFeature	NA	ENSG00000142798.12	HSPG2	any_internal	0.01261	0.02742	0	0	-0.68664
chr1	22226534	22226544	Esrrg_MA0643.1	9.0161	+	chr1	22226143	22227128	ccRCC	gene	22234590	22235073	+	start	7955	Upstream	NA	ENSG00000232037.2	RP11-26H16.1	any_promoter	0.0264	0.07952	0	0	-1.25983
chr1	22231377	22231387	Esrrg_MA0643.1	8.07557	+	chr1	22230827	22231903	ChRCC,ccRCC	gene	22234590	22235073	+	start	3225	Upstream	NA	ENSG00000232037.2	RP11-26H16.1	any_promoter	0.09926	0.04601	0	0	0.9433
chr1	22241267	22241277	Esrrg_MA0643.1	10.8264	-	chr1	22239885	22242123	ChRCC,ccRCC	gene	22148737	22263790	-	start	22786	PeakInsideFeature	NA	ENSG00000142798.12	HSPG2	any_internal	0.08514	0.02701	0	0	1.32318
chr1	22357680	22357690	Esrrg_MA0643.1	8.07557	-	chr1	22357645	22358719	ChRCC,ccRCC	gene	22350486	22351461	-	start	6721	Upstream	NA	ENSG00000228397.1	RP1-224A6.3	any_promoter	0.04683	0.01447	0	0	1.16164
chr1	22366350	22366360	Esrrg_MA0643.1	8.27048	-	chr1	22365899	22367090	ChRCC,ccRCC	gene	22351680	22357716	+	end	8778	Downstream	NA	ENSG00000218510.3	LINC00339	distal_enhancer	0.27127	0.27152	1	1	-0.00127
chr1	22396033	22396043	Esrrg_MA0643.1	8.75463	-	chr1	22395920	22396170	ccRCC	gene	22394832	22395320	-	start	725	Upstream	NA	ENSG00000271428.1	RP1-224A6.8	any_promoter	0.02797	0.03704	0	0	-0.29714
chr1	22418763	22418773	Esrrg_MA0643.1	8.03516	+	chr1	22418355	22419218	ChRCC,ccRCC	gene	22427105	22427853	+	start	8319	Upstream	NA	ENSG00000271840.1	RP1-224A6.9	any_promoter	0.05527	0.03279	0	0	0.59017
chr1	22442074	22442084	Esrrg_MA0643.1	7.46476	-	chr1	22441904	22442277	ChRCC	gene	22443797	22470462	-	end	1707	Downstream	NA	ENSG00000162552.10	WNT4	distal_enhancer	0.01232	0.01405	0	0	-0.10039
chr1	22458892	22458902	Esrrg_MA0643.1	10.57489	-	chr1	22458259	22459508	ChRCC,ccRCC	gene	22443797	22470462	-	center	1754	PeakInsideFeature	NA	ENSG00000162552.10	WNT4	any_internal	0.01351	0.02261	0	0	-0.44482
chr1	22524381	22524391	Esrrg_MA0643.1	10.8264	-	chr1	22524081	22524530	ChRCC	NA	NA	NA	NA	NA	NA	NA	NA	NA	NA	NA	0.09594	0.02516	0	0	1.54641
chr1	22530642	22530652	Esrrg_MA0643.1	7.45657	+	chr1	22530116	22532048	ChRCC	NA	NA	NA	NA	NA	NA	NA	NA	NA	NA	NA	0.2231	0.01665	1	0	3.05057
chr1	22600795	22600805	Esrrg_MA0643.1	9.25069	-	chr1	22600642	22600893	ccRCC	gene	22592731	22592793	+	end	7974	Downstream	NA	ENSG00000266564.1	MIR4418	distal_enhancer	0.01699	0.02743	0	0	-0.44789
chr1	22602688	22602698	Esrrg_MA0643.1	9.0161	-	chr1	22601681	22602901	ChRCC,ccRCC	gene	22592731	22592793	+	end	9498	Downstream	NA	ENSG00000266564.1	MIR4418	distal_enhancer	0.0293	0.02315	0	0	0.23454
chr1	22602751	22602761	Esrrg_MA0643.1	10.8264	-	chr1	22601681	22602901	ChRCC,ccRCC	gene	22592731	22592793	+	end	9498	Downstream	NA	ENSG00000266564.1	MIR4418	distal_enhancer	0.03379	0.01757	0	0	0.63635
chr1	22615506	22615516	Esrrg_MA0643.1	7.31875	+	chr1	22615356	22615749	ccRCC	gene	22592731	22592793	+	end	22759	Downstream	NA	ENSG00000266564.1	MIR4418	distal_enhancer	0.0128	0.02217	0	0	-0.46743
chr1	22616056	22616066	Esrrg_MA0643.1	10.21029	+	chr1	22615970	22616216	ChRCC	gene	22592731	22592793	+	end	23300	Downstream	NA	ENSG00000266564.1	MIR4418	distal_enhancer	0.02098	0.01337	0	0	0.38261
chr1	22734483	22734493	Esrrg_MA0643.1	7.53273	-	chr1	22734229	22734660	ccRCC	gene	22778343	22857650	+	start	43899	Upstream	NA	ENSG00000184677.12	ZBTB40	distal_enhancer	0.0131	0.01731	0	0	-0.22632
chr1	22734513	22734523	Esrrg_MA0643.1	8.67932	+	chr1	22734229	22734660	ccRCC	gene	22778343	22857650	+	start	43899	Upstream	NA	ENSG00000184677.12	ZBTB40	distal_enhancer	0.01036	0.02029	0	0	-0.53644
chr1	22739309	22739319	Esrrg_MA0643.1	8.67932	+	chr1	22739022	22739839	ChRCC	gene	22778343	22857650	+	start	38913	Upstream	NA	ENSG00000184677.12	ZBTB40	distal_enhancer	0.20855	0.01543	1	0	3.02176
chr1	22740937	22740947	Esrrg_MA0643.1	8.40915	+	chr1	22740687	22741447	ChRCC	gene	22778343	22857650	+	start	37276	Upstream	NA	ENSG00000184677.12	ZBTB40	distal_enhancer	0.22805	0.02451	1	0	2.72749
chr1	22741103	22741113	Esrrg_MA0643.1	7.84027	-	chr1	22740687	22741447	ChRCC	gene	22778343	22857650	+	start	37276	Upstream	NA	ENSG00000184677.12	ZBTB40	distal_enhancer	0.17217	0.01566	1	0	2.74911
chr1	22744849	22744859	Esrrg_MA0643.1	7.46476	+	chr1	22744737	22745617	ccRCC	gene	22778343	22857650	+	start	33166	Upstream	NA	ENSG00000184677.12	ZBTB40	distal_enhancer	0.01294	0.037	0	0	-0.98328
chr1	22746788	22746798	Esrrg_MA0643.1	7.82406	+	chr1	22746754	22747475	ChRCC,ccRCC	gene	22778343	22857650	+	start	31229	Upstream	NA	ENSG00000184677.12	ZBTB40	distal_enhancer	0.01295	0.01758	0	0	-0.24844
chr1	22778199	22778209	Esrrg_MA0643.1	9.0161	+	chr1	22777644	22779501	ChRCC,ccRCC	gene	22778343	22857650	+	start	229	OverlapStart	NA	ENSG00000184677.12	ZBTB40	any_promoter	0.50477	0.64864	1	1	-0.35453
chr1	22797963	22797973	Esrrg_MA0643.1	7.32608	-	chr1	22797622	22798008	ccRCC	gene	22778343	22857650	+	start	19472	PeakInsideFeature	NA	ENSG00000184677.12	ZBTB40	any_internal	0.01112	0.0129	0	0	-0.10842
chr1	22818641	22818651	Esrrg_MA0643.1	9.28627	+	chr1	22818547	22819149	ccRCC	gene	22778343	22857650	+	center	852	PeakInsideFeature	NA	ENSG00000184677.12	ZBTB40	any_internal	0.03325	0.03612	0	0	-0.08932
chr1	22835017	22835027	Esrrg_MA0643.1	10.69495	+	chr1	22834397	22835707	ChRCC	gene	22843966	22846201	+	start	8914	Upstream	NA	ENSG00000237200.1	ZBTB40-IT1	any_promoter	0.16891	0.01058	1	0	3.01977
chr1	22835358	22835368	Esrrg_MA0643.1	7.45657	+	chr1	22834397	22835707	ChRCC	gene	22843966	22846201	+	start	8914	Upstream	NA	ENSG00000237200.1	ZBTB40-IT1	any_promoter	0.0215	0.00859	0	0	0.71076
chr1	22863943	22863953	Esrrg_MA0643.1	9.99631	+	chr1	22863674	22864355	ccRCC	gene	22778343	22857650	+	end	6364	Downstream	NA	ENSG00000184677.12	ZBTB40	distal_enhancer	0.00915	0.01418	0	0	-0.31196
chr1	22883288	22883298	Esrrg_MA0643.1	9.96795	-	chr1	22882925	22884242	ChRCC,ccRCC	gene	22890056	22930087	+	start	6473	Upstream	NA	ENSG00000070886.6	EPHA8	any_promoter	0.01849	0.0313	0	0	-0.51044
chr1	22928572	22928582	Esrrg_MA0643.1	9.96795	+	chr1	22928232	22928723	ChRCC,ccRCC	gene	22890056	22930087	+	end	1610	PeakInsideFeature	NA	ENSG00000070886.6	EPHA8	any_internal	0.01498	0.02468	0	0	-0.44757
chr1	22952613	22952623	Esrrg_MA0643.1	9.99631	+	chr1	22952129	22953521	ChRCC	gene	22962998	22966101	+	start	10173	Upstream	NA	ENSG00000173372.12	C1QA	distal_enhancer	0.0879	0.01845	0	0	1.7244
chr1	22988486	22988496	Esrrg_MA0643.1	9.0161	-	chr1	22988275	22989838	ChRCC,ccRCC	gene	22979254	22988031	+	end	1025	Downstream	NA	ENSG00000173369.11	C1QB	distal_enhancer	0.00981	0.02783	0	0	-0.87832
chr1	23021772	23021782	Esrrg_MA0643.1	8.07557	-	chr1	23021696	23022027	ccRCC	gene	23037331	23241818	+	start	15470	Upstream	NA	ENSG00000133216.12	EPHB2	distal_enhancer	0.0196	0.02124	0	0	-0.07371
chr1	23048979	23048989	Esrrg_MA0643.1	8.32321	+	chr1	23048286	23049483	ChRCC	gene	23037331	23241818	+	start	11553	PeakInsideFeature	NA	ENSG00000133216.12	EPHB2	any_internal	0.0232	0.01269	0	0	0.51716
chr1	23055768	23055778	Esrrg_MA0643.1	7.29039	-	chr1	23055134	23056030	ChRCC	gene	23037331	23241818	+	start	18251	PeakInsideFeature	NA	ENSG00000133216.12	EPHB2	any_internal	0.02998	0.01275	0	0	0.76983
chr1	23145045	23145055	Esrrg_MA0643.1	8.36283	+	chr1	23144775	23145232	ChRCC	gene	23037331	23241818	+	center	5429	PeakInsideFeature	NA	ENSG00000133216.12	EPHB2	any_internal	0.08456	0.02321	0	0	1.46363
chr1	23153462	23153472	Esrrg_MA0643.1	7.25881	-	chr1	23152995	23153941	ChRCC,ccRCC	gene	23037331	23241818	+	center	13894	PeakInsideFeature	NA	ENSG00000133216.12	EPHB2	any_internal	0.11603	0.03579	1	0	1.42764
chr1	23211965	23211975	Esrrg_MA0643.1	7.49312	+	chr1	23211422	23212004	ccRCC	gene	23037331	23241818	+	end	30105	PeakInsideFeature	NA	ENSG00000133216.12	EPHB2	any_internal	0.00729	0.02837	0	0	-1.07778
chr1	23215314	23215324	Esrrg_MA0643.1	9.99631	+	chr1	23215279	23216005	ChRCC,ccRCC	gene	23037331	23241818	+	end	26176	PeakInsideFeature	NA	ENSG00000133216.12	EPHB2	any_internal	0.01718	0.01785	0	0	-0.0331
chr1	23276537	23276547	Esrrg_MA0643.1	7.32512	-	chr1	23276191	23276869	ChRCC	gene	23279535	23291831	-	end	3005	Downstream	NA	ENSG00000215906.4	LACTBL1	distal_enhancer	0.08915	0.00936	0	0	2.26031
chr1	23279855	23279865	Esrrg_MA0643.1	7.69911	+	chr1	23279674	23280362	ChRCC	gene	23279535	23291831	-	end	483	PeakInsideFeature	NA	ENSG00000215906.4	LACTBL1	any_internal	0.03008	0.0219	0	0	0.31446
chr1	23302360	23302370	Esrrg_MA0643.1	9.99631	+	chr1	23302258	23303632	ChRCC,ccRCC	gene	23279535	23291831	-	start	11114	Upstream	NA	ENSG00000215906.4	LACTBL1	distal_enhancer	0.09028	0.01053	0	0	2.19834
chr1	23303292	23303302	Esrrg_MA0643.1	7.57951	-	chr1	23302258	23303632	ChRCC,ccRCC	gene	23279535	23291831	-	start	11114	Upstream	NA	ENSG00000215906.4	LACTBL1	distal_enhancer	0.11142	0.05036	1	0	0.98847
chr1	23310810	23310820	Esrrg_MA0643.1	7.36553	-	chr1	23309599	23310970	ChRCC	gene	23279535	23291831	-	start	18453	Upstream	NA	ENSG00000215906.4	LACTBL1	distal_enhancer	0.06639	0.01545	0	0	1.52462
chr1	23367211	23367221	Esrrg_MA0643.1	8.32321	+	chr1	23366717	23367474	ChRCC	gene	23370797	23370865	+	start	3702	Upstream	NA	ENSG00000263793.1	MIR3115	any_promoter	0.07764	0.02298	0	0	1.36552
chr1	23367394	23367404	Esrrg_MA0643.1	7.53098	+	chr1	23366717	23367474	ChRCC	gene	23370797	23370865	+	start	3702	Upstream	NA	ENSG00000263793.1	MIR3115	any_promoter	0.01886	0.00767	0	0	0.65816
chr1	23394939	23394949	Esrrg_MA0643.1	8.36283	-	chr1	23394208	23395095	ChRCC	gene	23346639	23414551	-	center	14056	PeakInsideFeature	NA	ENSG00000240553.1	RP1-184J9.2	any_internal	0.00988	0.00846	0	0	0.09826
chr1	23425192	23425202	Esrrg_MA0643.1	7.67056	+	chr1	23425057	23425591	ChRCC,ccRCC	gene	23410515	23504301	-	end	14809	PeakInsideFeature	NA	ENSG00000169641.9	LUZP1	any_internal	0.03066	0.03643	0	0	-0.18428
chr1	23442944	23442954	Esrrg_MA0643.1	8.32321	+	chr1	23442591	23443407	ChRCC,ccRCC	gene	23410515	23504301	-	center	14409	PeakInsideFeature	NA	ENSG00000169641.9	LUZP1	any_internal	0.20849	0.03906	1	0	2.11726
chr1	23450232	23450242	Esrrg_MA0643.1	10.21029	+	chr1	23448747	23450423	ChRCC,ccRCC	gene	23410515	23504301	-	center	7823	PeakInsideFeature	NA	ENSG00000169641.9	LUZP1	any_internal	0.07129	0.20396	0	1	-1.37788
chr1	23467239	23467249	Esrrg_MA0643.1	7.94412	-	chr1	23466702	23468138	ChRCC,ccRCC	gene	23466817	23467635	+	start	603	FeatureInsidePeak	NA	ENSG00000229010.1	RP5-979D14.1	any_promoter	0.04231	0.03042	0	0	0.35882
chr1	23468011	23468021	Esrrg_MA0643.1	7.20507	+	chr1	23466702	23468138	ChRCC,ccRCC	gene	23466817	23467635	+	start	603	FeatureInsidePeak	NA	ENSG00000229010.1	RP5-979D14.1	any_promoter	0.02671	0.0265	0	0	0.00791
chr1	23474800	23474810	Esrrg_MA0643.1	7.7071	+	chr1	23474635	23475000	ChRCC	gene	23410515	23504301	-	center	17409	PeakInsideFeature	NA	ENSG00000169641.9	LUZP1	any_internal	0.04179	0.01304	0	0	1.11282
chr1	23474835	23474845	Esrrg_MA0643.1	7.89734	+	chr1	23474635	23475000	ChRCC	gene	23410515	23504301	-	center	17409	PeakInsideFeature	NA	ENSG00000169641.9	LUZP1	any_internal	0.05909	0.02139	0	0	1.09744
chr1	23493945	23493955	Esrrg_MA0643.1	10.57489	+	chr1	23493709	23496534	ChRCC,ccRCC	gene	23410515	23504301	-	start	9180	PeakInsideFeature	NA	ENSG00000169641.9	LUZP1	any_internal	0.28874	0.13287	1	1	1.05537
chr1	23494193	23494203	Esrrg_MA0643.1	8.0717	+	chr1	23493709	23496534	ChRCC,ccRCC	gene	23410515	23504301	-	start	9180	PeakInsideFeature	NA	ENSG00000169641.9	LUZP1	any_internal	0.13278	0.09859	1	0	0.38961
chr1	23503965	23503975	Esrrg_MA0643.1	11.40499	-	chr1	23503594	23505172	ChRCC,ccRCC	gene	23410515	23504301	-	start	82	OverlapStart	NA	ENSG00000169641.9	LUZP1	any_promoter	0.11741	0.05328	1	0	0.99067
chr1	23504721	23504731	Esrrg_MA0643.1	10.57489	+	chr1	23503594	23505172	ChRCC,ccRCC	gene	23410515	23504301	-	start	82	OverlapStart	NA	ENSG00000169641.9	LUZP1	any_promoter	0.05499	0.03755	0	0	0.43744
chr1	23505003	23505013	Esrrg_MA0643.1	9.96795	-	chr1	23503594	23505172	ChRCC,ccRCC	gene	23410515	23504301	-	start	82	OverlapStart	NA	ENSG00000169641.9	LUZP1	any_promoter	0.07127	0.04461	0	0	0.5593
chr1	23505717	23505727	Esrrg_MA0643.1	8.40915	+	chr1	23505467	23505971	ChRCC	gene	23410515	23504301	-	start	1418	Upstream	NA	ENSG00000169641.9	LUZP1	any_promoter	0.11113	0.04435	1	0	1.13205
chr1	23543284	23543294	Esrrg_MA0643.1	9.99631	+	chr1	23543273	23544228	ChRCC,ccRCC	gene	23516992	23521222	-	start	22528	Upstream	NA	ENSG00000179546.3	HTR1D	distal_enhancer	0.00888	0.0188	0	0	-0.56785
chr1	23560725	23560735	Esrrg_MA0643.1	7.19322	+	chr1	23560515	23560823	ccRCC	gene	23571257	23571717	+	start	10588	Upstream	NA	ENSG00000215381.3	RP5-1057J7.1	distal_enhancer	0.01253	0.00923	0	0	0.21134
chr1	23609608	23609618	Esrrg_MA0643.1	9.13616	+	chr1	23609166	23609868	ChRCC,ccRCC	gene	23607801	23613245	-	center	1006	PeakInsideFeature	NA	ENSG00000261326.2	RP5-1057J7.6	any_internal	0.03389	0.06783	0	0	-0.80295
chr1	23656694	23656704	Esrrg_MA0643.1	7.62341	-	chr1	23656558	23656805	ChRCC	gene	23630263	23670829	-	center	6135	PeakInsideFeature	NA	ENSG00000125944.14	HNRNPR	any_internal	0.02851	0.01263	0	0	0.72511
chr1	23703532	23703542	Esrrg_MA0643.1	9.60334	-	chr1	23703354	23705585	ChRCC,ccRCC	gene	23685940	23695935	-	start	8534	Upstream	NA	ENSG00000125945.10	ZNF436	any_promoter	0.0608	0.05897	0	0	0.03689
chr1	23705261	23705271	Esrrg_MA0643.1	8.8933	+	chr1	23703354	23705585	ChRCC,ccRCC	gene	23685940	23695935	-	start	8534	Upstream	NA	ENSG00000125945.10	ZNF436	any_promoter	0.02736	0.05819	0	0	-0.8396
chr1	23729816	23729826	Esrrg_MA0643.1	9.99631	-	chr1	23728635	23730892	ChRCC,ccRCC	gene	23737324	23738639	+	start	7561	Upstream	NA	ENSG00000232482.2	RP4-654C18.1	any_promoter	0.03905	0.09867	0	0	-1.12106
chr1	23730057	23730067	Esrrg_MA0643.1	11.40499	-	chr1	23728635	23730892	ChRCC,ccRCC	gene	23737324	23738639	+	start	7561	Upstream	NA	ENSG00000232482.2	RP4-654C18.1	any_promoter	0.04289	0.05222	0	0	-0.22768
chr1	23783996	23784006	Esrrg_MA0643.1	10.8264	-	chr1	23783801	23784074	ccRCC	gene	23755055	23811061	-	center	879	PeakInsideFeature	NA	ENSG00000088280.14	ASAP3	any_internal	0.00976	0.01464	0	0	-0.29576
chr1	23788831	23788841	Esrrg_MA0643.1	7.21711	-	chr1	23787988	23789086	ChRCC,ccRCC	gene	23755055	23811061	-	center	5479	PeakInsideFeature	NA	ENSG00000088280.14	ASAP3	any_internal	0.04194	0.01642	0	0	0.93202
chr1	23810438	23810448	Esrrg_MA0643.1	7.25881	+	chr1	23809328	23811581	ChRCC,ccRCC	gene	23755055	23811061	-	start	607	OverlapStart	NA	ENSG00000088280.14	ASAP3	any_promoter	0.10264	0.09443	0	0	0.10751
chr1	23823399	23823409	Esrrg_MA0643.1	7.16864	+	chr1	23823180	23824783	ChRCC,ccRCC	gene	23832921	23857712	-	end	8940	Downstream	NA	ENSG00000007968.6	E2F2	distal_enhancer	0.00953	0.0192	0	0	-0.54177
chr1	23854086	23854096	Esrrg_MA0643.1	9.99631	+	chr1	23853868	23854098	ccRCC	gene	23832921	23857712	-	start	3729	PeakInsideFeature	NA	ENSG00000007968.6	E2F2	any_internal	0.02814	0.06894	0	0	-1.01751
chr1	23880884	23880894	Esrrg_MA0643.1	9.25069	-	chr1	23880675	23882108	ChRCC,ccRCC	gene	23875629	23877406	-	start	3985	Upstream	NA	ENSG00000235052.1	RP1-150O5.3	any_promoter	0.14148	0.1686	1	1	-0.23519
chr1	23886349	23886359	Esrrg_MA0643.1	7.50336	+	chr1	23885482	23886652	ChRCC,ccRCC	gene	23884408	23886285	-	start	218	OverlapStart	NA	ENSG00000117318.8	ID3	any_promoter	0.18134	0.3181	1	1	-0.77273
chr1	23921324	23921334	Esrrg_MA0643.1	7.49312	-	chr1	23921318	23921719	ccRCC	gene	23907984	23967058	+	start	13534	PeakInsideFeature	NA	ENSG00000197880.4	MDS2	any_internal	0.01076	0.03105	0	0	-0.92895
chr1	23938445	23938455	Esrrg_MA0643.1	8.40915	+	chr1	23938329	23938799	ChRCC	gene	23907984	23967058	+	center	1043	PeakInsideFeature	NA	ENSG00000197880.4	MDS2	any_internal	0.02616	0.02064	0	0	0.22744
chr1	23954319	23954329	Esrrg_MA0643.1	11.40499	+	chr1	23953397	23954712	ChRCC,ccRCC	gene	23907984	23967058	+	end	13004	PeakInsideFeature	NA	ENSG00000197880.4	MDS2	any_internal	0.01702	0.0173	0	0	-0.014
chr1	23961779	23961789	Esrrg_MA0643.1	7.4473	+	chr1	23961080	23962226	ChRCC,ccRCC	gene	23907984	23967058	+	end	5405	PeakInsideFeature	NA	ENSG00000197880.4	MDS2	any_internal	0.05159	0.09146	0	0	-0.70494
chr1	23971753	23971763	Esrrg_MA0643.1	8.36283	-	chr1	23970057	23972576	ChRCC,ccRCC	gene	23907984	23967058	+	end	4258	Downstream	NA	ENSG00000197880.4	MDS2	distal_enhancer	0.11979	0.01798	1	0	2.14786
chr1	23972454	23972464	Esrrg_MA0643.1	7.96032	-	chr1	23970057	23972576	ChRCC,ccRCC	gene	23907984	23967058	+	end	4258	Downstream	NA	ENSG00000197880.4	MDS2	distal_enhancer	0.07637	0.02747	0	0	1.16916
chr1	23977190	23977200	Esrrg_MA0643.1	9.96795	+	chr1	23977133	23978339	ChRCC,ccRCC	gene	23907984	23967058	+	end	10678	Downstream	NA	ENSG00000197880.4	MDS2	distal_enhancer	0.09956	0.02048	0	0	1.7901
chr1	23977967	23977977	Esrrg_MA0643.1	7.69911	+	chr1	23977133	23978339	ChRCC,ccRCC	gene	23907984	23967058	+	end	10678	Downstream	NA	ENSG00000197880.4	MDS2	distal_enhancer	0.43805	0.02981	1	0	3.43799
chr1	23991878	23991888	Esrrg_MA0643.1	7.20507	-	chr1	23991414	23992081	ChRCC	gene	23996783	24006749	+	start	5036	Upstream	NA	ENSG00000229239.2	RP11-223J15.2	any_promoter	0.05846	0.0141	0	0	1.44372
chr1	23999682	23999692	Esrrg_MA0643.1	8.28955	-	chr1	23999571	24000419	ChRCC,ccRCC	gene	23996783	24006749	+	center	1771	PeakInsideFeature	NA	ENSG00000229239.2	RP11-223J15.2	any_internal	0.05151	0.06306	0	0	-0.24216
chr1	24017516	24017526	Esrrg_MA0643.1	9.99631	+	chr1	24017473	24019215	ChRCC,ccRCC	gene	24018268	24022915	+	start	76	OverlapStart	NA	ENSG00000142676.8	RPL11	any_promoter	0.02658	0.03403	0	0	-0.25663
chr1	24019103	24019113	Esrrg_MA0643.1	7.16638	+	chr1	24017473	24019215	ChRCC,ccRCC	gene	24018268	24022915	+	start	76	OverlapStart	NA	ENSG00000142676.8	RPL11	any_promoter	0.02964	0.02886	0	0	0.02749
chr1	24055190	24055200	Esrrg_MA0643.1	9.25791	+	chr1	24053743	24056082	ChRCC,ccRCC	gene	24063099	24063380	-	end	8187	Downstream	NA	ENSG00000244609.2	RN7SL532P	distal_enhancer	0.23016	0.11728	1	1	0.90709
chr1	24061682	24061692	Esrrg_MA0643.1	9.60334	-	chr1	24061416	24062097	ChRCC,ccRCC	gene	24069644	24088549	+	start	7888	Upstream	NA	ENSG00000011007.8	TCEB3	any_promoter	0.10472	0.07587	1	0	0.41088
chr1	24079755	24079765	Esrrg_MA0643.1	11.40499	-	chr1	24079426	24079793	ChRCC	gene	24069644	24088549	+	center	513	PeakInsideFeature	NA	ENSG00000011007.8	TCEB3	any_internal	0.0236	0.01738	0	0	0.27975
chr1	24083669	24083679	Esrrg_MA0643.1	7.53624	+	chr1	24082952	24083835	ChRCC,ccRCC	gene	24069644	24088549	+	center	4297	PeakInsideFeature	NA	ENSG00000011007.8	TCEB3	any_internal	0.0139	0.01626	0	0	-0.12728
chr1	24118057	24118067	Esrrg_MA0643.1	7.31875	-	chr1	24117233	24118946	ChRCC,ccRCC	gene	24117459	24122029	+	start	630	OverlapStart	NA	ENSG00000011009.6	LYPLA2	any_promoter	0.08266	0.118	0	1	-0.45898
chr1	24126871	24126881	Esrrg_MA0643.1	9.25069	-	chr1	24125140	24128063	ChRCC,ccRCC	gene	24122088	24127271	-	start	670	OverlapStart	NA	ENSG00000117308.10	GALE	any_promoter	0.13288	0.14987	1	1	-0.1603
chr1	24165501	24165511	Esrrg_MA0643.1	8.28955	+	chr1	24164459	24165780	ChRCC,ccRCC	gene	24128374	24165110	-	start	9	OverlapStart	NA	ENSG00000117305.10	HMGCL	any_promoter	0.0188	0.0234	0	0	-0.20274
chr1	24214451	24214461	Esrrg_MA0643.1	9.25069	+	chr1	24214402	24214743	ccRCC	gene	24208283	24208575	-	start	5997	Upstream	NA	ENSG00000264347.1	RN7SL24P	any_promoter	0.00858	0.02038	0	0	-0.66194
chr1	24221657	24221667	Esrrg_MA0643.1	9.99631	+	chr1	24221495	24222163	ccRCC	gene	24197015	24285549	-	center	19453	PeakInsideFeature	NA	ENSG00000188822.6	CNR2	any_internal	0.02824	0.10335	0	1	-1.52665
chr1	24223081	24223091	Esrrg_MA0643.1	7.24548	-	chr1	24223040	24223833	ccRCC	gene	24197015	24285549	-	center	17846	PeakInsideFeature	NA	ENSG00000188822.6	CNR2	any_internal	0.01094	0.02945	0	0	-0.86238
chr1	24269819	24269829	Esrrg_MA0643.1	8.33346	-	chr1	24269465	24269887	ccRCC	gene	24197015	24285549	-	start	15873	PeakInsideFeature	NA	ENSG00000188822.6	CNR2	any_internal	0.00575	0.01152	0	0	-0.4124
chr1	24283753	24283763	Esrrg_MA0643.1	7.82406	+	chr1	24283245	24284318	ChRCC	gene	24285598	24289952	+	start	1817	Upstream	NA	ENSG00000189266.7	PNRC2	any_promoter	0.22838	0.01467	1	0	3.18715
chr1	24283770	24283780	Esrrg_MA0643.1	7.69911	-	chr1	24283245	24284318	ChRCC	gene	24285598	24289952	+	start	1817	Upstream	NA	ENSG00000189266.7	PNRC2	any_promoter	0.24066	0.01609	1	0	3.18342
chr1	24345062	24345072	Esrrg_MA0643.1	10.57489	-	chr1	24344931	24346030	ChRCC,ccRCC	gene	24334370	24335009	-	start	10471	Upstream	NA	ENSG00000215905.4	RP11-4M23.7	distal_enhancer	0.0371	0.03153	0	0	0.1749
chr1	24372570	24372580	Esrrg_MA0643.1	7.16864	+	chr1	24372236	24374065	ccRCC	gene	24367324	24413289	+	start	5826	PeakInsideFeature	NA	ENSG00000225315.2	RP11-293P20.2	any_internal	0.00964	0.02491	0	0	-0.77903
chr1	24406934	24406944	Esrrg_MA0643.1	7.56044	-	chr1	24406678	24406993	ccRCC	gene	24393263	24410055	+	end	3220	PeakInsideFeature	NA	ENSG00000230703.1	RP11-293P20.4	any_internal	0.0159	0.03534	0	0	-0.76949
chr1	24407932	24407942	Esrrg_MA0643.1	10.11636	+	chr1	24407711	24408106	ChRCC	gene	24393263	24410055	+	end	2147	PeakInsideFeature	NA	ENSG00000230703.1	RP11-293P20.4	any_internal	0.02029	0.02574	0	0	-0.22704
chr1	24430167	24430177	Esrrg_MA0643.1	9.25069	+	chr1	24428479	24430220	ChRCC,ccRCC	gene	24382524	24438665	-	start	9316	PeakInsideFeature	NA	ENSG00000142661.14	MYOM3	any_internal	0.01277	0.0781	0	0	-1.87624
chr1	24435774	24435784	Esrrg_MA0643.1	7.49312	-	chr1	24434147	24435817	ccRCC	gene	24382524	24438665	-	start	3683	PeakInsideFeature	NA	ENSG00000142661.14	MYOM3	any_internal	0.01729	0.17602	0	1	-2.69548
chr1	24439496	24439506	Esrrg_MA0643.1	7.62341	+	chr1	24437833	24439524	ChRCC,ccRCC	gene	24382524	24438665	-	start	13	OverlapStart	NA	ENSG00000142661.14	MYOM3	any_promoter	0.01749	0.03678	0	0	-0.73216
chr1	24447172	24447182	Esrrg_MA0643.1	8.07557	+	chr1	24446248	24447516	ChRCC,ccRCC	gene	24382524	24438665	-	start	8217	Upstream	NA	ENSG00000142661.14	MYOM3	any_promoter	0.07205	0.17875	0	1	-1.18537
chr1	24481764	24481774	Esrrg_MA0643.1	10.11636	-	chr1	24481424	24482127	ChRCC	gene	24480646	24514449	-	end	1129	PeakInsideFeature	NA	ENSG00000185436.7	IFNLR1	any_internal	0.06459	0.02222	0	0	1.16965
chr1	24481878	24481888	Esrrg_MA0643.1	7.84027	-	chr1	24481424	24482127	ChRCC	gene	24480646	24514449	-	end	1129	PeakInsideFeature	NA	ENSG00000185436.7	IFNLR1	any_internal	0.04646	0.03159	0	0	0.4261
chr1	24492340	24492350	Esrrg_MA0643.1	9.13616	-	chr1	24492077	24492440	ChRCC	gene	24480646	24514449	-	center	5289	PeakInsideFeature	NA	ENSG00000185436.7	IFNLR1	any_internal	0.06425	0.01563	0	0	1.47499
chr1	24494821	24494831	Esrrg_MA0643.1	7.67056	-	chr1	24494529	24495207	ChRCC	gene	24480646	24514449	-	center	2679	PeakInsideFeature	NA	ENSG00000185436.7	IFNLR1	any_internal	0.03222	0.0134	0	0	0.8075
chr1	24500723	24500733	Esrrg_MA0643.1	10.21029	-	chr1	24500184	24500779	ccRCC	gene	24480646	24514449	-	center	2934	PeakInsideFeature	NA	ENSG00000185436.7	IFNLR1	any_internal	0.00598	0.01634	0	0	-0.66575
chr1	24508715	24508725	Esrrg_MA0643.1	7.36553	+	chr1	24507882	24508759	ccRCC	gene	24480646	24514449	-	start	6129	PeakInsideFeature	NA	ENSG00000185436.7	IFNLR1	any_internal	0.01613	0.06337	0	0	-1.432
chr1	24516437	24516447	Esrrg_MA0643.1	7.67323	-	chr1	24516000	24517309	ChRCC,ccRCC	gene	24480646	24514449	-	start	2205	Upstream	NA	ENSG00000185436.7	IFNLR1	any_promoter	0.01459	0.03035	0	0	-0.67785
chr1	24635580	24635590	Esrrg_MA0643.1	10.11636	-	chr1	24635200	24635673	ChRCC	gene	24634045	24648391	-	end	1391	PeakInsideFeature	NA	ENSG00000232298.2	RP11-10N16.3	any_internal	0.02588	0.01299	0	0	0.60629
chr1	24643469	24643479	Esrrg_MA0643.1	9.25069	-	chr1	24642946	24643850	ChRCC,ccRCC	gene	24645811	24690972	+	start	2413	Upstream	NA	ENSG00000158055.11	GRHL3	any_promoter	0.03725	0.0267	0	0	0.3503
chr1	24645295	24645305	Esrrg_MA0643.1	7.24548	-	chr1	24644748	24645350	ccRCC	gene	24645811	24690972	+	start	762	Upstream	NA	ENSG00000158055.11	GRHL3	any_promoter	0.02669	0.02068	0	0	0.24571
chr1	24678401	24678411	Esrrg_MA0643.1	9.96795	+	chr1	24677323	24678869	ccRCC	gene	24645811	24690972	+	center	9705	PeakInsideFeature	NA	ENSG00000158055.11	GRHL3	any_internal	0.01407	0.01607	0	0	-0.10789
chr1	24692050	24692060	Esrrg_MA0643.1	8.72743	-	chr1	24691051	24692371	ccRCC	gene	24683488	24743424	-	end	8223	PeakInsideFeature	NA	ENSG00000001460.13	STPG1	any_internal	0.01264	0.05424	0	0	-1.43829
chr1	24726614	24726624	Esrrg_MA0643.1	7.32512	-	chr1	24725705	24726986	ChRCC	gene	24683488	24743424	-	center	12889	PeakInsideFeature	NA	ENSG00000001460.13	STPG1	any_internal	0.04684	0.01005	0	0	1.42893
chr1	24766493	24766503	Esrrg_MA0643.1	7.82715	-	chr1	24766337	24767205	ChRCC	gene	24742283	24799466	+	center	4103	PeakInsideFeature	NA	ENSG00000001461.12	NIPAL3	any_internal	0.05342	0.01262	0	0	1.42142
chr1	24791584	24791594	Esrrg_MA0643.1	7.17163	+	chr1	24791370	24792488	ChRCC,ccRCC	gene	24742283	24799466	+	end	7537	PeakInsideFeature	NA	ENSG00000001461.12	NIPAL3	any_internal	0.02401	0.01586	0	0	0.3739
chr1	24793362	24793372	Esrrg_MA0643.1	7.36553	-	chr1	24793229	24793441	ccRCC	gene	24742283	24799466	+	end	6131	PeakInsideFeature	NA	ENSG00000001461.12	NIPAL3	any_internal	0.01748	0.03323	0	0	-0.62292
chr1	24884492	24884502	Esrrg_MA0643.1	7.45657	-	chr1	24883864	24884596	ChRCC,ccRCC	gene	24865291	24882515	-	start	1715	Upstream	NA	ENSG00000264443.1	RP4-594I10.3	any_promoter	0.02468	0.04896	0	0	-0.7378
chr1	24913558	24913568	Esrrg_MA0643.1	9.99631	+	chr1	24913379	24914232	ChRCC,ccRCC	gene	24882601	24935819	+	center	4595	PeakInsideFeature	NA	ENSG00000184454.6	NCMAP	any_internal	0.01685	0.0143	0	0	0.13504
chr1	24913982	24913992	Esrrg_MA0643.1	7.53273	+	chr1	24913379	24914232	ChRCC,ccRCC	gene	24882601	24935819	+	center	4595	PeakInsideFeature	NA	ENSG00000184454.6	NCMAP	any_internal	0.1028	0.13258	0	1	-0.33356
chr1	24936599	24936609	Esrrg_MA0643.1	7.67056	-	chr1	24936439	24937477	ChRCC,ccRCC	gene	24882601	24935819	+	end	1139	Downstream	NA	ENSG00000184454.6	NCMAP	distal_enhancer	0.03164	0.00849	0	0	1.10254
chr1	24948997	24949007	Esrrg_MA0643.1	7.53273	+	chr1	24948508	24949208	ccRCC	gene	24958206	24999758	+	start	9348	Upstream	NA	ENSG00000133226.12	SRRM1	any_promoter	0.01153	0.02804	0	0	-0.77493
chr1	24983808	24983818	Esrrg_MA0643.1	11.04038	+	chr1	24983408	24984904	ChRCC,ccRCC	gene	24958206	24999758	+	center	5174	PeakInsideFeature	NA	ENSG00000133226.12	SRRM1	any_internal	0.01945	0.01219	0	0	0.383
chr1	25020582	25020592	Esrrg_MA0643.1	10.8264	-	chr1	25020267	25021214	ccRCC	gene	24958206	24999758	+	end	20982	Downstream	NA	ENSG00000133226.12	SRRM1	distal_enhancer	0.0149	0.04883	0	0	-1.1866
chr1	25020802	25020812	Esrrg_MA0643.1	7.57951	-	chr1	25020267	25021214	ccRCC	gene	24958206	24999758	+	end	20982	Downstream	NA	ENSG00000133226.12	SRRM1	distal_enhancer	0.01057	0.04022	0	0	-1.22165
chr1	25032518	25032528	Esrrg_MA0643.1	10.8264	-	chr1	25031013	25032589	ChRCC,ccRCC	gene	24958206	24999758	+	end	32043	Downstream	NA	ENSG00000133226.12	SRRM1	distal_enhancer	0.01154	0.04672	0	0	-1.33032
chr1	25040007	25040017	Esrrg_MA0643.1	7.49312	-	chr1	25039933	25040183	ccRCC	gene	25071847	25170815	+	start	31789	Upstream	NA	ENSG00000169504.10	CLIC4	distal_enhancer	0.01229	0.0396	0	0	-1.09693
chr1	25050975	25050985	Esrrg_MA0643.1	8.28955	+	chr1	25050851	25052085	ChRCC,ccRCC	gene	25071847	25170815	+	start	20379	Upstream	NA	ENSG00000169504.10	CLIC4	distal_enhancer	0.00845	0.02346	0	0	-0.80354
chr1	25051818	25051828	Esrrg_MA0643.1	9.99631	+	chr1	25050851	25052085	ChRCC,ccRCC	gene	25071847	25170815	+	start	20379	Upstream	NA	ENSG00000169504.10	CLIC4	distal_enhancer	0.01276	0.03744	0	0	-1.00684
chr1	25089461	25089471	Esrrg_MA0643.1	7.32512	-	chr1	25088554	25089508	ChRCC,ccRCC	gene	25071847	25170815	+	start	17184	PeakInsideFeature	NA	ENSG00000169504.10	CLIC4	any_internal	0.01183	0.03987	0	0	-1.13245
chr1	25097187	25097197	Esrrg_MA0643.1	9.60334	-	chr1	25095397	25097360	ChRCC,ccRCC	gene	25071847	25170815	+	start	24531	PeakInsideFeature	NA	ENSG00000169504.10	CLIC4	any_internal	0.006	0.04163	0	0	-1.59188
chr1	25161693	25161703	Esrrg_MA0643.1	9.46467	-	chr1	25161161	25162049	ChRCC,ccRCC	gene	25071847	25170815	+	end	9210	PeakInsideFeature	NA	ENSG00000169504.10	CLIC4	any_internal	0.02065	0.04284	0	0	-0.75378
chr1	25183596	25183606	Esrrg_MA0643.1	7.20507	-	chr1	25183251	25184242	ccRCC	gene	25071847	25170815	+	end	12931	Downstream	NA	ENSG00000169504.10	CLIC4	distal_enhancer	0.01049	0.02036	0	0	-0.53112
chr1	25191064	25191074	Esrrg_MA0643.1	7.89734	-	chr1	25191038	25191279	ChRCC	gene	25071847	25170815	+	end	20343	Downstream	NA	ENSG00000169504.10	CLIC4	distal_enhancer	0.01872	0.03216	0	0	-0.52807
chr1	25217207	25217217	Esrrg_MA0643.1	7.45657	-	chr1	25217140	25217730	ccRCC	gene	25226001	25291612	-	end	8566	Downstream	NA	ENSG00000020633.14	RUNX3	distal_enhancer	0.01049	0.02065	0	0	-0.54411
chr1	25239228	25239238	Esrrg_MA0643.1	11.04038	+	chr1	25239159	25239799	ccRCC	gene	25226001	25291612	-	end	13478	PeakInsideFeature	NA	ENSG00000020633.14	RUNX3	any_internal	0.03815	0.07787	0	0	-0.84558
chr1	25241373	25241383	Esrrg_MA0643.1	7.31875	+	chr1	25240641	25241717	ChRCC,ccRCC	gene	25226001	25291612	-	end	15178	PeakInsideFeature	NA	ENSG00000020633.14	RUNX3	any_internal	0.01981	0.16505	0	1	-2.4883
chr1	25248967	25248977	Esrrg_MA0643.1	9.38936	-	chr1	25248021	25249424	ccRCC	gene	25226001	25291612	-	center	10084	PeakInsideFeature	NA	ENSG00000020633.14	RUNX3	any_internal	0.01125	0.07905	0	0	-1.98399
chr1	25258856	25258866	Esrrg_MA0643.1	7.84027	+	chr1	25258624	25259103	ChRCC,ccRCC	gene	25226001	25291612	-	center	57	PeakInsideFeature	NA	ENSG00000020633.14	RUNX3	any_internal	0.0637	0.1771	0	1	-1.32437
chr1	25268000	25268010	Esrrg_MA0643.1	8.27048	+	chr1	25267819	25268753	ChRCC,ccRCC	gene	25226001	25291612	-	center	9480	PeakInsideFeature	NA	ENSG00000020633.14	RUNX3	any_internal	0.01208	0.02996	0	0	-0.80924
chr1	25298842	25298852	Esrrg_MA0643.1	7.62341	-	chr1	25297867	25299284	ccRCC	gene	25294913	25297356	-	start	1219	Upstream	NA	ENSG00000261025.1	RP11-84D1.2	any_promoter	0.01519	0.09316	0	0	-1.96382
chr1	25299207	25299217	Esrrg_MA0643.1	9.96795	-	chr1	25297867	25299284	ccRCC	gene	25294913	25297356	-	start	1219	Upstream	NA	ENSG00000261025.1	RP11-84D1.2	any_promoter	0.00739	0.02284	0	0	-0.85587
chr1	25318679	25318689	Esrrg_MA0643.1	10.8264	+	chr1	25318220	25319823	ChRCC,ccRCC	gene	25294913	25297356	-	start	21665	Upstream	NA	ENSG00000261025.1	RP11-84D1.2	distal_enhancer	0.01042	0.03629	0	0	-1.11782
chr1	25319502	25319512	Esrrg_MA0643.1	9.99631	+	chr1	25318220	25319823	ChRCC,ccRCC	gene	25294913	25297356	-	start	21665	Upstream	NA	ENSG00000261025.1	RP11-84D1.2	distal_enhancer	0.01469	0.09638	0	0	-2.03455
chr1	25364058	25364068	Esrrg_MA0643.1	10.57489	+	chr1	25363670	25364766	ChRCC,ccRCC	gene	25370197	25439611	-	end	5979	Downstream	NA	ENSG00000233755.1	RP4-799D16.1	distal_enhancer	0.01684	0.04352	0	0	-0.95251
chr1	25390971	25390981	Esrrg_MA0643.1	7.46476	+	chr1	25390823	25393080	ChRCC,ccRCC	gene	25370197	25439611	-	center	12953	PeakInsideFeature	NA	ENSG00000233755.1	RP4-799D16.1	any_internal	0.00841	0.01896	0	0	-0.60875
chr1	25453197	25453207	Esrrg_MA0643.1	9.38936	+	chr1	25453060	25453467	ChRCC	gene	25451543	25451945	-	start	1318	Upstream	NA	ENSG00000233419.2	RP4-781L3.1	any_promoter	0.02045	0.01659	0	0	0.1846
chr1	25468506	25468516	Esrrg_MA0643.1	9.38936	+	chr1	25468492	25468876	ChRCC	gene	25451543	25451945	-	start	16739	Upstream	NA	ENSG00000233419.2	RP4-781L3.1	distal_enhancer	0.02031	0.01189	0	0	0.44055
chr1	25494492	25494502	Esrrg_MA0643.1	9.99631	+	chr1	25494001	25495557	ChRCC,ccRCC	gene	25534629	25535360	+	start	39850	Upstream	NA	ENSG00000231953.1	RP4-706G24.1	distal_enhancer	0.02143	0.03009	0	0	-0.33513
chr1	25494671	25494681	Esrrg_MA0643.1	9.8462	-	chr1	25494001	25495557	ChRCC,ccRCC	gene	25534629	25535360	+	start	39850	Upstream	NA	ENSG00000231953.1	RP4-706G24.1	distal_enhancer	0.02614	0.02569	0	0	0.01727
chr1	25501733	25501743	Esrrg_MA0643.1	9.11923	-	chr1	25500097	25501939	ChRCC,ccRCC	gene	25534629	25535360	+	start	33611	Upstream	NA	ENSG00000231953.1	RP4-706G24.1	distal_enhancer	0.0159	0.01361	0	0	0.12502
chr1	25521340	25521350	Esrrg_MA0643.1	9.11923	+	chr1	25521254	25521454	ccRCC	gene	25534629	25535360	+	start	13275	Upstream	NA	ENSG00000231953.1	RP4-706G24.1	distal_enhancer	0.01172	0.01864	0	0	-0.37366
chr1	25560073	25560083	Esrrg_MA0643.1	7.45946	-	chr1	25558392	25560186	ChRCC,ccRCC	gene	25549169	25558993	-	start	296	OverlapStart	NA	ENSG00000117614.5	SYF2	any_promoter	0.04154	0.07141	0	0	-0.64263
chr1	25566814	25566824	Esrrg_MA0643.1	10.21029	-	chr1	25565719	25567224	ChRCC,ccRCC	gene	25549169	25558993	-	start	7478	Upstream	NA	ENSG00000117614.5	SYF2	any_promoter	0.07387	0.10686	0	1	-0.4705
chr1	25574161	25574171	Esrrg_MA0643.1	7.45946	-	chr1	25572910	25574721	ChRCC,ccRCC	gene	25574327	25574812	+	start	512	OverlapStart	NA	ENSG00000272432.1	RP3-465N24.6	any_promoter	0.37997	0.45384	1	1	-0.24927
chr1	25574662	25574672	Esrrg_MA0643.1	7.16864	-	chr1	25572910	25574721	ChRCC,ccRCC	gene	25574327	25574812	+	start	512	OverlapStart	NA	ENSG00000272432.1	RP3-465N24.6	any_promoter	0.04724	0.05528	0	0	-0.18452
chr1	25613750	25613760	Esrrg_MA0643.1	7.80933	+	chr1	25612866	25614240	ChRCC,ccRCC	gene	25568727	25664704	-	center	3162	PeakInsideFeature	NA	ENSG00000117616.13	C1orf63	any_internal	0.29127	0.0639	1	0	2.0029
chr1	25654283	25654293	Esrrg_MA0643.1	7.24548	-	chr1	25654227	25654870	ccRCC	gene	25664407	25688852	+	start	9859	Upstream	NA	ENSG00000183726.6	TMEM50A	any_promoter	0.01752	0.0412	0	0	-0.85659
chr1	25677432	25677442	Esrrg_MA0643.1	8.40915	+	chr1	25677002	25677624	ChRCC,ccRCC	gene	25672764	25672868	-	start	4445	Upstream	NA	ENSG00000238889.1	snoU13	any_promoter	0.01373	0.01596	0	0	-0.12133
chr1	25690139	25690149	Esrrg_MA0643.1	7.24548	+	chr1	25689483	25690267	ccRCC	gene	25688739	25756683	-	end	1136	PeakInsideFeature	NA	ENSG00000188672.12	RHCE	any_internal	0.01341	0.03583	0	0	-0.92092
chr1	25729168	25729178	Esrrg_MA0643.1	8.75463	-	chr1	25729131	25730180	ChRCC,ccRCC	gene	25732721	25732780	+	start	3066	Upstream	NA	ENSG00000266468.1	AL031284.1	any_promoter	0.03149	0.02767	0	0	0.13364
chr1	25732617	25732627	Esrrg_MA0643.1	7.80933	-	chr1	25732191	25732712	ChRCC	gene	25732721	25732780	+	start	270	Upstream	NA	ENSG00000266468.1	AL031284.1	any_promoter	0.08058	0.02119	0	0	1.48872
chr1	25752363	25752373	Esrrg_MA0643.1	9.25069	-	chr1	25751876	25752485	ChRCC	gene	25757387	25826700	+	start	5207	Upstream	NA	ENSG00000204178.5	TMEM57	any_promoter	0.22248	0.01786	1	0	2.98643
chr1	25794702	25794712	Esrrg_MA0643.1	7.45657	-	chr1	25793474	25795412	ChRCC,ccRCC	gene	25757387	25826700	+	center	2400	PeakInsideFeature	NA	ENSG00000204178.5	TMEM57	any_internal	0.23912	0.01982	1	0	2.99281
chr1	25808603	25808613	Esrrg_MA0643.1	7.57951	-	chr1	25808143	25809239	ChRCC	gene	25757387	25826700	+	center	16648	PeakInsideFeature	NA	ENSG00000204178.5	TMEM57	any_internal	0.04385	0.01495	0	0	1.06
chr1	25808869	25808879	Esrrg_MA0643.1	9.13616	-	chr1	25808143	25809239	ChRCC	gene	25757387	25826700	+	center	16648	PeakInsideFeature	NA	ENSG00000204178.5	TMEM57	any_internal	0.15657	0.03454	1	0	1.86385
chr1	25811840	25811850	Esrrg_MA0643.1	7.29039	-	chr1	25811491	25812407	ChRCC	gene	25757387	25826700	+	end	14751	PeakInsideFeature	NA	ENSG00000204178.5	TMEM57	any_internal	0.05548	0.01631	0	0	1.26247
chr1	25830665	25830675	Esrrg_MA0643.1	7.16864	+	chr1	25829995	25830832	ChRCC,ccRCC	gene	25757387	25826700	+	end	3713	Downstream	NA	ENSG00000204178.5	TMEM57	distal_enhancer	0.04123	0.02049	0	0	0.71769
chr1	25863670	25863680	Esrrg_MA0643.1	9.60334	+	chr1	25863618	25863979	ccRCC	gene	25870070	25895377	+	start	6272	Upstream	NA	ENSG00000157978.7	LDLRAP1	any_promoter	0.01487	0.02935	0	0	-0.62782
chr1	25875924	25875934	Esrrg_MA0643.1	7.21711	+	chr1	25875754	25876878	ChRCC,ccRCC	gene	25870070	25895377	+	start	6246	PeakInsideFeature	NA	ENSG00000157978.7	LDLRAP1	any_internal	0.03906	0.03725	0	0	0.0524
chr1	25877390	25877400	Esrrg_MA0643.1	9.99631	-	chr1	25877115	25877721	ChRCC,ccRCC	gene	25870070	25895377	+	center	5305	PeakInsideFeature	NA	ENSG00000157978.7	LDLRAP1	any_internal	0.05654	0.04981	0	0	0.14983
chr1	25883090	25883100	Esrrg_MA0643.1	7.94412	+	chr1	25882849	25883818	ccRCC	gene	25870070	25895377	+	center	610	PeakInsideFeature	NA	ENSG00000157978.7	LDLRAP1	any_internal	0.01502	0.02845	0	0	-0.58771
chr1	25960011	25960021	Esrrg_MA0643.1	9.96795	-	chr1	25959344	25960410	ChRCC	gene	25943958	26112698	+	start	15919	PeakInsideFeature	NA	ENSG00000117643.10	MAN1C1	any_internal	0.01934	0.0103	0	0	0.49686
chr1	25975786	25975796	Esrrg_MA0643.1	7.21711	+	chr1	25975552	25975905	ChRCC,ccRCC	gene	25971034	25985602	-	center	2590	PeakInsideFeature	NA	ENSG00000233478.1	RP1-187B23.1	any_internal	0.03009	0.02306	0	0	0.26582
chr1	25976802	25976812	Esrrg_MA0643.1	7.80933	-	chr1	25976692	25977038	ChRCC	gene	25971034	25985602	-	center	1453	PeakInsideFeature	NA	ENSG00000233478.1	RP1-187B23.1	any_internal	0.03948	0.02222	0	0	0.59362
chr1	25985829	25985839	Esrrg_MA0643.1	7.62341	-	chr1	25985384	25985987	ChRCC	gene	25971034	25985602	-	start	83	OverlapStart	NA	ENSG00000233478.1	RP1-187B23.1	any_promoter	0.23798	0.02244	1	0	2.871
chr1	26004300	26004310	Esrrg_MA0643.1	8.67932	-	chr1	26003931	26004392	ChRCC	gene	25943958	26112698	+	center	24167	PeakInsideFeature	NA	ENSG00000117643.10	MAN1C1	any_internal	0.04615	0.01661	0	0	1.03133
chr1	26036717	26036727	Esrrg_MA0643.1	10.21029	-	chr1	26036569	26036860	ChRCC	gene	25943958	26112698	+	center	8386	PeakInsideFeature	NA	ENSG00000117643.10	MAN1C1	any_internal	0.03617	0.02648	0	0	0.3264
chr1	26037222	26037232	Esrrg_MA0643.1	10.11636	-	chr1	26037112	26037367	ChRCC	gene	25943958	26112698	+	center	8911	PeakInsideFeature	NA	ENSG00000117643.10	MAN1C1	any_internal	0.06066	0.0156	0	0	1.4067
chr1	26041377	26041387	Esrrg_MA0643.1	11.04038	+	chr1	26041294	26041658	ChRCC	gene	25943958	26112698	+	center	13148	PeakInsideFeature	NA	ENSG00000117643.10	MAN1C1	any_internal	0.04458	0.01649	0	0	0.99776
chr1	26053668	26053678	Esrrg_MA0643.1	7.55783	-	chr1	26053378	26055007	ChRCC,ccRCC	gene	25943958	26112698	+	center	25864	PeakInsideFeature	NA	ENSG00000117643.10	MAN1C1	any_internal	0.11182	0.05868	1	0	0.81162
chr1	26054924	26054934	Esrrg_MA0643.1	11.40499	+	chr1	26053378	26055007	ChRCC,ccRCC	gene	25943958	26112698	+	center	25864	PeakInsideFeature	NA	ENSG00000117643.10	MAN1C1	any_internal	0.14965	0.05867	1	0	1.19731
chr1	26070321	26070331	Esrrg_MA0643.1	7.32512	+	chr1	26069649	26071480	ChRCC,ccRCC	gene	25943958	26112698	+	end	42134	PeakInsideFeature	NA	ENSG00000117643.10	MAN1C1	any_internal	0.49038	0.15809	1	1	1.56424
chr1	26071084	26071094	Esrrg_MA0643.1	7.25881	-	chr1	26069649	26071480	ChRCC,ccRCC	gene	25943958	26112698	+	end	42134	PeakInsideFeature	NA	ENSG00000117643.10	MAN1C1	any_internal	0.08483	0.05642	0	0	0.50298
chr1	26079538	26079548	Esrrg_MA0643.1	7.53273	-	chr1	26079285	26079591	ccRCC	gene	25943958	26112698	+	end	33260	PeakInsideFeature	NA	ENSG00000117643.10	MAN1C1	any_internal	0.01426	0.02886	0	0	-0.64402
chr1	26101186	26101196	Esrrg_MA0643.1	10.57489	+	chr1	26101169	26102274	ChRCC,ccRCC	gene	25943958	26112698	+	end	10977	PeakInsideFeature	NA	ENSG00000117643.10	MAN1C1	any_internal	0.06497	0.0305	0	0	0.86161
chr1	26137819	26137829	Esrrg_MA0643.1	7.16638	-	chr1	26136871	26137833	ChRCC,ccRCC	gene	26137960	26150235	+	start	608	Upstream	NA	ENSG00000255054.3	RP1-317E23.6	any_promoter	0.02376	0.03631	0	0	-0.43728
chr1	26148195	26148205	Esrrg_MA0643.1	7.32512	-	chr1	26145192	26148516	ChRCC,ccRCC	gene	26145211	26147288	-	start	434	FeatureInsidePeak	NA	ENSG00000223474.2	AL020996.1	any_promoter	0.09847	0.06534	0	0	0.51612
chr1	26158233	26158243	Esrrg_MA0643.1	9.99631	-	chr1	26157988	26158318	ChRCC	gene	26158403	26158625	-	start	472	Downstream	NA	ENSG00000272478.1	RP1-317E23.7	any_promoter	0.0464	0.01744	0	0	0.99585
chr1	26192880	26192890	Esrrg_MA0643.1	8.53719	-	chr1	26192863	26193086	ChRCC	gene	26158413	26185903	-	start	7071	Upstream	NA	ENSG00000127423.6	AUNIP	any_promoter	0.04625	0.04828	0	0	-0.04968
chr1	26198075	26198085	Esrrg_MA0643.1	9.8462	+	chr1	26197544	26198441	ChRCC,ccRCC	gene	26187700	26197744	-	start	248	OverlapStart	NA	ENSG00000182749.5	PAQR7	any_promoter	0.20586	0.13966	1	1	0.52347
chr1	26198765	26198775	Esrrg_MA0643.1	9.99631	-	chr1	26198617	26198877	ChRCC	gene	26187700	26197744	-	start	1003	Upstream	NA	ENSG00000182749.5	PAQR7	any_promoter	0.10277	0.06667	0	0	0.54667
chr1	26216061	26216071	Esrrg_MA0643.1	7.25554	-	chr1	26215990	26217426	ChRCC,ccRCC	gene	26210671	26233482	-	center	5368	PeakInsideFeature	NA	ENSG00000117632.16	STMN1	any_internal	0.04311	0.02186	0	0	0.7079
chr1	26250030	26250040	Esrrg_MA0643.1	9.99631	+	chr1	26248784	26250484	ChRCC,ccRCC	gene	26238239	26238313	+	end	11321	Downstream	NA	ENSG00000266763.1	AL033528.1	distal_enhancer	0.10794	0.06438	1	0	0.6532
chr1	26259788	26259798	Esrrg_MA0643.1	7.69911	-	chr1	26259500	26260722	ChRCC	gene	26238239	26238313	+	end	21798	Downstream	NA	ENSG00000266763.1	AL033528.1	distal_enhancer	0.01386	0.01548	0	0	-0.0887
chr1	26284102	26284112	Esrrg_MA0643.1	9.60334	+	chr1	26283845	26284293	ChRCC	gene	26290687	26290791	+	start	6618	Upstream	NA	ENSG00000207237.1	RNU6-110P	any_promoter	0.01262	0.00852	0	0	0.26651
chr1	26305903	26305913	Esrrg_MA0643.1	11.04038	+	chr1	26304883	26306625	ChRCC	gene	26286257	26324648	-	center	302	PeakInsideFeature	NA	ENSG00000158006.9	PAFAH2	any_internal	0.10312	0.01302	1	0	2.2162
chr1	26324011	26324021	Esrrg_MA0643.1	9.99631	+	chr1	26323447	26325400	ChRCC,ccRCC	gene	26286257	26324648	-	start	225	OverlapStart	NA	ENSG00000158006.9	PAFAH2	any_promoter	0.07716	0.11733	0	1	-0.53816
chr1	26326203	26326213	Esrrg_MA0643.1	7.62341	+	chr1	26326048	26326362	ChRCC	gene	26286257	26324648	-	start	1557	Upstream	NA	ENSG00000158006.9	PAFAH2	any_promoter	0.05021	0.02577	0	0	0.72463
chr1	26342175	26342185	Esrrg_MA0643.1	8.75463	-	chr1	26341693	26342289	ccRCC	gene	26346374	26362955	+	start	4383	Upstream	NA	ENSG00000158008.5	EXTL1	any_promoter	0.00799	0.01728	0	0	-0.55789
chr1	26345340	26345350	Esrrg_MA0643.1	8.40915	+	chr1	26345130	26345527	ChRCC	gene	26346374	26362955	+	start	1046	Upstream	NA	ENSG00000158008.5	EXTL1	any_promoter	0.05028	0.02258	0	0	0.85467
chr1	26348740	26348750	Esrrg_MA0643.1	9.46467	+	chr1	26348115	26348766	ChRCC,ccRCC	gene	26346374	26362955	+	start	2066	PeakInsideFeature	NA	ENSG00000158008.5	EXTL1	any_internal	0.03103	0.02638	0	0	0.16627
chr1	26363181	26363191	Esrrg_MA0643.1	7.13876	-	chr1	26361414	26363753	ChRCC,ccRCC	gene	26346374	26362955	+	end	372	OverlapEnd	NA	ENSG00000158008.5	EXTL1	any_internal	0.189	0.42321	1	1	-1.11572
chr1	26376304	26376314	Esrrg_MA0643.1	9.25069	-	chr1	26375995	26376739	ChRCC,ccRCC	gene	26363742	26372624	-	start	3743	Upstream	NA	ENSG00000158014.10	SLC30A2	any_promoter	0.03323	0.05244	0	0	-0.51367
chr1	26376667	26376677	Esrrg_MA0643.1	7.69911	-	chr1	26375995	26376739	ChRCC,ccRCC	gene	26363742	26372624	-	start	3743	Upstream	NA	ENSG00000158014.10	SLC30A2	any_promoter	0.01596	0.01939	0	0	-0.16872
chr1	26382684	26382694	Esrrg_MA0643.1	8.14884	-	chr1	26381498	26383138	ccRCC	gene	26363742	26372624	-	start	9694	Upstream	NA	ENSG00000158014.10	SLC30A2	any_promoter	0.01269	0.01954	0	0	-0.35727
chr1	26383057	26383067	Esrrg_MA0643.1	7.31875	+	chr1	26381498	26383138	ccRCC	gene	26363742	26372624	-	start	9694	Upstream	NA	ENSG00000158014.10	SLC30A2	any_promoter	0.01488	0.01597	0	0	-0.05801
chr1	26408028	26408038	Esrrg_MA0643.1	10.57489	+	chr1	26407761	26408603	ccRCC	gene	26398068	26398168	+	end	10014	Downstream	NA	ENSG00000265320.1	AL391650.1	distal_enhancer	0.00962	0.02149	0	0	-0.63884
chr1	26472201	26472211	Esrrg_MA0643.1	7.16864	-	chr1	26471448	26472353	ChRCC,ccRCC	gene	26485510	26489119	+	start	13610	Upstream	NA	ENSG00000197245.4	FAM110D	distal_enhancer	0.03066	0.03913	0	0	-0.26305
chr1	26477991	26478001	Esrrg_MA0643.1	7.45657	-	chr1	26477772	26478146	ChRCC	gene	26485510	26489119	+	start	7551	Upstream	NA	ENSG00000197245.4	FAM110D	any_promoter	0.05523	0.01429	0	0	1.36512
chr1	26496242	26496252	Esrrg_MA0643.1	7.94412	-	chr1	26495701	26497009	ChRCC,ccRCC	gene	26496361	26498551	+	start	6	OverlapStart	NA	ENSG00000142684.7	ZNF593	any_promoter	0.33885	0.45221	1	1	-0.40424
chr1	26518049	26518059	Esrrg_MA0643.1	7.69911	-	chr1	26518007	26518251	ccRCC	gene	26517051	26529459	+	start	1078	PeakInsideFeature	NA	ENSG00000188782.3	CATSPER4	any_internal	0.01348	0.01925	0	0	-0.29779
chr1	26527945	26527955	Esrrg_MA0643.1	7.20507	+	chr1	26527495	26528094	ChRCC,ccRCC	gene	26536231	26556331	+	start	8437	Upstream	NA	ENSG00000236155.2	RP11-231P20.2	any_promoter	0.02293	0.01587	0	0	0.32906
chr1	26551649	26551659	Esrrg_MA0643.1	9.99631	-	chr1	26551142	26552851	ChRCC,ccRCC	gene	26560690	26605299	+	start	8694	Upstream	NA	ENSG00000130695.9	CEP85	any_promoter	0.69078	0.20197	1	1	1.71713
chr1	26583180	26583190	Esrrg_MA0643.1	10.21029	+	chr1	26583052	26584850	ChRCC	gene	26560690	26605299	+	center	957	PeakInsideFeature	NA	ENSG00000130695.9	CEP85	any_internal	0.1049	0.01511	1	0	2.12124
chr1	26583315	26583325	Esrrg_MA0643.1	8.40915	-	chr1	26583052	26584850	ChRCC	gene	26560690	26605299	+	center	957	PeakInsideFeature	NA	ENSG00000130695.9	CEP85	any_internal	0.18222	0.01079	1	0	3.10882
chr1	26584294	26584304	Esrrg_MA0643.1	7.45946	+	chr1	26583052	26584850	ChRCC	gene	26560690	26605299	+	center	957	PeakInsideFeature	NA	ENSG00000130695.9	CEP85	any_internal	0.07215	0.0116	0	0	1.84804
chr1	26586180	26586190	Esrrg_MA0643.1	11.04038	-	chr1	26585540	26586651	ChRCC,ccRCC	gene	26560690	26605299	+	center	3101	PeakInsideFeature	NA	ENSG00000130695.9	CEP85	any_internal	0.03323	0.07741	0	0	-0.98811
chr1	26617085	26617095	Esrrg_MA0643.1	7.57951	+	chr1	26614989	26617662	ChRCC,ccRCC	gene	26607818	26644854	-	end	8507	PeakInsideFeature	NA	ENSG00000158062.16	UBXN11	any_internal	0.02246	0.06667	0	0	-1.19829
chr1	26645350	26645360	Esrrg_MA0643.1	10.11636	-	chr1	26644203	26645537	ChRCC,ccRCC	gene	26607818	26644854	-	start	16	OverlapStart	NA	ENSG00000158062.16	UBXN11	any_promoter	0.03183	0.12344	0	1	-1.63465
chr1	26645433	26645443	Esrrg_MA0643.1	8.75463	+	chr1	26644203	26645537	ChRCC,ccRCC	gene	26607818	26644854	-	start	16	OverlapStart	NA	ENSG00000158062.16	UBXN11	any_promoter	0.02702	0.10873	0	1	-1.63736
chr1	26675774	26675784	Esrrg_MA0643.1	7.82715	+	chr1	26675704	26676508	ccRCC	gene	26674955	26675210	-	start	896	Upstream	NA	ENSG00000265143.1	RN7SL490P	any_promoter	0.00874	0.04046	0	0	-1.35209
chr1	26678307	26678317	Esrrg_MA0643.1	7.32512	-	chr1	26677168	26679173	ccRCC	gene	26674955	26675210	-	start	2960	Upstream	NA	ENSG00000265143.1	RN7SL490P	any_promoter	0.01164	0.03056	0	0	-0.85683
chr1	26705269	26705279	Esrrg_MA0643.1	8.54065	-	chr1	26704540	26705545	ccRCC	gene	26688124	26701013	-	start	4029	Upstream	NA	ENSG00000176083.13	ZNF683	any_promoter	0.01443	0.12262	0	1	-2.36245
chr1	26705323	26705333	Esrrg_MA0643.1	10.57489	+	chr1	26704540	26705545	ccRCC	gene	26688124	26701013	-	start	4029	Upstream	NA	ENSG00000176083.13	ZNF683	any_promoter	0.0069	0.03044	0	0	-1.18043
chr1	26710979	26710989	Esrrg_MA0643.1	8.8933	+	chr1	26710735	26711155	ccRCC	gene	26688124	26701013	-	start	9932	Upstream	NA	ENSG00000176083.13	ZNF683	any_promoter	0.0132	0.0109	0	0	0.1399
chr1	26857325	26857335	Esrrg_MA0643.1	11.04038	+	chr1	26855789	26858765	ChRCC,ccRCC	gene	26856251	26901521	+	start	1026	OverlapStart	NA	ENSG00000117676.9	RPS6KA1	any_internal	0.09277	0.07932	0	0	0.19886
chr1	26864510	26864520	Esrrg_MA0643.1	7.53273	-	chr1	26864458	26864924	ChRCC,ccRCC	gene	26856251	26901521	+	start	8440	PeakInsideFeature	NA	ENSG00000117676.9	RPS6KA1	any_internal	0.03476	0.06043	0	0	-0.63475
chr1	26880787	26880797	Esrrg_MA0643.1	9.96795	+	chr1	26880386	26881407	ccRCC	gene	26881032	26881084	+	start	136	FeatureInsidePeak	NA	ENSG00000238705.1	MIR1976	any_promoter	0.01985	0.03351	0	0	-0.51917
chr1	26907950	26907960	Esrrg_MA0643.1	9.99631	-	chr1	26907589	26908028	ccRCC	gene	26856251	26901521	+	end	6287	Downstream	NA	ENSG00000117676.9	RPS6KA1	distal_enhancer	0.01971	0.06027	0	0	-1.1965
chr1	26909317	26909327	Esrrg_MA0643.1	8.72743	-	chr1	26908668	26909792	ccRCC	gene	26856251	26901521	+	end	7709	Downstream	NA	ENSG00000117676.9	RPS6KA1	distal_enhancer	0.01247	0.07924	0	0	-1.91225
chr1	26947209	26947219	Esrrg_MA0643.1	7.23332	-	chr1	26946475	26948392	ChRCC,ccRCC	gene	26966867	26967105	-	end	19434	Downstream	NA	ENSG00000229247.2	RP11-492M19.3	distal_enhancer	0.24411	0.33203	1	1	-0.42622
chr1	26954487	26954497	Esrrg_MA0643.1	10.11636	+	chr1	26954271	26955116	ccRCC	gene	26966867	26967105	-	end	12174	Downstream	NA	ENSG00000229247.2	RP11-492M19.3	distal_enhancer	0.01112	0.02633	0	0	-0.73716
chr1	26957340	26957350	Esrrg_MA0643.1	7.62341	+	chr1	26957121	26957399	ccRCC	gene	26966867	26967105	-	end	9607	Downstream	NA	ENSG00000229247.2	RP11-492M19.3	distal_enhancer	0.01079	0.023	0	0	-0.62593
chr1	26966451	26966461	Esrrg_MA0643.1	7.80933	+	chr1	26965940	26967077	ccRCC	gene	26966867	26967105	-	start	597	OverlapEnd	NA	ENSG00000229247.2	RP11-492M19.3	any_promoter	0.01484	0.05998	0	0	-1.43383
chr1	26974580	26974590	Esrrg_MA0643.1	7.80933	-	chr1	26973954	26975140	ccRCC	gene	26973937	26974172	+	start	610	OverlapEnd	NA	ENSG00000235069.2	RP4-785J1.1	any_promoter	0.02887	0.07705	0	0	-1.12958
chr1	27024936	27024946	Esrrg_MA0643.1	10.8264	-	chr1	27021717	27025022	ChRCC,ccRCC	gene	27022523	27108595	+	start	846	OverlapStart	NA	ENSG00000117713.13	ARID1A	any_promoter	0.13798	0.12646	1	1	0.11555
chr1	27038667	27038677	Esrrg_MA0643.1	7.16864	+	chr1	27038578	27039371	ChRCC,ccRCC	gene	27022523	27108595	+	start	16451	PeakInsideFeature	NA	ENSG00000117713.13	ARID1A	any_internal	0.01829	0.01441	0	0	0.19997
chr1	27050663	27050673	Esrrg_MA0643.1	8.0717	+	chr1	27049577	27050858	ChRCC,ccRCC	gene	27022523	27108595	+	center	15342	PeakInsideFeature	NA	ENSG00000117713.13	ARID1A	any_internal	0.03243	0.05546	0	0	-0.60598
chr1	27102177	27102187	Esrrg_MA0643.1	10.69495	-	chr1	27101994	27102554	ChRCC	gene	27022523	27108595	+	end	6321	PeakInsideFeature	NA	ENSG00000117713.13	ARID1A	any_internal	0.04355	0.0241	0	0	0.62619
chr1	27106667	27106677	Esrrg_MA0643.1	7.57951	-	chr1	27106591	27108214	ChRCC,ccRCC	gene	27113962	27124889	+	start	6560	Upstream	NA	ENSG00000060642.6	PIGV	any_promoter	0.03323	0.04685	0	0	-0.38208
chr1	27110690	27110700	Esrrg_MA0643.1	8.38792	-	chr1	27110443	27110920	ChRCC,ccRCC	gene	27113962	27124889	+	start	3281	Upstream	NA	ENSG00000060642.6	PIGV	any_promoter	0.2923	0.20974	1	1	0.45718
chr1	27126568	27126578	Esrrg_MA0643.1	7.82715	-	chr1	27125670	27127280	ChRCC,ccRCC	gene	27113962	27124889	+	end	1586	Downstream	NA	ENSG00000060642.6	PIGV	distal_enhancer	0.06731	0.18364	0	1	-1.30602
chr1	27126664	27126674	Esrrg_MA0643.1	8.27048	-	chr1	27125670	27127280	ChRCC,ccRCC	gene	27113962	27124889	+	end	1586	Downstream	NA	ENSG00000060642.6	PIGV	distal_enhancer	0.03638	0.07987	0	0	-0.92962
chr1	27147670	27147680	Esrrg_MA0643.1	7.55783	+	chr1	27147046	27147901	ChRCC,ccRCC	gene	27153200	27184093	+	start	5727	Upstream	NA	ENSG00000204160.7	ZDHHC18	any_promoter	0.02723	0.08627	0	0	-1.33174
chr1	27152451	27152461	Esrrg_MA0643.1	7.4473	-	chr1	27152071	27154086	ChRCC,ccRCC	gene	27153200	27184093	+	start	122	OverlapStart	NA	ENSG00000204160.7	ZDHHC18	any_promoter	0.02516	0.04985	0	0	-0.7399
chr1	27155027	27155037	Esrrg_MA0643.1	7.82406	+	chr1	27154956	27155572	ChRCC,ccRCC	gene	27153200	27184093	+	start	2064	PeakInsideFeature	NA	ENSG00000204160.7	ZDHHC18	any_internal	0.04836	0.09055	0	0	-0.76775
chr1	27165419	27165429	Esrrg_MA0643.1	9.8462	-	chr1	27165159	27166229	ChRCC,ccRCC	gene	27153200	27184093	+	center	2952	PeakInsideFeature	NA	ENSG00000204160.7	ZDHHC18	any_internal	0.046	0.04157	0	0	0.11527
chr1	27192083	27192093	Esrrg_MA0643.1	7.84027	-	chr1	27190769	27192549	ChRCC,ccRCC	gene	27189632	27190947	+	end	712	OverlapEnd	NA	ENSG00000175793.10	SFN	any_internal	0.21557	0.24104	1	1	-0.15325
chr1	27197055	27197065	Esrrg_MA0643.1	8.0717	+	chr1	27196895	27197492	ChRCC	gene	27202623	27204736	+	start	5430	Upstream	NA	ENSG00000226698.1	RP1-50O24.6	any_promoter	0.03043	0.01546	0	0	0.6336
chr1	27240109	27240119	Esrrg_MA0643.1	7.31875	+	chr1	27239785	27241203	ChRCC,ccRCC	gene	27237979	27240457	-	start	37	OverlapStart	NA	ENSG00000131910.4	NR0B2	any_promoter	0.20218	0.02693	1	0	2.46939
chr1	27240735	27240745	Esrrg_MA0643.1	9.96795	+	chr1	27239785	27241203	ChRCC,ccRCC	gene	27237979	27240457	-	start	37	OverlapStart	NA	ENSG00000131910.4	NR0B2	any_promoter	1.1441	0.03995	1	0	4.48431
chr1	27265197	27265207	Esrrg_MA0643.1	10.8264	-	chr1	27264532	27265545	ChRCC,ccRCC	gene	27226728	27273353	+	end	8315	PeakInsideFeature	NA	ENSG00000090273.9	NUDC	any_internal	0.0273	0.02935	0	0	-0.07393
chr1	27297947	27297957	Esrrg_MA0643.1	9.99631	-	chr1	27297317	27298078	ChRCC	gene	27306655	27307466	+	start	8958	Upstream	NA	ENSG00000172746.6	RP11-344H11.4	any_promoter	0.04457	0.01576	0	0	1.03537
chr1	27298695	27298705	Esrrg_MA0643.1	9.13616	+	chr1	27298670	27299055	ChRCC	gene	27306655	27307466	+	start	7793	Upstream	NA	ENSG00000172746.6	RP11-344H11.4	any_promoter	0.03296	0.02207	0	0	0.40337
chr1	27298878	27298888	Esrrg_MA0643.1	10.8264	-	chr1	27298670	27299055	ChRCC	gene	27306655	27307466	+	start	7793	Upstream	NA	ENSG00000172746.6	RP11-344H11.4	any_promoter	0.08986	0.02397	0	0	1.50988
chr1	27317505	27317515	Esrrg_MA0643.1	9.99631	+	chr1	27317024	27318408	ChRCC,ccRCC	gene	27320197	27327389	+	start	2481	Upstream	NA	ENSG00000253368.3	TRNP1	any_promoter	0.0778	0.03134	0	0	1.05643
chr1	27320394	27320404	Esrrg_MA0643.1	7.69016	-	chr1	27319690	27322003	ChRCC,ccRCC	gene	27320197	27327389	+	start	649	OverlapStart	NA	ENSG00000253368.3	TRNP1	any_promoter	0.11255	0.04822	1	0	1.05229
chr1	27321439	27321449	Esrrg_MA0643.1	8.28955	-	chr1	27319690	27322003	ChRCC,ccRCC	gene	27320197	27327389	+	start	649	OverlapStart	NA	ENSG00000253368.3	TRNP1	any_promoter	0.18201	0.05139	1	0	1.61861
chr1	27321919	27321929	Esrrg_MA0643.1	7.94412	-	chr1	27319690	27322003	ChRCC,ccRCC	gene	27320197	27327389	+	start	649	OverlapStart	NA	ENSG00000253368.3	TRNP1	any_promoter	0.07548	0.02146	0	0	1.39489
chr1	27328319	27328329	Esrrg_MA0643.1	7.31875	-	chr1	27328023	27328980	ChRCC,ccRCC	gene	27320197	27327389	+	end	1112	Downstream	NA	ENSG00000253368.3	TRNP1	distal_enhancer	0.06689	0.13339	0	1	-0.88464
chr1	27336671	27336681	Esrrg_MA0643.1	7.49312	+	chr1	27336062	27336820	ChRCC,ccRCC	gene	27331510	27339327	-	center	1023	PeakInsideFeature	NA	ENSG00000158246.7	FAM46B	any_internal	0.08877	0.02572	0	0	1.42519
chr1	27339924	27339934	Esrrg_MA0643.1	8.40915	+	chr1	27338794	27340045	ChRCC,ccRCC	gene	27331510	27339327	-	start	92	OverlapStart	NA	ENSG00000158246.7	FAM46B	any_promoter	0.15129	0.06277	1	0	1.13018
chr1	27347832	27347842	Esrrg_MA0643.1	8.75463	-	chr1	27347714	27348714	ChRCC,ccRCC	gene	27331510	27339327	-	start	8887	Upstream	NA	ENSG00000158246.7	FAM46B	any_promoter	0.04824	0.02783	0	0	0.60073
chr1	27347903	27347913	Esrrg_MA0643.1	8.75463	-	chr1	27347714	27348714	ChRCC,ccRCC	gene	27331510	27339327	-	start	8887	Upstream	NA	ENSG00000158246.7	FAM46B	any_promoter	0.02965	0.02748	0	0	0.07779
chr1	27357955	27357965	Esrrg_MA0643.1	10.57489	-	chr1	27357504	27358650	ChRCC,ccRCC	gene	27331510	27339327	-	start	18750	Upstream	NA	ENSG00000158246.7	FAM46B	distal_enhancer	0.21371	0.17199	1	1	0.2953
chr1	27360194	27360204	Esrrg_MA0643.1	9.0161	+	chr1	27359667	27360599	ChRCC	gene	27331510	27339327	-	start	20806	Upstream	NA	ENSG00000158246.7	FAM46B	distal_enhancer	0.06807	0.0432	0	0	0.53914
chr1	27367031	27367041	Esrrg_MA0643.1	7.21711	+	chr1	27366837	27367239	ChRCC	gene	27331510	27339327	-	start	27711	Upstream	NA	ENSG00000158246.7	FAM46B	distal_enhancer	0.02052	0.01905	0	0	0.0674
chr1	27378201	27378211	Esrrg_MA0643.1	8.07557	-	chr1	27377866	27378221	ccRCC	gene	27331510	27339327	-	start	38716	Upstream	NA	ENSG00000158246.7	FAM46B	distal_enhancer	0.01128	0.01103	0	0	0.01579
chr1	27397132	27397142	Esrrg_MA0643.1	8.27048	-	chr1	27396505	27398119	ChRCC,ccRCC	gene	27425305	27493472	-	end	27993	Downstream	NA	ENSG00000090020.6	SLC9A1	distal_enhancer	0.87713	0.01861	1	0	4.87462
chr1	27397518	27397528	Esrrg_MA0643.1	7.55783	-	chr1	27396505	27398119	ChRCC,ccRCC	gene	27425305	27493472	-	end	27993	Downstream	NA	ENSG00000090020.6	SLC9A1	distal_enhancer	0.23745	0.02974	1	0	2.58828
chr1	27397728	27397738	Esrrg_MA0643.1	8.33346	+	chr1	27396505	27398119	ChRCC,ccRCC	gene	27425305	27493472	-	end	27993	Downstream	NA	ENSG00000090020.6	SLC9A1	distal_enhancer	0.4792	0.02122	1	0	3.8989
chr1	27438867	27438877	Esrrg_MA0643.1	8.07557	-	chr1	27438197	27439167	ChRCC,ccRCC	gene	27425305	27493472	-	end	13377	PeakInsideFeature	NA	ENSG00000090020.6	SLC9A1	any_internal	0.08716	0.25615	0	1	-1.43808
chr1	27443540	27443550	Esrrg_MA0643.1	8.19176	-	chr1	27443143	27443694	ccRCC	gene	27425305	27493472	-	center	15970	PeakInsideFeature	NA	ENSG00000090020.6	SLC9A1	any_internal	0.01462	0.03568	0	0	-0.84842
chr1	27444240	27444250	Esrrg_MA0643.1	7.32608	+	chr1	27444109	27444686	ChRCC,ccRCC	gene	27425305	27493472	-	center	14991	PeakInsideFeature	NA	ENSG00000090020.6	SLC9A1	any_internal	0.04849	0.03063	0	0	0.50797
chr1	27449067	27449077	Esrrg_MA0643.1	9.13616	-	chr1	27448896	27449641	ChRCC,ccRCC	gene	27425305	27493472	-	center	10120	PeakInsideFeature	NA	ENSG00000090020.6	SLC9A1	any_internal	0.06764	0.05563	0	0	0.23684
chr1	27449210	27449220	Esrrg_MA0643.1	7.56044	-	chr1	27448896	27449641	ChRCC,ccRCC	gene	27425305	27493472	-	center	10120	PeakInsideFeature	NA	ENSG00000090020.6	SLC9A1	any_internal	0.40391	0.07047	1	0	2.33872
chr1	27458940	27458950	Esrrg_MA0643.1	10.8264	+	chr1	27458780	27459467	ChRCC,ccRCC	gene	27425305	27493472	-	center	265	PeakInsideFeature	NA	ENSG00000090020.6	SLC9A1	any_internal	0.05407	0.0262	0	0	0.79543
chr1	27460757	27460767	Esrrg_MA0643.1	8.54065	-	chr1	27460530	27460811	ccRCC	gene	27425305	27493472	-	center	1282	PeakInsideFeature	NA	ENSG00000090020.6	SLC9A1	any_internal	0.02568	0.09713	0	0	-1.54205
chr1	27479325	27479335	Esrrg_MA0643.1	7.20507	-	chr1	27479117	27480344	ChRCC,ccRCC	gene	27425305	27493472	-	start	13742	PeakInsideFeature	NA	ENSG00000090020.6	SLC9A1	any_internal	0.19129	0.04568	1	0	1.82301
chr1	27481936	27481946	Esrrg_MA0643.1	10.8264	-	chr1	27481054	27482385	ChRCC,ccRCC	gene	27425305	27493472	-	start	11753	PeakInsideFeature	NA	ENSG00000090020.6	SLC9A1	any_internal	0.35597	0.19046	1	1	0.86295
chr1	27617478	27617488	Esrrg_MA0643.1	10.21029	-	chr1	27617461	27617683	ChRCC	gene	27561006	27635110	+	end	17538	PeakInsideFeature	NA	ENSG00000142784.11	WDTC1	any_internal	0.02581	0.01673	0	0	0.40001
chr1	27621899	27621909	Esrrg_MA0643.1	7.31875	-	chr1	27621614	27621948	ChRCC	gene	27561006	27635110	+	end	13329	PeakInsideFeature	NA	ENSG00000142784.11	WDTC1	any_internal	0.04082	0.02079	0	0	0.69308
chr1	27626732	27626742	Esrrg_MA0643.1	7.24548	-	chr1	27625874	27627805	ChRCC,ccRCC	gene	27561006	27635110	+	end	8271	PeakInsideFeature	NA	ENSG00000142784.11	WDTC1	any_internal	0.03165	0.08627	0	0	-1.17654
chr1	27668198	27668208	Esrrg_MA0643.1	7.80933	+	chr1	27667935	27670345	ChRCC,ccRCC	gene	27668512	27680421	+	start	628	OverlapStart	NA	ENSG00000142765.13	SYTL1	any_promoter	0.0313	0.08639	0	0	-1.19
chr1	27707594	27707604	Esrrg_MA0643.1	7.57951	+	chr1	27707225	27708182	ChRCC,ccRCC	gene	27695602	27701315	-	start	6388	Upstream	NA	ENSG00000142748.8	FCN3	any_promoter	0.04603	0.0242	0	0	0.68553
chr1	27707980	27707990	Esrrg_MA0643.1	10.8264	-	chr1	27707225	27708182	ChRCC,ccRCC	gene	27695602	27701315	-	start	6388	Upstream	NA	ENSG00000142748.8	FCN3	any_promoter	0.07871	0.02981	0	0	1.12326
chr1	27710145	27710155	Esrrg_MA0643.1	7.75487	+	chr1	27709516	27710338	ChRCC,ccRCC	gene	27705665	27709870	-	start	57	OverlapStart	NA	ENSG00000174950.6	CD164L2	any_promoter	0.03573	0.01365	0	0	0.90415
chr1	27719277	27719287	Esrrg_MA0643.1	7.36553	+	chr1	27717884	27719557	ChRCC,ccRCC	gene	27719147	27722318	+	start	427	OverlapStart	NA	ENSG00000181773.6	GPR3	any_promoter	0.08727	0.09115	0	0	-0.05549
chr1	27732472	27732482	Esrrg_MA0643.1	9.8462	+	chr1	27731502	27733048	ChRCC,ccRCC	gene	27730729	27816669	-	end	1546	PeakInsideFeature	NA	ENSG00000158195.6	WASF2	any_internal	0.03985	0.08605	0	0	-0.92329
chr1	27762357	27762367	Esrrg_MA0643.1	9.99631	+	chr1	27761970	27763574	ChRCC,ccRCC	gene	27730729	27816669	-	center	10927	PeakInsideFeature	NA	ENSG00000158195.6	WASF2	any_internal	0.02219	0.04236	0	0	-0.6739
chr1	27815371	27815381	Esrrg_MA0643.1	7.84027	-	chr1	27814612	27817522	ChRCC,ccRCC	gene	27730729	27816669	-	start	602	OverlapStart	NA	ENSG00000158195.6	WASF2	any_promoter	0.05997	0.15761	0	1	-1.24037
chr1	27831182	27831192	Esrrg_MA0643.1	9.99631	-	chr1	27830377	27832123	ChRCC,ccRCC	gene	27730729	27816669	-	start	14581	Upstream	NA	ENSG00000158195.6	WASF2	distal_enhancer	0.30751	0.07411	1	0	1.89544
chr1	27840165	27840175	Esrrg_MA0643.1	7.25881	-	chr1	27839956	27840947	ChRCC,ccRCC	gene	27852315	27857072	+	start	11864	Upstream	NA	ENSG00000237429.1	RP1-159A19.4	distal_enhancer	0.01303	0.03398	0	0	-0.88563
chr1	27854876	27854886	Esrrg_MA0643.1	7.45657	-	chr1	27853581	27856037	ChRCC,ccRCC	gene	27852315	27857072	+	center	116	PeakInsideFeature	NA	ENSG00000237429.1	RP1-159A19.4	any_internal	0.55025	0.22797	1	1	1.22944
chr1	27869649	27869659	Esrrg_MA0643.1	7.49312	-	chr1	27868802	27870015	ChRCC,ccRCC	gene	27860545	27930942	-	end	8863	PeakInsideFeature	NA	ENSG00000126705.9	AHDC1	any_internal	0.02563	0.08434	0	0	-1.3636
chr1	27875405	27875415	Esrrg_MA0643.1	7.24548	-	chr1	27875298	27876448	ccRCC	gene	27860545	27930942	-	end	15328	PeakInsideFeature	NA	ENSG00000126705.9	AHDC1	any_internal	0.01797	0.09029	0	0	-1.78178
chr1	27881170	27881180	Esrrg_MA0643.1	8.40915	-	chr1	27880848	27881180	ChRCC	gene	27860545	27930942	-	center	14729	PeakInsideFeature	NA	ENSG00000126705.9	AHDC1	any_internal	0.02977	0.06992	0	0	-0.97707
chr1	27890231	27890241	Esrrg_MA0643.1	9.99631	-	chr1	27889843	27891058	ChRCC,ccRCC	gene	27860545	27930942	-	center	5293	PeakInsideFeature	NA	ENSG00000126705.9	AHDC1	any_internal	0.17771	0.17694	1	1	0.00588
chr1	27890757	27890767	Esrrg_MA0643.1	9.99631	-	chr1	27889843	27891058	ChRCC,ccRCC	gene	27860545	27930942	-	center	5293	PeakInsideFeature	NA	ENSG00000126705.9	AHDC1	any_internal	0.07402	0.16753	0	1	-1.06422
chr1	27895756	27895766	Esrrg_MA0643.1	9.99631	-	chr1	27894553	27895912	ChRCC,ccRCC	gene	27860545	27930942	-	center	511	PeakInsideFeature	NA	ENSG00000126705.9	AHDC1	any_internal	0.08866	0.14888	0	1	-0.67818
chr1	27898318	27898328	Esrrg_MA0643.1	8.32321	-	chr1	27897859	27898431	ccRCC	gene	27860545	27930942	-	center	2402	PeakInsideFeature	NA	ENSG00000126705.9	AHDC1	any_internal	0.08449	0.09464	0	0	-0.14474
chr1	27901030	27901040	Esrrg_MA0643.1	10.8264	+	chr1	27900885	27902733	ChRCC,ccRCC	gene	27860545	27930942	-	center	6066	PeakInsideFeature	NA	ENSG00000126705.9	AHDC1	any_internal	0.20799	0.03365	1	0	2.27661
chr1	27908503	27908513	Esrrg_MA0643.1	7.82406	-	chr1	27908118	27908855	ChRCC,ccRCC	gene	27860545	27930942	-	center	12743	PeakInsideFeature	NA	ENSG00000126705.9	AHDC1	any_internal	0.02191	0.12598	0	1	-2.03476
chr1	27917890	27917900	Esrrg_MA0643.1	9.99631	-	chr1	27917562	27918013	ChRCC,ccRCC	gene	27860545	27930942	-	start	13155	PeakInsideFeature	NA	ENSG00000126705.9	AHDC1	any_internal	0.05281	0.10412	0	1	-0.84441
chr1	27928999	27929009	Esrrg_MA0643.1	7.46476	+	chr1	27928200	27929172	ChRCC,ccRCC	gene	27860545	27930942	-	start	2256	PeakInsideFeature	NA	ENSG00000126705.9	AHDC1	any_internal	0.07651	0.19879	0	1	-1.25486
chr1	27935939	27935949	Esrrg_MA0643.1	8.27048	-	chr1	27935136	27936168	ChRCC,ccRCC	gene	27860545	27930942	-	start	4710	Upstream	NA	ENSG00000126705.9	AHDC1	any_promoter	0.03515	0.06141	0	0	-0.64216
chr1	27945466	27945476	Esrrg_MA0643.1	9.99631	+	chr1	27944633	27945536	ChRCC,ccRCC	gene	27938574	27961788	-	center	5097	PeakInsideFeature	NA	ENSG00000000938.8	FGR	any_internal	0.0139	0.05835	0	0	-1.45269
chr1	27959870	27959880	Esrrg_MA0643.1	7.20507	+	chr1	27959327	27960050	ChRCC,ccRCC	gene	27938574	27961788	-	start	2100	PeakInsideFeature	NA	ENSG00000000938.8	FGR	any_internal	0.01582	0.06645	0	0	-1.50619
chr1	27970745	27970755	Esrrg_MA0643.1	7.82715	-	chr1	27970243	27970912	ChRCC,ccRCC	gene	27975929	27976121	+	start	5352	Upstream	NA	ENSG00000235912.1	RP1-159A19.3	any_promoter	0.01875	0.05701	0	0	-1.17441
chr1	27981757	27981767	Esrrg_MA0643.1	7.45946	+	chr1	27981667	27982077	ChRCC	gene	27986838	27989233	-	end	4966	Downstream	NA	ENSG00000233975.1	RP11-288L9.1	distal_enhancer	0.04967	0.01613	0	0	1.14125
chr1	28042521	28042531	Esrrg_MA0643.1	9.8462	+	chr1	28042061	28042638	ChRCC	gene	28052489	28089633	+	start	10140	Upstream	NA	ENSG00000009780.11	FAM76A	distal_enhancer	0.07727	0.01176	0	0	1.92368
chr1	28046727	28046737	Esrrg_MA0643.1	10.33034	-	chr1	28046150	28046880	ChRCC,ccRCC	gene	28052489	28089633	+	start	5974	Upstream	NA	ENSG00000009780.11	FAM76A	any_promoter	0.06925	0.0289	0	0	0.99577
chr1	28148872	28148882	Esrrg_MA0643.1	8.28955	+	chr1	28148216	28149021	ChRCC,ccRCC	gene	28151048	28151154	+	start	2430	Upstream	NA	ENSG00000223062.1	RNU6-1245P	any_promoter	0.02892	0.11348	0	1	-1.62404
chr1	28211296	28211306	Esrrg_MA0643.1	7.31875	-	chr1	28210183	28212574	ChRCC,ccRCC	gene	28199054	28213196	+	end	1818	PeakInsideFeature	NA	ENSG00000130775.11	THEMIS2	any_internal	0.03031	0.13884	0	1	-1.84165
chr1	28305960	28305970	Esrrg_MA0643.1	10.21029	-	chr1	28305720	28306633	ChRCC,ccRCC	gene	28296854	28415207	-	end	9322	PeakInsideFeature	NA	ENSG00000158161.11	EYA3	any_internal	0.01283	0.02277	0	0	-0.49101
chr1	28318686	28318696	Esrrg_MA0643.1	11.04038	-	chr1	28318647	28319145	ccRCC	gene	28316668	28317035	-	start	1861	Upstream	NA	ENSG00000238231.2	RP11-460I13.6	any_promoter	0.01692	0.02891	0	0	-0.505
chr1	28348099	28348109	Esrrg_MA0643.1	7.57951	+	chr1	28347978	28348286	ChRCC	gene	28296854	28415207	-	center	7898	PeakInsideFeature	NA	ENSG00000158161.11	EYA3	any_internal	0.01379	0.01557	0	0	-0.09743
chr1	28370803	28370813	Esrrg_MA0643.1	10.57489	-	chr1	28370700	28371097	ChRCC	gene	28296854	28415207	-	center	14868	PeakInsideFeature	NA	ENSG00000158161.11	EYA3	any_internal	0.06079	0.01174	0	0	1.62933
chr1	28385814	28385824	Esrrg_MA0643.1	7.16864	+	chr1	28385435	28386053	ChRCC,ccRCC	gene	28296854	28415207	-	start	29463	PeakInsideFeature	NA	ENSG00000158161.11	EYA3	any_internal	0.07144	0.02952	0	0	1.01242
chr1	28389544	28389554	Esrrg_MA0643.1	8.36283	+	chr1	28389112	28389765	ChRCC,ccRCC	gene	28296854	28415207	-	start	25769	PeakInsideFeature	NA	ENSG00000158161.11	EYA3	any_internal	0.06456	0.04218	0	0	0.50127
chr1	28431528	28431538	Esrrg_MA0643.1	7.24548	+	chr1	28430896	28432270	ChRCC,ccRCC	gene	28436249	28436809	+	start	4666	Upstream	NA	ENSG00000228943.1	RP5-1053E7.2	any_promoter	0.23221	0.03476	1	0	2.3926
chr1	28437946	28437956	Esrrg_MA0643.1	7.20507	-	chr1	28437446	28438098	ccRCC	gene	28436249	28436809	+	end	963	Downstream	NA	ENSG00000228943.1	RP5-1053E7.2	distal_enhancer	0.02503	0.10978	0	1	-1.72603
chr1	28480792	28480802	Esrrg_MA0643.1	9.25069	+	chr1	28480632	28481767	ChRCC,ccRCC	gene	28473676	28520447	-	end	7523	PeakInsideFeature	NA	ENSG00000169403.7	PTAFR	any_internal	0.02239	0.03269	0	0	-0.38101
chr1	28503026	28503036	Esrrg_MA0643.1	10.57489	-	chr1	28502999	28503411	ChRCC,ccRCC	gene	28473676	28520447	-	center	6144	PeakInsideFeature	NA	ENSG00000169403.7	PTAFR	any_internal	0.01635	0.03293	0	0	-0.67025
chr1	28520082	28520092	Esrrg_MA0643.1	7.45657	-	chr1	28519563	28520823	ChRCC,ccRCC	gene	28473676	28520447	-	start	254	OverlapStart	NA	ENSG00000169403.7	PTAFR	any_promoter	0.0301	0.01634	0	0	0.57623
chr1	28520542	28520552	Esrrg_MA0643.1	9.99631	+	chr1	28519563	28520823	ChRCC,ccRCC	gene	28473676	28520447	-	start	254	OverlapStart	NA	ENSG00000169403.7	PTAFR	any_promoter	0.09113	0.03801	0	0	1.04884
chr1	28559439	28559449	Esrrg_MA0643.1	9.25791	+	chr1	28559087	28559999	ChRCC,ccRCC	gene	28525966	28559536	-	start	7	OverlapStart	NA	ENSG00000126698.6	DNAJC8	any_promoter	0.14238	0.2398	1	1	-0.70692
chr1	28568292	28568302	Esrrg_MA0643.1	9.38936	+	chr1	28568279	28568501	ccRCC	gene	28566019	28567964	-	start	426	Upstream	NA	ENSG00000270605.1	RP5-1092A3.4	any_promoter	0.03322	0.03881	0	0	-0.16926
chr1	28569385	28569395	Esrrg_MA0643.1	7.32512	+	chr1	28569312	28569749	ChRCC	gene	28566019	28567964	-	start	1566	Upstream	NA	ENSG00000270605.1	RP5-1092A3.4	any_promoter	0.09616	0.03418	0	0	1.23345
chr1	28575874	28575884	Esrrg_MA0643.1	9.96795	+	chr1	28572895	28576363	ChRCC,ccRCC	gene	28573654	28574079	+	start	975	FeatureInsidePeak	NA	ENSG00000271398.1	RP5-1092A3.5	any_promoter	0.03879	0.06457	0	0	-0.59524
chr1	28609034	28609044	Esrrg_MA0643.1	10.69495	+	chr1	28608740	28609353	ccRCC	gene	28586037	28609002	+	end	44	OverlapEnd	NA	ENSG00000130766.4	SESN2	any_internal	0.01393	0.06996	0	0	-1.67228
chr1	28641892	28641902	Esrrg_MA0643.1	7.25554	-	chr1	28640259	28642063	ChRCC,ccRCC	gene	28655512	28662476	+	start	14351	Upstream	NA	ENSG00000130772.9	MED18	distal_enhancer	0.01659	0.06368	0	0	-1.41429
chr1	28674594	28674604	Esrrg_MA0643.1	8.40915	+	chr1	28674216	28675272	ChRCC,ccRCC	gene	28655512	28662476	+	end	12268	Downstream	NA	ENSG00000130772.9	MED18	distal_enhancer	0.00842	0.02412	0	0	-0.83253
chr1	28678714	28678724	Esrrg_MA0643.1	8.40915	-	chr1	28677942	28678730	ccRCC	gene	28655512	28662476	+	end	15860	Downstream	NA	ENSG00000130772.9	MED18	distal_enhancer	0.01093	0.01806	0	0	-0.39533
chr1	28725769	28725779	Esrrg_MA0643.1	10.57489	+	chr1	28725698	28726669	ChRCC,ccRCC	gene	28696113	28826881	+	start	30070	PeakInsideFeature	NA	ENSG00000204138.8	PHACTR4	any_internal	0.02241	0.01948	0	0	0.12962
chr1	28747663	28747673	Esrrg_MA0643.1	7.15171	-	chr1	28747546	28747803	ChRCC	gene	28696113	28826881	+	center	13823	PeakInsideFeature	NA	ENSG00000204138.8	PHACTR4	any_internal	0.0153	0.01761	0	0	-0.11849
chr1	28764079	28764089	Esrrg_MA0643.1	10.21029	+	chr1	28763727	28765087	ChRCC,ccRCC	gene	28696113	28826881	+	center	2910	PeakInsideFeature	NA	ENSG00000204138.8	PHACTR4	any_internal	0.10675	0.27854	1	1	-1.29306
chr1	28784171	28784181	Esrrg_MA0643.1	7.29039	-	chr1	28784160	28785265	ChRCC,ccRCC	gene	28696113	28826881	+	center	23215	PeakInsideFeature	NA	ENSG00000204138.8	PHACTR4	any_internal	0.01522	0.0061	0	0	0.59714
chr1	28845437	28845447	Esrrg_MA0643.1	8.65416	-	chr1	28843775	28845787	ChRCC,ccRCC	gene	28843987	28844087	+	start	794	FeatureInsidePeak	NA	ENSG00000238821.1	snoU13	any_promoter	0.05479	0.08283	0	0	-0.50772
chr1	28871567	28871577	Esrrg_MA0643.1	7.84027	+	chr1	28870698	28871637	ChRCC,ccRCC	gene	28879596	28905051	+	start	8429	Upstream	NA	ENSG00000180098.5	TRNAU1AP	any_promoter	0.02864	0.01968	0	0	0.36249
chr1	28907781	28907791	Esrrg_MA0643.1	7.96032	+	chr1	28907316	28909621	ChRCC,ccRCC	gene	28905260	28905334	-	start	3134	Upstream	NA	ENSG00000221539.1	SNORD99	any_promoter	0.12257	0.10274	1	0	0.23057
chr1	28917036	28917046	Esrrg_MA0643.1	8.75463	-	chr1	28916465	28917124	ChRCC,ccRCC	gene	28918711	28921955	+	start	1917	Upstream	NA	ENSG00000188060.6	RAB42	any_promoter	0.02683	0.09633	0	0	-1.48768
chr1	28928306	28928316	Esrrg_MA0643.1	9.0161	+	chr1	28927751	28929833	ChRCC,ccRCC	gene	28915834	28969597	-	end	12958	PeakInsideFeature	NA	ENSG00000120656.7	TAF12	any_internal	0.03105	0.11111	0	1	-1.52271
chr1	28928831	28928841	Esrrg_MA0643.1	7.32512	+	chr1	28927751	28929833	ChRCC,ccRCC	gene	28915834	28969597	-	end	12958	PeakInsideFeature	NA	ENSG00000120656.7	TAF12	any_internal	0.0159	0.03738	0	0	-0.83075
chr1	28929398	28929408	Esrrg_MA0643.1	8.67932	+	chr1	28927751	28929833	ChRCC,ccRCC	gene	28915834	28969597	-	end	12958	PeakInsideFeature	NA	ENSG00000120656.7	TAF12	any_internal	0.03652	0.08559	0	0	-1.01285
chr1	28974591	28974601	Esrrg_MA0643.1	9.38936	-	chr1	28974186	28975949	ChRCC,ccRCC	gene	28975111	28975245	+	start	44	FeatureInsidePeak	NA	ENSG00000270103.2	RNU11	any_promoter	0.35705	0.36434	1	1	-0.02824
chr1	28986156	28986166	Esrrg_MA0643.1	7.45657	+	chr1	28985878	28986234	ChRCC	gene	28995243	29045865	+	start	9187	Upstream	NA	ENSG00000162419.8	GMEB1	any_promoter	0.0235	0.0209	0	0	0.11074
chr1	28986192	28986202	Esrrg_MA0643.1	7.46476	+	chr1	28985878	28986234	ChRCC	gene	28995243	29045865	+	start	9187	Upstream	NA	ENSG00000162419.8	GMEB1	any_promoter	0.01648	0.01984	0	0	-0.16258
chr1	29002376	29002386	Esrrg_MA0643.1	9.82927	-	chr1	29001836	29002732	ChRCC	gene	28995243	29045865	+	start	7041	PeakInsideFeature	NA	ENSG00000162419.8	GMEB1	any_internal	0.27419	0.01612	1	0	3.36185
chr1	29002469	29002479	Esrrg_MA0643.1	7.69911	+	chr1	29001836	29002732	ChRCC	gene	28995243	29045865	+	start	7041	PeakInsideFeature	NA	ENSG00000162419.8	GMEB1	any_internal	0.10301	0.00894	1	0	2.47519
chr1	29041698	29041708	Esrrg_MA0643.1	7.36553	+	chr1	29041638	29041981	ccRCC	gene	28995243	29045865	+	end	4056	PeakInsideFeature	NA	ENSG00000162419.8	GMEB1	any_internal	0.01662	0.04826	0	0	-1.08252
chr1	29064557	29064567	Esrrg_MA0643.1	7.29039	-	chr1	29062755	29064587	ChRCC,ccRCC	gene	29063132	29096287	+	start	539	OverlapStart	NA	ENSG00000198492.10	YTHDF2	any_promoter	0.04306	0.04838	0	0	-0.13379
chr1	29080622	29080632	Esrrg_MA0643.1	9.60334	-	chr1	29080409	29081461	ChRCC	gene	29063132	29096287	+	center	1226	PeakInsideFeature	NA	ENSG00000198492.10	YTHDF2	any_internal	0.11727	0.01179	1	0	2.45754
chr1	29081115	29081125	Esrrg_MA0643.1	8.27048	+	chr1	29080409	29081461	ChRCC	gene	29063132	29096287	+	center	1226	PeakInsideFeature	NA	ENSG00000198492.10	YTHDF2	any_internal	0.02202	0.01509	0	0	0.33205
chr1	29089846	29089856	Esrrg_MA0643.1	9.99631	-	chr1	29089328	29090142	ChRCC,ccRCC	gene	29063132	29096287	+	end	6552	PeakInsideFeature	NA	ENSG00000198492.10	YTHDF2	any_internal	0.15294	0.02296	1	0	2.24838
chr1	29187580	29187590	Esrrg_MA0643.1	7.80933	-	chr1	29186275	29187694	ChRCC,ccRCC	gene	29194086	29197779	+	start	7102	Upstream	NA	ENSG00000226852.2	RP1-212P9.2	any_promoter	0.01177	0.02517	0	0	-0.65191
chr1	29198768	29198778	Esrrg_MA0643.1	7.53098	+	chr1	29198008	29199143	ChRCC,ccRCC	gene	29196994	29203848	-	end	1581	PeakInsideFeature	NA	ENSG00000233427.1	RP1-212P9.3	any_internal	0.02595	0.08334	0	0	-1.33617
chr1	29208723	29208733	Esrrg_MA0643.1	8.33346	-	chr1	29208542	29209055	ChRCC,ccRCC	gene	29208237	29208347	-	start	451	Upstream	NA	ENSG00000199756.1	Y_RNA	any_promoter	0.56959	0.72213	1	1	-0.33619
chr1	29344923	29344933	Esrrg_MA0643.1	9.25791	+	chr1	29344760	29345135	ChRCC	gene	29213602	29446553	+	center	14870	PeakInsideFeature	NA	ENSG00000159023.14	EPB41	any_internal	0.03206	0.0148	0	0	0.72389
chr1	29388718	29388728	Esrrg_MA0643.1	9.13616	+	chr1	29388605	29389370	ChRCC,ccRCC	gene	29213602	29446553	+	end	57566	PeakInsideFeature	NA	ENSG00000159023.14	EPB41	any_internal	0.01323	0.01792	0	0	-0.2488
chr1	29391427	29391437	Esrrg_MA0643.1	8.28955	-	chr1	29391343	29392494	ChRCC	gene	29213602	29446553	+	end	54635	PeakInsideFeature	NA	ENSG00000159023.14	EPB41	any_internal	0.02515	0.01422	0	0	0.50781
chr1	29392026	29392036	Esrrg_MA0643.1	8.75463	+	chr1	29391343	29392494	ChRCC	gene	29213602	29446553	+	end	54635	PeakInsideFeature	NA	ENSG00000159023.14	EPB41	any_internal	0.07089	0.00558	0	0	2.25769
chr1	29440174	29440184	Esrrg_MA0643.1	8.03516	-	chr1	29439809	29440594	ccRCC	gene	29213602	29446553	+	end	6352	PeakInsideFeature	NA	ENSG00000159023.14	EPB41	any_internal	0.01208	0.03139	0	0	-0.85794
chr1	29447270	29447280	Esrrg_MA0643.1	7.94412	-	chr1	29447012	29447394	ccRCC	gene	29445939	29450447	-	center	990	PeakInsideFeature	NA	ENSG00000253304.1	TMEM200B	any_internal	0.01758	0.03984	0	0	-0.81604
chr1	29450009	29450019	Esrrg_MA0643.1	9.25069	+	chr1	29448639	29451913	ChRCC,ccRCC	gene	29445939	29450447	-	start	171	OverlapStart	NA	ENSG00000253304.1	TMEM200B	any_promoter	0.05166	0.08863	0	0	-0.66321
chr1	29472663	29472673	Esrrg_MA0643.1	8.36283	+	chr1	29471913	29474048	ccRCC	gene	29471005	29473506	-	start	526	OverlapStart	NA	ENSG00000225750.1	RP11-242O24.3	any_promoter	0.01944	0.3875	0	1	-3.6808
chr1	29483008	29483018	Esrrg_MA0643.1	8.9018	-	chr1	29482452	29484017	ChRCC,ccRCC	gene	29471005	29473506	-	start	9728	Upstream	NA	ENSG00000225750.1	RP11-242O24.3	any_promoter	0.03243	0.02895	0	0	0.11854
chr1	29508776	29508786	Esrrg_MA0643.1	9.99631	-	chr1	29507480	29509340	ChRCC,ccRCC	gene	29474254	29508499	-	start	89	OverlapStart	NA	ENSG00000116350.11	SRSF4	any_promoter	0.18315	0.31588	1	1	-0.74952
chr1	29557245	29557255	Esrrg_MA0643.1	8.41885	-	chr1	29557029	29557997	ChRCC,ccRCC	gene	29519384	29557454	-	start	59	OverlapStart	NA	ENSG00000116353.11	MECR	any_promoter	0.08632	0.12568	0	1	-0.48708
chr1	29585993	29586003	Esrrg_MA0643.1	7.25881	+	chr1	29585758	29587106	ChRCC,ccRCC	gene	29580053	29580195	-	start	6237	Upstream	NA	ENSG00000221550.1	AL645859.1	any_promoter	0.01837	0.04202	0	0	-0.8374
chr1	29609684	29609694	Esrrg_MA0643.1	7.32608	-	chr1	29609312	29610407	ChRCC,ccRCC	gene	29563027	29653325	+	center	1683	PeakInsideFeature	NA	ENSG00000060656.15	PTPRU	any_internal	0.03749	0.22573	0	1	-2.27136
chr1	29630693	29630703	Esrrg_MA0643.1	7.96885	-	chr1	29630383	29630766	ccRCC	gene	29563027	29653325	+	center	22398	PeakInsideFeature	NA	ENSG00000060656.15	PTPRU	any_internal	0.01142	0.03662	0	0	-1.06389
chr1	29638437	29638447	Esrrg_MA0643.1	8.54065	+	chr1	29637892	29638448	ccRCC	gene	29563027	29653325	+	end	15155	PeakInsideFeature	NA	ENSG00000060656.15	PTPRU	any_internal	0.01345	0.02123	0	0	-0.38901
chr1	29710789	29710799	Esrrg_MA0643.1	9.99631	-	chr1	29710759	29711128	ccRCC	gene	29656131	29676626	-	start	34317	Upstream	NA	ENSG00000230523.1	RP3-437I16.1	distal_enhancer	0.00758	0.01285	0	0	-0.34882
chr1	29711000	29711010	Esrrg_MA0643.1	7.25881	+	chr1	29710759	29711128	ccRCC	gene	29656131	29676626	-	start	34317	Upstream	NA	ENSG00000230523.1	RP3-437I16.1	distal_enhancer	0.01032	0.01634	0	0	-0.34885
chr1	29712647	29712657	Esrrg_MA0643.1	9.8462	-	chr1	29712145	29712978	ChRCC	gene	29656131	29676626	-	start	35935	Upstream	NA	ENSG00000230523.1	RP3-437I16.1	distal_enhancer	0.03705	0.0135	0	0	0.95232
chr1	29769924	29769934	Esrrg_MA0643.1	7.82406	+	chr1	29769346	29769978	ChRCC,ccRCC	gene	29758992	29759074	+	end	10588	Downstream	NA	ENSG00000266678.1	AL139151.1	distal_enhancer	0.01906	0.01775	0	0	0.06281
chr1	29782496	29782506	Esrrg_MA0643.1	9.13616	+	chr1	29782344	29783011	ChRCC	gene	29758992	29759074	+	end	23603	Downstream	NA	ENSG00000266678.1	AL139151.1	distal_enhancer	0.127	0.01744	1	0	2.25138
chr1	29787016	29787026	Esrrg_MA0643.1	9.99631	-	chr1	29786709	29787448	ChRCC,ccRCC	gene	29814704	29823405	-	end	27626	Downstream	NA	ENSG00000225011.4	RP11-810H18.1	distal_enhancer	0.04073	0.04374	0	0	-0.08055
chr1	29830656	29830666	Esrrg_MA0643.1	9.60334	-	chr1	29830162	29831214	ccRCC	gene	29814704	29823405	-	start	7283	Upstream	NA	ENSG00000225011.4	RP11-810H18.1	any_promoter	0.00687	0.10243	0	0	-2.62045
chr1	29851472	29851482	Esrrg_MA0643.1	7.21711	-	chr1	29850957	29851506	ccRCC	gene	29814704	29823405	-	start	27826	Upstream	NA	ENSG00000225011.4	RP11-810H18.1	distal_enhancer	0.0111	0.01404	0	0	-0.17507
chr1	30029984	30029994	Esrrg_MA0643.1	7.57951	-	chr1	30029504	30030688	ccRCC	NA	NA	NA	NA	NA	NA	NA	NA	NA	NA	NA	0.00976	0.01732	0	0	-0.43562
chr1	30030213	30030223	Esrrg_MA0643.1	8.40915	-	chr1	30029504	30030688	ccRCC	NA	NA	NA	NA	NA	NA	NA	NA	NA	NA	NA	0.00893	0.02148	0	0	-0.6859
chr1	30043472	30043482	Esrrg_MA0643.1	7.56044	+	chr1	30042703	30043482	ChRCC,ccRCC	NA	NA	NA	NA	NA	NA	NA	NA	NA	NA	NA	0.01569	0.02234	0	0	-0.31371
chr1	30058299	30058309	Esrrg_MA0643.1	9.99631	+	chr1	30056785	30058492	ccRCC	NA	NA	NA	NA	NA	NA	NA	NA	NA	NA	NA	0.00988	0.02066	0	0	-0.5848
chr1	30065419	30065429	Esrrg_MA0643.1	8.33346	-	chr1	30065158	30065500	ccRCC	NA	NA	NA	NA	NA	NA	NA	NA	NA	NA	NA	0.01754	0.02764	0	0	-0.42821
chr1	30076634	30076644	Esrrg_MA0643.1	9.25069	+	chr1	30076321	30077010	ccRCC	gene	30117391	30117525	-	end	40726	Downstream	NA	ENSG00000221126.1	AC092265.1	distal_enhancer	0.01768	0.16366	0	1	-2.57792
chr1	30148705	30148715	Esrrg_MA0643.1	9.0161	-	chr1	30148202	30149199	ccRCC	gene	30117391	30117525	-	start	31175	Upstream	NA	ENSG00000221126.1	AC092265.1	distal_enhancer	0.01509	0.0532	0	0	-1.27692
chr1	30161612	30161622	Esrrg_MA0643.1	8.07557	+	chr1	30161315	30162148	ccRCC	gene	30181697	30182394	-	end	19966	Downstream	NA	ENSG00000228176.1	RP4-656G21.1	distal_enhancer	0.01275	0.0496	0	0	-1.3265
chr1	30171365	30171375	Esrrg_MA0643.1	7.25554	+	chr1	30170872	30171394	ChRCC,ccRCC	gene	30181697	30182394	-	end	10564	Downstream	NA	ENSG00000228176.1	RP4-656G21.1	distal_enhancer	0.0103	0.02214	0	0	-0.62151
chr1	30182344	30182354	Esrrg_MA0643.1	9.25069	-	chr1	30181933	30183027	ccRCC	gene	30181697	30182394	-	start	86	OverlapStart	NA	ENSG00000228176.1	RP4-656G21.1	any_promoter	0.01778	0.0502	0	0	-1.07052
chr1	30203950	30203960	Esrrg_MA0643.1	7.82406	+	chr1	30203848	30204048	ccRCC	gene	30181697	30182394	-	start	21554	Upstream	NA	ENSG00000228176.1	RP4-656G21.1	distal_enhancer	0.01365	0.02701	0	0	-0.61097
chr1	30205316	30205326	Esrrg_MA0643.1	8.02332	-	chr1	30205267	30205744	ccRCC	gene	30181697	30182394	-	start	23111	Upstream	NA	ENSG00000228176.1	RP4-656G21.1	distal_enhancer	0.00745	0.0172	0	0	-0.59404
chr1	30261266	30261276	Esrrg_MA0643.1	11.40499	+	chr1	30261125	30261326	ChRCC	NA	NA	NA	NA	NA	NA	NA	NA	NA	NA	NA	0.0133	0.01623	0	0	-0.15996
chr1	30261278	30261288	Esrrg_MA0643.1	8.03516	+	chr1	30261125	30261326	ChRCC	NA	NA	NA	NA	NA	NA	NA	NA	NA	NA	NA	0.0133	0.01623	0	0	-0.15996
chr1	30262459	30262469	Esrrg_MA0643.1	7.67056	+	chr1	30262233	30263046	ChRCC	NA	NA	NA	NA	NA	NA	NA	NA	NA	NA	NA	0.03297	0.03268	0	0	0.0094
chr1	30323197	30323207	Esrrg_MA0643.1	8.14884	+	chr1	30322827	30323435	ccRCC	gene	30357748	30357852	+	start	34617	Upstream	NA	ENSG00000222787.1	AL645944.1	distal_enhancer	0.01231	0.02787	0	0	-0.72107
chr1	30348372	30348382	Esrrg_MA0643.1	7.94412	+	chr1	30348304	30348971	ChRCC,ccRCC	gene	30357748	30357852	+	start	9111	Upstream	NA	ENSG00000222787.1	AL645944.1	any_promoter	0.00999	0.01688	0	0	-0.39818
chr1	30350135	30350145	Esrrg_MA0643.1	8.53719	-	chr1	30349801	30350505	ChRCC,ccRCC	gene	30357748	30357852	+	start	7595	Upstream	NA	ENSG00000222787.1	AL645944.1	any_promoter	0.01856	0.01899	0	0	-0.02037
chr1	30376559	30376569	Esrrg_MA0643.1	10.8264	-	chr1	30376479	30376925	ChRCC	gene	30377711	30378204	-	end	1009	Downstream	NA	ENSG00000270927.1	RP11-179G8.1	distal_enhancer	0.05038	0.02007	0	0	0.96674
chr1	30439958	30439968	Esrrg_MA0643.1	10.11636	-	chr1	30439467	30440543	ChRCC	gene	30486798	30510459	-	end	46793	Downstream	NA	ENSG00000233399.2	RP11-111I12.1	distal_enhancer	0.01867	0.01577	0	0	0.14485
chr1	30440124	30440134	Esrrg_MA0643.1	8.65416	-	chr1	30439467	30440543	ChRCC	gene	30486798	30510459	-	end	46793	Downstream	NA	ENSG00000233399.2	RP11-111I12.1	distal_enhancer	0.02088	0.02583	0	0	-0.20413
chr1	30447828	30447838	Esrrg_MA0643.1	10.57489	+	chr1	30447043	30448271	ChRCC,ccRCC	gene	30486798	30510459	-	end	39141	Downstream	NA	ENSG00000233399.2	RP11-111I12.1	distal_enhancer	0.0141	0.01471	0	0	-0.03373
chr1	30460041	30460051	Esrrg_MA0643.1	9.38936	+	chr1	30459799	30460237	ChRCC,ccRCC	gene	30486798	30510459	-	end	26780	Downstream	NA	ENSG00000233399.2	RP11-111I12.1	distal_enhancer	0.05931	0.13174	0	1	-1.01448
chr1	30482054	30482064	Esrrg_MA0643.1	9.99631	-	chr1	30480624	30482363	ChRCC,ccRCC	gene	30486798	30510459	-	end	5305	Downstream	NA	ENSG00000233399.2	RP11-111I12.1	distal_enhancer	0.03443	0.03213	0	0	0.07381
chr1	30530757	30530767	Esrrg_MA0643.1	10.8264	+	chr1	30530676	30532152	ChRCC,ccRCC	gene	30486798	30510459	-	start	20955	Upstream	NA	ENSG00000233399.2	RP11-111I12.1	distal_enhancer	0.06549	0.00617	0	0	2.11165
chr1	30531111	30531121	Esrrg_MA0643.1	7.69911	+	chr1	30530676	30532152	ChRCC,ccRCC	gene	30486798	30510459	-	start	20955	Upstream	NA	ENSG00000233399.2	RP11-111I12.1	distal_enhancer	0.09708	0.01614	0	0	1.96666
chr1	30543802	30543812	Esrrg_MA0643.1	8.07557	-	chr1	30543232	30544608	ChRCC,ccRCC	gene	30486798	30510459	-	start	33461	Upstream	NA	ENSG00000233399.2	RP11-111I12.1	distal_enhancer	0.01429	0.02616	0	0	-0.54294
chr1	30558461	30558471	Esrrg_MA0643.1	7.24548	-	chr1	30557941	30559279	ChRCC,ccRCC	gene	30486798	30510459	-	start	48151	Upstream	NA	ENSG00000233399.2	RP11-111I12.1	distal_enhancer	0.0623	0.0276	0	0	0.91321
chr1	30573450	30573460	Esrrg_MA0643.1	9.99631	+	chr1	30573400	30573754	ChRCC	gene	30613109	30614454	+	start	39532	Upstream	NA	ENSG00000233372.1	RP5-893G23.1	distal_enhancer	0.01368	0.01743	0	0	-0.19891
chr1	30649486	30649496	Esrrg_MA0643.1	8.0717	+	chr1	30649382	30649664	ChRCC	gene	30613109	30614454	+	end	35069	Downstream	NA	ENSG00000233372.1	RP5-893G23.1	distal_enhancer	0.01913	0.01649	0	0	0.12921
chr1	30661479	30661489	Esrrg_MA0643.1	9.8462	-	chr1	30661327	30661598	ccRCC	gene	30699369	30699462	+	start	37907	Upstream	NA	ENSG00000231251.1	RP3-357I16.1	distal_enhancer	0.01942	0.04405	0	0	-0.84139
chr1	30666953	30666963	Esrrg_MA0643.1	9.99631	+	chr1	30666247	30667132	ChRCC	gene	30699369	30699462	+	start	32680	Upstream	NA	ENSG00000231251.1	RP3-357I16.1	distal_enhancer	0.05964	0.02314	0	0	1.03423
chr1	30668441	30668451	Esrrg_MA0643.1	9.99631	-	chr1	30668246	30668505	ChRCC	gene	30699369	30699462	+	start	30994	Upstream	NA	ENSG00000231251.1	RP3-357I16.1	distal_enhancer	0.01921	0.01466	0	0	0.22982
chr1	30678090	30678100	Esrrg_MA0643.1	8.53719	+	chr1	30677864	30678667	ccRCC	gene	30699369	30699462	+	start	21104	Upstream	NA	ENSG00000231251.1	RP3-357I16.1	distal_enhancer	0.00678	0.0147	0	0	-0.51487
chr1	30723247	30723257	Esrrg_MA0643.1	11.40499	+	chr1	30723112	30723516	ccRCC	gene	30699369	30699462	+	end	23852	Downstream	NA	ENSG00000231251.1	RP3-357I16.1	distal_enhancer	0.01487	0.01705	0	0	-0.11382
chr1	30735639	30735649	Esrrg_MA0643.1	9.38936	-	chr1	30735476	30736189	ChRCC	gene	30699369	30699462	+	end	36370	Downstream	NA	ENSG00000231251.1	RP3-357I16.1	distal_enhancer	0.01982	0.02492	0	0	-0.21644
chr1	30737583	30737593	Esrrg_MA0643.1	9.99631	+	chr1	30736969	30737801	ccRCC	gene	30699369	30699462	+	end	37923	Downstream	NA	ENSG00000231251.1	RP3-357I16.1	distal_enhancer	0.00775	0.02028	0	0	-0.71776
chr1	30756652	30756662	Esrrg_MA0643.1	8.54065	+	chr1	30756184	30757717	ChRCC,ccRCC	NA	NA	NA	NA	NA	NA	NA	NA	NA	NA	NA	0.02143	0.02469	0	0	-0.13545
chr1	30757053	30757063	Esrrg_MA0643.1	7.53624	-	chr1	30756184	30757717	ChRCC,ccRCC	NA	NA	NA	NA	NA	NA	NA	NA	NA	NA	NA	0.0125	0.00958	0	0	0.18561
chr1	30762832	30762842	Esrrg_MA0643.1	8.65416	-	chr1	30762589	30763755	ChRCC	NA	NA	NA	NA	NA	NA	NA	NA	NA	NA	NA	0.0249	0.01377	0	0	0.52326
chr1	30762994	30763004	Esrrg_MA0643.1	7.17163	-	chr1	30762589	30763755	ChRCC	NA	NA	NA	NA	NA	NA	NA	NA	NA	NA	NA	0.0103	0.00974	0	0	0.03722
chr1	30763501	30763511	Esrrg_MA0643.1	10.11636	+	chr1	30762589	30763755	ChRCC	NA	NA	NA	NA	NA	NA	NA	NA	NA	NA	NA	0.01692	0.01027	0	0	0.38168
chr1	30775734	30775744	Esrrg_MA0643.1	8.9018	-	chr1	30775691	30776285	ChRCC	NA	NA	NA	NA	NA	NA	NA	NA	NA	NA	NA	0.01412	0.00761	0	0	0.41938
chr1	30776155	30776165	Esrrg_MA0643.1	10.8264	-	chr1	30775691	30776285	ChRCC	NA	NA	NA	NA	NA	NA	NA	NA	NA	NA	NA	0.01057	0.00845	0	0	0.14441
chr1	30798301	30798311	Esrrg_MA0643.1	8.75463	-	chr1	30798203	30798545	ccRCC	NA	NA	NA	NA	NA	NA	NA	NA	NA	NA	NA	0.01301	0.01508	0	0	-0.11612
chr1	30818766	30818776	Esrrg_MA0643.1	7.62341	-	chr1	30818451	30819377	ccRCC	NA	NA	NA	NA	NA	NA	NA	NA	NA	NA	NA	0.00541	0.0119	0	0	-0.46424
chr1	30876285	30876295	Esrrg_MA0643.1	9.0161	+	chr1	30876151	30876453	ccRCC	gene	30882406	30884485	-	end	6104	Downstream	NA	ENSG00000236335.1	RP4-591L5.1	distal_enhancer	0.0128	0.03476	0	0	-0.92356
chr1	30924245	30924255	Esrrg_MA0643.1	9.99631	-	chr1	30924001	30924299	ccRCC	gene	30888671	30893955	+	end	30195	Downstream	NA	ENSG00000231949.1	RP4-591L5.2	distal_enhancer	0.01077	0.01718	0	0	-0.36225
chr1	31000446	31000456	Esrrg_MA0643.1	9.0161	+	chr1	31000392	31000988	ccRCC	NA	NA	NA	NA	NA	NA	NA	NA	NA	NA	NA	0.0138	0.02641	0	0	-0.57991
chr1	31024823	31024833	Esrrg_MA0643.1	7.45946	-	chr1	31024278	31025006	ccRCC	NA	NA	NA	NA	NA	NA	NA	NA	NA	NA	NA	0.01434	0.02131	0	0	-0.34232
chr1	31059635	31059645	Esrrg_MA0643.1	7.36553	-	chr1	31059610	31060209	ccRCC	NA	NA	NA	NA	NA	NA	NA	NA	NA	NA	NA	0.01467	0.01943	0	0	-0.23951
chr1	31125119	31125129	Esrrg_MA0643.1	8.28955	-	chr1	31123931	31125623	ccRCC	NA	NA	NA	NA	NA	NA	NA	NA	NA	NA	NA	0.01389	0.07124	0	0	-1.69698
chr1	31216801	31216811	Esrrg_MA0643.1	9.99631	-	chr1	31216369	31217375	ChRCC,ccRCC	gene	31212002	31212079	-	start	4793	Upstream	NA	ENSG00000264773.1	MIR4420	any_promoter	0.01982	0.13313	0	1	-2.20047
chr1	31217194	31217204	Esrrg_MA0643.1	7.16638	-	chr1	31216369	31217375	ChRCC,ccRCC	gene	31212002	31212079	-	start	4793	Upstream	NA	ENSG00000264773.1	MIR4420	any_promoter	0.01328	0.09424	0	0	-2.08495
chr1	31219386	31219396	Esrrg_MA0643.1	9.99631	-	chr1	31218879	31219852	ChRCC,ccRCC	gene	31212002	31212079	-	start	7286	Upstream	NA	ENSG00000264773.1	MIR4420	any_promoter	0.03125	0.0613	0	0	-0.76541
chr1	31230715	31230725	Esrrg_MA0643.1	7.81191	+	chr1	31229315	31230987	ChRCC,ccRCC	gene	31205315	31230667	-	start	516	OverlapStart	NA	ENSG00000162511.7	LAPTM5	any_promoter	0.06856	0.28937	0	1	-1.90751
chr1	31252399	31252409	Esrrg_MA0643.1	9.99631	+	chr1	31252337	31253091	ChRCC,ccRCC	gene	31205315	31230667	-	start	22047	Upstream	NA	ENSG00000162511.7	LAPTM5	distal_enhancer	0.02697	0.10459	0	1	-1.58875
chr1	31256205	31256215	Esrrg_MA0643.1	8.8933	-	chr1	31255191	31256810	ChRCC,ccRCC	gene	31205315	31230667	-	start	25333	Upstream	NA	ENSG00000162511.7	LAPTM5	distal_enhancer	0.01954	0.05004	0	0	-0.9831
chr1	31270117	31270127	Esrrg_MA0643.1	7.31875	-	chr1	31269780	31272248	ChRCC,ccRCC	gene	31283224	31288400	-	end	12210	Downstream	NA	ENSG00000229607.1	RP5-1125N11.1	distal_enhancer	0.01113	0.03857	0	0	-1.1392
chr1	31271976	31271986	Esrrg_MA0643.1	7.29039	-	chr1	31269780	31272248	ChRCC,ccRCC	gene	31283224	31288400	-	end	12210	Downstream	NA	ENSG00000229607.1	RP5-1125N11.1	distal_enhancer	0.02482	0.04253	0	0	-0.57057
chr1	31278553	31278563	Esrrg_MA0643.1	8.41885	-	chr1	31278478	31278715	ccRCC	gene	31283224	31288400	-	end	4628	Downstream	NA	ENSG00000229607.1	RP5-1125N11.1	distal_enhancer	0.0142	0.05003	0	0	-1.25342
chr1	31280553	31280563	Esrrg_MA0643.1	7.36553	-	chr1	31280194	31280617	ChRCC,ccRCC	gene	31283224	31288400	-	end	2819	Downstream	NA	ENSG00000229607.1	RP5-1125N11.1	distal_enhancer	0.01814	0.03844	0	0	-0.74896
chr1	31310556	31310566	Esrrg_MA0643.1	7.45946	-	chr1	31310492	31310971	ChRCC,ccRCC	gene	31316669	31316957	+	start	5938	Upstream	NA	ENSG00000222784.1	RN7SKP91	any_promoter	0.03862	0.02803	0	0	0.341
chr1	31320636	31320646	Esrrg_MA0643.1	8.27048	-	chr1	31320036	31320748	ChRCC,ccRCC	gene	31316669	31316957	+	end	3435	Downstream	NA	ENSG00000222784.1	RN7SKP91	distal_enhancer	0.08885	0.13355	0	1	-0.53068
chr1	31361192	31361202	Esrrg_MA0643.1	9.0161	-	chr1	31359862	31361875	ChRCC,ccRCC	gene	31342313	31381608	-	center	1092	PeakInsideFeature	NA	ENSG00000162512.11	SDC3	any_internal	0.0608	0.02472	0	0	0.9935
chr1	31370595	31370605	Esrrg_MA0643.1	9.25069	-	chr1	31370479	31370991	ChRCC	gene	31342313	31381608	-	center	8775	PeakInsideFeature	NA	ENSG00000162512.11	SDC3	any_internal	0.02891	0.01672	0	0	0.51512
chr1	31383399	31383409	Esrrg_MA0643.1	7.53273	+	chr1	31382955	31383426	ChRCC,ccRCC	gene	31342313	31381608	-	start	1582	Upstream	NA	ENSG00000162512.11	SDC3	any_promoter	0.02693	0.06825	0	0	-1.04962
chr1	31401845	31401855	Esrrg_MA0643.1	7.31875	+	chr1	31401811	31402845	ChRCC,ccRCC	gene	31404352	31538838	-	end	2024	Downstream	NA	ENSG00000134644.11	PUM1	distal_enhancer	0.01754	0.03263	0	0	-0.60055
chr1	31402379	31402389	Esrrg_MA0643.1	9.8462	-	chr1	31401811	31402845	ChRCC,ccRCC	gene	31404352	31538838	-	end	2024	Downstream	NA	ENSG00000134644.11	PUM1	distal_enhancer	0.04902	0.11781	0	1	-1.09298
chr1	31437693	31437703	Esrrg_MA0643.1	8.14884	+	chr1	31437380	31437946	ChRCC,ccRCC	gene	31404352	31538838	-	end	33311	PeakInsideFeature	NA	ENSG00000134644.11	PUM1	any_internal	0.03624	0.01848	0	0	0.66786
chr1	31450081	31450091	Esrrg_MA0643.1	11.04038	+	chr1	31448343	31450364	ChRCC,ccRCC	gene	31441010	31441083	-	start	8270	Upstream	NA	ENSG00000200181.1	SNORD85	any_promoter	0.03866	0.03673	0	0	0.05639
chr1	31458774	31458784	Esrrg_MA0643.1	10.69495	-	chr1	31458690	31459240	ChRCC	gene	31404352	31538838	-	center	12630	PeakInsideFeature	NA	ENSG00000134644.11	PUM1	any_internal	0.04787	0.03651	0	0	0.30532
chr1	31459027	31459037	Esrrg_MA0643.1	9.0161	-	chr1	31458690	31459240	ChRCC	gene	31404352	31538838	-	center	12630	PeakInsideFeature	NA	ENSG00000134644.11	PUM1	any_internal	0.02624	0.02219	0	0	0.16292
chr1	31497629	31497639	Esrrg_MA0643.1	7.25554	+	chr1	31497342	31498557	ChRCC	gene	31404352	31538838	-	center	26354	PeakInsideFeature	NA	ENSG00000134644.11	PUM1	any_internal	0.11857	0.01696	1	0	2.18489
chr1	31497729	31497739	Esrrg_MA0643.1	9.0161	+	chr1	31497342	31498557	ChRCC	gene	31404352	31538838	-	center	26354	PeakInsideFeature	NA	ENSG00000134644.11	PUM1	any_internal	0.1115	0.02041	1	0	1.94032
chr1	31512297	31512307	Esrrg_MA0643.1	8.40915	-	chr1	31511872	31512395	ccRCC	gene	31404352	31538838	-	start	26705	PeakInsideFeature	NA	ENSG00000134644.11	PUM1	any_internal	0.02013	0.02116	0	0	-0.04596
chr1	31524771	31524781	Esrrg_MA0643.1	7.19322	-	chr1	31524545	31524980	ChRCC	gene	31404352	31538838	-	start	14076	PeakInsideFeature	NA	ENSG00000134644.11	PUM1	any_internal	0.02332	0.01275	0	0	0.51857
chr1	31528449	31528459	Esrrg_MA0643.1	9.99631	+	chr1	31527056	31528900	ChRCC,ccRCC	gene	31404352	31538838	-	start	10860	PeakInsideFeature	NA	ENSG00000134644.11	PUM1	any_internal	0.06922	0.02966	0	0	0.96847
chr1	31545517	31545527	Esrrg_MA0643.1	7.25881	+	chr1	31545210	31546176	ccRCC	gene	31404352	31538838	-	start	6855	Upstream	NA	ENSG00000134644.11	PUM1	any_promoter	0.01317	0.03053	0	0	-0.76416
chr1	31585610	31585620	Esrrg_MA0643.1	9.60334	-	chr1	31583761	31585981	ccRCC	gene	31581034	31581470	-	start	3401	Upstream	NA	ENSG00000225142.2	RP11-490K7.1	any_promoter	0.01735	0.02428	0	0	-0.30878
chr1	31618759	31618769	Esrrg_MA0643.1	8.54065	+	chr1	31618504	31619009	ChRCC	gene	31652591	31712401	-	end	33835	Downstream	NA	ENSG00000084628.5	NKAIN1	distal_enhancer	0.0744	0.02577	0	0	1.20055
chr1	31643703	31643713	Esrrg_MA0643.1	9.99631	+	chr1	31643275	31644435	ChRCC,ccRCC	gene	31652591	31712401	-	end	8736	Downstream	NA	ENSG00000084628.5	NKAIN1	distal_enhancer	0.90732	0.77644	1	1	0.22165
chr1	31644132	31644142	Esrrg_MA0643.1	7.49312	-	chr1	31643275	31644435	ChRCC,ccRCC	gene	31652591	31712401	-	end	8736	Downstream	NA	ENSG00000084628.5	NKAIN1	distal_enhancer	0.24071	0.1867	1	1	0.34738
chr1	31656836	31656846	Esrrg_MA0643.1	10.69495	+	chr1	31656721	31657109	ccRCC	gene	31652591	31712401	-	end	4324	PeakInsideFeature	NA	ENSG00000084628.5	NKAIN1	any_internal	0.02717	0.07697	0	0	-1.19005
chr1	31689311	31689321	Esrrg_MA0643.1	7.19322	+	chr1	31688819	31689545	ChRCC,ccRCC	gene	31652591	31712401	-	center	6686	PeakInsideFeature	NA	ENSG00000084628.5	NKAIN1	any_internal	0.03179	0.06172	0	0	-0.75566
chr1	31745720	31745730	Esrrg_MA0643.1	7.80933	+	chr1	31745333	31745773	ChRCC	gene	31736091	31736528	-	start	9025	Upstream	NA	ENSG00000229447.2	RP11-490K7.4	any_promoter	0.02061	0.00375	0	0	1.06498
chr1	31749968	31749978	Esrrg_MA0643.1	9.25791	+	chr1	31749856	31750230	ChRCC	gene	31732416	31769662	-	center	996	PeakInsideFeature	NA	ENSG00000060688.8	SNRNP40	any_internal	0.03336	0.01591	0	0	0.70691
chr1	31820978	31820988	Esrrg_MA0643.1	7.16864	+	chr1	31820847	31821989	ChRCC,ccRCC	gene	31805913	31819646	-	start	1772	Upstream	NA	ENSG00000229044.1	RP11-266K22.2	any_promoter	0.01879	0.02085	0	0	-0.09436
chr1	31821076	31821086	Esrrg_MA0643.1	11.40499	-	chr1	31820847	31821989	ChRCC,ccRCC	gene	31805913	31819646	-	start	1772	Upstream	NA	ENSG00000229044.1	RP11-266K22.2	any_promoter	0.01991	0.02217	0	0	-0.09967
chr1	31835588	31835598	Esrrg_MA0643.1	10.21029	-	chr1	31835505	31835705	ChRCC	gene	31769841	31837783	+	end	2178	PeakInsideFeature	NA	ENSG00000121766.10	ZCCHC17	any_internal	0.116	0.03732	1	0	1.38154
chr1	31838407	31838417	Esrrg_MA0643.1	7.61317	-	chr1	31837090	31838861	ChRCC,ccRCC	gene	31769841	31837783	+	end	192	OverlapEnd	NA	ENSG00000121766.10	ZCCHC17	any_internal	0.03553	0.0635	0	0	-0.67117
chr1	31845011	31845021	Esrrg_MA0643.1	9.46467	-	chr1	31844083	31847020	ChRCC,ccRCC	gene	31838471	31849697	-	center	1467	PeakInsideFeature	NA	ENSG00000121769.3	FABP3	any_internal	0.10737	0.09923	1	0	0.10217
chr1	31845192	31845202	Esrrg_MA0643.1	8.40915	+	chr1	31844083	31847020	ChRCC,ccRCC	gene	31838471	31849697	-	center	1467	PeakInsideFeature	NA	ENSG00000121769.3	FABP3	any_internal	0.17976	0.1981	1	1	-0.13198
chr1	31846556	31846566	Esrrg_MA0643.1	8.40915	-	chr1	31844083	31847020	ChRCC,ccRCC	gene	31838471	31849697	-	center	1467	PeakInsideFeature	NA	ENSG00000121769.3	FABP3	any_internal	0.69863	0.40881	1	1	0.75637
chr1	31847900	31847910	Esrrg_MA0643.1	8.67036	+	chr1	31847477	31848035	ChRCC,ccRCC	gene	31838471	31849697	-	start	1941	PeakInsideFeature	NA	ENSG00000121769.3	FABP3	any_internal	0.15437	0.25109	1	1	-0.66216
chr1	31849645	31849655	Esrrg_MA0643.1	7.45946	-	chr1	31849551	31849942	ccRCC	gene	31838471	31849697	-	start	49	OverlapStart	NA	ENSG00000121769.3	FABP3	any_promoter	0.02814	0.03866	0	0	-0.33816
chr1	31854463	31854473	Esrrg_MA0643.1	9.99631	-	chr1	31854206	31855235	ChRCC,ccRCC	gene	31838471	31849697	-	start	5023	Upstream	NA	ENSG00000121769.3	FABP3	any_promoter	0.10297	0.07282	1	0	0.44018
chr1	31855091	31855101	Esrrg_MA0643.1	7.25554	-	chr1	31854206	31855235	ChRCC,ccRCC	gene	31838471	31849697	-	start	5023	Upstream	NA	ENSG00000121769.3	FABP3	any_promoter	0.05328	0.04212	0	0	0.27191
chr1	31868298	31868308	Esrrg_MA0643.1	9.0161	-	chr1	31867270	31868440	ChRCC,ccRCC	gene	31882411	31907525	+	start	14556	Upstream	NA	ENSG00000168528.7	SERINC2	distal_enhancer	0.03457	0.02956	0	0	0.16538
chr1	31922759	31922769	Esrrg_MA0643.1	9.96795	-	chr1	31921343	31922874	ChRCC	gene	31882411	31907525	+	end	14583	Downstream	NA	ENSG00000168528.7	SERINC2	distal_enhancer	0.03415	0.01985	0	0	0.53946
chr1	31922861	31922871	Esrrg_MA0643.1	7.69911	+	chr1	31921343	31922874	ChRCC	gene	31882411	31907525	+	end	14583	Downstream	NA	ENSG00000168528.7	SERINC2	distal_enhancer	0.0549	0.02179	0	0	0.99206
chr1	31942117	31942127	Esrrg_MA0643.1	8.40915	-	chr1	31941896	31942267	ChRCC	gene	31960435	31961777	-	end	18354	Downstream	NA	ENSG00000215899.3	RP11-439L8.2	distal_enhancer	0.06526	0.01811	0	0	1.36868
chr1	31960465	31960475	Esrrg_MA0643.1	9.25069	-	chr1	31960034	31961124	ChRCC	gene	31960435	31961777	-	end	144	OverlapEnd	NA	ENSG00000215899.3	RP11-439L8.2	any_internal	0.03192	0.0243	0	0	0.27708
chr1	31988800	31988810	Esrrg_MA0643.1	10.33034	-	chr1	31988376	31990479	ChRCC,ccRCC	gene	31984035	31989846	+	end	419	OverlapEnd	NA	ENSG00000223907.1	RP11-439L8.4	any_internal	0.18995	0.06894	1	0	1.32242
chr1	31989629	31989639	Esrrg_MA0643.1	9.99631	-	chr1	31988376	31990479	ChRCC,ccRCC	gene	31984035	31989846	+	end	419	OverlapEnd	NA	ENSG00000223907.1	RP11-439L8.4	any_internal	0.27525	0.28574	1	1	-0.0518
chr1	31998073	31998083	Esrrg_MA0643.1	11.40499	-	chr1	31996419	31998233	ChRCC,ccRCC	gene	31984035	31989846	+	end	7480	Downstream	NA	ENSG00000223907.1	RP11-439L8.4	distal_enhancer	0.17542	0.01817	1	0	2.6477
chr1	32014024	32014034	Esrrg_MA0643.1	9.99631	+	chr1	32013857	32016251	ChRCC,ccRCC	gene	32037185	32041174	-	end	22131	Downstream	NA	ENSG00000229167.1	RP11-73M7.1	distal_enhancer	0.05106	0.05198	0	0	-0.021
chr1	32015530	32015540	Esrrg_MA0643.1	7.53273	+	chr1	32013857	32016251	ChRCC,ccRCC	gene	32037185	32041174	-	end	22131	Downstream	NA	ENSG00000229167.1	RP11-73M7.1	distal_enhancer	0.25926	0.28465	1	1	-0.12923
chr1	32034612	32034622	Esrrg_MA0643.1	10.8264	+	chr1	32033445	32035158	ChRCC,ccRCC	gene	32042115	32053288	+	start	7814	Upstream	NA	ENSG00000142910.11	TINAGL1	any_promoter	0.14477	0.18138	1	1	-0.30333
chr1	32039302	32039312	Esrrg_MA0643.1	8.40915	+	chr1	32039238	32040274	ChRCC,ccRCC	gene	32042115	32053288	+	start	2359	Upstream	NA	ENSG00000142910.11	TINAGL1	any_promoter	0.01232	0.03435	0	0	-0.93932
chr1	32041474	32041484	Esrrg_MA0643.1	7.82406	-	chr1	32041371	32043621	ChRCC,ccRCC	gene	32042115	32053288	+	start	381	OverlapStart	NA	ENSG00000142910.11	TINAGL1	any_promoter	0.05112	0.07012	0	0	-0.3813
chr1	32042499	32042509	Esrrg_MA0643.1	7.67056	-	chr1	32041371	32043621	ChRCC,ccRCC	gene	32042115	32053288	+	start	381	OverlapStart	NA	ENSG00000142910.11	TINAGL1	any_promoter	0.21025	0.09436	1	0	1.06544
chr1	32053957	32053967	Esrrg_MA0643.1	10.11636	+	chr1	32053368	32054834	ChRCC,ccRCC	gene	32042115	32053288	+	end	813	Downstream	NA	ENSG00000142910.11	TINAGL1	distal_enhancer	0.12773	0.07242	1	0	0.72911
chr1	32057978	32057988	Esrrg_MA0643.1	9.96795	+	chr1	32057350	32058710	ChRCC,ccRCC	gene	32042115	32053288	+	end	4742	Downstream	NA	ENSG00000142910.11	TINAGL1	distal_enhancer	0.22315	0.01984	1	0	2.89698
chr1	32058318	32058328	Esrrg_MA0643.1	8.28955	-	chr1	32057350	32058710	ChRCC,ccRCC	gene	32042115	32053288	+	end	4742	Downstream	NA	ENSG00000142910.11	TINAGL1	distal_enhancer	0.03909	0.01691	0	0	0.8283
chr1	32060171	32060181	Esrrg_MA0643.1	8.75463	-	chr1	32059322	32060240	ChRCC,ccRCC	gene	32042115	32053288	+	end	6493	Downstream	NA	ENSG00000142910.11	TINAGL1	distal_enhancer	0.04498	0.03725	0	0	0.21158
chr1	32071814	32071824	Esrrg_MA0643.1	9.25791	+	chr1	32071411	32072108	ccRCC	gene	32083286	32098119	+	start	11527	Upstream	NA	ENSG00000121764.7	HCRTR1	distal_enhancer	0.01438	0.0211	0	0	-0.33089
chr1	32085288	32085298	Esrrg_MA0643.1	9.82927	+	chr1	32084991	32085343	ChRCC,ccRCC	gene	32083286	32098119	+	start	1881	PeakInsideFeature	NA	ENSG00000121764.7	HCRTR1	any_internal	0.03869	0.03559	0	0	0.09163
chr1	32093092	32093102	Esrrg_MA0643.1	7.24548	+	chr1	32092499	32094138	ChRCC,ccRCC	gene	32083286	32098119	+	center	2616	PeakInsideFeature	NA	ENSG00000121764.7	HCRTR1	any_internal	0.35521	0.10005	1	0	1.71526
chr1	32098736	32098746	Esrrg_MA0643.1	7.45946	+	chr1	32098622	32098992	ChRCC,ccRCC	gene	32095462	32110497	-	end	3345	PeakInsideFeature	NA	ENSG00000162517.8	PEF1	any_internal	0.02622	0.01973	0	0	0.27091
chr1	32102560	32102570	Esrrg_MA0643.1	8.07557	+	chr1	32102357	32102581	ccRCC	gene	32109649	32125539	+	start	7180	Upstream	NA	ENSG00000235790.3	RP11-73M7.6	any_promoter	0.02732	0.03073	0	0	-0.12091
chr1	32141968	32141978	Esrrg_MA0643.1	7.31875	+	chr1	32141789	32142627	ccRCC	gene	32117847	32169920	-	center	1675	PeakInsideFeature	NA	ENSG00000084636.13	COL16A1	any_internal	0.01146	0.03654	0	0	-1.059
chr1	32154208	32154218	Esrrg_MA0643.1	7.32512	-	chr1	32153906	32154395	ChRCC	gene	32117847	32169920	-	center	10267	PeakInsideFeature	NA	ENSG00000084636.13	COL16A1	any_internal	0.01877	0.01552	0	0	0.16279
chr1	32192367	32192377	Esrrg_MA0643.1	9.99631	+	chr1	32191262	32192519	ccRCC	gene	32192717	32230494	-	end	827	Downstream	NA	ENSG00000121753.8	BAI2	distal_enhancer	0.01261	0.02406	0	0	-0.55703
chr1	32247302	32247312	Esrrg_MA0643.1	10.21029	-	chr1	32247057	32247558	ccRCC	gene	32254730	32256923	+	start	7423	Upstream	NA	ENSG00000254545.1	RP11-84A19.3	any_promoter	0.0119	0.01908	0	0	-0.38338
chr1	32279669	32279679	Esrrg_MA0643.1	7.24548	-	chr1	32279504	32279948	ccRCC	gene	32256022	32281652	-	start	1926	PeakInsideFeature	NA	ENSG00000134668.8	SPOCD1	any_internal	0.01837	0.01712	0	0	0.06128
chr1	32292722	32292732	Esrrg_MA0643.1	10.8264	+	chr1	32292259	32293704	ChRCC,ccRCC	gene	32256022	32281652	-	start	11329	Upstream	NA	ENSG00000134668.8	SPOCD1	distal_enhancer	0.04929	0.06074	0	0	-0.24826
chr1	32296141	32296151	Esrrg_MA0643.1	9.86485	+	chr1	32295721	32296718	ChRCC	gene	32307619	32321169	-	end	11400	Downstream	NA	ENSG00000203620.2	RP11-84A19.2	distal_enhancer	0.11341	0.02369	1	0	1.82215
chr1	32298180	32298190	Esrrg_MA0643.1	8.53719	+	chr1	32298077	32298484	ChRCC	gene	32307619	32321169	-	end	9339	Downstream	NA	ENSG00000203620.2	RP11-84A19.2	distal_enhancer	0.11164	0.00932	1	0	2.55352
chr1	32298448	32298458	Esrrg_MA0643.1	9.99631	-	chr1	32298077	32298484	ChRCC	gene	32307619	32321169	-	end	9339	Downstream	NA	ENSG00000203620.2	RP11-84A19.2	distal_enhancer	0.05477	0.00957	0	0	1.64446
chr1	32302925	32302935	Esrrg_MA0643.1	7.89734	+	chr1	32302343	32303021	ChRCC	gene	32307619	32321169	-	end	4937	Downstream	NA	ENSG00000203620.2	RP11-84A19.2	distal_enhancer	0.02618	0.00863	0	0	0.89824
chr1	32309191	32309201	Esrrg_MA0643.1	9.46467	-	chr1	32308128	32309746	ChRCC,ccRCC	gene	32307619	32321169	-	end	1318	PeakInsideFeature	NA	ENSG00000203620.2	RP11-84A19.2	any_internal	0.12165	0.034	1	0	1.54521
chr1	32309487	32309497	Esrrg_MA0643.1	10.69495	+	chr1	32308128	32309746	ChRCC,ccRCC	gene	32307619	32321169	-	end	1318	PeakInsideFeature	NA	ENSG00000203620.2	RP11-84A19.2	any_internal	0.01765	0.01038	0	0	0.41082
chr1	32314103	32314113	Esrrg_MA0643.1	8.38792	-	chr1	32313888	32314759	ChRCC,ccRCC	gene	32307619	32321169	-	center	71	PeakInsideFeature	NA	ENSG00000203620.2	RP11-84A19.2	any_internal	0.01609	0.04333	0	0	-0.98597
chr1	32347231	32347241	Esrrg_MA0643.1	8.40915	-	chr1	32345678	32347561	ChRCC,ccRCC	gene	32317513	32387442	-	center	5858	PeakInsideFeature	NA	ENSG00000269967.1	RP11-84A19.4	any_internal	0.04288	0.02664	0	0	0.50966
chr1	32355033	32355043	Esrrg_MA0643.1	8.40915	+	chr1	32354513	32355531	ChRCC,ccRCC	gene	32317513	32387442	-	center	2545	PeakInsideFeature	NA	ENSG00000269967.1	RP11-84A19.4	any_internal	0.04377	0.20949	0	1	-1.99575
chr1	32370558	32370568	Esrrg_MA0643.1	7.55783	-	chr1	32369773	32371000	ChRCC,ccRCC	gene	32379173	32380745	+	start	8787	Upstream	NA	ENSG00000212673.1	AL136115.1	any_promoter	0.02103	0.05733	0	0	-1.0769
chr1	32370736	32370746	Esrrg_MA0643.1	7.32512	+	chr1	32369773	32371000	ChRCC,ccRCC	gene	32379173	32380745	+	start	8787	Upstream	NA	ENSG00000212673.1	AL136115.1	any_promoter	0.01131	0.02196	0	0	-0.54902
chr1	32390748	32390758	Esrrg_MA0643.1	7.25881	+	chr1	32390648	32390848	ChRCC	gene	32317513	32387442	-	start	3306	Upstream	NA	ENSG00000269967.1	RP11-84A19.4	any_promoter	0.02861	0.0527	0	0	-0.67609
chr1	32394434	32394444	Esrrg_MA0643.1	11.40499	-	chr1	32394117	32394617	ChRCC,ccRCC	gene	32398620	32399576	+	start	4253	Upstream	NA	ENSG00000228634.1	RP4-534N18.2	any_promoter	0.02098	0.05351	0	0	-0.99696
chr1	32397220	32397230	Esrrg_MA0643.1	7.62341	-	chr1	32396878	32397563	ChRCC	gene	32398620	32399576	+	start	1400	Upstream	NA	ENSG00000228634.1	RP4-534N18.2	any_promoter	0.02054	0.02261	0	0	-0.08981
chr1	32404303	32404313	Esrrg_MA0643.1	7.30863	+	chr1	32402941	32404554	ChRCC,ccRCC	gene	32372021	32410457	-	start	6710	PeakInsideFeature	NA	ENSG00000184007.13	PTP4A2	any_internal	0.47664	0.56914	1	1	-0.25026
chr1	32429946	32429956	Esrrg_MA0643.1	11.40499	+	chr1	32429511	32430303	ChRCC,ccRCC	gene	32372021	32410457	-	start	19450	Upstream	NA	ENSG00000184007.13	PTP4A2	distal_enhancer	0.4707	0.36536	1	1	0.35545
chr1	32444022	32444032	Esrrg_MA0643.1	8.40915	-	chr1	32443368	32444164	ChRCC,ccRCC	gene	32372021	32410457	-	start	33309	Upstream	NA	ENSG00000184007.13	PTP4A2	distal_enhancer	0.0117	0.01455	0	0	-0.16589
chr1	32452727	32452737	Esrrg_MA0643.1	9.0161	-	chr1	32452713	32453013	ccRCC	gene	32479429	32526451	+	start	26566	Upstream	NA	ENSG00000121774.13	KHDRBS1	distal_enhancer	0.01093	0.02079	0	0	-0.522
chr1	32452807	32452817	Esrrg_MA0643.1	7.16638	-	chr1	32452713	32453013	ccRCC	gene	32479429	32526451	+	start	26566	Upstream	NA	ENSG00000121774.13	KHDRBS1	distal_enhancer	0.00668	0.01333	0	0	-0.44578
chr1	32558445	32558455	Esrrg_MA0643.1	9.99631	+	chr1	32558406	32559132	ChRCC	gene	32537631	32568467	+	center	5720	PeakInsideFeature	NA	ENSG00000121775.13	TMEM39B	any_internal	0.01657	0.02494	0	0	-0.37429
chr1	32574714	32574724	Esrrg_MA0643.1	10.57489	+	chr1	32572984	32575128	ChRCC,ccRCC	gene	32573638	32642169	+	start	418	OverlapStart	NA	ENSG00000025800.9	KPNA6	any_promoter	0.0874	0.0531	0	0	0.61299
chr1	32624965	32624975	Esrrg_MA0643.1	7.15171	-	chr1	32624429	32625633	ChRCC,ccRCC	gene	32573638	32642169	+	center	17128	PeakInsideFeature	NA	ENSG00000025800.9	KPNA6	any_internal	0.18156	0.05822	1	0	1.46693
chr1	32644212	32644222	Esrrg_MA0643.1	7.31875	-	chr1	32643972	32646507	ChRCC,ccRCC	gene	32645286	32663886	+	start	47	OverlapStart	NA	ENSG00000084652.11	TXLNA	any_promoter	0.0582	0.03846	0	0	0.47886
chr1	32644647	32644657	Esrrg_MA0643.1	10.57489	-	chr1	32643972	32646507	ChRCC,ccRCC	gene	32645286	32663886	+	start	47	OverlapStart	NA	ENSG00000084652.11	TXLNA	any_promoter	0.05388	0.05359	0	0	0.0064
chr1	32666176	32666186	Esrrg_MA0643.1	8.67932	+	chr1	32665109	32667461	ChRCC,ccRCC	gene	32665986	32670988	+	start	299	OverlapStart	NA	ENSG00000160050.10	CCDC28B	any_promoter	0.55228	0.32243	1	1	0.75526
chr1	32687337	32687347	Esrrg_MA0643.1	7.67056	+	chr1	32686320	32688706	ChRCC,ccRCC	gene	32687528	32697205	+	start	15	OverlapStart	NA	ENSG00000084623.7	EIF3I	any_promoter	0.03368	0.04522	0	0	-0.32696
chr1	32687981	32687991	Esrrg_MA0643.1	7.75487	-	chr1	32686320	32688706	ChRCC,ccRCC	gene	32687528	32697205	+	start	15	OverlapStart	NA	ENSG00000084623.7	EIF3I	any_promoter	0.35361	0.40423	1	1	-0.18723
chr1	32712445	32712455	Esrrg_MA0643.1	7.69911	+	chr1	32712129	32713371	ChRCC,ccRCC	gene	32712833	32714457	+	start	83	OverlapStart	NA	ENSG00000183615.5	FAM167B	any_promoter	0.0589	0.08982	0	0	-0.5241
chr1	32717102	32717112	Esrrg_MA0643.1	9.8462	+	chr1	32716633	32717129	ccRCC	gene	32716839	32751766	+	start	42	OverlapStart	NA	ENSG00000182866.12	LCK	any_promoter	0.01627	0.06816	0	0	-1.51401
chr1	32751079	32751089	Esrrg_MA0643.1	9.8462	-	chr1	32750766	32751651	ChRCC,ccRCC	gene	32752052	32752162	-	start	954	Downstream	NA	ENSG00000252450.1	Y_RNA	any_promoter	0.01992	0.02902	0	0	-0.36503
chr1	32757330	32757340	Esrrg_MA0643.1	9.38936	-	chr1	32757253	32758581	ChRCC,ccRCC	gene	32757686	32799236	+	start	231	OverlapStart	NA	ENSG00000116478.7	HDAC1	any_promoter	0.08447	0.12583	0	1	-0.51614
chr1	32766827	32766837	Esrrg_MA0643.1	8.40915	+	chr1	32766236	32767047	ChRCC	gene	32757686	32799236	+	start	8955	PeakInsideFeature	NA	ENSG00000116478.7	HDAC1	any_internal	0.07213	0.01805	0	0	1.49497
chr1	32802550	32802560	Esrrg_MA0643.1	10.8264	-	chr1	32800621	32803781	ChRCC,ccRCC	gene	32799432	32801980	-	start	221	OverlapStart	NA	ENSG00000175130.6	MARCKSL1	any_promoter	0.05806	0.05512	0	0	0.06213
chr1	32803350	32803360	Esrrg_MA0643.1	7.24548	+	chr1	32800621	32803781	ChRCC,ccRCC	gene	32799432	32801980	-	start	221	OverlapStart	NA	ENSG00000175130.6	MARCKSL1	any_promoter	0.03082	0.05679	0	0	-0.68791
chr1	32811219	32811229	Esrrg_MA0643.1	7.32608	-	chr1	32810671	32811511	ChRCC	gene	32817121	32829913	+	start	6030	Upstream	NA	ENSG00000162526.6	TSSK3	any_promoter	0.13015	0.04173	1	0	1.40885
chr1	32812265	32812275	Esrrg_MA0643.1	9.99631	-	chr1	32812199	32812434	ChRCC	gene	32817121	32829913	+	start	4805	Upstream	NA	ENSG00000162526.6	TSSK3	any_promoter	0.07506	0.02458	0	0	1.25814
chr1	32818064	32818074	Esrrg_MA0643.1	7.56044	+	chr1	32816280	32818207	ChRCC,ccRCC	gene	32817121	32829913	+	start	122	OverlapStart	NA	ENSG00000162526.6	TSSK3	any_promoter	0.09636	0.08063	0	0	0.22699
chr1	32849852	32849862	Esrrg_MA0643.1	9.8462	+	chr1	32849804	32850034	ccRCC	gene	32830703	32860332	-	center	4402	PeakInsideFeature	NA	ENSG00000160058.14	BSDC1	any_internal	0.01742	0.02979	0	0	-0.51094
chr1	32859049	32859059	Esrrg_MA0643.1	8.28955	-	chr1	32858992	32860958	ChRCC,ccRCC	gene	32830703	32860332	-	start	357	OverlapStart	NA	ENSG00000160058.14	BSDC1	any_promoter	0.03533	0.08345	0	0	-1.01682
chr1	32873437	32873447	Esrrg_MA0643.1	9.25069	-	chr1	32873350	32873583	ccRCC	gene	32867709	32868716	-	start	4750	Upstream	NA	ENSG00000224333.1	GAPDHP20	any_promoter	0.03125	0.02002	0	0	0.43741
chr1	32973989	32973999	Esrrg_MA0643.1	9.60334	+	chr1	32973648	32974030	ccRCC	gene	32930657	33066393	+	center	24686	PeakInsideFeature	NA	ENSG00000254553.1	RP1-27O5.3	any_internal	0.01554	0.01756	0	0	-0.10325
chr1	33116375	33116385	Esrrg_MA0643.1	7.36553	+	chr1	33115750	33117473	ChRCC,ccRCC	gene	33065772	33116504	-	start	107	OverlapStart	NA	ENSG00000176261.11	ZBTB8OS	any_promoter	0.05854	0.07861	0	0	-0.36265
chr1	33147798	33147808	Esrrg_MA0643.1	7.32608	+	chr1	33147040	33147935	ChRCC,ccRCC	gene	33145506	33169197	-	end	1981	PeakInsideFeature	NA	ENSG00000162520.10	SYNC	any_internal	0.01203	0.01336	0	0	-0.07871
chr1	33149605	33149615	Esrrg_MA0643.1	7.53098	-	chr1	33149469	33149912	ChRCC	gene	33116742	33151812	+	end	2122	PeakInsideFeature	NA	ENSG00000162521.14	RBBP4	any_internal	0.01322	0.01625	0	0	-0.16562
chr1	33155323	33155333	Esrrg_MA0643.1	8.40915	+	chr1	33155182	33155615	ccRCC	gene	33145506	33169197	-	center	1953	PeakInsideFeature	NA	ENSG00000162520.10	SYNC	any_internal	0.00967	0.0119	0	0	-0.14328
chr1	33158909	33158919	Esrrg_MA0643.1	8.40915	-	chr1	33158826	33159338	ChRCC	gene	33145506	33169197	-	center	1731	PeakInsideFeature	NA	ENSG00000162520.10	SYNC	any_internal	0.041	0.02114	0	0	0.68256
chr1	33167106	33167116	Esrrg_MA0643.1	8.05425	+	chr1	33166894	33169568	ChRCC,ccRCC	gene	33145506	33169197	-	start	966	OverlapStart	NA	ENSG00000162520.10	SYNC	any_promoter	0.10142	0.02264	0	0	1.72026
chr1	33207772	33207782	Esrrg_MA0643.1	7.45946	+	chr1	33206815	33209799	ChRCC,ccRCC	gene	33207485	33240571	+	start	822	OverlapStart	NA	ENSG00000162522.6	KIAA1522	any_promoter	0.0996	0.06777	0	0	0.48604
chr1	33208206	33208216	Esrrg_MA0643.1	8.75463	+	chr1	33206815	33209799	ChRCC,ccRCC	gene	33207485	33240571	+	start	822	OverlapStart	NA	ENSG00000162522.6	KIAA1522	any_promoter	0.1265	0.04385	1	0	1.31509
chr1	33225420	33225430	Esrrg_MA0643.1	10.8264	-	chr1	33225060	33227593	ChRCC,ccRCC	gene	33207485	33240571	+	center	2298	PeakInsideFeature	NA	ENSG00000162522.6	KIAA1522	any_internal	0.22764	0.13885	1	1	0.66886
chr1	33232318	33232328	Esrrg_MA0643.1	9.99631	+	chr1	33232091	33233703	ChRCC,ccRCC	gene	33207485	33240571	+	end	7674	PeakInsideFeature	NA	ENSG00000162522.6	KIAA1522	any_internal	0.1444	0.02658	1	0	2.02816
chr1	33233616	33233626	Esrrg_MA0643.1	9.8462	+	chr1	33232091	33233703	ChRCC,ccRCC	gene	33207485	33240571	+	end	7674	PeakInsideFeature	NA	ENSG00000162522.6	KIAA1522	any_internal	0.09911	0.05028	0	0	0.83834
chr1	33331467	33331477	Esrrg_MA0643.1	10.8264	+	chr1	33331065	33332182	ChRCC	gene	33327868	33338083	-	center	1352	PeakInsideFeature	NA	ENSG00000160097.11	FNDC5	any_internal	0.05495	0.02043	0	0	1.05297
chr1	33342277	33342287	Esrrg_MA0643.1	9.99631	-	chr1	33342102	33342651	ChRCC,ccRCC	gene	33327868	33338083	-	start	4293	Upstream	NA	ENSG00000160097.11	FNDC5	any_promoter	0.0408	0.03224	0	0	0.25685
chr1	33405219	33405229	Esrrg_MA0643.1	7.32512	+	chr1	33405169	33405866	ChRCC,ccRCC	gene	33402045	33430286	-	end	3472	PeakInsideFeature	NA	ENSG00000116514.12	RNF19B	any_internal	0.01416	0.03689	0	0	-0.91026
chr1	33405669	33405679	Esrrg_MA0643.1	7.36553	-	chr1	33405169	33405866	ChRCC,ccRCC	gene	33402045	33430286	-	end	3472	PeakInsideFeature	NA	ENSG00000116514.12	RNF19B	any_internal	0.01236	0.04442	0	0	-1.22231
chr1	33410266	33410276	Esrrg_MA0643.1	9.99631	-	chr1	33410060	33410452	ChRCC	gene	33402045	33430286	-	center	5909	PeakInsideFeature	NA	ENSG00000116514.12	RNF19B	any_internal	0.05473	0.02586	0	0	0.82285
chr1	33438867	33438877	Esrrg_MA0643.1	11.04038	+	chr1	33438183	33439330	ChRCC,ccRCC	gene	33439267	33439642	+	start	511	OverlapStart	NA	ENSG00000267885.1	FKSG48	any_promoter	0.10923	0.06553	1	0	0.64702
chr1	33439155	33439165	Esrrg_MA0643.1	7.56044	+	chr1	33438183	33439330	ChRCC,ccRCC	gene	33439267	33439642	+	start	511	OverlapStart	NA	ENSG00000267885.1	FKSG48	any_promoter	0.02902	0.02256	0	0	0.2493
chr1	33458749	33458759	Esrrg_MA0643.1	11.40499	-	chr1	33457540	33458812	ChRCC,ccRCC	gene	33452675	33498070	+	start	5501	PeakInsideFeature	NA	ENSG00000236065.2	RP1-117O3.2	any_internal	0.04152	0.08514	0	0	-0.86379
chr1	33463084	33463094	Esrrg_MA0643.1	8.40915	-	chr1	33462957	33465110	ChRCC,ccRCC	gene	33452675	33498070	+	center	11339	PeakInsideFeature	NA	ENSG00000236065.2	RP1-117O3.2	any_internal	0.01687	0.10176	0	0	-1.99008
chr1	33464518	33464528	Esrrg_MA0643.1	8.54065	+	chr1	33462957	33465110	ChRCC,ccRCC	gene	33452675	33498070	+	center	11339	PeakInsideFeature	NA	ENSG00000236065.2	RP1-117O3.2	any_internal	0.01427	0.04542	0	0	-1.13753
chr1	33492189	33492199	Esrrg_MA0643.1	8.40915	+	chr1	33491781	33493525	ChRCC,ccRCC	gene	33452675	33498070	+	end	5417	PeakInsideFeature	NA	ENSG00000236065.2	RP1-117O3.2	any_internal	0.02235	0.03166	0	0	-0.34882
chr1	33502284	33502294	Esrrg_MA0643.1	10.21029	-	chr1	33501621	33502877	ChRCC,ccRCC	gene	33473584	33546597	-	center	7841	PeakInsideFeature	NA	ENSG00000004455.12	AK2	any_internal	0.25911	0.26666	1	1	-0.03967
chr1	33520826	33520836	Esrrg_MA0643.1	8.30606	+	chr1	33520553	33521767	ChRCC,ccRCC	gene	33473584	33546597	-	center	11070	PeakInsideFeature	NA	ENSG00000004455.12	AK2	any_internal	0.34622	0.53188	1	1	-0.60287
chr1	33547040	33547050	Esrrg_MA0643.1	7.75487	+	chr1	33545991	33547430	ChRCC,ccRCC	gene	33546704	33586131	+	start	6	OverlapStart	NA	ENSG00000142920.12	ADC	any_promoter	0.05215	0.10101	0	0	-0.81998
chr1	33547325	33547335	Esrrg_MA0643.1	7.13876	+	chr1	33545991	33547430	ChRCC,ccRCC	gene	33546704	33586131	+	start	6	OverlapStart	NA	ENSG00000142920.12	ADC	any_promoter	0.02948	0.06934	0	0	-0.97691
chr1	33564677	33564687	Esrrg_MA0643.1	7.53273	-	chr1	33564483	33565703	ChRCC,ccRCC	gene	33546704	33586131	+	center	1324	PeakInsideFeature	NA	ENSG00000142920.12	ADC	any_internal	0.01224	0.04589	0	0	-1.26684
chr1	33577949	33577959	Esrrg_MA0643.1	8.38792	-	chr1	33577642	33578027	ccRCC	gene	33546704	33586131	+	end	8297	PeakInsideFeature	NA	ENSG00000142920.12	ADC	any_internal	0.0104	0.01374	0	0	-0.20316
chr1	33592350	33592360	Esrrg_MA0643.1	9.99631	-	chr1	33592218	33593984	ChRCC,ccRCC	gene	33546704	33586131	+	end	6970	Downstream	NA	ENSG00000142920.12	ADC	distal_enhancer	0.0242	0.06556	0	0	-1.10601
chr1	33618586	33618596	Esrrg_MA0643.1	8.67932	+	chr1	33618412	33619237	ChRCC,ccRCC	gene	33611002	33647660	-	end	7822	PeakInsideFeature	NA	ENSG00000116525.9	TRIM62	any_internal	0.0138	0.01943	0	0	-0.28794
chr1	33646490	33646500	Esrrg_MA0643.1	8.27048	-	chr1	33645994	33648412	ChRCC,ccRCC	gene	33611002	33647660	-	start	457	OverlapStart	NA	ENSG00000116525.9	TRIM62	any_promoter	0.80755	0.90416	1	1	-0.16083
chr1	33646734	33646744	Esrrg_MA0643.1	9.60334	-	chr1	33645994	33648412	ChRCC,ccRCC	gene	33611002	33647660	-	start	457	OverlapStart	NA	ENSG00000116525.9	TRIM62	any_promoter	0.11561	0.13909	1	1	-0.24422
chr1	33687245	33687255	Esrrg_MA0643.1	10.21029	+	chr1	33687033	33687347	ChRCC	gene	33722145	33766320	+	start	34955	Upstream	NA	ENSG00000160094.10	ZNF362	distal_enhancer	0.01832	0.02389	0	0	-0.24564
chr1	33703040	33703050	Esrrg_MA0643.1	7.69911	-	chr1	33702878	33703522	ccRCC	gene	33722145	33766320	+	start	18945	Upstream	NA	ENSG00000160094.10	ZNF362	distal_enhancer	0.01301	0.01557	0	0	-0.14229
chr1	33762584	33762594	Esrrg_MA0643.1	9.25069	+	chr1	33762508	33762768	ccRCC	gene	33764974	33766320	+	start	2336	Upstream	NA	ENSG00000256142.1	AL513327.1	any_promoter	0.02488	0.04149	0	0	-0.54025
chr1	33766884	33766894	Esrrg_MA0643.1	9.11923	+	chr1	33766305	33767182	ChRCC,ccRCC	gene	33772966	33791644	+	start	6223	Upstream	NA	ENSG00000225313.2	RP11-415J8.3	any_promoter	0.01429	0.02371	0	0	-0.44638
chr1	33766896	33766906	Esrrg_MA0643.1	7.62341	+	chr1	33766305	33767182	ChRCC,ccRCC	gene	33772966	33791644	+	start	6223	Upstream	NA	ENSG00000225313.2	RP11-415J8.3	any_promoter	0.01522	0.02591	0	0	-0.48263
chr1	33766912	33766922	Esrrg_MA0643.1	7.62341	+	chr1	33766305	33767182	ChRCC,ccRCC	gene	33772966	33791644	+	start	6223	Upstream	NA	ENSG00000225313.2	RP11-415J8.3	any_promoter	0.01522	0.02591	0	0	-0.48263
chr1	33774452	33774462	Esrrg_MA0643.1	7.56044	+	chr1	33774208	33774890	ccRCC	gene	33772966	33791644	+	start	1583	PeakInsideFeature	NA	ENSG00000225313.2	RP11-415J8.3	any_internal	0.01171	0.02255	0	0	-0.54922
chr1	33778641	33778651	Esrrg_MA0643.1	10.57489	-	chr1	33778391	33778921	ChRCC	gene	33772366	33786699	-	center	876	PeakInsideFeature	NA	ENSG00000184389.8	A3GALT2	any_internal	0.02018	0.02244	0	0	-0.09885
chr1	33778715	33778725	Esrrg_MA0643.1	9.0161	-	chr1	33778391	33778921	ChRCC	gene	33772366	33786699	-	center	876	PeakInsideFeature	NA	ENSG00000184389.8	A3GALT2	any_internal	0.01675	0.02503	0	0	-0.36867
chr1	33787110	33787120	Esrrg_MA0643.1	7.36553	+	chr1	33785423	33787618	ChRCC,ccRCC	gene	33772366	33786699	-	start	179	OverlapStart	NA	ENSG00000184389.8	A3GALT2	any_promoter	0.15214	0.02258	1	0	2.25726
chr1	33787129	33787139	Esrrg_MA0643.1	9.99631	-	chr1	33785423	33787618	ChRCC,ccRCC	gene	33772366	33786699	-	start	179	OverlapStart	NA	ENSG00000184389.8	A3GALT2	any_promoter	0.15557	0.02258	1	0	2.28716
chr1	33789713	33789723	Esrrg_MA0643.1	8.27048	-	chr1	33789615	33790096	ChRCC	gene	33772366	33786699	-	start	3156	Upstream	NA	ENSG00000184389.8	A3GALT2	any_promoter	0.10125	0.03591	0	0	1.24657
chr1	33802275	33802285	Esrrg_MA0643.1	8.65416	-	chr1	33801923	33802387	ChRCC	gene	33802166	33802465	-	start	310	OverlapEnd	NA	ENSG00000222112.1	RN7SKP16	any_promoter	0.06036	0.04359	0	0	0.38226
chr1	33814552	33814562	Esrrg_MA0643.1	9.0161	-	chr1	33814344	33816267	ChRCC,ccRCC	gene	33815952	33828846	+	start	647	OverlapStart	NA	ENSG00000233246.1	RP11-415J8.5	any_promoter	0.13336	0.15729	1	1	-0.22031
chr1	33850536	33850546	Esrrg_MA0643.1	7.7071	+	chr1	33849790	33850825	ccRCC	gene	33789223	33896653	-	center	7369	PeakInsideFeature	NA	ENSG00000134686.12	PHC2	any_internal	0.01124	0.02909	0	0	-0.83069
chr1	33909473	33909483	Esrrg_MA0643.1	9.96795	-	chr1	33908986	33909805	ChRCC,ccRCC	gene	33907625	33907712	-	start	1683	Upstream	NA	ENSG00000221225.1	AL138837.1	any_promoter	0.02733	0.03588	0	0	-0.28585
chr1	34041375	34041385	Esrrg_MA0643.1	7.31875	-	chr1	34040641	34041615	ccRCC	gene	33979608	34631443	-	end	61520	PeakInsideFeature	NA	ENSG00000121904.13	CSMD2	any_internal	0.01671	0.05214	0	0	-1.16841
chr1	34043468	34043478	Esrrg_MA0643.1	7.19322	-	chr1	34042623	34043585	ccRCC	gene	33979608	34631443	-	end	63496	PeakInsideFeature	NA	ENSG00000121904.13	CSMD2	any_internal	0.01152	0.02054	0	0	-0.4737
chr1	34073405	34073415	Esrrg_MA0643.1	10.11636	+	chr1	34073065	34073478	ccRCC	gene	33979608	34631443	-	end	93663	PeakInsideFeature	NA	ENSG00000121904.13	CSMD2	any_internal	0.02194	0.02742	0	0	-0.2178
chr1	34076199	34076209	Esrrg_MA0643.1	7.24548	-	chr1	34075971	34076334	ccRCC	gene	33979608	34631443	-	end	96544	PeakInsideFeature	NA	ENSG00000121904.13	CSMD2	any_internal	0.01525	0.03304	0	0	-0.73155
chr1	34100958	34100968	Esrrg_MA0643.1	9.38936	-	chr1	34100418	34101014	ChRCC,ccRCC	gene	33979608	34631443	-	end	121108	PeakInsideFeature	NA	ENSG00000121904.13	CSMD2	any_internal	0.01467	0.02725	0	0	-0.56295
chr1	34125765	34125775	Esrrg_MA0643.1	9.96795	-	chr1	34125200	34126705	ChRCC,ccRCC	gene	33979608	34631443	-	end	146344	PeakInsideFeature	NA	ENSG00000121904.13	CSMD2	any_internal	0.02974	0.01846	0	0	0.45855
chr1	34126250	34126260	Esrrg_MA0643.1	7.15171	-	chr1	34125200	34126705	ChRCC,ccRCC	gene	33979608	34631443	-	end	146344	PeakInsideFeature	NA	ENSG00000121904.13	CSMD2	any_internal	0.08589	0.01507	0	0	1.86661
chr1	34133045	34133055	Esrrg_MA0643.1	9.96795	+	chr1	34132220	34133906	ChRCC,ccRCC	gene	33979608	34631443	-	end	153455	PeakInsideFeature	NA	ENSG00000121904.13	CSMD2	any_internal	0.0091	0.01703	0	0	-0.46621
chr1	34133751	34133761	Esrrg_MA0643.1	7.31875	+	chr1	34132220	34133906	ChRCC,ccRCC	gene	33979608	34631443	-	end	153455	PeakInsideFeature	NA	ENSG00000121904.13	CSMD2	any_internal	0.01499	0.03704	0	0	-0.86911
chr1	34193081	34193091	Esrrg_MA0643.1	8.07557	+	chr1	34192970	34193286	ccRCC	gene	33979608	34631443	-	center	112397	PeakInsideFeature	NA	ENSG00000121904.13	CSMD2	any_internal	0.00965	0.01116	0	0	-0.09865
chr1	34193128	34193138	Esrrg_MA0643.1	9.25069	+	chr1	34192970	34193286	ccRCC	gene	33979608	34631443	-	center	112397	PeakInsideFeature	NA	ENSG00000121904.13	CSMD2	any_internal	0.01084	0.01751	0	0	-0.37416
chr1	34202121	34202131	Esrrg_MA0643.1	7.53273	+	chr1	34201935	34202312	ccRCC	gene	33979608	34631443	-	center	103402	PeakInsideFeature	NA	ENSG00000121904.13	CSMD2	any_internal	0.00912	0.01176	0	0	-0.17233
chr1	34220984	34220994	Esrrg_MA0643.1	10.8264	+	chr1	34220581	34221116	ChRCC,ccRCC	gene	33979608	34631443	-	center	84677	PeakInsideFeature	NA	ENSG00000121904.13	CSMD2	any_internal	0.032	0.0131	0	0	0.81761
chr1	34367992	34368002	Esrrg_MA0643.1	7.32512	-	chr1	34367968	34369538	ChRCC,ccRCC	gene	33979608	34631443	-	center	63228	PeakInsideFeature	NA	ENSG00000121904.13	CSMD2	any_internal	0.01198	0.0123	0	0	-0.01938
chr1	34371108	34371118	Esrrg_MA0643.1	8.27048	+	chr1	34370924	34371184	ccRCC	gene	33979608	34631443	-	center	65529	PeakInsideFeature	NA	ENSG00000121904.13	CSMD2	any_internal	0.01628	0.03124	0	0	-0.61815
chr1	34374057	34374067	Esrrg_MA0643.1	7.36553	-	chr1	34373962	34374598	ChRCC,ccRCC	gene	33979608	34631443	-	center	68755	PeakInsideFeature	NA	ENSG00000121904.13	CSMD2	any_internal	0.0443	0.03436	0	0	0.28198
chr1	34393576	34393586	Esrrg_MA0643.1	8.75463	+	chr1	34393208	34393721	ccRCC	gene	33979608	34631443	-	center	87939	PeakInsideFeature	NA	ENSG00000121904.13	CSMD2	any_internal	0.01038	0.01887	0	0	-0.4696
chr1	34422056	34422066	Esrrg_MA0643.1	8.03516	-	chr1	34422017	34422239	ccRCC	gene	33979608	34631443	-	center	116603	PeakInsideFeature	NA	ENSG00000121904.13	CSMD2	any_internal	0.00839	0.01108	0	0	-0.1814
chr1	34451336	34451346	Esrrg_MA0643.1	7.25881	+	chr1	34450616	34452627	ccRCC	gene	33979608	34631443	-	center	146096	PeakInsideFeature	NA	ENSG00000121904.13	CSMD2	any_internal	0.01453	0.02362	0	0	-0.42944
chr1	34451783	34451793	Esrrg_MA0643.1	7.16638	-	chr1	34450616	34452627	ccRCC	gene	33979608	34631443	-	center	146096	PeakInsideFeature	NA	ENSG00000121904.13	CSMD2	any_internal	0.00894	0.01735	0	0	-0.49335
chr1	34480284	34480294	Esrrg_MA0643.1	7.45946	+	chr1	34479626	34480504	ChRCC,ccRCC	gene	33979608	34631443	-	start	151378	PeakInsideFeature	NA	ENSG00000121904.13	CSMD2	any_internal	0.01518	0.02075	0	0	-0.2718
chr1	34578984	34578994	Esrrg_MA0643.1	7.34301	-	chr1	34578716	34579855	ccRCC	gene	34578549	34578664	+	start	736	Downstream	NA	ENSG00000201148.1	RNA5SP42	any_promoter	0.01377	0.0133	0	0	0.02688
chr1	34605754	34605764	Esrrg_MA0643.1	7.45946	+	chr1	34605699	34606740	ccRCC	gene	33979608	34631443	-	start	25224	PeakInsideFeature	NA	ENSG00000121904.13	CSMD2	any_internal	0.01443	0.02079	0	0	-0.31442
chr1	34763721	34763731	Esrrg_MA0643.1	7.49312	+	chr1	34763514	34763927	ccRCC	gene	34742459	34742893	-	start	20827	Upstream	NA	ENSG00000270241.1	RP4-657M3.2	distal_enhancer	0.01623	0.01719	0	0	-0.04878
chr1	34772339	34772349	Esrrg_MA0643.1	11.04038	-	chr1	34771712	34772513	ChRCC,ccRCC	gene	34742459	34742893	-	start	29219	Upstream	NA	ENSG00000270241.1	RP4-657M3.2	distal_enhancer	0.01622	0.01257	0	0	0.20222
chr1	34798668	34798678	Esrrg_MA0643.1	9.25069	+	chr1	34797947	34799034	ChRCC,ccRCC	NA	NA	NA	NA	NA	NA	NA	NA	NA	NA	NA	0.09031	0.01096	0	0	2.17111
chr1	34798700	34798710	Esrrg_MA0643.1	9.0161	+	chr1	34797947	34799034	ChRCC,ccRCC	NA	NA	NA	NA	NA	NA	NA	NA	NA	NA	NA	0.09656	0.01176	0	0	2.20683
chr1	34812290	34812300	Esrrg_MA0643.1	7.34301	+	chr1	34811375	34812395	ChRCC	NA	NA	NA	NA	NA	NA	NA	NA	NA	NA	NA	0.01092	0.02005	0	0	-0.48939
chr1	34822649	34822659	Esrrg_MA0643.1	8.40915	+	chr1	34822459	34823007	ChRCC,ccRCC	NA	NA	NA	NA	NA	NA	NA	NA	NA	NA	NA	0.01639	0.04169	0	0	-0.92682
chr1	34826006	34826016	Esrrg_MA0643.1	10.69495	+	chr1	34825930	34826907	ccRCC	NA	NA	NA	NA	NA	NA	NA	NA	NA	NA	NA	0.01382	0.02578	0	0	-0.55472
chr1	34871952	34871962	Esrrg_MA0643.1	8.27048	+	chr1	34871818	34873179	ChRCC,ccRCC	NA	NA	NA	NA	NA	NA	NA	NA	NA	NA	NA	0.02943	0.0516	0	0	-0.62217
chr1	34872320	34872330	Esrrg_MA0643.1	8.65416	+	chr1	34871818	34873179	ChRCC,ccRCC	NA	NA	NA	NA	NA	NA	NA	NA	NA	NA	NA	0.01948	0.02507	0	0	-0.238
chr1	34873986	34873996	Esrrg_MA0643.1	7.57951	+	chr1	34873594	34874157	ccRCC	NA	NA	NA	NA	NA	NA	NA	NA	NA	NA	NA	0.01201	0.02957	0	0	-0.79992
chr1	34926004	34926014	Esrrg_MA0643.1	7.20507	+	chr1	34925884	34926252	ccRCC	NA	NA	NA	NA	NA	NA	NA	NA	NA	NA	NA	0.01346	0.03167	0	0	-0.78587
chr1	34926167	34926177	Esrrg_MA0643.1	9.25069	+	chr1	34925884	34926252	ccRCC	NA	NA	NA	NA	NA	NA	NA	NA	NA	NA	NA	0.00926	0.01714	0	0	-0.46067
chr1	34958361	34958371	Esrrg_MA0643.1	9.38936	+	chr1	34958100	34958419	ccRCC	NA	NA	NA	NA	NA	NA	NA	NA	NA	NA	NA	0.0057	0.0098	0	0	-0.30545
chr1	35224612	35224622	Esrrg_MA0643.1	7.82715	-	chr1	35224293	35225973	ccRCC	gene	35225341	35229325	+	start	208	OverlapStart	NA	ENSG00000189433.5	GJB4	any_promoter	0.01528	0.0897	0	0	-1.91059
chr1	35240563	35240573	Esrrg_MA0643.1	7.56044	+	chr1	35239936	35240898	ccRCC	gene	35246789	35251970	+	start	6372	Upstream	NA	ENSG00000188910.7	GJB3	any_promoter	0.01133	0.0246	0	0	-0.65674
chr1	35264520	35264530	Esrrg_MA0643.1	10.57489	+	chr1	35264418	35264950	ccRCC	gene	35178337	35325417	-	center	12807	PeakInsideFeature	NA	ENSG00000163866.8	SMIM12	any_internal	0.01179	0.0292	0	0	-0.80038
chr1	35297709	35297719	Esrrg_MA0643.1	10.8264	-	chr1	35297422	35298402	ChRCC	gene	35178337	35325417	-	start	27505	PeakInsideFeature	NA	ENSG00000163866.8	SMIM12	any_internal	0.0123	0.01101	0	0	0.07975
chr1	35309246	35309256	Esrrg_MA0643.1	7.36166	-	chr1	35308293	35309373	ccRCC	gene	35316294	35317156	+	start	7461	Upstream	NA	ENSG00000230163.1	RP5-997D16.2	any_promoter	0.01105	0.01751	0	0	-0.36077
chr1	35317743	35317753	Esrrg_MA0643.1	7.24548	-	chr1	35317016	35317816	ccRCC	gene	35316294	35317156	+	end	260	OverlapEnd	NA	ENSG00000230163.1	RP5-997D16.2	any_internal	0.01403	0.01742	0	0	-0.17864
chr1	35324805	35324815	Esrrg_MA0643.1	8.36283	+	chr1	35324613	35325891	ChRCC,ccRCC	gene	35178337	35325417	-	start	165	OverlapStart	NA	ENSG00000163866.8	SMIM12	any_promoter	0.069	0.07878	0	0	-0.16505
chr1	35325727	35325737	Esrrg_MA0643.1	9.99631	-	chr1	35324613	35325891	ChRCC,ccRCC	gene	35178337	35325417	-	start	165	OverlapStart	NA	ENSG00000163866.8	SMIM12	any_promoter	0.09387	0.09166	0	0	0.03053
chr1	35331610	35331620	Esrrg_MA0643.1	7.75487	-	chr1	35331212	35333468	ChRCC,ccRCC	gene	35178337	35325417	-	start	6923	Upstream	NA	ENSG00000163866.8	SMIM12	any_promoter	0.20396	0.12767	1	1	0.62988
chr1	35332073	35332083	Esrrg_MA0643.1	9.60334	+	chr1	35331212	35333468	ChRCC,ccRCC	gene	35178337	35325417	-	start	6923	Upstream	NA	ENSG00000163866.8	SMIM12	any_promoter	0.28315	0.29838	1	1	-0.07266
chr1	35384383	35384393	Esrrg_MA0643.1	10.57489	+	chr1	35384324	35385115	ccRCC	gene	35331036	35395186	-	start	10467	PeakInsideFeature	NA	ENSG00000116544.7	DLGAP3	any_internal	0.00976	0.02994	0	0	-0.95673
chr1	35384408	35384418	Esrrg_MA0643.1	7.20507	+	chr1	35384324	35385115	ccRCC	gene	35331036	35395186	-	start	10467	PeakInsideFeature	NA	ENSG00000116544.7	DLGAP3	any_internal	0.00969	0.02962	0	0	-0.95031
chr1	35390476	35390486	Esrrg_MA0643.1	7.82406	-	chr1	35390439	35390797	ChRCC,ccRCC	gene	35331036	35395186	-	start	4568	PeakInsideFeature	NA	ENSG00000116544.7	DLGAP3	any_internal	0.02494	0.02265	0	0	0.09314
chr1	35438247	35438257	Esrrg_MA0643.1	10.21029	+	chr1	35438052	35438416	ccRCC	gene	35439956	35450914	-	end	1722	Downstream	NA	ENSG00000241014.1	RP11-244H3.1	distal_enhancer	0.01746	0.03207	0	0	-0.58616
chr1	35441907	35441917	Esrrg_MA0643.1	7.20507	-	chr1	35441475	35442335	ccRCC	gene	35439956	35450914	-	end	1949	PeakInsideFeature	NA	ENSG00000241014.1	RP11-244H3.1	any_internal	0.01275	0.02395	0	0	-0.5443
chr1	35442998	35443008	Esrrg_MA0643.1	9.8462	-	chr1	35442483	35443075	ccRCC	gene	35439956	35450914	-	center	2656	PeakInsideFeature	NA	ENSG00000241014.1	RP11-244H3.1	any_internal	0.01752	0.02427	0	0	-0.29995
chr1	35443758	35443768	Esrrg_MA0643.1	9.99631	-	chr1	35443594	35443894	ChRCC	gene	35439956	35450914	-	center	1691	PeakInsideFeature	NA	ENSG00000241014.1	RP11-244H3.1	any_internal	0.05732	0.01548	0	0	1.34487
chr1	35450364	35450374	Esrrg_MA0643.1	7.57951	-	chr1	35449549	35451546	ChRCC,ccRCC	gene	35439956	35450914	-	start	367	OverlapStart	NA	ENSG00000241014.1	RP11-244H3.1	any_promoter	0.05506	0.13491	0	1	-1.13507
chr1	35496566	35496576	Esrrg_MA0643.1	8.19176	+	chr1	35495906	35498012	ChRCC,ccRCC	gene	35447133	35497342	-	start	383	OverlapStart	NA	ENSG00000271741.1	ZMYM6	any_promoter	0.06544	0.06902	0	0	-0.06546
chr1	35528207	35528217	Esrrg_MA0643.1	7.24548	-	chr1	35527680	35528804	ccRCC	gene	35525386	35581460	+	start	2856	PeakInsideFeature	NA	ENSG00000197056.5	ZMYM1	any_internal	0.0057	0.01113	0	0	-0.39209
chr1	35544657	35544667	Esrrg_MA0643.1	8.88434	+	chr1	35544292	35545600	ChRCC,ccRCC	gene	35525386	35581460	+	center	8477	PeakInsideFeature	NA	ENSG00000197056.5	ZMYM1	any_internal	0.06696	0.09624	0	0	-0.45659
chr1	35550875	35550885	Esrrg_MA0643.1	8.40915	-	chr1	35550335	35551414	ChRCC,ccRCC	gene	35525386	35581460	+	center	2549	PeakInsideFeature	NA	ENSG00000197056.5	ZMYM1	any_internal	0.02592	0.01666	0	0	0.4078
chr1	35594904	35594914	Esrrg_MA0643.1	9.96795	-	chr1	35594534	35595479	ChRCC	gene	35587622	35588085	+	end	6921	Downstream	NA	ENSG00000228348.1	EFCAB14P1	distal_enhancer	0.16202	0.00897	1	0	3.07192
chr1	35609423	35609433	Esrrg_MA0643.1	7.82715	-	chr1	35609199	35609842	ChRCC,ccRCC	gene	35587622	35588085	+	end	21435	Downstream	NA	ENSG00000228348.1	EFCAB14P1	distal_enhancer	0.04727	0.01534	0	0	1.12525
chr1	35627051	35627061	Esrrg_MA0643.1	8.40915	+	chr1	35626787	35627259	ChRCC	gene	35641978	35658749	-	end	14955	Downstream	NA	ENSG00000116560.6	SFPQ	distal_enhancer	0.01618	0.01306	0	0	0.1713
chr1	35628607	35628617	Esrrg_MA0643.1	8.40915	+	chr1	35627461	35628792	ChRCC,ccRCC	gene	35641978	35658749	-	end	13852	Downstream	NA	ENSG00000116560.6	SFPQ	distal_enhancer	0.0199	0.01099	0	0	0.47809
chr1	35786190	35786200	Esrrg_MA0643.1	9.60334	+	chr1	35785646	35786281	ChRCC,ccRCC	gene	35734567	35887659	+	center	25150	PeakInsideFeature	NA	ENSG00000146463.7	ZMYM4	any_internal	0.03869	0.02654	0	0	0.39817
chr1	35895211	35895221	Esrrg_MA0643.1	7.62341	-	chr1	35894833	35895613	ChRCC,ccRCC	gene	35893416	35893494	-	start	1729	Upstream	NA	ENSG00000202129.1	RNY5P1	any_promoter	0.02169	0.03271	0	0	-0.4116
chr1	35908333	35908343	Esrrg_MA0643.1	7.34301	-	chr1	35908110	35908804	ccRCC	gene	35899090	36023551	-	end	9367	PeakInsideFeature	NA	ENSG00000142687.13	KIAA0319L	any_internal	0.01645	0.03731	0	0	-0.80021
chr1	35917288	35917298	Esrrg_MA0643.1	7.16638	+	chr1	35916553	35918231	ChRCC,ccRCC	gene	35899090	36023551	-	end	18302	PeakInsideFeature	NA	ENSG00000142687.13	KIAA0319L	any_internal	0.03117	0.05692	0	0	-0.67882
chr1	35919906	35919916	Esrrg_MA0643.1	7.7071	+	chr1	35919626	35919945	ccRCC	gene	35899090	36023551	-	end	20695	PeakInsideFeature	NA	ENSG00000142687.13	KIAA0319L	any_internal	0.01525	0.02533	0	0	-0.45859
chr1	36024484	36024494	Esrrg_MA0643.1	9.99631	-	chr1	36023960	36024707	ccRCC	gene	35899090	36023551	-	start	782	Upstream	NA	ENSG00000142687.13	KIAA0319L	any_promoter	0.03631	0.03217	0	0	0.13014
chr1	36193006	36193016	Esrrg_MA0643.1	10.21029	-	chr1	36192305	36193212	ChRCC,ccRCC	gene	36179475	36185073	-	start	7685	Upstream	NA	ENSG00000142686.7	C1orf216	any_promoter	0.01478	0.03128	0	0	-0.69902
chr1	36234977	36234987	Esrrg_MA0643.1	7.62341	-	chr1	36234775	36236070	ChRCC,ccRCC	gene	36185818	36235568	-	start	146	OverlapStart	NA	ENSG00000092853.9	CLSPN	any_promoter	0.17043	0.34333	1	1	-0.96302
chr1	36235806	36235816	Esrrg_MA0643.1	7.53273	-	chr1	36234775	36236070	ChRCC,ccRCC	gene	36185818	36235568	-	start	146	OverlapStart	NA	ENSG00000092853.9	CLSPN	any_promoter	0.09567	0.1807	0	1	-0.84159
chr1	36242705	36242715	Esrrg_MA0643.1	7.67056	-	chr1	36242560	36243230	ChRCC	gene	36185818	36235568	-	start	7327	Upstream	NA	ENSG00000092853.9	CLSPN	any_promoter	0.05736	0.02308	0	0	0.98985
chr1	36242955	36242965	Esrrg_MA0643.1	7.82715	+	chr1	36242560	36243230	ChRCC	gene	36185818	36235568	-	start	7327	Upstream	NA	ENSG00000092853.9	CLSPN	any_promoter	0.11526	0.03254	1	0	1.52122
chr1	36274545	36274555	Esrrg_MA0643.1	10.33034	+	chr1	36273031	36274969	ChRCC,ccRCC	gene	36273772	36323491	+	start	228	OverlapStart	NA	ENSG00000134698.10	AGO4	any_promoter	0.0752	0.11864	0	1	-0.58492
chr1	36360375	36360385	Esrrg_MA0643.1	7.19322	-	chr1	36359378	36360472	ChRCC,ccRCC	gene	36335408	36395211	+	center	5384	PeakInsideFeature	NA	ENSG00000092847.6	AGO1	any_internal	0.01113	0.02618	0	0	-0.73082
chr1	36500533	36500543	Esrrg_MA0643.1	7.25554	-	chr1	36500262	36500997	ChRCC,ccRCC	gene	36396318	36538101	+	center	33420	PeakInsideFeature	NA	ENSG00000126070.14	AGO3	any_internal	0.06826	0.0882	0	0	-0.32125
chr1	36633027	36633037	Esrrg_MA0643.1	7.45657	-	chr1	36632568	36633639	ChRCC,ccRCC	gene	36621179	36646450	+	center	711	PeakInsideFeature	NA	ENSG00000116871.11	MAP7D1	any_internal	0.06019	0.02997	0	0	0.78696
chr1	36644911	36644921	Esrrg_MA0643.1	9.0161	+	chr1	36644280	36645049	ccRCC	gene	36621179	36646450	+	end	1786	PeakInsideFeature	NA	ENSG00000116871.11	MAP7D1	any_internal	0.01442	0.02356	0	0	-0.43306
chr1	36689606	36689616	Esrrg_MA0643.1	10.8264	+	chr1	36688925	36690920	ChRCC,ccRCC	gene	36690016	36770958	+	start	94	OverlapStart	NA	ENSG00000054118.9	THRAP3	any_promoter	0.19082	0.29534	1	1	-0.60039
chr1	36738104	36738114	Esrrg_MA0643.1	7.62341	-	chr1	36737972	36738435	ChRCC	gene	36690016	36770958	+	center	7716	PeakInsideFeature	NA	ENSG00000054118.9	THRAP3	any_internal	0.04574	0.01277	0	0	1.23146
chr1	36741737	36741747	Esrrg_MA0643.1	9.99631	-	chr1	36741661	36741871	ChRCC	gene	36690016	36770958	+	center	11279	PeakInsideFeature	NA	ENSG00000054118.9	THRAP3	any_internal	0.02217	0.01971	0	0	0.10883
chr1	36745173	36745183	Esrrg_MA0643.1	9.46467	-	chr1	36745024	36745306	ccRCC	gene	36690016	36770958	+	center	14678	PeakInsideFeature	NA	ENSG00000054118.9	THRAP3	any_internal	0.02855	0.02622	0	0	0.08606
chr1	36752724	36752734	Esrrg_MA0643.1	9.0161	+	chr1	36752492	36752846	ccRCC	gene	36690016	36770958	+	end	18289	PeakInsideFeature	NA	ENSG00000054118.9	THRAP3	any_internal	0.02312	0.03967	0	0	-0.56118
chr1	36804930	36804940	Esrrg_MA0643.1	8.27048	+	chr1	36804662	36805467	ChRCC,ccRCC	gene	36805224	36851497	-	end	160	OverlapEnd	NA	ENSG00000196182.6	STK40	any_internal	0.024	0.04918	0	0	-0.77025
chr1	36805422	36805432	Esrrg_MA0643.1	10.21029	-	chr1	36804662	36805467	ChRCC,ccRCC	gene	36805224	36851497	-	end	160	OverlapEnd	NA	ENSG00000196182.6	STK40	any_internal	0.03003	0.05518	0	0	-0.68065
chr1	36815037	36815047	Esrrg_MA0643.1	10.57489	+	chr1	36814359	36817849	ChRCC,ccRCC	gene	36805224	36851497	-	end	10880	PeakInsideFeature	NA	ENSG00000196182.6	STK40	any_internal	0.05183	0.11384	0	1	-0.98278
chr1	36846005	36846015	Esrrg_MA0643.1	7.45657	+	chr1	36845715	36846137	ChRCC	gene	36805224	36851497	-	start	5571	PeakInsideFeature	NA	ENSG00000196182.6	STK40	any_internal	0.05627	0.04459	0	0	0.27207
chr1	36873766	36873776	Esrrg_MA0643.1	8.40915	+	chr1	36873676	36874752	ChRCC,ccRCC	gene	36868321	36868460	-	start	5754	Upstream	NA	ENSG00000222821.1	RNU4-27P	any_promoter	0.01288	0.0085	0	0	0.28329
chr1	36898562	36898572	Esrrg_MA0643.1	8.0717	-	chr1	36897534	36899031	ChRCC,ccRCC	gene	36881427	36916086	-	center	474	PeakInsideFeature	NA	ENSG00000116885.14	OSCP1	any_internal	0.05081	0.03581	0	0	0.39595
chr1	36902464	36902474	Esrrg_MA0643.1	10.8264	-	chr1	36902313	36902849	ChRCC	gene	36881427	36916086	-	center	3825	PeakInsideFeature	NA	ENSG00000116885.14	OSCP1	any_internal	0.07808	0.01759	0	0	1.6164
chr1	36906055	36906065	Esrrg_MA0643.1	8.36283	-	chr1	36905947	36906466	ccRCC	gene	36881427	36916086	-	center	7450	PeakInsideFeature	NA	ENSG00000116885.14	OSCP1	any_internal	0.01046	0.02582	0	0	-0.76004
chr1	36906166	36906176	Esrrg_MA0643.1	8.28955	-	chr1	36905947	36906466	ccRCC	gene	36881427	36916086	-	center	7450	PeakInsideFeature	NA	ENSG00000116885.14	OSCP1	any_internal	0.02004	0.02121	0	0	-0.05224
chr1	36952715	36952725	Esrrg_MA0643.1	7.75487	-	chr1	36951856	36953125	ChRCC,ccRCC	gene	36931643	36948879	-	start	3611	Upstream	NA	ENSG00000119535.13	CSF3R	any_promoter	0.0405	0.2532	0	1	-2.3436
chr1	37107167	37107177	Esrrg_MA0643.1	11.04038	-	chr1	37107066	37107739	ChRCC	gene	37095935	37096458	+	end	10944	Downstream	NA	ENSG00000230214.1	FTLP18	distal_enhancer	0.0237	0.01931	0	0	0.19109
chr1	37157483	37157493	Esrrg_MA0643.1	8.14884	-	chr1	37156920	37157641	ccRCC	NA	NA	NA	NA	NA	NA	NA	NA	NA	NA	NA	0.01154	0.01691	0	0	-0.30006
chr1	37284364	37284374	Esrrg_MA0643.1	8.19176	+	chr1	37284344	37284544	ccRCC	gene	37261127	37499730	-	end	23317	PeakInsideFeature	NA	ENSG00000163873.5	GRIK3	any_internal	0.01101	0.01888	0	0	-0.42947
chr1	37431916	37431926	Esrrg_MA0643.1	7.15171	+	chr1	37431679	37432107	ccRCC	gene	37261127	37499730	-	center	51465	PeakInsideFeature	NA	ENSG00000163873.5	GRIK3	any_internal	0.01327	0.01899	0	0	-0.29771
chr1	37455019	37455029	Esrrg_MA0643.1	7.57951	-	chr1	37453776	37455177	ccRCC	gene	37261127	37499730	-	start	45254	PeakInsideFeature	NA	ENSG00000163873.5	GRIK3	any_internal	0.00975	0.03047	0	0	-0.97565
chr1	37455091	37455101	Esrrg_MA0643.1	8.32321	+	chr1	37453776	37455177	ccRCC	gene	37261127	37499730	-	start	45254	PeakInsideFeature	NA	ENSG00000163873.5	GRIK3	any_internal	0.01031	0.02943	0	0	-0.90241
chr1	37471906	37471916	Esrrg_MA0643.1	7.75487	-	chr1	37471763	37472352	ccRCC	gene	37261127	37499730	-	start	27673	PeakInsideFeature	NA	ENSG00000163873.5	GRIK3	any_internal	0.01296	0.02688	0	0	-0.64594
chr1	37588320	37588330	Esrrg_MA0643.1	10.33034	-	chr1	37588260	37588516	ccRCC	gene	37627163	37627235	+	start	38775	Upstream	NA	ENSG00000264698.1	MIR4255	distal_enhancer	0.0154	0.02538	0	0	-0.45253
chr1	37589120	37589130	Esrrg_MA0643.1	7.16864	-	chr1	37588650	37589430	ccRCC	gene	37627163	37627235	+	start	38123	Upstream	NA	ENSG00000264698.1	MIR4255	distal_enhancer	0.01302	0.02467	0	0	-0.5573
chr1	37592992	37593002	Esrrg_MA0643.1	7.21711	-	chr1	37592903	37593180	ccRCC	gene	37627163	37627235	+	start	34122	Upstream	NA	ENSG00000264698.1	MIR4255	distal_enhancer	0.00862	0.0121	0	0	-0.22819
chr1	37699286	37699296	Esrrg_MA0643.1	9.8462	+	chr1	37699028	37699416	ccRCC	gene	37728339	37790701	-	end	29117	Downstream	NA	ENSG00000223944.1	RP5-1180C18.1	distal_enhancer	0.01356	0.01672	0	0	-0.17013
chr1	37754518	37754528	Esrrg_MA0643.1	9.38936	-	chr1	37754407	37754876	ChRCC,ccRCC	gene	37728339	37790701	-	center	4879	PeakInsideFeature	NA	ENSG00000223944.1	RP5-1180C18.1	any_internal	0.02278	0.02935	0	0	-0.25171
chr1	37774419	37774429	Esrrg_MA0643.1	8.72743	-	chr1	37773847	37774465	ccRCC	gene	37728339	37790701	-	center	14636	PeakInsideFeature	NA	ENSG00000223944.1	RP5-1180C18.1	any_internal	0.01377	0.02077	0	0	-0.35046
chr1	37836242	37836252	Esrrg_MA0643.1	8.02332	+	chr1	37835770	37836566	ccRCC	gene	37796452	37796597	+	end	39571	Downstream	NA	ENSG00000230451.2	RPS29P6	distal_enhancer	0.01487	0.02775	0	0	-0.57045
chr1	37859750	37859760	Esrrg_MA0643.1	9.8462	+	chr1	37859157	37859779	ChRCC,ccRCC	NA	NA	NA	NA	NA	NA	NA	NA	NA	NA	NA	0.03117	0.02315	0	0	0.29891
chr1	37860300	37860310	Esrrg_MA0643.1	7.55783	+	chr1	37860295	37861291	ccRCC	NA	NA	NA	NA	NA	NA	NA	NA	NA	NA	NA	0.00947	0.01925	0	0	-0.54819
chr1	37930490	37930500	Esrrg_MA0643.1	8.0717	-	chr1	37930259	37932067	ChRCC,ccRCC	gene	37940152	37949980	+	start	8989	Upstream	NA	ENSG00000163874.8	ZC3H12A	any_promoter	0.03014	0.01795	0	0	0.49703
chr1	37937084	37937094	Esrrg_MA0643.1	10.57489	+	chr1	37936953	37937819	ChRCC,ccRCC	gene	37940152	37949980	+	start	2766	Upstream	NA	ENSG00000163874.8	ZC3H12A	any_promoter	0.12235	0.14654	1	1	-0.23936
chr1	37942316	37942326	Esrrg_MA0643.1	9.0161	-	chr1	37941982	37943676	ChRCC,ccRCC	gene	37920479	37940012	-	start	2817	Upstream	NA	ENSG00000233621.1	RP11-422J8.1	any_promoter	0.21013	0.6183	1	1	-1.50595
chr1	37973657	37973667	Esrrg_MA0643.1	7.53098	+	chr1	37973531	37973798	ChRCC	gene	37966535	37966595	-	start	7069	Upstream	NA	ENSG00000263675.1	MIR5581	any_promoter	0.03736	0.01244	0	0	1.0235
chr1	38060968	38060978	Esrrg_MA0643.1	8.36283	+	chr1	38060891	38062163	ChRCC,ccRCC	gene	38032416	38061536	-	start	9	OverlapStart	NA	ENSG00000134697.8	GNL2	any_promoter	0.01451	0.02222	0	0	-0.37218
chr1	38069121	38069131	Esrrg_MA0643.1	10.8264	-	chr1	38068763	38069234	ChRCC,ccRCC	gene	38032416	38061536	-	start	7462	Upstream	NA	ENSG00000134697.8	GNL2	any_promoter	0.01253	0.02118	0	0	-0.44061
chr1	38139754	38139764	Esrrg_MA0643.1	7.45657	-	chr1	38139575	38140033	ccRCC	gene	38147241	38157914	-	end	7437	Downstream	NA	ENSG00000116922.10	C1orf109	distal_enhancer	0.01295	0.03291	0	0	-0.85611
chr1	38167117	38167127	Esrrg_MA0643.1	10.11636	-	chr1	38166842	38167142	ccRCC	gene	38147241	38157914	-	start	9078	Upstream	NA	ENSG00000116922.10	C1orf109	any_promoter	0.01318	0.02054	0	0	-0.37403
chr1	38189527	38189537	Esrrg_MA0643.1	10.57489	+	chr1	38189141	38189688	ChRCC	gene	38179551	38230805	-	end	9863	PeakInsideFeature	NA	ENSG00000183317.12	EPHA10	any_internal	0.07134	0.03136	0	0	0.94766
chr1	38231790	38231800	Esrrg_MA0643.1	10.69495	+	chr1	38231270	38232210	ccRCC	gene	38179551	38230805	-	start	935	Upstream	NA	ENSG00000183317.12	EPHA10	any_promoter	0.01818	0.02476	0	0	-0.28724
chr1	38259167	38259177	Esrrg_MA0643.1	9.25069	-	chr1	38259074	38260764	ChRCC,ccRCC	gene	38259473	38266809	+	start	446	OverlapStart	NA	ENSG00000185090.10	MANEAL	any_promoter	0.021	0.03128	0	0	-0.39451
chr1	38305550	38305560	Esrrg_MA0643.1	9.8462	+	chr1	38305175	38306227	ChRCC	gene	38306657	38307348	+	start	956	Upstream	NA	ENSG00000235673.1	RP11-109P14.8	any_promoter	0.22231	0.01714	1	0	3.02098
chr1	38367184	38367194	Esrrg_MA0643.1	7.15171	+	chr1	38366517	38367929	ccRCC	gene	38326368	38412729	-	center	2325	PeakInsideFeature	NA	ENSG00000204084.8	INPP5B	any_internal	0.01769	0.04976	0	0	-1.06464
chr1	38412504	38412514	Esrrg_MA0643.1	7.57951	-	chr1	38410831	38413371	ChRCC,ccRCC	gene	38326368	38412729	-	start	628	OverlapStart	NA	ENSG00000204084.8	INPP5B	any_promoter	0.11473	0.19807	1	1	-0.73053
chr1	38412905	38412915	Esrrg_MA0643.1	7.25554	+	chr1	38410831	38413371	ChRCC,ccRCC	gene	38326368	38412729	-	start	628	OverlapStart	NA	ENSG00000204084.8	INPP5B	any_promoter	0.09129	0.1109	0	1	-0.25148
chr1	38441228	38441238	Esrrg_MA0643.1	8.65416	+	chr1	38440730	38441382	ChRCC,ccRCC	gene	38422646	38456593	-	center	1437	PeakInsideFeature	NA	ENSG00000183431.7	SF3A3	any_internal	0.02693	0.02146	0	0	0.22035
chr1	38471691	38471701	Esrrg_MA0643.1	7.25881	-	chr1	38469707	38472278	ChRCC,ccRCC	gene	38462441	38471278	-	start	286	OverlapStart	NA	ENSG00000183386.5	FHL3	any_promoter	0.01548	0.05563	0	0	-1.3091
chr1	38471823	38471833	Esrrg_MA0643.1	7.53273	-	chr1	38469707	38472278	ChRCC,ccRCC	gene	38462441	38471278	-	start	286	OverlapStart	NA	ENSG00000183386.5	FHL3	any_promoter	0.02084	0.05809	0	0	-1.1011
chr1	38486820	38486830	Esrrg_MA0643.1	8.40915	-	chr1	38485889	38486848	ChRCC,ccRCC	gene	38474929	38490496	+	center	3656	PeakInsideFeature	NA	ENSG00000183520.7	UTP11L	any_internal	0.01553	0.01721	0	0	-0.08641
chr1	38505378	38505388	Esrrg_MA0643.1	7.82406	-	chr1	38504489	38506595	ChRCC,ccRCC	gene	38512985	38584697	+	start	7443	Upstream	NA	ENSG00000224592.1	RP5-884C9.2	any_promoter	0.02255	0.03147	0	0	-0.33403
chr1	38564045	38564055	Esrrg_MA0643.1	10.8264	-	chr1	38563989	38564189	ccRCC	gene	38512985	38584697	+	center	15248	PeakInsideFeature	NA	ENSG00000224592.1	RP5-884C9.2	any_internal	0.00993	0.01956	0	0	-0.53154
chr1	38652493	38652503	Esrrg_MA0643.1	9.96795	-	chr1	38652338	38652620	ccRCC	gene	38674705	38680439	-	end	22226	Downstream	NA	ENSG00000237290.1	RP11-214L19.1	distal_enhancer	0.01355	0.02501	0	0	-0.54011
chr1	38757968	38757978	Esrrg_MA0643.1	7.32512	+	chr1	38757552	38758525	ChRCC,ccRCC	NA	NA	NA	NA	NA	NA	NA	NA	NA	NA	NA	0.01963	0.02535	0	0	-0.24202
chr1	38921827	38921837	Esrrg_MA0643.1	7.75487	+	chr1	38921436	38921910	ccRCC	gene	38940867	38942156	+	start	19194	Upstream	NA	ENSG00000238063.1	RP11-329N22.1	distal_enhancer	0.01377	0.03153	0	0	-0.76352
chr1	39025164	39025174	Esrrg_MA0643.1	9.99631	+	chr1	39023999	39025916	ChRCC,ccRCC	NA	NA	NA	NA	NA	NA	NA	NA	NA	NA	NA	0.03788	0.08988	0	0	-1.03497
chr1	39025195	39025205	Esrrg_MA0643.1	8.75463	+	chr1	39023999	39025916	ChRCC,ccRCC	NA	NA	NA	NA	NA	NA	NA	NA	NA	NA	NA	0.0457	0.08988	0	0	-0.82363
chr1	39035518	39035528	Esrrg_MA0643.1	7.82406	-	chr1	39035467	39035689	ccRCC	NA	NA	NA	NA	NA	NA	NA	NA	NA	NA	NA	0.01034	0.02409	0	0	-0.69975
chr1	39069565	39069575	Esrrg_MA0643.1	10.8264	+	chr1	39069533	39069801	ccRCC	NA	NA	NA	NA	NA	NA	NA	NA	NA	NA	NA	0.01844	0.01834	0	0	0.0048
chr1	39070825	39070835	Esrrg_MA0643.1	9.11923	+	chr1	39070539	39071045	ChRCC	NA	NA	NA	NA	NA	NA	NA	NA	NA	NA	NA	0.01753	0.01258	0	0	0.26781
chr1	39138562	39138572	Esrrg_MA0643.1	9.99631	-	chr1	39138397	39138686	ChRCC	gene	39174602	39176562	+	start	36061	Upstream	NA	ENSG00000215895.4	RP11-334L9.1	distal_enhancer	0.0108	0.01817	0	0	-0.40897
chr1	39144909	39144919	Esrrg_MA0643.1	7.31875	+	chr1	39144902	39145205	ChRCC	gene	39174602	39176562	+	start	29549	Upstream	NA	ENSG00000215895.4	RP11-334L9.1	distal_enhancer	0.01277	0.01819	0	0	-0.28878
chr1	39250154	39250164	Esrrg_MA0643.1	9.99631	+	chr1	39248785	39251790	ChRCC,ccRCC	NA	NA	NA	NA	NA	NA	NA	NA	NA	NA	NA	0.02364	0.03016	0	0	-0.24435
chr1	39278017	39278027	Esrrg_MA0643.1	10.8264	-	chr1	39277110	39278042	ccRCC	gene	39303869	39325495	-	end	26293	Downstream	NA	ENSG00000116954.7	RRAGC	distal_enhancer	0.01267	0.02636	0	0	-0.64344
chr1	39285505	39285515	Esrrg_MA0643.1	7.56044	-	chr1	39285267	39285584	ChRCC	gene	39303869	39325495	-	end	18444	Downstream	NA	ENSG00000116954.7	RRAGC	distal_enhancer	0.02219	0.0131	0	0	0.45071
chr1	39294888	39294898	Esrrg_MA0643.1	7.69911	+	chr1	39294846	39295388	ChRCC	gene	39303869	39325495	-	end	8752	Downstream	NA	ENSG00000116954.7	RRAGC	distal_enhancer	0.02633	0.01297	0	0	0.62464
chr1	39300859	39300869	Esrrg_MA0643.1	9.86485	-	chr1	39300422	39301280	ChRCC,ccRCC	gene	39303869	39325495	-	end	3018	Downstream	NA	ENSG00000116954.7	RRAGC	distal_enhancer	0.02059	0.02889	0	0	-0.33015
chr1	39305598	39305608	Esrrg_MA0643.1	8.40915	+	chr1	39305015	39305672	ccRCC	gene	39303869	39325495	-	end	1474	PeakInsideFeature	NA	ENSG00000116954.7	RRAGC	any_internal	0.01673	0.02009	0	0	-0.16123
chr1	39325941	39325951	Esrrg_MA0643.1	8.54065	+	chr1	39324025	39326310	ChRCC,ccRCC	gene	39303869	39325495	-	start	328	OverlapStart	NA	ENSG00000116954.7	RRAGC	any_promoter	0.21772	0.18406	1	1	0.22892
chr1	39419042	39419052	Esrrg_MA0643.1	7.56044	-	chr1	39418473	39419503	ChRCC	gene	39416496	39416597	-	start	2391	Upstream	NA	ENSG00000207466.1	Y_RNA	any_promoter	0.04467	0.02901	0	0	0.46967
chr1	39445406	39445416	Esrrg_MA0643.1	7.21711	-	chr1	39445204	39445848	ChRCC	gene	39456894	39471731	+	start	11368	Upstream	NA	ENSG00000174574.11	AKIRIN1	distal_enhancer	0.03041	0.01733	0	0	0.53681
chr1	39456537	39456547	Esrrg_MA0643.1	8.72743	-	chr1	39456186	39458328	ChRCC,ccRCC	gene	39456894	39471731	+	start	363	OverlapStart	NA	ENSG00000174574.11	AKIRIN1	any_promoter	0.34802	0.21869	1	1	0.64282
chr1	39462428	39462438	Esrrg_MA0643.1	9.96795	-	chr1	39462166	39463768	ChRCC,ccRCC	gene	39456894	39471731	+	center	1345	PeakInsideFeature	NA	ENSG00000174574.11	AKIRIN1	any_internal	0.05212	0.01917	0	0	1.0481
chr1	39462719	39462729	Esrrg_MA0643.1	8.9018	+	chr1	39462166	39463768	ChRCC,ccRCC	gene	39456894	39471731	+	center	1345	PeakInsideFeature	NA	ENSG00000174574.11	AKIRIN1	any_internal	0.03094	0.02476	0	0	0.22596
chr1	39492051	39492061	Esrrg_MA0643.1	8.07557	+	chr1	39491143	39492888	ChRCC,ccRCC	gene	39491989	39500308	+	start	26	OverlapStart	NA	ENSG00000168653.6	NDUFS5	any_promoter	0.41626	0.54559	1	1	-0.38096
chr1	39499399	39499409	Esrrg_MA0643.1	8.40915	-	chr1	39499297	39499537	ccRCC	gene	39491989	39500308	+	end	891	PeakInsideFeature	NA	ENSG00000168653.6	NDUFS5	any_internal	0.00937	0.01156	0	0	-0.14274
chr1	39542212	39542222	Esrrg_MA0643.1	7.67056	+	chr1	39541847	39542810	ccRCC	gene	39546987	39952849	+	start	4659	Upstream	NA	ENSG00000127603.19	MACF1	any_promoter	0.01782	0.04605	0	0	-0.96843
chr1	39542328	39542338	Esrrg_MA0643.1	8.32321	+	chr1	39541847	39542810	ccRCC	gene	39546987	39952849	+	start	4659	Upstream	NA	ENSG00000127603.19	MACF1	any_promoter	0.01772	0.08961	0	0	-1.78434
chr1	39581670	39581680	Esrrg_MA0643.1	7.31875	-	chr1	39581335	39582084	ChRCC,ccRCC	gene	39546987	39952849	+	start	34722	PeakInsideFeature	NA	ENSG00000127603.19	MACF1	any_internal	0.07628	0.04064	0	0	0.7494
chr1	39582624	39582634	Esrrg_MA0643.1	8.19176	+	chr1	39582450	39584394	ChRCC,ccRCC	gene	39546987	39952849	+	start	36435	PeakInsideFeature	NA	ENSG00000127603.19	MACF1	any_internal	0.1314	0.08421	1	0	0.57733
chr1	39582850	39582860	Esrrg_MA0643.1	7.16864	-	chr1	39582450	39584394	ChRCC,ccRCC	gene	39546987	39952849	+	start	36435	PeakInsideFeature	NA	ENSG00000127603.19	MACF1	any_internal	0.09073	0.02533	0	0	1.46818
chr1	39593384	39593394	Esrrg_MA0643.1	8.14884	-	chr1	39592669	39593674	ChRCC,ccRCC	gene	39586611	39586715	-	start	6456	Upstream	NA	ENSG00000206654.1	RNU6-608P	any_promoter	0.24308	0.10126	1	0	1.17353
chr1	39596026	39596036	Esrrg_MA0643.1	7.29039	-	chr1	39595895	39596282	ChRCC	gene	39586611	39586715	-	start	9373	Upstream	NA	ENSG00000206654.1	RNU6-608P	any_promoter	0.25524	0.02626	1	0	2.81437
chr1	39618852	39618862	Esrrg_MA0643.1	7.46476	-	chr1	39618585	39619635	ChRCC,ccRCC	gene	39619835	39619968	-	start	858	Downstream	NA	ENSG00000222378.1	RNA5SP44	any_promoter	0.04236	0.02818	0	0	0.43901
chr1	39639859	39639869	Esrrg_MA0643.1	9.8462	-	chr1	39638864	39640629	ChRCC,ccRCC	gene	39546987	39952849	+	start	92759	PeakInsideFeature	NA	ENSG00000127603.19	MACF1	any_internal	0.07415	0.06567	0	0	0.15007
chr1	39643801	39643811	Esrrg_MA0643.1	7.16864	+	chr1	39643705	39645191	ChRCC,ccRCC	gene	39546987	39952849	+	start	97461	PeakInsideFeature	NA	ENSG00000127603.19	MACF1	any_internal	0.07698	0.09019	0	0	-0.20036
chr1	39650086	39650096	Esrrg_MA0643.1	7.69911	+	chr1	39649255	39650353	ChRCC,ccRCC	gene	39546987	39952849	+	center	100114	PeakInsideFeature	NA	ENSG00000127603.19	MACF1	any_internal	0.02871	0.04548	0	0	-0.50093
chr1	39722147	39722157	Esrrg_MA0643.1	8.67932	+	chr1	39722003	39722312	ccRCC	gene	39715509	39723321	-	start	1164	PeakInsideFeature	NA	ENSG00000226438.1	RP11-420K8.1	any_internal	0.02525	0.01633	0	0	0.39876
chr1	39744853	39744863	Esrrg_MA0643.1	8.65416	+	chr1	39744286	39745009	ChRCC	gene	39546987	39952849	+	center	5271	PeakInsideFeature	NA	ENSG00000127603.19	MACF1	any_internal	0.07978	0.02032	0	0	1.51485
chr1	39760842	39760852	Esrrg_MA0643.1	10.33034	+	chr1	39760272	39762206	ChRCC,ccRCC	gene	39546987	39952849	+	center	11321	PeakInsideFeature	NA	ENSG00000127603.19	MACF1	any_internal	0.13143	0.04256	1	0	1.39957
chr1	39762066	39762076	Esrrg_MA0643.1	7.29039	-	chr1	39760272	39762206	ChRCC,ccRCC	gene	39546987	39952849	+	center	11321	PeakInsideFeature	NA	ENSG00000127603.19	MACF1	any_internal	0.06351	0.02104	0	0	1.20018
chr1	39814424	39814434	Esrrg_MA0643.1	7.53624	+	chr1	39814143	39814664	ChRCC	gene	39546987	39952849	+	center	64485	PeakInsideFeature	NA	ENSG00000127603.19	MACF1	any_internal	0.07553	0.01688	0	0	1.61024
chr1	39824162	39824172	Esrrg_MA0643.1	8.8933	+	chr1	39823847	39825320	ChRCC,ccRCC	gene	39546987	39952849	+	center	74665	PeakInsideFeature	NA	ENSG00000127603.19	MACF1	any_internal	0.03547	0.01798	0	0	0.6686
chr1	39824325	39824335	Esrrg_MA0643.1	8.27048	-	chr1	39823847	39825320	ChRCC,ccRCC	gene	39546987	39952849	+	center	74665	PeakInsideFeature	NA	ENSG00000127603.19	MACF1	any_internal	0.19127	0.02413	1	0	2.50244
chr1	39864772	39864782	Esrrg_MA0643.1	7.69911	-	chr1	39863796	39864982	ChRCC,ccRCC	gene	39546987	39952849	+	end	88460	PeakInsideFeature	NA	ENSG00000127603.19	MACF1	any_internal	0.03271	0.03623	0	0	-0.11007
chr1	39892927	39892937	Esrrg_MA0643.1	7.46476	+	chr1	39892715	39893442	ChRCC	gene	39546987	39952849	+	end	59771	PeakInsideFeature	NA	ENSG00000127603.19	MACF1	any_internal	0.01365	0.00876	0	0	0.30935
chr1	39965590	39965600	Esrrg_MA0643.1	10.57489	+	chr1	39965155	39965835	ChRCC	gene	39957317	39991607	+	start	8178	PeakInsideFeature	NA	ENSG00000183682.7	BMP8A	any_internal	0.08133	0.02508	0	0	1.33907
chr1	39980775	39980785	Esrrg_MA0643.1	7.32512	+	chr1	39980154	39981691	ChRCC,ccRCC	gene	39980627	39982162	+	start	295	OverlapStart	NA	ENSG00000237624.1	OXCT2P1	any_promoter	0.01442	0.02952	0	0	-0.65844
chr1	39985086	39985096	Esrrg_MA0643.1	8.9018	-	chr1	39984885	39985588	ccRCC	gene	39957317	39991607	+	end	6371	PeakInsideFeature	NA	ENSG00000183682.7	BMP8A	any_internal	0.0146	0.05133	0	0	-1.26138
chr1	39985377	39985387	Esrrg_MA0643.1	7.45657	-	chr1	39984885	39985588	ccRCC	gene	39957317	39991607	+	end	6371	PeakInsideFeature	NA	ENSG00000183682.7	BMP8A	any_internal	0.0286	0.15948	0	1	-2.087
chr1	40025689	40025699	Esrrg_MA0643.1	8.40915	-	chr1	40024447	40025934	ChRCC,ccRCC	gene	39997509	40024379	-	start	811	Upstream	NA	ENSG00000243970.1	PPIEL	any_promoter	0.0174	0.03167	0	0	-0.57588
chr1	40032201	40032211	Esrrg_MA0643.1	7.46476	+	chr1	40032147	40033242	ccRCC	gene	40033045	40033180	-	start	486	FeatureInsidePeak	NA	ENSG00000201457.1	SNORA55	any_promoter	0.01381	0.02389	0	0	-0.48061
chr1	40040978	40040988	Esrrg_MA0643.1	7.34301	+	chr1	40039959	40042996	ChRCC,ccRCC	gene	40026487	40042462	-	start	985	OverlapStart	NA	ENSG00000090621.9	PABPC4	any_promoter	0.07309	0.06829	0	0	0.08409
chr1	40041218	40041228	Esrrg_MA0643.1	9.99631	+	chr1	40039959	40042996	ChRCC,ccRCC	gene	40026487	40042462	-	start	985	OverlapStart	NA	ENSG00000090621.9	PABPC4	any_promoter	0.13669	0.069	1	0	0.87886
chr1	40091091	40091101	Esrrg_MA0643.1	11.40499	-	chr1	40090851	40091974	ccRCC	gene	40099087	40099575	+	start	7675	Upstream	NA	ENSG00000225903.1	RP1-144F13.3	any_promoter	0.01096	0.03104	0	0	-0.91581
chr1	40106887	40106897	Esrrg_MA0643.1	8.75463	+	chr1	40106254	40106934	ccRCC	gene	40089824	40105617	-	start	977	Upstream	NA	ENSG00000163909.6	HEYL	any_promoter	0.00955	0.02945	0	0	-0.95384
chr1	40142551	40142561	Esrrg_MA0643.1	8.54065	+	chr1	40142075	40143233	ChRCC,ccRCC	gene	40124792	40137710	-	start	4944	Upstream	NA	ENSG00000116981.3	NT5C1A	any_promoter	0.02931	0.015	0	0	0.61937
chr1	40142876	40142886	Esrrg_MA0643.1	7.45657	-	chr1	40142075	40143233	ChRCC,ccRCC	gene	40124792	40137710	-	start	4944	Upstream	NA	ENSG00000116981.3	NT5C1A	any_promoter	0.0912	0.02588	0	0	1.45351
chr1	40157269	40157279	Esrrg_MA0643.1	7.56044	-	chr1	40156644	40158632	ChRCC,ccRCC	gene	40157853	40229586	+	start	215	OverlapStart	NA	ENSG00000084072.12	PPIE	any_promoter	0.18851	0.21936	1	1	-0.20677
chr1	40221531	40221541	Esrrg_MA0643.1	7.31875	+	chr1	40220663	40221928	ccRCC	gene	40157853	40229586	+	end	8291	PeakInsideFeature	NA	ENSG00000084072.12	PPIE	any_internal	0.01011	0.02213	0	0	-0.63361
chr1	40232440	40232450	Esrrg_MA0643.1	8.9018	+	chr1	40232003	40232781	ccRCC	gene	40222853	40254533	-	center	6301	PeakInsideFeature	NA	ENSG00000116985.6	BMP8B	any_internal	0.0141	0.07588	0	0	-1.76372
chr1	40264405	40264415	Esrrg_MA0643.1	8.40915	+	chr1	40264307	40265919	ChRCC,ccRCC	gene	40261514	40261668	-	start	3445	Upstream	NA	ENSG00000229213.1	RP1-118J21.24	any_promoter	0.01079	0.04355	0	0	-1.29717
chr1	40274532	40274542	Esrrg_MA0643.1	7.56044	-	chr1	40273856	40275460	ccRCC	gene	40261514	40261668	-	start	12990	Upstream	NA	ENSG00000229213.1	RP1-118J21.24	distal_enhancer	0.01462	0.04039	0	0	-0.98519
chr1	40291104	40291114	Esrrg_MA0643.1	7.20507	+	chr1	40290829	40291793	ccRCC	gene	40306722	40349183	-	end	15411	Downstream	NA	ENSG00000043514.11	TRIT1	distal_enhancer	0.02072	0.07034	0	0	-1.33978
chr1	40308130	40308140	Esrrg_MA0643.1	7.29039	+	chr1	40308079	40309443	ccRCC	gene	40306722	40349183	-	end	2039	PeakInsideFeature	NA	ENSG00000043514.11	TRIT1	any_internal	0.0176	0.06046	0	0	-1.30066
chr1	40317911	40317921	Esrrg_MA0643.1	9.96795	-	chr1	40317761	40318938	ChRCC,ccRCC	gene	40306722	40349183	-	center	9603	PeakInsideFeature	NA	ENSG00000043514.11	TRIT1	any_internal	0.04183	0.01906	0	0	0.79954
chr1	40344081	40344091	Esrrg_MA0643.1	10.21029	-	chr1	40343913	40344151	ChRCC	gene	40306722	40349183	-	start	5151	PeakInsideFeature	NA	ENSG00000043514.11	TRIT1	any_internal	0.06072	0.02817	0	0	0.86129
chr1	40348655	40348665	Esrrg_MA0643.1	7.4473	-	chr1	40348415	40349679	ChRCC,ccRCC	gene	40306722	40349183	-	start	136	OverlapStart	NA	ENSG00000043514.11	TRIT1	any_promoter	0.02084	0.02223	0	0	-0.06037
chr1	40358123	40358133	Esrrg_MA0643.1	10.21029	+	chr1	40358076	40359237	ChRCC,ccRCC	gene	40363416	40364770	+	start	4760	Upstream	NA	ENSG00000236546.1	RP1-118J21.5	any_promoter	0.02708	0.01168	0	0	0.73034
chr1	40392231	40392241	Esrrg_MA0643.1	7.69911	-	chr1	40391368	40393669	ChRCC,ccRCC	gene	40410561	40410670	-	end	18043	Downstream	NA	ENSG00000207356.1	Y_RNA	distal_enhancer	0.02029	0.12045	0	1	-2.04691
chr1	40399651	40399661	Esrrg_MA0643.1	7.45657	+	chr1	40399483	40400813	ChRCC,ccRCC	gene	40410561	40410670	-	end	10413	Downstream	NA	ENSG00000207356.1	Y_RNA	distal_enhancer	0.01796	0.13528	0	1	-2.30951
chr1	40399750	40399760	Esrrg_MA0643.1	7.80933	-	chr1	40399483	40400813	ChRCC,ccRCC	gene	40410561	40410670	-	end	10413	Downstream	NA	ENSG00000207356.1	Y_RNA	distal_enhancer	0.01265	0.11354	0	1	-2.3633
chr1	40400091	40400101	Esrrg_MA0643.1	7.57951	-	chr1	40399483	40400813	ChRCC,ccRCC	gene	40410561	40410670	-	end	10413	Downstream	NA	ENSG00000207356.1	Y_RNA	distal_enhancer	0.03685	0.46843	0	1	-3.30622
chr1	40436968	40436978	Esrrg_MA0643.1	11.40499	+	chr1	40436919	40437673	ChRCC	gene	40420801	40435638	+	end	1658	Downstream	NA	ENSG00000168389.13	MFSD2A	distal_enhancer	0.01923	0.01961	0	0	-0.01762
chr1	40505064	40505074	Esrrg_MA0643.1	9.0161	-	chr1	40504864	40506946	ChRCC,ccRCC	gene	40505904	40538321	+	start	1	OverlapStart	NA	ENSG00000131236.12	CAP1	any_promoter	0.14534	0.17187	1	1	-0.22521
chr1	40544352	40544362	Esrrg_MA0643.1	7.55783	+	chr1	40544100	40544713	ChRCC,ccRCC	gene	40538378	40563375	-	end	6028	PeakInsideFeature	NA	ENSG00000131238.12	PPT1	any_internal	0.09311	0.21591	0	1	-1.11888
[truncated: 85,719 more rows]
