# Supplementary material for: Genomic and epigenomic integrative subtypes of renal cell carcinoma in a Japanese cohort
Source: Nat Commun. 2023 Dec 16;14:8383. doi: 10.1038/s41467-023-44159-1 (PMC10725467; doi:10.1038/s41467-023-44159-1)
Supplement: Supplementary file 6 — Source Data [file 41467_2023_44159_MOESM6_ESM.zip › Source_Data/Figure7g_ZEB1.txt]

Gain_motif_score_random_choice_84	Gain_motif_score_random_choice_799	p-value
5	57	0.82484439739714
6	56	1
10	52	0.0728982259959376
5	57	0.82484439739714
5	57	0.82484439739714
7	55	0.651439183894243
10	52	0.0728982259959376
7	55	0.651439183894243
4	58	0.504534484937006
7	55	0.651439183894243
8	54	0.365885057761197
8	54	0.365885057761197
7	55	0.651439183894243
5	57	0.82484439739714
3	59	0.261498916807523
11	51	0.0389446603315589
4	58	0.504534484937006
4	58	0.504534484937006
5	57	0.82484439739714
7	55	0.651439183894243
7	55	0.651439183894243
5	57	0.82484439739714
4	58	0.504534484937006
6	56	1
3	59	0.261498916807523
5	57	0.82484439739714
4	58	0.504534484937006
5	57	0.82484439739714
7	55	0.651439183894243
8	54	0.365885057761197
9	53	0.175506679488189
5	57	0.82484439739714
7	55	0.651439183894243
4	58	0.504534484937006
10	52	0.0728982259959376
5	57	0.82484439739714
4	58	0.504534484937006
7	55	0.651439183894243
4	58	0.504534484937006
7	55	0.651439183894243
4	58	0.504534484937006
4	58	0.504534484937006
6	56	1
6	56	1
8	54	0.365885057761197
5	57	0.82484439739714
8	54	0.365885057761197
9	53	0.175506679488189
6	56	1
4	58	0.504534484937006
5	57	0.82484439739714
5	57	0.82484439739714
6	56	1
4	58	0.504534484937006
2	60	0.111699601371734
6	56	1
8	54	0.365885057761197
7	55	0.651439183894243
11	51	0.0389446603315589
6	56	1
6	56	1
9	53	0.175506679488189
7	55	0.651439183894243
3	59	0.261498916807523
7	55	0.651439183894243
4	58	0.504534484937006
6	56	1
6	56	1
4	58	0.504534484937006
7	55	0.651439183894243
3	59	0.261498916807523
9	53	0.175506679488189
8	54	0.365885057761197
8	54	0.365885057761197
4	58	0.504534484937006
6	56	1
2	60	0.111699601371734
7	55	0.651439183894243
7	55	0.651439183894243
5	57	0.82484439739714
6	56	1
4	58	0.504534484937006
3	59	0.261498916807523
5	57	0.82484439739714
3	59	0.261498916807523
7	55	0.651439183894243
8	54	0.365885057761197
4	58	0.504534484937006
4	58	0.504534484937006
5	57	0.82484439739714
11	51	0.0389446603315589
7	55	0.651439183894243
4	58	0.504534484937006
8	54	0.365885057761197
7	55	0.651439183894243
7	55	0.651439183894243
3	59	0.261498916807523
7	55	0.651439183894243
3	59	0.261498916807523
5	57	0.82484439739714
8	54	0.365885057761197
6	56	1
3	59	0.261498916807523
4	58	0.504534484937006
3	59	0.261498916807523
8	54	0.365885057761197
3	59	0.261498916807523
5	57	0.82484439739714
4	58	0.504534484937006
9	53	0.175506679488189
9	53	0.175506679488189
5	57	0.82484439739714
4	58	0.504534484937006
7	55	0.651439183894243
6	56	1
11	51	0.0389446603315589
12	50	0.0117385831147885
6	56	1
5	57	0.82484439739714
4	58	0.504534484937006
5	57	0.82484439739714
6	56	1
5	57	0.82484439739714
8	54	0.365885057761197
9	53	0.175506679488189
9	53	0.175506679488189
6	56	1
3	59	0.261498916807523
6	56	1
6	56	1
4	58	0.504534484937006
10	52	0.0728982259959376
4	58	0.504534484937006
6	56	1
5	57	0.82484439739714
4	58	0.504534484937006
5	57	0.82484439739714
4	58	0.504534484937006
6	56	1
11	51	0.0389446603315589
3	59	0.261498916807523
5	57	0.82484439739714
4	58	0.504534484937006
4	58	0.504534484937006
5	57	0.82484439739714
8	54	0.365885057761197
5	57	0.82484439739714
6	56	1
2	60	0.111699601371734
7	55	0.651439183894243
7	55	0.651439183894243
5	57	0.82484439739714
8	54	0.365885057761197
4	58	0.504534484937006
10	52	0.0728982259959376
6	56	1
12	50	0.0117385831147885
4	58	0.504534484937006
3	59	0.261498916807523
7	55	0.651439183894243
6	56	1
6	56	1
7	55	0.651439183894243
6	56	1
5	57	0.82484439739714
6	56	1
4	58	0.504534484937006
8	54	0.365885057761197
12	50	0.0117385831147885
7	55	0.651439183894243
8	54	0.365885057761197
6	56	1
5	57	0.82484439739714
8	54	0.365885057761197
5	57	0.82484439739714
3	59	0.261498916807523
5	57	0.82484439739714
6	56	1
3	59	0.261498916807523
3	59	0.261498916807523
4	58	0.504534484937006
7	55	0.651439183894243
8	54	0.365885057761197
6	56	1
6	56	1
8	54	0.365885057761197
8	54	0.365885057761197
7	55	0.651439183894243
7	55	0.651439183894243
7	55	0.651439183894243
11	51	0.0389446603315589
13	49	0.00516115452585273
7	55	0.651439183894243
1	61	0.0230655498944504
3	59	0.261498916807523
8	54	0.365885057761197
11	51	0.0389446603315589
5	57	0.82484439739714
6	56	1
5	57	0.82484439739714
6	56	1
5	57	0.82484439739714
8	54	0.365885057761197
10	52	0.0728982259959376
9	53	0.175506679488189
3	59	0.261498916807523
10	52	0.0728982259959376
4	58	0.504534484937006
6	56	1
4	58	0.504534484937006
5	57	0.82484439739714
4	58	0.504534484937006
8	54	0.365885057761197
3	59	0.261498916807523
8	54	0.365885057761197
5	57	0.82484439739714
6	56	1
6	56	1
6	56	1
5	57	0.82484439739714
5	57	0.82484439739714
5	57	0.82484439739714
7	55	0.651439183894243
0	62	0.0027325655083995
6	56	1
4	58	0.504534484937006
6	56	1
7	55	0.651439183894243
5	57	0.82484439739714
6	56	1
8	54	0.365885057761197
7	55	0.651439183894243
4	58	0.504534484937006
2	60	0.111699601371734
5	57	0.82484439739714
6	56	1
4	58	0.504534484937006
6	56	1
9	53	0.175506679488189
0	62	0.0027325655083995
9	53	0.175506679488189
5	57	0.82484439739714
7	55	0.651439183894243
7	55	0.651439183894243
7	55	0.651439183894243
6	56	1
3	59	0.261498916807523
3	59	0.261498916807523
6	56	1
6	56	1
7	55	0.651439183894243
6	56	1
5	57	0.82484439739714
7	55	0.651439183894243
4	58	0.504534484937006
4	58	0.504534484937006
3	59	0.261498916807523
5	57	0.82484439739714
5	57	0.82484439739714
2	60	0.111699601371734
8	54	0.365885057761197
3	59	0.261498916807523
1	61	0.0230655498944504
4	58	0.504534484937006
5	57	0.82484439739714
8	54	0.365885057761197
8	54	0.365885057761197
6	56	1
7	55	0.651439183894243
5	57	0.82484439739714
4	58	0.504534484937006
7	55	0.651439183894243
8	54	0.365885057761197
4	58	0.504534484937006
3	59	0.261498916807523
5	57	0.82484439739714
5	57	0.82484439739714
1	61	0.0230655498944504
4	58	0.504534484937006
6	56	1
3	59	0.261498916807523
7	55	0.651439183894243
5	57	0.82484439739714
8	54	0.365885057761197
9	53	0.175506679488189
7	55	0.651439183894243
6	56	1
6	56	1
10	52	0.0728982259959376
7	55	0.651439183894243
4	58	0.504534484937006
8	54	0.365885057761197
6	56	1
8	54	0.365885057761197
4	58	0.504534484937006
5	57	0.82484439739714
6	56	1
8	54	0.365885057761197
12	50	0.0117385831147885
5	57	0.82484439739714
6	56	1
4	58	0.504534484937006
7	55	0.651439183894243
3	59	0.261498916807523
7	55	0.651439183894243
5	57	0.82484439739714
6	56	1
6	56	1
5	57	0.82484439739714
5	57	0.82484439739714
3	59	0.261498916807523
7	55	0.651439183894243
5	57	0.82484439739714
5	57	0.82484439739714
4	58	0.504534484937006
5	57	0.82484439739714
4	58	0.504534484937006
5	57	0.82484439739714
6	56	1
4	58	0.504534484937006
8	54	0.365885057761197
2	60	0.111699601371734
5	57	0.82484439739714
8	54	0.365885057761197
9	53	0.175506679488189
9	53	0.175506679488189
3	59	0.261498916807523
4	58	0.504534484937006
11	51	0.0389446603315589
5	57	0.82484439739714
7	55	0.651439183894243
6	56	1
6	56	1
5	57	0.82484439739714
5	57	0.82484439739714
4	58	0.504534484937006
9	53	0.175506679488189
6	56	1
4	58	0.504534484937006
2	60	0.111699601371734
7	55	0.651439183894243
5	57	0.82484439739714
4	58	0.504534484937006
2	60	0.111699601371734
2	60	0.111699601371734
8	54	0.365885057761197
5	57	0.82484439739714
3	59	0.261498916807523
5	57	0.82484439739714
6	56	1
7	55	0.651439183894243
4	58	0.504534484937006
6	56	1
7	55	0.651439183894243
7	55	0.651439183894243
8	54	0.365885057761197
7	55	0.651439183894243
7	55	0.651439183894243
5	57	0.82484439739714
5	57	0.82484439739714
2	60	0.111699601371734
6	56	1
4	58	0.504534484937006
8	54	0.365885057761197
7	55	0.651439183894243
3	59	0.261498916807523
10	52	0.0728982259959376
3	59	0.261498916807523
2	60	0.111699601371734
8	54	0.365885057761197
3	59	0.261498916807523
6	56	1
10	52	0.0728982259959376
6	56	1
7	55	0.651439183894243
7	55	0.651439183894243
8	54	0.365885057761197
8	54	0.365885057761197
7	55	0.651439183894243
4	58	0.504534484937006
3	59	0.261498916807523
8	54	0.365885057761197
3	59	0.261498916807523
4	58	0.504534484937006
5	57	0.82484439739714
9	53	0.175506679488189
8	54	0.365885057761197
12	50	0.0117385831147885
3	59	0.261498916807523
6	56	1
7	55	0.651439183894243
7	55	0.651439183894243
7	55	0.651439183894243
3	59	0.261498916807523
7	55	0.651439183894243
7	55	0.651439183894243
5	57	0.82484439739714
4	58	0.504534484937006
11	51	0.0389446603315589
4	58	0.504534484937006
3	59	0.261498916807523
3	59	0.261498916807523
6	56	1
9	53	0.175506679488189
7	55	0.651439183894243
5	57	0.82484439739714
2	60	0.111699601371734
3	59	0.261498916807523
3	59	0.261498916807523
3	59	0.261498916807523
4	58	0.504534484937006
5	57	0.82484439739714
10	52	0.0728982259959376
4	58	0.504534484937006
8	54	0.365885057761197
6	56	1
5	57	0.82484439739714
10	52	0.0728982259959376
5	57	0.82484439739714
2	60	0.111699601371734
3	59	0.261498916807523
7	55	0.651439183894243
7	55	0.651439183894243
9	53	0.175506679488189
3	59	0.261498916807523
8	54	0.365885057761197
3	59	0.261498916807523
5	57	0.82484439739714
3	59	0.261498916807523
6	56	1
4	58	0.504534484937006
2	60	0.111699601371734
5	57	0.82484439739714
2	60	0.111699601371734
4	58	0.504534484937006
7	55	0.651439183894243
7	55	0.651439183894243
8	54	0.365885057761197
5	57	0.82484439739714
9	53	0.175506679488189
3	59	0.261498916807523
5	57	0.82484439739714
3	59	0.261498916807523
6	56	1
8	54	0.365885057761197
7	55	0.651439183894243
3	59	0.261498916807523
5	57	0.82484439739714
7	55	0.651439183894243
3	59	0.261498916807523
4	58	0.504534484937006
10	52	0.0728982259959376
7	55	0.651439183894243
8	54	0.365885057761197
9	53	0.175506679488189
6	56	1
6	56	1
4	58	0.504534484937006
8	54	0.365885057761197
6	56	1
5	57	0.82484439739714
6	56	1
5	57	0.82484439739714
7	55	0.651439183894243
9	53	0.175506679488189
6	56	1
5	57	0.82484439739714
6	56	1
3	59	0.261498916807523
2	60	0.111699601371734
7	55	0.651439183894243
4	58	0.504534484937006
6	56	1
5	57	0.82484439739714
7	55	0.651439183894243
6	56	1
7	55	0.651439183894243
3	59	0.261498916807523
1	61	0.0230655498944504
9	53	0.175506679488189
6	56	1
5	57	0.82484439739714
5	57	0.82484439739714
9	53	0.175506679488189
9	53	0.175506679488189
5	57	0.82484439739714
6	56	1
3	59	0.261498916807523
5	57	0.82484439739714
4	58	0.504534484937006
6	56	1
3	59	0.261498916807523
6	56	1
5	57	0.82484439739714
2	60	0.111699601371734
7	55	0.651439183894243
7	55	0.651439183894243
8	54	0.365885057761197
8	54	0.365885057761197
9	53	0.175506679488189
7	55	0.651439183894243
6	56	1
7	55	0.651439183894243
0	62	0.0027325655083995
5	57	0.82484439739714
8	54	0.365885057761197
7	55	0.651439183894243
6	56	1
8	54	0.365885057761197
6	56	1
2	60	0.111699601371734
6	56	1
4	58	0.504534484937006
3	59	0.261498916807523
5	57	0.82484439739714
2	60	0.111699601371734
10	52	0.0728982259959376
4	58	0.504534484937006
6	56	1
7	55	0.651439183894243
4	58	0.504534484937006
8	54	0.365885057761197
8	54	0.365885057761197
9	53	0.175506679488189
7	55	0.651439183894243
7	55	0.651439183894243
3	59	0.261498916807523
3	59	0.261498916807523
6	56	1
8	54	0.365885057761197
5	57	0.82484439739714
8	54	0.365885057761197
8	54	0.365885057761197
6	56	1
5	57	0.82484439739714
3	59	0.261498916807523
7	55	0.651439183894243
4	58	0.504534484937006
3	59	0.261498916807523
8	54	0.365885057761197
5	57	0.82484439739714
6	56	1
6	56	1
5	57	0.82484439739714
5	57	0.82484439739714
5	57	0.82484439739714
10	52	0.0728982259959376
4	58	0.504534484937006
3	59	0.261498916807523
5	57	0.82484439739714
7	55	0.651439183894243
1	61	0.0230655498944504
7	55	0.651439183894243
8	54	0.365885057761197
5	57	0.82484439739714
4	58	0.504534484937006
3	59	0.261498916807523
7	55	0.651439183894243
7	55	0.651439183894243
1	61	0.0230655498944504
10	52	0.0728982259959376
7	55	0.651439183894243
7	55	0.651439183894243
9	53	0.175506679488189
4	58	0.504534484937006
4	58	0.504534484937006
7	55	0.651439183894243
5	57	0.82484439739714
5	57	0.82484439739714
12	50	0.0117385831147885
8	54	0.365885057761197
4	58	0.504534484937006
7	55	0.651439183894243
9	53	0.175506679488189
3	59	0.261498916807523
6	56	1
3	59	0.261498916807523
5	57	0.82484439739714
7	55	0.651439183894243
7	55	0.651439183894243
6	56	1
8	54	0.365885057761197
7	55	0.651439183894243
7	55	0.651439183894243
9	53	0.175506679488189
5	57	0.82484439739714
6	56	1
6	56	1
8	54	0.365885057761197
8	54	0.365885057761197
4	58	0.504534484937006
10	52	0.0728982259959376
3	59	0.261498916807523
7	55	0.651439183894243
7	55	0.651439183894243
7	55	0.651439183894243
5	57	0.82484439739714
8	54	0.365885057761197
3	59	0.261498916807523
9	53	0.175506679488189
6	56	1
4	58	0.504534484937006
9	53	0.175506679488189
5	57	0.82484439739714
5	57	0.82484439739714
9	53	0.175506679488189
10	52	0.0728982259959376
3	59	0.261498916807523
9	53	0.175506679488189
9	53	0.175506679488189
3	59	0.261498916807523
6	56	1
5	57	0.82484439739714
9	53	0.175506679488189
6	56	1
4	58	0.504534484937006
5	57	0.82484439739714
5	57	0.82484439739714
5	57	0.82484439739714
5	57	0.82484439739714
9	53	0.175506679488189
7	55	0.651439183894243
6	56	1
5	57	0.82484439739714
5	57	0.82484439739714
6	56	1
7	55	0.651439183894243
7	55	0.651439183894243
3	59	0.261498916807523
3	59	0.261498916807523
8	54	0.365885057761197
4	58	0.504534484937006
6	56	1
4	58	0.504534484937006
3	59	0.261498916807523
3	59	0.261498916807523
5	57	0.82484439739714
9	53	0.175506679488189
7	55	0.651439183894243
5	57	0.82484439739714
6	56	1
7	55	0.651439183894243
5	57	0.82484439739714
6	56	1
4	58	0.504534484937006
5	57	0.82484439739714
5	57	0.82484439739714
2	60	0.111699601371734
6	56	1
9	53	0.175506679488189
6	56	1
5	57	0.82484439739714
8	54	0.365885057761197
9	53	0.175506679488189
8	54	0.365885057761197
3	59	0.261498916807523
7	55	0.651439183894243
5	57	0.82484439739714
7	55	0.651439183894243
6	56	1
3	59	0.261498916807523
6	56	1
4	58	0.504534484937006
9	53	0.175506679488189
4	58	0.504534484937006
7	55	0.651439183894243
4	58	0.504534484937006
8	54	0.365885057761197
6	56	1
7	55	0.651439183894243
2	60	0.111699601371734
9	53	0.175506679488189
4	58	0.504534484937006
6	56	1
5	57	0.82484439739714
8	54	0.365885057761197
7	55	0.651439183894243
6	56	1
3	59	0.261498916807523
6	56	1
2	60	0.111699601371734
3	59	0.261498916807523
6	56	1
5	57	0.82484439739714
4	58	0.504534484937006
8	54	0.365885057761197
8	54	0.365885057761197
6	56	1
9	53	0.175506679488189
5	57	0.82484439739714
9	53	0.175506679488189
7	55	0.651439183894243
8	54	0.365885057761197
7	55	0.651439183894243
6	56	1
7	55	0.651439183894243
9	53	0.175506679488189
3	59	0.261498916807523
8	54	0.365885057761197
5	57	0.82484439739714
6	56	1
3	59	0.261498916807523
6	56	1
7	55	0.651439183894243
6	56	1
8	54	0.365885057761197
10	52	0.0728982259959376
6	56	1
5	57	0.82484439739714
6	56	1
4	58	0.504534484937006
7	55	0.651439183894243
8	54	0.365885057761197
6	56	1
9	53	0.175506679488189
6	56	1
7	55	0.651439183894243
8	54	0.365885057761197
6	56	1
6	56	1
5	57	0.82484439739714
6	56	1
8	54	0.365885057761197
1	61	0.0230655498944504
5	57	0.82484439739714
14	48	0.00112747689791746
5	57	0.82484439739714
6	56	1
7	55	0.651439183894243
11	51	0.0389446603315589
4	58	0.504534484937006
5	57	0.82484439739714
5	57	0.82484439739714
10	52	0.0728982259959376
8	54	0.365885057761197
10	52	0.0728982259959376
7	55	0.651439183894243
2	60	0.111699601371734
9	53	0.175506679488189
8	54	0.365885057761197
6	56	1
8	54	0.365885057761197
8	54	0.365885057761197
6	56	1
2	60	0.111699601371734
8	54	0.365885057761197
5	57	0.82484439739714
8	54	0.365885057761197
3	59	0.261498916807523
4	58	0.504534484937006
5	57	0.82484439739714
4	58	0.504534484937006
2	60	0.111699601371734
8	54	0.365885057761197
3	59	0.261498916807523
7	55	0.651439183894243
6	56	1
9	53	0.175506679488189
2	60	0.111699601371734
4	58	0.504534484937006
6	56	1
10	52	0.0728982259959376
6	56	1
10	52	0.0728982259959376
8	54	0.365885057761197
5	57	0.82484439739714
7	55	0.651439183894243
4	58	0.504534484937006
10	52	0.0728982259959376
4	58	0.504534484937006
7	55	0.651439183894243
7	55	0.651439183894243
5	57	0.82484439739714
6	56	1
10	52	0.0728982259959376
6	56	1
5	57	0.82484439739714
6	56	1
5	57	0.82484439739714
9	53	0.175506679488189
4	58	0.504534484937006
5	57	0.82484439739714
5	57	0.82484439739714
5	57	0.82484439739714
6	56	1
4	58	0.504534484937006
5	57	0.82484439739714
4	58	0.504534484937006
9	53	0.175506679488189
5	57	0.82484439739714
5	57	0.82484439739714
4	58	0.504534484937006
9	53	0.175506679488189
4	58	0.504534484937006
2	60	0.111699601371734
9	53	0.175506679488189
9	53	0.175506679488189
5	57	0.82484439739714
6	56	1
7	55	0.651439183894243
6	56	1
7	55	0.651439183894243
3	59	0.261498916807523
7	55	0.651439183894243
6	56	1
6	56	1
8	54	0.365885057761197
6	56	1
8	54	0.365885057761197
9	53	0.175506679488189
8	54	0.365885057761197
7	55	0.651439183894243
3	59	0.261498916807523
6	56	1
7	55	0.651439183894243
6	56	1
5	57	0.82484439739714
9	53	0.175506679488189
3	59	0.261498916807523
7	55	0.651439183894243
8	54	0.365885057761197
10	52	0.0728982259959376
5	57	0.82484439739714
9	53	0.175506679488189
7	55	0.651439183894243
6	56	1
4	58	0.504534484937006
4	58	0.504534484937006
8	54	0.365885057761197
3	59	0.261498916807523
4	58	0.504534484937006
3	59	0.261498916807523
8	54	0.365885057761197
7	55	0.651439183894243
7	55	0.651439183894243
4	58	0.504534484937006
11	51	0.0389446603315589
5	57	0.82484439739714
9	53	0.175506679488189
7	55	0.651439183894243
7	55	0.651439183894243
5	57	0.82484439739714
6	56	1
11	51	0.0389446603315589
7	55	0.651439183894243
9	53	0.175506679488189
8	54	0.365885057761197
4	58	0.504534484937006
4	58	0.504534484937006
10	52	0.0728982259959376
3	59	0.261498916807523
7	55	0.651439183894243
4	58	0.504534484937006
8	54	0.365885057761197
9	53	0.175506679488189
8	54	0.365885057761197
7	55	0.651439183894243
8	54	0.365885057761197
7	55	0.651439183894243
8	54	0.365885057761197
9	53	0.175506679488189
2	60	0.111699601371734
5	57	0.82484439739714
4	58	0.504534484937006
10	52	0.0728982259959376
6	56	1
8	54	0.365885057761197
6	56	1
5	57	0.82484439739714
6	56	1
5	57	0.82484439739714
6	56	1
5	57	0.82484439739714
6	56	1
8	54	0.365885057761197
8	54	0.365885057761197
3	59	0.261498916807523
6	56	1
7	55	0.651439183894243
8	54	0.365885057761197
9	53	0.175506679488189
3	59	0.261498916807523
6	56	1
3	59	0.261498916807523
5	57	0.82484439739714
9	53	0.175506679488189
7	55	0.651439183894243
4	58	0.504534484937006
5	57	0.82484439739714
2	60	0.111699601371734
8	54	0.365885057761197
3	59	0.261498916807523
4	58	0.504534484937006
3	59	0.261498916807523
5	57	0.82484439739714
7	55	0.651439183894243
4	58	0.504534484937006
7	55	0.651439183894243
10	52	0.0728982259959376
6	56	1
6	56	1
9	53	0.175506679488189
2	60	0.111699601371734
6	56	1
8	54	0.365885057761197
6	56	1
6	56	1
7	55	0.651439183894243
7	55	0.651439183894243
5	57	0.82484439739714
2	60	0.111699601371734
5	57	0.82484439739714
4	58	0.504534484937006
6	56	1
6	56	1
5	57	0.82484439739714
4	58	0.504534484937006
5	57	0.82484439739714
3	59	0.261498916807523
5	57	0.82484439739714
8	54	0.365885057761197
7	55	0.651439183894243
5	57	0.82484439739714
9	53	0.175506679488189
6	56	1
6	56	1
6	56	1
10	52	0.0728982259959376
5	57	0.82484439739714
2	60	0.111699601371734
3	59	0.261498916807523
5	57	0.82484439739714
1	61	0.0230655498944504
4	58	0.504534484937006
7	55	0.651439183894243
6	56	1
7	55	0.651439183894243
3	59	0.261498916807523
4	58	0.504534484937006
3	59	0.261498916807523
8	54	0.365885057761197
5	57	0.82484439739714
7	55	0.651439183894243
7	55	0.651439183894243
6	56	1
4	58	0.504534484937006
6	56	1
7	55	0.651439183894243
5	57	0.82484439739714
8	54	0.365885057761197
6	56	1
8	54	0.365885057761197
9	53	0.175506679488189
3	59	0.261498916807523
7	55	0.651439183894243
8	54	0.365885057761197
7	55	0.651439183894243
4	58	0.504534484937006
3	59	0.261498916807523
3	59	0.261498916807523
6	56	1
5	57	0.82484439739714
3	59	0.261498916807523
4	58	0.504534484937006
3	59	0.261498916807523
8	54	0.365885057761197
6	56	1
6	56	1
3	59	0.261498916807523
6	56	1
6	56	1
6	56	1
5	57	0.82484439739714
6	56	1
6	56	1
7	55	0.651439183894243
6	56	1
6	56	1
5	57	0.82484439739714
8	54	0.365885057761197
7	55	0.651439183894243
4	58	0.504534484937006
10	52	0.0728982259959376
5	57	0.82484439739714
7	55	0.651439183894243
4	58	0.504534484937006
13	49	0.00516115452585273
3	59	0.261498916807523
7	55	0.651439183894243
11	51	0.0389446603315589
1	61	0.0230655498944504
6	56	1
7	55	0.651439183894243
7	55	0.651439183894243
12	50	0.0117385831147885
5	57	0.82484439739714
5	57	0.82484439739714
7	55	0.651439183894243
3	59	0.261498916807523
6	56	1
7	55	0.651439183894243
6	56	1
6	56	1
4	58	0.504534484937006
2	60	0.111699601371734
7	55	0.651439183894243
3	59	0.261498916807523
6	56	1
8	54	0.365885057761197
6	56	1
9	53	0.175506679488189
11	51	0.0389446603315589
7	55	0.651439183894243
9	53	0.175506679488189
4	58	0.504534484937006
8	54	0.365885057761197
9	53	0.175506679488189
7	55	0.651439183894243
5	57	0.82484439739714
9	53	0.175506679488189
5	57	0.82484439739714
4	58	0.504534484937006
10	52	0.0728982259959376
7	55	0.651439183894243
6	56	1
4	58	0.504534484937006
4	58	0.504534484937006
6	56	1
4	58	0.504534484937006
8	54	0.365885057761197
9	53	0.175506679488189
5	57	0.82484439739714
12	50	0.0117385831147885
2	60	0.111699601371734
6	56	1
2	60	0.111699601371734
6	56	1
4	58	0.504534484937006
5	57	0.82484439739714
4	58	0.504534484937006
7	55	0.651439183894243
4	58	0.504534484937006
11	51	0.0389446603315589
6	56	1
4	58	0.504534484937006
3	59	0.261498916807523
3	59	0.261498916807523
6	56	1
12	50	0.0117385831147885
4	58	0.504534484937006
6	56	1
11	51	0.0389446603315589
8	54	0.365885057761197
6	56	1
7	55	0.651439183894243
7	55	0.651439183894243
7	55	0.651439183894243
10	52	0.0728982259959376
4	58	0.504534484937006
7	55	0.651439183894243
3	59	0.261498916807523
9	53	0.175506679488189
10	52	0.0728982259959376
5	57	0.82484439739714
6	56	1
7	55	0.651439183894243
3	59	0.261498916807523
9	53	0.175506679488189
3	59	0.261498916807523
6	56	1
9	53	0.175506679488189
8	54	0.365885057761197
4	58	0.504534484937006
6	56	1
6	56	1
5	57	0.82484439739714
5	57	0.82484439739714
4	58	0.504534484937006
8	54	0.365885057761197
4	58	0.504534484937006
4	58	0.504534484937006
5	57	0.82484439739714
5	57	0.82484439739714
7	55	0.651439183894243
4	58	0.504534484937006
5	57	0.82484439739714
6	56	1
6	56	1
5	57	0.82484439739714
4	58	0.504534484937006
9	53	0.175506679488189
4	58	0.504534484937006
6	56	1
5	57	0.82484439739714
5	57	0.82484439739714
9	53	0.175506679488189
11	51	0.0389446603315589
3	59	0.261498916807523
6	56	1
6	56	1
5	57	0.82484439739714
2	60	0.111699601371734
6	56	1
7	55	0.651439183894243
3	59	0.261498916807523
7	55	0.651439183894243
4	58	0.504534484937006
4	58	0.504534484937006
7	55	0.651439183894243
8	54	0.365885057761197
5	57	0.82484439739714
2	60	0.111699601371734
4	58	0.504534484937006
5	57	0.82484439739714
8	54	0.365885057761197
6	56	1
7	55	0.651439183894243
5	57	0.82484439739714
7	55	0.651439183894243
2	60	0.111699601371734
2	60	0.111699601371734
4	58	0.504534484937006
7	55	0.651439183894243
5	57	0.82484439739714
8	54	0.365885057761197
5	57	0.82484439739714
7	55	0.651439183894243
11	51	0.0389446603315589
6	56	1
5	57	0.82484439739714
2	60	0.111699601371734
3	59	0.261498916807523
5	57	0.82484439739714
6	56	1
5	57	0.82484439739714
5	57	0.82484439739714
8	54	0.365885057761197
6	56	1
4	58	0.504534484937006
6	56	1
8	54	0.365885057761197
4	58	0.504534484937006
5	57	0.82484439739714
3	59	0.261498916807523
6	56	1
3	59	0.261498916807523
3	59	0.261498916807523
12	50	0.0117385831147885
4	58	0.504534484937006
5	57	0.82484439739714
8	54	0.365885057761197
4	58	0.504534484937006
4	58	0.504534484937006
10	52	0.0728982259959376
6	56	1
10	52	0.0728982259959376
4	58	0.504534484937006
10	52	0.0728982259959376
3	59	0.261498916807523
9	53	0.175506679488189
9	53	0.175506679488189
10	52	0.0728982259959376
7	55	0.651439183894243
5	57	0.82484439739714
5	57	0.82484439739714
7	55	0.651439183894243
6	56	1
5	57	0.82484439739714
7	55	0.651439183894243
4	58	0.504534484937006
3	59	0.261498916807523
6	56	1
9	53	0.175506679488189
8	54	0.365885057761197
5	57	0.82484439739714
6	56	1
8	54	0.365885057761197
7	55	0.651439183894243
5	57	0.82484439739714
4	58	0.504534484937006
7	55	0.651439183894243
8	54	0.365885057761197
8	54	0.365885057761197
5	57	0.82484439739714
5	57	0.82484439739714
6	56	1
6	56	1
9	53	0.175506679488189
8	54	0.365885057761197
9	53	0.175506679488189
7	55	0.651439183894243
7	55	0.651439183894243
9	53	0.175506679488189
4	58	0.504534484937006
11	51	0.0389446603315589
5	57	0.82484439739714
9	53	0.175506679488189
6	56	1
9	53	0.175506679488189
8	54	0.365885057761197
4	58	0.504534484937006
5	57	0.82484439739714
6	56	1
2	60	0.111699601371734
6	56	1
3	59	0.261498916807523
9	53	0.175506679488189
4	58	0.504534484937006
10	52	0.0728982259959376
7	55	0.651439183894243
7	55	0.651439183894243
5	57	0.82484439739714
7	55	0.651439183894243
11	51	0.0389446603315589
6	56	1
6	56	1
2	60	0.111699601371734
6	56	1
6	56	1
7	55	0.651439183894243
3	59	0.261498916807523
7	55	0.651439183894243
10	52	0.0728982259959376
0	62	0.0027325655083995
9	53	0.175506679488189
8	54	0.365885057761197
5	57	0.82484439739714
5	57	0.82484439739714
0	62	0.0027325655083995
5	57	0.82484439739714
8	54	0.365885057761197
6	56	1
3	59	0.261498916807523
10	52	0.0728982259959376
7	55	0.651439183894243
5	57	0.82484439739714
8	54	0.365885057761197
5	57	0.82484439739714
4	58	0.504534484937006
8	54	0.365885057761197
6	56	1
7	55	0.651439183894243
4	58	0.504534484937006
7	55	0.651439183894243
6	56	1
10	52	0.0728982259959376
4	58	0.504534484937006
7	55	0.651439183894243
4	58	0.504534484937006
6	56	1
4	58	0.504534484937006
8	54	0.365885057761197
9	53	0.175506679488189
5	57	0.82484439739714
8	54	0.365885057761197
8	54	0.365885057761197
6	56	1
2	60	0.111699601371734
2	60	0.111699601371734
9	53	0.175506679488189
5	57	0.82484439739714
7	55	0.651439183894243
6	56	1
8	54	0.365885057761197
7	55	0.651439183894243
3	59	0.261498916807523
6	56	1
6	56	1
4	58	0.504534484937006
4	58	0.504534484937006
4	58	0.504534484937006
7	55	0.651439183894243
4	58	0.504534484937006
8	54	0.365885057761197
6	56	1
2	60	0.111699601371734
8	54	0.365885057761197
9	53	0.175506679488189
5	57	0.82484439739714
15	47	0.000323875871503182
6	56	1
2	60	0.111699601371734
11	51	0.0389446603315589
7	55	0.651439183894243
4	58	0.504534484937006
6	56	1
4	58	0.504534484937006
8	54	0.365885057761197
8	54	0.365885057761197
9	53	0.175506679488189
8	54	0.365885057761197
6	56	1
6	56	1
11	51	0.0389446603315589
9	53	0.175506679488189
3	59	0.261498916807523
7	55	0.651439183894243
9	53	0.175506679488189
6	56	1
5	57	0.82484439739714
6	56	1
4	58	0.504534484937006
9	53	0.175506679488189
10	52	0.0728982259959376
8	54	0.365885057761197
8	54	0.365885057761197
5	57	0.82484439739714
9	53	0.175506679488189
3	59	0.261498916807523
6	56	1
5	57	0.82484439739714
6	56	1
3	59	0.261498916807523
8	54	0.365885057761197
12	50	0.0117385831147885
9	53	0.175506679488189
3	59	0.261498916807523
5	57	0.82484439739714
6	56	1
11	51	0.0389446603315589
6	56	1
6	56	1
4	58	0.504534484937006
6	56	1
4	58	0.504534484937006
6	56	1
6	56	1
8	54	0.365885057761197
7	55	0.651439183894243
4	58	0.504534484937006
5	57	0.82484439739714
9	53	0.175506679488189
9	53	0.175506679488189
2	60	0.111699601371734
6	56	1
6	56	1
6	56	1
9	53	0.175506679488189
4	58	0.504534484937006
5	57	0.82484439739714
8	54	0.365885057761197
5	57	0.82484439739714
7	55	0.651439183894243
4	58	0.504534484937006
7	55	0.651439183894243
7	55	0.651439183894243
9	53	0.175506679488189
0	62	0.0027325655083995
7	55	0.651439183894243
7	55	0.651439183894243
6	56	1
6	56	1
5	57	0.82484439739714
7	55	0.651439183894243
8	54	0.365885057761197
4	58	0.504534484937006
6	56	1
7	55	0.651439183894243
4	58	0.504534484937006
9	53	0.175506679488189
5	57	0.82484439739714
7	55	0.651439183894243
8	54	0.365885057761197
5	57	0.82484439739714
5	57	0.82484439739714
5	57	0.82484439739714
2	60	0.111699601371734
5	57	0.82484439739714
3	59	0.261498916807523
6	56	1
1	61	0.0230655498944504
4	58	0.504534484937006
2	60	0.111699601371734
6	56	1
7	55	0.651439183894243
7	55	0.651439183894243
11	51	0.0389446603315589
10	52	0.0728982259959376
6	56	1
9	53	0.175506679488189
4	58	0.504534484937006
7	55	0.651439183894243
9	53	0.175506679488189
8	54	0.365885057761197
10	52	0.0728982259959376
5	57	0.82484439739714
7	55	0.651439183894243
11	51	0.0389446603315589
4	58	0.504534484937006
9	53	0.175506679488189
5	57	0.82484439739714
6	56	1
6	56	1
6	56	1
4	58	0.504534484937006
8	54	0.365885057761197
5	57	0.82484439739714
6	56	1
6	56	1
10	52	0.0728982259959376
4	58	0.504534484937006
6	56	1
6	56	1
6	56	1
5	57	0.82484439739714
6	56	1
5	57	0.82484439739714
5	57	0.82484439739714
6	56	1
4	58	0.504534484937006
5	57	0.82484439739714
4	58	0.504534484937006
9	53	0.175506679488189
7	55	0.651439183894243
6	56	1
5	57	0.82484439739714
9	53	0.175506679488189
3	59	0.261498916807523
6	56	1
7	55	0.651439183894243
3	59	0.261498916807523
2	60	0.111699601371734
4	58	0.504534484937006
11	51	0.0389446603315589
4	58	0.504534484937006
5	57	0.82484439739714
10	52	0.0728982259959376
5	57	0.82484439739714
4	58	0.504534484937006
2	60	0.111699601371734
5	57	0.82484439739714
5	57	0.82484439739714
8	54	0.365885057761197
7	55	0.651439183894243
3	59	0.261498916807523
5	57	0.82484439739714
5	57	0.82484439739714
4	58	0.504534484937006
7	55	0.651439183894243
4	58	0.504534484937006
5	57	0.82484439739714
5	57	0.82484439739714
4	58	0.504534484937006
8	54	0.365885057761197
6	56	1
9	53	0.175506679488189
6	56	1
6	56	1
6	56	1
5	57	0.82484439739714
9	53	0.175506679488189
2	60	0.111699601371734
6	56	1
7	55	0.651439183894243
5	57	0.82484439739714
9	53	0.175506679488189
4	58	0.504534484937006
5	57	0.82484439739714
9	53	0.175506679488189
3	59	0.261498916807523
5	57	0.82484439739714
9	53	0.175506679488189
6	56	1
4	58	0.504534484937006
6	56	1
6	56	1
8	54	0.365885057761197
6	56	1
4	58	0.504534484937006
9	53	0.175506679488189
4	58	0.504534484937006
5	57	0.82484439739714
5	57	0.82484439739714
3	59	0.261498916807523
3	59	0.261498916807523
4	58	0.504534484937006
7	55	0.651439183894243
7	55	0.651439183894243
9	53	0.175506679488189
6	56	1
9	53	0.175506679488189
7	55	0.651439183894243
3	59	0.261498916807523
3	59	0.261498916807523
5	57	0.82484439739714
4	58	0.504534484937006
6	56	1
9	53	0.175506679488189
6	56	1
5	57	0.82484439739714
4	58	0.504534484937006
8	54	0.365885057761197
7	55	0.651439183894243
5	57	0.82484439739714
8	54	0.365885057761197
5	57	0.82484439739714
4	58	0.504534484937006
6	56	1
9	53	0.175506679488189
7	55	0.651439183894243
6	56	1
6	56	1
9	53	0.175506679488189
5	57	0.82484439739714
9	53	0.175506679488189
4	58	0.504534484937006
8	54	0.365885057761197
6	56	1
6	56	1
6	56	1
8	54	0.365885057761197
5	57	0.82484439739714
8	54	0.365885057761197
8	54	0.365885057761197
8	54	0.365885057761197
7	55	0.651439183894243
9	53	0.175506679488189
7	55	0.651439183894243
5	57	0.82484439739714
3	59	0.261498916807523
5	57	0.82484439739714
5	57	0.82484439739714
7	55	0.651439183894243
6	56	1
2	60	0.111699601371734
4	58	0.504534484937006
5	57	0.82484439739714
4	58	0.504534484937006
6	56	1
5	57	0.82484439739714
6	56	1
7	55	0.651439183894243
4	58	0.504534484937006
5	57	0.82484439739714
6	56	1
5	57	0.82484439739714
3	59	0.261498916807523
3	59	0.261498916807523
4	58	0.504534484937006
3	59	0.261498916807523
8	54	0.365885057761197
3	59	0.261498916807523
8	54	0.365885057761197
5	57	0.82484439739714
11	51	0.0389446603315589
4	58	0.504534484937006
1	61	0.0230655498944504
4	58	0.504534484937006
4	58	0.504534484937006
5	57	0.82484439739714
4	58	0.504534484937006
6	56	1
5	57	0.82484439739714
5	57	0.82484439739714
7	55	0.651439183894243
2	60	0.111699601371734
6	56	1
5	57	0.82484439739714
2	60	0.111699601371734
1	61	0.0230655498944504
10	52	0.0728982259959376
8	54	0.365885057761197
5	57	0.82484439739714
6	56	1
6	56	1
4	58	0.504534484937006
6	56	1
7	55	0.651439183894243
4	58	0.504534484937006
6	56	1
5	57	0.82484439739714
5	57	0.82484439739714
4	58	0.504534484937006
3	59	0.261498916807523
6	56	1
9	53	0.175506679488189
10	52	0.0728982259959376
8	54	0.365885057761197
5	57	0.82484439739714
5	57	0.82484439739714
6	56	1
6	56	1
6	56	1
6	56	1
8	54	0.365885057761197
6	56	1
3	59	0.261498916807523
4	58	0.504534484937006
4	58	0.504534484937006
2	60	0.111699601371734
6	56	1
3	59	0.261498916807523
6	56	1
4	58	0.504534484937006
3	59	0.261498916807523
12	50	0.0117385831147885
8	54	0.365885057761197
5	57	0.82484439739714
8	54	0.365885057761197
5	57	0.82484439739714
5	57	0.82484439739714
3	59	0.261498916807523
9	53	0.175506679488189
8	54	0.365885057761197
7	55	0.651439183894243
2	60	0.111699601371734
4	58	0.504534484937006
7	55	0.651439183894243
8	54	0.365885057761197
10	52	0.0728982259959376
6	56	1
7	55	0.651439183894243
5	57	0.82484439739714
5	57	0.82484439739714
8	54	0.365885057761197
6	56	1
8	54	0.365885057761197
2	60	0.111699601371734
6	56	1
5	57	0.82484439739714
7	55	0.651439183894243
7	55	0.651439183894243
6	56	1
3	59	0.261498916807523
4	58	0.504534484937006
4	58	0.504534484937006
6	56	1
5	57	0.82484439739714
6	56	1
8	54	0.365885057761197
9	53	0.175506679488189
7	55	0.651439183894243
5	57	0.82484439739714
4	58	0.504534484937006
5	57	0.82484439739714
10	52	0.0728982259959376
6	56	1
5	57	0.82484439739714
6	56	1
9	53	0.175506679488189
10	52	0.0728982259959376
3	59	0.261498916807523
4	58	0.504534484937006
9	53	0.175506679488189
6	56	1
5	57	0.82484439739714
7	55	0.651439183894243
3	59	0.261498916807523
6	56	1
9	53	0.175506679488189
1	61	0.0230655498944504
5	57	0.82484439739714
7	55	0.651439183894243
6	56	1
6	56	1
10	52	0.0728982259959376
4	58	0.504534484937006
4	58	0.504534484937006
9	53	0.175506679488189
7	55	0.651439183894243
5	57	0.82484439739714
7	55	0.651439183894243
7	55	0.651439183894243
8	54	0.365885057761197
6	56	1
3	59	0.261498916807523
6	56	1
4	58	0.504534484937006
6	56	1
4	58	0.504534484937006
4	58	0.504534484937006
4	58	0.504534484937006
6	56	1
3	59	0.261498916807523
9	53	0.175506679488189
7	55	0.651439183894243
4	58	0.504534484937006
11	51	0.0389446603315589
6	56	1
3	59	0.261498916807523
7	55	0.651439183894243
11	51	0.0389446603315589
6	56	1
2	60	0.111699601371734
6	56	1
5	57	0.82484439739714
4	58	0.504534484937006
6	56	1
7	55	0.651439183894243
7	55	0.651439183894243
5	57	0.82484439739714
3	59	0.261498916807523
6	56	1
4	58	0.504534484937006
5	57	0.82484439739714
13	49	0.00516115452585273
7	55	0.651439183894243
5	57	0.82484439739714
4	58	0.504534484937006
5	57	0.82484439739714
6	56	1
9	53	0.175506679488189
2	60	0.111699601371734
8	54	0.365885057761197
7	55	0.651439183894243
6	56	1
6	56	1
8	54	0.365885057761197
7	55	0.651439183894243
8	54	0.365885057761197
9	53	0.175506679488189
3	59	0.261498916807523
2	60	0.111699601371734
11	51	0.0389446603315589
4	58	0.504534484937006
8	54	0.365885057761197
4	58	0.504534484937006
5	57	0.82484439739714
9	53	0.175506679488189
1	61	0.0230655498944504
11	51	0.0389446603315589
7	55	0.651439183894243
8	54	0.365885057761197
5	57	0.82484439739714
3	59	0.261498916807523
7	55	0.651439183894243
6	56	1
5	57	0.82484439739714
7	55	0.651439183894243
7	55	0.651439183894243
6	56	1
8	54	0.365885057761197
6	56	1
7	55	0.651439183894243
6	56	1
8	54	0.365885057761197
5	57	0.82484439739714
5	57	0.82484439739714
5	57	0.82484439739714
4	58	0.504534484937006
2	60	0.111699601371734
10	52	0.0728982259959376
3	59	0.261498916807523
9	53	0.175506679488189
5	57	0.82484439739714
4	58	0.504534484937006
9	53	0.175506679488189
7	55	0.651439183894243
3	59	0.261498916807523
2	60	0.111699601371734
4	58	0.504534484937006
4	58	0.504534484937006
8	54	0.365885057761197
10	52	0.0728982259959376
12	50	0.0117385831147885
5	57	0.82484439739714
3	59	0.261498916807523
3	59	0.261498916807523
3	59	0.261498916807523
5	57	0.82484439739714
5	57	0.82484439739714
12	50	0.0117385831147885
8	54	0.365885057761197
5	57	0.82484439739714
4	58	0.504534484937006
4	58	0.504534484937006
7	55	0.651439183894243
6	56	1
3	59	0.261498916807523
5	57	0.82484439739714
5	57	0.82484439739714
7	55	0.651439183894243
7	55	0.651439183894243
7	55	0.651439183894243
6	56	1
7	55	0.651439183894243
6	56	1
4	58	0.504534484937006
7	55	0.651439183894243
5	57	0.82484439739714
4	58	0.504534484937006
1	61	0.0230655498944504
8	54	0.365885057761197
4	58	0.504534484937006
3	59	0.261498916807523
7	55	0.651439183894243
7	55	0.651439183894243
4	58	0.504534484937006
5	57	0.82484439739714
5	57	0.82484439739714
5	57	0.82484439739714
7	55	0.651439183894243
4	58	0.504534484937006
6	56	1
5	57	0.82484439739714
5	57	0.82484439739714
7	55	0.651439183894243
4	58	0.504534484937006
3	59	0.261498916807523
6	56	1
2	60	0.111699601371734
5	57	0.82484439739714
5	57	0.82484439739714
8	54	0.365885057761197
5	57	0.82484439739714
7	55	0.651439183894243
7	55	0.651439183894243
11	51	0.0389446603315589
7	55	0.651439183894243
6	56	1
4	58	0.504534484937006
4	58	0.504534484937006
8	54	0.365885057761197
8	54	0.365885057761197
11	51	0.0389446603315589
5	57	0.82484439739714
6	56	1
7	55	0.651439183894243
5	57	0.82484439739714
7	55	0.651439183894243
7	55	0.651439183894243
6	56	1
5	57	0.82484439739714
8	54	0.365885057761197
9	53	0.175506679488189
8	54	0.365885057761197
5	57	0.82484439739714
9	53	0.175506679488189
5	57	0.82484439739714
7	55	0.651439183894243
2	60	0.111699601371734
5	57	0.82484439739714
4	58	0.504534484937006
4	58	0.504534484937006
9	53	0.175506679488189
7	55	0.651439183894243
7	55	0.651439183894243
6	56	1
8	54	0.365885057761197
6	56	1
9	53	0.175506679488189
5	57	0.82484439739714
8	54	0.365885057761197
5	57	0.82484439739714
11	51	0.0389446603315589
10	52	0.0728982259959376
8	54	0.365885057761197
6	56	1
8	54	0.365885057761197
5	57	0.82484439739714
6	56	1
5	57	0.82484439739714
4	58	0.504534484937006
4	58	0.504534484937006
5	57	0.82484439739714
7	55	0.651439183894243
5	57	0.82484439739714
6	56	1
6	56	1
3	59	0.261498916807523
7	55	0.651439183894243
3	59	0.261498916807523
4	58	0.504534484937006
9	53	0.175506679488189
3	59	0.261498916807523
7	55	0.651439183894243
8	54	0.365885057761197
6	56	1
4	58	0.504534484937006
6	56	1
2	60	0.111699601371734
5	57	0.82484439739714
8	54	0.365885057761197
12	50	0.0117385831147885
4	58	0.504534484937006
5	57	0.82484439739714
8	54	0.365885057761197
7	55	0.651439183894243
6	56	1
4	58	0.504534484937006
5	57	0.82484439739714
5	57	0.82484439739714
5	57	0.82484439739714
11	51	0.0389446603315589
4	58	0.504534484937006
8	54	0.365885057761197
4	58	0.504534484937006
8	54	0.365885057761197
8	54	0.365885057761197
6	56	1
8	54	0.365885057761197
8	54	0.365885057761197
6	56	1
8	54	0.365885057761197
4	58	0.504534484937006
6	56	1
2	60	0.111699601371734
6	56	1
5	57	0.82484439739714
2	60	0.111699601371734
2	60	0.111699601371734
3	59	0.261498916807523
6	56	1
6	56	1
6	56	1
10	52	0.0728982259959376
4	58	0.504534484937006
10	52	0.0728982259959376
4	58	0.504534484937006
3	59	0.261498916807523
4	58	0.504534484937006
7	55	0.651439183894243
1	61	0.0230655498944504
4	58	0.504534484937006
4	58	0.504534484937006
2	60	0.111699601371734
9	53	0.175506679488189
3	59	0.261498916807523
7	55	0.651439183894243
9	53	0.175506679488189
8	54	0.365885057761197
7	55	0.651439183894243
7	55	0.651439183894243
3	59	0.261498916807523
6	56	1
7	55	0.651439183894243
7	55	0.651439183894243
6	56	1
9	53	0.175506679488189
8	54	0.365885057761197
4	58	0.504534484937006
9	53	0.175506679488189
4	58	0.504534484937006
6	56	1
7	55	0.651439183894243
4	58	0.504534484937006
8	54	0.365885057761197
6	56	1
7	55	0.651439183894243
6	56	1
4	58	0.504534484937006
4	58	0.504534484937006
10	52	0.0728982259959376
3	59	0.261498916807523
8	54	0.365885057761197
6	56	1
10	52	0.0728982259959376
5	57	0.82484439739714
7	55	0.651439183894243
5	57	0.82484439739714
2	60	0.111699601371734
3	59	0.261498916807523
5	57	0.82484439739714
5	57	0.82484439739714
7	55	0.651439183894243
6	56	1
4	58	0.504534484937006
4	58	0.504534484937006
6	56	1
8	54	0.365885057761197
6	56	1
7	55	0.651439183894243
5	57	0.82484439739714
4	58	0.504534484937006
4	58	0.504534484937006
5	57	0.82484439739714
7	55	0.651439183894243
6	56	1
4	58	0.504534484937006
6	56	1
8	54	0.365885057761197
5	57	0.82484439739714
6	56	1
11	51	0.0389446603315589
5	57	0.82484439739714
5	57	0.82484439739714
7	55	0.651439183894243
5	57	0.82484439739714
3	59	0.261498916807523
8	54	0.365885057761197
9	53	0.175506679488189
9	53	0.175506679488189
6	56	1
10	52	0.0728982259959376
7	55	0.651439183894243
6	56	1
5	57	0.82484439739714
4	58	0.504534484937006
7	55	0.651439183894243
5	57	0.82484439739714
7	55	0.651439183894243
4	58	0.504534484937006
3	59	0.261498916807523
5	57	0.82484439739714
7	55	0.651439183894243
7	55	0.651439183894243
5	57	0.82484439739714
12	50	0.0117385831147885
5	57	0.82484439739714
[truncated: 8,001 more rows]
