# Supplementary material for: Genomic and epigenomic integrative subtypes of renal cell carcinoma in a Japanese cohort
Source: Nat Commun. 2023 Dec 16;14:8383. doi: 10.1038/s41467-023-44159-1 (PMC10725467; doi:10.1038/s41467-023-44159-1)
Supplement: Supplementary file 6 — Source Data [file 41467_2023_44159_MOESM6_ESM.zip › Source_Data/Figure1c.txt]

cytoband	Gain_early (n=62)	Gain_early (%)	Gain_advanced (n=32)	Gain_advanced (%)	Gain_P-value	Loss_early (n=62)	Loss_early (%)	Loss_advanced (n=32)	Loss_advanced (%)	Loss_P-value
1p36.33	3	0.048387097	4	0.125	0.223933637	3	0.048387097	9	0.28125	0.002494067
1p36.32	3	0.048387097	4	0.125	0.223933637	3	0.048387097	9	0.28125	0.002494067
1p36.31	3	0.048387097	3	0.09375	0.405854554	3	0.048387097	11	0.34375	0.00030576
1p36.23	3	0.048387097	4	0.125	0.223933637	4	0.064516129	9	0.28125	0.008848487
1p36.22	3	0.048387097	4	0.125	0.223933637	4	0.064516129	9	0.28125	0.008848487
1p36.21	3	0.048387097	5	0.15625	0.11615633	5	0.080645161	9	0.28125	0.014453975
1p36.13	3	0.048387097	4	0.125	0.223933637	5	0.080645161	11	0.34375	0.00271999
1p36.12	3	0.048387097	3	0.09375	0.405854554	5	0.080645161	11	0.34375	0.00271999
1p36.11	3	0.048387097	3	0.09375	0.405854554	5	0.080645161	12	0.375	0.001146168
1p35.3	3	0.048387097	3	0.09375	0.405854554	5	0.080645161	12	0.375	0.001146168
1p35.2	3	0.048387097	3	0.09375	0.405854554	4	0.064516129	10	0.3125	0.004039291
1p35.1	3	0.048387097	3	0.09375	0.405854554	4	0.064516129	10	0.3125	0.004039291
1p34.3	3	0.048387097	4	0.125	0.223933637	4	0.064516129	9	0.28125	0.008848487
1p34.2	3	0.048387097	4	0.125	0.223933637	3	0.048387097	9	0.28125	0.002494067
1p34.1	3	0.048387097	4	0.125	0.223933637	3	0.048387097	8	0.25	0.006589743
1p33	3	0.048387097	4	0.125	0.223933637	3	0.048387097	8	0.25	0.006589743
1p32.3	3	0.048387097	4	0.125	0.223933637	3	0.048387097	8	0.25	0.006589743
1p32.2	3	0.048387097	4	0.125	0.223933637	3	0.048387097	8	0.25	0.006589743
1p32.1	3	0.048387097	4	0.125	0.223933637	3	0.048387097	8	0.25	0.006589743
1p31.3	3	0.048387097	4	0.125	0.223933637	3	0.048387097	8	0.25	0.006589743
1p31.2	3	0.048387097	5	0.15625	0.11615633	4	0.064516129	8	0.25	0.019304571
1p31.1	3	0.048387097	5	0.15625	0.11615633	4	0.064516129	6	0.1875	0.084282964
1p22.3	3	0.048387097	5	0.15625	0.11615633	4	0.064516129	6	0.1875	0.084282964
1p22.2	3	0.048387097	6	0.1875	0.057915865	4	0.064516129	6	0.1875	0.084282964
1p22.1	3	0.048387097	6	0.1875	0.057915865	4	0.064516129	6	0.1875	0.084282964
1p21.3	3	0.048387097	6	0.1875	0.057915865	4	0.064516129	6	0.1875	0.084282964
1p21.2	3	0.048387097	6	0.1875	0.057915865	4	0.064516129	6	0.1875	0.084282964
1p21.1	3	0.048387097	6	0.1875	0.057915865	4	0.064516129	6	0.1875	0.084282964
1p13.3	3	0.048387097	6	0.1875	0.057915865	4	0.064516129	6	0.1875	0.084282964
1p13.2	3	0.048387097	6	0.1875	0.057915865	4	0.064516129	5	0.15625	0.265245432
1p13.1	3	0.048387097	6	0.1875	0.057915865	4	0.064516129	5	0.15625	0.265245432
1p12	3	0.048387097	6	0.1875	0.057915865	3	0.048387097	4	0.125	0.223933637
1p11.2	3	0.048387097	6	0.1875	0.057915865	2	0.032258065	3	0.09375	0.333046438
1p11.1	4	0.064516129	5	0.15625	0.265245432	0	0	4	0.125	0.011792093
1q11	4	0.064516129	5	0.15625	0.265245432	0	0	4	0.125	0.011792093
1q12	4	0.064516129	5	0.15625	0.265245432	0	0	4	0.125	0.011792093
1q21.1	5	0.080645161	9	0.28125	0.014453975	1	0.016129032	1	0.03125	1
1q21.2	6	0.096774194	11	0.34375	0.004912998	1	0.016129032	1	0.03125	1
1q21.3	8	0.129032258	12	0.375	0.008241164	1	0.016129032	1	0.03125	1
1q22	8	0.129032258	12	0.375	0.008241164	1	0.016129032	1	0.03125	1
1q23.1	7	0.112903226	11	0.34375	0.011699552	1	0.016129032	1	0.03125	1
1q23.2	6	0.096774194	11	0.34375	0.004912998	1	0.016129032	1	0.03125	1
1q23.3	6	0.096774194	11	0.34375	0.004912998	1	0.016129032	1	0.03125	1
1q24.1	6	0.096774194	11	0.34375	0.004912998	1	0.016129032	1	0.03125	1
1q24.2	6	0.096774194	12	0.375	0.002027508	2	0.032258065	1	0.03125	1
1q24.3	6	0.096774194	12	0.375	0.002027508	2	0.032258065	1	0.03125	1
1q25.1	6	0.096774194	12	0.375	0.002027508	2	0.032258065	1	0.03125	1
1q25.2	6	0.096774194	12	0.375	0.002027508	3	0.048387097	1	0.03125	1
1q25.3	7	0.112903226	12	0.375	0.00552981	1	0.016129032	1	0.03125	1
1q31.1	6	0.096774194	13	0.40625	0.000805619	1	0.016129032	1	0.03125	1
1q31.2	6	0.096774194	13	0.40625	0.000805619	2	0.032258065	1	0.03125	1
1q31.3	6	0.096774194	13	0.40625	0.000805619	1	0.016129032	1	0.03125	1
1q32.1	6	0.096774194	13	0.40625	0.000805619	1	0.016129032	1	0.03125	1
1q32.2	6	0.096774194	14	0.4375	0.000312374	1	0.016129032	1	0.03125	1
1q32.3	6	0.096774194	14	0.4375	0.000312374	1	0.016129032	1	0.03125	1
1q41	6	0.096774194	14	0.4375	0.000312374	1	0.016129032	2	0.0625	0.266419981
1q42.11	6	0.096774194	13	0.40625	0.000805619	2	0.032258065	2	0.0625	0.60313507
1q42.12	6	0.096774194	13	0.40625	0.000805619	2	0.032258065	2	0.0625	0.60313507
1q42.13	6	0.096774194	13	0.40625	0.000805619	2	0.032258065	2	0.0625	0.60313507
1q42.2	6	0.096774194	13	0.40625	0.000805619	3	0.048387097	2	0.0625	1
1q42.3	6	0.096774194	13	0.40625	0.000805619	3	0.048387097	2	0.0625	1
1q43	6	0.096774194	13	0.40625	0.000805619	3	0.048387097	2	0.0625	1
1q44	6	0.096774194	13	0.40625	0.000805619	3	0.048387097	2	0.0625	1
2p25.3	6	0.096774194	7	0.21875	0.123085275	1	0.016129032	2	0.0625	0.266419981
2p25.2	6	0.096774194	7	0.21875	0.123085275	1	0.016129032	2	0.0625	0.266419981
2p25.1	6	0.096774194	7	0.21875	0.123085275	1	0.016129032	2	0.0625	0.266419981
2p24.3	6	0.096774194	7	0.21875	0.123085275	1	0.016129032	2	0.0625	0.266419981
2p24.2	6	0.096774194	7	0.21875	0.123085275	1	0.016129032	2	0.0625	0.266419981
2p24.1	6	0.096774194	7	0.21875	0.123085275	1	0.016129032	2	0.0625	0.266419981
2p23.3	6	0.096774194	7	0.21875	0.123085275	1	0.016129032	2	0.0625	0.266419981
2p23.2	6	0.096774194	7	0.21875	0.123085275	1	0.016129032	2	0.0625	0.266419981
2p23.1	6	0.096774194	7	0.21875	0.123085275	1	0.016129032	2	0.0625	0.266419981
2p22.3	6	0.096774194	7	0.21875	0.123085275	1	0.016129032	2	0.0625	0.266419981
2p22.2	6	0.096774194	7	0.21875	0.123085275	1	0.016129032	2	0.0625	0.266419981
2p22.1	6	0.096774194	7	0.21875	0.123085275	1	0.016129032	2	0.0625	0.266419981
2p21	6	0.096774194	7	0.21875	0.123085275	1	0.016129032	2	0.0625	0.266419981
2p16.3	7	0.112903226	7	0.21875	0.223272479	1	0.016129032	1	0.03125	1
2p16.2	7	0.112903226	7	0.21875	0.223272479	1	0.016129032	1	0.03125	1
2p16.1	7	0.112903226	7	0.21875	0.223272479	1	0.016129032	1	0.03125	1
2p15	7	0.112903226	7	0.21875	0.223272479	1	0.016129032	1	0.03125	1
2p14	7	0.112903226	7	0.21875	0.223272479	1	0.016129032	1	0.03125	1
2p13.3	7	0.112903226	7	0.21875	0.223272479	1	0.016129032	1	0.03125	1
2p13.2	7	0.112903226	7	0.21875	0.223272479	1	0.016129032	1	0.03125	1
2p13.1	7	0.112903226	7	0.21875	0.223272479	1	0.016129032	1	0.03125	1
2p12	7	0.112903226	7	0.21875	0.223272479	1	0.016129032	1	0.03125	1
2p11.2	7	0.112903226	7	0.21875	0.223272479	1	0.016129032	1	0.03125	1
2p11.1	7	0.112903226	7	0.21875	0.223272479	1	0.016129032	1	0.03125	1
2q11.1	7	0.112903226	7	0.21875	0.223272479	1	0.016129032	1	0.03125	1
2q11.2	8	0.129032258	7	0.21875	0.37262847	1	0.016129032	1	0.03125	1
2q12.1	8	0.129032258	7	0.21875	0.37262847	1	0.016129032	1	0.03125	1
2q12.2	8	0.129032258	7	0.21875	0.37262847	1	0.016129032	1	0.03125	1
2q12.3	8	0.129032258	7	0.21875	0.37262847	1	0.016129032	1	0.03125	1
2q13	8	0.129032258	7	0.21875	0.37262847	1	0.016129032	1	0.03125	1
2q14.1	8	0.129032258	7	0.21875	0.37262847	1	0.016129032	1	0.03125	1
2q14.2	8	0.129032258	7	0.21875	0.37262847	1	0.016129032	1	0.03125	1
2q14.3	8	0.129032258	7	0.21875	0.37262847	1	0.016129032	1	0.03125	1
2q21.1	8	0.129032258	7	0.21875	0.37262847	1	0.016129032	1	0.03125	1
2q21.2	8	0.129032258	7	0.21875	0.37262847	1	0.016129032	1	0.03125	1
2q21.3	8	0.129032258	7	0.21875	0.37262847	1	0.016129032	1	0.03125	1
2q22.1	8	0.129032258	8	0.25	0.156827514	1	0.016129032	1	0.03125	1
2q22.2	8	0.129032258	8	0.25	0.156827514	1	0.016129032	2	0.0625	0.266419981
2q22.3	8	0.129032258	8	0.25	0.156827514	1	0.016129032	2	0.0625	0.266419981
2q23.1	8	0.129032258	8	0.25	0.156827514	1	0.016129032	2	0.0625	0.266419981
2q23.2	8	0.129032258	8	0.25	0.156827514	1	0.016129032	3	0.09375	0.112634821
2q23.3	8	0.129032258	8	0.25	0.156827514	1	0.016129032	3	0.09375	0.112634821
2q24.1	7	0.112903226	8	0.25	0.134917805	1	0.016129032	1	0.03125	1
2q24.2	7	0.112903226	8	0.25	0.134917805	1	0.016129032	1	0.03125	1
2q24.3	8	0.129032258	10	0.3125	0.05096637	1	0.016129032	1	0.03125	1
2q31.1	8	0.129032258	10	0.3125	0.05096637	1	0.016129032	1	0.03125	1
2q31.2	8	0.129032258	10	0.3125	0.05096637	1	0.016129032	2	0.0625	0.266419981
2q31.3	8	0.129032258	10	0.3125	0.05096637	2	0.032258065	2	0.0625	0.60313507
2q32.1	8	0.129032258	8	0.25	0.156827514	2	0.032258065	1	0.03125	1
2q32.2	8	0.129032258	8	0.25	0.156827514	2	0.032258065	1	0.03125	1
2q32.3	8	0.129032258	8	0.25	0.156827514	2	0.032258065	1	0.03125	1
2q33.1	8	0.129032258	8	0.25	0.156827514	3	0.048387097	1	0.03125	1
2q33.2	7	0.112903226	9	0.28125	0.047907449	4	0.064516129	1	0.03125	0.658255199
2q33.3	7	0.112903226	9	0.28125	0.047907449	5	0.080645161	1	0.03125	0.660175114
2q34	7	0.112903226	8	0.25	0.134917805	7	0.112903226	2	0.0625	0.713340107
2q35	6	0.096774194	8	0.25	0.066811609	8	0.129032258	2	0.0625	0.485698427
2q36.1	6	0.096774194	8	0.25	0.066811609	8	0.129032258	3	0.09375	0.743852925
2q36.2	6	0.096774194	8	0.25	0.066811609	8	0.129032258	3	0.09375	0.743852925
2q36.3	6	0.096774194	9	0.28125	0.034928554	8	0.129032258	3	0.09375	0.743852925
2q37.1	6	0.096774194	9	0.28125	0.034928554	7	0.112903226	3	0.09375	1
2q37.2	6	0.096774194	8	0.25	0.066811609	7	0.112903226	3	0.09375	1
2q37.3	6	0.096774194	8	0.25	0.066811609	7	0.112903226	3	0.09375	1
3p26.3	0	0	0	0	1	54	0.870967742	30	0.9375	0.485698427
3p26.2	0	0	0	0	1	53	0.85483871	30	0.9375	0.321651883
3p26.1	0	0	0	0	1	54	0.870967742	30	0.9375	0.485698427
3p25.3	0	0	0	0	1	55	0.887096774	30	0.9375	0.713340107
3p25.2	0	0	0	0	1	55	0.887096774	30	0.9375	0.713340107
3p25.1	0	0	0	0	1	55	0.887096774	30	0.9375	0.713340107
3p24.3	0	0	0	0	1	55	0.887096774	30	0.9375	0.713340107
3p24.2	0	0	0	0	1	55	0.887096774	30	0.9375	0.713340107
3p24.1	0	0	0	0	1	55	0.887096774	30	0.9375	0.713340107
3p23	0	0	0	0	1	55	0.887096774	30	0.9375	0.713340107
3p22.3	0	0	0	0	1	55	0.887096774	30	0.9375	0.713340107
3p22.2	0	0	0	0	1	55	0.887096774	30	0.9375	0.713340107
3p22.1	0	0	0	0	1	55	0.887096774	30	0.9375	0.713340107
3p21.33	0	0	0	0	1	55	0.887096774	30	0.9375	0.713340107
3p21.32	0	0	0	0	1	55	0.887096774	30	0.9375	0.713340107
3p21.31	0	0	0	0	1	55	0.887096774	30	0.9375	0.713340107
3p21.2	0	0	0	0	1	55	0.887096774	30	0.9375	0.713340107
3p21.1	0	0	0	0	1	54	0.870967742	30	0.9375	0.485698427
3p14.3	0	0	0	0	1	53	0.85483871	29	0.90625	0.745395979
3p14.2	0	0	0	0	1	53	0.85483871	28	0.875	1
3p14.1	0	0	1	0.03125	0.340425532	51	0.822580645	27	0.84375	1
3p13	0	0	0	0	1	47	0.758064516	28	0.875	0.278342754
3p12.3	1	0.016129032	0	0	1	43	0.693548387	28	0.875	0.075595027
3p12.2	1	0.016129032	2	0.0625	0.266419981	40	0.64516129	24	0.75	0.356057768
3p12.1	1	0.016129032	3	0.09375	0.112634821	39	0.629032258	19	0.59375	0.823919475
3p11.2	1	0.016129032	3	0.09375	0.112634821	35	0.564516129	16	0.5	0.663007939
3p11.1	1	0.016129032	3	0.09375	0.112634821	33	0.532258065	17	0.53125	1
3q11.1	1	0.016129032	4	0.125	0.044285861	29	0.467741935	13	0.40625	0.663317774
3q11.2	1	0.016129032	5	0.15625	0.016447099	25	0.403225806	11	0.34375	0.657216019
3q12.1	1	0.016129032	5	0.15625	0.016447099	24	0.387096774	11	0.34375	0.822414513
3q12.2	1	0.016129032	5	0.15625	0.016447099	24	0.387096774	11	0.34375	0.822414513
3q12.3	1	0.016129032	5	0.15625	0.016447099	23	0.370967742	11	0.34375	0.824951449
3q13.11	1	0.016129032	6	0.1875	0.005817754	23	0.370967742	10	0.3125	0.652019697
3q13.12	1	0.016129032	6	0.1875	0.005817754	23	0.370967742	10	0.3125	0.652019697
3q13.13	1	0.016129032	5	0.15625	0.016447099	22	0.35483871	11	0.34375	1
3q13.2	1	0.016129032	5	0.15625	0.016447099	21	0.338709677	10	0.3125	1
3q13.31	1	0.016129032	5	0.15625	0.016447099	20	0.322580645	10	0.3125	1
3q13.32	1	0.016129032	5	0.15625	0.016447099	19	0.306451613	9	0.28125	1
3q13.33	1	0.016129032	6	0.1875	0.005817754	19	0.306451613	7	0.21875	0.46808005
3q21.1	1	0.016129032	6	0.1875	0.005817754	19	0.306451613	5	0.15625	0.138923142
3q21.2	1	0.016129032	6	0.1875	0.005817754	19	0.306451613	5	0.15625	0.138923142
3q21.3	1	0.016129032	6	0.1875	0.005817754	18	0.290322581	5	0.15625	0.207242292
3q22.1	1	0.016129032	6	0.1875	0.005817754	16	0.258064516	5	0.15625	0.30651829
3q22.2	1	0.016129032	6	0.1875	0.005817754	16	0.258064516	5	0.15625	0.30651829
3q22.3	1	0.016129032	6	0.1875	0.005817754	15	0.241935484	5	0.15625	0.429839307
3q23	1	0.016129032	7	0.21875	0.001969198	13	0.209677419	4	0.125	0.402810073
3q24	1	0.016129032	7	0.21875	0.001969198	13	0.209677419	3	0.09375	0.246621509
3q25.1	2	0.032258065	7	0.21875	0.006623266	13	0.209677419	2	0.0625	0.079264339
3q25.2	2	0.032258065	7	0.21875	0.006623266	13	0.209677419	3	0.09375	0.246621509
3q25.31	2	0.032258065	7	0.21875	0.006623266	13	0.209677419	2	0.0625	0.079264339
3q25.32	3	0.048387097	7	0.21875	0.028370973	12	0.193548387	2	0.0625	0.128290564
3q25.33	3	0.048387097	7	0.21875	0.028370973	12	0.193548387	2	0.0625	0.128290564
3q26.1	3	0.048387097	7	0.21875	0.028370973	12	0.193548387	2	0.0625	0.128290564
3q26.2	3	0.048387097	7	0.21875	0.028370973	12	0.193548387	2	0.0625	0.128290564
3q26.31	3	0.048387097	7	0.21875	0.028370973	12	0.193548387	2	0.0625	0.128290564
3q26.32	3	0.048387097	7	0.21875	0.028370973	12	0.193548387	2	0.0625	0.128290564
3q26.33	3	0.048387097	7	0.21875	0.028370973	12	0.193548387	2	0.0625	0.128290564
3q27.1	3	0.048387097	7	0.21875	0.028370973	12	0.193548387	2	0.0625	0.128290564
3q27.2	3	0.048387097	7	0.21875	0.028370973	12	0.193548387	3	0.09375	0.250190845
3q27.3	3	0.048387097	7	0.21875	0.028370973	12	0.193548387	2	0.0625	0.128290564
3q28	3	0.048387097	7	0.21875	0.028370973	12	0.193548387	2	0.0625	0.128290564
3q29	3	0.048387097	7	0.21875	0.028370973	12	0.193548387	2	0.0625	0.128290564
4p16.3	4	0.064516129	4	0.125	0.43774428	4	0.064516129	7	0.21875	0.041146767
4p16.2	4	0.064516129	4	0.125	0.43774428	4	0.064516129	7	0.21875	0.041146767
4p16.1	4	0.064516129	4	0.125	0.43774428	4	0.064516129	7	0.21875	0.041146767
4p15.33	4	0.064516129	4	0.125	0.43774428	4	0.064516129	7	0.21875	0.041146767
4p15.32	4	0.064516129	4	0.125	0.43774428	4	0.064516129	7	0.21875	0.041146767
4p15.31	4	0.064516129	4	0.125	0.43774428	4	0.064516129	7	0.21875	0.041146767
4p15.2	4	0.064516129	4	0.125	0.43774428	4	0.064516129	7	0.21875	0.041146767
4p15.1	4	0.064516129	4	0.125	0.43774428	4	0.064516129	7	0.21875	0.041146767
4p14	4	0.064516129	4	0.125	0.43774428	4	0.064516129	6	0.1875	0.084282964
4p13	4	0.064516129	4	0.125	0.43774428	4	0.064516129	6	0.1875	0.084282964
4p12	4	0.064516129	4	0.125	0.43774428	4	0.064516129	7	0.21875	0.041146767
4p11	4	0.064516129	4	0.125	0.43774428	4	0.064516129	7	0.21875	0.041146767
4q11	1	0.016129032	4	0.125	0.044285861	6	0.096774194	7	0.21875	0.123085275
4q12	3	0.048387097	3	0.09375	0.405854554	5	0.080645161	8	0.25	0.031444631
4q13.1	3	0.048387097	3	0.09375	0.405854554	5	0.080645161	8	0.25	0.031444631
4q13.2	3	0.048387097	2	0.0625	1	5	0.080645161	8	0.25	0.031444631
4q13.3	3	0.048387097	2	0.0625	1	5	0.080645161	9	0.28125	0.014453975
4q21.1	3	0.048387097	1	0.03125	1	5	0.080645161	10	0.3125	0.006366093
4q21.21	3	0.048387097	1	0.03125	1	5	0.080645161	10	0.3125	0.006366093
4q21.22	3	0.048387097	1	0.03125	1	5	0.080645161	10	0.3125	0.006366093
4q21.23	3	0.048387097	1	0.03125	1	5	0.080645161	10	0.3125	0.006366093
4q21.3	3	0.048387097	1	0.03125	1	5	0.080645161	9	0.28125	0.014453975
4q22.1	3	0.048387097	1	0.03125	1	5	0.080645161	9	0.28125	0.014453975
4q22.2	3	0.048387097	1	0.03125	1	5	0.080645161	9	0.28125	0.014453975
4q22.3	3	0.048387097	1	0.03125	1	5	0.080645161	9	0.28125	0.014453975
4q23	3	0.048387097	1	0.03125	1	5	0.080645161	9	0.28125	0.014453975
4q24	3	0.048387097	1	0.03125	1	5	0.080645161	9	0.28125	0.014453975
4q25	3	0.048387097	1	0.03125	1	5	0.080645161	9	0.28125	0.014453975
4q26	3	0.048387097	1	0.03125	1	5	0.080645161	9	0.28125	0.014453975
4q27	3	0.048387097	1	0.03125	1	5	0.080645161	9	0.28125	0.014453975
4q28.1	3	0.048387097	1	0.03125	1	5	0.080645161	9	0.28125	0.014453975
4q28.2	3	0.048387097	2	0.0625	1	5	0.080645161	8	0.25	0.031444631
4q28.3	3	0.048387097	2	0.0625	1	4	0.064516129	8	0.25	0.019304571
4q31.1	3	0.048387097	2	0.0625	1	4	0.064516129	8	0.25	0.019304571
4q31.21	3	0.048387097	2	0.0625	1	4	0.064516129	8	0.25	0.019304571
4q31.22	3	0.048387097	2	0.0625	1	4	0.064516129	8	0.25	0.019304571
4q31.23	3	0.048387097	2	0.0625	1	4	0.064516129	8	0.25	0.019304571
4q31.3	3	0.048387097	2	0.0625	1	4	0.064516129	8	0.25	0.019304571
4q32.1	3	0.048387097	2	0.0625	1	4	0.064516129	8	0.25	0.019304571
4q32.2	2	0.032258065	2	0.0625	0.60313507	5	0.080645161	8	0.25	0.031444631
4q32.3	2	0.032258065	2	0.0625	0.60313507	5	0.080645161	8	0.25	0.031444631
4q33	3	0.048387097	2	0.0625	1	4	0.064516129	8	0.25	0.019304571
4q34.1	3	0.048387097	2	0.0625	1	4	0.064516129	8	0.25	0.019304571
4q34.2	3	0.048387097	2	0.0625	1	5	0.080645161	8	0.25	0.031444631
4q34.3	3	0.048387097	2	0.0625	1	4	0.064516129	8	0.25	0.019304571
4q35.1	3	0.048387097	2	0.0625	1	4	0.064516129	8	0.25	0.019304571
4q35.2	3	0.048387097	3	0.09375	0.405854554	4	0.064516129	8	0.25	0.019304571
5p15.33	12	0.193548387	13	0.40625	0.047121278	1	0.016129032	3	0.09375	0.112634821
5p15.32	12	0.193548387	13	0.40625	0.047121278	1	0.016129032	3	0.09375	0.112634821
5p15.31	12	0.193548387	13	0.40625	0.047121278	0	0	2	0.0625	0.113475177
5p15.2	12	0.193548387	13	0.40625	0.047121278	0	0	2	0.0625	0.113475177
5p15.1	12	0.193548387	13	0.40625	0.047121278	0	0	2	0.0625	0.113475177
5p14.3	12	0.193548387	13	0.40625	0.047121278	0	0	2	0.0625	0.113475177
5p14.2	12	0.193548387	13	0.40625	0.047121278	0	0	2	0.0625	0.113475177
5p14.1	12	0.193548387	13	0.40625	0.047121278	0	0	2	0.0625	0.113475177
5p13.3	12	0.193548387	12	0.375	0.079984831	0	0	2	0.0625	0.113475177
5p13.2	12	0.193548387	12	0.375	0.079984831	0	0	2	0.0625	0.113475177
5p13.1	12	0.193548387	12	0.375	0.079984831	0	0	2	0.0625	0.113475177
5p12	12	0.193548387	12	0.375	0.079984831	0	0	2	0.0625	0.113475177
5p11	12	0.193548387	11	0.34375	0.131950832	0	0	3	0.09375	0.037002775
5q11.1	12	0.193548387	10	0.3125	0.20957485	0	0	4	0.125	0.011792093
5q11.2	12	0.193548387	10	0.3125	0.20957485	1	0.016129032	4	0.125	0.044285861
5q12.1	12	0.193548387	10	0.3125	0.20957485	1	0.016129032	4	0.125	0.044285861
5q12.2	12	0.193548387	10	0.3125	0.20957485	1	0.016129032	4	0.125	0.044285861
5q12.3	12	0.193548387	10	0.3125	0.20957485	1	0.016129032	4	0.125	0.044285861
5q13.1	12	0.193548387	10	0.3125	0.20957485	1	0.016129032	4	0.125	0.044285861
5q13.2	11	0.177419355	10	0.3125	0.19090663	2	0.032258065	4	0.125	0.175464801
5q13.3	12	0.193548387	10	0.3125	0.20957485	2	0.032258065	4	0.125	0.175464801
5q14.1	12	0.193548387	10	0.3125	0.20957485	2	0.032258065	4	0.125	0.175464801
5q14.2	13	0.209677419	10	0.3125	0.315618839	2	0.032258065	4	0.125	0.175464801
5q14.3	14	0.225806452	10	0.3125	0.454939789	2	0.032258065	4	0.125	0.175464801
5q15	17	0.274193548	11	0.34375	0.486809673	2	0.032258065	4	0.125	0.175464801
5q21.1	23	0.370967742	12	0.375	1	2	0.032258065	3	0.09375	0.333046438
5q21.2	23	0.370967742	13	0.40625	0.823919475	2	0.032258065	3	0.09375	0.333046438
5q21.3	23	0.370967742	14	0.4375	0.656451483	1	0.016129032	2	0.0625	0.266419981
5q22.1	25	0.403225806	14	0.4375	0.826448255	1	0.016129032	2	0.0625	0.266419981
5q22.2	26	0.419354839	14	0.4375	1	1	0.016129032	2	0.0625	0.266419981
5q22.3	27	0.435483871	14	0.4375	1	1	0.016129032	2	0.0625	0.266419981
5q23.1	28	0.451612903	14	0.4375	1	1	0.016129032	2	0.0625	0.266419981
5q23.2	29	0.467741935	15	0.46875	1	1	0.016129032	1	0.03125	1
5q23.3	31	0.5	20	0.625	0.280865334	1	0.016129032	1	0.03125	1
5q31.1	31	0.5	20	0.625	0.280865334	1	0.016129032	1	0.03125	1
5q31.2	33	0.532258065	20	0.625	0.51079389	0	0	0	0	1
5q31.3	33	0.532258065	20	0.625	0.51079389	0	0	0	0	1
5q32	35	0.564516129	20	0.625	0.660937518	0	0	0	0	1
5q33.1	34	0.548387097	21	0.65625	0.379859635	0	0	0	0	1
5q33.2	37	0.596774194	21	0.65625	0.657216019	0	0	0	0	1
5q33.3	37	0.596774194	21	0.65625	0.657216019	0	0	0	0	1
5q34	38	0.612903226	21	0.65625	0.822414513	0	0	0	0	1
5q35.1	38	0.612903226	22	0.6875	0.506484785	0	0	0	0	1
5q35.2	38	0.612903226	22	0.6875	0.506484785	0	0	0	0	1
5q35.3	38	0.612903226	22	0.6875	0.506484785	0	0	0	0	1
6p25.3	2	0.032258065	5	0.15625	0.043020463	7	0.112903226	3	0.09375	1
6p25.2	2	0.032258065	5	0.15625	0.043020463	7	0.112903226	3	0.09375	1
6p25.1	2	0.032258065	5	0.15625	0.043020463	7	0.112903226	3	0.09375	1
6p24.3	2	0.032258065	5	0.15625	0.043020463	7	0.112903226	3	0.09375	1
6p24.2	2	0.032258065	5	0.15625	0.043020463	7	0.112903226	3	0.09375	1
6p24.1	2	0.032258065	5	0.15625	0.043020463	7	0.112903226	3	0.09375	1
6p23	2	0.032258065	5	0.15625	0.043020463	7	0.112903226	3	0.09375	1
6p22.3	2	0.032258065	5	0.15625	0.043020463	7	0.112903226	3	0.09375	1
6p22.2	2	0.032258065	5	0.15625	0.043020463	7	0.112903226	3	0.09375	1
6p22.1	2	0.032258065	5	0.15625	0.043020463	7	0.112903226	3	0.09375	1
6p21.33	2	0.032258065	5	0.15625	0.043020463	7	0.112903226	3	0.09375	1
6p21.32	2	0.032258065	5	0.15625	0.043020463	7	0.112903226	3	0.09375	1
6p21.31	2	0.032258065	5	0.15625	0.043020463	7	0.112903226	3	0.09375	1
6p21.2	2	0.032258065	5	0.15625	0.043020463	7	0.112903226	3	0.09375	1
6p21.1	2	0.032258065	5	0.15625	0.043020463	7	0.112903226	3	0.09375	1
6p12.3	2	0.032258065	5	0.15625	0.043020463	7	0.112903226	3	0.09375	1
6p12.2	2	0.032258065	4	0.125	0.175464801	7	0.112903226	4	0.125	1
6p12.1	2	0.032258065	4	0.125	0.175464801	7	0.112903226	4	0.125	1
6p11.2	2	0.032258065	4	0.125	0.175464801	7	0.112903226	4	0.125	1
6p11.1	2	0.032258065	4	0.125	0.175464801	7	0.112903226	4	0.125	1
6q11.1	2	0.032258065	4	0.125	0.175464801	7	0.112903226	4	0.125	1
6q11.2	2	0.032258065	4	0.125	0.175464801	8	0.129032258	4	0.125	1
6q12	2	0.032258065	4	0.125	0.175464801	8	0.129032258	4	0.125	1
6q13	2	0.032258065	3	0.09375	0.333046438	10	0.161290323	4	0.125	0.765589505
6q14.1	2	0.032258065	4	0.125	0.175464801	10	0.161290323	5	0.15625	1
6q14.2	2	0.032258065	3	0.09375	0.333046438	12	0.193548387	6	0.1875	1
6q14.3	2	0.032258065	4	0.125	0.175464801	12	0.193548387	5	0.15625	0.781261829
6q15	2	0.032258065	4	0.125	0.175464801	12	0.193548387	5	0.15625	0.781261829
6q16.1	2	0.032258065	4	0.125	0.175464801	12	0.193548387	6	0.1875	1
6q16.2	2	0.032258065	4	0.125	0.175464801	13	0.209677419	6	0.1875	1
6q16.3	2	0.032258065	4	0.125	0.175464801	13	0.209677419	6	0.1875	1
6q21	2	0.032258065	4	0.125	0.175464801	14	0.225806452	7	0.21875	1
6q22.1	2	0.032258065	5	0.15625	0.043020463	15	0.241935484	7	0.21875	1
6q22.2	2	0.032258065	4	0.125	0.175464801	15	0.241935484	6	0.1875	0.610883681
6q22.31	2	0.032258065	4	0.125	0.175464801	15	0.241935484	8	0.25	1
6q22.32	2	0.032258065	4	0.125	0.175464801	15	0.241935484	9	0.28125	0.803488697
6q22.33	2	0.032258065	4	0.125	0.175464801	15	0.241935484	9	0.28125	0.803488697
6q23.1	2	0.032258065	4	0.125	0.175464801	15	0.241935484	11	0.34375	0.335508073
6q23.2	2	0.032258065	4	0.125	0.175464801	15	0.241935484	11	0.34375	0.335508073
6q23.3	2	0.032258065	4	0.125	0.175464801	16	0.258064516	12	0.375	0.246561189
6q24.1	2	0.032258065	4	0.125	0.175464801	16	0.258064516	12	0.375	0.246561189
6q24.2	2	0.032258065	4	0.125	0.175464801	16	0.258064516	12	0.375	0.246561189
6q24.3	2	0.032258065	4	0.125	0.175464801	16	0.258064516	12	0.375	0.246561189
6q25.1	2	0.032258065	3	0.09375	0.333046438	16	0.258064516	13	0.40625	0.162208734
6q25.2	2	0.032258065	3	0.09375	0.333046438	16	0.258064516	13	0.40625	0.162208734
6q25.3	2	0.032258065	3	0.09375	0.333046438	16	0.258064516	13	0.40625	0.162208734
6q26	2	0.032258065	3	0.09375	0.333046438	16	0.258064516	13	0.40625	0.162208734
6q27	2	0.032258065	3	0.09375	0.333046438	16	0.258064516	13	0.40625	0.162208734
7p22.3	16	0.258064516	17	0.53125	0.01209612	1	0.016129032	1	0.03125	1
7p22.2	16	0.258064516	17	0.53125	0.01209612	0	0	1	0.03125	0.340425532
7p22.1	16	0.258064516	17	0.53125	0.01209612	0	0	1	0.03125	0.340425532
7p21.3	16	0.258064516	17	0.53125	0.01209612	0	0	1	0.03125	0.340425532
7p21.2	16	0.258064516	17	0.53125	0.01209612	0	0	1	0.03125	0.340425532
7p21.1	16	0.258064516	17	0.53125	0.01209612	0	0	1	0.03125	0.340425532
7p15.3	16	0.258064516	18	0.5625	0.006106344	0	0	1	0.03125	0.340425532
7p15.2	16	0.258064516	17	0.53125	0.01209612	0	0	1	0.03125	0.340425532
7p15.1	16	0.258064516	17	0.53125	0.01209612	0	0	1	0.03125	0.340425532
7p14.3	16	0.258064516	17	0.53125	0.01209612	0	0	1	0.03125	0.340425532
7p14.2	16	0.258064516	17	0.53125	0.01209612	0	0	1	0.03125	0.340425532
7p14.1	16	0.258064516	16	0.5	0.023247226	0	0	1	0.03125	0.340425532
7p13	16	0.258064516	16	0.5	0.023247226	0	0	1	0.03125	0.340425532
7p12.3	16	0.258064516	16	0.5	0.023247226	1	0.016129032	1	0.03125	1
7p12.2	16	0.258064516	15	0.46875	0.062916765	1	0.016129032	1	0.03125	1
7p12.1	16	0.258064516	15	0.46875	0.062916765	0	0	1	0.03125	0.340425532
7p11.2	16	0.258064516	15	0.46875	0.062916765	0	0	1	0.03125	0.340425532
7p11.1	17	0.274193548	16	0.5	0.040389901	0	0	1	0.03125	0.340425532
7q11.1	17	0.274193548	16	0.5	0.040389901	0	0	1	0.03125	0.340425532
7q11.21	16	0.258064516	18	0.5625	0.006106344	0	0	0	0	1
7q11.22	16	0.258064516	18	0.5625	0.006106344	0	0	0	0	1
7q11.23	16	0.258064516	18	0.5625	0.006106344	0	0	0	0	1
7q21.11	16	0.258064516	18	0.5625	0.006106344	0	0	0	0	1
7q21.12	18	0.290322581	18	0.5625	0.013873423	0	0	0	0	1
7q21.13	17	0.274193548	18	0.5625	0.007630487	0	0	0	0	1
7q21.2	17	0.274193548	18	0.5625	0.007630487	0	0	0	0	1
7q21.3	17	0.274193548	18	0.5625	0.007630487	0	0	0	0	1
7q22.1	17	0.274193548	18	0.5625	0.007630487	0	0	0	0	1
7q22.2	17	0.274193548	18	0.5625	0.007630487	0	0	0	0	1
7q22.3	17	0.274193548	18	0.5625	0.007630487	0	0	0	0	1
7q31.1	17	0.274193548	18	0.5625	0.007630487	1	0.016129032	1	0.03125	1
7q31.2	17	0.274193548	17	0.53125	0.022717362	1	0.016129032	2	0.0625	0.266419981
7q31.31	17	0.274193548	16	0.5	0.040389901	1	0.016129032	2	0.0625	0.266419981
7q31.32	17	0.274193548	15	0.46875	0.069588284	1	0.016129032	3	0.09375	0.112634821
7q31.33	17	0.274193548	15	0.46875	0.069588284	1	0.016129032	3	0.09375	0.112634821
7q32.1	17	0.274193548	15	0.46875	0.069588284	2	0.032258065	3	0.09375	0.333046438
7q32.2	17	0.274193548	16	0.5	0.040389901	1	0.016129032	2	0.0625	0.266419981
7q32.3	17	0.274193548	16	0.5	0.040389901	1	0.016129032	2	0.0625	0.266419981
7q33	17	0.274193548	16	0.5	0.040389901	1	0.016129032	2	0.0625	0.266419981
7q34	17	0.274193548	16	0.5	0.040389901	0	0	2	0.0625	0.113475177
7q35	17	0.274193548	15	0.46875	0.069588284	0	0	3	0.09375	0.037002775
7q36.1	17	0.274193548	15	0.46875	0.069588284	0	0	3	0.09375	0.037002775
7q36.2	17	0.274193548	16	0.5	0.040389901	0	0	2	0.0625	0.113475177
7q36.3	17	0.274193548	16	0.5	0.040389901	0	0	2	0.0625	0.113475177
8p23.3	4	0.064516129	2	0.0625	1	12	0.193548387	17	0.53125	0.001807287
8p23.2	4	0.064516129	2	0.0625	1	12	0.193548387	17	0.53125	0.001807287
8p23.1	4	0.064516129	2	0.0625	1	13	0.209677419	17	0.53125	0.002320382
8p22	4	0.064516129	2	0.0625	1	13	0.209677419	17	0.53125	0.002320382
8p21.3	4	0.064516129	2	0.0625	1	14	0.225806452	17	0.53125	0.004986296
8p21.2	4	0.064516129	2	0.0625	1	14	0.225806452	17	0.53125	0.004986296
8p21.1	4	0.064516129	2	0.0625	1	14	0.225806452	17	0.53125	0.004986296
8p12	4	0.064516129	2	0.0625	1	13	0.209677419	15	0.46875	0.016295512
8p11.23	4	0.064516129	3	0.09375	0.68643431	11	0.177419355	13	0.40625	0.024019492
8p11.22	4	0.064516129	3	0.09375	0.68643431	9	0.14516129	13	0.40625	0.008956629
8p11.21	4	0.064516129	3	0.09375	0.68643431	10	0.161290323	12	0.375	0.037767213
8p11.1	4	0.064516129	3	0.09375	0.68643431	7	0.112903226	10	0.3125	0.02413431
8q11.1	4	0.064516129	6	0.1875	0.084282964	7	0.112903226	7	0.21875	0.223272479
8q11.21	5	0.080645161	7	0.21875	0.098973131	6	0.096774194	6	0.1875	0.327302656
8q11.22	5	0.080645161	8	0.25	0.031444631	6	0.096774194	6	0.1875	0.327302656
8q11.23	5	0.080645161	8	0.25	0.031444631	6	0.096774194	6	0.1875	0.327302656
8q12.1	5	0.080645161	7	0.21875	0.098973131	6	0.096774194	4	0.125	0.730202453
8q12.2	5	0.080645161	8	0.25	0.031444631	6	0.096774194	4	0.125	0.730202453
8q12.3	5	0.080645161	8	0.25	0.031444631	6	0.096774194	4	0.125	0.730202453
8q13.1	5	0.080645161	8	0.25	0.031444631	6	0.096774194	4	0.125	0.730202453
8q13.2	5	0.080645161	7	0.21875	0.098973131	6	0.096774194	4	0.125	0.730202453
8q13.3	5	0.080645161	7	0.21875	0.098973131	6	0.096774194	4	0.125	0.730202453
8q21.11	5	0.080645161	8	0.25	0.031444631	6	0.096774194	4	0.125	0.730202453
8q21.12	5	0.080645161	8	0.25	0.031444631	6	0.096774194	4	0.125	0.730202453
8q21.13	5	0.080645161	10	0.3125	0.006366093	6	0.096774194	3	0.09375	1
8q21.2	5	0.080645161	10	0.3125	0.006366093	6	0.096774194	3	0.09375	1
8q21.3	6	0.096774194	10	0.3125	0.017849881	5	0.080645161	3	0.09375	1
8q22.1	6	0.096774194	10	0.3125	0.017849881	5	0.080645161	3	0.09375	1
8q22.2	6	0.096774194	10	0.3125	0.017849881	5	0.080645161	3	0.09375	1
8q22.3	6	0.096774194	10	0.3125	0.017849881	5	0.080645161	3	0.09375	1
8q23.1	6	0.096774194	10	0.3125	0.017849881	5	0.080645161	3	0.09375	1
8q23.2	6	0.096774194	10	0.3125	0.017849881	5	0.080645161	3	0.09375	1
8q23.3	6	0.096774194	10	0.3125	0.017849881	5	0.080645161	3	0.09375	1
8q24.11	6	0.096774194	10	0.3125	0.017849881	5	0.080645161	4	0.125	0.484012192
8q24.12	6	0.096774194	10	0.3125	0.017849881	5	0.080645161	3	0.09375	1
8q24.13	6	0.096774194	10	0.3125	0.017849881	5	0.080645161	4	0.125	0.484012192
8q24.21	6	0.096774194	10	0.3125	0.017849881	5	0.080645161	3	0.09375	1
8q24.22	6	0.096774194	10	0.3125	0.017849881	4	0.064516129	3	0.09375	0.68643431
8q24.23	6	0.096774194	10	0.3125	0.017849881	4	0.064516129	4	0.125	0.43774428
8q24.3	6	0.096774194	10	0.3125	0.017849881	4	0.064516129	4	0.125	0.43774428
9p24.3	2	0.032258065	2	0.0625	0.60313507	10	0.161290323	12	0.375	0.037767213
9p24.2	2	0.032258065	2	0.0625	0.60313507	10	0.161290323	12	0.375	0.037767213
9p24.1	2	0.032258065	2	0.0625	0.60313507	10	0.161290323	13	0.40625	0.012020824
9p23	2	0.032258065	2	0.0625	0.60313507	10	0.161290323	13	0.40625	0.012020824
9p22.3	2	0.032258065	2	0.0625	0.60313507	10	0.161290323	13	0.40625	0.012020824
9p22.2	2	0.032258065	2	0.0625	0.60313507	10	0.161290323	13	0.40625	0.012020824
9p22.1	2	0.032258065	2	0.0625	0.60313507	10	0.161290323	13	0.40625	0.012020824
9p21.3	2	0.032258065	2	0.0625	0.60313507	10	0.161290323	13	0.40625	0.012020824
9p21.2	2	0.032258065	2	0.0625	0.60313507	10	0.161290323	13	0.40625	0.012020824
9p21.1	2	0.032258065	2	0.0625	0.60313507	10	0.161290323	13	0.40625	0.012020824
9p13.3	2	0.032258065	2	0.0625	0.60313507	10	0.161290323	13	0.40625	0.012020824
9p13.2	2	0.032258065	2	0.0625	0.60313507	10	0.161290323	13	0.40625	0.012020824
9p13.1	2	0.032258065	2	0.0625	0.60313507	10	0.161290323	13	0.40625	0.012020824
9p12	2	0.032258065	2	0.0625	0.60313507	10	0.161290323	15	0.46875	0.002637273
9p11.2	2	0.032258065	2	0.0625	0.60313507	10	0.161290323	15	0.46875	0.002637273
9p11.1	2	0.032258065	2	0.0625	0.60313507	10	0.161290323	14	0.4375	0.00570948
9q11	2	0.032258065	2	0.0625	0.60313507	10	0.161290323	14	0.4375	0.00570948
9q12	2	0.032258065	2	0.0625	0.60313507	10	0.161290323	14	0.4375	0.00570948
9q13	2	0.032258065	2	0.0625	0.60313507	12	0.193548387	16	0.5	0.003798969
9q21.11	2	0.032258065	2	0.0625	0.60313507	13	0.209677419	16	0.5	0.005156456
9q21.12	2	0.032258065	2	0.0625	0.60313507	13	0.209677419	17	0.53125	0.002320382
9q21.13	2	0.032258065	2	0.0625	0.60313507	13	0.209677419	17	0.53125	0.002320382
9q21.2	2	0.032258065	2	0.0625	0.60313507	13	0.209677419	17	0.53125	0.002320382
9q21.31	2	0.032258065	2	0.0625	0.60313507	13	0.209677419	17	0.53125	0.002320382
9q21.32	2	0.032258065	2	0.0625	0.60313507	13	0.209677419	17	0.53125	0.002320382
9q21.33	2	0.032258065	2	0.0625	0.60313507	13	0.209677419	17	0.53125	0.002320382
9q22.1	2	0.032258065	2	0.0625	0.60313507	13	0.209677419	17	0.53125	0.002320382
9q22.2	2	0.032258065	2	0.0625	0.60313507	14	0.225806452	17	0.53125	0.004986296
9q22.31	2	0.032258065	2	0.0625	0.60313507	14	0.225806452	17	0.53125	0.004986296
9q22.32	2	0.032258065	2	0.0625	0.60313507	14	0.225806452	17	0.53125	0.004986296
9q22.33	2	0.032258065	2	0.0625	0.60313507	14	0.225806452	16	0.5	0.010065449
9q31.1	2	0.032258065	2	0.0625	0.60313507	13	0.209677419	17	0.53125	0.002320382
9q31.2	2	0.032258065	2	0.0625	0.60313507	13	0.209677419	17	0.53125	0.002320382
9q31.3	2	0.032258065	2	0.0625	0.60313507	13	0.209677419	17	0.53125	0.002320382
9q32	2	0.032258065	2	0.0625	0.60313507	13	0.209677419	17	0.53125	0.002320382
9q33.1	2	0.032258065	2	0.0625	0.60313507	13	0.209677419	17	0.53125	0.002320382
9q33.2	2	0.032258065	2	0.0625	0.60313507	13	0.209677419	17	0.53125	0.002320382
9q33.3	2	0.032258065	2	0.0625	0.60313507	14	0.225806452	17	0.53125	0.004986296
9q34.11	2	0.032258065	2	0.0625	0.60313507	14	0.225806452	17	0.53125	0.004986296
9q34.12	2	0.032258065	2	0.0625	0.60313507	14	0.225806452	17	0.53125	0.004986296
9q34.13	2	0.032258065	2	0.0625	0.60313507	14	0.225806452	17	0.53125	0.004986296
9q34.2	2	0.032258065	2	0.0625	0.60313507	14	0.225806452	17	0.53125	0.004986296
9q34.3	2	0.032258065	2	0.0625	0.60313507	14	0.225806452	17	0.53125	0.004986296
10p15.3	3	0.048387097	3	0.09375	0.405854554	3	0.048387097	3	0.09375	0.405854554
10p15.2	3	0.048387097	3	0.09375	0.405854554	3	0.048387097	3	0.09375	0.405854554
10p15.1	3	0.048387097	3	0.09375	0.405854554	3	0.048387097	3	0.09375	0.405854554
10p14	3	0.048387097	3	0.09375	0.405854554	3	0.048387097	3	0.09375	0.405854554
10p13	3	0.048387097	3	0.09375	0.405854554	3	0.048387097	3	0.09375	0.405854554
10p12.33	3	0.048387097	3	0.09375	0.405854554	3	0.048387097	3	0.09375	0.405854554
10p12.32	3	0.048387097	3	0.09375	0.405854554	3	0.048387097	3	0.09375	0.405854554
10p12.31	3	0.048387097	3	0.09375	0.405854554	3	0.048387097	3	0.09375	0.405854554
10p12.2	3	0.048387097	3	0.09375	0.405854554	3	0.048387097	3	0.09375	0.405854554
10p12.1	3	0.048387097	3	0.09375	0.405854554	3	0.048387097	3	0.09375	0.405854554
10p11.23	3	0.048387097	3	0.09375	0.405854554	3	0.048387097	3	0.09375	0.405854554
10p11.22	3	0.048387097	3	0.09375	0.405854554	3	0.048387097	3	0.09375	0.405854554
10p11.21	3	0.048387097	3	0.09375	0.405854554	3	0.048387097	3	0.09375	0.405854554
10p11.1	3	0.048387097	3	0.09375	0.405854554	3	0.048387097	3	0.09375	0.405854554
10q11.1	3	0.048387097	3	0.09375	0.405854554	3	0.048387097	3	0.09375	0.405854554
10q11.21	3	0.048387097	2	0.0625	1	3	0.048387097	4	0.125	0.223933637
10q11.22	3	0.048387097	2	0.0625	1	4	0.064516129	4	0.125	0.43774428
10q11.23	3	0.048387097	2	0.0625	1	4	0.064516129	4	0.125	0.43774428
10q21.1	3	0.048387097	2	0.0625	1	4	0.064516129	4	0.125	0.43774428
10q21.2	3	0.048387097	2	0.0625	1	3	0.048387097	4	0.125	0.223933637
10q21.3	3	0.048387097	2	0.0625	1	3	0.048387097	4	0.125	0.223933637
10q22.1	3	0.048387097	2	0.0625	1	4	0.064516129	4	0.125	0.43774428
10q22.2	3	0.048387097	2	0.0625	1	4	0.064516129	4	0.125	0.43774428
10q22.3	3	0.048387097	2	0.0625	1	4	0.064516129	6	0.1875	0.084282964
10q23.1	3	0.048387097	2	0.0625	1	4	0.064516129	7	0.21875	0.041146767
10q23.2	3	0.048387097	2	0.0625	1	4	0.064516129	8	0.25	0.019304571
10q23.31	3	0.048387097	2	0.0625	1	4	0.064516129	8	0.25	0.019304571
10q23.32	3	0.048387097	2	0.0625	1	4	0.064516129	7	0.21875	0.041146767
10q23.33	3	0.048387097	2	0.0625	1	4	0.064516129	8	0.25	0.019304571
10q24.1	3	0.048387097	2	0.0625	1	4	0.064516129	8	0.25	0.019304571
10q24.2	3	0.048387097	2	0.0625	1	4	0.064516129	8	0.25	0.019304571
10q24.31	3	0.048387097	2	0.0625	1	4	0.064516129	8	0.25	0.019304571
10q24.32	3	0.048387097	2	0.0625	1	4	0.064516129	8	0.25	0.019304571
10q24.33	3	0.048387097	2	0.0625	1	4	0.064516129	8	0.25	0.019304571
10q25.1	3	0.048387097	2	0.0625	1	4	0.064516129	8	0.25	0.019304571
10q25.2	3	0.048387097	2	0.0625	1	5	0.080645161	8	0.25	0.031444631
10q25.3	3	0.048387097	2	0.0625	1	3	0.048387097	8	0.25	0.006589743
10q26.11	3	0.048387097	2	0.0625	1	3	0.048387097	8	0.25	0.006589743
10q26.12	3	0.048387097	2	0.0625	1	3	0.048387097	8	0.25	0.006589743
10q26.13	3	0.048387097	2	0.0625	1	3	0.048387097	8	0.25	0.006589743
10q26.2	3	0.048387097	2	0.0625	1	3	0.048387097	8	0.25	0.006589743
10q26.3	3	0.048387097	2	0.0625	1	4	0.064516129	8	0.25	0.019304571
11p15.5	4	0.064516129	4	0.125	0.43774428	3	0.048387097	3	0.09375	0.405854554
11p15.4	3	0.048387097	4	0.125	0.223933637	3	0.048387097	3	0.09375	0.405854554
11p15.3	3	0.048387097	4	0.125	0.223933637	2	0.032258065	3	0.09375	0.333046438
11p15.2	3	0.048387097	4	0.125	0.223933637	2	0.032258065	3	0.09375	0.333046438
11p15.1	3	0.048387097	4	0.125	0.223933637	2	0.032258065	3	0.09375	0.333046438
11p14.3	3	0.048387097	4	0.125	0.223933637	2	0.032258065	3	0.09375	0.333046438
11p14.2	3	0.048387097	4	0.125	0.223933637	2	0.032258065	3	0.09375	0.333046438
11p14.1	3	0.048387097	4	0.125	0.223933637	2	0.032258065	3	0.09375	0.333046438
11p13	3	0.048387097	4	0.125	0.223933637	3	0.048387097	3	0.09375	0.405854554
11p12	3	0.048387097	4	0.125	0.223933637	3	0.048387097	2	0.0625	1
11p11.2	3	0.048387097	4	0.125	0.223933637	3	0.048387097	2	0.0625	1
11p11.12	3	0.048387097	4	0.125	0.223933637	3	0.048387097	2	0.0625	1
11p11.11	3	0.048387097	3	0.09375	0.405854554	2	0.032258065	3	0.09375	0.333046438
11q11	3	0.048387097	3	0.09375	0.405854554	3	0.048387097	3	0.09375	0.405854554
11q12.1	3	0.048387097	3	0.09375	0.405854554	3	0.048387097	3	0.09375	0.405854554
11q12.2	3	0.048387097	3	0.09375	0.405854554	3	0.048387097	3	0.09375	0.405854554
11q12.3	3	0.048387097	3	0.09375	0.405854554	3	0.048387097	3	0.09375	0.405854554
11q13.1	3	0.048387097	3	0.09375	0.405854554	2	0.032258065	3	0.09375	0.333046438
11q13.2	3	0.048387097	3	0.09375	0.405854554	2	0.032258065	3	0.09375	0.333046438
11q13.3	3	0.048387097	3	0.09375	0.405854554	2	0.032258065	3	0.09375	0.333046438
11q13.4	4	0.064516129	3	0.09375	0.68643431	2	0.032258065	4	0.125	0.175464801
11q13.5	4	0.064516129	3	0.09375	0.68643431	2	0.032258065	4	0.125	0.175464801
11q14.1	3	0.048387097	3	0.09375	0.405854554	2	0.032258065	6	0.1875	0.017363422
11q14.2	3	0.048387097	3	0.09375	0.405854554	3	0.048387097	6	0.1875	0.057915865
11q14.3	4	0.064516129	3	0.09375	0.68643431	4	0.064516129	6	0.1875	0.084282964
11q21	4	0.064516129	3	0.09375	0.68643431	4	0.064516129	6	0.1875	0.084282964
11q22.1	3	0.048387097	3	0.09375	0.405854554	4	0.064516129	6	0.1875	0.084282964
11q22.2	3	0.048387097	3	0.09375	0.405854554	3	0.048387097	6	0.1875	0.057915865
11q22.3	3	0.048387097	3	0.09375	0.405854554	4	0.064516129	8	0.25	0.019304571
11q23.1	3	0.048387097	3	0.09375	0.405854554	4	0.064516129	8	0.25	0.019304571
11q23.2	3	0.048387097	3	0.09375	0.405854554	3	0.048387097	9	0.28125	0.002494067
11q23.3	3	0.048387097	3	0.09375	0.405854554	4	0.064516129	7	0.21875	0.041146767
11q24.1	3	0.048387097	3	0.09375	0.405854554	3	0.048387097	7	0.21875	0.028370973
11q24.2	3	0.048387097	3	0.09375	0.405854554	4	0.064516129	7	0.21875	0.041146767
11q24.3	3	0.048387097	3	0.09375	0.405854554	3	0.048387097	7	0.21875	0.028370973
11q25	3	0.048387097	3	0.09375	0.405854554	3	0.048387097	7	0.21875	0.028370973
12p13.33	6	0.096774194	16	0.5	4.7602E-05	0	0	2	0.0625	0.113475177
12p13.32	6	0.096774194	16	0.5	4.7602E-05	0	0	2	0.0625	0.113475177
12p13.31	6	0.096774194	16	0.5	4.7602E-05	0	0	2	0.0625	0.113475177
12p13.2	6	0.096774194	16	0.5	4.7602E-05	0	0	2	0.0625	0.113475177
12p13.1	6	0.096774194	16	0.5	4.7602E-05	0	0	2	0.0625	0.113475177
12p12.3	6	0.096774194	16	0.5	4.7602E-05	0	0	2	0.0625	0.113475177
12p12.2	6	0.096774194	16	0.5	4.7602E-05	0	0	2	0.0625	0.113475177
12p12.1	6	0.096774194	16	0.5	4.7602E-05	0	0	1	0.03125	0.340425532
12p11.23	6	0.096774194	16	0.5	4.7602E-05	0	0	1	0.03125	0.340425532
12p11.22	6	0.096774194	16	0.5	4.7602E-05	0	0	1	0.03125	0.340425532
12p11.21	6	0.096774194	16	0.5	4.7602E-05	0	0	1	0.03125	0.340425532
12p11.1	6	0.096774194	16	0.5	4.7602E-05	0	0	1	0.03125	0.340425532
12q11	6	0.096774194	17	0.53125	7.68983E-06	0	0	1	0.03125	0.340425532
12q12	6	0.096774194	17	0.53125	7.68983E-06	0	0	1	0.03125	0.340425532
12q13.11	6	0.096774194	17	0.53125	7.68983E-06	0	0	1	0.03125	0.340425532
12q13.12	6	0.096774194	17	0.53125	7.68983E-06	1	0.016129032	1	0.03125	1
12q13.13	6	0.096774194	17	0.53125	7.68983E-06	0	0	1	0.03125	0.340425532
12q13.2	6	0.096774194	17	0.53125	7.68983E-06	0	0	1	0.03125	0.340425532
12q13.3	6	0.096774194	17	0.53125	7.68983E-06	0	0	1	0.03125	0.340425532
12q14.1	6	0.096774194	17	0.53125	7.68983E-06	0	0	1	0.03125	0.340425532
12q14.2	6	0.096774194	17	0.53125	7.68983E-06	0	0	1	0.03125	0.340425532
12q14.3	6	0.096774194	17	0.53125	7.68983E-06	0	0	1	0.03125	0.340425532
12q15	6	0.096774194	17	0.53125	7.68983E-06	0	0	1	0.03125	0.340425532
12q21.1	6	0.096774194	17	0.53125	7.68983E-06	0	0	1	0.03125	0.340425532
12q21.2	6	0.096774194	17	0.53125	7.68983E-06	0	0	1	0.03125	0.340425532
12q21.31	6	0.096774194	17	0.53125	7.68983E-06	0	0	1	0.03125	0.340425532
12q21.32	6	0.096774194	17	0.53125	7.68983E-06	0	0	1	0.03125	0.340425532
12q21.33	6	0.096774194	17	0.53125	7.68983E-06	0	0	1	0.03125	0.340425532
12q22	6	0.096774194	17	0.53125	7.68983E-06	0	0	1	0.03125	0.340425532
12q23.1	6	0.096774194	17	0.53125	7.68983E-06	0	0	1	0.03125	0.340425532
12q23.2	6	0.096774194	17	0.53125	7.68983E-06	0	0	1	0.03125	0.340425532
12q23.3	6	0.096774194	17	0.53125	7.68983E-06	0	0	1	0.03125	0.340425532
12q24.11	6	0.096774194	17	0.53125	7.68983E-06	0	0	1	0.03125	0.340425532
12q24.12	6	0.096774194	17	0.53125	7.68983E-06	0	0	1	0.03125	0.340425532
12q24.13	6	0.096774194	17	0.53125	7.68983E-06	0	0	1	0.03125	0.340425532
12q24.21	6	0.096774194	17	0.53125	7.68983E-06	0	0	1	0.03125	0.340425532
12q24.22	6	0.096774194	17	0.53125	7.68983E-06	0	0	1	0.03125	0.340425532
12q24.23	6	0.096774194	17	0.53125	7.68983E-06	0	0	1	0.03125	0.340425532
12q24.31	6	0.096774194	17	0.53125	7.68983E-06	0	0	1	0.03125	0.340425532
12q24.32	6	0.096774194	17	0.53125	7.68983E-06	0	0	1	0.03125	0.340425532
12q24.33	6	0.096774194	17	0.53125	7.68983E-06	0	0	1	0.03125	0.340425532
13p13	0	0	0	0	1	0	0	0	0
13p12	0	0	0	0	1	0	0	0	0
13p11.2	0	0	0	0	1	0	0	0	0
13p11.1	0	0	0	0	1	0	0	0	0
13q11	6	0.096774194	3	0.09375	1	0	0	11	0.34375	1.86877E-06
13q12.11	6	0.096774194	3	0.09375	1	0	0	11	0.34375	1.86877E-06
13q12.12	6	0.096774194	3	0.09375	1	0	0	11	0.34375	1.86877E-06
13q12.13	6	0.096774194	3	0.09375	1	0	0	11	0.34375	1.86877E-06
13q12.2	6	0.096774194	3	0.09375	1	0	0	11	0.34375	1.86877E-06
13q12.3	6	0.096774194	3	0.09375	1	0	0	11	0.34375	1.86877E-06
13q13.1	6	0.096774194	3	0.09375	1	0	0	11	0.34375	1.86877E-06
13q13.2	6	0.096774194	3	0.09375	1	0	0	11	0.34375	1.86877E-06
13q13.3	6	0.096774194	3	0.09375	1	0	0	11	0.34375	1.86877E-06
13q14.11	6	0.096774194	3	0.09375	1	0	0	12	0.375	4.72822E-07
13q14.12	6	0.096774194	3	0.09375	1	0	0	12	0.375	4.72822E-07
13q14.13	6	0.096774194	3	0.09375	1	0	0	12	0.375	4.72822E-07
13q14.2	6	0.096774194	3	0.09375	1	0	0	12	0.375	4.72822E-07
13q14.3	6	0.096774194	3	0.09375	1	0	0	12	0.375	4.72822E-07
13q21.1	6	0.096774194	3	0.09375	1	0	0	12	0.375	4.72822E-07
13q21.2	6	0.096774194	3	0.09375	1	0	0	12	0.375	4.72822E-07
13q21.31	6	0.096774194	3	0.09375	1	0	0	12	0.375	4.72822E-07
13q21.32	7	0.112903226	3	0.09375	1	0	0	11	0.34375	1.86877E-06
13q21.33	7	0.112903226	3	0.09375	1	0	0	11	0.34375	1.86877E-06
13q22.1	7	0.112903226	3	0.09375	1	0	0	11	0.34375	1.86877E-06
13q22.2	7	0.112903226	3	0.09375	1	0	0	11	0.34375	1.86877E-06
13q22.3	7	0.112903226	3	0.09375	1	0	0	11	0.34375	1.86877E-06
13q31.1	7	0.112903226	4	0.125	1	0	0	11	0.34375	1.86877E-06
13q31.2	8	0.129032258	4	0.125	1	0	0	11	0.34375	1.86877E-06
13q31.3	8	0.129032258	4	0.125	1	0	0	11	0.34375	1.86877E-06
13q32.1	8	0.129032258	4	0.125	1	0	0	11	0.34375	1.86877E-06
13q32.2	8	0.129032258	4	0.125	1	0	0	11	0.34375	1.86877E-06
13q32.3	8	0.129032258	4	0.125	1	0	0	11	0.34375	1.86877E-06
13q33.1	8	0.129032258	4	0.125	1	0	0	11	0.34375	1.86877E-06
13q33.2	8	0.129032258	4	0.125	1	0	0	10	0.3125	7.13532E-06
13q33.3	8	0.129032258	4	0.125	1	0	0	11	0.34375	1.86877E-06
13q34	8	0.129032258	4	0.125	1	0	0	11	0.34375	1.86877E-06
14p13	0	0	0	0	1	0	0	0	0
14p12	0	0	0	0	1	0	0	0	0
14p11.2	0	0	0	0	1	0	0	0	0
14p11.1	0	0	0	0	1	0	0	0	0
14q11.1	1	0.016129032	4	0.125	0.044285861	12	0.193548387	15	0.46875	0.007890079
14q11.2	1	0.016129032	4	0.125	0.044285861	14	0.225806452	14	0.4375	0.055562046
14q12	1	0.016129032	4	0.125	0.044285861	14	0.225806452	16	0.5	0.010065449
14q13.1	1	0.016129032	4	0.125	0.044285861	13	0.209677419	17	0.53125	0.002320382
14q13.2	1	0.016129032	4	0.125	0.044285861	13	0.209677419	17	0.53125	0.002320382
14q13.3	1	0.016129032	4	0.125	0.044285861	13	0.209677419	17	0.53125	0.002320382
14q21.1	1	0.016129032	4	0.125	0.044285861	13	0.209677419	18	0.5625	0.001011945
14q21.2	1	0.016129032	4	0.125	0.044285861	13	0.209677419	19	0.59375	0.000435525
14q21.3	1	0.016129032	4	0.125	0.044285861	14	0.225806452	19	0.59375	0.000598844
14q22.1	1	0.016129032	4	0.125	0.044285861	14	0.225806452	19	0.59375	0.000598844
14q22.2	1	0.016129032	4	0.125	0.044285861	14	0.225806452	19	0.59375	0.000598844
14q22.3	1	0.016129032	4	0.125	0.044285861	15	0.241935484	19	0.59375	0.001330156
14q23.1	1	0.016129032	3	0.09375	0.112634821	16	0.258064516	20	0.625	0.000758205
14q23.2	1	0.016129032	3	0.09375	0.112634821	17	0.274193548	20	0.625	0.001624121
14q23.3	1	0.016129032	3	0.09375	0.112634821	17	0.274193548	20	0.625	0.001624121
14q24.1	1	0.016129032	3	0.09375	0.112634821	17	0.274193548	20	0.625	0.001624121
14q24.2	1	0.016129032	3	0.09375	0.112634821	17	0.274193548	20	0.625	0.001624121
14q24.3	1	0.016129032	3	0.09375	0.112634821	17	0.274193548	20	0.625	0.001624121
14q31.1	1	0.016129032	3	0.09375	0.112634821	17	0.274193548	20	0.625	0.001624121
14q31.2	1	0.016129032	3	0.09375	0.112634821	17	0.274193548	20	0.625	0.001624121
14q31.3	1	0.016129032	3	0.09375	0.112634821	16	0.258064516	20	0.625	0.000758205
14q32.11	1	0.016129032	3	0.09375	0.112634821	16	0.258064516	20	0.625	0.000758205
14q32.12	1	0.016129032	3	0.09375	0.112634821	16	0.258064516	20	0.625	0.000758205
14q32.13	1	0.016129032	3	0.09375	0.112634821	16	0.258064516	20	0.625	0.000758205
14q32.2	1	0.016129032	3	0.09375	0.112634821	16	0.258064516	20	0.625	0.000758205
14q32.31	1	0.016129032	3	0.09375	0.112634821	15	0.241935484	20	0.625	0.000587159
14q32.32	1	0.016129032	3	0.09375	0.112634821	15	0.241935484	20	0.625	0.000587159
14q32.33	1	0.016129032	3	0.09375	0.112634821	15	0.241935484	20	0.625	0.000587159
15p13	0	0	0	0	1	0	0	0	0
15p12	0	0	0	0	1	0	0	0	0
15p11.2	0	0	0	0	1	0	0	0	0
15p11.1	0	0	0	0	1	0	0	0	0
15q11.1	3	0.048387097	4	0.125	0.223933637	2	0.032258065	2	0.0625	0.60313507
15q11.2	3	0.048387097	4	0.125	0.223933637	2	0.032258065	2	0.0625	0.60313507
15q12	3	0.048387097	3	0.09375	0.405854554	2	0.032258065	3	0.09375	0.333046438
15q13.1	3	0.048387097	3	0.09375	0.405854554	2	0.032258065	3	0.09375	0.333046438
15q13.2	3	0.048387097	3	0.09375	0.405854554	2	0.032258065	3	0.09375	0.333046438
15q13.3	3	0.048387097	3	0.09375	0.405854554	2	0.032258065	3	0.09375	0.333046438
15q14	3	0.048387097	3	0.09375	0.405854554	2	0.032258065	4	0.125	0.175464801
15q15.1	3	0.048387097	4	0.125	0.223933637	2	0.032258065	3	0.09375	0.333046438
15q15.2	3	0.048387097	4	0.125	0.223933637	2	0.032258065	3	0.09375	0.333046438
15q15.3	3	0.048387097	4	0.125	0.223933637	2	0.032258065	3	0.09375	0.333046438
15q21.1	3	0.048387097	5	0.15625	0.11615633	2	0.032258065	3	0.09375	0.333046438
15q21.2	3	0.048387097	5	0.15625	0.11615633	2	0.032258065	2	0.0625	0.60313507
15q21.3	3	0.048387097	5	0.15625	0.11615633	2	0.032258065	2	0.0625	0.60313507
15q22.1	3	0.048387097	5	0.15625	0.11615633	2	0.032258065	3	0.09375	0.333046438
15q22.2	3	0.048387097	5	0.15625	0.11615633	2	0.032258065	3	0.09375	0.333046438
15q22.31	3	0.048387097	5	0.15625	0.11615633	2	0.032258065	2	0.0625	0.60313507
15q22.32	3	0.048387097	5	0.15625	0.11615633	2	0.032258065	2	0.0625	0.60313507
15q22.33	3	0.048387097	5	0.15625	0.11615633	2	0.032258065	2	0.0625	0.60313507
15q23	3	0.048387097	5	0.15625	0.11615633	2	0.032258065	2	0.0625	0.60313507
15q24.1	3	0.048387097	5	0.15625	0.11615633	2	0.032258065	2	0.0625	0.60313507
15q24.2	3	0.048387097	5	0.15625	0.11615633	2	0.032258065	2	0.0625	0.60313507
15q24.3	3	0.048387097	5	0.15625	0.11615633	2	0.032258065	2	0.0625	0.60313507
15q25.1	3	0.048387097	5	0.15625	0.11615633	2	0.032258065	2	0.0625	0.60313507
15q25.2	3	0.048387097	5	0.15625	0.11615633	2	0.032258065	2	0.0625	0.60313507
15q25.3	3	0.048387097	5	0.15625	0.11615633	2	0.032258065	2	0.0625	0.60313507
15q26.1	3	0.048387097	5	0.15625	0.11615633	2	0.032258065	2	0.0625	0.60313507
15q26.2	3	0.048387097	5	0.15625	0.11615633	2	0.032258065	2	0.0625	0.60313507
15q26.3	3	0.048387097	5	0.15625	0.11615633	2	0.032258065	2	0.0625	0.60313507
16p13.3	5	0.080645161	11	0.34375	0.00271999	0	0	2	0.0625	0.113475177
16p13.2	5	0.080645161	11	0.34375	0.00271999	0	0	2	0.0625	0.113475177
16p13.13	5	0.080645161	11	0.34375	0.00271999	0	0	2	0.0625	0.113475177
16p13.12	5	0.080645161	11	0.34375	0.00271999	0	0	2	0.0625	0.113475177
16p13.11	5	0.080645161	11	0.34375	0.00271999	0	0	2	0.0625	0.113475177
16p12.3	5	0.080645161	11	0.34375	0.00271999	0	0	2	0.0625	0.113475177
16p12.2	5	0.080645161	11	0.34375	0.00271999	0	0	2	0.0625	0.113475177
16p12.1	5	0.080645161	11	0.34375	0.00271999	0	0	2	0.0625	0.113475177
16p11.2	5	0.080645161	11	0.34375	0.00271999	0	0	2	0.0625	0.113475177
16p11.1	4	0.064516129	8	0.25	0.019304571	0	0	3	0.09375	0.037002775
16q11.1	4	0.064516129	7	0.21875	0.041146767	0	0	3	0.09375	0.037002775
16q11.2	5	0.080645161	7	0.21875	0.098973131	0	0	3	0.09375	0.037002775
16q12.1	5	0.080645161	7	0.21875	0.098973131	2	0.032258065	3	0.09375	0.333046438
16q12.2	5	0.080645161	9	0.28125	0.014453975	2	0.032258065	3	0.09375	0.333046438
16q13	5	0.080645161	9	0.28125	0.014453975	2	0.032258065	3	0.09375	0.333046438
16q21	5	0.080645161	9	0.28125	0.014453975	2	0.032258065	2	0.0625	0.60313507
16q22.1	5	0.080645161	9	0.28125	0.014453975	3	0.048387097	2	0.0625	1
16q22.2	5	0.080645161	9	0.28125	0.014453975	3	0.048387097	2	0.0625	1
16q22.3	5	0.080645161	9	0.28125	0.014453975	3	0.048387097	2	0.0625	1
16q23.1	5	0.080645161	9	0.28125	0.014453975	3	0.048387097	2	0.0625	1
16q23.2	5	0.080645161	9	0.28125	0.014453975	3	0.048387097	2	0.0625	1
16q23.3	5	0.080645161	8	0.25	0.031444631	3	0.048387097	3	0.09375	0.405854554
16q24.1	5	0.080645161	9	0.28125	0.014453975	3	0.048387097	2	0.0625	1
16q24.2	5	0.080645161	9	0.28125	0.014453975	3	0.048387097	2	0.0625	1
16q24.3	5	0.080645161	9	0.28125	0.014453975	3	0.048387097	2	0.0625	1
17p13.3	4	0.064516129	3	0.09375	0.68643431	3	0.048387097	10	0.3125	0.000895754
17p13.2	4	0.064516129	3	0.09375	0.68643431	3	0.048387097	11	0.34375	0.00030576
17p13.1	4	0.064516129	3	0.09375	0.68643431	4	0.064516129	11	0.34375	0.00087363
17p12	4	0.064516129	3	0.09375	0.68643431	3	0.048387097	11	0.34375	0.00030576
17p11.2	4	0.064516129	3	0.09375	0.68643431	2	0.032258065	11	0.34375	8.5762E-05
17p11.1	4	0.064516129	3	0.09375	0.68643431	2	0.032258065	8	0.25	0.002399406
17q11.1	4	0.064516129	3	0.09375	0.68643431	1	0.016129032	7	0.21875	0.001969198
17q11.2	4	0.064516129	4	0.125	0.43774428	1	0.016129032	4	0.125	0.044285861
17q12	4	0.064516129	7	0.21875	0.041146767	1	0.016129032	4	0.125	0.044285861
17q21.1	4	0.064516129	6	0.1875	0.084282964	1	0.016129032	4	0.125	0.044285861
17q21.2	4	0.064516129	5	0.15625	0.265245432	1	0.016129032	5	0.15625	0.016447099
17q21.31	4	0.064516129	5	0.15625	0.265245432	1	0.016129032	5	0.15625	0.016447099
17q21.32	4	0.064516129	5	0.15625	0.265245432	1	0.016129032	4	0.125	0.044285861
17q21.33	4	0.064516129	5	0.15625	0.265245432	1	0.016129032	3	0.09375	0.112634821
17q22	4	0.064516129	5	0.15625	0.265245432	1	0.016129032	3	0.09375	0.112634821
17q23.1	5	0.080645161	6	0.1875	0.17591303	1	0.016129032	3	0.09375	0.112634821
17q23.2	4	0.064516129	6	0.1875	0.084282964	1	0.016129032	3	0.09375	0.112634821
17q23.3	4	0.064516129	7	0.21875	0.041146767	1	0.016129032	3	0.09375	0.112634821
17q24.1	4	0.064516129	7	0.21875	0.041146767	1	0.016129032	3	0.09375	0.112634821
17q24.2	4	0.064516129	7	0.21875	0.041146767	1	0.016129032	3	0.09375	0.112634821
17q24.3	4	0.064516129	6	0.1875	0.084282964	1	0.016129032	3	0.09375	0.112634821
17q25.1	4	0.064516129	7	0.21875	0.041146767	1	0.016129032	3	0.09375	0.112634821
17q25.2	4	0.064516129	6	0.1875	0.084282964	1	0.016129032	3	0.09375	0.112634821
17q25.3	4	0.064516129	6	0.1875	0.084282964	1	0.016129032	3	0.09375	0.112634821
18p11.32	2	0.032258065	3	0.09375	0.333046438	6	0.096774194	10	0.3125	0.017849881
18p11.31	2	0.032258065	3	0.09375	0.333046438	5	0.080645161	10	0.3125	0.006366093
18p11.23	2	0.032258065	3	0.09375	0.333046438	5	0.080645161	10	0.3125	0.006366093
18p11.22	2	0.032258065	3	0.09375	0.333046438	5	0.080645161	10	0.3125	0.006366093
18p11.21	2	0.032258065	3	0.09375	0.333046438	5	0.080645161	10	0.3125	0.006366093
18p11.1	2	0.032258065	2	0.0625	0.60313507	7	0.112903226	10	0.3125	0.02413431
18q11.1	2	0.032258065	2	0.0625	0.60313507	7	0.112903226	11	0.34375	0.011699552
18q11.2	2	0.032258065	2	0.0625	0.60313507	8	0.129032258	11	0.34375	0.027819363
18q12.1	2	0.032258065	2	0.0625	0.60313507	8	0.129032258	12	0.375	0.008241164
18q12.2	2	0.032258065	2	0.0625	0.60313507	8	0.129032258	13	0.40625	0.003693164
18q12.3	2	0.032258065	2	0.0625	0.60313507	8	0.129032258	13	0.40625	0.003693164
18q21.1	2	0.032258065	2	0.0625	0.60313507	8	0.129032258	13	0.40625	0.003693164
18q21.2	2	0.032258065	2	0.0625	0.60313507	8	0.129032258	13	0.40625	0.003693164
18q21.31	2	0.032258065	2	0.0625	0.60313507	8	0.129032258	13	0.40625	0.003693164
18q21.32	2	0.032258065	2	0.0625	0.60313507	8	0.129032258	13	0.40625	0.003693164
18q21.33	2	0.032258065	2	0.0625	0.60313507	8	0.129032258	13	0.40625	0.003693164
18q22.1	2	0.032258065	2	0.0625	0.60313507	8	0.129032258	13	0.40625	0.003693164
18q22.2	2	0.032258065	2	0.0625	0.60313507	8	0.129032258	13	0.40625	0.003693164
18q22.3	2	0.032258065	2	0.0625	0.60313507	8	0.129032258	13	0.40625	0.003693164
18q23	2	0.032258065	2	0.0625	0.60313507	8	0.129032258	13	0.40625	0.003693164
19p13.3	3	0.048387097	4	0.125	0.223933637	1	0.016129032	2	0.0625	0.266419981
19p13.2	3	0.048387097	4	0.125	0.223933637	1	0.016129032	2	0.0625	0.266419981
19p13.13	3	0.048387097	4	0.125	0.223933637	1	0.016129032	2	0.0625	0.266419981
19p13.12	3	0.048387097	4	0.125	0.223933637	1	0.016129032	2	0.0625	0.266419981
19p13.11	3	0.048387097	4	0.125	0.223933637	1	0.016129032	2	0.0625	0.266419981
19p12	3	0.048387097	4	0.125	0.223933637	0	0	2	0.0625	0.113475177
19p11	3	0.048387097	4	0.125	0.223933637	0	0	1	0.03125	0.340425532
19q11	3	0.048387097	4	0.125	0.223933637	0	0	1	0.03125	0.340425532
19q12	3	0.048387097	4	0.125	0.223933637	0	0	1	0.03125	0.340425532
19q13.11	3	0.048387097	4	0.125	0.223933637	0	0	1	0.03125	0.340425532
19q13.12	3	0.048387097	4	0.125	0.223933637	0	0	1	0.03125	0.340425532
19q13.13	3	0.048387097	4	0.125	0.223933637	0	0	1	0.03125	0.340425532
19q13.2	3	0.048387097	4	0.125	0.223933637	0	0	1	0.03125	0.340425532
19q13.31	3	0.048387097	4	0.125	0.223933637	0	0	1	0.03125	0.340425532
19q13.32	3	0.048387097	4	0.125	0.223933637	1	0.016129032	1	0.03125	1
19q13.33	3	0.048387097	4	0.125	0.223933637	1	0.016129032	1	0.03125	1
19q13.41	3	0.048387097	4	0.125	0.223933637	1	0.016129032	1	0.03125	1
19q13.42	3	0.048387097	4	0.125	0.223933637	1	0.016129032	1	0.03125	1
19q13.43	3	0.048387097	4	0.125	0.223933637	1	0.016129032	1	0.03125	1
20p13	7	0.112903226	9	0.28125	0.047907449	2	0.032258065	4	0.125	0.175464801
20p12.3	7	0.112903226	9	0.28125	0.047907449	2	0.032258065	4	0.125	0.175464801
20p12.2	7	0.112903226	9	0.28125	0.047907449	2	0.032258065	4	0.125	0.175464801
20p12.1	7	0.112903226	9	0.28125	0.047907449	2	0.032258065	3	0.09375	0.333046438
20p11.23	7	0.112903226	9	0.28125	0.047907449	2	0.032258065	3	0.09375	0.333046438
20p11.22	7	0.112903226	9	0.28125	0.047907449	2	0.032258065	3	0.09375	0.333046438
20p11.21	7	0.112903226	9	0.28125	0.047907449	2	0.032258065	3	0.09375	0.333046438
20p11.1	7	0.112903226	8	0.25	0.134917805	2	0.032258065	3	0.09375	0.333046438
20q11.1	7	0.112903226	8	0.25	0.134917805	1	0.016129032	3	0.09375	0.112634821
20q11.21	8	0.129032258	11	0.34375	0.027819363	1	0.016129032	0	0	1
20q11.22	8	0.129032258	11	0.34375	0.027819363	1	0.016129032	0	0	1
20q11.23	8	0.129032258	11	0.34375	0.027819363	1	0.016129032	0	0	1
20q12	8	0.129032258	11	0.34375	0.027819363	1	0.016129032	0	0	1
20q13.11	8	0.129032258	11	0.34375	0.027819363	1	0.016129032	0	0	1
20q13.12	8	0.129032258	12	0.375	0.008241164	1	0.016129032	0	0	1
20q13.13	8	0.129032258	12	0.375	0.008241164	1	0.016129032	0	0	1
20q13.2	8	0.129032258	13	0.40625	0.003693164	1	0.016129032	0	0	1
20q13.31	8	0.129032258	13	0.40625	0.003693164	1	0.016129032	0	0	1
20q13.32	8	0.129032258	13	0.40625	0.003693164	1	0.016129032	0	0	1
20q13.33	8	0.129032258	13	0.40625	0.003693164	1	0.016129032	0	0	1
21p13	0	0	0	0	1	0	0	0	0
21p12	0	0	0	0	1	0	0	0	0
21p11.2	5	0.080645161	2	0.0625	1	6	0.096774194	7	0.21875	0.123085275
21p11.1	5	0.080645161	2	0.0625	1	4	0.064516129	6	0.1875	0.084282964
21q11.1	5	0.080645161	2	0.0625	1	4	0.064516129	6	0.1875	0.084282964
21q11.2	4	0.064516129	4	0.125	0.43774428	5	0.080645161	3	0.09375	1
21q21.1	4	0.064516129	5	0.15625	0.265245432	5	0.080645161	3	0.09375	1
21q21.2	4	0.064516129	5	0.15625	0.265245432	6	0.096774194	3	0.09375	1
21q21.3	4	0.064516129	5	0.15625	0.265245432	6	0.096774194	3	0.09375	1
21q22.11	4	0.064516129	5	0.15625	0.265245432	6	0.096774194	3	0.09375	1
21q22.12	4	0.064516129	5	0.15625	0.265245432	5	0.080645161	3	0.09375	1
21q22.13	4	0.064516129	5	0.15625	0.265245432	5	0.080645161	3	0.09375	1
21q22.2	4	0.064516129	5	0.15625	0.265245432	5	0.080645161	3	0.09375	1
21q22.3	4	0.064516129	5	0.15625	0.265245432	5	0.080645161	3	0.09375	1
22p13	0	0	0	0	1	0	0	0	0
22p12	0	0	0	0	1	0	0	0	0
22p11.2	0	0	0	0	1	0	0	0	0
22p11.1	0	0	0	0	1	0	0	0	0
22q11.1	2	0.032258065	6	0.1875	0.017363422	3	0.048387097	3	0.09375	0.405854554
22q11.21	2	0.032258065	6	0.1875	0.017363422	3	0.048387097	2	0.0625	1
22q11.22	2	0.032258065	7	0.21875	0.006623266	3	0.048387097	2	0.0625	1
22q11.23	2	0.032258065	7	0.21875	0.006623266	3	0.048387097	1	0.03125	1
22q12.1	2	0.032258065	7	0.21875	0.006623266	3	0.048387097	3	0.09375	0.405854554
22q12.2	2	0.032258065	7	0.21875	0.006623266	3	0.048387097	1	0.03125	1
22q12.3	2	0.032258065	7	0.21875	0.006623266	3	0.048387097	1	0.03125	1
22q13.1	2	0.032258065	7	0.21875	0.006623266	3	0.048387097	1	0.03125	1
22q13.2	2	0.032258065	7	0.21875	0.006623266	3	0.048387097	1	0.03125	1
22q13.31	2	0.032258065	7	0.21875	0.006623266	3	0.048387097	2	0.0625	1
22q13.32	2	0.032258065	7	0.21875	0.006623266	3	0.048387097	2	0.0625	1
22q13.33	2	0.032258065	7	0.21875	0.006623266	3	0.048387097	2	0.0625	1
