# Supplementary material for: Genomic and epigenomic integrative subtypes of renal cell carcinoma in a Japanese cohort
Source: Nat Commun. 2023 Dec 16;14:8383. doi: 10.1038/s41467-023-44159-1 (PMC10725467; doi:10.1038/s41467-023-44159-1)
Supplement: Supplementary file 6 — Source Data [file 41467_2023_44159_MOESM6_ESM.zip › Source_Data/Supplementary Figure2a.txt]

Histol_clu_order	icgc_specimen_id	project_code	gender	histology_tier4	age	UniqueID	Idx	SBS1	SBS2	SBS5	SBS6	SBS13	SBS17	SBS18	SBS22	SBS44	SBS107	SBS108	SBS125	SBS127	SBS141	SBS150	SBS153	Unknown	Idx	num
1	SP102957	RECA-EU	female	clear cell	48	SP102957	SP102957	0	0	0	0	0	0	0	0.916358	0	0	0	0	0		0	0	0.0836422	21	35984
2	SP103507	RECA-EU	male	clear cell	70	SP103507	SP103507	0	0	0	0	0	0	0	0.716676	0	0.0908327	0	0	0		0	0	0.192491	54	19269
3	SP103057	RECA-EU	male	clear cell	49	SP103057	SP103057	0	0	0	0	0	0	0	0.512016	0	0.252996	0	0.0803161	0		0	0	0.154672	29	12227
4	SP102973	RECA-EU	male	clear cell	56	SP102973	SP102973	0	0	0	0	0	0	0	0.677875	0	0.193462	0	0.0710873	0		0	0	0.0575751	23	19048
5	SP103535	RECA-EU	male	clear cell	67	SP103535	SP103535	0	0	0	0	0	0	0	0.700615	0	0.175153	0	0	0		0	0	0.124232	57	28099
6	SP103547	RECA-EU	male	clear cell	50	SP103547	SP103547	0.119648	0	0.181808	0	0	0	0	0.164006	0	0.203204	0	0.222218	0		0	0	0.109117	58	6594
7	SP103673	RECA-EU	female	clear cell	59	SP103673	SP103673	0	0	0.157425	0	0	0	0	0.252816	0	0.207131	0	0.272556	0		0	0	0.110071	64	8022
8	SP103140	RECA-EU	female	clear cell	75	SP103140	SP103140	0	0	0.252212	0	0	0	0	0	0	0.255533	0	0.37811	0		0	0	0.114145	34	6817
9	SP102755	RECA-EU	male	clear cell	79	SP102755	SP102755	0	0	0.235352	0	0	0	0	0	0	0.259119	0	0.351697	0		0	0	0.153833	6	10608
10	SP103261	RECA-EU	female	clear cell	76	SP103261	SP103261	0	0	0.226616	0	0	0	0	0	0	0.276368	0	0.357608	0		0	0	0.139408	41	8902
11	SP102827	RECA-EU	male	clear cell	73	SP102827	SP102827	0	0	0.206702	0	0.0918973	0	0	0	0	0.18864	0	0.435877	0		0	0	0.076883	12	7527
12	SP102716	RECA-EU	male	clear cell	39	SP102716	SP102716	0	0	0.234744	0	0	0	0	0	0	0.162214	0	0.409622	0		0	0	0.19342	1	3411
13	SP34431	KIRC-US	male	clear cell	42	SP34431	SP34431	0	0	0.20401	0	0	0	0	0	0	0.199214	0	0.387353	0		0	0	0.209423	133	2982
14	SP39298	KIRC-US	male	clear cell	75	SP39298	SP39298	0	0	0.228381	0	0	0	0	0	0	0.149166	0	0.483663	0		0	0	0.13879	156	8695
15	SP103340	RECA-EU	male	clear cell	51	SP103340	SP103340	0.147288	0	0.27483	0	0	0	0	0	0	0.244484	0	0.262908	0		0	0	0.0704901	44	4177
16	SP34186	KIRC-US	female	clear cell	77	SP34186	SP34186	0.117216	0	0.263515	0	0	0	0	0	0	0.258969	0	0.282781	0		0	0	0.0775185	130	6910
17	SP102759	RECA-EU	male	clear cell	61	SP102759	SP102759	0.079494	0	0.285818	0	0	0	0	0	0	0.235635	0	0.324586	0		0	0	0.0744676	7	7556
18	SP102804	RECA-EU	male	clear cell	65	SP102804	SP102804	0.0933702	0	0.237027	0	0	0	0	0	0	0.233683	0	0.348972	0		0	0	0.0869478	10	7206
19	SP102965	RECA-EU	female	clear cell	68	SP102965	SP102965	0.084765	0	0.290248	0	0	0	0	0	0	0.207033	0	0.316107	0		0	0	0.101848	22	4883
20	SP37369	KIRC-US	female	clear cell	47	SP37369	SP37369	0.0857509	0	0.274076	0	0	0	0	0	0	0.188177	0	0.331566	0		0	0	0.12043	145	3203
21	SP103197	RECA-EU	male	clear cell	78	SP103197	SP103197	0.115476	0	0.230947	0	0	0	0	0	0	0.238787	0	0.265941	0		0	0	0.148848	36	7291
22	SP103245	RECA-EU	female	clear cell	65	SP103245	SP103245	0.097912	0	0.231914	0	0	0	0	0	0	0.282475	0	0.253734	0		0	0	0.133965	40	7656
23	SP35412	KIRC-US	male	clear cell	62	SP35412	SP35412	0.08855	0	0.232093	0	0	0	0	0	0	0.20894	0	0.254674	0		0	0	0.215743	136	6784
24	SP102795	RECA-EU	female	clear cell	57	SP102795	SP102795	0.105224	0	0.186184	0	0	0	0	0	0	0.221765	0	0.330396	0		0	0	0.156432	9	9259
25	SP103742	RECA-EU	male	clear cell	70	SP103742	SP103742	0.0834154	0	0.228055	0	0	0	0	0	0	0.231169	0	0.316384	0		0	0	0.140977	71	6273
26	SP40047	KIRC-US	male	clear cell	64	SP40047	SP40047	0.143097	0	0.201018	0	0	0	0	0	0	0.184734	0	0.33201	0		0	0	0.139141	161	6876
27	SP102897	RECA-EU	male	clear cell	61	SP102897	SP102897	0	0	0.255908	0.397462	0	0	0	0	0.0938149	0	0	0	0.187277		0	0	0.0655374	16	27529
28	SP102747	RECA-EU	female	clear cell	52	SP102747	SP102747	0	0	0.326637	0	0	0	0	0	0	0	0	0.402826	0		0	0	0.270536	5	1085
29	SP103408	RECA-EU	female	clear cell	66	SP103408	SP103408	0.103369	0	0.35266	0	0	0	0	0	0	0.211929	0	0.228526	0		0	0	0.103516	46	5955
30	SP37970	KIRC-US	male	clear cell	67	SP37970	SP37970	0.11386	0	0.360443	0	0	0	0	0	0	0.120104	0	0.274793	0		0	0	0.1308	150	6495
31	SP103037	RECA-EU	female	clear cell	65	SP103037	SP103037	0	0	0.407871	0	0	0	0	0	0	0.133136	0	0.29103	0		0	0	0.167963	27	2396
32	SP103685	RECA-EU	female	clear cell	60	SP103685	SP103685	0	0	0.391345	0	0	0	0	0	0	0.131048	0	0.314828	0		0	0	0.162779	66	4759
33	SP103045	RECA-EU	female	clear cell	66	SP103045	SP103045	0	0	0.317793	0	0	0	0	0	0	0.173396	0	0.319652	0		0	0	0.189159	28	5264
34	SP38271	KIRC-US	female	clear cell	62	SP38271	SP38271	0	0	0.357043	0	0	0	0	0	0	0.159431	0	0.2605	0		0	0	0.223025	152	5557
35	SP103555	RECA-EU	female	clear cell	65	SP103555	SP103555	0	0	0.459563	0	0	0	0	0	0	0.195228	0	0	0		0	0	0.345209	59	2042
36	SP36586	KIRC-US	female	clear cell	44	SP36586	SP36586	0.123264	0	0.26701	0	0	0	0	0	0	0.147281	0	0.167898	0		0	0	0.294547	144	3106
37	SP36218	KIRC-US	male	clear cell	84	SP36218	SP36218	0	0	0.518112	0	0	0	0	0	0	0	0	0.179869	0		0.0958647	0	0.206154	142	3740
38	SP102733	RECA-EU	female	clear cell	77	SP102733	SP102733	0	0	0.528463	0	0	0	0	0	0	0	0	0.168579	0		0	0	0.302957	3	4399
39	SP39997	KIRC-US	male	clear cell	50	SP39997	SP39997	0	0	0.449182	0	0	0	0	0	0	0	0	0.260118	0		0	0	0.2907	160	3899
40	SP42154	KIRC-US	male	clear cell	61	SP42154	SP42154	0.112035	0	0.433888	0	0	0	0	0	0	0	0	0.245656	0		0	0	0.208421	164	6770
41	SP103619	RECA-EU	female	clear cell	61	SP103619	SP103619	0.162878	0	0.317289	0	0	0	0	0	0	0.336882	0	0	0		0	0	0.182951	63	2514
42	SP35849	KIRC-US	female	clear cell	75	SP35849	SP35849	0.134569	0	0.299667	0	0	0	0	0	0	0.29391	0	0	0		0	0	0.271855	138	3362
43	SP37636	KIRC-US	male	clear cell	57	SP37636	SP37636	0.114754	0	0.298557	0	0	0	0	0	0	0.311837	0	0	0		0	0	0.274852	148	4093
44	SP35989	KIRC-US	male	clear cell	42	SP35989	SP35989	0	0	0.33423	0	0	0	0	0	0	0.339575	0	0	0		0	0	0.326195	140	3913
45	SP103679	RECA-EU	male	clear cell	54	SP103679	SP103679	0	0	0.22225	0	0	0	0	0	0	0.405792	0.0971344	0	0		0	0	0.274824	65	5616
46	SP103467	RECA-EU	female	clear cell	38	SP103467	SP103467	0	0	0.252471	0	0	0	0	0	0	0.402094	0	0	0		0	0	0.345435	52	2255
47	SP39248	KIRC-US	female	clear cell	67	SP39248	SP39248	0	0	0.263897	0	0	0	0	0	0	0.459775	0	0	0		0	0	0.276328	155	4300
48	SP103065	RECA-EU	male	clear cell	73	SP103065	SP103065	0	0	0.293144	0	0	0	0	0	0	0.268522	0	0.278566	0		0	0	0.159768	30	7184
49	SP102929	RECA-EU	male	clear cell	60	SP102929	SP102929	0	0	0.267266	0	0	0	0	0	0	0.250585	0	0.280048	0		0	0	0.202101	19	4803
50	SP103715	RECA-EU	female	clear cell	51	SP103715	SP103715	0	0	0.274619	0	0	0	0	0	0	0.275147	0	0.263988	0		0	0	0.186246	69	4835
51	SP34452	KIRC-US	male	clear cell	73	SP34452	SP34452	0	0	0.264929	0	0	0	0	0	0	0.288588	0	0.301353	0		0	0	0.14513	134	8219
52	SP37516	KIRC-US	female	clear cell	49	SP37516	SP37516	0	0	0.242812	0	0	0	0	0	0	0.315521	0	0.293076	0		0	0	0.148592	147	4226
53	SP103706	RECA-EU	male	clear cell	52	SP103706	SP103706	0	0	0.309251	0	0	0	0	0	0	0.257446	0	0.244737	0		0	0	0.188565	68	5931
54	SP39349	KIRC-US	male	clear cell	60	SP39349	SP39349	0	0	0.321423	0	0	0	0	0	0	0.234187	0	0.232256	0		0	0	0.212134	157	3855
55	SP103221	RECA-EU	female	clear cell	56	SP103221	SP103221	0	0	0.343264	0	0	0	0	0	0	0.259998	0	0.245756	0		0	0	0.150982	38	7313
56	SP39594	KIRC-US	male	clear cell	61	SP39594	SP39594	0	0	0.326906	0	0	0	0	0	0	0.282524	0	0.212589	0		0	0	0.17798	158	4241
57	SP103288	RECA-EU	female	clear cell	43	SP103288	SP103288	0	0	0.274445	0	0	0	0	0	0	0.3415	0	0.121589	0		0	0	0.262466	42	3178
58	SP103444	RECA-EU	male	clear cell	48	SP103444	SP103444	0	0	0.280845	0	0	0	0	0	0	0.335077	0	0.128841	0		0	0	0.255237	50	4371
59	SP103515	RECA-EU	male	clear cell	67	SP103515	SP103515	0	0	0.29562	0	0	0	0	0	0	0.378926	0	0.155443	0		0	0	0.170011	55	7300
60	SP103128	RECA-EU	male	clear cell	50	SP103128	SP103128	0	0	0.253303	0	0	0	0	0	0	0.391214	0	0.164865	0		0	0	0.190618	33	5760
61	SP34191	KIRC-US	male	clear cell	52	SP34191	SP34191	0	0	0.278071	0	0	0	0	0	0	0.390049	0	0.131219	0		0	0	0.200662	131	4778
62	SP103100	RECA-EU	female	clear cell	60	SP103100	SP103100	0	0	0.270937	0	0	0	0	0	0	0.332008	0	0.18526	0		0	0	0.211796	32	4243
63	SP103595	RECA-EU	male	clear cell	57	SP103595	SP103595	0	0	0.286515	0	0	0	0	0	0	0.328697	0	0.175933	0		0	0	0.208855	61	4663
64	SP103233	RECA-EU	male	clear cell	65	SP103233	SP103233	0	0	0.245952	0	0	0	0	0	0	0.349971	0	0.208442	0		0	0	0.195635	39	6207
65	SP35951	KIRC-US	female	clear cell	61	SP35951	SP35951	0	0	0.251712	0	0	0	0	0	0	0.355238	0	0.198386	0		0	0	0.194664	139	6968
66	SP102873	RECA-EU	female	clear cell	61	SP102873	SP102873	0	0	0.262309	0	0	0	0	0.095819	0	0.267623	0	0.177205	0		0	0	0.197044	14	5085
67	SP103483	RECA-EU	female	clear cell	50	SP103483	SP103483	0	0	0.335112	0	0	0	0	0	0	0.270283	0	0.153367	0		0	0	0.241239	53	3047
68	SP102741	RECA-EU	male	clear cell	55	SP102741	SP102741	0	0	0.322245	0	0	0	0	0	0	0.305738	0	0.163709	0		0	0	0.208309	4	6036
69	SP102816	RECA-EU	female	clear cell	62	SP102816	SP102816	0	0	0.315305	0	0	0	0	0	0	0.321187	0	0.163807	0		0	0	0.1997	11	5072
70	SP102989	RECA-EU	male	clear cell	78	SP102989	SP102989	0	0	0.312344	0	0	0	0	0	0	0.332951	0	0.190316	0		0	0	0.16439	24	7069
71	SP103523	RECA-EU	female	clear cell	55	SP103523	SP103523	0	0	0.315198	0	0	0	0	0	0	0.321168	0	0.18256	0		0	0	0.181074	56	3599
72	SP39907	KIRC-US	male	clear cell	83	SP39907	SP39907	0	0	0.365671	0	0	0	0	0	0	0.296682	0	0.159977	0		0	0	0.17767	159	5336
73	SP103080	RECA-EU	male	clear cell	57	SP103080	SP103080	0	0	0.0928058	0	0	0	0	0	0	0.479098	0	0.202938	0		0	0	0.225158	31	10743
74	SP102783	RECA-EU	female	clear cell	65	SP102783	SP102783	0	0	0.216946	0	0	0	0	0	0	0.391071	0	0.189969	0		0	0	0.202015	8	9337
75	SP34246	KIRC-US	male	clear cell	62	SP34246	SP34246	0	0	0.191927	0	0	0	0	0	0	0.416628	0	0.218856	0		0	0	0.172589	132	5527
76	SP103603	RECA-EU	male	clear cell	66	SP103603	SP103603	0	0	0.208034	0	0	0	0	0	0	0.385152	0	0.148016	0		0	0	0.258797	62	7042
77	SP37903	KIRC-US	male	clear cell	64	SP37903	SP37903	0	0	0.179682	0	0	0	0	0	0	0.472089	0	0.121536	0		0	0	0.226693	149	7775
78	SP103300	RECA-EU	male	clear cell	46	SP103300	SP103300	0	0	0.184044	0	0	0	0	0	0	0.451392	0	0.256284	0		0	0	0.108281	43	6628
79	SP103826	RECA-EU	male	clear cell	47	SP103826	SP103826	0	0	0.148343	0	0	0	0	0	0	0.418624	0	0.306545	0		0	0	0.126488	72	3873
80	SP103021	RECA-EU	male	clear cell	58	SP103021	SP103021	0	0	0.246805	0	0	0	0	0	0	0.361524	0	0.244538	0		0	0	0.147133	26	5819
81	SP103844	RECA-EU	male	clear cell	57	SP103844	SP103844	0	0	0.243093	0	0	0	0	0	0	0.367721	0	0.254322	0		0	0	0.134864	73	4289
82	SP103428	RECA-EU	male	clear cell	68	SP103428	SP103428	0	0	0.213093	0	0	0	0	0	0	0.334376	0	0.285328	0		0	0	0.167203	48	6586
83	SP103694	RECA-EU	female	clear cell	83	SP103694	SP103694	0	0	0.193063	0	0	0	0	0	0	0.371234	0	0.29335	0		0	0	0.142353	67	9599
84	SP36498	KIRC-US	male	clear cell	49	SP36498	SP36498	0	0	0.166413	0	0	0	0	0	0	0.364843	0	0.276307	0		0	0	0.192437	143	5155
85	SP103213	RECA-EU	male	clear cell	40	SP103213	SP103213	0	0	0.226595	0	0	0	0	0	0	0.287297	0	0.235594	0		0	0	0.250513	37	3425
86	SP102921	RECA-EU	male	clear cell	45	SP102921	SP102921	0	0	0.205306	0	0	0	0	0	0	0.330226	0	0.263897	0		0	0	0.200571	18	3819
87	SP103156	RECA-EU	male	clear cell	59	SP103156	SP103156	0	0	0.207868	0	0	0	0	0	0	0.343666	0	0.251715	0		0	0	0.196751	35	6113
88	SP41453	KIRC-US	male	clear cell	51	SP41453	SP41453	0	0	0.22146	0	0	0	0	0	0	0.309936	0	0.250936	0		0	0	0.217668	163	3691
89	SP102945	RECA-EU	female	clear cell	62	SP102945	SP102945	0.167799	0	0.20224	0	0	0	0	0	0	0.311932	0	0.217799	0		0	0	0.100229	20	4369
90	SP38044	KIRC-US	male	clear cell	60	SP38044	SP38044	0.159765	0	0.167201	0	0	0	0	0	0	0.287628	0	0.30275	0		0	0	0.0826546	151	6580
91	SP40736	KIRC-US	female	clear cell	58	SP40736	SP40736	0.134464	0	0.159828	0	0	0	0	0	0	0.34163	0	0.275765	0		0	0	0.0883125	162	4903
92	SP103455	RECA-EU	male	clear cell	64	SP103455	SP103455	0.101673	0	0.11742	0	0	0	0	0	0	0.342633	0	0.234918	0		0	0	0.203356	51	8647
93	SP103005	RECA-EU	female	clear cell	54	SP103005	SP103005	0.119264	0	0.187476	0	0	0	0	0	0	0.317225	0	0.226928	0		0	0	0.149107	25	4970
94	SP37432	KIRC-US	male	clear cell	63	SP37432	SP37432	0.127431	0	0.151549	0	0	0	0	0	0	0.320039	0	0.24139	0		0	0	0.159592	146	5645
95	SP102718	RECA-EU	male	clear cell	67	SP102718	SP102718	0.107611	0	0.17713	0	0	0	0	0	0	0.395946	0	0.176795	0		0	0	0.142517	2	7211
96	SP42829	KIRC-US	female	clear cell	53	SP42829	SP42829	0.158193	0	0.116151	0	0	0	0	0	0	0.394919	0	0.199227	0		0	0	0.13151	165	6177
97	SP103436	RECA-EU	female	clear cell	49	SP103436	SP103436	0.122171	0	0.285493	0	0	0	0	0	0	0.347802	0	0.128969	0		0	0	0.115565	49	4386
98	SP103856	RECA-EU	female	clear cell	75	SP103856	SP103856	0.106321	0	0.250234	0	0	0	0	0	0	0.322421	0	0.193271	0		0	0	0.127753	74	3225
99	SP38759	KIRC-US	male	clear cell	78	SP38759	SP38759	0.146072	0	0.258417	0	0	0	0	0	0	0.311703	0	0.169054	0		0	0	0.114754	153	7609
100	SP103730	RECA-EU	male	clear cell	65	SP103730	SP103730	0.122958	0	0.305212	0	0	0	0	0	0	0.269308	0	0.182722	0		0	0	0.119801	70	5927
101	SP36036	KIRC-US	male	clear cell	63	SP36036	SP36036	0.108575	0	0.301057	0	0	0	0	0	0	0.245624	0	0.196165	0		0	0	0.148578	141	3818
102	SP102913	RECA-EU	female	clear cell	77	SP102913	SP102913	0.108319	0	0.354003	0	0	0	0	0	0	0.269008	0	0.134505	0		0	0	0.134165	17	8046
103	SP102839	RECA-EU	female	clear cell	59	SP102839	SP102839	0.124123	0	0.295766	0	0	0	0	0	0	0.298374	0	0.146696	0		0	0	0.135041	13	4520
104	SP39102	KIRC-US	female	clear cell	71	SP39102	SP39102	0.155921	0	0.285719	0	0	0	0	0	0	0.274897	0	0.148632	0		0	0	0.134831	154	4572
105	SP103396	RECA-EU	female	clear cell	59	SP103396	SP103396	0	0.0308731	0.289336	0	0.0321344	0	0	0	0	0.412784	0	0.145859	0		0	0	0.0890145	45	3575
106	SP35617	KIRC-US	female	clear cell	54	SP35617	SP35617	0.0975763	0	0.220279	0	0.0793584	0	0	0	0	0.359273	0	0.195744	0		0	0	0.0477691	137	7162
107	SP103575	RECA-EU	male	clear cell	56	SP103575	SP103575	0.121219	0	0.215427	0	0	0	0	0	0	0.354784	0	0.126254	0		0	0	0.182316	60	8826
108	SP102881	RECA-EU	male	clear cell	69	SP102881	SP102881	0.100568	0	0.247423	0	0	0	0	0	0	0.408804	0	0.0975071	0		0	0	0.145698	15	5375
109	SP103416	RECA-EU	male	clear cell	54	SP103416	SP103416	0.125969	0	0.225539	0	0	0	0	0	0	0.400946	0	0.123499	0		0	0	0.124046	47	5217
110	SP34493	KIRC-US	male	clear cell	40	SP34493	SP34493	0.142411	0	0.239755	0	0	0	0	0	0	0.381023	0	0.117197	0		0	0	0.119615	135	3922
111	SP43201	KIRC-US	female	clear cell	71	SP43201	SP43201	0.116589	0	0.261794	0	0	0	0	0	0	0.392978	0	0.135696	0		0	0	0.0929424	166	4808
112
113	SP123972	KICH-US	male	chromophobe	54	SP123972	SP123972	0.0797342	0	0	0	0	0.492066	0	0	0	0	0	0.242598	0		0	0.0723467	0.113255	117	10017
114	SP123958	KICH-US	female	chromophobe	28	SP123958	SP123958	0.227138	0	0	0	0	0	0	0	0	0.504346	0	0	0		0	0	0.268516	113	996
115	SP123969	KICH-US	male	chromophobe	50	SP123969	SP123969	0.313908	0	0	0	0	0	0	0	0	0.295758	0	0	0		0	0	0.390333	116	2519
116	SP123858	KICH-US	female	chromophobe	37	SP123858	SP123858	0.644531	0	0.168821	0	0	0	0	0	0	0.143311	0	0	0		0	0	0.0433375	94	839
117	SP123870	KICH-US	male	chromophobe	34	SP123870	SP123870	0.650538	0	0	0	0	0	0	0	0	0.209549	0	0	0		0	0	0.139912	95	869
118	SP123892	KICH-US	male	chromophobe	38	SP123892	SP123892	0.61571	0	0	0	0	0	0	0	0	0.137103	0	0	0		0	0	0.247187	105	1722
119	SP123897	KICH-US	male	chromophobe	47	SP123897	SP123897	0.630463	0	0	0.146967	0	0	0	0	0	0.0922336	0	0	0		0	0	0.130336	107	1799
120	SP123872	KICH-US	male	chromophobe	41	SP123872	SP123872	0.444396	0.102013	0	0	0.10618	0	0	0	0	0.1267	0	0	0		0	0	0.220711	96	3136
121	SP123894	KICH-US	male	chromophobe	57	SP123894	SP123894	0.353271	0.0911336	0	0	0.0948568	0	0	0	0	0.198734	0	0	0		0	0	0.262005	106	2687
122	SP123882	KICH-US	male	chromophobe	62	SP123882	SP123882	0.492873	0	0	0	0	0	0	0	0	0.299846	0	0	0		0	0	0.20728	100	2154
123	SP123884	KICH-US	female	chromophobe	45	SP123884	SP123884	0.507612	0	0	0	0	0	0	0	0	0.277632	0	0	0		0	0	0.214756	101	2210
124	SP123888	KICH-US	male	chromophobe	37	SP123888	SP123888	0.524285	0	0	0	0	0	0	0	0	0.255699	0	0	0		0	0	0.220016	103	922
125	SP123852	KICH-US	female	chromophobe	48	SP123852	SP123852	0.523546	0	0	0	0	0	0	0	0	0.213983	0	0	0		0	0	0.262471	91	1957
126	SP124017	KICH-US	female	chromophobe	17	SP124017	SP124017	0.475984	0	0	0	0	0	0	0	0	0.220082	0	0	0		0	0	0.303935	126	1055
127	SP123854	KICH-US	male	chromophobe	55	SP123854	SP123854	0.320511	0	0.21343	0	0	0	0	0	0	0.232229	0	0	0		0	0	0.23383	92	1550
128	SP123876	KICH-US	male	chromophobe	72	SP123876	SP123876	0.260279	0	0.265063	0	0	0	0	0	0	0.221613	0	0	0		0	0	0.253045	98	1768
129	SP123878	KICH-US	male	chromophobe	51	SP123878	SP123878	0.235894	0	0.203443	0	0	0	0	0	0	0.309473	0	0	0		0	0	0.251189	99	1225
130	SP123842	KICH-US	male	chromophobe	69	SP123842	SP123842	0.245821	0	0.394686	0	0	0	0	0	0	0.192318	0	0	0		0	0	0.167175	87	1775
131	SP123856	KICH-US	male	chromophobe	69	SP123856	SP123856	0.251753	0	0.405572	0	0	0	0	0	0	0.214513	0	0	0		0	0	0.128162	93	1071
132	SP123900	KICH-US	male	chromophobe	56	SP123900	SP123900	0.285598	0	0.311555	0	0	0	0	0	0	0.241838	0	0	0		0	0	0.161009	108	1493
133	SP123850	KICH-US	female	chromophobe	44	SP123850	SP123850	0.439137	0	0.156762	0	0	0	0	0	0	0.313322	0	0	0		0	0	0.0907783	90	2052
134	SP123950	KICH-US	female	chromophobe	41	SP123950	SP123950	0.367272	0	0.139007	0	0	0	0	0	0	0.31591	0	0	0		0	0	0.177811	110	1671
135	SP123953	KICH-US	male	chromophobe	43	SP123953	SP123953	0.422366	0	0.142171	0.122384	0	0	0	0	0	0.207736	0	0	0		0	0	0.105343	111	1811
136	SP123844	KICH-US	female	chromophobe	46	SP123844	SP123844	0.351045	0	0.325042	0	0	0	0	0	0	0.144756	0	0	0		0	0	0.179156	88	1547
137	SP123846	KICH-US	male	chromophobe	60	SP123846	SP123846	0.430279	0	0.260367	0	0	0	0	0	0	0.120983	0	0	0		0	0	0.188371	89	1967
138	SP123988	KICH-US	female	chromophobe	86	SP123988	SP123988	0.403005	0	0.233464	0	0	0	0	0	0	0.134966	0	0.0899142	0		0	0	0.138652	121	3452
139	SP123964	KICH-US	female	chromophobe	42	SP123964	SP123964	0.405869	0	0.119431	0	0	0	0	0	0	0.233825	0	0	0		0	0	0.240874	114	2007
140	SP123984	KICH-US	female	chromophobe	35	SP123984	SP123984	0.431927	0	0.147664	0	0	0	0	0	0	0.145228	0	0	0		0	0	0.27518	120	1114
141	SP123978	KICH-US	female	chromophobe	38	SP123978	SP123978	0.465361	0	0.183206	0	0	0	0	0	0	0.180627	0	0	0		0	0	0.170806	119	979
142	SP123998	KICH-US	male	chromophobe	59	SP123998	SP123998	0.48093	0	0.164918	0	0	0	0	0	0	0.169301	0	0	0		0	0	0.184851	123	1981
143	SP123995	KICH-US	female	chromophobe	65	SP123995	SP123995	0.382688	0	0.212003	0	0	0	0	0	0	0.216739	0	0	0		0	0	0.188571	122	1898
144	SP124013	KICH-US	male	chromophobe	29	SP124013	SP124013	0.419231	0	0.212033	0	0	0	0	0	0	0.16943	0	0	0		0	0	0.199306	125	948
145	SP124021	KICH-US	male	chromophobe	42	SP124021	SP124021	0.348204	0	0.152279	0	0.120426	0	0	0	0	0.182851	0	0	0		0	0	0.196239	127	1618
146	SP123902	KICH-US	male	chromophobe	67	SP123902	SP123902	0.175599	0	0.42097	0	0	0	0	0	0	0	0	0	0		0	0	0.403431	109	1681
147	SP124003	KICH-US	female	chromophobe	42	SP124003	SP124003	0.245302	0	0.294536	0	0	0	0	0	0	0	0	0	0		0	0	0.460162	124	882
148	SP123890	KICH-US	female	chromophobe	61	SP123890	SP123890	0.334226	0	0.296968	0	0	0	0	0	0	0	0	0.141758	0		0	0	0.227048	104	1255
149	SP123955	KICH-US	female	chromophobe	47	SP123955	SP123955	0.368468	0	0.491321	0	0	0	0	0	0	0	0	0	0		0	0	0.140211	112	1298
150	SP123836	KICH-US	female	chromophobe	57	SP123836	SP123836	0.502542	0	0.18711	0	0	0	0	0	0	0	0	0	0		0	0	0.310348	85	2290
151	SP123840	KICH-US	female	chromophobe	56	SP123840	SP123840	0.530841	0	0.18506	0	0	0	0	0	0	0	0	0	0		0	0	0.284099	86	1693
152	SP123886	KICH-US	male	chromophobe	30	SP123886	SP123886	0.476625	0	0.246476	0	0	0	0	0	0	0	0	0	0		0	0	0.276899	102	587
153	SP123967	KICH-US	male	chromophobe	53	SP123967	SP123967	0.443922	0	0.22674	0	0	0	0	0	0	0	0	0	0		0	0	0.329338	115	897
154	SP123874	KICH-US	female	chromophobe	45	SP123874	SP123874	0.471723	0	0.302735	0	0	0	0	0	0	0	0	0	0		0	0	0.225542	97	1496
155	SP124033	KICH-US	male	chromophobe	58	SP124033	SP124033	0.59878	0	0.22273	0	0	0	0	0	0	0	0	0	0		0	0	0.178491	128	1457
156
157	SP109457	KIRP-US	female	papillary	54	SP109457	SP109457	0.211221	0.127658	0.354512	0	0.132874	0	0	0	0	0	0	0	0		0	0	0.173734	80	3637
158	SP43822	KIRP-US	male	papillary	41	SP43822	SP43822	0.174509	0.0663346	0.21663	0	0.0690446	0	0.150771	0	0	0	0	0	0		0	0	0.322711	178	4969
159	SP97104	KIRP-US	female	papillary	60	SP97104	SP97104	0.0937288	0	0.235015	0	0.220084	0	0	0	0	0.131078	0	0.104032	0		0	0	0.216062	179	7905
160	SP113926	KIRP-US	female	papillary	54	SP113926	SP113926	0	0	0.447846	0	0	0	0	0	0	0.108477	0	0.224724	0		0	0	0.218953	84	2689
161	SP43651	KIRP-US	male	papillary	74	SP43651	SP43651	0	0	0.328047	0	0	0	0	0	0	0.172223	0	0.29401	0		0	0	0.20572	171	7222
162	SP43770	KIRP-US	male	papillary	55	SP43770	SP43770	0	0	0.360801	0	0	0	0	0	0	0.156122	0	0.301613	0		0	0	0.181464	175	4325
163	SP109478	KIRP-US	male	papillary	62	SP109478	SP109478	0.140278	0	0.468897	0	0	0	0	0	0	0	0	0.169084	0		0	0	0.221741	82	1854
164	SP97145	KIRP-US	female	papillary	49	SP97145	SP97145	0.107518	0	0.41695	0	0	0	0	0	0	0	0	0.220498	0		0	0	0.255034	182	2330
165	SP43688	KIRP-US	male	papillary	41	SP43688	SP43688	0	0	0.272882	0	0	0	0	0	0	0	0	0.362009	0		0	0	0.365109	173	3570
166	SP43808	KIRP-US	male	papillary	57	SP43808	SP43808	0	0	0.296759	0	0	0	0	0	0	0	0	0.432502	0		0	0	0.270739	177	3165
167	SP106577	KIRP-US	male	papillary	65	SP106577	SP106577	0	0	0.348883	0	0	0	0	0	0	0	0	0.440606	0		0	0	0.210511	76	6970
168	SP97161	KIRP-US	male	papillary	62	SP97161	SP97161	0	0	0.368966	0	0	0	0	0	0	0	0	0.471443	0		0	0	0.159592	183	6341
169	SP106560	KIRP-US	male	papillary	62	SP106560	SP106560	0	0	0.385721	0	0	0	0	0	0	0	0	0.296568	0		0	0	0.317711	75	3713
170	SP106602	KIRP-US	male	papillary	57	SP106602	SP106602	0	0	0.435343	0	0	0	0	0	0	0	0	0.358472	0		0	0	0.206185	77	4418
171	SP97269	KIRP-US	male	papillary	79	SP97269	SP97269	0	0	0.399139	0	0	0	0	0	0	0	0	0.367313	0		0	0	0.233548	188	6872
172	SP97249	KIRP-US	male	papillary	59	SP97249	SP97249	0.114623	0.0391395	0.174872	0	0.0407385	0	0	0	0	0.312117	0	0.241643	0		0	0	0.0768664	186	6669
173	SP109544	KIRP-US	male	papillary	58	SP109544	SP109544	0.130589	0	0.188696	0	0	0	0	0	0	0	0	0.472554	0		0	0	0.208161	83	5015
174	SP106656	KIRP-US	male	papillary	50	SP106656	SP106656	0	0	0.23977	0	0	0	0	0	0	0	0	0.555981	0		0	0	0.204249	79	5345
175	SP43510	KIRP-US	male	papillary	53	SP43510	SP43510	0	0	0.241292	0	0	0	0	0	0	0	0	0.53421	0		0	0	0.224498	167	3897
176	SP43514	KIRP-US	female	papillary	48	SP43514	SP43514	0	0	0.234059	0	0	0	0	0	0	0.147935	0	0.456928	0		0	0	0.161078	168	3165
177	SP43792	KIRP-US	male	papillary	49	SP43792	SP43792	0	0	0.212104	0	0	0	0	0	0	0.115481	0	0.522032	0		0	0	0.150383	176	5383
178	SP43532	KIRP-US	male	papillary	64	SP43532	SP43532	0	0	0.190075	0	0	0	0	0	0	0.124619	0	0.499949	0		0	0	0.185357	169	4781
179	SP97194	KIRP-US	male	papillary	70	SP97194	SP97194	0	0	0.201227	0	0	0	0	0	0	0.138421	0	0.480668	0		0	0	0.179683	184	10282
180	SP97243	KIRP-US	male	papillary	58	SP97243	SP97243	0	0	0.251704	0	0	0	0	0	0	0.0926593	0	0.442521	0		0	0	0.213116	185	5376
181	SP43664	KIRP-US	female	papillary	75	SP43664	SP43664	0.107407	0	0.2021	0	0	0	0	0	0	0.15171	0	0.437507	0		0	0	0.101277	172	7399
182	SP97124	KIRP-US	male	papillary	84	SP97124	SP97124	0	0	0.23533	0	0	0	0	0	0	0.198899	0	0.450295	0		0	0	0.115477	181	7628
183	SP97258	KIRP-US	male	papillary	61	SP97258	SP97258	0	0	0.230456	0	0	0	0	0	0	0.205862	0	0.457967	0		0	0	0.105715	187	5461
184	SP106638	KIRP-US	male	papillary	66	SP106638	SP106638	0	0	0.283858	0	0	0	0	0	0	0.115694	0	0.458403	0		0	0	0.142045	78	7277
185	SP43696	KIRP-US	male	papillary	52	SP43696	SP43696	0	0	0.310956	0	0	0	0	0	0	0.142041	0	0.429347	0		0	0	0.117656	174	6229
186	SP109470	KIRP-US	male	papillary	79	SP109470	SP109470	0	0	0.331797	0	0	0	0	0	0	0.0897585	0	0.414362	0		0	0	0.164083	81	7042
187	SP97113	KIRP-US	female	papillary	71	SP97113	SP97113	0	0	0.331238	0	0	0	0	0	0	0.123076	0	0.378956	0		0	0	0.166729	180	4307
188	SP97278	KIRP-US	male	papillary	51	SP97278	SP97278	0	0	0.309014	0	0	0	0	0	0	0.12346	0	0.392428	0		0	0	0.175098	189	5153
