# Supplementary material for: Genomic and epigenomic integrative subtypes of renal cell carcinoma in a Japanese cohort
Source: Nat Commun. 2023 Dec 16;14:8383. doi: 10.1038/s41467-023-44159-1 (PMC10725467; doi:10.1038/s41467-023-44159-1)
Supplement: Supplementary file 6 — Source Data [file 41467_2023_44159_MOESM6_ESM.zip › Source_Data/Supplementary Figure12c.txt]

geneId	ENSEMBL	SYMBOL	GENENAME	Histology	VAF_ratio(log)	ATACscore(log)
18	ENSG00000183044	ABAT	4-aminobutyrate aminotransferase	PRCC	0.367294502	0.206799268
23461	ENSG00000154265	ABCA5	ATP binding cassette subfamily A member 5	ccRCC	0.514910605	-0.105132838
11194	ENSG00000197150	ABCB8	ATP binding cassette subfamily B member 8	ccRCC	0.395849992	0.187849301
10257	ENSG00000125257	ABCC4	ATP binding cassette subfamily C member 4	ccRCC	0.851936075	0.092896851
25	ENSG00000097007	ABL1	ABL proto-oncogene 1, non-receptor tyrosine kinase	ccRCC	0.50576669	-0.034770756
29	ENSG00000159842	ABR	ABR activator of RhoGEF and GTPase	TFE3	0.03845789	0.151246959
25841	ENSG00000166016	ABTB2	ankyrin repeat and BTB domain containing 2	ccRCC	0.444136871	0.314108896
32	ENSG00000076555	ACACB	acetyl-CoA carboxylase beta	TFE3	0.489020912	0.254435804
32	ENSG00000076555	ACACB	acetyl-CoA carboxylase beta	ccRCC	0.368930058	0.419618768
116983	ENSG00000131584	ACAP3	ArfGAP with coiled-coil, ankyrin repeat and PH domains 3	ccRCC	0.380211937	0.152736233
38	ENSG00000075239	ACAT1	acetyl-CoA acetyltransferase 1	ccRCC	-0.499812577	0.189598143
91452	ENSG00000107897	ACBD5	acyl-CoA binding domain containing 5	PRCC	0.352182518	0.009037789
84320	ENSG00000230124	ACBD6	acyl-CoA binding domain containing 6	ccRCC	0.517237957	-0.18306778
51205	ENSG00000162836	ACP6	acid phosphatase 6, lysophosphatidic	PRCC	-0.045420335	0.432691133
80221	ENSG00000167107	ACSF2	acyl-CoA synthetase family member 2	ccRCC	-0.092145789	0.534309664
2181	ENSG00000123983	ACSL3	acyl-CoA synthetase long chain family member 3	ccRCC	0.306168622	-6.32E-05
60	ENSG00000075624	ACTB	actin beta	ccRCC	0.206369083	0.243764072
71	ENSG00000184009	ACTG1	actin gamma 1	ccRCC	0.148938658	-0.152362619
87	ENSG00000072110	ACTN1	actinin alpha 1	ccRCC	-0.009035053	-0.259114031
93	ENSG00000114739	ACVR2B	activin A receptor type 2B	PRCC	-0.004176226	-0.421156671
161823	ENSG00000168803	ADAL	adenosine deaminase like	ccRCC	-0.039106349	-0.140040477
4185	ENSG00000073670	ADAM11	ADAM metallopeptidase domain 11	ccRCC	-0.141536784	0.139645414
51094	ENSG00000159346	ADIPOR1	adiponectin receptor 1	PRCC	-0.374908639	0.129600566
122622	ENSG00000185100	ADSS1	adenylosuccinate synthase 1	ccRCC	0.095189638	0.243240982
175	ENSG00000038002	AGA	aspartylglucosaminidase	ccRCC	0.036959083	-0.060395459
340351	ENSG00000146856	AGBL3	ATP/GTP binding protein like 3	ccRCC	-0.172999686	-0.1774308
178	ENSG00000162688	AGL	amylo-alpha-1, 6-glucosidase, 4-alpha-glucanotransferase	ccRCC	0.04194531	-0.209402072
56894	ENSG00000160216	AGPAT3	1-acylglycerol-3-phosphate O-acyltransferase 3	ccRCC	0.316093221	0.228065768
27245	ENSG00000126705	AHDC1	AT-hook DNA binding motif containing 1	ccRCC	0.335792102	-0.61049874
10327	ENSG00000117448	AKR1A1	aldo-keto reductase family 1 member A1	ccRCC	0.5518926	0.391618559
8644	ENSG00000196139	AKR1C3	aldo-keto reductase family 1 member C3	ccRCC	0.118162809	0.445341893
199857	ENSG00000172339	ALG14	ALG14 UDP-N-acetylglucosaminyltransferase subunit	ccRCC	0.6763471	0.014895344
29929	ENSG00000088035	ALG6	ALG6 alpha-1,3-glucosyltransferase	ccRCC	0.135315908	0.096477969
80216	ENSG00000073331	ALPK1	alpha kinase 1	ccRCC	-1.148938579	0.127212359
51321	ENSG00000196704	AMZ2	archaelysin family metallopeptidase 2	ccRCC	0.289447712	-0.5892247
283	ENSG00000214274	ANG	angiogenin	ChRCC	0.203970926	0.123697955
283	ENSG00000214274	ANG	angiogenin	ccRCC	-0.016129066	-0.150463442
29123	ENSG00000167522	ANKRD11	ankyrin repeat domain 11	PRCC	0.026393416	0.024800165
26057	ENSG00000132466	ANKRD17	ankyrin repeat domain 17	ccRCC	0.128667043	-0.485219947
26287	ENSG00000165887	ANKRD2	ankyrin repeat domain 2	PRCC	0.294956065	-0.653604395
256006	ENSG00000145700	ANKRD31	ankyrin repeat domain 31	ccRCC	0.180253033	-0.199868286
203286	ENSG00000165138	ANKS6	ankyrin repeat and sterile alpha motif domain containing 6	ccRCC	0.626061136	-0.444151584
301	ENSG00000135046	ANXA1	annexin A1	ccRCC	0.220903821	0.016783847
307	ENSG00000196975	ANXA4	annexin A4	ccRCC	0.189396205	0.163322444
160	ENSG00000196961	AP2A1	adaptor related protein complex 2 subunit alpha 1	ccRCC	0.146285735	0.254815134
8943	ENSG00000065000	AP3D1	adaptor related protein complex 3 subunit delta 1	ChRCC	0.070319117	0.077449088
91056	ENSG00000254470	AP5B1	adaptor related protein complex 5 subunit beta 1	ccRCC	-0.149335063	-0.109290413
9907	ENSG00000242802	AP5Z1	adaptor related protein complex 5 subunit zeta 1	ChRCC	-0.174749027	0.229028872
55937	ENSG00000204444	APOM	apolipoprotein M	ccRCC	#NAME?	-0.228345646
351	ENSG00000142192	APP	amyloid beta precursor protein	ccRCC	0.366782461	0.266781673
9716	ENSG00000021776	AQR	aquarius intron-binding spliceosomal factor	ccRCC	0.092588639	0.110722473
9716	ENSG00000021776	AQR	aquarius intron-binding spliceosomal factor	ccRCC	0.079535917	0.110551434
10564	ENSG00000124198	ARFGEF2	ADP ribosylation factor guanine nucleotide exchange factor 2	TFE3	0.266875719	-0.053457049
23092	ENSG00000145819	ARHGAP26	Rho GTPase activating protein 26	ccRCC	0.599838966	0.204236946
201176	ENSG00000159314	ARHGAP27	Rho GTPase activating protein 27	ccRCC	0.116698166	-0.056062548
395	ENSG00000047648	ARHGAP6	Rho GTPase activating protein 6	ccRCC	0.371067775	0.029264661
55160	ENSG00000074964	ARHGEF10L	Rho guanine nucleotide exchange factor 10 like	ccRCC	0.611356426	0.284464653
23365	ENSG00000196914	ARHGEF12	Rho guanine nucleotide exchange factor 12	ccRCC	0.30916759	-0.210273574
10620	ENSG00000179361	ARID3B	AT-rich interaction domain 3B	PRCC	-0.217963286	0.037204727
400	ENSG00000120805	ARL1	ADP ribosylation factor like GTPase 1	ChRCC	-0.128318154	0.07533255
55156	ENSG00000104442	ARMC1	armadillo repeat containing 1	ccRCC	0.49022569	0.042526018
84071	ENSG00000118690	ARMC2	armadillo repeat containing 2	ccRCC	-0.796478237	-0.447092962
57561	ENSG00000113369	ARRDC3	arrestin domain containing 3	ccRCC	0.132237975	-0.102532294
410	ENSG00000100299	ARSA	arylsulfatase A	ccRCC	0.185637185	-0.461976072
51130	ENSG00000115239	ASB3	ankyrin repeat and SOCS box containing 3	ccRCC	0.237544433	0.247593238
1822	ENSG00000111676	ATN1	atrophin 1	ccRCC	0.202078925	0.269517421
23250	ENSG00000068650	ATP11A	ATPase phospholipid transporting 11A	ccRCC	0.325815239	0.024214275
23200	ENSG00000058063	ATP11B	ATPase phospholipid transporting 11B (putative)	ccRCC	0.017875592	0.169124689
488	ENSG00000174437	ATP2A2	ATPase sarcoplasmic/endoplasmic reticulum Ca2+ transporting 2	ccRCC	0.010946771	-0.186514033
513	ENSG00000099624	ATP5F1D	ATP synthase F1 subunit delta	ChRCC	-0.023481096	0.164299954
9114	ENSG00000159720	ATP6V0D1	ATPase H+ transporting V0 subunit d1	ccRCC	0.628389885	0.23106125
9114	ENSG00000159720	ATP6V0D1	ATPase H+ transporting V0 subunit d1	ccRCC	-0.010465048	-0.150773041
528	ENSG00000155097	ATP6V1C1	ATPase H+ transporting V1 subunit C1	ccRCC	-0.055516894	0.064251035
342371	ENSG00000224470	ATXN1L	ataxin 1 like	ccRCC	#NAME?	-0.371242527
6311	ENSG00000204842	ATXN2	ataxin 2	ccRCC	0.008400651	-0.036584928
9212	ENSG00000178999	AURKB	aurora kinase B	ccRCC	0.30229912	0.120532959
60370	ENSG00000119986	AVPI1	arginine vasopressin induced 1	ccRCC	0.285236163	-0.035079056
8312	ENSG00000103126	AXIN1	axin 1	ccRCC	0.232248368	0.125065992
8312	ENSG00000103126	AXIN1	axin 1	ccRCC	-0.189638933	-0.112960815
113451	ENSG00000142920	AZIN2	antizyme inhibitor 2	ccRCC	-0.102662342	0.039135226
567	ENSG00000166710	B2M	beta-2-microglobulin	ccRCC	0.30476686	-0.009493723
567	ENSG00000166710	B2M	beta-2-microglobulin	ccRCC	0.375571445	0.183922032
10678	ENSG00000170340	B3GNT2	UDP-GlcNAc:betaGal beta-1,3-N-acetylglucosaminyltransferase 2	ccRCC	-0.449092531	-0.383206315
9531	ENSG00000151929	BAG3	BAG cochaperone 3	ccRCC	-0.082187104	-0.090483033
8538	ENSG00000043039	BARX2	BARX homeobox 2	ccRCC	0.779817889	0.236343896
116071	ENSG00000168062	BATF2	basic leucine zipper ATF-like transcription factor 2	ccRCC	0.171473495	0.344085004
9564	ENSG00000050820	BCAR1	BCAR1 scaffold protein, Cas family member	ccRCC	0.461609089	0.082974884
8412	ENSG00000137936	BCAR3	BCAR3 adaptor protein, NSP family member	ccRCC	0.072087108	0.07131741
100286844	ENSG00000258057	BCDIN3D-AS1	BCDIN3D antisense RNA 1	ccRCC	0.198368088	-0.143001207
598	ENSG00000171552	BCL2L1	BCL2 like 1	ccRCC	0.096554821	0.240935739
602	ENSG00000069399	BCL3	BCL3 transcription coactivator	ccRCC	0.156663663	-0.211721096
497258	ENSG00000245573	BDNF-AS	BDNF antisense RNA	ccRCC	0.238127571	0.141910227
100507582	ENSG00000235831	BHLHE40-AS1	BHLHE40 antisense RNA 1	PRCC	-0.38994842	0.140474845
80114	ENSG00000122870	BICC1	BicC family RNA binding protein 1	ccRCC	-0.095435079	-0.144947259
54785	ENSG00000196544	BORCS6	BLOC-1 related complex subunit 6	ccRCC	0.002316396	0.055467477
23774	ENSG00000100425	BRD1	bromodomain containing 1	ccRCC	-0.063668428	0.04291744
26580	ENSG00000168000	BSCL2	BSCL2 lipid droplet biogenesis associated, seipin	ccRCC	0.063185799	0.267182471
84280	ENSG00000148925	BTBD10	BTB domain containing 10	ccRCC	-0.067997014	0.055219181
699	ENSG00000169679	BUB1	BUB1 mitotic checkpoint serine/threonine kinase	ccRCC	0.292839661	-0.237464549
64776	ENSG00000137720	C11orf1	chromosome 11 open reading frame 1	ccRCC	0.204735843	-0.001940969
643338	ENSG00000188277	C15orf62	chromosome 15 open reading frame 62	PRCC	0.134146635	-0.279885912
124773	ENSG00000141371	C17orf64	chromosome 17 open reading frame 64	ccRCC	0.006189049	0.275748087
147339	ENSG00000152242	C18orf25	chromosome 18 open reading frame 25	ccRCC	-0.347072778	0.053235618
127003	ENSG00000179902	C1orf194	chromosome 1 open reading frame 194	ccRCC	-0.054714632	0.391606176
148423	ENSG00000162642	C1orf52	chromosome 1 open reading frame 52	PRCC	0.082183716	-0.460661618
148423	ENSG00000162642	C1orf52	chromosome 1 open reading frame 52	ccRCC	0.552841969	0.073157097
100507410	NA	C1QTNF1-AS1	C1QTNF1 antisense RNA 1	ccRCC	0.005014402	0.395573028
284756	ENSG00000176659	C20orf197	chromosome 20 putative open reading frame 197	ccRCC	0.061268933	0.016381313
84933	ENSG00000189376	C8orf76	chromosome 8 open reading frame 76	ccRCC	0.200659451	0.35178185
79095	ENSG00000171159	C9orf16	chromosome 9 open reading frame 16	ccRCC	0.273955711	-0.032492698
11238	ENSG00000169239	CA5B	carbonic anhydrase 5B	ccRCC	-0.170235514	-0.035291057
790	ENSG00000084774	CAD	carbamoyl-phosphate synthetase 2, aspartate transcarbamylase, and dihydroorotase	ChRCC	-0.359021943	0.083664939
811	ENSG00000179218	CALR	calreticulin	ccRCC	-0.164661894	-0.048439047
817	ENSG00000145349	CAMK2D	calcium/calmodulin dependent protein kinase II delta	ChRCC	0.114107829	0.258888176
147968	ENSG00000182472	CAPN12	calpain 12	ccRCC	0.198170309	0.29835436
10498	ENSG00000142453	CARM1	coactivator associated arginine methyltransferase 1	ccRCC	-0.032430775	0.207576044
55604	ENSG00000079691	CARMIL1	capping protein regulator and myosin 1 linker 1	PRCC	-0.276131737	0.344012354
90668	ENSG00000186648	CARMIL3	capping protein regulator and myosin 1 linker 3	ccRCC	0.456112802	0.025425319
25858	ENSG00000219435	CATSPERZ	catsper channel auxiliary subunit zeta	ccRCC	0.273001272	0.140515703
869	ENSG00000102924	CBLN1	cerebellin 1 precursor	ChRCC	0.178184437	-0.527527362
445571	ENSG00000196873	CBWD3	COBW domain containing 3	ccRCC	0.143817774	0.294869369
57805	ENSG00000158941	CCAR2	cell cycle and apoptosis regulator 2	PRCC	-0.082535489	-0.00329272
93233	ENSG00000105479	CCDC114	coiled-coil domain containing 114	ChRCC	-0.248751882	0.186707999
339829	ENSG00000284862	CCDC39	coiled-coil domain containing 39	PRCC	-0.000823663	0.36673267
6347	ENSG00000108691	CCL2	C-C motif chemokine ligand 2	ccRCC	-0.018835848	0.163349008
1490	ENSG00000118523	CCN2	cellular communication network factor 2	PRCC	0.252583309	0.094525103
8839	ENSG00000064205	CCN5	cellular communication network factor 5	ccRCC	0.14133089	-0.076102956
22948	ENSG00000150753	CCT5	chaperonin containing TCP1 subunit 5	ccRCC	0.131012016	0.290026017
678655	ENSG00000215039	CD27-AS1	CD27 antisense RNA 1	PRCC	0.044687101	-0.15083875
3732	ENSG00000085117	CD82	CD82 molecule	ccRCC	-0.126371673	0.08533121
4267	ENSG00000002586	CD99	CD99 molecule (Xg blood group)	ccRCC	0.153814691	-0.463377813
146059	ENSG00000140326	CDAN1	codanin 1	ccRCC	0.628997665	0.228145843
990	ENSG00000094804	CDC6	cell division cycle 6	ccRCC	0.283301229	-0.175065545
55038	ENSG00000170779	CDCA4	cell division cycle associated 4	PRCC	-0.168301432	-0.492937384
1010	ENSG00000154162	CDH12	cadherin 12	ccRCC	0.119186636	0.943546215
54825	ENSG00000074276	CDHR2	cadherin related family member 2	ccRCC	0.228313851	0.207563002
8099	ENSG00000111328	CDK2AP1	cyclin dependent kinase 2 associated protein 1	PRCC	0.078154979	0.193199136
1021	ENSG00000105810	CDK6	cyclin dependent kinase 6	ccRCC	0.339441582	0.198600647
55602	ENSG00000168564	CDKN2AIP	CDKN2A interacting protein	ccRCC	-0.012515531	-0.116276908
91368	ENSG00000237190	CDKN2AIPNL	CDKN2A interacting protein N-terminal like	ccRCC	0.540462973	-0.147465261
81620	ENSG00000167513	CDT1	chromatin licensing and DNA replication factor 1	ccRCC	0.040958608	-0.041148913
55573	ENSG00000091527	CDV3	CDV3 homolog	ccRCC	0.203655678	0.186467093
1052	ENSG00000221869	CEBPD	CCAAT enhancer binding protein delta	ChRCC	0.067656935	-0.080936481
9620	ENSG00000075275	CELSR1	cadherin EGF LAG seven-pass G-type receptor 1	ccRCC	0.327359679	-0.244577424
283638	ENSG00000099814	CEP170B	centrosomal protein 170B	ccRCC	-0.199572355	-0.152933952
285753	ENSG00000183137	CEP57L1	centrosomal protein 57 like 1	ccRCC	-0.263100069	0.095253635
79603	ENSG00000090661	CERS4	ceramide synthase 4	ccRCC	-0.198045401	0.001841727
1069	ENSG00000147400	CETN2	centrin 2	ccRCC	-0.20461126	0.316136726
57501	ENSG00000114656	CFAP92	cilia and flagella associated protein 92 (putative)	PRCC	-0.310938196	-0.149424765
55259	ENSG00000118307	CFAP94	cilia and flagella associated protein 94	ccRCC	-0.087165914	0.227281413
1116	ENSG00000133048	CHI3L1	chitinase 3 like 1	ccRCC	0.062791264	0.083640117
1119	ENSG00000110721	CHKA	choline kinase alpha	ccRCC	0.237655387	0.41412227
26973	ENSG00000110172	CHORDC1	cysteine and histidine rich domain containing 1	ccRCC	-0.062790396	-0.604437475
1131	ENSG00000133019	CHRM3	cholinergic receptor muscarinic 3	ccRCC	0.201397689	0.385302572
1137	ENSG00000101204	CHRNA4	cholinergic receptor nicotinic alpha 4 subunit	ccRCC	-0.251812147	0.276553061
83539	ENSG00000154080	CHST9	carbohydrate sulfotransferase 9	ccRCC	0.619227655	0.225698197
54921	ENSG00000168802	CHTF8	chromosome transmission fidelity factor 8	ccRCC	-0.138302264	-0.164944483
148523	ENSG00000159208	CIART	circadian associated repressor of transcription	ccRCC	0.295221353	0.126363347
10518	ENSG00000136425	CIB2	calcium and integrin binding family member 2	ccRCC	0.437057125	0.147173498
85457	ENSG00000198894	CIPC	CLOCK interacting pacemaker	ccRCC	-0.078895186	0.068981259
1153	ENSG00000099622	CIRBP	cold inducible RNA binding protein	ccRCC	-0.041996855	0.049328634
100529251	ENSG00000254788	CKLF-CMTM1	CKLF-CMTM1 readthrough	ccRCC	0.54040234	-0.082262309
100131067	ENSG00000247572	CKMT2-AS1	CKMT2 antisense RNA 1	ccRCC	0.50855397	0.256264514
23122	ENSG00000163539	CLASP2	cytoplasmic linker associated protein 2	PRCC	0.273001706	0.088944187
1182	ENSG00000109572	CLCN3	chloride voltage-gated channel 3	PRCC	-0.317116251	-0.279125123
9075	ENSG00000165376	CLDN2	claudin 2	ccRCC	0.159701277	0.229725669
79789	ENSG00000165959	CLMN	calmin	ccRCC	0.194575099	-0.098697487
22883	ENSG00000171603	CLSTN1	calsyntenin 1	ccRCC	-0.176829593	0.213324732
22883	ENSG00000171603	CLSTN1	calsyntenin 1	ccRCC	-0.30871719	0.174896651
1191	ENSG00000120885	CLU	clusterin	ccRCC	0.423835037	0.274249849
23277	ENSG00000132361	CLUH	clustered mitochondria homolog	PRCC	-0.134082713	-0.175186355
57472	ENSG00000113300	CNOT6	CCR4-NOT transcription complex subunit 6	ccRCC	-0.199674815	0.027555854
55744	ENSG00000106603	COA1	cytochrome c oxidase assembly factor 1 homolog	ccRCC	-0.357322567	-0.241741071
22796	ENSG00000135775	COG2	component of oligomeric golgi complex 2	ccRCC	-0.305107875	-0.004488198
1315	ENSG00000129083	COPB1	COPI coat complex subunit beta 1	ccRCC	0.33881806	0.095467334
51138	ENSG00000138663	COPS4	COP9 signalosome subunit 4	ccRCC	-0.73803381	-0.028208889
10980	ENSG00000168090	COPS6	COP9 signalosome subunit 6	ccRCC	-0.444795492	0.186984738
84274	ENSG00000110871	COQ5	coenzyme Q5, methyltransferase	ccRCC	-0.404779854	-0.032991676
23603	ENSG00000110880	CORO1C	coronin 1C	ccRCC	0.235803621	0.052717641
1353	ENSG00000166260	COX11	cytochrome c oxidase copper chaperone COX11	ccRCC	0.133539286	0.06011222
285521	ENSG00000163626	COX18	cytochrome c oxidase assembly factor COX18	ccRCC	0.426228846	-0.083611356
1349	ENSG00000131174	COX7B	cytochrome c oxidase subunit 7B	ccRCC	0.279632285	-0.371477448
144402	ENSG00000139117	CPNE8	copine 8	ccRCC	-0.014010763	-0.37973305
1379	ENSG00000197721	CR1L	complement C3b/C4b receptor 1 like	ccRCC	0.249423299	-0.287854245
90993	ENSG00000157613	CREB3L1	cAMP responsive element binding protein 3 like 1	ChRCC	-0.208715391	0.302084608
148327	ENSG00000143578	CREB3L4	cAMP responsive element binding protein 3 like 4	ccRCC	0.419826285	0.405596911
1394	ENSG00000120088	CRHR1	corticotropin releasing hormone receptor 1	PRCC	0.006160085	-0.030096391
401262	ENSG00000146215	CRIP3	cysteine rich protein 3	PRCC	0.122216443	0.050475309
1408	ENSG00000121671	CRY2	cryptochrome circadian regulator 2	ccRCC	0.232398932	0.088072281
51380	ENSG00000139631	CSAD	cysteine sulfinic acid decarboxylase	ccRCC	0.299032609	0.249735925
751071	ENSG00000214756	CSKMT	citrate synthase lysine methyltransferase	ccRCC	0.067080627	-0.125115846
1457	ENSG00000101266	CSNK2A1	casein kinase 2 alpha 1	PRCC	0.676874819	0.088196765
58190	ENSG00000144579	CTDSP1	CTD small phosphatase 1	ccRCC	-0.036802214	-0.480355505
10106	ENSG00000175215	CTDSP2	CTD small phosphatase 2	ccRCC	0.200067439	-0.072078818
51496	ENSG00000137770	CTDSPL2	CTD small phosphatase like 2	ccRCC	0.489846544	0.40189793
51496	ENSG00000137770	CTDSPL2	CTD small phosphatase like 2	ccRCC	-0.276800478	-0.024377729
55917	ENSG00000143079	CTTNBP2NL	CTTNBP2 N-terminal like	ccRCC	0.555838697	0.215446114
2920	ENSG00000081041	CXCL2	C-X-C motif chemokine ligand 2	ccRCC	0.415852032	-0.386201514
7852	ENSG00000121966	CXCR4	C-X-C motif chemokine receptor 4	ccRCC	0.07003778	-0.034247854
1534	ENSG00000008283	CYB561	cytochrome b561	ccRCC	-0.228032233	0.527602146
1727	ENSG00000100243	CYB5R3	cytochrome b5 reductase 3	ccRCC	0.189056453	0.068118952
1591	ENSG00000019186	CYP24A1	cytochrome P450 family 24 subfamily A member 1	ccRCC	-0.387720761	0.077082191
1582	ENSG00000180432	CYP8B1	cytochrome P450 family 8 subfamily B member 1	PRCC	0.374507194	-0.581553313
54987	ENSG00000162384	CZIB	CXXC motif containing zinc binding protein	ccRCC	0.302844922	0.155935349
54987	ENSG00000162384	CZIB	CXXC motif containing zinc binding protein	ccRCC	0.356637294	-0.034953958
100506068	ENSG00000245598	DACT3-AS1	DACT3 antisense RNA 1	PRCC	-0.161688412	0.07352667
1612	ENSG00000196730	DAPK1	death associated protein kinase 1	ccRCC	-0.360151132	0.297895782
26528	ENSG00000071626	DAZAP1	DAZ associated protein 1	ccRCC	0.193820026	0.143955557
1627	ENSG00000113758	DBN1	drebrin 1	ccRCC	-0.024358912	0.178333511
1627	ENSG00000113758	DBN1	drebrin 1	ccRCC	-0.024358912	0.177361392
1628	ENSG00000105516	DBP	D-box binding PAR bZIP transcription factor	ccRCC	0.17649929	0.146447041
8816	ENSG00000139990	DCAF5	DDB1 and CUL4 associated factor 5	ccRCC	0.298738016	0.071941208
131566	ENSG00000057019	DCBLD2	discoidin, CUB and LCCL domain containing 2	ccRCC	0.394074788	0.373258522
131566	ENSG00000057019	DCBLD2	discoidin, CUB and LCCL domain containing 2	PRCC	-0.233518688	-0.24208597
54798	ENSG00000197410	DCHS2	dachsous cadherin-related 2	ccRCC	0.213879473	-0.02402771
1639	ENSG00000204843	DCTN1	dynactin subunit 1	ccRCC	0.458637958	-0.221776427
23576	ENSG00000153904	DDAH1	dimethylarginine dimethylaminohydrolase 1	ccRCC	0.309953556	-0.020427424
1649	ENSG00000175197	DDIT3	DNA damage inducible transcript 3	ccRCC	0.013585296	0.248727368
54541	ENSG00000168209	DDIT4	DNA damage inducible transcript 4	PRCC	-0.11258269	-0.208612561
440081	NA	DDX12P	DEAD/H-box helicase 12, pseudogene	ccRCC	-0.146128139	-0.032409163
79009	ENSG00000107625	DDX50	DExD-box helicase 50	PRCC	-0.419693717	-0.014057129
57706	ENSG00000119522	DENND1A	DENN domain containing 1A	PRCC	-0.065293249	-0.111639499
9681	ENSG00000100150	DEPDC5	DEP domain containing 5, GATOR1 subcomplex subunit	ccRCC	0.251812749	0.053959881
28955	ENSG00000182108	DEXI	Dexi homolog	PRCC	0.31558915	-0.556715603
8214	ENSG00000183628	DGCR6	DiGeorge syndrome critical region gene 6	ccRCC	0.19684727	0.092830141
80017	ENSG00000133943	DGLUCY	D-glutamate cyclase	ccRCC	-0.311015357	-0.15439877
10901	ENSG00000157326	DHRS4	dehydrogenase/reductase 4	ccRCC	0.279632285	-0.089032232
55449	ENSG00000215256	DHRS4-AS1	DHRS4 antisense RNA 1	ccRCC	-0.282546665	-0.343569573
25979	ENSG00000109016	DHRS7B	dehydrogenase/reductase 7B	ccRCC	0.054406145	-0.121571495
55526	ENSG00000181192	DHTKD1	dehydrogenase E1 and transketolase domain containing 1	PRCC	0.119394217	-0.470251052
56919	ENSG00000005100	DHX33	DEAH-box helicase 33	ccRCC	0.348579183	0.087699302
100505658	ENSG00000246422	DIAPH1-AS1	DIAPH1 antisense RNA 1	PRCC	-0.418755332	0.626839563
388650	ENSG00000154511	DIPK1A	divergent protein kinase domain 1A	ChRCC	0.720159738	-0.74637011
1740	ENSG00000150672	DLG2	discs large MAGUK scaffold protein 2	ccRCC	0.035275359	0.227109342
1740	ENSG00000150672	DLG2	discs large MAGUK scaffold protein 2	ccRCC	0.035275359	0.220974042
1742	ENSG00000132535	DLG4	discs large MAGUK scaffold protein 4	ccRCC	0.572095378	0.225094892
1742	ENSG00000132535	DLG4	discs large MAGUK scaffold protein 4	ccRCC	-0.170696575	0.339148469
65989	ENSG00000171462	DLK2	delta like non-canonical Notch ligand 2	ccRCC	-0.397940009	0.526396777
55101	ENSG00000105341	DMAC2	distal membrane arm assembly complex 2	ccRCC	0.582649348	0.172009868
1760	ENSG00000104936	DMPK	DM1 protein kinase	ccRCC	0.564784228	0.200893673
9988	ENSG00000135164	DMTF1	cyclin D binding myb like transcription factor 1	ccRCC	0.03856414	-0.202310542
1657	ENSG00000172869	DMXL1	Dmx like 1	ccRCC	0.402431716	-0.165225394
3337	ENSG00000132002	DNAJB1	DnaJ heat shock protein family (Hsp40) member B1	ccRCC	0.136781145	0.360381471
79982	ENSG00000164031	DNAJB14	DnaJ heat shock protein family (Hsp40) member B14	ccRCC	0.100544298	0.231984266
11080	ENSG00000162616	DNAJB4	DnaJ heat shock protein family (Hsp40) member B4	ccRCC	-0.221432306	-0.471649562
25822	ENSG00000137094	DNAJB5	DnaJ heat shock protein family (Hsp40) member B5	ccRCC	-0.179694436	0.30407041
54431	ENSG00000077232	DNAJC10	DnaJ heat shock protein family (Hsp40) member C10	ccRCC	-0.11457368	-0.193627357
54943	ENSG00000177692	DNAJC28	DnaJ heat shock protein family (Hsp40) member C28	ccRCC	-0.024038007	-0.184511214
22826	ENSG00000126698	DNAJC8	DnaJ heat shock protein family (Hsp40) member C8	ccRCC	0.124938737	0.131733665
1788	ENSG00000119772	DNMT3A	DNA methyltransferase 3 alpha	ccRCC	0.234082337	0.155963051
1788	ENSG00000119772	DNMT3A	DNA methyltransferase 3 alpha	ccRCC	-0.020203781	0.210855626
83475	ENSG00000129932	DOHH	deoxyhypusine hydroxylase	ccRCC	0.455723544	0.148157662
51611	ENSG00000117543	DPH5	diphthamide biosynthesis 5	ccRCC	-0.112349175	0.459588955
54878	ENSG00000074603	DPP8	dipeptidyl peptidase 8	ccRCC	0.096413144	-0.465203485
55332	ENSG00000136048	DRAM1	DNA damage regulated autophagy modulator 1	ccRCC	0.33099235	-0.217387011
10589	ENSG00000175550	DRAP1	DR1 associated protein 1	ccRCC	0.378840811	-0.080417658
11072	ENSG00000276023	DUSP14	dual specificity phosphatase 14	ccRCC	0.09348963	-0.046016021
1845	ENSG00000108861	DUSP3	dual specificity phosphatase 3	ccRCC	0.513434849	-0.263600383
1847	ENSG00000138166	DUSP5	dual specificity phosphatase 5	ccRCC	-1.060698142	-0.21503747
1848	ENSG00000139318	DUSP6	dual specificity phosphatase 6	ccRCC	0.544068479	0.189804604
1778	ENSG00000197102	DYNC1H1	dynein cytoplasmic 1 heavy chain 1	ccRCC	-0.01848413	-0.03583172
1781	ENSG00000077380	DYNC1I2	dynein cytoplasmic 1 intermediate chain 2	ccRCC	0.119429795	-0.655013748
55112	ENSG00000126870	DYNC2I1	dynein 2 intermediate chain 1	ccRCC	-0.162058026	0.202906465
83658	ENSG00000125971	DYNLRB1	dynein light chain roadblock-type 1	ccRCC	-0.052461005	0.082396052
8445	ENSG00000127334	DYRK2	dual specificity tyrosine phosphorylation regulated kinase 2	ccRCC	4.34E-07	-0.182962744
1876	ENSG00000169016	E2F6	E2F transcription factor 6	ccRCC	0.447602936	0.11587993
1877	ENSG00000167967	E4F1	E4F transcription factor 1	ccRCC	-0.092753619	-0.236379509
64641	ENSG00000221818	EBF2	EBF transcription factor 2	ChRCC	0.008732364	0.1443547
1915	ENSG00000156508	EEF1A1	eukaryotic translation elongation factor 1 alpha 1	ccRCC	0.095483377	-0.040134077
80303	ENSG00000115468	EFHD1	EF-hand domain family member D1	ChRCC	-0.229905228	0.629674213
1942	ENSG00000169242	EFNA1	ephrin A1	ccRCC	0.179551617	0.146292588
1942	ENSG00000169242	EFNA1	ephrin A1	PRCC	0.022182976	0.449602284
27102	ENSG00000086232	EIF2AK1	eukaryotic translation initiation factor 2 alpha kinase 1	ChRCC	0.191362206	0.183915674
8892	ENSG00000119718	EIF2B2	eukaryotic translation initiation factor 2B subunit beta	ccRCC	-0.438454901	0.071157499
8894	ENSG00000125977	EIF2S2	eukaryotic translation initiation factor 2 subunit beta	ccRCC	-0.084843827	0.313267574
8662	ENSG00000106263	EIF3B	eukaryotic translation initiation factor 3 subunit B	ccRCC	-0.033567348	-0.477392199
3646	ENSG00000104408	EIF3E	eukaryotic translation initiation factor 3 subunit E	ccRCC	0.292597897	-0.00345769
9470	ENSG00000135930	EIF4E2	eukaryotic translation initiation factor 4E family member 2	PRCC	-0.102114608	0.014414053
8637	ENSG00000243056	EIF4EBP3	eukaryotic translation initiation factor 4E binding protein 3	ccRCC	-0.191885092	0.024208592
1982	ENSG00000110321	EIF4G2	eukaryotic translation initiation factor 4 gamma 2	PRCC	-0.10362645	0.089217659
1983	ENSG00000100664	EIF5	eukaryotic translation initiation factor 5	PRCC	-0.058421363	0.002186336
8178	ENSG00000105656	ELL	elongation factor for RNA polymerase II	ccRCC	-0.467144244	-0.355778914
9694	ENSG00000104412	EMC2	ER membrane protein complex subunit 2	ccRCC	-0.511883361	-0.155452841
11117	ENSG00000138080	EMILIN1	elastin microfibril interfacer 1	ccRCC	-0.104734575	0.327364107
196047	ENSG00000229847	EMX2OS	EMX2 opposite strand/antisense RNA	PRCC	-0.577276323	0.40469939
8507	ENSG00000171617	ENC1	ectodermal-neural cortex 1	ccRCC	0.296371559	-0.058413498
2029	ENSG00000143420	ENSA	endosulfine alpha	PRCC	0.004027678	-0.261920574
954	ENSG00000054179	ENTPD2	ectonucleoside triphosphate diphosphohydrolase 2	ccRCC	0.184060623	-0.219679541
2059	ENSG00000151491	EPS8	epidermal growth factor receptor pathway substrate 8	PRCC	#NAME?	0.246713951
64787	ENSG00000177106	EPS8L2	EPS8 like 2	ccRCC	0.127053639	0.157197389
203111	ENSG00000177459	ERICH5	glutamate rich 5	ccRCC	-0.138302698	-0.001852077
339768	ENSG00000144488	ESPNL	espin like	ccRCC	0.287099816	0.213641728
80004	ENSG00000103067	ESRP2	epithelial splicing regulatory protein 2	ccRCC	-0.356357956	0.107740013
2101	ENSG00000173153	ESRRA	estrogen related receptor alpha	ccRCC	0.380295697	-0.033933366
55500	ENSG00000139163	ETNK1	ethanolamine kinase 1	ccRCC	-0.058209399	-0.138455445
84141	ENSG00000115363	EVA1A	eva-1 homolog A, regulator of programmed cell death	ccRCC	0.335148636	-0.412190353
59271	ENSG00000166979	EVA1C	eva-1 homolog C	ccRCC	0.087274358	-0.068084396
101409257	ENSG00000233893	EZR-AS1	EZR antisense RNA 1	ccRCC	0.397940009	-0.051400037
101409257	ENSG00000233893	EZR-AS1	EZR antisense RNA 1	ccRCC	-0.052706379	-0.027550392
9002	ENSG00000127533	F2RL3	F2R like thrombin or trypsin receptor 3	ccRCC	-0.005677071	0.264989913
199990	ENSG00000162585	FAAP20	FA core complex associated protein 20	ccRCC	0.2108538	-0.027591729
220832	ENSG00000241735	FABP5P3	fatty acid binding protein 5 pseudogene 3	ccRCC	-0.033423755	-0.115617326
2184	ENSG00000103876	FAH	fumarylacetoacetate hydrolase	ccRCC	0.44617187	0.311542139
55007	ENSG00000100376	FAM118A	family with sequence similarity 118 member A	TFE3	-0.655541099	0.272199108
54954	ENSG00000184083	FAM120C	family with sequence similarity 120C	ccRCC	#NAME?	-0.642658654
131408	ENSG00000175182	FAM131A	family with sequence similarity 131 member A	ccRCC	0.512894162	0.052685518
222234	ENSG00000222011	FAM185A	family with sequence similarity 185 member A	ccRCC	-0.055950871	0.188901402
85395	ENSG00000160256	FAM207A	family with sequence similarity 207 member A	ccRCC	0.106659677	0.236905595
80256	ENSG00000005238	FAM214B	family with sequence similarity 214 member B	PRCC	0.14367673	0.079816462
80256	ENSG00000005238	FAM214B	family with sequence similarity 214 member B	ccRCC	-0.450249108	-0.055570617
199870	ENSG00000009780	FAM76A	family with sequence similarity 76 member A	PRCC	-0.171257817	-0.053514561
100125556	ENSG00000171084	FAM86JP	family with sequence similarity 86, member A pseudogene	PRCC	-0.368911793	0.17543053
22868	ENSG00000118246	FASTKD2	FAST kinase domains 2	ccRCC	0.525338594	0.16664777
85302	ENSG00000188878	FBF1	Fas binding factor 1	ccRCC	0.115393117	0.079844419
54620	ENSG00000099364	FBXL19	F-box and leucine rich repeat protein 19	ccRCC	-0.301356884	0.279530934
55336	ENSG00000135722	FBXL8	F-box and leucine rich repeat protein 8	ccRCC	-0.040236195	-0.03568386
80204	ENSG00000138081	FBXO11	F-box protein 11	ccRCC	-0.260805187	-0.02485237
26273	ENSG00000110429	FBXO3	F-box protein 3	ccRCC	0.17197415	0.417324605
84261	ENSG00000132004	FBXW9	F-box and WD repeat domain containing 9	ccRCC	0.044812439	0.207471356
84261	ENSG00000132004	FBXW9	F-box and WD repeat domain containing 9	ccRCC	0.074633618	0.199235979
2222	ENSG00000079459	FDFT1	farnesyl-diphosphate farnesyltransferase 1	ccRCC	0.14292333	0.454093905
2222	ENSG00000079459	FDFT1	farnesyl-diphosphate farnesyltransferase 1	ccRCC	-0.271067315	-0.048244041
2241	ENSG00000151422	FER	FER tyrosine kinase	ccRCC	0.414348466	0.208989584
221472	ENSG00000146192	FGD2	FYVE, RhoGEF and PH domain containing 2	TFE3	-0.138302698	-0.310559538
60681	ENSG00000141756	FKBP10	FKBP prolyl isomerase 10	PRCC	-0.078227466	-0.523389178
729614	ENSG00000179743	FLJ37453	uncharacterized LOC729614	ccRCC	0.094420691	-0.125885196
114984	ENSG00000162076	FLYWCH2	FLYWCH family member 2	ccRCC	-0.320276139	0.258576153
2329	ENSG00000076258	FMO4	flavin containing dimethylaniline monoxygenase 4	ccRCC	-0.310968184	0.124226875
2308	ENSG00000150907	FOXO1	forkhead box O1	ccRCC	0.054475901	0.37010543
116113	ENSG00000137166	FOXP4	forkhead box P4	PRCC	-0.089223358	-0.726233384
84978	ENSG00000171877	FRMD5	FERM domain containing 5	PRCC	#NAME?	-0.173179941
83856	ENSG00000106701	FSD1L	fibronectin type III and SPRY domain containing 1 like	ccRCC	-0.191886023	-0.08418364
10272	ENSG00000070404	FSTL3	follistatin like 3	ccRCC	0.067071605	0.357533788
23105	ENSG00000053108	FSTL4	follistatin like 4	ccRCC	0.151145014	0.371933933
2528	ENSG00000156413	FUT6	fucosyltransferase 6	ccRCC	-0.221848315	0.128214631
486	ENSG00000137731	FXYD2	FXYD domain containing ion transport regulator 2	ccRCC	0.278840542	0.156278402
199920	ENSG00000187889	FYB2	FYN binding protein 2	ccRCC	0.307278704	0.134122415
7855	ENSG00000163251	FZD5	frizzled class receptor 5	ccRCC	0.417920682	0.142099755
8324	ENSG00000155760	FZD7	frizzled class receptor 7	ccRCC	-0.134654223	0.174182026
92579	ENSG00000141349	G6PC3	glucose-6-phosphatase catalytic subunit 3	ccRCC	-0.107358834	0.397728437
2549	ENSG00000109458	GAB1	GRB2 associated binding protein 1	TFE3	-0.292043082	-0.27867272
2549	ENSG00000109458	GAB1	GRB2 associated binding protein 1	ccRCC	0.370227455	-0.045440387
1647	ENSG00000116717	GADD45A	growth arrest and DNA damage inducible alpha	ccRCC	0.085915063	0.05469162
9514	ENSG00000128242	GAL3ST1	galactose-3-O-sulfotransferase 1	ccRCC	-0.138302698	-0.203217739
2582	ENSG00000117308	GALE	UDP-galactose-4-epimerase	ccRCC	0.085644412	0.308068524
2588	ENSG00000141012	GALNS	galactosamine (N-acetyl)-6-sulfatase	ccRCC	0.44628881	0.377240861
55568	ENSG00000164574	GALNT10	polypeptide N-acetylgalactosaminyltransferase 10	ccRCC	0.358536339	0.118948213
23193	ENSG00000089597	GANAB	glucosidase II alpha subunit	ccRCC	-0.174748954	0.038863485
23193	ENSG00000089597	GANAB	glucosidase II alpha subunit	ccRCC	-0.178813553	0.033047194
150946	ENSG00000157833	GAREM2	GRB2 associated regulator of MAPK1 subtype 2	ccRCC	-0.288621191	0.170197152
2622	ENSG00000141013	GAS8	growth arrest specific 8	ChRCC	-0.387215847	-0.003749431
8209	ENSG00000160221	GATD3A	glutamine amidotransferase like class 1 domain containing 3A	PRCC	-0.189056645	0.178000492
8729	ENSG00000107862	GBF1	golgi brefeldin A resistant guanine nucleotide exchange factor 1	ccRCC	0.234727198	-0.015712056
2643	ENSG00000131979	GCH1	GTP cyclohydrolase 1	ccRCC	0.20605394	-0.445082578
2644	ENSG00000137880	GCHFR	GTP cyclohydrolase I feedback regulator	ccRCC	0.085521092	-0.179867526
2690	ENSG00000112964	GHR	growth hormone receptor	ccRCC	0.392904294	0.072460364
256356	ENSG00000175066	GK5	glycerol kinase 5	ccRCC	0.237557826	0.249167955
256356	ENSG00000175066	GK5	glycerol kinase 5	ccRCC	-0.017874388	0.057151174
2738	ENSG00000250571	GLI4	GLI family zinc finger 4	ccRCC	0.068715704	-0.289952629
256710	ENSG00000173401	GLIPR1L1	GLIPR1 like 1	TFE3	-0.075695381	-0.180808156
2746	ENSG00000148672	GLUD1	glutamate dehydrogenase 1	ccRCC	0.02435978	0.07901576
132158	ENSG00000168237	GLYCTK	glycerate kinase	PRCC	0.329936649	0.193482163
132158	ENSG00000168237	GLYCTK	glycerate kinase	PRCC	0.333441519	0.196852963
647309	ENSG00000205835	GMNC	geminin coiled-coil domain containing	ccRCC	0.381247031	0.577826397
2773	ENSG00000065135	GNAI3	G protein subunit alpha i3	ccRCC	0.608828354	0.16531752
10007	ENSG00000113552	GNPDA1	glucosamine-6-phosphate deaminase 1	ccRCC	-0.436503404	-0.10719296
51280	ENSG00000135052	GOLM1	golgi membrane protein 1	ccRCC	0.275222933	0.203066101
51280	ENSG00000135052	GOLM1	golgi membrane protein 1	ccRCC	0.177732908	0.227952879
151556	ENSG00000163328	GPR155	G protein-coupled receptor 155	ccRCC	0.212263302	0.459638206
80045	ENSG00000180758	GPR157	G protein-coupled receptor 157	ccRCC	0.487952211	-0.067405275
160897	ENSG00000152749	GPR180	G protein-coupled receptor 180	ccRCC	0.593628887	-0.191739577
81491	ENSG00000112218	GPR63	G protein-coupled receptor 63	ccRCC	0.610818988	0.478449332
54329	ENSG00000164604	GPR85	G protein-coupled receptor 85	PRCC	0.124573263	0.465547416
51704	ENSG00000167191	GPRC5B	G protein-coupled receptor class C group 5 member B	ccRCC	0.138302336	0.087056797
55890	ENSG00000170412	GPRC5C	G protein-coupled receptor class C group 5 member C	TFE3	0.312459573	0.116400027
2875	ENSG00000167701	GPT	glutamic--pyruvic transaminase	ccRCC	-0.007154255	0.486198156
65983	ENSG00000155324	GRAMD2B	GRAM domain containing 2B	ccRCC	-0.047773144	-0.053768973
2932	ENSG00000082701	GSK3B	glycogen synthase kinase 3 beta	ccRCC	0.384727002	0.131258785
9569	ENSG00000006704	GTF2IRD1	GTF2I repeat domain containing 1	PRCC	-0.457376944	0.395420453
2971	ENSG00000122034	GTF3A	general transcription factor IIIA	ccRCC	0.16860257	-0.002317794
94239	ENSG00000105968	H2AZ2	H2A.Z variant histone 2	PRCC	0.009383196	-0.001855788
8344	ENSG00000274290	H2BC6	H2B clustered histone 6	ccRCC	0.380818699	0.181678877
3020	ENSG00000163041	H3-3A	H3.3 histone A	ccRCC	0.387894367	-0.149008524
121504	ENSG00000197837	H4-16	H4 histone 16	ccRCC	0.210419288	-0.197944897
8363	ENSG00000197238	H4C11	H4 clustered histone 11	ccRCC	-0.238462948	-0.038435364
8360	ENSG00000277157	H4C4	H4 clustered histone 4	ccRCC	0.612610174	0.310810472
3034	ENSG00000084110	HAL	histidine ammonia-lyase	ChRCC	-0.125114522	0.365982022
3054	ENSG00000172534	HCFC1	host cell factor C1	ccRCC	0.073786214	-0.293021466
3054	ENSG00000172534	HCFC1	host cell factor C1	ccRCC	-0.008954843	-0.093368696
80868	NA	HCG4B	HLA complex group 4B	ccRCC	0.359712051	-0.015786205
84717	ENSG00000167674	HDGFL2	HDGF like 2	ccRCC	0.2108538	-0.449439087
84717	ENSG00000167674	HDGFL2	HDGF like 2	ccRCC	0.22684535	-0.459927635
283450	ENSG00000173064	HECTD4	HECT domain E3 ubiquitin protein ligase 4	ccRCC	0.303735998	0.284250352
9931	ENSG00000198265	HELZ	helicase with zinc finger	ccRCC	0.090177165	0.122688681
124790	ENSG00000168517	HEXIM2	HEXIM P-TEFb complex subunit 2	ccRCC	-0.506279235	-0.111411829
26508	ENSG00000163909	HEYL	hes related family bHLH transcription factor with YRPW motif like	ccRCC	0.438383325	0.783004226
55733	ENSG00000054392	HHAT	hedgehog acyltransferase	ccRCC	0.200451039	0.052220289
204851	ENSG00000163349	HIPK1	homeodomain interacting protein kinase 1	ccRCC	-0.120391456	-0.107470733
28996	ENSG00000064393	HIPK2	homeodomain interacting protein kinase 2	ccRCC	0.449198573	0.053423494
28996	ENSG00000064393	HIPK2	homeodomain interacting protein kinase 2	ccRCC	0.432808157	0.077335897
3133	ENSG00000204592	HLA-E	major histocompatibility complex, class I, E	ccRCC	0.169625217	0.148736865
3145	ENSG00000256269	HMBS	hydroxymethylbilane synthase	ccRCC	#NAME?	0.10824689
3151	ENSG00000198830	HMGN2	high mobility group nucleosomal binding domain 2	ccRCC	-0.234765489	-0.240443984
10473	ENSG00000182952	HMGN4	high mobility group nucleosomal binding domain 4	ccRCC	-0.231289872	-0.137037655
6927	ENSG00000135100	HNF1A	HNF1 homeobox A	ccRCC	-0.397940009	0.187979876
283460	ENSG00000241388	HNF1A-AS1	HNF1A antisense RNA 1	ccRCC	0.054712261	0.239190505
3185	ENSG00000169813	HNRNPF	heterogeneous nuclear ribonucleoprotein F	ccRCC	0.442857182	0.227681998
3185	ENSG00000169813	HNRNPF	heterogeneous nuclear ribonucleoprotein F	ccRCC	-0.008056284	0.339142752
3189	ENSG00000096746	HNRNPH3	heterogeneous nuclear ribonucleoprotein H3	ccRCC	0.431506865	0.291563088
10236	ENSG00000125944	HNRNPR	heterogeneous nuclear ribonucleoprotein R	ccRCC	0.281152453	-0.313489961
100506783	NA	HOXD-AS2	HOXD cluster antisense RNA 2	ccRCC	0.267433125	0.335698576
55806	ENSG00000168453	HR	HR lysine demethylase and nuclear receptor corepressor	ccRCC	0.794344936	0.020660169
84263	ENSG00000119471	HSDL2	hydroxysteroid dehydrogenase like 2	ccRCC	-0.536184755	0.181924835
3299	ENSG00000102878	HSF4	heat shock transcription factor 4	ccRCC	-0.026508122	0.235784726
3320	ENSG00000080824	HSP90AA1	heat shock protein 90 alpha family class A member 1	ccRCC	0.380210373	0.138809565
3313	ENSG00000113013	HSPA9	heat shock protein family A (Hsp70) member 9	ChRCC	-0.167368912	0.363841854
3315	ENSG00000106211	HSPB1	heat shock protein family B (small) member 1	ccRCC	-0.402718896	-0.222427887
26353	ENSG00000152137	HSPB8	heat shock protein family B (small) member 8	ccRCC	0.213074753	0.159113988
23308	ENSG00000160223	ICOSLG	inducible T cell costimulator ligand	ccRCC	-0.146128139	-0.107307936
126917	ENSG00000169991	IFFO2	intermediate filament family orphan 2	PRCC	-0.057352591	0.176414551
2537	ENSG00000126709	IFI6	interferon alpha inducible protein 6	PRCC	-0.469568158	-0.361712166
259307	ENSG00000104951	IL4I1	interleukin 4 induced 1	ccRCC	0.413131337	0.118684374
3608	ENSG00000143621	ILF2	interleukin enhancer binding factor 2	ccRCC	0.391206626	-0.062057592
80895	ENSG00000132323	ILKAP	ILK associated serine/threonine phosphatase	ccRCC	-0.014602014	0.416856048
83943	ENSG00000184903	IMMP2L	inner mitochondrial membrane peptidase subunit 2	ccRCC	0.703218276	-0.090429074
55272	ENSG00000177971	IMP3	IMP U3 small nucleolar ribonucleoprotein 3	ccRCC	-0.377120397	-0.119213212
84289	ENSG00000168395	ING5	inhibitor of growth family member 5	TFE3	0.051152957	0.023887926
54617	ENSG00000128908	INO80	INO80 complex ATPase subunit	ccRCC	0.365147712	0.136757754
3643	ENSG00000171105	INSR	insulin receptor	ccRCC	0.221848508	-0.076300231
65123	ENSG00000143624	INTS3	integrator complex subunit 3	PRCC	-0.056673634	0.254439927
26034	ENSG00000074706	IPCEF1	interaction protein for cytohesin exchange factors 1	ccRCC	0.770598547	-0.190182099
359948	ENSG00000168264	IRF2BP2	interferon regulatory factor 2 binding protein 2	ccRCC	0.213415799	-0.716302717
64207	ENSG00000119669	IRF2BPL	interferon regulatory factor 2 binding protein like	ccRCC	0.473976379	0.319802122
3663	ENSG00000128604	IRF5	interferon regulatory factor 5	ccRCC	0.382405795	0.249726415
126298	ENSG00000167378	IRGQ	immunity related GTPase Q	ChRCC	-0.069000725	0.144030861
79191	ENSG00000177508	IRX3	iroquois homeobox 3	ccRCC	-0.131359004	-0.299782695
81689	ENSG00000135070	ISCA1	iron-sulfur cluster assembly 1	ccRCC	0.186132512	-0.377391946
140862	ENSG00000101230	ISM1	isthmin 1	PRCC	0.05449461	-0.124723819
100534599	ENSG00000261796	ISY1-RAB43	ISY1-RAB43 readthrough	ccRCC	-0.491845033	0.180156248
3691	ENSG00000132470	ITGB4	integrin subunit beta 4	PRCC	0.744972533	-0.060383877
3696	ENSG00000105855	ITGB8	integrin subunit beta 8	TFE3	0.05631071	-0.127192371
3716	ENSG00000162434	JAK1	Janus kinase 1	ccRCC	0.206930486	-0.01333358
221895	ENSG00000153814	JAZF1	JAZF zinc finger 1	PRCC	0.062790946	0.05912194
9929	ENSG00000100221	JOSD1	Josephin domain containing 1	ccRCC	0.215329767	0.384398972
3728	ENSG00000173801	JUP	junction plakoglobin	ccRCC	-0.275476286	0.29058559
84078	ENSG00000120696	KBTBD7	kelch repeat and BTB domain containing 7	ccRCC	-0.065875554	-0.034508002
131096	ENSG00000183960	KCNH8	potassium voltage-gated channel subfamily H member 8	ccRCC	0.396005509	-0.044796557
3775	ENSG00000135750	KCNK1	potassium two pore domain channel subfamily K member 1	ccRCC	-0.010193915	-0.027276534
3786	ENSG00000184156	KCNQ3	potassium voltage-gated channel subfamily Q member 3	ccRCC	0.200914587	0.354098763
9132	ENSG00000117013	KCNQ4	potassium voltage-gated channel subfamily Q member 4	ccRCC	0.176091693	0.295145535
100289388	ENSG00000246174	KCTD21-AS1	KCTD21 antisense RNA 1	ccRCC	0.004864927	-0.116419671
79831	ENSG00000155666	KDM8	lysine demethylase 8	ccRCC	0.34453257	-0.09564043
2531	ENSG00000119537	KDSR	3-ketodihydrosphingosine reductase	ccRCC	0.290564157	-0.025485295
22920	ENSG00000075945	KIFAP3	kinesin associated protein 3	PRCC	-0.007552804	-0.563996465
8609	ENSG00000118263	KLF7	Kruppel like factor 7	ccRCC	0.43183396	0.036522718
51088	ENSG00000109790	KLHL5	kelch like family member 5	ccRCC	0.059273851	-0.035345963
55975	ENSG00000122550	KLHL7	kelch like family member 7	ccRCC	0.514908947	-0.171669154
58508	ENSG00000055609	KMT2C	lysine methyltransferase 2C	ccRCC	0.191885961	-0.036874467
3841	ENSG00000196911	KPNA5	karyopherin subunit alpha 5	ccRCC	-0.133074236	0.198787714
889	ENSG00000001631	KRIT1	KRIT1 ankyrin repeat containing	ccRCC	0.138875166	0.018210941
3875	ENSG00000111057	KRT18	keratin 18	PRCC	-0.259636876	0.185765023
23367	ENSG00000155506	LARP1	La ribonucleoprotein 1, translational regulator	ccRCC	0.167342223	-0.14351112
26524	ENSG00000150457	LATS2	large tumor suppressor kinase 2	PRCC	-0.635483747	-0.139568128
138307	ENSG00000204001	LCN8	lipocalin 8	ccRCC	0.228438974	0.594732861
254251	ENSG00000178177	LCORL	ligand dependent nuclear receptor corepressor like	PRCC	0.231608192	0.282123952
254251	ENSG00000178177	LCORL	ligand dependent nuclear receptor corepressor like	ccRCC	0.285905057	-0.144984107
25875	ENSG00000050426	LETMD1	LETM1 domain containing 1	ccRCC	0.12057341	0.267089114
10184	ENSG00000145685	LHFPL2	LHFPL tetraspan subfamily member 2	ccRCC	-0.011429462	0.14070998
3977	ENSG00000113594	LIFR	LIF receptor subunit alpha	ccRCC	-0.085914629	-0.01674307
3981	ENSG00000174405	LIG4	DNA ligase 4	PRCC	0.447158466	0.353698683
51474	ENSG00000050405	LIMA1	LIM domain and actin binding 1	ChRCC	-0.236571688	-0.20892687
8994	ENSG00000144791	LIMD1	LIM domains containing 1	ccRCC	-0.446724366	-0.191020072
8994	ENSG00000144791	LIMD1	LIM domains containing 1	ccRCC	-0.133163369	-0.283537885
54090	NA	LINC00111	long intergenic non-protein coding RNA 111	ccRCC	-0.07773118	-0.187306071
414351	NA	LINC00229	long intergenic non-protein coding RNA 229	ccRCC	0.045757491	0.242083176
114038	ENSG00000185186	LINC00313	long intergenic non-protein coding RNA 313	ccRCC	0.333214679	-0.627901705
100498859	NA	LINC00881	long intergenic non-protein coding RNA 881	ccRCC	0.154901613	0.193600984
100131551	ENSG00000214145	LINC00887	long intergenic non-protein coding RNA 887	ccRCC	0.205249922	0.210271811
285419	ENSG00000249464	LINC01091	long intergenic non-protein coding RNA 1091	ccRCC	-0.243038049	0.547576153
285419	ENSG00000249464	LINC01091	long intergenic non-protein coding RNA 1091	ccRCC	-0.249877039	0.085748039
256021	ENSG00000257242	LINC01619	long intergenic non-protein coding RNA 1619	ccRCC	-0.12773161	-0.016835253
256021	ENSG00000257242	LINC01619	long intergenic non-protein coding RNA 1619	ccRCC	0.684845796	0.278431929
440028	ENSG00000245522	LINC02709	long intergenic non-protein coding RNA 2709	ccRCC	0.22953623	-0.21687056
3988	ENSG00000107798	LIPA	lipase A, lysosomal acid type	ccRCC	0.318758763	-0.16527205
4008	ENSG00000136153	LMO7	LIM domain 7	ccRCC	0.625540363	-0.100222261
4012	ENSG00000113441	LNPEP	leucyl and cystinyl aminopeptidase	ccRCC	-0.052529051	0.057822638
100131496	ENSG00000267882	LOC100131496	uncharacterized LOC100131496	ccRCC	0.188607245	-0.189347835
100132781	NA	LOC100132781	cyclin Y like 1 pseudogene	ccRCC	-0.375664071	-0.004903203
100133091	ENSG00000205485	LOC100133091	uncharacterized LOC100133091	ccRCC	-0.193405036	-0.159822548
100287036	ENSG00000261253	LOC100287036	uncharacterized LOC100287036	ccRCC	0.280971167	0.098380439
100289511	NA	LOC100289511	uncharacterized LOC100289511	ccRCC	0.378511674	0.232097957
100507250	ENSG00000247363	LOC100507250	uncharacterized LOC100507250	ccRCC	0.002706002	-0.296302014
257396	ENSG00000247796	LOC257396	uncharacterized LOC257396	ccRCC	0.088043165	-0.099634479
283922	ENSG00000214331	LOC283922	pyruvate dehydrogenase phosphatase regulatory subunit pseudogene	ccRCC	0.734686797	0.092433397
388282	ENSG00000187185	LOC388282	uncharacterized LOC388282	ccRCC	-0.487059573	-0.168002226
728739	NA	LOC728739	programmed cell death 2 pseudogene	ccRCC	0.266053281	0.283634782
121227	ENSG00000139263	LRIG3	leucine rich repeats and immunoglobulin like domains 3	ccRCC	0.623249725	0.314710398
4035	ENSG00000123384	LRP1	LDL receptor related protein 1	ccRCC	0.034760659	0.182696164
84918	ENSG00000120256	LRP11	LDL receptor related protein 11	PRCC	0.153253295	0.271720716
55222	ENSG00000172731	LRRC20	leucine rich repeat containing 20	ccRCC	0.373265938	-0.195707139
57470	ENSG00000130764	LRRC47	leucine rich repeat containing 47	ccRCC	0.148350133	-0.141978417
9208	ENSG00000124831	LRRFIP1	LRR binding FLII interacting protein 1	ChRCC	-0.383699778	0.362148195
149986	ENSG00000149657	LSM14B	LSM family member 14B	PRCC	0.779727291	0.257734855
23658	ENSG00000106355	LSM5	LSM5 homolog, U6 small nuclear RNA and mRNA degradation associated	PRCC	-0.07115138	0.208421555
11157	ENSG00000164167	LSM6	LSM6 homolog, U6 small nuclear RNA and mRNA degradation associated	ccRCC	-0.234082434	-0.075750421
51599	ENSG00000105699	LSR	lipolysis stimulated lipoprotein receptor	ccRCC	0.439072533	-0.017297019
4054	ENSG00000168056	LTBP3	latent transforming growth factor beta binding protein 3	ccRCC	-0.011637873	-0.358468125
201229	ENSG00000232859	LYRM9	LYR motif containing 9	ccRCC	0.049156686	0.203307478
9587	ENSG00000124688	MAD2L1BP	MAD2L1 binding protein	ccRCC	-0.275548827	0.009678414
4094	ENSG00000178573	MAF	MAF bZIP transcription factor	ccRCC	0.099702983	-0.052552863
4097	ENSG00000197063	MAFG	MAF bZIP transcription factor G	ccRCC	0.197979796	0.018552774
100505881	ENSG00000234456	MAGI2-AS3	MAGI2 antisense RNA 3	ccRCC	0.246672333	-0.041627823
283129	ENSG00000168070	MAJIN	membrane anchored junction protein	ccRCC	-0.258442118	0.189941465
10905	ENSG00000198162	MAN1A2	mannosidase alpha class 1A member 2	PRCC	-0.468325193	-0.080545386
4124	ENSG00000112893	MAN2A1	mannosidase alpha class 2A member 1	ccRCC	0.037788561	-0.15287926
55201	ENSG00000130479	MAP1S	microtubule associated protein 1S	ccRCC	-0.331620502	0.291894077
4214	ENSG00000095015	MAP3K1	mitogen-activated protein kinase kinase kinase 1	ccRCC	0.168265673	0.256527502
4296	ENSG00000173327	MAP3K11	mitogen-activated protein kinase kinase kinase 11	TFE3	0.008941148	-0.258576045
100133991	NA	MAP3K14-AS1	MAP3K14 antisense RNA 1	ccRCC	0.060596675	0.244602439
100133991	NA	MAP3K14-AS1	MAP3K14 antisense RNA 1	ccRCC	0.079506809	0.266697422
10982	ENSG00000166974	MAPRE2	microtubule associated protein RP/EB family member 2	ccRCC	-0.185636143	0.10437738
4171	ENSG00000073111	MCM2	minichromosome maintenance complex component 2	ccRCC	0.146127254	0.153789283
4176	ENSG00000166508	MCM7	minichromosome maintenance complex component 7	ccRCC	0.082973511	-0.649389284
4176	ENSG00000166508	MCM7	minichromosome maintenance complex component 7	ccRCC	-0.124938302	-0.093394471
29969	ENSG00000135272	MDFIC	MyoD family inhibitor domain containing	ccRCC	0.249322651	0.27201672
23195	ENSG00000112159	MDN1	midasin AAA ATPase 1	ccRCC	0.130978614	-0.123585979
9282	ENSG00000180182	MED14	mediator complex subunit 14	ccRCC	0.108339909	0.124948398
54797	ENSG00000130772	MED18	mediator complex subunit 18	ccRCC	0.150283923	-0.097713806
9441	ENSG00000105085	MED26	mediator complex subunit 26	ccRCC	-0.063801559	-0.084206743
4205	ENSG00000068305	MEF2A	myocyte enhancer factor 2A	ccRCC	-0.047772755	0.255634057
10461	ENSG00000153208	MERTK	MER proto-oncogene, tyrosine kinase	ccRCC	0.09690947	0.158574955
23184	ENSG00000117899	MESD	mesoderm development LRP chaperone	PRCC	#NAME?	0.227486728
64645	ENSG00000156875	MFSD14A	major facilitator superfamily domain containing 14A	ccRCC	0.336849168	-0.122131185
146664	ENSG00000167889	MGAT5B	alpha-1,6-mannosylglycoprotein 6-beta-N-acetylglucosaminyltransferase B	PRCC	-0.479843548	0.278722869
4284	ENSG00000135517	MIP	major intrinsic protein of lens fiber	ccRCC	0.006481817	0.161862447
406902	ENSG00000284038	MIR10A	microRNA 10a	ccRCC	0.498310988	0.098317707
406940	ENSG00000199085	MIR148A	microRNA 148a	ccRCC	0.03342419	-0.348988497
100506211	ENSG00000247095	MIR210HG	MIR210 host gene	ccRCC	0.417535782	-0.398970277
100422957	ENSG00000264755	MIR3131	microRNA 3131	ccRCC	-0.41757548	-0.316823383
100422832	ENSG00000284411	MIR3191	microRNA 3191	ccRCC	0.285966466	0.30898347
494337	ENSG00000199032	MIR425	microRNA 425	PRCC	0.07918168	0.202936823
100616115	ENSG00000284062	MIR4469	microRNA 4469	ccRCC	-0.322827192	-0.058217496
100847059	ENSG00000264966	MIR5094	microRNA 5094	ccRCC	-0.207876083	0.118397006
100500883	ENSG00000283237	MIR550B1	microRNA 550b-1	ccRCC	0.283101708	0.285293295
100847028	ENSG00000266124	MIR5587	microRNA 5587	ccRCC	0.408935393	-0.351989003
693233	ENSG00000207780	MIR648	microRNA 648	ccRCC	-0.106053479	0.258670441
2872	ENSG00000099875	MKNK2	MAPK interacting serine/threonine kinase 2	ccRCC	-0.032791558	-0.099720552
2872	ENSG00000099875	MKNK2	MAPK interacting serine/threonine kinase 2	ccRCC	-0.04413797	-0.134858567
8079	ENSG00000089693	MLF2	myeloid leukemia factor 2	ccRCC	-0.079574918	-0.223063531
197259	ENSG00000168404	MLKL	mixed lineage kinase domain like pseudokinase	ccRCC	0.281775196	-0.361937603
6945	ENSG00000108788	MLX	MAX dimerization protein MLX	ccRCC	0.40287401	0.135716756
4335	ENSG00000070444	MNT	MAX network transcriptional repressor	ccRCC	-0.004652343	0.084334525
81532	ENSG00000182208	MOB2	MOB kinase activator 2	ccRCC	0.030890159	0.277685688
23515	ENSG00000159256	MORC3	MORC family CW-type zinc finger 3	ccRCC	0.597052798	-0.051278172
23515	ENSG00000159256	MORC3	MORC family CW-type zinc finger 3	ccRCC	0.623214066	-0.035196841
54737	ENSG00000196199	MPHOSPH8	M-phase phosphoprotein 8	ccRCC	0.111199538	-0.111945556
4351	ENSG00000178802	MPI	mannose phosphate isomerase	PRCC	-0.09166066	-0.021063284
9019	ENSG00000197965	MPZL1	myelin protein zero like 1	ccRCC	0.355387774	-0.260090841
642475	ENSG00000204839	MROH6	maestro heat like repeat family member 6	ccRCC	0.38021061	0.130188738
79590	ENSG00000143314	MRPL24	mitochondrial ribosomal protein L24	ccRCC	0.219359428	0.146639706
10884	ENSG00000112996	MRPS30	mitochondrial ribosomal protein S30	PRCC	0.286789991	-0.245513778
10884	ENSG00000112996	MRPS30	mitochondrial ribosomal protein S30	PRCC	-0.116556751	0.349793681
64965	ENSG00000135972	MRPS9	mitochondrial ribosomal protein S9	ccRCC	0.757713699	0.073872691
4478	ENSG00000147065	MSN	moesin	ccRCC	-0.457207536	0.022817774
4489	ENSG00000205362	MT1A	metallothionein 1A	ccRCC	0.006334661	0.236643224
9219	ENSG00000149480	MTA2	metastasis associated 1 family member 2	ccRCC	0.312364039	-0.264173985
9110	ENSG00000108389	MTMR4	myotubularin related protein 4	ccRCC	0.555547971	-0.152570904
9788	ENSG00000170873	MTSS1	MTSS I-BAR domain containing 1	ccRCC	-0.130633443	-0.1461731
200958	ENSG00000176945	MUC20	mucin 20, cell surface associated	ccRCC	-0.214937229	-0.169860087
4084	ENSG00000059728	MXD1	MAX dimerization protein 1	ccRCC	0.370621207	0.019904772
83463	ENSG00000213347	MXD3	MAX dimerization protein 3	ccRCC	0.793664893	-0.144426268
10514	ENSG00000132382	MYBBP1A	MYB binding protein 1a	ccRCC	0.187086643	-0.061790311
55930	ENSG00000128833	MYO5C	myosin VC	ccRCC	0.778152988	0.260350111
55930	ENSG00000128833	MYO5C	myosin VC	ccRCC	0.778152988	0.258922092
646329	NA	NA	NA	ccRCC	0.334735486	0.169629025
401052	NA	NA	NA	ccRCC	-0.071985682	0.438568923
221016	NA	NA	NA	ccRCC	0.063281222	-0.516779904
4665	ENSG00000166886	NAB2	NGFI-A binding protein 2	ccRCC	0.232043099	-0.281085687
64859	ENSG00000173559	NABP1	nucleic acid binding protein 1	ccRCC	0.157187729	-0.196436968
133686	ENSG00000152620	NADK2	NAD kinase 2, mitochondrial	ccRCC	0.143155337	-0.056891463
55191	ENSG00000172890	NADSYN1	NAD synthetase 1	ccRCC	-0.244207282	0.141815829
4669	ENSG00000108784	NAGLU	N-acetyl-alpha-glucosaminidase	ccRCC	0.285159629	0.782303194
4677	ENSG00000134440	NARS1	asparaginyl-tRNA synthetase 1	ccRCC	0.155599021	-0.194584355
51594	ENSG00000151779	NBAS	NBAS subunit of NRZ tethering complex	ccRCC	0.168403973	0.038721481
344148	ENSG00000176771	NCKAP5	NCK associated protein 5	ccRCC	0.196041686	-0.095225495
9611	ENSG00000141027	NCOR1	nuclear receptor corepressor 1	ccRCC	-0.317398469	0.075208319
3340	ENSG00000070614	NDST1	N-deacetylase and N-sulfotransferase 1	PRCC	-0.423747072	0.039031147
137682	ENSG00000156170	NDUFAF6	NADH:ubiquinone oxidoreductase complex assembly factor 6	ccRCC	-0.020059658	0.165795204
4734	ENSG00000069869	NEDD4	NEDD4 E3 ubiquitin protein ligase	ccRCC	0.454614167	0.771025017
4734	ENSG00000069869	NEDD4	NEDD4 E3 ubiquitin protein ligase	ccRCC	0.470490676	-0.160333442
91754	ENSG00000119638	NEK9	NIMA related kinase 9	PRCC	0.137746701	0.361035138
7469	ENSG00000185049	NELFA	negative elongation factor complex member A	ccRCC	0.452560291	0.324431921
7469	ENSG00000185049	NELFA	negative elongation factor complex member A	ccRCC	0.271066193	-0.216517719
29937	ENSG00000117691	NENF	neudesin neurotrophic factor	ccRCC	0.217692597	0.014471689
4756	ENSG00000067141	NEO1	neogenin 1	ccRCC	-0.131961731	0.341442619
140825	ENSG00000124257	NEURL2	neuralized E3 ubiquitin protein ligase 2	ccRCC	0.365255067	0.035270159
4780	ENSG00000116044	NFE2L2	nuclear factor, erythroid 2 like 2	ccRCC	0.06694679	0.250743998
4802	ENSG00000066136	NFYC	nuclear transcription factor Y subunit gamma	ccRCC	-0.488116205	0.35498473
4810	ENSG00000188158	NHS	NHS actin remodeling regulator	ccRCC	-0.017836771	0.152600918
81614	ENSG00000140157	NIPA2	NIPA magnesium transporter 2	ccRCC	0.071881974	-0.140024209
647979	ENSG00000260032	NORAD	non-coding RNA activated by DNA damage	ccRCC	0.349602395	0.12334426
404744	ENSG00000197085	NPSR1-AS1	NPSR1 antisense RNA 1	PRCC	-4.96E-07	0.212479817
7026	ENSG00000185551	NR2F2	nuclear receptor subfamily 2 group F member 2	ccRCC	0.400415323	0.099323236
4929	ENSG00000153234	NR4A2	nuclear receptor subfamily 4 group A member 2	ccRCC	0.227244216	-0.071175129
4929	ENSG00000153234	NR4A2	nuclear receptor subfamily 4 group A member 2	PRCC	-0.26203237	0.131495275
4929	ENSG00000153234	NR4A2	nuclear receptor subfamily 4 group A member 2	ccRCC	0.219997179	-0.165697004
340371	ENSG00000185189	NRBP2	nuclear receptor binding protein 2	ccRCC	0.31605942	0.177834294
64710	ENSG00000069275	NUCKS1	nuclear casein kinase and cyclin dependent kinase substrate 1	ccRCC	-0.027152499	0.233030849
131870	ENSG00000198585	NUDT16	nudix hydrolase 16	ccRCC	0.225309716	-0.04870916
57532	ENSG00000108256	NUFIP2	nuclear FMR1 interacting protein 2	ccRCC	-0.270153406	-0.323538634
79023	ENSG00000075188	NUP37	nucleoporin 37	TFE3	0.010724162	-0.43272072
158046	ENSG00000130045	NXNL2	nucleoredoxin like 2	ccRCC	-1.016494271	0.451827594
222950	ENSG00000166924	NYAP1	neuronal tyrosine phosphorylated phosphoinositide-3-kinase adaptor 1	ccRCC	0.340703135	0.212918875
4967	ENSG00000105953	OGDH	oxoglutarate dehydrogenase	ccRCC	0.31202538	0.377674777
29789	ENSG00000138430	OLA1	Obg like ATPase 1	PRCC	0.130793357	0.105666815
84876	ENSG00000276045	ORAI1	ORAI calcium release-activated calcium modulator 1	ccRCC	0.236088561	0.198170566
9885	ENSG00000130703	OSBPL2	oxysterol binding protein like 2	ccRCC	-0.146128532	-0.672062821
56957	ENSG00000264522	OTUD7B	OTU deubiquitinase 7B	ccRCC	0.04875139	0.003274656
5034	ENSG00000185624	P4HB	prolyl 4-hydroxylase subunit beta	ccRCC	0.765666818	-0.339940231
80227	ENSG00000175575	PAAF1	proteasomal ATPase associated factor 1	ccRCC	0.394497871	0.210589368
29993	ENSG00000124507	PACSIN1	protein kinase C and casein kinase substrate in neurons 1	PRCC	0.084725973	0.408494802
29943	ENSG00000142623	PADI1	peptidyl arginine deiminase 1	ccRCC	-0.387215362	-0.563378621
55229	ENSG00000157881	PANK4	pantothenate kinase 4 (inactive)	ccRCC	-0.113395395	-0.076160929
23598	ENSG00000100105	PATZ1	POZ/BTB and AT hook containing zinc finger 1	ccRCC	0.43189297	-0.10803879
100233209	ENSG00000247774	PCED1B-AS1	PCED1B antisense RNA 1	ccRCC	-0.228798023	-0.162631809
84333	ENSG00000180628	PCGF5	polycomb group ring finger 5	ccRCC	-0.15885917	-0.083646507
5111	ENSG00000132646	PCNA	proliferating cell nuclear antigen	ccRCC	0.309818011	0.191877491
5116	ENSG00000160299	PCNT	pericentrin	ccRCC	1.016599262	0.002499779
26577	ENSG00000163710	PCOLCE2	procollagen C-endopeptidase enhancer 2	ccRCC	0.215009759	0.542502514
5144	ENSG00000113448	PDE4D	phosphodiesterase 4D	ccRCC	-0.028028724	0.054974382
5152	ENSG00000160191	PDE9A	phosphodiesterase 9A	ccRCC	0.199820438	0.428537895
5155	ENSG00000100311	PDGFB	platelet derived growth factor subunit B	ccRCC	0.265031711	0.028290362
5162	ENSG00000168291	PDHB	pyruvate dehydrogenase E1 subunit beta	ccRCC	-0.40762745	0.197196594
9124	ENSG00000107438	PDLIM1	PDZ and LIM domain 1	ccRCC	0.449130288	-0.02520707
23244	ENSG00000121892	PDS5A	PDS5 cohesin associated factor A	ccRCC	0.207295746	0.119254456
23244	ENSG00000121892	PDS5A	PDS5 cohesin associated factor A	ccRCC	0.199755455	0.104421792
8566	ENSG00000160209	PDXK	pyridoxal kinase	ccRCC	-0.131124429	0.181899093
79834	ENSG00000173517	PEAK1	pseudopodium enriched atypical kinase 1	ccRCC	0.127768992	-0.114217112
5179	ENSG00000181195	PENK	proenkephalin	ccRCC	-0.500603219	0.355944796
8863	ENSG00000049246	PER3	period circadian regulator 3	ccRCC	-0.298649922	0.346159024
5192	ENSG00000157911	PEX10	peroxisomal biogenesis factor 10	ccRCC	0.00892356	-0.404866811
55670	ENSG00000215193	PEX26	peroxisomal biogenesis factor 26	ccRCC	0.062148341	0.081311369
5830	ENSG00000139197	PEX5	peroxisomal biogenesis factor 5	ccRCC	0.139368886	-0.163602794
5210	ENSG00000114268	PFKFB4	6-phosphofructo-2-kinase/fructose-2,6-biphosphatase 4	ChRCC	0.141580155	0.288337145
5217	ENSG00000070087	PFN2	profilin 2	ChRCC	0.548185751	-0.854354472
5223	ENSG00000171314	PGAM1	phosphoglycerate mutase 1	ccRCC	0.040726868	0.190348161
5226	ENSG00000142657	PGD	phosphogluconate dehydrogenase	ccRCC	0.503640763	-0.665540524
25796	ENSG00000130313	PGLS	6-phosphogluconolactonase	ccRCC	0.114751059	-0.00165011
283209	ENSG00000165434	PGM2L1	phosphoglucomutase 2 like 1	ccRCC	0.003025823	-0.534403087
283871	ENSG00000184207	PGP	phosphoglycolate phosphatase	ccRCC	0.822002037	0.144699307
9678	ENSG00000106443	PHF14	PHD finger protein 14	ccRCC	-0.276206412	-0.524136309
23035	ENSG00000040199	PHLPP2	PH domain and leucine rich repeat protein phosphatase 2	ccRCC	0.477523447	-0.219760546
10401	ENSG00000131788	PIAS3	protein inhibitor of activated STAT 3	ccRCC	0.366782461	0.034732093
9463	ENSG00000100151	PICK1	protein interacting with PRKCA 1	ccRCC	0.184059827	0.024816954
5283	ENSG00000100564	PIGH	phosphatidylinositol glycan anchor biosynthesis class H	PRCC	0.372524645	-0.044171954
5284	ENSG00000162896	PIGR	polymeric immunoglobulin receptor	ccRCC	0.198367082	0.152204905
5295	ENSG00000145675	PIK3R1	phosphoinositide-3-kinase regulatory subunit 1	ccRCC	0.339948062	0.009499045
5296	ENSG00000105647	PIK3R2	phosphoinositide-3-kinase regulatory subunit 2	ccRCC	0.040157572	0.216427176
200576	ENSG00000115020	PIKFYVE	phosphoinositide kinase, FYVE-type zinc finger containing	ccRCC	0.182722272	0.20843307
415116	ENSG00000198355	PIM3	Pim-3 proto-oncogene, serine/threonine kinase	ccRCC	0.145504425	0.377976242
83394	ENSG00000091622	PITPNM3	PITPNM family member 3	ccRCC	-0.227029734	0.152691704
8398	ENSG00000184381	PLA2G6	phospholipase A2 group VI	ccRCC	0.088940452	0.113926611
5332	ENSG00000101333	PLCB4	phospholipase C beta 4	ccRCC	-0.113943219	0.22237214
5339	ENSG00000178209	PLEC	plectin	ccRCC	-0.008118349	0.030142299
64857	ENSG00000090924	PLEKHG2	pleckstrin homology and RhoGEF domain containing G2	TFE3	-0.46569221	-0.191420175
26030	ENSG00000126822	PLEKHG3	pleckstrin homology and RhoGEF domain containing G3	ccRCC	-0.056727542	-0.010900589
57449	ENSG00000171680	PLEKHG5	pleckstrin homology and RhoGEF domain containing G5	ccRCC	-0.126300235	0.846867581
79990	ENSG00000068137	PLEKHH3	pleckstrin homology, MyTH4 and FERM domain containing H3	PRCC	-0.071848931	-0.158722837
729359	ENSG00000167676	PLIN4	perilipin 4	ccRCC	0.037788561	0.09908738
8985	ENSG00000106397	PLOD3	procollagen-lysine,2-oxoglutarate 5-dioxygenase 3	ccRCC	0.433793122	-0.423099404
5356	ENSG00000171566	PLRG1	pleiotropic regulator 1	ccRCC	0.715569266	0.231520283
100527963	ENSG00000260238	PMF1-BGLAP	PMF1-BGLAP readthrough	ccRCC	-0.105509572	0.06159491
441194	ENSG00000187953	PMS2CL	PMS2 C-terminal like pseudogene	ccRCC	0.265490864	0.237332052
25957	ENSG00000132424	PNISR	PNN interacting serine and arginine rich protein	ChRCC	#NAME?	-0.689095595
87178	ENSG00000138035	PNPT1	polyribonucleotide nucleotidyltransferase 1	ccRCC	0.166331856	0.319191473
282809	ENSG00000139323	POC1B	POC1 centriolar protein B	ccRCC	-0.121044272	-0.060510884
100528030	ENSG00000259075	POC1B-GALNT4	POC1B-GALNT4 readthrough	ChRCC	-0.008474534	0.148787994
5429	ENSG00000170734	POLH	DNA polymerase eta	ccRCC	0.384591327	0.183742374
64425	ENSG00000137054	POLR1E	RNA polymerase I subunit E	ccRCC	-0.124937651	-0.158173049
100101267	ENSG00000272391	POM121C	POM121 transmembrane nucleoporin C	PRCC	0.127992469	0.39136346
100101267	ENSG00000272391	POM121C	POM121 transmembrane nucleoporin C	PRCC	-0.01913513	0.385052329
5465	ENSG00000186951	PPARA	peroxisome proliferator activated receptor alpha	ccRCC	-0.236572528	0.041959125
5467	ENSG00000112033	PPARD	peroxisome proliferator activated receptor delta	ccRCC	-0.251813363	0.092218101
8496	ENSG00000110841	PPFIBP1	PPFIA binding protein 1	ccRCC	-0.221849444	-0.45378499
5493	ENSG00000118898	PPL	periplakin	ccRCC	0.264612444	-0.271282454
8493	ENSG00000170836	PPM1D	protein phosphatase, Mg2+/Mn2+ dependent 1D	ccRCC	-0.216095934	0.117832764
9647	ENSG00000100034	PPM1F	protein phosphatase, Mg2+/Mn2+ dependent 1F	ccRCC	0.283996656	-0.023909827
51400	ENSG00000214517	PPME1	protein phosphatase methylesterase 1	ccRCC	0.131169382	0.115493754
5498	ENSG00000143224	PPOX	protoporphyrinogen oxidase	ccRCC	0.210223016	0.144400064
145376	ENSG00000165807	PPP1R36	protein phosphatase 1 regulatory subunit 36	ccRCC	-0.033423755	0.107848697
79660	ENSG00000173281	PPP1R3B	protein phosphatase 1 regulatory subunit 3B	PRCC	-0.062419194	-0.682053926
55607	ENSG00000158528	PPP1R9A	protein phosphatase 1 regulatory subunit 9A	ccRCC	-0.079181246	0.084117329
5515	ENSG00000113575	PPP2CA	protein phosphatase 2 catalytic subunit alpha	PRCC	0.176091064	0.029219033
5526	ENSG00000068971	PPP2R5B	protein phosphatase 2 regulatory subunit B'beta	PRCC	0.118099746	0.062418424
55671	ENSG00000100796	PPP4R3A	protein phosphatase 4 regulatory subunit 3A	ccRCC	0.617810355	0.012831814
57223	ENSG00000275052	PPP4R3B	protein phosphatase 4 regulatory subunit 3B	PRCC	-0.204120526	-0.525540594
23082	ENSG00000148840	PPRC1	PPARG related coactivator 1	ccRCC	0.027208288	0.19796503
23082	ENSG00000148840	PPRC1	PPARG related coactivator 1	ccRCC	0.338817688	0.335376127
7001	ENSG00000167815	PRDX2	peroxiredoxin 2	ccRCC	0.107103507	0.286497393
7001	ENSG00000167815	PRDX2	peroxiredoxin 2	ccRCC	0.107103507	0.290873852
51422	ENSG00000106617	PRKAG2	protein kinase AMP-activated non-catalytic subunit gamma 2	ccRCC	0.296229872	-0.06158883
439949	ENSG00000237943	PRKCQ-AS1	PRKCQ antisense RNA 1	PRCC	-0.038378234	-0.081624669
5591	ENSG00000253729	PRKDC	protein kinase, DNA-activated, catalytic subunit	ccRCC	0.080126648	-0.413003293
3275	ENSG00000160310	PRMT2	protein arginine methyltransferase 2	ccRCC	0.343479582	-0.168519577
55660	ENSG00000196504	PRPF40A	pre-mRNA processing factor 40 homolog A	ccRCC	-0.217732079	-0.594725497
57479	ENSG00000126464	PRR12	proline rich 12	ccRCC	0.163675884	-0.109157552
253143	ENSG00000183530	PRR14L	proline rich 14 like	ccRCC	0.255272939	-0.032236864
79056	ENSG00000135378	PRRG4	proline rich and Gla domain 4	ccRCC	-0.038918066	-0.072648707
112476	ENSG00000167371	PRRT2	proline rich transmembrane protein 2	ChRCC	-0.288089118	-0.015207178
112476	ENSG00000167371	PRRT2	proline rich transmembrane protein 2	ChRCC	-0.99770801	0.097011396
112476	ENSG00000167371	PRRT2	proline rich transmembrane protein 2	ccRCC	0.276462238	0.01163314
8492	ENSG00000164099	PRSS12	serine protease 12	PRCC	0.533014895	0.236243208
5717	ENSG00000108671	PSMD11	proteasome 26S subunit, non-ATPase 11	ccRCC	-0.302750371	0.208844124
80011	ENSG00000172775	PSME3IP1	proteasome activator subunit 3 interacting protein 1	ccRCC	0.158362145	0.059538068
5723	ENSG00000146733	PSPH	phosphoserine phosphatase	ccRCC	0.214806125	-0.104855134
5725	ENSG00000011304	PTBP1	polypyrimidine tract binding protein 1	PRCC	0.143298594	0.002409891
5727	ENSG00000185920	PTCH1	patched 1	ccRCC	-0.117113794	-0.183614761
9317	ENSG00000165983	PTER	phosphotriesterase related	ccRCC	-0.143687217	-0.301179359
5782	ENSG00000127947	PTPN12	protein tyrosine phosphatase non-receptor type 12	ccRCC	0.138303132	-0.150528721
26469	ENSG00000072135	PTPN18	protein tyrosine phosphatase non-receptor type 18	ccRCC	0.176091693	0.023938182
26469	ENSG00000072135	PTPN18	protein tyrosine phosphatase non-receptor type 18	ccRCC	-0.484674453	-0.051878983
5777	ENSG00000111679	PTPN6	protein tyrosine phosphatase non-receptor type 6	PRCC	-0.097500054	-0.263939019
5780	ENSG00000169410	PTPN9	protein tyrosine phosphatase non-receptor type 9	ccRCC	0.172635112	0.058101677
754	ENSG00000183255	PTTG1IP	PTTG1 interacting protein	ccRCC	0.597313991	0.107852181
9933	ENSG00000080608	PUM3	pumilio RNA binding family member 3	PRCC	0.36273892	0.017707689
5814	ENSG00000146676	PURB	purine rich element binding protein B	ccRCC	0.544724078	0.076843909
5820	ENSG00000249859	PVT1	Pvt1 oncogene	ccRCC	0.089085451	0.180539721
114825	ENSG00000170234	PWWP2A	PWWP domain containing 2A	ccRCC	-0.04026318	-0.406752908
84305	ENSG00000170473	PYM1	PYM homolog 1, exon junction complex associated factor	ccRCC	-0.064771616	0.179693082
8766	ENSG00000103769	RAB11A	RAB11A, member RAS oncogene family	PRCC	0.094903906	-0.150806327
26056	ENSG00000135631	RAB11FIP5	RAB11 family interacting protein 5	ccRCC	0.317781722	0.179424067
81876	ENSG00000174903	RAB1B	RAB1B, member RAS oncogene family	ccRCC	-0.681241237	0.334821685
55647	ENSG00000139832	RAB20	RAB20, member RAS oncogene family	ccRCC	0.06243136	-0.067329273
117177	ENSG00000127328	RAB3IP	RAB3A interacting protein	ccRCC	#NAME?	0.092935967
117177	ENSG00000127328	RAB3IP	RAB3A interacting protein	ccRCC	0.258150033	0.032605762
10244	ENSG00000136933	RABEPK	Rab9 effector protein with kelch motifs	ccRCC	0.051151654	0.060666656
23637	ENSG00000011454	RABGAP1	RAB GTPase activating protein 1	ChRCC	0.429060306	-0.045947124
9910	ENSG00000152061	RABGAP1L	RAB GTPase activating protein 1 like	ccRCC	0.111366364	-0.064103134
5883	ENSG00000172613	RAD9A	RAD9 checkpoint clamp component A	ccRCC	0.120458924	-0.069315708
26064	ENSG00000039560	RAI14	retinoic acid induced 14	ccRCC	-0.11428439	0.036489837
5905	ENSG00000100401	RANGAP1	Ran GTPase activating protein 1	ccRCC	0.196481037	-0.531351481
5914	ENSG00000131759	RARA	retinoic acid receptor alpha	ccRCC	-0.204119983	0.041643484
5914	ENSG00000131759	RARA	retinoic acid receptor alpha	ccRCC	0.480126873	-0.106867173
51655	ENSG00000108551	RASD1	ras related dexamethasone induced 1	ccRCC	0.202700239	-0.006195432
23551	ENSG00000100302	RASD2	RASD family member 2	ccRCC	0.181843414	-0.107519699
83937	ENSG00000107551	RASSF4	Ras association domain family member 4	ccRCC	0.182031505	-0.134974806
10616	ENSG00000125826	RBCK1	RANBP2-type and C3HC4-type zinc finger containing 1	ChRCC	-0.261652964	0.110126629
5936	ENSG00000173933	RBM4	RNA binding motif protein 4	ccRCC	0.381490461	0.356063606
5936	ENSG00000173933	RBM4	RNA binding motif protein 4	ccRCC	0.552371339	0.160813602
54502	ENSG00000163694	RBM47	RNA binding motif protein 47	ccRCC	0.028644352	-0.187353144
54502	ENSG00000163694	RBM47	RNA binding motif protein 47	ccRCC	0.243038483	-0.134268328
9986	ENSG00000173653	RCE1	Ras converting CAAX endopeptidase 1	ccRCC	-0.635831378	0.348012885
55159	ENSG00000168411	RFWD3	ring finger and WD repeat domain 3	ccRCC	-0.085266379	0.018909294
10636	ENSG00000169220	RGS14	regulator of G protein signaling 14	ccRCC	0.041393119	0.355083564
8787	ENSG00000108370	RGS9	regulator of G protein signaling 9	ccRCC	-0.393176347	-0.250506205
8787	ENSG00000108370	RGS9	regulator of G protein signaling 9	PRCC	0.052178012	0.270648581
6009	ENSG00000106615	RHEB	Ras homolog, mTORC1 binding	ccRCC	0.149438713	-0.053940048
23221	ENSG00000008853	RHOBTB2	Rho related BTB domain containing 2	PRCC	-0.201513603	-0.165174492
23221	ENSG00000008853	RHOBTB2	Rho related BTB domain containing 2	ccRCC	0.071356343	0.075244641
83547	ENSG00000167705	RILP	Rab interacting lysosomal protein	ccRCC	0.085915063	0.354894458
54453	ENSG00000132669	RIN2	Ras and Rab interactor 2	ccRCC	0.212004249	0.168575917
140432	ENSG00000139797	RNF113B	ring finger protein 113B	PRCC	0.165187146	0.482260124
153830	ENSG00000145860	RNF145	ring finger protein 145	ccRCC	0.959971965	0.24933075
115992	ENSG00000158717	RNF166	ring finger protein 166	ccRCC	0.457377457	-0.679108299
254225	ENSG00000166439	RNF169	ring finger protein 169	ccRCC	0.089138231	0.286176725
25897	ENSG00000034677	RNF19A	ring finger protein 19A, RBR E3 ubiquitin protein ligase	ccRCC	0.473394251	0.195261382
54476	ENSG00000011275	RNF216	ring finger protein 216	ccRCC	0.527911309	0.141001807
10193	ENSG00000181852	RNF41	ring finger protein 41	ChRCC	-0.3556992	0.214670049
54894	ENSG00000108375	RNF43	ring finger protein 43	ccRCC	-0.191885092	0.272507715
6139	ENSG00000265681	RPL17	ribosomal protein L17	ccRCC	0.15883213	0.363890842
6142	ENSG00000105640	RPL18A	ribosomal protein L18a	ccRCC	0.117053776	0.372546407
6158	ENSG00000108107	RPL28	ribosomal protein L28	ccRCC	0.276205399	-0.037084997
6165	ENSG00000182899	RPL35A	ribosomal protein L35a	ccRCC	0.417728161	-0.070370377
6171	ENSG00000229117	RPL41	ribosomal protein L41	ccRCC	0.332439654	0.266715795
6181	ENSG00000177600	RPLP2	ribosomal protein lateral stalk subunit P2	ccRCC	0.256360593	-0.495873388
6184	ENSG00000163902	RPN1	ribophorin I	ccRCC	-0.158929973	0.17867066
6207	ENSG00000110700	RPS13	ribosomal protein S13	ccRCC	0.531478917	-0.138249879
6197	ENSG00000177189	RPS6KA3	ribosomal protein S6 kinase A3	ccRCC	0.536244335	0.171509423
6199	ENSG00000175634	RPS6KB2	ribosomal protein S6 kinase B2	ccRCC	-0.106285877	0.418802947
6202	ENSG00000142937	RPS8	ribosomal protein S8	ccRCC	0.001463099	0.013876503
27079	ENSG00000166133	RPUSD2	RNA pseudouridine synthase domain containing 2	ccRCC	0.031484148	0.172973941
27079	ENSG00000166133	RPUSD2	RNA pseudouridine synthase domain containing 2	ccRCC	-0.011511275	0.170025201
58528	ENSG00000025039	RRAGD	Ras related GTP binding D	ccRCC	0.406663577	-0.153444993
54665	ENSG00000081019	RSBN1	round spermatid basic protein 1	ccRCC	0.567782427	0.233750278
89765	ENSG00000160188	RSPH1	radial spoke head component 1	PRCC	-0.467345291	0.06908744
219790	ENSG00000182010	RTKN2	rhotekin 2	PRCC	0.146270008	-0.185649499
9711	ENSG00000145016	RUBCN	rubicon autophagy regulator	ccRCC	0.779596752	-0.00171937
6299	ENSG00000103449	SALL1	spalt like transcription factor 1	PRCC	-0.316269962	-0.370045589
6299	ENSG00000103449	SALL1	spalt like transcription factor 1	ccRCC	0.100370979	-0.083834525
140700	ENSG00000130590	SAMD10	sterile alpha motif domain containing 10	ccRCC	0.053373201	-0.520479446
148398	ENSG00000187634	SAMD11	sterile alpha motif domain containing 11	ccRCC	0.029366881	0.675800614
142891	ENSG00000156671	SAMD8	sterile alpha motif domain containing 8	ccRCC	0.056438987	-0.262542111
51669	ENSG00000133872	SARAF	store-operated calcium entry associated regulatory factor	ccRCC	0.059120784	-0.288874816
54581	NA	SCAND2P	SCAN domain containing 2 pseudogene	ccRCC	-0.811087173	0.426669351
54581	NA	SCAND2P	SCAN domain containing 2 pseudogene	ccRCC	0.066393047	-0.182956621
949	ENSG00000073060	SCARB1	scavenger receptor class B member 1	PRCC	0.290097719	0.312137214
10806	ENSG00000054282	SDCCAG8	SHH signaling and ciliogenesis regulator SDCCAG8	ccRCC	-0.11475125	-0.118844867
221935	ENSG00000146555	SDK1	sidekick cell adhesion molecule 1	PRCC	0.370101854	0.51330447
23480	ENSG00000132432	SEC61G	SEC61 translocon subunit gamma	ccRCC	0.489354766	0.311207224
54437	ENSG00000082684	SEMA5B	semaphorin 5B	ccRCC	0.128317337	-0.232362209
57556	ENSG00000092421	SEMA6A	semaphorin 6A	ccRCC	-0.457182925	0.165182613
80031	ENSG00000137872	SEMA6D	semaphorin 6D	ChRCC	-0.2440887	0.047793752
29843	ENSG00000079387	SENP1	SUMO specific peptidase 1	ccRCC	0.243037533	-0.408418683
100533955	NA	SENP3-EIF4A1	SENP3-EIF4A1 readthrough (NMD candidate)	ccRCC	0.191155619	-0.005173898
253190	ENSG00000183569	SERHL2	serine hydrolase like 2	ccRCC	0.201986466	0.309553932
6424	ENSG00000106483	SFRP4	secreted frizzled related protein 4	ccRCC	-0.300714746	0.156633617
119559	ENSG00000183605	SFXN4	sideroflexin 4	ccRCC	0.182741833	-0.364678119
119559	ENSG00000183605	SFXN4	sideroflexin 4	PRCC	0.202674742	0.464547873
151648	ENSG00000129810	SGO1	shugoshin 1	ccRCC	-0.735953819	0.31122718
100874198	ENSG00000226627	SHANK2-AS1	SHANK2 antisense RNA 1	ccRCC	-0.13667777	0.172414889
53358	ENSG00000148082	SHC3	SHC adaptor protein 3	ccRCC	0.379876443	0.136721068
6469	ENSG00000164690	SHH	sonic hedgehog signaling molecule	ccRCC	0.521027175	0.247199355
23729	ENSG00000197417	SHPK	sedoheptulokinase	ccRCC	0.286572722	-0.242427648
257218	ENSG00000146414	SHPRH	SNF2 histone linker PHD RING helicase	ccRCC	0.17673738	0.214439793
147912	ENSG00000177045	SIX5	SIX homeobox 5	ccRCC	-0.142232992	-0.623188505
6498	ENSG00000136603	SKIL	SKI like proto-oncogene	ccRCC	-1.131210608	0.340566185
56996	ENSG00000146828	SLC12A9	solute carrier family 12 member 9	PRCC	-0.149880724	-0.435001328
56996	ENSG00000146828	SLC12A9	solute carrier family 12 member 9	ccRCC	-0.130878306	0.072578791
9058	ENSG00000007216	SLC13A2	solute carrier family 13 member 2	ccRCC	0.319998269	-0.249895044
6567	ENSG00000147100	SLC16A2	solute carrier family 16 member 2	ccRCC	-0.069635542	-0.018989361
6574	ENSG00000144136	SLC20A1	solute carrier family 20 member 1	ccRCC	0.089356332	0.254208148
6575	ENSG00000168575	SLC20A2	solute carrier family 20 member 2	ccRCC	0.372385036	-0.316946462
63027	ENSG00000137266	SLC22A23	solute carrier family 22 member 23	ccRCC	0.136027926	0.296161769
6583	ENSG00000197208	SLC22A4	solute carrier family 22 member 4	ccRCC	0.066946424	0.194592106
9963	ENSG00000170482	SLC23A1	solute carrier family 23 member 1	ccRCC	-0.516039321	-0.054328969
6576	ENSG00000100075	SLC25A1	solute carrier family 25 member 1	PRCC	0.453891848	0.060526292
1468	ENSG00000183048	SLC25A10	solute carrier family 25 member 10	ccRCC	0.529409889	0.3786283
55186	ENSG00000114120	SLC25A36	solute carrier family 25 member 36	ccRCC	-0.656417909	-0.383507688
11001	ENSG00000140284	SLC27A2	solute carrier family 27 member 2	ccRCC	-0.336502161	-0.131733145
56731	ENSG00000125520	SLC2A4RG	SLC2A4 regulator	ccRCC	-0.167819192	-0.709832431
7355	ENSG00000102100	SLC35A2	solute carrier family 35 member A2	ccRCC	0.101457293	0.248707661
51006	ENSG00000080189	SLC35C2	solute carrier family 35 member C2	ccRCC	0.296276233	-0.009096811
79939	ENSG00000127526	SLC35E1	solute carrier family 35 member E1	ccRCC	0.464156712	0.057026286
148641	ENSG00000183780	SLC35F3	solute carrier family 35 member F3	ccRCC	-0.293011496	0.288924944
29985	ENSG00000141873	SLC39A3	solute carrier family 39 member 3	ccRCC	0.382144501	-0.312998069
55630	ENSG00000147804	SLC39A4	solute carrier family 39 member 4	ccRCC	0.30518639	-0.272779445
64116	ENSG00000138821	SLC39A8	solute carrier family 39 member 8	ccRCC	-0.121733814	0.262395222
6520	ENSG00000168003	SLC3A2	solute carrier family 3 member 2	PRCC	-0.231394143	-0.021841461
6520	ENSG00000168003	SLC3A2	solute carrier family 3 member 2	PRCC	-0.231394143	-0.035007994
8671	ENSG00000080493	SLC4A4	solute carrier family 4 member 4	ccRCC	0.105683937	-0.3611185
9498	ENSG00000050438	SLC4A8	solute carrier family 4 member 8	ccRCC	-0.218055258	0.289770659
55974	ENSG00000169241	SLC50A1	solute carrier family 50 member 1	ccRCC	0.41453927	-0.03033226
6540	ENSG00000010379	SLC6A13	solute carrier family 6 member 13	ccRCC	-0.17707522	-0.094844597
6541	ENSG00000139514	SLC7A1	solute carrier family 7 member 1	ccRCC	0.31558915	-0.109989621
81893	ENSG00000260727	SLC7A5P1	solute carrier family 7 member 5 pseudogene 1	ccRCC	-0.352842993	0.746523757
23315	ENSG00000197818	SLC9A8	solute carrier family 9 member A8	ccRCC	0.021422039	-0.016225991
4088	ENSG00000166949	SMAD3	SMAD family member 3	ccRCC	0.020826831	-0.521595436
4092	ENSG00000101665	SMAD7	SMAD family member 7	ccRCC	-0.233278335	0.22838878
6601	ENSG00000139613	SMARCC2	SWI/SNF related, matrix associated, actin dependent regulator of chromatin subfamily c member 2	ccRCC	0.317629257	0.117214484
6602	ENSG00000066117	SMARCD1	SWI/SNF related, matrix associated, actin dependent regulator of chromatin, subfamily d, member 1	ccRCC	0.149994733	0.230894227
55181	ENSG00000167447	SMG8	SMG8 nonsense mediated mRNA decay factor	ccRCC	-0.240332047	0.266721246
6609	ENSG00000166311	SMPD1	sphingomyelin phosphodiesterase 1	ccRCC	0.159355722	0.098729488
342527	ENSG00000188176	SMTNL2	smoothelin like 2	ccRCC	-0.105510185	-0.460082783
6617	ENSG00000023608	SNAPC1	small nuclear RNA activating complex polypeptide 1	ccRCC	0.069479583	0.041098252
27044	ENSG00000197157	SND1	staphylococcal nuclease and tudor domain containing 1	ccRCC	0.34322811	-0.082838709
8420	ENSG00000242125	SNHG3	small nucleolar RNA host gene 3	ccRCC	0.558236458	0.150192114
50854	ENSG00000204387	SNHG32	small nucleolar RNA host gene 32	ccRCC	0.518722786	-0.179022161
100093630	ENSG00000269893	SNHG8	small nucleolar RNA host gene 8	PRCC	-0.072453806	0.24163762
26783	ENSG00000201302	SNORA65	small nucleolar RNA, H/ACA box 65	ccRCC	-0.403692555	0.360121627
100113384	NA	SNORD123	small nucleolar RNA, C/D box 123	ccRCC	0.512447827	0.162631438
619570	ENSG00000264549	SNORD95	small nucleolar RNA, C/D box 95	ccRCC	0.238882089	0.33230768
6645	ENSG00000168807	SNTB2	syntrophin beta 2	ccRCC	0.251639176	-0.579149477
6643	ENSG00000205302	SNX2	sorting nexin 2	ccRCC	0.606469545	-0.378599445
257364	ENSG00000173548	SNX33	sorting nexin 33	ccRCC	0.352182952	-0.401879986
8835	ENSG00000120833	SOCS2	suppressor of cytokine signaling 2	ChRCC	-0.213582697	0.068180273
6649	ENSG00000109610	SOD3	superoxide dismutase 3	PRCC	-0.053373817	-0.973702953
9552	ENSG00000091640	SPAG7	sperm associated antigen 7	ccRCC	-0.417951062	-0.271580543
26010	ENSG00000196141	SPATS2L	spermatogenesis associated serine rich 2 like	PRCC	0.083546051	-0.035806818
26010	ENSG00000196141	SPATS2L	spermatogenesis associated serine rich 2 like	PRCC	0.059508044	-0.034020662
161742	ENSG00000166068	SPRED1	sprouty related EVH1 domain containing 1	ChRCC	-0.049517205	-0.016594897
10252	ENSG00000164056	SPRY1	sprouty RTK signaling antagonist 1	ccRCC	0.124939171	0.176934054
84727	ENSG00000111671	SPSB2	splA/ryanodine receptor domain and SOCS box containing 2	ccRCC	0.347091438	-0.586607925
6711	ENSG00000115306	SPTBN1	spectrin beta, non-erythrocytic 1	ccRCC	-0.195519963	0.118235928
8878	ENSG00000161011	SQSTM1	sequestosome 1	PRCC	-0.023481553	-0.118734821
6714	ENSG00000197122	SRC	SRC proto-oncogene, non-receptor tyrosine kinase	PRCC	-0.021844899	-0.015722624
80725	ENSG00000277363	SRCIN1	SRC kinase signaling inhibitor 1	ccRCC	0.401699289	0.275197405
80725	ENSG00000277363	SRCIN1	SRC kinase signaling inhibitor 1	ccRCC	0.055857776	0.242794977
6730	ENSG00000167881	SRP68	signal recognition particle 68	ccRCC	0.530564798	-0.142462941
6731	ENSG00000174780	SRP72	signal recognition particle 72	ccRCC	0.176091693	0.012384262
10250	ENSG00000133226	SRRM1	serine and arginine repetitive matrix 1	TFE3	-0.225309282	-0.190791681
6426	ENSG00000136450	SRSF1	serine and arginine rich splicing factor 1	ccRCC	0.348802146	-0.342279198
9295	ENSG00000116754	SRSF11	serine and arginine rich splicing factor 11	ccRCC	#NAME?	0.113224475
9295	ENSG00000116754	SRSF11	serine and arginine rich splicing factor 11	ccRCC	0.364950765	0.059999789
7982	ENSG00000004866	ST7	suppression of tumorigenicity 7	ccRCC	-0.079181246	0.064404633
10274	ENSG00000118007	STAG1	stromal antigen 1	ccRCC	0.301029996	-0.322197104
8027	ENSG00000136738	STAM	signal transducing adaptor molecule	PRCC	0.550907903	0.17904668
6778	ENSG00000166888	STAT6	signal transducer and activator of transcription 6	ccRCC	0.361902855	0.185016523
114790	ENSG00000144589	STK11IP	serine/threonine kinase 11 interacting protein	PRCC	0.550966398	-0.267413664
8859	ENSG00000204344	STK19	serine/threonine kinase 19	ccRCC	-0.171543631	-0.196957436
79991	ENSG00000107960	STN1	STN1 subunit of CST complex	PRCC	0.005990527	-0.581020013
11171	ENSG00000023734	STRAP	serine/threonine kinase receptor associated protein	PRCC	0.198724951	-0.212042463
201595	ENSG00000163527	STT3B	STT3 oligosaccharyltransferase complex catalytic subunit B	ccRCC	0.095442881	-0.044664966
8802	ENSG00000163541	SUCLG1	succinate-CoA ligase GDP/ADP-forming subunit alpha	ccRCC	0.847138582	-0.224900208
8801	ENSG00000172340	SUCLG2	succinate-CoA ligase GDP-forming subunit beta	ccRCC	0.505149978	-0.242093362
51684	ENSG00000107882	SUFU	SUFU negative regulator of hedgehog signaling	ccRCC	0.203904312	0.471901585
6799	ENSG00000197165	SULT1A2	sulfotransferase family 1A member 2	PRCC	-0.346118563	0.51767852
6613	ENSG00000188612	SUMO2	small ubiquitin like modifier 2	ccRCC	0.198367654	0.146318247
6839	ENSG00000101945	SUV39H1	suppressor of variegation 3-9 homolog 1	ChRCC	-0.813498992	0.048285319
6840	ENSG00000197321	SVIL	supervillin	ccRCC	0.223058484	0.143430191
23075	ENSG00000133789	SWAP70	switching B cell complex subunit SWAP70	ccRCC	-0.00843295	0.103175395
100130958	ENSG00000205078	SYCE1L	synaptonemal complex central element protein 1 like	ccRCC	0.031517051	0.303902166
8871	ENSG00000078269	SYNJ2	synaptojanin 2	PRCC	0.393784483	-0.109218264
54843	ENSG00000137501	SYTL2	synaptotagmin like 2	ccRCC	0.39130943	0.540663295
84447	ENSG00000162298	SYVN1	synoviolin 1	ccRCC	0.349334113	0.059999245
6873	ENSG00000064313	TAF2	TATA-box binding protein associated factor 2	ccRCC	0.169751298	0.204226034
6876	ENSG00000149591	TAGLN	transgelin	ccRCC	0.179296206	0.193120113
128989	ENSG00000183597	TANGO2	transport and golgi organization 2 homolog	ccRCC	0.0389185	-0.176799929
6895	ENSG00000139546	TARBP2	TARBP2 subunit of RISC loading complex	ChRCC	-0.331356899	0.237538627
57533	ENSG00000132405	TBC1D14	TBC1 domain family member 14	ccRCC	-0.136219096	-0.232154028
55171	ENSG00000113838	TBCCD1	TBCC domain containing 1	ccRCC	0.068678105	0.032593423
6904	ENSG00000141556	TBCD	tubulin folding cofactor D	ccRCC	0.422074123	-0.379946283
6938	ENSG00000140262	TCF12	transcription factor 12	ccRCC	-0.009404716	-0.012028107
81550	ENSG00000083544	TDRD3	tudor domain containing 3	PRCC	0.250486401	0.476977359
8463	ENSG00000074219	TEAD2	TEA domain transcription factor 2	ccRCC	0.626883228	0.639432844
54855	ENSG00000183508	TENT5C	terminal nucleotidyltransferase 5C	ccRCC	-0.135404062	0.113587898
7015	ENSG00000164362	TERT	telomerase reverse transcriptase	ccRCC	0.112704714	0.65353226
7029	ENSG00000114126	TFDP2	transcription factor Dp-2	ccRCC	0.004117021	-0.035377845
7037	ENSG00000072274	TFRC	transferrin receptor	ccRCC	0.322559985	0.280809181
80764	ENSG00000184436	THAP7	THAP domain containing 7	ccRCC	0.342575712	0.092504992
7057	ENSG00000137801	THBS1	thrombospondin 1	ccRCC	0.22184875	-0.121519869
7057	ENSG00000137801	THBS1	thrombospondin 1	ccRCC	0.05368512	0.141695443
54974	ENSG00000113272	THG1L	tRNA-histidine guanylyltransferase 1 like	ccRCC	0.010657879	0.216062104
55623	ENSG00000066654	THUMPD1	THUMP domain containing 1	ccRCC	0.282006758	0.047208563
81789	ENSG00000164296	TIGD6	tigger transposable element derived 6	ChRCC	0.041808987	0.394458398
26519	ENSG00000134809	TIMM10	translocase of inner mitochondrial membrane 10	ccRCC	0.187086643	-0.040720091
93643	ENSG00000137221	TJAP1	tight junction associated protein 1	ccRCC	0.29056419	0.111787116
7084	ENSG00000166548	TK2	thymidine kinase 2	ccRCC	-0.026328939	-0.234004426
727910	ENSG00000185561	TLCD2	TLC domain containing 2	ccRCC	0.035715614	0.228730465
7090	ENSG00000140332	TLE3	TLE family member 3, transcriptional corepressor	ccRCC	-0.367391614	-0.060155877
7100	ENSG00000187554	TLR5	toll like receptor 5	ccRCC	0.172586379	0.346399761
7104	ENSG00000169903	TM4SF4	transmembrane 4 L six family member 4	ccRCC	-0.247861748	0.292920667
54732	ENSG00000184840	TMED9	transmembrane p24 trafficking protein 9	ccRCC	0.114387917	0.067118904
28959	ENSG00000106565	TMEM176B	transmembrane protein 176B	ccRCC	-0.176090825	-0.042481445
101101775	ENSG00000263400	TMEM220-AS1	TMEM220 antisense RNA 1	ccRCC	-0.547659042	0.44454106
642987	ENSG00000186952	TMEM232	transmembrane protein 232	TFE3	#NAME?	-0.263583308
79161	ENSG00000135185	TMEM243	transmembrane protein 243	ccRCC	0.405764767	-0.479516169
64417	ENSG00000151881	TMEM267	transmembrane protein 267	PRCC	0.494370743	0.23758516
203197	ENSG00000157693	TMEM268	transmembrane protein 268	PRCC	-0.572389779	-0.038927077
388595	ENSG00000162460	TMEM82	transmembrane protein 82	ccRCC	0.386658274	-0.288598326
162461	ENSG00000167105	TMEM92	transmembrane protein 92	ccRCC	-0.165432415	-0.319994205
55217	ENSG00000185973	TMLHE	trimethyllysine hydroxylase, epsilon	ccRCC	-0.780728941	-0.273608073
8795	ENSG00000120889	TNFRSF10B	TNF receptor superfamily member 10b	ChRCC	0.239143439	-0.329946874
7132	ENSG00000067182	TNFRSF1A	TNF receptor superfamily member 1A	ccRCC	-0.216019373	0.023320132
10188	ENSG00000061938	TNK2	tyrosine kinase non receptor 2	ccRCC	0.088135307	-0.004471244
7145	ENSG00000079308	TNS1	tensin 1	ccRCC	-0.035240938	0.491520405
7145	ENSG00000079308	TNS1	tensin 1	ccRCC	0.397939488	0.052942579
64759	ENSG00000136205	TNS3	tensin 3	ccRCC	0.403019172	-0.139613054
10140	ENSG00000141232	TOB1	transducer of ERBB2, 1	ccRCC	-0.254985491	-0.021128031
7155	ENSG00000077097	TOP2B	DNA topoisomerase II beta	ccRCC	-0.616618645	-0.10232245
94241	ENSG00000164938	TP53INP1	tumor protein p53 inducible nuclear protein 1	ccRCC	0.277029835	0.109198514
7163	ENSG00000076554	TPD52	tumor protein D52	ccRCC	0.072551101	0.17671707
25941	ENSG00000134779	TPGS2	tubulin polyglutamylase complex subunit 2	ccRCC	0.079246506	0.213501392
11076	ENSG00000171368	TPPP	tubulin polymerization promoting protein	ccRCC	0.728933228	0.428883127
9618	ENSG00000076604	TRAF4	TNF receptor associated factor 4	ccRCC	-0.235170152	0.038152005
10293	ENSG00000183763	TRAIP	TRAF interacting protein	ccRCC	0.296665625	0.146636841
29953	ENSG00000072657	TRHDE	thyrotropin releasing hormone degrading enzyme	ccRCC	0.751087337	0.011392566
29953	ENSG00000072657	TRHDE	thyrotropin releasing hormone degrading enzyme	ccRCC	-0.143422034	-0.011762305
84675	ENSG00000147573	TRIM55	tripartite motif containing 55	ccRCC	-0.163856803	0.251178959
11078	ENSG00000100106	TRIOBP	TRIO and F-actin binding protein	ccRCC	-1.174157302	0.399841286
286144	ENSG00000205133	TRIQK	triple QxxK/R motif containing	ccRCC	0.260756876	0.116548487
51531	ENSG00000136932	TRMO	tRNA methyltransferase O	ccRCC	0.570002389	-0.373829379
80036	ENSG00000083067	TRPM3	transient receptor potential cation channel subfamily M member 3	ccRCC	0.34769176	0.103436441
7248	ENSG00000165699	TSC1	TSC complex subunit 1	ccRCC	0.348745538	0.357700207
80705	ENSG00000135951	TSGA10	testis specific 10	ccRCC	-0.269894885	-0.034699038
55815	ENSG00000102904	TSNAXIP1	translin associated factor X interacting protein 1	ccRCC	0.298875118	-0.178942584
27075	ENSG00000106537	TSPAN13	tetraspanin 13	ccRCC	-0.301029561	-0.136602883
151613	ENSG00000163728	TTC14	tetratricopeptide repeat domain 14	TFE3	-0.222065843	-0.073141908
284900	ENSG00000235954	TTC28-AS1	TTC28 antisense RNA 1	ccRCC	0.071254804	-0.238330319
91875	ENSG00000136319	TTC5	tetratricopeptide repeat domain 5	ccRCC	0.6409767	-0.316494592
10376	ENSG00000123416	TUBA1B	tubulin alpha 1b	ccRCC	0.259428899	-0.406887014
7284	ENSG00000178952	TUFM	Tu translation elongation factor, mitochondrial	TFE3	-0.472158197	-0.019839878
51061	ENSG00000153066	TXNDC11	thioredoxin domain containing 11	ccRCC	0.084251069	0.15605237
10587	ENSG00000184470	TXNRD2	thioredoxin reductase 2	TFE3	0.019595489	0.174002521
127253	ENSG00000162623	TYW3	tRNA-yW synthesizing protein 3 homolog	ccRCC	0.413300198	-0.158726466
10054	ENSG00000126261	UBA2	ubiquitin like modifier activating enzyme 2	ccRCC	0.60506666	0.248365625
124402	ENSG00000153443	UBALD1	UBA like domain containing 1	ccRCC	0.577299574	0.067766565
7316	ENSG00000150991	UBC	ubiquitin C	ccRCC	0.378510751	-0.428282661
7319	ENSG00000077721	UBE2A	ubiquitin conjugating enzyme E2 A	ccRCC	-0.143906576	-0.508176159
7337	ENSG00000114062	UBE3A	ubiquitin protein ligase E3A	ccRCC	-0.303068941	0.000320537
7343	ENSG00000108312	UBTF	upstream binding transcription factor	ccRCC	-0.380949096	-0.336773777
54579	ENSG00000240224	UGT1A5	UDP glucuronosyltransferase family 1 member A5	ccRCC	0.614649553	0.056168786
222643	ENSG00000124602	UNC5CL	unc-5 family C-terminal like	ccRCC	0.271740258	0.178739115
100862728	ENSG00000226510	UPK1A-AS1	UPK1A antisense RNA 1	ccRCC	0.293060434	0.445153554
7386	ENSG00000169021	UQCRFS1	ubiquinol-cytochrome c reductase, Rieske iron-sulfur polypeptide 1	ccRCC	0.261923079	-0.053504417
55665	ENSG00000106608	URGCP	upregulator of cell proliferation	ccRCC	0.068565421	-0.020025012
55665	ENSG00000106608	URGCP	upregulator of cell proliferation	ccRCC	-0.082350859	0.257927388
100534592	ENSG00000270617	URGCP-MRPS24	URGCP-MRPS24 readthrough	ccRCC	0.193820026	-0.423597079
7391	ENSG00000158773	USF1	upstream transcription factor 1	ccRCC	-0.244021831	0.050553637
10600	ENSG00000156256	USP16	ubiquitin specific peptidase 16	ccRCC	-0.104734916	0.46930199
10869	ENSG00000172046	USP19	ubiquitin specific peptidase 19	PRCC	0.280827044	0.262133211
23032	ENSG00000077254	USP33	ubiquitin specific peptidase 33	ccRCC	0.175502331	-0.255393354
55031	ENSG00000170242	USP47	ubiquitin specific peptidase 47	ccRCC	-0.711204026	0.296379582
55031	ENSG00000170242	USP47	ubiquitin specific peptidase 47	ccRCC	0.560667306	0.020231055
7414	ENSG00000035403	VCL	vinculin	ccRCC	0.542774732	0.0455993
7414	ENSG00000035403	VCL	vinculin	ccRCC	0.536243141	0.045950816
79609	ENSG00000100483	VCPKMT	valosin containing protein lysine methyltransferase	PRCC	0.439331536	-0.378247395
7422	ENSG00000112715	VEGFA	vascular endothelial growth factor A	ccRCC	0.489320616	0.561888826
7422	ENSG00000112715	VEGFA	vascular endothelial growth factor A	ccRCC	0.100544809	-0.851784206
10311	ENSG00000157538	VPS26C	VPS26 endosomal protein sorting factor C	ChRCC	0.225965223	-0.728586006
23063	ENSG00000062650	WAPL	WAPL cohesin release factor	ccRCC	-0.21230349	0.056718209
23325	ENSG00000136051	WASHC4	WASH complex subunit 4	ccRCC	-0.470002027	0.387828731
51729	ENSG00000084463	WBP11	WW domain binding protein 11	ccRCC	-0.142769745	-0.039372496
23558	ENSG00000132471	WBP2	WW domain binding protein 2	PRCC	0.148716267	-0.147248257
11193	ENSG00000120688	WBP4	WW domain binding protein 4	ccRCC	0.112423206	-0.635251913
51057	ENSG00000143951	WDPCP	WD repeat containing planar cell polarity effector	ccRCC	0.003601227	0.096943406
80232	ENSG00000162923	WDR26	WD repeat domain 26	ccRCC	0.63530053	0.228955989
134430	ENSG00000134987	WDR36	WD repeat domain 36	ccRCC	0.15296746	0.031638686
22884	ENSG00000047056	WDR37	WD repeat domain 37	ccRCC	0.250138823	0.185178946
54853	ENSG00000120314	WDR55	WD repeat domain 55	ccRCC	0.200247755	-0.604624537
79726	ENSG00000103091	WDR59	WD repeat domain 59	ChRCC	0.238634433	0.085379589
256764	ENSG00000166415	WDR72	WD repeat domain 72	ccRCC	0.294191005	0.107612243
54663	ENSG00000133316	WDR74	WD repeat domain 74	ccRCC	-0.301030864	0.257156051
54663	ENSG00000133316	WDR74	WD repeat domain 74	ccRCC	-0.287487256	0.13850535
55062	ENSG00000070540	WIPI1	WD repeat domain, phosphoinositide interacting 1	ccRCC	-0.130793803	-0.13900157
23039	ENSG00000130227	XPO7	exportin 7	ccRCC	0.010995384	0.126771942
7520	ENSG00000079246	XRCC5	X-ray repair cross complementing 5	ChRCC	-0.071355474	-0.149396365
7520	ENSG00000079246	XRCC5	X-ray repair cross complementing 5	ccRCC	-0.225379504	-0.555963802
78992	ENSG00000130733	YIPF2	Yip1 domain family member 2	ccRCC	0.168404865	-0.036479944
7532	ENSG00000170027	YWHAG	tyrosine 3-monooxygenase/tryptophan 5-monooxygenase activation protein gamma	ccRCC	0.301404549	-0.101572903
114821	ENSG00000232040	ZBED9	zinc finger BED-type containing 9	ccRCC	0.493793086	0.492618406
100009676	ENSG00000256628	ZBTB11-AS1	ZBTB11 antisense RNA 1	ccRCC	-0.099384768	-0.18908327
140685	ENSG00000130584	ZBTB46	zinc finger and BTB domain containing 46	ccRCC	0.264228162	-0.007712628
140685	ENSG00000130584	ZBTB46	zinc finger and BTB domain containing 46	ccRCC	-0.008774706	0.07465364
140685	ENSG00000130584	ZBTB46	zinc finger and BTB domain containing 46	ccRCC	-0.008774706	0.082191915
51341	ENSG00000178951	ZBTB7A	zinc finger and BTB domain containing 7A	ChRCC	0.256342936	-0.137402931
9877	ENSG00000058673	ZC3H11A	zinc finger CCCH-type containing 11A	ccRCC	0.264816433	0.253600222
55906	ENSG00000126970	ZC4H2	zinc finger C4H2-type containing	PRCC	0.013363799	-0.16778634
54877	ENSG00000141664	ZCCHC2	zinc finger CCHC-type containing 2	ccRCC	0.215217578	-0.673535423
84287	ENSG00000171307	ZDHHC16	zinc finger DHHC-type palmitoyltransferase 16	ccRCC	0.166456118	-0.131441278
23390	ENSG00000186908	ZDHHC17	zinc finger DHHC-type palmitoyltransferase 17	ccRCC	0.138599821	0.135651274
253832	ENSG00000180776	ZDHHC20	zinc finger DHHC-type palmitoyltransferase 20	ccRCC	0.192885054	-0.062678521
130617	ENSG00000158552	ZFAND2B	zinc finger AN1-type containing 2B	ccRCC	-0.104209004	-0.165552831
441951	ENSG00000177410	ZFAS1	ZNFX1 antisense RNA 1	PRCC	-0.199213177	-0.02467429
284406	ENSG00000181007	ZFP82	ZFP82 zinc finger protein	PRCC	0.172276116	0.387838704
284406	ENSG00000181007	ZFP82	ZFP82 zinc finger protein	ccRCC	0.413003755	-0.136206005
161882	ENSG00000179588	ZFPM1	zinc finger protein, FOG family member 1	PRCC	-0.231792133	0.031691066
51663	ENSG00000056097	ZFR	zinc finger RNA binding protein	ccRCC	0.082815686	0.42848017
11244	ENSG00000165156	ZHX1	zinc fingers and homeoboxes 1	ccRCC	0.39389329	0.103787385
64393	ENSG00000172667	ZMAT3	zinc finger matrin-type 3	ccRCC	0.324973416	-0.212168776
57178	ENSG00000108175	ZMIZ1	zinc finger MIZ-type containing 1	ccRCC	0.064118052	-0.434511596
9203	ENSG00000147130	ZMYM3	zinc finger MYM-type containing 3	ccRCC	0.018193107	0.083689614
7690	ENSG00000172262	ZNF131	zinc finger protein 131	ccRCC	0.662190066	-0.256176002
7738	ENSG00000096654	ZNF184	zinc finger protein 184	ccRCC	0.029394026	0.027028094
220979	ENSG00000165511	ZNF22-AS1	ZNF22 antisense RNA 1	ccRCC	0.23274078	0.456186022
100131655	ENSG00000264278	ZNF236-DT	ZNF236 divergent transcript	ccRCC	0.234083206	0.394775531
54816	ENSG00000137871	ZNF280D	zinc finger protein 280D	ccRCC	0.041147638	-0.579534309
55900	ENSG00000089335	ZNF302	zinc finger protein 302	ccRCC	0.158481771	0.356313913
24149	ENSG00000171467	ZNF318	zinc finger protein 318	ccRCC	0.330188659	-0.19513199
399669	ENSG00000213801	ZNF321P	zinc finger protein 321, pseudogene	PRCC	-0.099057783	-0.038708904
25799	ENSG00000083812	ZNF324	zinc finger protein 324	ccRCC	0.131641855	0.331054967
388569	ENSG00000249471	ZNF324B	zinc finger protein 324B	PRCC	0.038205004	-0.118276548
79175	ENSG00000088876	ZNF343	zinc finger protein 343	ccRCC	-0.239339527	0.308264751
171017	ENSG00000126746	ZNF384	zinc finger protein 384	ccRCC	0.233587153	-0.281077942
171017	ENSG00000126746	ZNF384	zinc finger protein 384	ccRCC	0.659461897	0.06709016
9668	ENSG00000256087	ZNF432	zinc finger protein 432	ccRCC	-0.056904851	0.080376059
26036	ENSG00000112200	ZNF451	zinc finger protein 451	ccRCC	-0.271066338	-0.178572589
147657	ENSG00000198464	ZNF480	zinc finger protein 480	ccRCC	0.303102609	-0.127872559
100131213	ENSG00000237149	ZNF503-AS2	ZNF503 antisense RNA 2	ccRCC	0.344694029	0.271640907
25925	ENSG00000198795	ZNF521	zinc finger protein 521	ccRCC	0.021189125	-0.208548236
57711	ENSG00000186020	ZNF529	zinc finger protein 529	ccRCC	0.536933309	-0.037129435
64763	ENSG00000105732	ZNF574	zinc finger protein 574	PRCC	0.174626837	-0.131370125
84914	ENSG00000198466	ZNF587	zinc finger protein 587	ccRCC	0.053411278	-0.056555283
81856	ENSG00000213020	ZNF611	zinc finger protein 611	PRCC	0.134204805	-0.284712143
84146	ENSG00000122482	ZNF644	zinc finger protein 644	ccRCC	0.007687163	-0.376442529
79891	ENSG00000083814	ZNF671	zinc finger protein 671	ChRCC	-0.315897327	0.057086983
55762	ENSG00000167562	ZNF701	zinc finger protein 701	ccRCC	-0.177036028	-0.325850783
55762	ENSG00000167562	ZNF701	zinc finger protein 701	ccRCC	0.104017739	0.279956153
7627	ENSG00000162086	ZNF75A	zinc finger protein 75a	ccRCC	-0.213189482	-0.382414113
79724	ENSG00000169957	ZNF768	zinc finger protein 768	ccRCC	0.090461799	0.437650041
79724	ENSG00000169957	ZNF768	zinc finger protein 768	ccRCC	0.247737456	-0.206663816
285989	ENSG00000198556	ZNF789	zinc finger protein 789	ccRCC	0.134698574	0.075612454
390980	ENSG00000204524	ZNF805	zinc finger protein 805	ccRCC	0.281286198	0.113894363
84133	ENSG00000183579	ZNRF3	zinc and ring finger 3	ChRCC	0.879217657	0.005886784
100874123	ENSG00000177993	ZNRF3-AS1	ZNRF3 antisense RNA 1	ccRCC	-0.036594197	0.328528862
65982	ENSG00000121413	ZSCAN18	zinc finger and SCAN domain containing 18	ccRCC	0.586995455	0.101047333
221785	ENSG00000197037	ZSCAN25	zinc finger and SCAN domain containing 25	ccRCC	-0.270485569	0.107641515
65249	ENSG00000132003	ZSWIM4	zinc finger SWIM-type containing 4	ccRCC	0.232410056	0.091520617
