# Supplementary material for: Genomic and epigenomic integrative subtypes of renal cell carcinoma in a Japanese cohort
Source: Nat Commun. 2023 Dec 16;14:8383. doi: 10.1038/s41467-023-44159-1 (PMC10725467; doi:10.1038/s41467-023-44159-1)
Supplement: Supplementary file 6 — Source Data [file 41467_2023_44159_MOESM6_ESM.zip › Source_Data/Figure1b.txt]

	early (n=64)	early (%)	advanced (n=38)	advanced (%)
VHL	47	73.4375	25	65.78947368
PBRM1	25	39.0625	14	36.84210526
BAP1	8	12.5	9	23.68421053
SETD2	5	7.8125	9	23.68421053
KDM5C	4	6.25	4	10.52631579
ZFHX3	1	1.5625	6	15.78947368
TP53	0	0	6	15.78947368
ARID1A	4	6.25	2	5.263157895
MLL4	2	3.125	3	7.894736842
MTOR	2	3.125	3	7.894736842
CSMD3	2	3.125	2	5.263157895
TCEB1	4	6.25	1	2.631578947
NF1	3	4.6875	1	2.631578947
TET2	4	6.25	0	0
TOPORS	2	3.125	2	5.263157895
FAT3	1	1.5625	2	5.263157895
MET	2	3.125	1	2.631578947
MUC4	3	4.6875	0	0
PIK3CA	1	1.5625	2	5.263157895
KMT2C	1	1.5625	1	2.631578947
CREBBP	0	0	2	5.263157895
JAK2	1	1.5625	1	2.631578947
KDM6A	1	1.5625	0	0
KEAP1	1	1.5625	0	0
