# Supplementary material for: Genomic and epigenomic integrative subtypes of renal cell carcinoma in a Japanese cohort
Source: Nat Commun. 2023 Dec 16;14:8383. doi: 10.1038/s41467-023-44159-1 (PMC10725467; doi:10.1038/s41467-023-44159-1)
Supplement: Supplementary file 6 — Source Data [file 41467_2023_44159_MOESM6_ESM.zip › Source_Data/Supplementary Figure1c,d.txt]

ID	Histology	Sex	Stage	snv	indel
KI001T	ccRCC	Male	I	5310	185
KI002T	ccRCC	Male	IV	11460	654
KI003T	ccRCC	Male	I	3235	88
KI006T	ccRCC	Male	I	3214	137
KI008T	ccRCC	Male	I	6986	443
KI009T	ccRCC	Male	IV	7921	403
KI011T	ccRCC	Male	III	5773	233
KI012T	ChRCC	Female	III	3122	90
KI014T	ccRCC	Male	II	6875	435
KI017T	ccRCC	Male	I	6138	288
KI018T	ccRCC	Female	I	5901	241
KI031T	TFE3-RCC	Male	II	2349	61
KI041T	ccRCC	Male	III	6455	347
KI042T	ChRCC	Male	I	1597	58
KI044T	ccRCC	Female	I	7197	478
KI045T	ccRCC	Male	I	4366	174
KI046T	ccRCC	Male	IV	6547	219
KI047T	ccRCC	Male	III	4387	303
KI048T	ccRCC	Female	III	5382	245
KI068T	ChRCC	Female	I	2950	101
KI071T	ccRCC	Male	I	7917	610
KI072T	ccRCC	Male	I	7598	473
KI073T	ccRCC	Male	IV	9141	569
KI074T	ccRCC	Male	IV	13122	853
KI076T	ccRCC	Male	III	837	23
KI077T	ccRCC	Male	I	5311	273
KI078T	ccRCC	Male	I	6657	413
KI079T	ccRCC	Female	II	6149	359
KI080T	ccRCC	Male	I	6912	488
KI085T	ccRCC	Female	III	7256	515
KI093T	ccRCC	Male	IV	5795	414
KI094T	ccRCC	Male	I	8006	261
KI098T	TFE3-RCC	Female	III	6517	338
KI100T	ccRCC	Male	I	6723	279
KI103T	CeRCC	Female	I	3999	163
KI105T	ChRCC	Male	I	2607	71
KI108T	ccRCC	Male	I	3615	217
KI109T	ccRCC	Female	I	7301	527
KI110T	ccRCC	Male	I	7011	435
KI111T	ccRCC	Male	I	5585	298
KI112T	ccRCC	Female	III	7148	442
KI113T	ccRCC	Female	I	8087	492
KI114T	ChRCC	Male	I	1702	75
KI118T	ChRCC	Female	III	5315	148
KI125T	ChRCC	Female	III	4374	114
KI130T	ChRCC	Male	I	2312	103
KI133T	CeRCC	Male	I	7400	604
KI144T	CeRCC	Male	I	6847	282
KI146T	ccRCC	Male	I	6329	292
KI150T	ChRCC	Male	III	3489	112
KI172T	CeRCC	Male	I	7269	675
KI178T	CeRCC	Female	IV	4804	210
KI179T	CeRCC	Male	I	13054	858
KI183T	CeRCC	Male	III	9090	434
KI185T	CeRCC	Male	IV	8174	621
KI197T	CeRCC	Male	III	3137	159
KI209T	CeRCC	Female	I	5536	327
KI217T	ChRCC	Female	III	3869	121
KI220T	ccRCC	Female	III	7072	371
KI221T	ccRCC	Male	I	6799	450
KI222T	ccRCC	Male	III	8755	352
KI223T	ccRCC	Male	IV	5277	286
KI225T	ccRCC	Male	IV	10068	570
KI226T	ccRCC	Male	III	9608	499
KI227T	ccRCC	Male	I	8271	453
KI228T	ccRCC	Male	I	7800	420
KI229T	ccRCC	Male	III	10232	549
KI230T	ccRCC	Male	IV	8336	372
KI231T	ccRCC	Male	I	3858	217
KI232T	ccRCC	Female	I	7369	311
KI233T	ccRCC	Male	I	5863	275
KI234T	ccRCC	Male	III	2670	78
KI235T	ccRCC	Female	I	5862	372
KI236T	ccRCC	Male	III	6571	396
KI237T	ccRCC	Male	I	8351	544
KI238T	ccRCC	Male	I	4861	251
KI239T	ccRCC	Male	III	5437	306
KI240T	ccRCC	Male	III	15963	764
KI241T	ccRCC	Female	I	7069	258
KI242T	ccRCC	Male	I	11880	497
KI243T	ccRCC	Male	I	7990	380
KI245T	ccRCC	Female	III	7327	453
KI246T	ccRCC	Male	I	3489	129
KI247T	ccRCC	Male	I	5803	353
KI248T	ccRCC	Male	IV	10943	580
KI249T	ccRCC	Female	III	6887	360
KI250T	ccRCC	Male	III	8888	492
KI251T	ccRCC	Female	I	2534	153
KI252T	ccRCC	Female	IV	3586	189
KI253T	ccRCC	Female	I	6250	257
KI254T	ChRCC	Male	III	2730	93
KI255T	ccRCC	Female	I	3782	125
KI256T	ccRCC	Male	I	8010	255
KI257T	ccRCC	Male	I	6545	249
KI258T	CeRCC	Female	III	3058	145
KI259T	ccRCC	Male	III	4913	194
KI260T	ccRCC	Male	I	8549	357
KI262T	ccRCC	Male	I	8512	270
KI263T	ccRCC	Male	I	11304	564
KI264T	ccRCC	Female	III	9210	541
KI265T	ccRCC	Male	I	8936	437
KI266T	ccRCC	Male	I	7129	362
KI267T	ccRCC	Male	IV	9546	407
KI268T	ccRCC	Female	I	6380	307
KI269T	ccRCC	Male	I	7652	432
KI270T	ccRCC	Female	II	6723	303
KI271T	ccRCC	Male	I	10578	512
KI272T	ccRCC	Male	I	11757	969
KI273T	ccRCC	Male	IV	8963	495
KI274T	ccRCC	Male	I	6825	371
KI275T	ccRCC	Male	I	7849	410
KI276T	ccRCC	Male	IV	8804	399
KI277T	ccRCC	Female	I	8556	582
KI278T	ccRCC	Female	IV	5848	265
KI279T	ccRCC	Male	I	4834	207
KI280T	CeRCC	Female	I	3916	102
KI281T	ccRCC	Male	I	15533	432
KI282T	ccRCC	Female	I	6960	380
KI283T	ccRCC	Male	III	4807	310
KI284T	ccRCC	Male	I	7347	351
KI285T	CeRCC	Male	III	8218	500
KI286T	ccRCC	Male	IV	7284	473
KI287T	ccRCC	Female	I	9238	389
KI288T	ccRCC	Female	II	7883	349
KI289T	ccRCC	Male	I	8839	396
KI290T	ccRCC	Female	IV	3483	209
KI291T	ccRCC	Male	I	4972	345
KI292T	ccRCC	Female	I	6718	401
