# Supplementary material for: Genomic and epigenomic integrative subtypes of renal cell carcinoma in a Japanese cohort
Source: Nat Commun. 2023 Dec 16;14:8383. doi: 10.1038/s41467-023-44159-1 (PMC10725467; doi:10.1038/s41467-023-44159-1)
Supplement: Supplementary file 6 — Source Data [file 41467_2023_44159_MOESM6_ESM.zip › Source_Data/Supplementary Figure11d_KI280.txt]

chr1	10036	10519	KI280T_peak_1	590	.	14.05626	59.05462	56.35843	368
chr1	13180	13352	KI280T_peak_2	26	.	2.24085	2.62174	1.18643	141
chr1	16197	16816	KI280T_peak_3	163	.	6.11142	16.30154	14.18548	255
chr1	17453	17648	KI280T_peak_4	136	.	5.50028	13.68435	11.63150	43
chr1	133172	133441	KI280T_peak_5	48	.	3.05571	4.81418	3.12891	240
chr1	137795	138020	KI280T_peak_6	31	.	2.44457	3.12308	1.61074	9
chr1	235604	236067	KI280T_peak_7	112	.	4.88913	11.20785	9.22511	107
chr1	237393	237925	KI280T_peak_8	422	.	11.20426	42.20722	39.69065	358
chr1	534178	534415	KI280T_peak_9	54	.	3.25942	5.43397	3.70416	78
chr1	564564	565882	KI280T_peak_10	63103	.	536.58240	6310.32080	6302.67529	755
chr1	566040	566249	KI280T_peak_11	42	.	2.85199	4.22128	2.58602	110
chr1	566550	566782	KI280T_peak_12	42	.	2.85199	4.22128	2.58602	166
chr1	567593	567756	KI280T_peak_13	60	.	3.46314	6.07916	4.30909	81
chr1	567992	568333	KI280T_peak_14	88	.	4.27799	8.88881	6.98619	130
chr1	568808	570061	KI280T_peak_15	96114	.	767.59393	9611.41016	9601.91992	599
chr1	662584	662762	KI280T_peak_16	36	.	2.64828	3.65696	2.07876	69
chr1	713598	715457	KI280T_peak_17	1089	.	21.59367	108.98358	105.85748	542
chr1	755737	756330	KI280T_peak_18	36	.	2.64828	3.65696	2.07876	559
chr1	756608	756892	KI280T_peak_19	42	.	2.85199	4.22128	2.58602	209
chr1	757294	758159	KI280T_peak_20	42	.	2.85199	4.22128	2.58602	476
chr1	758368	758685	KI280T_peak_21	60	.	3.46314	6.07916	4.30909	165
chr1	762078	763362	KI280T_peak_22	641	.	14.87111	64.10482	61.35969	899
chr1	771002	771205	KI280T_peak_23	145	.	5.70399	14.54184	12.46731	61
chr1	786839	787497	KI280T_peak_24	104	.	4.68542	10.41640	8.45903	507
chr1	794180	794470	KI280T_peak_25	42	.	2.85199	4.22128	2.58602	143
chr1	805117	805536	KI280T_peak_26	120	.	5.09285	12.01676	10.00976	180
chr1	839003	839508	KI280T_peak_27	31	.	2.44457	3.12308	1.61074	239
chr1	839711	840265	KI280T_peak_28	128	.	5.29656	12.84246	10.81216	389
chr1	840504	841048	KI280T_peak_29	60	.	3.46314	6.07916	4.30909	310
chr1	841358	841878	KI280T_peak_30	48	.	3.05571	4.81418	3.12891	269
chr1	842145	842819	KI280T_peak_31	154	.	5.90770	15.41440	13.31879	158
chr1	843399	843556	KI280T_peak_32	26	.	2.24085	2.62174	1.18643	13
chr1	845192	845377	KI280T_peak_33	54	.	3.25942	5.43397	3.70416	45
chr1	846197	846410	KI280T_peak_34	36	.	2.64828	3.65696	2.07876	97
chr1	848213	848558	KI280T_peak_35	31	.	2.44457	3.12308	1.61074	174
chr1	853876	854129	KI280T_peak_36	31	.	2.44457	3.12308	1.61074	60
chr1	854619	854803	KI280T_peak_37	31	.	2.44457	3.12308	1.61074	146
chr1	855063	855334	KI280T_peak_38	48	.	3.05571	4.81418	3.12891	220
chr1	855863	857213	KI280T_peak_39	154	.	5.90770	15.41440	13.31879	715
chr1	857596	858155	KI280T_peak_40	31	.	2.44457	3.12308	1.61074	213
chr1	858654	860235	KI280T_peak_41	88	.	4.27799	8.88881	6.98619	873
chr1	862603	863272	KI280T_peak_42	54	.	3.25942	5.43397	3.70416	448
chr1	865534	865874	KI280T_peak_43	31	.	2.44457	3.12308	1.61074	320
chr1	868349	868871	KI280T_peak_44	48	.	3.05571	4.81418	3.12891	189
chr1	873161	876115	KI280T_peak_45	154	.	5.90770	15.41440	13.31879	2602
chr1	876283	877201	KI280T_peak_46	112	.	4.88913	11.20785	9.22511	555
chr1	877848	878136	KI280T_peak_47	36	.	2.64828	3.65696	2.07876	91
chr1	879548	879957	KI280T_peak_48	42	.	2.85199	4.22128	2.58602	131
chr1	880633	881028	KI280T_peak_49	36	.	2.64828	3.65696	2.07876	240
chr1	881404	881615	KI280T_peak_50	31	.	2.44457	3.12308	1.61074	152
chr1	887684	887975	KI280T_peak_51	36	.	2.64828	3.65696	2.07876	106
chr1	892885	893166	KI280T_peak_52	42	.	2.85199	4.22128	2.58602	44
chr1	893886	896068	KI280T_peak_53	289	.	8.75970	28.98034	26.63799	833
chr1	896289	896463	KI280T_peak_54	31	.	2.44457	3.12308	1.61074	155
chr1	896670	897112	KI280T_peak_55	31	.	2.44457	3.12308	1.61074	234
chr1	898011	898323	KI280T_peak_56	48	.	3.05571	4.81418	3.12891	105
chr1	898642	898872	KI280T_peak_57	31	.	2.44457	3.12308	1.61074	150
chr1	899093	899687	KI280T_peak_58	60	.	3.46314	6.07916	4.30909	328
chr1	901013	904219	KI280T_peak_59	628	.	14.66740	62.83321	60.10015	1370
chr1	907294	907460	KI280T_peak_60	21	.	2.03714	2.15532	0.81035	14
chr1	908238	908464	KI280T_peak_61	31	.	2.44457	3.12308	1.61074	67
chr1	908724	909277	KI280T_peak_62	67	.	3.66685	6.74841	4.94153	324
chr1	910724	912394	KI280T_peak_63	145	.	5.70399	14.54184	12.46731	720
chr1	914212	914560	KI280T_peak_64	42	.	2.85199	4.22128	2.58602	135
chr1	915058	916391	KI280T_peak_65	67	.	3.66685	6.74841	4.94153	510
chr1	917436	917666	KI280T_peak_66	42	.	2.85199	4.22128	2.58602	96
chr1	919292	919874	KI280T_peak_67	88	.	4.27799	8.88881	6.98619	429
chr1	931066	931227	KI280T_peak_68	31	.	2.44457	3.12308	1.61074	134
chr1	933511	933842	KI280T_peak_69	31	.	2.44457	3.12308	1.61074	59
chr1	934151	937678	KI280T_peak_70	279	.	8.55598	27.93794	25.61122	1465
chr1	938006	938266	KI280T_peak_71	36	.	2.64828	3.65696	2.07876	85
chr1	939192	939819	KI280T_peak_72	48	.	3.05571	4.81418	3.12891	374
chr1	940242	940425	KI280T_peak_73	26	.	2.24085	2.62174	1.18643	65
chr1	940735	941601	KI280T_peak_74	48	.	3.05571	4.81418	3.12891	75
chr1	941770	942659	KI280T_peak_75	48	.	3.05571	4.81418	3.12891	350
chr1	948236	950590	KI280T_peak_76	578	.	13.85254	57.80745	55.12363	672
chr1	950787	950982	KI280T_peak_77	42	.	2.85199	4.22128	2.58602	143
chr1	954089	958212	KI280T_peak_78	641	.	14.87111	64.10482	61.35969	951
chr1	958895	960940	KI280T_peak_79	248	.	7.94484	24.87275	22.59422	1243
chr1	961851	962025	KI280T_peak_80	36	.	2.64828	3.65696	2.07876	99
chr1	962192	963028	KI280T_peak_81	42	.	2.85199	4.22128	2.58602	282
chr1	966731	966970	KI280T_peak_82	31	.	2.44457	3.12308	1.61074	182
chr1	967691	968737	KI280T_peak_83	172	.	6.31513	17.20278	15.06687	839
chr1	969605	969783	KI280T_peak_84	36	.	2.64828	3.65696	2.07876	120
chr1	974278	974720	KI280T_peak_85	42	.	2.85199	4.22128	2.58602	249
chr1	976196	977074	KI280T_peak_86	42	.	2.85199	4.22128	2.58602	102
chr1	978347	978840	KI280T_peak_87	31	.	2.44457	3.12308	1.61074	300
chr1	980433	980919	KI280T_peak_88	48	.	3.05571	4.81418	3.12891	347
chr1	981218	981648	KI280T_peak_89	42	.	2.85199	4.22128	2.58602	15
chr1	981920	982100	KI280T_peak_90	26	.	2.24085	2.62174	1.18643	49
chr1	982926	983318	KI280T_peak_91	31	.	2.44457	3.12308	1.61074	240
chr1	983521	983721	KI280T_peak_92	31	.	2.44457	3.12308	1.61074	63
chr1	984683	984890	KI280T_peak_93	21	.	2.03714	2.15532	0.81035	30
chr1	986015	986389	KI280T_peak_94	31	.	2.44457	3.12308	1.61074	26
chr1	987957	988164	KI280T_peak_95	36	.	2.64828	3.65696	2.07876	152
chr1	993584	994153	KI280T_peak_96	48	.	3.05571	4.81418	3.12891	60
chr1	994332	995362	KI280T_peak_97	332	.	9.57455	33.24716	30.84425	737
chr1	995828	996080	KI280T_peak_98	60	.	3.46314	6.07916	4.30909	167
chr1	997758	1000130	KI280T_peak_99	376	.	10.38941	37.65988	35.19910	1866
chr1	1000737	1001610	KI280T_peak_100	60	.	3.46314	6.07916	4.30909	112
chr1	1002972	1006470	KI280T_peak_101	321	.	9.37084	32.16629	29.77823	1787
chr1	1007033	1007265	KI280T_peak_102	36	.	2.64828	3.65696	2.07876	200
chr1	1007599	1007909	KI280T_peak_103	54	.	3.25942	5.43397	3.70416	148
chr1	1008265	1008425	KI280T_peak_104	31	.	2.44457	3.12308	1.61074	19
chr1	1008687	1009559	KI280T_peak_105	54	.	3.25942	5.43397	3.70416	123
chr1	1009857	1010296	KI280T_peak_106	42	.	2.85199	4.22128	2.58602	94
chr1	1014705	1016067	KI280T_peak_107	590	.	14.05626	59.05462	56.35843	586
chr1	1016360	1017057	KI280T_peak_108	112	.	4.88913	11.20785	9.22511	473
chr1	1017475	1017664	KI280T_peak_109	31	.	2.44457	3.12308	1.61074	31
chr1	1017827	1019074	KI280T_peak_110	54	.	3.25942	5.43397	3.70416	171
chr1	1020018	1020233	KI280T_peak_111	60	.	3.46314	6.07916	4.30909	143
chr1	1021242	1021544	KI280T_peak_112	42	.	2.85199	4.22128	2.58602	157
chr1	1021920	1022756	KI280T_peak_113	31	.	2.44457	3.12308	1.61074	35
chr1	1023109	1023371	KI280T_peak_114	31	.	2.44457	3.12308	1.61074	49
chr1	1024389	1024972	KI280T_peak_115	36	.	2.64828	3.65696	2.07876	111
chr1	1047515	1048130	KI280T_peak_116	36	.	2.64828	3.65696	2.07876	332
chr1	1051043	1052479	KI280T_peak_117	2598	.	40.94649	259.88745	255.83217	645
chr1	1053015	1053174	KI280T_peak_118	31	.	2.44457	3.12308	1.61074	103
chr1	1053335	1053790	KI280T_peak_119	67	.	3.66685	6.74841	4.94153	381
chr1	1055175	1055345	KI280T_peak_120	26	.	2.24085	2.62174	1.18643	41
chr1	1056576	1056753	KI280T_peak_121	48	.	3.05571	4.81418	3.12891	138
chr1	1057067	1057926	KI280T_peak_122	238	.	7.74113	23.87253	21.61050	542
chr1	1060312	1061657	KI280T_peak_123	48	.	3.05571	4.81418	3.12891	529
chr1	1062818	1066417	KI280T_peak_124	258	.	8.14856	25.88390	23.58902	1522
chr1	1068432	1069188	KI280T_peak_125	81	.	4.07428	8.15429	6.28156	308
chr1	1069889	1070671	KI280T_peak_126	67	.	3.66685	6.74841	4.94153	252
chr1	1071579	1071736	KI280T_peak_127	26	.	2.24085	2.62174	1.18643	88
chr1	1072681	1072850	KI280T_peak_128	36	.	2.64828	3.65696	2.07876	110
chr1	1074152	1074363	KI280T_peak_129	21	.	2.03714	2.15532	0.81035	93
chr1	1077286	1077457	KI280T_peak_130	26	.	2.24085	2.62174	1.18643	97
chr1	1080549	1080891	KI280T_peak_131	36	.	2.64828	3.65696	2.07876	315
chr1	1086657	1087063	KI280T_peak_132	48	.	3.05571	4.81418	3.12891	249
chr1	1091535	1094567	KI280T_peak_133	731	.	16.29711	73.16697	70.33778	1409
chr1	1096042	1096214	KI280T_peak_134	31	.	2.44457	3.12308	1.61074	38
chr1	1096761	1097124	KI280T_peak_135	54	.	3.25942	5.43397	3.70416	289
chr1	1097286	1103265	KI280T_peak_136	387	.	10.59312	38.78449	36.30964	3069
chr1	1104435	1104962	KI280T_peak_137	42	.	2.85199	4.22128	2.58602	75
chr1	1106247	1106721	KI280T_peak_138	48	.	3.05571	4.81418	3.12891	146
chr1	1107334	1107500	KI280T_peak_139	21	.	2.03714	2.15532	0.81035	101
chr1	1109079	1109452	KI280T_peak_140	36	.	2.64828	3.65696	2.07876	287
chr1	1111630	1111922	KI280T_peak_141	26	.	2.24085	2.62174	1.18643	12
chr1	1114750	1115085	KI280T_peak_142	31	.	2.44457	3.12308	1.61074	254
chr1	1117944	1118691	KI280T_peak_143	48	.	3.05571	4.81418	3.12891	307
chr1	1132793	1133001	KI280T_peak_144	36	.	2.64828	3.65696	2.07876	116
chr1	1133618	1134070	KI280T_peak_145	54	.	3.25942	5.43397	3.70416	49
chr1	1134239	1134616	KI280T_peak_146	31	.	2.44457	3.12308	1.61074	231
chr1	1135558	1135855	KI280T_peak_147	42	.	2.85199	4.22128	2.58602	37
chr1	1136329	1137236	KI280T_peak_148	332	.	9.57455	33.24716	30.84425	626
chr1	1138524	1139080	KI280T_peak_149	31	.	2.44457	3.12308	1.61074	338
chr1	1139733	1140030	KI280T_peak_150	26	.	2.24085	2.62174	1.18643	36
chr1	1141249	1144782	KI280T_peak_151	258	.	8.14856	25.88390	23.58902	2328
chr1	1146339	1147351	KI280T_peak_152	67	.	3.66685	6.74841	4.94153	361
chr1	1148155	1149126	KI280T_peak_153	81	.	4.07428	8.15429	6.28156	804
chr1	1150499	1151935	KI280T_peak_154	42	.	2.85199	4.22128	2.58602	1329
chr1	1160713	1161000	KI280T_peak_155	26	.	2.24085	2.62174	1.18643	146
chr1	1161967	1162207	KI280T_peak_156	26	.	2.24085	2.62174	1.18643	47
chr1	1163979	1164268	KI280T_peak_157	42	.	2.85199	4.22128	2.58602	53
chr1	1166291	1168616	KI280T_peak_158	731	.	16.29711	73.16697	70.33778	1135
chr1	1170123	1170309	KI280T_peak_159	31	.	2.44457	3.12308	1.61074	120
chr1	1170602	1170791	KI280T_peak_160	26	.	2.24085	2.62174	1.18643	107
chr1	1171702	1171901	KI280T_peak_161	42	.	2.85199	4.22128	2.58602	105
chr1	1172162	1173638	KI280T_peak_162	112	.	4.88913	11.20785	9.22511	780
chr1	1173846	1174336	KI280T_peak_163	42	.	2.85199	4.22128	2.58602	155
chr1	1175241	1175478	KI280T_peak_164	54	.	3.25942	5.43397	3.70416	54
chr1	1175728	1175894	KI280T_peak_165	26	.	2.24085	2.62174	1.18643	146
chr1	1176158	1178519	KI280T_peak_166	88	.	4.27799	8.88881	6.98619	262
chr1	1178943	1179541	KI280T_peak_167	48	.	3.05571	4.81418	3.12891	332
chr1	1182292	1183174	KI280T_peak_168	42	.	2.85199	4.22128	2.58602	842
chr1	1185114	1185366	KI280T_peak_169	31	.	2.44457	3.12308	1.61074	59
chr1	1185703	1186432	KI280T_peak_170	81	.	4.07428	8.15429	6.28156	83
chr1	1195067	1195783	KI280T_peak_171	42	.	2.85199	4.22128	2.58602	489
chr1	1206283	1206463	KI280T_peak_172	26	.	2.24085	2.62174	1.18643	49
chr1	1207761	1210738	KI280T_peak_173	528	.	13.03769	52.88299	50.24958	1543
chr1	1217591	1217917	KI280T_peak_174	42	.	2.85199	4.22128	2.58602	79
chr1	1220921	1221385	KI280T_peak_175	42	.	2.85199	4.22128	2.58602	88
chr1	1221968	1222499	KI280T_peak_176	31	.	2.44457	3.12308	1.61074	235
chr1	1222945	1223291	KI280T_peak_177	26	.	2.24085	2.62174	1.18643	171
chr1	1225740	1226339	KI280T_peak_178	48	.	3.05571	4.81418	3.12891	126
chr1	1226612	1227891	KI280T_peak_179	128	.	5.29656	12.84246	10.81216	656
chr1	1228451	1228661	KI280T_peak_180	48	.	3.05571	4.81418	3.12891	96
chr1	1229138	1229898	KI280T_peak_181	48	.	3.05571	4.81418	3.12891	436
chr1	1230095	1230395	KI280T_peak_182	48	.	3.05571	4.81418	3.12891	203
chr1	1230728	1231458	KI280T_peak_183	36	.	2.64828	3.65696	2.07876	33
chr1	1231617	1231817	KI280T_peak_184	26	.	2.24085	2.62174	1.18643	133
chr1	1234316	1234609	KI280T_peak_185	36	.	2.64828	3.65696	2.07876	110
chr1	1235064	1235269	KI280T_peak_186	36	.	2.64828	3.65696	2.07876	59
chr1	1235823	1236135	KI280T_peak_187	31	.	2.44457	3.12308	1.61074	189
chr1	1238424	1238690	KI280T_peak_188	31	.	2.44457	3.12308	1.61074	204
chr1	1238908	1245286	KI280T_peak_189	893	.	18.74168	89.30525	86.33531	4842
chr1	1245545	1247529	KI280T_peak_190	104	.	4.68542	10.41640	8.45903	1036
chr1	1254280	1255167	KI280T_peak_191	54	.	3.25942	5.43397	3.70416	526
chr1	1255341	1255897	KI280T_peak_192	48	.	3.05571	4.81418	3.12891	49
chr1	1256168	1257249	KI280T_peak_193	42	.	2.85199	4.22128	2.58602	754
chr1	1259035	1259242	KI280T_peak_194	26	.	2.24085	2.62174	1.18643	164
chr1	1259668	1261402	KI280T_peak_195	365	.	10.18569	36.54367	34.09719	606
chr1	1262029	1262597	KI280T_peak_196	48	.	3.05571	4.81418	3.12891	223
chr1	1263424	1264191	KI280T_peak_197	74	.	3.87056	7.44048	5.59956	391
chr1	1265305	1267039	KI280T_peak_198	228	.	7.53741	22.88354	20.63846	1269
chr1	1267543	1268577	KI280T_peak_199	67	.	3.66685	6.74841	4.94153	610
chr1	1269019	1269454	KI280T_peak_200	31	.	2.44457	3.12308	1.61074	183
chr1	1270047	1270819	KI280T_peak_201	48	.	3.05571	4.81418	3.12891	272
chr1	1271946	1272198	KI280T_peak_202	26	.	2.24085	2.62174	1.18643	54
chr1	1272864	1273175	KI280T_peak_203	48	.	3.05571	4.81418	3.12891	89
chr1	1274466	1274811	KI280T_peak_204	31	.	2.44457	3.12308	1.61074	44
chr1	1277415	1277638	KI280T_peak_205	36	.	2.64828	3.65696	2.07876	154
chr1	1279310	1281255	KI280T_peak_206	74	.	3.87056	7.44048	5.59956	1053
chr1	1281613	1282275	KI280T_peak_207	54	.	3.25942	5.43397	3.70416	464
chr1	1282552	1282798	KI280T_peak_208	31	.	2.44457	3.12308	1.61074	228
chr1	1283290	1285374	KI280T_peak_209	387	.	10.59312	38.78449	36.30964	1487
chr1	1286919	1287561	KI280T_peak_210	60	.	3.46314	6.07916	4.30909	387
chr1	1287740	1288095	KI280T_peak_211	48	.	3.05571	4.81418	3.12891	236
chr1	1288455	1289047	KI280T_peak_212	42	.	2.85199	4.22128	2.58602	106
chr1	1289769	1290593	KI280T_peak_213	48	.	3.05571	4.81418	3.12891	465
chr1	1292104	1292478	KI280T_peak_214	67	.	3.66685	6.74841	4.94153	129
chr1	1292746	1295300	KI280T_peak_215	190	.	6.72256	19.04584	16.87179	1392
chr1	1295484	1297745	KI280T_peak_216	269	.	8.35227	26.90571	24.59474	597
chr1	1306910	1307954	KI280T_peak_217	128	.	5.29656	12.84246	10.81216	669
chr1	1309878	1311933	KI280T_peak_218	1788	.	30.96451	178.81268	175.21556	920
chr1	1316931	1317294	KI280T_peak_219	42	.	2.85199	4.22128	2.58602	263
chr1	1319353	1319595	KI280T_peak_220	42	.	2.85199	4.22128	2.58602	128
chr1	1333872	1335792	KI280T_peak_221	492	.	12.42655	49.25989	46.66453	1012
chr1	1337757	1337945	KI280T_peak_222	31	.	2.44457	3.12308	1.61074	12
chr1	1341823	1343289	KI280T_peak_223	209	.	7.12999	20.94038	18.73005	892
chr1	1354659	1354946	KI280T_peak_224	26	.	2.24085	2.62174	1.18643	202
chr1	1355266	1355625	KI280T_peak_225	26	.	2.24085	2.62174	1.18643	150
chr1	1355784	1356030	KI280T_peak_226	36	.	2.64828	3.65696	2.07876	115
chr1	1361297	1361559	KI280T_peak_227	31	.	2.44457	3.12308	1.61074	167
chr1	1366044	1366829	KI280T_peak_228	42	.	2.85199	4.22128	2.58602	194
chr1	1367278	1367673	KI280T_peak_229	54	.	3.25942	5.43397	3.70416	170
chr1	1367846	1369397	KI280T_peak_230	60	.	3.46314	6.07916	4.30909	1116
chr1	1370064	1370304	KI280T_peak_231	60	.	3.46314	6.07916	4.30909	135
chr1	1370576	1371835	KI280T_peak_232	120	.	5.09285	12.01676	10.00976	427
chr1	1372913	1374167	KI280T_peak_233	128	.	5.29656	12.84246	10.81216	615
chr1	1376241	1377038	KI280T_peak_234	67	.	3.66685	6.74841	4.94153	185
chr1	1395876	1396170	KI280T_peak_235	36	.	2.64828	3.65696	2.07876	187
chr1	1396964	1398639	KI280T_peak_236	731	.	16.29711	73.16697	70.33778	846
chr1	1403038	1403289	KI280T_peak_237	26	.	2.24085	2.62174	1.18643	161
chr1	1405980	1406378	KI280T_peak_238	36	.	2.64828	3.65696	2.07876	156
chr1	1406624	1407458	KI280T_peak_239	354	.	9.98198	35.43603	33.00388	509
chr1	1408002	1408425	KI280T_peak_240	36	.	2.64828	3.65696	2.07876	52
chr1	1430217	1430461	KI280T_peak_241	36	.	2.64828	3.65696	2.07876	149
chr1	1439772	1441659	KI280T_peak_242	679	.	15.48226	67.95472	65.17310	1065
chr1	1444410	1444568	KI280T_peak_243	26	.	2.24085	2.62174	1.18643	2
chr1	1446472	1447758	KI280T_peak_244	343	.	9.77827	34.33713	31.91957	974
chr1	1447951	1448122	KI280T_peak_245	36	.	2.64828	3.65696	2.07876	38
chr1	1449041	1449212	KI280T_peak_246	21	.	2.03714	2.15532	0.81035	122
chr1	1469833	1470120	KI280T_peak_247	26	.	2.24085	2.62174	1.18643	22
chr1	1471636	1472058	KI280T_peak_248	36	.	2.64828	3.65696	2.07876	54
chr1	1473475	1473984	KI280T_peak_249	36	.	2.64828	3.65696	2.07876	132
chr1	1475560	1476105	KI280T_peak_250	67	.	3.66685	6.74841	4.94153	439
chr1	1476308	1476795	KI280T_peak_251	60	.	3.46314	6.07916	4.30909	133
chr1	1477003	1477344	KI280T_peak_252	31	.	2.44457	3.12308	1.61074	66
chr1	1477743	1478082	KI280T_peak_253	54	.	3.25942	5.43397	3.70416	240
chr1	1478519	1479181	KI280T_peak_254	74	.	3.87056	7.44048	5.59956	495
chr1	1482674	1482897	KI280T_peak_255	36	.	2.64828	3.65696	2.07876	165
chr1	1489150	1489450	KI280T_peak_256	21	.	2.03714	2.15532	0.81035	158
chr1	1490342	1490589	KI280T_peak_257	54	.	3.25942	5.43397	3.70416	62
chr1	1509336	1511125	KI280T_peak_258	181	.	6.51884	18.11768	15.96248	997
chr1	1514266	1514432	KI280T_peak_259	36	.	2.64828	3.65696	2.07876	38
chr1	1536822	1537011	KI280T_peak_260	48	.	3.05571	4.81418	3.12891	91
chr1	1541138	1541393	KI280T_peak_261	42	.	2.85199	4.22128	2.58602	175
chr1	1549261	1552306	KI280T_peak_262	1032	.	20.77882	103.27477	100.19234	1632
chr1	1553395	1553673	KI280T_peak_263	26	.	2.24085	2.62174	1.18643	93
chr1	1554176	1554348	KI280T_peak_264	36	.	2.64828	3.65696	2.07876	127
chr1	1554914	1555140	KI280T_peak_265	42	.	2.85199	4.22128	2.58602	76
chr1	1555510	1556006	KI280T_peak_266	42	.	2.85199	4.22128	2.58602	174
chr1	1556352	1556694	KI280T_peak_267	36	.	2.64828	3.65696	2.07876	125
chr1	1557742	1557921	KI280T_peak_268	31	.	2.44457	3.12308	1.61074	138
chr1	1558486	1559549	KI280T_peak_269	60	.	3.46314	6.07916	4.30909	268
chr1	1560278	1560908	KI280T_peak_270	36	.	2.64828	3.65696	2.07876	251
chr1	1562008	1563083	KI280T_peak_271	74	.	3.87056	7.44048	5.59956	558
chr1	1563376	1566284	KI280T_peak_272	112	.	4.88913	11.20785	9.22511	1908
chr1	1566460	1567085	KI280T_peak_273	42	.	2.85199	4.22128	2.58602	125
chr1	1567299	1567858	KI280T_peak_274	48	.	3.05571	4.81418	3.12891	337
chr1	1574585	1574815	KI280T_peak_275	26	.	2.24085	2.62174	1.18643	192
chr1	1590160	1590980	KI280T_peak_276	269	.	8.35227	26.90571	24.59474	444
chr1	1596796	1596954	KI280T_peak_277	26	.	2.24085	2.62174	1.18643	34
chr1	1609045	1610064	KI280T_peak_278	74	.	3.87056	7.44048	5.59956	795
chr1	1617838	1618097	KI280T_peak_279	67	.	3.66685	6.74841	4.94153	170
chr1	1618401	1618750	KI280T_peak_280	36	.	2.64828	3.65696	2.07876	232
chr1	1623665	1625696	KI280T_peak_281	2462	.	39.31678	246.25917	242.27675	608
chr1	1625874	1626443	KI280T_peak_282	42	.	2.85199	4.22128	2.58602	300
chr1	1628283	1628637	KI280T_peak_283	31	.	2.44457	3.12308	1.61074	144
chr1	1635813	1636019	KI280T_peak_284	31	.	2.44457	3.12308	1.61074	35
chr1	1655472	1656316	KI280T_peak_285	433	.	11.40798	43.36393	40.83389	350
chr1	1669375	1669785	KI280T_peak_286	60	.	3.46314	6.07916	4.30909	141
chr1	1677199	1678165	KI280T_peak_287	705	.	15.88968	70.54979	67.74437	430
chr1	1680588	1680841	KI280T_peak_288	31	.	2.44457	3.12308	1.61074	32
chr1	1684769	1684979	KI280T_peak_289	42	.	2.85199	4.22128	2.58602	117
chr1	1685206	1685625	KI280T_peak_290	36	.	2.64828	3.65696	2.07876	15
chr1	1690281	1690464	KI280T_peak_291	54	.	3.25942	5.43397	3.70416	153
chr1	1690728	1691081	KI280T_peak_292	31	.	2.44457	3.12308	1.61074	30
chr1	1695911	1696090	KI280T_peak_293	26	.	2.24085	2.62174	1.18643	147
chr1	1709115	1710792	KI280T_peak_294	445	.	11.61169	44.52831	41.98495	1238
chr1	1711131	1712793	KI280T_peak_295	258	.	8.14856	25.88390	23.58902	630
chr1	1713577	1714975	KI280T_peak_296	163	.	6.11142	16.30154	14.18548	976
chr1	1716234	1716631	KI280T_peak_297	36	.	2.64828	3.65696	2.07876	119
chr1	1729118	1729320	KI280T_peak_298	26	.	2.24085	2.62174	1.18643	147
chr1	1773860	1774094	KI280T_peak_299	26	.	2.24085	2.62174	1.18643	21
chr1	1821546	1823861	KI280T_peak_300	784	.	17.11197	78.46547	75.58908	1259
chr1	1824064	1824394	KI280T_peak_301	54	.	3.25942	5.43397	3.70416	154
chr1	1825257	1826547	KI280T_peak_302	81	.	4.07428	8.15429	6.28156	878
chr1	1831195	1831380	KI280T_peak_303	26	.	2.24085	2.62174	1.18643	20
chr1	1833078	1833588	KI280T_peak_304	26	.	2.24085	2.62174	1.18643	215
chr1	1837410	1843342	KI280T_peak_305	1279	.	24.24195	127.97565	124.71210	3157
chr1	1843816	1844091	KI280T_peak_306	42	.	2.85199	4.22128	2.58602	138
chr1	1845928	1846408	KI280T_peak_307	48	.	3.05571	4.81418	3.12891	118
chr1	1847323	1847495	KI280T_peak_308	36	.	2.64828	3.65696	2.07876	76
chr1	1848811	1853151	KI280T_peak_309	2344	.	37.89079	234.45207	230.53285	1999
chr1	1853481	1853760	KI280T_peak_310	31	.	2.44457	3.12308	1.61074	53
chr1	1854149	1855089	KI280T_peak_311	67	.	3.66685	6.74841	4.94153	485
chr1	1856057	1856269	KI280T_peak_312	36	.	2.64828	3.65696	2.07876	132
chr1	1857056	1857607	KI280T_peak_313	42	.	2.85199	4.22128	2.58602	276
chr1	1858415	1858717	KI280T_peak_314	54	.	3.25942	5.43397	3.70416	121
chr1	1861111	1861420	KI280T_peak_315	54	.	3.25942	5.43397	3.70416	75
chr1	1870895	1871145	KI280T_peak_316	36	.	2.64828	3.65696	2.07876	93
chr1	1871361	1871624	KI280T_peak_317	42	.	2.85199	4.22128	2.58602	167
chr1	1874001	1874330	KI280T_peak_318	31	.	2.44457	3.12308	1.61074	232
chr1	1875442	1875838	KI280T_peak_319	54	.	3.25942	5.43397	3.70416	234
chr1	1886116	1886364	KI280T_peak_320	21	.	2.03714	2.15532	0.81035	177
chr1	1887495	1887664	KI280T_peak_321	31	.	2.44457	3.12308	1.61074	46
chr1	1889849	1890293	KI280T_peak_322	26	.	2.24085	2.62174	1.18643	13
chr1	1891298	1891979	KI280T_peak_323	96	.	4.48171	9.64313	7.71237	327
chr1	1896689	1896896	KI280T_peak_324	36	.	2.64828	3.65696	2.07876	99
chr1	1900345	1900677	KI280T_peak_325	36	.	2.64828	3.65696	2.07876	145
chr1	1917784	1918046	KI280T_peak_326	26	.	2.24085	2.62174	1.18643	17
chr1	1920399	1920783	KI280T_peak_327	54	.	3.25942	5.43397	3.70416	274
chr1	1927712	1927871	KI280T_peak_328	36	.	2.64828	3.65696	2.07876	29
chr1	1947030	1947348	KI280T_peak_329	42	.	2.85199	4.22128	2.58602	100
chr1	1953527	1953880	KI280T_peak_330	36	.	2.64828	3.65696	2.07876	112
chr1	1960415	1960795	KI280T_peak_331	42	.	2.85199	4.22128	2.58602	225
chr1	1964537	1964892	KI280T_peak_332	21	.	2.03714	2.15532	0.81035	285
chr1	1974679	1975313	KI280T_peak_333	36	.	2.64828	3.65696	2.07876	138
chr1	1975910	1976954	KI280T_peak_334	96	.	4.48171	9.64313	7.71237	570
chr1	1977921	1978255	KI280T_peak_335	112	.	4.88913	11.20785	9.22511	164
chr1	1978453	1978812	KI280T_peak_336	31	.	2.44457	3.12308	1.61074	182
chr1	1979644	1979820	KI280T_peak_337	21	.	2.03714	2.15532	0.81035	11
chr1	1980290	1980519	KI280T_peak_338	26	.	2.24085	2.62174	1.18643	45
chr1	1980721	1982881	KI280T_peak_339	784	.	17.11197	78.46547	75.58908	1012
chr1	1983552	1984176	KI280T_peak_340	54	.	3.25942	5.43397	3.70416	547
chr1	1987521	1987771	KI280T_peak_341	31	.	2.44457	3.12308	1.61074	42
chr1	1992823	1993132	KI280T_peak_342	48	.	3.05571	4.81418	3.12891	221
chr1	2000500	2000679	KI280T_peak_343	31	.	2.44457	3.12308	1.61074	43
chr1	2012606	2012915	KI280T_peak_344	21	.	2.03714	2.15532	0.81035	63
chr1	2019446	2019681	KI280T_peak_345	31	.	2.44457	3.12308	1.61074	152
chr1	2024434	2024728	KI280T_peak_346	26	.	2.24085	2.62174	1.18643	40
chr1	2035652	2035907	KI280T_peak_347	36	.	2.64828	3.65696	2.07876	209
chr1	2036074	2036284	KI280T_peak_348	42	.	2.85199	4.22128	2.58602	35
chr1	2043656	2044176	KI280T_peak_349	48	.	3.05571	4.81418	3.12891	392
chr1	2057879	2058333	KI280T_peak_350	36	.	2.64828	3.65696	2.07876	310
chr1	2060815	2061060	KI280T_peak_351	26	.	2.24085	2.62174	1.18643	220
chr1	2062234	2062497	KI280T_peak_352	42	.	2.85199	4.22128	2.58602	116
chr1	2063038	2063230	KI280T_peak_353	31	.	2.44457	3.12308	1.61074	21
chr1	2063655	2065779	KI280T_peak_354	1835	.	31.57565	183.59930	179.97278	1091
chr1	2066990	2067581	KI280T_peak_355	42	.	2.85199	4.22128	2.58602	322
chr1	2067989	2068572	KI280T_peak_356	48	.	3.05571	4.81418	3.12891	178
chr1	2069361	2070290	KI280T_peak_357	54	.	3.25942	5.43397	3.70416	591
chr1	2071126	2071874	KI280T_peak_358	67	.	3.66685	6.74841	4.94153	558
chr1	2074244	2074669	KI280T_peak_359	42	.	2.85199	4.22128	2.58602	308
chr1	2077827	2078290	KI280T_peak_360	36	.	2.64828	3.65696	2.07876	141
chr1	2082802	2083224	KI280T_peak_361	36	.	2.64828	3.65696	2.07876	138
chr1	2092034	2092346	KI280T_peak_362	31	.	2.44457	3.12308	1.61074	227
chr1	2098111	2098435	KI280T_peak_363	36	.	2.64828	3.65696	2.07876	203
chr1	2103626	2103789	KI280T_peak_364	42	.	2.85199	4.22128	2.58602	99
chr1	2104056	2104414	KI280T_peak_365	36	.	2.64828	3.65696	2.07876	70
chr1	2105299	2106106	KI280T_peak_366	60	.	3.46314	6.07916	4.30909	271
chr1	2108683	2108981	KI280T_peak_367	36	.	2.64828	3.65696	2.07876	8
chr1	2115112	2115507	KI280T_peak_368	31	.	2.44457	3.12308	1.61074	35
chr1	2117586	2117868	KI280T_peak_369	31	.	2.44457	3.12308	1.61074	256
chr1	2119540	2119823	KI280T_peak_370	36	.	2.64828	3.65696	2.07876	263
chr1	2120412	2123557	KI280T_peak_371	1339	.	25.05681	133.94617	130.64066	746
chr1	2123745	2123991	KI280T_peak_372	26	.	2.24085	2.62174	1.18643	186
chr1	2124768	2127659	KI280T_peak_373	1294	.	24.44567	129.46291	126.18889	1828
chr1	2128229	2129338	KI280T_peak_374	48	.	3.05571	4.81418	3.12891	1032
chr1	2129997	2131478	KI280T_peak_375	1162	.	22.61224	116.21102	113.03144	919
chr1	2131638	2131803	KI280T_peak_376	31	.	2.44457	3.12308	1.61074	21
chr1	2134421	2137818	KI280T_peak_377	1046	.	20.98253	104.69573	101.60235	2328
chr1	2138224	2142159	KI280T_peak_378	666	.	15.27854	66.66565	63.89618	1704
chr1	2142317	2142577	KI280T_peak_379	31	.	2.44457	3.12308	1.61074	144
chr1	2143464	2147173	KI280T_peak_380	219	.	7.33370	21.90605	19.67818	902
chr1	2147430	2147879	KI280T_peak_381	36	.	2.64828	3.65696	2.07876	37
chr1	2156117	2156341	KI280T_peak_382	36	.	2.64828	3.65696	2.07876	152
chr1	2157103	2159818	KI280T_peak_383	1205	.	23.22338	120.59449	117.38316	2170
chr1	2160005	2161807	KI280T_peak_384	136	.	5.50028	13.68435	11.63150	338
chr1	2162030	2164344	KI280T_peak_385	120	.	5.09285	12.01676	10.00976	1567
chr1	2165354	2166960	KI280T_peak_386	145	.	5.70399	14.54184	12.46731	673
chr1	2169322	2169560	KI280T_peak_387	60	.	3.46314	6.07916	4.30909	152
chr1	2171818	2172338	KI280T_peak_388	31	.	2.44457	3.12308	1.61074	345
chr1	2177953	2178162	KI280T_peak_389	31	.	2.44457	3.12308	1.61074	142
chr1	2186737	2186922	KI280T_peak_390	31	.	2.44457	3.12308	1.61074	28
chr1	2201672	2201909	KI280T_peak_391	31	.	2.44457	3.12308	1.61074	156
chr1	2215876	2216325	KI280T_peak_392	31	.	2.44457	3.12308	1.61074	230
chr1	2217468	2217837	KI280T_peak_393	31	.	2.44457	3.12308	1.61074	215
chr1	2221430	2221938	KI280T_peak_394	54	.	3.25942	5.43397	3.70416	229
chr1	2222140	2222498	KI280T_peak_395	67	.	3.66685	6.74841	4.94153	131
chr1	2229589	2229898	KI280T_peak_396	26	.	2.24085	2.62174	1.18643	57
chr1	2230713	2230906	KI280T_peak_397	36	.	2.64828	3.65696	2.07876	88
chr1	2231485	2233413	KI280T_peak_398	181	.	6.51884	18.11768	15.96248	1147
chr1	2233993	2234288	KI280T_peak_399	36	.	2.64828	3.65696	2.07876	97
chr1	2237830	2238012	KI280T_peak_400	26	.	2.24085	2.62174	1.18643	175
chr1	2242166	2242414	KI280T_peak_401	36	.	2.64828	3.65696	2.07876	196
chr1	2242584	2243337	KI280T_peak_402	54	.	3.25942	5.43397	3.70416	442
chr1	2243933	2246159	KI280T_peak_403	74	.	3.87056	7.44048	5.59956	1952
chr1	2246397	2247465	KI280T_peak_404	145	.	5.70399	14.54184	12.46731	689
chr1	2247697	2248648	KI280T_peak_405	60	.	3.46314	6.07916	4.30909	235
chr1	2248888	2249200	KI280T_peak_406	26	.	2.24085	2.62174	1.18643	217
chr1	2250194	2250502	KI280T_peak_407	42	.	2.85199	4.22128	2.58602	112
chr1	2251252	2252884	KI280T_peak_408	81	.	4.07428	8.15429	6.28156	1190
chr1	2253261	2254765	KI280T_peak_409	112	.	4.88913	11.20785	9.22511	810
chr1	2262341	2262864	KI280T_peak_410	54	.	3.25942	5.43397	3.70416	355
chr1	2268043	2268208	KI280T_peak_411	31	.	2.44457	3.12308	1.61074	147
chr1	2268593	2268860	KI280T_peak_412	42	.	2.85199	4.22128	2.58602	196
chr1	2276213	2276520	KI280T_peak_413	26	.	2.24085	2.62174	1.18643	5
chr1	2276784	2277006	KI280T_peak_414	31	.	2.44457	3.12308	1.61074	26
chr1	2285619	2285871	KI280T_peak_415	26	.	2.24085	2.62174	1.18643	69
chr1	2304732	2305106	KI280T_peak_416	42	.	2.85199	4.22128	2.58602	255
chr1	2312977	2313745	KI280T_peak_417	190	.	6.72256	19.04584	16.87179	392
chr1	2314177	2314528	KI280T_peak_418	36	.	2.64828	3.65696	2.07876	293
chr1	2321642	2322106	KI280T_peak_419	31	.	2.44457	3.12308	1.61074	266
chr1	2322328	2324387	KI280T_peak_420	1046	.	20.98253	104.69573	101.60235	792
chr1	2340983	2341453	KI280T_peak_421	36	.	2.64828	3.65696	2.07876	452
chr1	2343103	2346392	KI280T_peak_422	852	.	18.13054	85.20369	82.26831	1040
chr1	2346663	2348364	KI280T_peak_423	154	.	5.90770	15.41440	13.31879	646
chr1	2348927	2349223	KI280T_peak_424	42	.	2.85199	4.22128	2.58602	103
chr1	2357595	2357757	KI280T_peak_425	36	.	2.64828	3.65696	2.07876	77
chr1	2358580	2358889	KI280T_peak_426	26	.	2.24085	2.62174	1.18643	187
chr1	2359151	2359730	KI280T_peak_427	42	.	2.85199	4.22128	2.58602	260
chr1	2369561	2369891	KI280T_peak_428	42	.	2.85199	4.22128	2.58602	169
chr1	2376323	2376821	KI280T_peak_429	42	.	2.85199	4.22128	2.58602	345
chr1	2378497	2378843	KI280T_peak_430	36	.	2.64828	3.65696	2.07876	138
chr1	2379395	2379566	KI280T_peak_431	31	.	2.44457	3.12308	1.61074	42
chr1	2381197	2381440	KI280T_peak_432	67	.	3.66685	6.74841	4.94153	115
chr1	2382321	2383982	KI280T_peak_433	136	.	5.50028	13.68435	11.63150	1096
chr1	2385368	2385592	KI280T_peak_434	42	.	2.85199	4.22128	2.58602	50
chr1	2386260	2386476	KI280T_peak_435	26	.	2.24085	2.62174	1.18643	10
chr1	2388170	2388451	KI280T_peak_436	26	.	2.24085	2.62174	1.18643	174
chr1	2389812	2390012	KI280T_peak_437	31	.	2.44457	3.12308	1.61074	78
chr1	2391294	2391892	KI280T_peak_438	96	.	4.48171	9.64313	7.71237	190
chr1	2392330	2392682	KI280T_peak_439	31	.	2.44457	3.12308	1.61074	220
chr1	2395217	2395699	KI280T_peak_440	36	.	2.64828	3.65696	2.07876	142
chr1	2396523	2396694	KI280T_peak_441	26	.	2.24085	2.62174	1.18643	35
chr1	2397291	2397693	KI280T_peak_442	42	.	2.85199	4.22128	2.58602	286
chr1	2399498	2399888	KI280T_peak_443	31	.	2.44457	3.12308	1.61074	222
chr1	2401160	2401354	KI280T_peak_444	21	.	2.03714	2.15532	0.81035	90
chr1	2402730	2403035	KI280T_peak_445	36	.	2.64828	3.65696	2.07876	280
chr1	2404982	2405332	KI280T_peak_446	48	.	3.05571	4.81418	3.12891	240
chr1	2405557	2406139	KI280T_peak_447	42	.	2.85199	4.22128	2.58602	91
chr1	2406428	2407322	KI280T_peak_448	128	.	5.29656	12.84246	10.81216	193
chr1	2409307	2409542	KI280T_peak_449	26	.	2.24085	2.62174	1.18643	211
chr1	2410148	2410558	KI280T_peak_450	26	.	2.24085	2.62174	1.18643	306
chr1	2410924	2411906	KI280T_peak_451	42	.	2.85199	4.22128	2.58602	931
chr1	2412081	2414735	KI280T_peak_452	172	.	6.31513	17.20278	15.06687	564
chr1	2415727	2416073	KI280T_peak_453	26	.	2.24085	2.62174	1.18643	6
chr1	2416775	2416983	KI280T_peak_454	26	.	2.24085	2.62174	1.18643	176
chr1	2418237	2419081	KI280T_peak_455	31	.	2.44457	3.12308	1.61074	303
chr1	2424761	2425000	KI280T_peak_456	36	.	2.64828	3.65696	2.07876	175
chr1	2427108	2427418	KI280T_peak_457	42	.	2.85199	4.22128	2.58602	107
chr1	2427945	2428481	KI280T_peak_458	36	.	2.64828	3.65696	2.07876	294
chr1	2429861	2430196	KI280T_peak_459	31	.	2.44457	3.12308	1.61074	172
chr1	2430458	2430941	KI280T_peak_460	67	.	3.66685	6.74841	4.94153	305
chr1	2431265	2431717	KI280T_peak_461	36	.	2.64828	3.65696	2.07876	368
chr1	2432797	2433397	KI280T_peak_462	36	.	2.64828	3.65696	2.07876	366
chr1	2434361	2434521	KI280T_peak_463	21	.	2.03714	2.15532	0.81035	10
chr1	2435748	2436429	KI280T_peak_464	60	.	3.46314	6.07916	4.30909	293
chr1	2436840	2437899	KI280T_peak_465	36	.	2.64828	3.65696	2.07876	606
chr1	2438359	2439901	KI280T_peak_466	48	.	3.05571	4.81418	3.12891	1253
chr1	2441807	2442025	KI280T_peak_467	26	.	2.24085	2.62174	1.18643	0
chr1	2447372	2447616	KI280T_peak_468	26	.	2.24085	2.62174	1.18643	207
chr1	2448794	2449189	KI280T_peak_469	42	.	2.85199	4.22128	2.58602	94
chr1	2452811	2453085	KI280T_peak_470	26	.	2.24085	2.62174	1.18643	80
chr1	2454221	2454653	KI280T_peak_471	67	.	3.66685	6.74841	4.94153	169
chr1	2454888	2455132	KI280T_peak_472	36	.	2.64828	3.65696	2.07876	217
chr1	2455359	2455891	KI280T_peak_473	42	.	2.85199	4.22128	2.58602	466
chr1	2456459	2459799	KI280T_peak_474	1430	.	26.27909	143.00684	139.63974	1281
chr1	2460291	2460989	KI280T_peak_475	42	.	2.85199	4.22128	2.58602	423
chr1	2461321	2461730	KI280T_peak_476	31	.	2.44457	3.12308	1.61074	205
chr1	2463892	2464067	KI280T_peak_477	26	.	2.24085	2.62174	1.18643	89
chr1	2465257	2465605	KI280T_peak_478	31	.	2.44457	3.12308	1.61074	221
chr1	2466018	2466607	KI280T_peak_479	81	.	4.07428	8.15429	6.28156	497
chr1	2468386	2468849	KI280T_peak_480	42	.	2.85199	4.22128	2.58602	351
chr1	2469538	2469859	KI280T_peak_481	36	.	2.64828	3.65696	2.07876	189
chr1	2470757	2470921	KI280T_peak_482	31	.	2.44457	3.12308	1.61074	92
chr1	2471396	2471843	KI280T_peak_483	54	.	3.25942	5.43397	3.70416	312
chr1	2472999	2473403	KI280T_peak_484	104	.	4.68542	10.41640	8.45903	212
chr1	2473839	2474115	KI280T_peak_485	54	.	3.25942	5.43397	3.70416	200
chr1	2474419	2481759	KI280T_peak_486	1677	.	29.53852	167.74446	164.21719	4107
chr1	2483134	2483402	KI280T_peak_487	31	.	2.44457	3.12308	1.61074	3
chr1	2485327	2490043	KI280T_peak_488	410	.	11.00055	41.05832	38.55546	2717
chr1	2490584	2490842	KI280T_peak_489	31	.	2.44457	3.12308	1.61074	219
chr1	2491229	2492017	KI280T_peak_490	48	.	3.05571	4.81418	3.12891	433
chr1	2492293	2492772	KI280T_peak_491	36	.	2.64828	3.65696	2.07876	476
chr1	2495968	2496443	KI280T_peak_492	48	.	3.05571	4.81418	3.12891	255
chr1	2497586	2498199	KI280T_peak_493	48	.	3.05571	4.81418	3.12891	454
chr1	2498831	2499037	KI280T_peak_494	26	.	2.24085	2.62174	1.18643	18
chr1	2507083	2510549	KI280T_peak_495	948	.	19.55653	94.83945	91.82386	2874
chr1	2513143	2513551	KI280T_peak_496	88	.	4.27799	8.88881	6.98619	168
chr1	2514513	2515903	KI280T_peak_497	209	.	7.12999	20.94038	18.73005	946
chr1	2516210	2521116	KI280T_peak_498	1552	.	27.90880	155.27457	151.82655	1777
chr1	2521739	2522641	KI280T_peak_499	48	.	3.05571	4.81418	3.12891	155
chr1	2523091	2523443	KI280T_peak_500	36	.	2.64828	3.65696	2.07876	189
chr1	2525434	2525723	KI280T_peak_501	42	.	2.85199	4.22128	2.58602	175
chr1	2526441	2526893	KI280T_peak_502	26	.	2.24085	2.62174	1.18643	343
chr1	2529143	2529444	KI280T_peak_503	31	.	2.44457	3.12308	1.61074	166
chr1	2542427	2542646	KI280T_peak_504	26	.	2.24085	2.62174	1.18643	81
chr1	2560457	2560802	KI280T_peak_505	26	.	2.24085	2.62174	1.18643	188
chr1	2563063	2563294	KI280T_peak_506	48	.	3.05571	4.81418	3.12891	156
chr1	2572717	2575863	KI280T_peak_507	516	.	12.83397	51.66843	49.04760	1814
chr1	2576039	2576327	KI280T_peak_508	42	.	2.85199	4.22128	2.58602	224
chr1	2577331	2577515	KI280T_peak_509	26	.	2.24085	2.62174	1.18643	15
chr1	2580784	2581023	KI280T_peak_510	31	.	2.44457	3.12308	1.61074	68
chr1	2585046	2585205	KI280T_peak_511	31	.	2.44457	3.12308	1.61074	89
chr1	2585371	2585597	KI280T_peak_512	48	.	3.05571	4.81418	3.12891	83
chr1	2585763	2586313	KI280T_peak_513	54	.	3.25942	5.43397	3.70416	181
chr1	2588507	2588928	KI280T_peak_514	190	.	6.72256	19.04584	16.87179	238
chr1	2589401	2589624	KI280T_peak_515	163	.	6.11142	16.30154	14.18548	149
chr1	2603284	2603613	KI280T_peak_516	54	.	3.25942	5.43397	3.70416	64
chr1	2606437	2606663	KI280T_peak_517	31	.	2.44457	3.12308	1.61074	107
chr1	2615389	2615756	KI280T_peak_518	128	.	5.29656	12.84246	10.81216	128
chr1	2619509	2619849	KI280T_peak_519	60	.	3.46314	6.07916	4.30909	248
chr1	2620395	2620597	KI280T_peak_520	31	.	2.44457	3.12308	1.61074	41
chr1	2628028	2628509	KI280T_peak_521	48	.	3.05571	4.81418	3.12891	254
chr1	2628908	2629113	KI280T_peak_522	31	.	2.44457	3.12308	1.61074	69
chr1	2629373	2629899	KI280T_peak_523	36	.	2.64828	3.65696	2.07876	194
chr1	2688777	2689201	KI280T_peak_524	31	.	2.44457	3.12308	1.61074	27
chr1	2700073	2700335	KI280T_peak_525	42	.	2.85199	4.22128	2.58602	61
chr1	2713247	2713450	KI280T_peak_526	26	.	2.24085	2.62174	1.18643	39
chr1	2719029	2719410	KI280T_peak_527	42	.	2.85199	4.22128	2.58602	217
chr1	2737994	2738307	KI280T_peak_528	36	.	2.64828	3.65696	2.07876	98
chr1	2741546	2741723	KI280T_peak_529	36	.	2.64828	3.65696	2.07876	51
chr1	2765791	2766127	KI280T_peak_530	104	.	4.68542	10.41640	8.45903	132
chr1	2771009	2771380	KI280T_peak_531	54	.	3.25942	5.43397	3.70416	214
chr1	2773999	2774202	KI280T_peak_532	36	.	2.64828	3.65696	2.07876	172
chr1	2786241	2786469	KI280T_peak_533	36	.	2.64828	3.65696	2.07876	191
chr1	2786647	2786887	KI280T_peak_534	31	.	2.44457	3.12308	1.61074	68
chr1	2794490	2794731	KI280T_peak_535	36	.	2.64828	3.65696	2.07876	161
chr1	2800583	2800808	KI280T_peak_536	36	.	2.64828	3.65696	2.07876	98
chr1	2811576	2811920	KI280T_peak_537	42	.	2.85199	4.22128	2.58602	91
chr1	2825823	2826067	KI280T_peak_538	31	.	2.44457	3.12308	1.61074	122
chr1	2826831	2827285	KI280T_peak_539	26	.	2.24085	2.62174	1.18643	391
chr1	2836422	2836642	KI280T_peak_540	26	.	2.24085	2.62174	1.18643	5
chr1	2843284	2843939	KI280T_peak_541	42	.	2.85199	4.22128	2.58602	297
chr1	2845754	2845958	KI280T_peak_542	21	.	2.03714	2.15532	0.81035	157
chr1	2848142	2848541	KI280T_peak_543	31	.	2.44457	3.12308	1.61074	140
chr1	2851788	2851950	KI280T_peak_544	54	.	3.25942	5.43397	3.70416	127
chr1	2855570	2855802	KI280T_peak_545	26	.	2.24085	2.62174	1.18643	153
chr1	2888040	2888324	KI280T_peak_546	36	.	2.64828	3.65696	2.07876	234
chr1	2890094	2890308	KI280T_peak_547	31	.	2.44457	3.12308	1.61074	118
chr1	2890596	2891073	KI280T_peak_548	60	.	3.46314	6.07916	4.30909	194
chr1	2894803	2895118	KI280T_peak_549	54	.	3.25942	5.43397	3.70416	262
chr1	2899242	2899440	KI280T_peak_550	31	.	2.44457	3.12308	1.61074	67
chr1	2938269	2938432	KI280T_peak_551	36	.	2.64828	3.65696	2.07876	45
chr1	2946856	2947252	KI280T_peak_552	67	.	3.66685	6.74841	4.94153	91
chr1	2949087	2949253	KI280T_peak_553	31	.	2.44457	3.12308	1.61074	109
chr1	2976780	2977404	KI280T_peak_554	48	.	3.05571	4.81418	3.12891	493
chr1	2977859	2978023	KI280T_peak_555	36	.	2.64828	3.65696	2.07876	106
chr1	2979574	2979751	KI280T_peak_556	36	.	2.64828	3.65696	2.07876	73
chr1	2981142	2981493	KI280T_peak_557	26	.	2.24085	2.62174	1.18643	115
chr1	2984540	2984823	KI280T_peak_558	36	.	2.64828	3.65696	2.07876	62
chr1	2987642	2987878	KI280T_peak_559	42	.	2.85199	4.22128	2.58602	82
chr1	2988234	2988880	KI280T_peak_560	36	.	2.64828	3.65696	2.07876	152
chr1	2992883	2993126	KI280T_peak_561	26	.	2.24085	2.62174	1.18643	9
chr1	3002637	3002920	KI280T_peak_562	42	.	2.85199	4.22128	2.58602	90
chr1	3011662	3012053	KI280T_peak_563	42	.	2.85199	4.22128	2.58602	323
chr1	3013475	3013665	KI280T_peak_564	26	.	2.24085	2.62174	1.18643	39
chr1	3016276	3016747	KI280T_peak_565	31	.	2.44457	3.12308	1.61074	177
chr1	3018860	3019020	KI280T_peak_566	31	.	2.44457	3.12308	1.61074	34
chr1	3049034	3049251	KI280T_peak_567	26	.	2.24085	2.62174	1.18643	6
chr1	3049709	3049925	KI280T_peak_568	26	.	2.24085	2.62174	1.18643	17
chr1	3053531	3053871	KI280T_peak_569	26	.	2.24085	2.62174	1.18643	292
chr1	3078326	3078540	KI280T_peak_570	36	.	2.64828	3.65696	2.07876	55
chr1	3081298	3081525	KI280T_peak_571	26	.	2.24085	2.62174	1.18643	171
chr1	3086879	3087881	KI280T_peak_572	120	.	5.09285	12.01676	10.00976	408
chr1	3090352	3090691	KI280T_peak_573	42	.	2.85199	4.22128	2.58602	153
chr1	3095761	3096026	KI280T_peak_574	31	.	2.44457	3.12308	1.61074	97
chr1	3097690	3097918	KI280T_peak_575	42	.	2.85199	4.22128	2.58602	137
chr1	3101752	3102021	KI280T_peak_576	36	.	2.64828	3.65696	2.07876	176
chr1	3110174	3110385	KI280T_peak_577	31	.	2.44457	3.12308	1.61074	123
chr1	3111137	3111417	KI280T_peak_578	36	.	2.64828	3.65696	2.07876	243
chr1	3113524	3113822	KI280T_peak_579	48	.	3.05571	4.81418	3.12891	214
chr1	3118316	3118811	KI280T_peak_580	36	.	2.64828	3.65696	2.07876	51
chr1	3131836	3132232	KI280T_peak_581	36	.	2.64828	3.65696	2.07876	327
chr1	3135866	3136327	KI280T_peak_582	54	.	3.25942	5.43397	3.70416	152
chr1	3152720	3153303	KI280T_peak_583	48	.	3.05571	4.81418	3.12891	153
chr1	3160379	3160555	KI280T_peak_584	31	.	2.44457	3.12308	1.61074	39
chr1	3179614	3179966	KI280T_peak_585	26	.	2.24085	2.62174	1.18643	264
chr1	3182094	3182254	KI280T_peak_586	31	.	2.44457	3.12308	1.61074	143
chr1	3185870	3187275	KI280T_peak_587	42	.	2.85199	4.22128	2.58602	717
chr1	3194559	3194878	KI280T_peak_588	31	.	2.44457	3.12308	1.61074	169
chr1	3196976	3197385	KI280T_peak_589	31	.	2.44457	3.12308	1.61074	229
chr1	3200005	3200247	KI280T_peak_590	26	.	2.24085	2.62174	1.18643	198
chr1	3206564	3206979	KI280T_peak_591	67	.	3.66685	6.74841	4.94153	182
chr1	3213012	3213356	KI280T_peak_592	31	.	2.44457	3.12308	1.61074	23
chr1	3224752	3225099	KI280T_peak_593	48	.	3.05571	4.81418	3.12891	75
chr1	3226431	3226617	KI280T_peak_594	26	.	2.24085	2.62174	1.18643	92
chr1	3228588	3228955	KI280T_peak_595	36	.	2.64828	3.65696	2.07876	333
chr1	3229513	3230195	KI280T_peak_596	258	.	8.14856	25.88390	23.58902	356
chr1	3240267	3240444	KI280T_peak_597	36	.	2.64828	3.65696	2.07876	123
chr1	3241435	3241609	KI280T_peak_598	36	.	2.64828	3.65696	2.07876	85
chr1	3242868	3243279	KI280T_peak_599	26	.	2.24085	2.62174	1.18643	52
chr1	3243616	3243836	KI280T_peak_600	36	.	2.64828	3.65696	2.07876	177
chr1	3247152	3247412	KI280T_peak_601	36	.	2.64828	3.65696	2.07876	222
chr1	3265276	3265482	KI280T_peak_602	42	.	2.85199	4.22128	2.58602	166
chr1	3265967	3266206	KI280T_peak_603	36	.	2.64828	3.65696	2.07876	120
chr1	3281576	3282079	KI280T_peak_604	26	.	2.24085	2.62174	1.18643	7
chr1	3291180	3292167	KI280T_peak_605	42	.	2.85199	4.22128	2.58602	215
chr1	3296823	3298070	KI280T_peak_606	60	.	3.46314	6.07916	4.30909	398
chr1	3300696	3300923	KI280T_peak_607	42	.	2.85199	4.22128	2.58602	45
chr1	3328982	3329194	KI280T_peak_608	42	.	2.85199	4.22128	2.58602	76
chr1	3330317	3331090	KI280T_peak_609	36	.	2.64828	3.65696	2.07876	49
chr1	3331511	3331920	KI280T_peak_610	42	.	2.85199	4.22128	2.58602	308
chr1	3335299	3335528	KI280T_peak_611	26	.	2.24085	2.62174	1.18643	9
chr1	3339261	3339543	KI280T_peak_612	26	.	2.24085	2.62174	1.18643	29
chr1	3341284	3341739	KI280T_peak_613	54	.	3.25942	5.43397	3.70416	81
chr1	3341938	3342200	KI280T_peak_614	42	.	2.85199	4.22128	2.58602	108
chr1	3344807	3345102	KI280T_peak_615	42	.	2.85199	4.22128	2.58602	163
chr1	3346099	3346342	KI280T_peak_616	31	.	2.44457	3.12308	1.61074	88
chr1	3347474	3347925	KI280T_peak_617	42	.	2.85199	4.22128	2.58602	257
chr1	3348426	3348600	KI280T_peak_618	36	.	2.64828	3.65696	2.07876	117
chr1	3368659	3369175	KI280T_peak_619	36	.	2.64828	3.65696	2.07876	244
chr1	3369631	3371411	KI280T_peak_620	269	.	8.35227	26.90571	24.59474	278
chr1	3371627	3371827	KI280T_peak_621	26	.	2.24085	2.62174	1.18643	11
chr1	3372553	3373493	KI280T_peak_622	42	.	2.85199	4.22128	2.58602	657
chr1	3373899	3374100	KI280T_peak_623	48	.	3.05571	4.81418	3.12891	41
chr1	3374313	3374668	KI280T_peak_624	36	.	2.64828	3.65696	2.07876	319
chr1	3374944	3375171	KI280T_peak_625	48	.	3.05571	4.81418	3.12891	108
chr1	3375949	3379529	KI280T_peak_626	238	.	7.74113	23.87253	21.61050	1384
chr1	3379778	3380013	KI280T_peak_627	36	.	2.64828	3.65696	2.07876	34
chr1	3380648	3381630	KI280T_peak_628	54	.	3.25942	5.43397	3.70416	878
chr1	3383046	3383421	KI280T_peak_629	31	.	2.44457	3.12308	1.61074	54
chr1	3383736	3384054	KI280T_peak_630	36	.	2.64828	3.65696	2.07876	76
chr1	3385207	3385411	KI280T_peak_631	36	.	2.64828	3.65696	2.07876	40
chr1	3385654	3386909	KI280T_peak_632	48	.	3.05571	4.81418	3.12891	180
chr1	3387156	3387473	KI280T_peak_633	42	.	2.85199	4.22128	2.58602	228
chr1	3392975	3393386	KI280T_peak_634	42	.	2.85199	4.22128	2.58602	163
chr1	3393650	3393902	KI280T_peak_635	96	.	4.48171	9.64313	7.71237	234
chr1	3394436	3394772	KI280T_peak_636	36	.	2.64828	3.65696	2.07876	169
chr1	3395007	3395191	KI280T_peak_637	26	.	2.24085	2.62174	1.18643	19
chr1	3395479	3396078	KI280T_peak_638	42	.	2.85199	4.22128	2.58602	141
chr1	3396246	3396998	KI280T_peak_639	60	.	3.46314	6.07916	4.30909	398
chr1	3398072	3398269	KI280T_peak_640	42	.	2.85199	4.22128	2.58602	152
chr1	3398528	3398697	KI280T_peak_641	54	.	3.25942	5.43397	3.70416	63
chr1	3399161	3400790	KI280T_peak_642	96	.	4.48171	9.64313	7.71237	1230
chr1	3405830	3406429	KI280T_peak_643	60	.	3.46314	6.07916	4.30909	226
chr1	3406744	3409388	KI280T_peak_644	219	.	7.33370	21.90605	19.67818	1442
chr1	3410020	3410689	KI280T_peak_645	54	.	3.25942	5.43397	3.70416	453
chr1	3411858	3413364	KI280T_peak_646	112	.	4.88913	11.20785	9.22511	973
chr1	3414489	3414653	KI280T_peak_647	36	.	2.64828	3.65696	2.07876	111
chr1	3414882	3415068	KI280T_peak_648	54	.	3.25942	5.43397	3.70416	105
chr1	3415298	3415949	KI280T_peak_649	54	.	3.25942	5.43397	3.70416	439
chr1	3416644	3416956	KI280T_peak_650	36	.	2.64828	3.65696	2.07876	283
chr1	3418487	3418797	KI280T_peak_651	1369	.	25.46424	136.95262	133.62622	116
chr1	3419192	3422503	KI280T_peak_652	590	.	14.05626	59.05462	56.35843	1697
chr1	3423044	3423458	KI280T_peak_653	42	.	2.85199	4.22128	2.58602	120
chr1	3426445	3426980	KI280T_peak_654	42	.	2.85199	4.22128	2.58602	345
chr1	3427256	3427514	KI280T_peak_655	36	.	2.64828	3.65696	2.07876	230
chr1	3428273	3428768	KI280T_peak_656	36	.	2.64828	3.65696	2.07876	67
chr1	3432497	3432828	KI280T_peak_657	67	.	3.66685	6.74841	4.94153	159
chr1	3435576	3435845	KI280T_peak_658	26	.	2.24085	2.62174	1.18643	166
chr1	3436003	3436983	KI280T_peak_659	54	.	3.25942	5.43397	3.70416	788
chr1	3437762	3438052	KI280T_peak_660	31	.	2.44457	3.12308	1.61074	96
chr1	3438708	3438996	KI280T_peak_661	26	.	2.24085	2.62174	1.18643	74
chr1	3445709	3449056	KI280T_peak_662	603	.	14.25997	60.30803	57.59944	2288
chr1	3449611	3450548	KI280T_peak_663	60	.	3.46314	6.07916	4.30909	605
chr1	3453051	3453549	KI280T_peak_664	36	.	2.64828	3.65696	2.07876	206
chr1	3453755	3453924	KI280T_peak_665	36	.	2.64828	3.65696	2.07876	11
chr1	3455454	3456109	KI280T_peak_666	42	.	2.85199	4.22128	2.58602	202
chr1	3458172	3458861	KI280T_peak_667	48	.	3.05571	4.81418	3.12891	301
chr1	3459111	3461420	KI280T_peak_668	433	.	11.40798	43.36393	40.83389	808
chr1	3461791	3462704	KI280T_peak_669	74	.	3.87056	7.44048	5.59956	243
chr1	3463018	3466137	KI280T_peak_670	219	.	7.33370	21.90605	19.67818	1067
chr1	3466947	3467130	KI280T_peak_671	36	.	2.64828	3.65696	2.07876	72
chr1	3467393	3467568	KI280T_peak_672	26	.	2.24085	2.62174	1.18643	65
chr1	3467851	3468444	KI280T_peak_673	36	.	2.64828	3.65696	2.07876	318
chr1	3471762	3472118	KI280T_peak_674	42	.	2.85199	4.22128	2.58602	89
chr1	3474035	3474299	KI280T_peak_675	21	.	2.03714	2.15532	0.81035	208
chr1	3479267	3479821	KI280T_peak_676	48	.	3.05571	4.81418	3.12891	415
chr1	3481930	3482400	KI280T_peak_677	42	.	2.85199	4.22128	2.58602	220
chr1	3483112	3483355	KI280T_peak_678	26	.	2.24085	2.62174	1.18643	72
chr1	3487062	3487268	KI280T_peak_679	36	.	2.64828	3.65696	2.07876	179
chr1	3487756	3487978	KI280T_peak_680	26	.	2.24085	2.62174	1.18643	49
chr1	3494383	3494584	KI280T_peak_681	21	.	2.03714	2.15532	0.81035	150
chr1	3501486	3502151	KI280T_peak_682	42	.	2.85199	4.22128	2.58602	360
chr1	3502401	3502839	KI280T_peak_683	31	.	2.44457	3.12308	1.61074	43
chr1	3514272	3514618	KI280T_peak_684	36	.	2.64828	3.65696	2.07876	73
chr1	3518741	3519112	KI280T_peak_685	48	.	3.05571	4.81418	3.12891	178
chr1	3526366	3526992	KI280T_peak_686	54	.	3.25942	5.43397	3.70416	243
chr1	3527201	3527393	KI280T_peak_687	54	.	3.25942	5.43397	3.70416	80
chr1	3527982	3528571	KI280T_peak_688	136	.	5.50028	13.68435	11.63150	252
chr1	3528920	3529384	KI280T_peak_689	36	.	2.64828	3.65696	2.07876	167
chr1	3529747	3530203	KI280T_peak_690	60	.	3.46314	6.07916	4.30909	338
chr1	3530436	3530978	KI280T_peak_691	42	.	2.85199	4.22128	2.58602	329
chr1	3531536	3531965	KI280T_peak_692	60	.	3.46314	6.07916	4.30909	371
chr1	3534386	3535106	KI280T_peak_693	54	.	3.25942	5.43397	3.70416	283
chr1	3535414	3536578	KI280T_peak_694	128	.	5.29656	12.84246	10.81216	293
chr1	3537003	3537341	KI280T_peak_695	42	.	2.85199	4.22128	2.58602	221
chr1	3537514	3538571	KI280T_peak_696	136	.	5.50028	13.68435	11.63150	295
chr1	3538869	3539203	KI280T_peak_697	42	.	2.85199	4.22128	2.58602	202
chr1	3539953	3542814	KI280T_peak_698	1004	.	20.37139	100.44561	97.38519	1480
chr1	3556790	3557221	KI280T_peak_699	26	.	2.24085	2.62174	1.18643	18
chr1	3565955	3566906	KI280T_peak_700	199	.	6.92627	19.98686	17.79443	709
chr1	3567148	3567628	KI280T_peak_701	54	.	3.25942	5.43397	3.70416	320
chr1	3567795	3569903	KI280T_peak_702	96	.	4.48171	9.64313	7.71237	1509
chr1	3570960	3571134	KI280T_peak_703	21	.	2.03714	2.15532	0.81035	116
chr1	3572632	3572905	KI280T_peak_704	48	.	3.05571	4.81418	3.12891	120
chr1	3581061	3586164	KI280T_peak_705	541	.	13.24140	54.10428	51.45820	4485
chr1	3586520	3586927	KI280T_peak_706	42	.	2.85199	4.22128	2.58602	389
chr1	3587461	3589145	KI280T_peak_707	145	.	5.70399	14.54184	12.46731	1035
chr1	3589448	3590066	KI280T_peak_708	48	.	3.05571	4.81418	3.12891	229
chr1	3590273	3590897	KI280T_peak_709	48	.	3.05571	4.81418	3.12891	50
chr1	3591259	3591436	KI280T_peak_710	26	.	2.24085	2.62174	1.18643	30
chr1	3592250	3592728	KI280T_peak_711	74	.	3.87056	7.44048	5.59956	105
chr1	3593251	3593464	KI280T_peak_712	48	.	3.05571	4.81418	3.12891	124
chr1	3593679	3594562	KI280T_peak_713	54	.	3.25942	5.43397	3.70416	546
chr1	3594998	3595784	KI280T_peak_714	48	.	3.05571	4.81418	3.12891	39
chr1	3597868	3598106	KI280T_peak_715	26	.	2.24085	2.62174	1.18643	30
chr1	3598941	3599206	KI280T_peak_716	42	.	2.85199	4.22128	2.58602	119
chr1	3601905	3602462	KI280T_peak_717	26	.	2.24085	2.62174	1.18643	326
chr1	3611772	3612439	KI280T_peak_718	42	.	2.85199	4.22128	2.58602	388
chr1	3621072	3621237	KI280T_peak_719	36	.	2.64828	3.65696	2.07876	128
chr1	3624045	3624433	KI280T_peak_720	26	.	2.24085	2.62174	1.18643	239
chr1	3624648	3624985	KI280T_peak_721	31	.	2.44457	3.12308	1.61074	57
chr1	3625280	3625610	KI280T_peak_722	31	.	2.44457	3.12308	1.61074	69
chr1	3626019	3626192	KI280T_peak_723	31	.	2.44457	3.12308	1.61074	110
chr1	3632925	3633302	KI280T_peak_724	42	.	2.85199	4.22128	2.58602	318
chr1	3634327	3635005	KI280T_peak_725	48	.	3.05571	4.81418	3.12891	375
chr1	3635815	3635993	KI280T_peak_726	26	.	2.24085	2.62174	1.18643	63
chr1	3638797	3639241	KI280T_peak_727	31	.	2.44457	3.12308	1.61074	426
chr1	3639557	3640522	KI280T_peak_728	60	.	3.46314	6.07916	4.30909	599
chr1	3640969	3641154	KI280T_peak_729	42	.	2.85199	4.22128	2.58602	76
chr1	3644417	3645127	KI280T_peak_730	54	.	3.25942	5.43397	3.70416	150
chr1	3647406	3647811	KI280T_peak_731	36	.	2.64828	3.65696	2.07876	57
chr1	3648650	3649375	KI280T_peak_732	54	.	3.25942	5.43397	3.70416	338
chr1	3661335	3661892	KI280T_peak_733	48	.	3.05571	4.81418	3.12891	294
chr1	3662316	3662965	KI280T_peak_734	48	.	3.05571	4.81418	3.12891	411
chr1	3663156	3664275	KI280T_peak_735	310	.	9.16712	31.09473	28.72177	841
chr1	3680241	3680527	KI280T_peak_736	42	.	2.85199	4.22128	2.58602	182
chr1	3684154	3684338	KI280T_peak_737	31	.	2.44457	3.12308	1.61074	100
chr1	3685218	3685682	KI280T_peak_738	42	.	2.85199	4.22128	2.58602	302
chr1	3686863	3687107	KI280T_peak_739	26	.	2.24085	2.62174	1.18643	65
chr1	3688291	3690120	KI280T_peak_740	838	.	17.92682	83.84613	80.92244	956
chr1	3690431	3693047	KI280T_peak_741	136	.	5.50028	13.68435	11.63150	2217
chr1	3693233	3693906	KI280T_peak_742	67	.	3.66685	6.74841	4.94153	157
chr1	3694364	3694909	KI280T_peak_743	36	.	2.64828	3.65696	2.07876	314
chr1	3695369	3695642	KI280T_peak_744	26	.	2.24085	2.62174	1.18643	15
chr1	3701938	3702098	KI280T_peak_745	26	.	2.24085	2.62174	1.18643	76
chr1	3705585	3706246	KI280T_peak_746	42	.	2.85199	4.22128	2.58602	349
chr1	3712393	3713748	KI280T_peak_747	528	.	13.03769	52.88299	50.24958	661
chr1	3718039	3718229	KI280T_peak_748	104	.	4.68542	10.41640	8.45903	89
chr1	3724474	3724677	KI280T_peak_749	21	.	2.03714	2.15532	0.81035	25
chr1	3759640	3759842	KI280T_peak_750	31	.	2.44457	3.12308	1.61074	177
chr1	3770709	3771167	KI280T_peak_751	42	.	2.85199	4.22128	2.58602	96
chr1	3773121	3775523	KI280T_peak_752	1521	.	27.50138	152.18822	148.76016	799
chr1	3785181	3786112	KI280T_peak_753	48	.	3.05571	4.81418	3.12891	15
chr1	3786887	3787094	KI280T_peak_754	26	.	2.24085	2.62174	1.18643	10
chr1	3797025	3797355	KI280T_peak_755	31	.	2.44457	3.12308	1.61074	293
chr1	3797728	3798110	KI280T_peak_756	36	.	2.64828	3.65696	2.07876	243
chr1	3803362	3803593	KI280T_peak_757	21	.	2.03714	2.15532	0.81035	76
chr1	3805111	3805306	KI280T_peak_758	31	.	2.44457	3.12308	1.61074	103
chr1	3815975	3819479	KI280T_peak_759	1583	.	28.31623	158.37354	154.90576	1255
chr1	3819997	3820335	KI280T_peak_760	31	.	2.44457	3.12308	1.61074	243
chr1	3820512	3820700	KI280T_peak_761	26	.	2.24085	2.62174	1.18643	152
chr1	3826818	3827842	KI280T_peak_762	120	.	5.09285	12.01676	10.00976	744
chr1	3832284	3832532	KI280T_peak_763	31	.	2.44457	3.12308	1.61074	149
chr1	4000534	4000905	KI280T_peak_764	26	.	2.24085	2.62174	1.18643	303
chr1	4004907	4005076	KI280T_peak_765	31	.	2.44457	3.12308	1.61074	151
chr1	4013835	4014123	KI280T_peak_766	36	.	2.64828	3.65696	2.07876	141
chr1	4014307	4014526	KI280T_peak_767	26	.	2.24085	2.62174	1.18643	122
chr1	4037914	4038138	KI280T_peak_768	31	.	2.44457	3.12308	1.61074	194
chr1	4056033	4056371	KI280T_peak_769	42	.	2.85199	4.22128	2.58602	180
chr1	4060604	4060852	KI280T_peak_770	26	.	2.24085	2.62174	1.18643	70
chr1	4078527	4079734	KI280T_peak_771	96	.	4.48171	9.64313	7.71237	200
chr1	4080227	4081267	KI280T_peak_772	48	.	3.05571	4.81418	3.12891	439
chr1	4113662	4113893	KI280T_peak_773	31	.	2.44457	3.12308	1.61074	36
chr1	4115297	4115472	KI280T_peak_774	26	.	2.24085	2.62174	1.18643	68
chr1	4127163	4127734	KI280T_peak_775	36	.	2.64828	3.65696	2.07876	486
chr1	4138204	4138370	KI280T_peak_776	26	.	2.24085	2.62174	1.18643	67
chr1	4167018	4167566	KI280T_peak_777	31	.	2.44457	3.12308	1.61074	208
chr1	4178229	4178495	KI280T_peak_778	31	.	2.44457	3.12308	1.61074	171
chr1	4181958	4182162	KI280T_peak_779	31	.	2.44457	3.12308	1.61074	143
chr1	4217712	4217883	KI280T_peak_780	36	.	2.64828	3.65696	2.07876	38
chr1	4221478	4221867	KI280T_peak_781	31	.	2.44457	3.12308	1.61074	39
chr1	4226423	4226624	KI280T_peak_782	42	.	2.85199	4.22128	2.58602	159
chr1	4272208	4272370	KI280T_peak_783	26	.	2.24085	2.62174	1.18643	94
chr1	4328003	4328176	KI280T_peak_784	31	.	2.44457	3.12308	1.61074	121
chr1	4416413	4416641	KI280T_peak_785	36	.	2.64828	3.65696	2.07876	141
chr1	4466267	4466428	KI280T_peak_786	36	.	2.64828	3.65696	2.07876	83
chr1	4509675	4509871	KI280T_peak_787	21	.	2.03714	2.15532	0.81035	16
chr1	4527443	4527812	KI280T_peak_788	42	.	2.85199	4.22128	2.58602	174
chr1	4546823	4547108	KI280T_peak_789	48	.	3.05571	4.81418	3.12891	165
chr1	4549685	4549963	KI280T_peak_790	36	.	2.64828	3.65696	2.07876	239
chr1	4554640	4554986	KI280T_peak_791	42	.	2.85199	4.22128	2.58602	188
chr1	4577800	4578054	KI280T_peak_792	54	.	3.25942	5.43397	3.70416	40
chr1	4586391	4586590	KI280T_peak_793	31	.	2.44457	3.12308	1.61074	23
chr1	4587478	4588877	KI280T_peak_794	145	.	5.70399	14.54184	12.46731	687
chr1	4623543	4626872	KI280T_peak_795	209	.	7.12999	20.94038	18.73005	436
chr1	4627162	4627566	KI280T_peak_796	26	.	2.24085	2.62174	1.18643	178
chr1	4627773	4628073	KI280T_peak_797	31	.	2.44457	3.12308	1.61074	221
chr1	4633726	4633892	KI280T_peak_798	31	.	2.44457	3.12308	1.61074	38
chr1	4651473	4651635	KI280T_peak_799	26	.	2.24085	2.62174	1.18643	15
chr1	4652626	4652996	KI280T_peak_800	48	.	3.05571	4.81418	3.12891	160
chr1	4653343	4653958	KI280T_peak_801	54	.	3.25942	5.43397	3.70416	315
chr1	4654153	4654821	KI280T_peak_802	96	.	4.48171	9.64313	7.71237	401
chr1	4660699	4661389	KI280T_peak_803	42	.	2.85199	4.22128	2.58602	125
chr1	4661725	4664361	KI280T_peak_804	365	.	10.18569	36.54367	34.09719	2025
chr1	4665115	4666434	KI280T_peak_805	172	.	6.31513	17.20278	15.06687	525
chr1	4667379	4667688	KI280T_peak_806	26	.	2.24085	2.62174	1.18643	260
chr1	4674178	4676018	KI280T_peak_807	81	.	4.07428	8.15429	6.28156	988
chr1	4676220	4676488	KI280T_peak_808	36	.	2.64828	3.65696	2.07876	56
chr1	4677398	4677684	KI280T_peak_809	36	.	2.64828	3.65696	2.07876	129
chr1	4682465	4682978	KI280T_peak_810	42	.	2.85199	4.22128	2.58602	49
chr1	4684631	4685043	KI280T_peak_811	36	.	2.64828	3.65696	2.07876	276
chr1	4686354	4687892	KI280T_peak_812	387	.	10.59312	38.78449	36.30964	825
chr1	4689879	4690054	KI280T_peak_813	31	.	2.44457	3.12308	1.61074	119
chr1	4690755	4690998	KI280T_peak_814	36	.	2.64828	3.65696	2.07876	77
chr1	4691519	4691787	KI280T_peak_815	36	.	2.64828	3.65696	2.07876	229
chr1	4693850	4694026	KI280T_peak_816	26	.	2.24085	2.62174	1.18643	84
chr1	4704893	4705428	KI280T_peak_817	112	.	4.88913	11.20785	9.22511	370
chr1	4709345	4709857	KI280T_peak_818	48	.	3.05571	4.81418	3.12891	284
chr1	4710359	4711456	KI280T_peak_819	354	.	9.98198	35.43603	33.00388	367
chr1	4712636	4713569	KI280T_peak_820	181	.	6.51884	18.11768	15.96248	226
chr1	4714019	4718086	KI280T_peak_821	365	.	10.18569	36.54367	34.09719	2486
chr1	4718260	4719183	KI280T_peak_822	60	.	3.46314	6.07916	4.30909	748
chr1	4719387	4720071	KI280T_peak_823	48	.	3.05571	4.81418	3.12891	128
chr1	4723803	4724109	KI280T_peak_824	26	.	2.24085	2.62174	1.18643	158
chr1	4726402	4726931	KI280T_peak_825	48	.	3.05571	4.81418	3.12891	140
chr1	4727150	4727406	KI280T_peak_826	36	.	2.64828	3.65696	2.07876	189
chr1	4729301	4729657	KI280T_peak_827	36	.	2.64828	3.65696	2.07876	97
chr1	4730390	4730739	KI280T_peak_828	42	.	2.85199	4.22128	2.58602	290
chr1	4733370	4733597	KI280T_peak_829	31	.	2.44457	3.12308	1.61074	27
chr1	4738660	4738946	KI280T_peak_830	42	.	2.85199	4.22128	2.58602	86
chr1	4741711	4742416	KI280T_peak_831	42	.	2.85199	4.22128	2.58602	515
chr1	4743138	4743303	KI280T_peak_832	31	.	2.44457	3.12308	1.61074	69
chr1	4744287	4744536	KI280T_peak_833	36	.	2.64828	3.65696	2.07876	129
chr1	4750765	4751621	KI280T_peak_834	128	.	5.29656	12.84246	10.81216	361
chr1	4752033	4752270	KI280T_peak_835	42	.	2.85199	4.22128	2.58602	126
chr1	4757799	4758062	KI280T_peak_836	31	.	2.44457	3.12308	1.61074	24
chr1	4758739	4759326	KI280T_peak_837	42	.	2.85199	4.22128	2.58602	233
chr1	4761325	4761540	KI280T_peak_838	26	.	2.24085	2.62174	1.18643	21
chr1	4762179	4762759	KI280T_peak_839	48	.	3.05571	4.81418	3.12891	63
chr1	4763103	4763473	KI280T_peak_840	36	.	2.64828	3.65696	2.07876	314
chr1	4767823	4768228	KI280T_peak_841	31	.	2.44457	3.12308	1.61074	113
chr1	4771952	4772346	KI280T_peak_842	60	.	3.46314	6.07916	4.30909	320
chr1	4784348	4784507	KI280T_peak_843	21	.	2.03714	2.15532	0.81035	20
chr1	4784693	4785038	KI280T_peak_844	26	.	2.24085	2.62174	1.18643	291
chr1	4786737	4787013	KI280T_peak_845	21	.	2.03714	2.15532	0.81035	59
chr1	4787646	4788451	KI280T_peak_846	54	.	3.25942	5.43397	3.70416	469
chr1	4789378	4789545	KI280T_peak_847	26	.	2.24085	2.62174	1.18643	19
chr1	4792383	4792572	KI280T_peak_848	42	.	2.85199	4.22128	2.58602	108
chr1	4804728	4805982	KI280T_peak_849	81	.	4.07428	8.15429	6.28156	1059
chr1	4809096	4809257	KI280T_peak_850	31	.	2.44457	3.12308	1.61074	114
chr1	4811810	4812080	KI280T_peak_851	26	.	2.24085	2.62174	1.18643	92
chr1	4821729	4821888	KI280T_peak_852	21	.	2.03714	2.15532	0.81035	4
chr1	4830942	4831172	KI280T_peak_853	31	.	2.44457	3.12308	1.61074	158
chr1	4840730	4841036	KI280T_peak_854	26	.	2.24085	2.62174	1.18643	191
chr1	4841720	4841929	KI280T_peak_855	31	.	2.44457	3.12308	1.61074	200
chr1	4842331	4842492	KI280T_peak_856	26	.	2.24085	2.62174	1.18643	19
chr1	4856094	4857032	KI280T_peak_857	120	.	5.09285	12.01676	10.00976	714
chr1	4886252	4886773	KI280T_peak_858	54	.	3.25942	5.43397	3.70416	57
chr1	4929632	4929810	KI280T_peak_859	26	.	2.24085	2.62174	1.18643	66
chr1	4990893	4992035	KI280T_peak_860	387	.	10.59312	38.78449	36.30964	877
chr1	4994829	4995001	KI280T_peak_861	26	.	2.24085	2.62174	1.18643	27
chr1	4995758	4996115	KI280T_peak_862	42	.	2.85199	4.22128	2.58602	244
chr1	4999470	4999678	KI280T_peak_863	48	.	3.05571	4.81418	3.12891	19
chr1	5021010	5021683	KI280T_peak_864	154	.	5.90770	15.41440	13.31879	413
chr1	5021983	5022327	KI280T_peak_865	31	.	2.44457	3.12308	1.61074	108
chr1	5022605	5023985	KI280T_peak_866	154	.	5.90770	15.41440	13.31879	687
chr1	5024788	5025920	KI280T_peak_867	48	.	3.05571	4.81418	3.12891	974
chr1	5030701	5030989	KI280T_peak_868	31	.	2.44457	3.12308	1.61074	82
chr1	5390989	5391377	KI280T_peak_869	31	.	2.44457	3.12308	1.61074	328
chr1	5393531	5393913	KI280T_peak_870	31	.	2.44457	3.12308	1.61074	110
chr1	5435255	5435600	KI280T_peak_871	31	.	2.44457	3.12308	1.61074	61
chr1	5478637	5478903	KI280T_peak_872	31	.	2.44457	3.12308	1.61074	193
chr1	5487070	5487268	KI280T_peak_873	26	.	2.24085	2.62174	1.18643	170
chr1	5511100	5511319	KI280T_peak_874	36	.	2.64828	3.65696	2.07876	202
chr1	5562900	5563349	KI280T_peak_875	54	.	3.25942	5.43397	3.70416	198
chr1	5563559	5563979	KI280T_peak_876	60	.	3.46314	6.07916	4.30909	193
chr1	5567291	5567585	KI280T_peak_877	31	.	2.44457	3.12308	1.61074	121
chr1	5568934	5569517	KI280T_peak_878	81	.	4.07428	8.15429	6.28156	358
chr1	5569720	5570071	KI280T_peak_879	42	.	2.85199	4.22128	2.58602	34
chr1	5571151	5571361	KI280T_peak_880	31	.	2.44457	3.12308	1.61074	35
chr1	5573376	5574819	KI280T_peak_881	74	.	3.87056	7.44048	5.59956	965
chr1	5584159	5584381	KI280T_peak_882	26	.	2.24085	2.62174	1.18643	69
chr1	5611222	5611404	KI280T_peak_883	31	.	2.44457	3.12308	1.61074	115
chr1	5611673	5611919	KI280T_peak_884	26	.	2.24085	2.62174	1.18643	184
chr1	5658445	5658806	KI280T_peak_885	31	.	2.44457	3.12308	1.61074	262
chr1	5680819	5681460	KI280T_peak_886	74	.	3.87056	7.44048	5.59956	429
chr1	5710912	5711362	KI280T_peak_887	31	.	2.44457	3.12308	1.61074	272
chr1	5720584	5721043	KI280T_peak_888	36	.	2.64828	3.65696	2.07876	226
chr1	5765563	5765750	KI280T_peak_889	26	.	2.24085	2.62174	1.18643	146
chr1	5805717	5806322	KI280T_peak_890	88	.	4.27799	8.88881	6.98619	304
chr1	5807055	5807222	KI280T_peak_891	42	.	2.85199	4.22128	2.58602	93
chr1	5810709	5810907	KI280T_peak_892	26	.	2.24085	2.62174	1.18643	38
chr1	5818156	5818512	KI280T_peak_893	36	.	2.64828	3.65696	2.07876	28
chr1	5826396	5826625	KI280T_peak_894	26	.	2.24085	2.62174	1.18643	182
chr1	5828068	5828694	KI280T_peak_895	48	.	3.05571	4.81418	3.12891	404
chr1	5901597	5902118	KI280T_peak_896	36	.	2.64828	3.65696	2.07876	202
chr1	5902870	5903062	KI280T_peak_897	26	.	2.24085	2.62174	1.18643	12
chr1	5906025	5906339	KI280T_peak_898	36	.	2.64828	3.65696	2.07876	174
chr1	5914957	5916203	KI280T_peak_899	54	.	3.25942	5.43397	3.70416	1157
chr1	5920725	5920989	KI280T_peak_900	31	.	2.44457	3.12308	1.61074	82
chr1	5933139	5933435	KI280T_peak_901	31	.	2.44457	3.12308	1.61074	171
chr1	5934909	5935205	KI280T_peak_902	31	.	2.44457	3.12308	1.61074	233
chr1	5942651	5942819	KI280T_peak_903	31	.	2.44457	3.12308	1.61074	20
chr1	5943450	5943879	KI280T_peak_904	42	.	2.85199	4.22128	2.58602	102
chr1	5944091	5944515	KI280T_peak_905	31	.	2.44457	3.12308	1.61074	384
chr1	5949636	5949975	KI280T_peak_906	48	.	3.05571	4.81418	3.12891	171
chr1	5969321	5969579	KI280T_peak_907	31	.	2.44457	3.12308	1.61074	199
chr1	5976830	5977202	KI280T_peak_908	36	.	2.64828	3.65696	2.07876	48
chr1	6040557	6041236	KI280T_peak_909	120	.	5.09285	12.01676	10.00976	122
chr1	6049897	6050197	KI280T_peak_910	26	.	2.24085	2.62174	1.18643	25
chr1	6051128	6054533	KI280T_peak_911	1460	.	26.68652	146.05415	142.66710	1454
chr1	6054793	6055289	KI280T_peak_912	67	.	3.66685	6.74841	4.94153	137
chr1	6056075	6056379	KI280T_peak_913	26	.	2.24085	2.62174	1.18643	147
chr1	6056837	6057183	KI280T_peak_914	26	.	2.24085	2.62174	1.18643	29
chr1	6058391	6058553	KI280T_peak_915	36	.	2.64828	3.65696	2.07876	67
chr1	6059727	6060070	KI280T_peak_916	31	.	2.44457	3.12308	1.61074	224
chr1	6069209	6069559	KI280T_peak_917	36	.	2.64828	3.65696	2.07876	220
chr1	6073142	6073357	KI280T_peak_918	21	.	2.03714	2.15532	0.81035	26
chr1	6074666	6075119	KI280T_peak_919	67	.	3.66685	6.74841	4.94153	172
chr1	6077287	6077456	KI280T_peak_920	31	.	2.44457	3.12308	1.61074	60
chr1	6081678	6082285	KI280T_peak_921	48	.	3.05571	4.81418	3.12891	164
chr1	6085180	6088765	KI280T_peak_922	838	.	17.92682	83.84613	80.92244	1117
chr1	6090309	6090470	KI280T_peak_923	60	.	3.46314	6.07916	4.30909	47
chr1	6091443	6091614	KI280T_peak_924	31	.	2.44457	3.12308	1.61074	101
chr1	6094420	6095071	KI280T_peak_925	67	.	3.66685	6.74841	4.94153	262
chr1	6095728	6096089	KI280T_peak_926	42	.	2.85199	4.22128	2.58602	70
chr1	6107590	6107846	KI280T_peak_927	42	.	2.85199	4.22128	2.58602	93
chr1	6111835	6112149	KI280T_peak_928	31	.	2.44457	3.12308	1.61074	262
chr1	6112873	6113188	KI280T_peak_929	26	.	2.24085	2.62174	1.18643	251
chr1	6116538	6116916	KI280T_peak_930	81	.	4.07428	8.15429	6.28156	226
chr1	6118776	6119129	KI280T_peak_931	31	.	2.44457	3.12308	1.61074	99
chr1	6120008	6120178	KI280T_peak_932	31	.	2.44457	3.12308	1.61074	161
chr1	6147024	6147676	KI280T_peak_933	48	.	3.05571	4.81418	3.12891	423
chr1	6150395	6150640	KI280T_peak_934	26	.	2.24085	2.62174	1.18643	197
chr1	6154626	6155122	KI280T_peak_935	36	.	2.64828	3.65696	2.07876	20
chr1	6156192	6157197	KI280T_peak_936	42	.	2.85199	4.22128	2.58602	212
chr1	6159076	6160137	KI280T_peak_937	31	.	2.44457	3.12308	1.61074	168
chr1	6160295	6160640	KI280T_peak_938	42	.	2.85199	4.22128	2.58602	89
chr1	6163679	6163881	KI280T_peak_939	36	.	2.64828	3.65696	2.07876	22
chr1	6168958	6169733	KI280T_peak_940	60	.	3.46314	6.07916	4.30909	54
chr1	6185818	6186313	KI280T_peak_941	42	.	2.85199	4.22128	2.58602	255
chr1	6187629	6188305	KI280T_peak_942	67	.	3.66685	6.74841	4.94153	98
chr1	6206529	6206726	KI280T_peak_943	48	.	3.05571	4.81418	3.12891	177
chr1	6206911	6207217	KI280T_peak_944	48	.	3.05571	4.81418	3.12891	66
chr1	6208740	6209128	KI280T_peak_945	60	.	3.46314	6.07916	4.30909	163
chr1	6211248	6211446	KI280T_peak_946	36	.	2.64828	3.65696	2.07876	175
chr1	6211810	6212055	KI280T_peak_947	26	.	2.24085	2.62174	1.18643	183
chr1	6215531	6215870	KI280T_peak_948	36	.	2.64828	3.65696	2.07876	135
chr1	6217350	6218384	KI280T_peak_949	190	.	6.72256	19.04584	16.87179	604
chr1	6225809	6226216	KI280T_peak_950	42	.	2.85199	4.22128	2.58602	263
chr1	6230329	6231055	KI280T_peak_951	42	.	2.85199	4.22128	2.58602	514
chr1	6237172	6237350	KI280T_peak_952	31	.	2.44457	3.12308	1.61074	52
chr1	6239300	6239486	KI280T_peak_953	36	.	2.64828	3.65696	2.07876	114
chr1	6239981	6240376	KI280T_peak_954	21	.	2.03714	2.15532	0.81035	116
chr1	6240931	6241281	KI280T_peak_955	36	.	2.64828	3.65696	2.07876	195
chr1	6241441	6241653	KI280T_peak_956	26	.	2.24085	2.62174	1.18643	208
chr1	6243545	6243707	KI280T_peak_957	31	.	2.44457	3.12308	1.61074	144
chr1	6243899	6244346	KI280T_peak_958	74	.	3.87056	7.44048	5.59956	135
chr1	6245362	6245985	KI280T_peak_959	67	.	3.66685	6.74841	4.94153	485
chr1	6259035	6260746	KI280T_peak_960	1018	.	20.57510	101.85805	98.78664	685
chr1	6261070	6261648	KI280T_peak_961	31	.	2.44457	3.12308	1.61074	50
chr1	6265041	6267041	KI280T_peak_962	492	.	12.42655	49.25989	46.66453	1288
chr1	6269813	6270812	KI280T_peak_963	54	.	3.25942	5.43397	3.70416	185
chr1	6272036	6272264	KI280T_peak_964	26	.	2.24085	2.62174	1.18643	192
chr1	6273486	6273759	KI280T_peak_965	26	.	2.24085	2.62174	1.18643	184
chr1	6280338	6280650	KI280T_peak_966	74	.	3.87056	7.44048	5.59956	179
chr1	6284898	6285360	KI280T_peak_967	54	.	3.25942	5.43397	3.70416	80
chr1	6295274	6297254	KI280T_peak_968	181	.	6.51884	18.11768	15.96248	809
chr1	6297645	6297996	KI280T_peak_969	31	.	2.44457	3.12308	1.61074	316
chr1	6305020	6305982	KI280T_peak_970	190	.	6.72256	19.04584	16.87179	301
chr1	6306391	6307203	KI280T_peak_971	120	.	5.09285	12.01676	10.00976	568
chr1	6308275	6309850	KI280T_peak_972	74	.	3.87056	7.44048	5.59956	983
chr1	6310226	6310498	KI280T_peak_973	42	.	2.85199	4.22128	2.58602	145
chr1	6316857	6317197	KI280T_peak_974	36	.	2.64828	3.65696	2.07876	302
chr1	6317586	6318592	KI280T_peak_975	238	.	7.74113	23.87253	21.61050	201
chr1	6319342	6322247	KI280T_peak_976	228	.	7.53741	22.88354	20.63846	817
chr1	6322769	6323142	KI280T_peak_977	36	.	2.64828	3.65696	2.07876	153
chr1	6328803	6328990	KI280T_peak_978	21	.	2.03714	2.15532	0.81035	79
chr1	6330656	6330973	KI280T_peak_979	26	.	2.24085	2.62174	1.18643	28
chr1	6332569	6334613	KI280T_peak_980	376	.	10.38941	37.65988	35.19910	1050
chr1	6335937	6336219	KI280T_peak_981	26	.	2.24085	2.62174	1.18643	42
chr1	6337235	6337397	KI280T_peak_982	21	.	2.03714	2.15532	0.81035	104
chr1	6338945	6339106	KI280T_peak_983	26	.	2.24085	2.62174	1.18643	132
chr1	6340886	6341348	KI280T_peak_984	42	.	2.85199	4.22128	2.58602	145
chr1	6345391	6346100	KI280T_peak_985	54	.	3.25942	5.43397	3.70416	152
chr1	6394022	6394476	KI280T_peak_986	21	.	2.03714	2.15532	0.81035	104
chr1	6403439	6404087	KI280T_peak_987	88	.	4.27799	8.88881	6.98619	439
chr1	6405518	6405701	KI280T_peak_988	26	.	2.24085	2.62174	1.18643	19
chr1	6406819	6407127	KI280T_peak_989	36	.	2.64828	3.65696	2.07876	241
chr1	6408099	6409675	KI280T_peak_990	60	.	3.46314	6.07916	4.30909	99
chr1	6410714	6410976	KI280T_peak_991	36	.	2.64828	3.65696	2.07876	6
chr1	6411842	6412681	KI280T_peak_992	154	.	5.90770	15.41440	13.31879	629
chr1	6413560	6415145	KI280T_peak_993	410	.	11.00055	41.05832	38.55546	842
chr1	6415673	6416662	KI280T_peak_994	48	.	3.05571	4.81418	3.12891	847
chr1	6417162	6420616	KI280T_peak_995	445	.	11.61169	44.52831	41.98495	2753
chr1	6422955	6423879	KI280T_peak_996	258	.	8.14856	25.88390	23.58902	404
chr1	6427425	6427696	KI280T_peak_997	42	.	2.85199	4.22128	2.58602	44
chr1	6427917	6428490	KI280T_peak_998	42	.	2.85199	4.22128	2.58602	32
chr1	6428812	6429126	KI280T_peak_999	31	.	2.44457	3.12308	1.61074	294
chr1	6430923	6431262	KI280T_peak_1000	31	.	2.44457	3.12308	1.61074	42
chr1	6434291	6434479	KI280T_peak_1001	31	.	2.44457	3.12308	1.61074	18
chr1	6445102	6446508	KI280T_peak_1002	209	.	7.12999	20.94038	18.73005	902
chr1	6452432	6454701	KI280T_peak_1003	1018	.	20.57510	101.85805	98.78664	1320
chr1	6455912	6456364	KI280T_peak_1004	54	.	3.25942	5.43397	3.70416	257
chr1	6474351	6475137	KI280T_peak_1005	74	.	3.87056	7.44048	5.59956	392
chr1	6479076	6479503	KI280T_peak_1006	31	.	2.44457	3.12308	1.61074	26
chr1	6479872	6480870	KI280T_peak_1007	67	.	3.66685	6.74841	4.94153	396
chr1	6482412	6484769	KI280T_peak_1008	258	.	8.14856	25.88390	23.58902	1294
chr1	6485339	6486428	KI280T_peak_1009	74	.	3.87056	7.44048	5.59956	102
chr1	6487271	6488260	KI280T_peak_1010	88	.	4.27799	8.88881	6.98619	404
chr1	6488586	6489082	KI280T_peak_1011	31	.	2.44457	3.12308	1.61074	63
chr1	6489781	6490672	KI280T_peak_1012	104	.	4.68542	10.41640	8.45903	378
chr1	6492456	6492791	KI280T_peak_1013	36	.	2.64828	3.65696	2.07876	285
chr1	6493430	6494014	KI280T_peak_1014	36	.	2.64828	3.65696	2.07876	44
chr1	6495777	6496234	KI280T_peak_1015	36	.	2.64828	3.65696	2.07876	24
chr1	6496973	6501702	KI280T_peak_1016	553	.	13.44512	55.33218	52.67344	318
chr1	6502360	6502660	KI280T_peak_1017	42	.	2.85199	4.22128	2.58602	65
chr1	6502901	6503465	KI280T_peak_1018	36	.	2.64828	3.65696	2.07876	530
chr1	6503693	6505541	KI280T_peak_1019	88	.	4.27799	8.88881	6.98619	1521
chr1	6506589	6507024	KI280T_peak_1020	31	.	2.44457	3.12308	1.61074	226
chr1	6507487	6509316	KI280T_peak_1021	88	.	4.27799	8.88881	6.98619	600
chr1	6510218	6510450	KI280T_peak_1022	36	.	2.64828	3.65696	2.07876	203
chr1	6511103	6511781	KI280T_peak_1023	26	.	2.24085	2.62174	1.18643	372
chr1	6519560	6519806	KI280T_peak_1024	42	.	2.85199	4.22128	2.58602	216
chr1	6524287	6525165	KI280T_peak_1025	96	.	4.48171	9.64313	7.71237	441
chr1	6525382	6525646	KI280T_peak_1026	67	.	3.66685	6.74841	4.94153	101
chr1	6527108	6528145	KI280T_peak_1027	36	.	2.64828	3.65696	2.07876	695
chr1	6528308	6528706	KI280T_peak_1028	26	.	2.24085	2.62174	1.18643	142
chr1	6530358	6530596	KI280T_peak_1029	48	.	3.05571	4.81418	3.12891	97
chr1	6530784	6531435	KI280T_peak_1030	48	.	3.05571	4.81418	3.12891	484
chr1	6531693	6531897	KI280T_peak_1031	31	.	2.44457	3.12308	1.61074	176
chr1	6532931	6533119	KI280T_peak_1032	26	.	2.24085	2.62174	1.18643	113
chr1	6534074	6534296	KI280T_peak_1033	42	.	2.85199	4.22128	2.58602	60
chr1	6534892	6535185	KI280T_peak_1034	42	.	2.85199	4.22128	2.58602	73
chr1	6535432	6536484	KI280T_peak_1035	88	.	4.27799	8.88881	6.98619	321
chr1	6543343	6543532	KI280T_peak_1036	26	.	2.24085	2.62174	1.18643	127
chr1	6543944	6544215	KI280T_peak_1037	36	.	2.64828	3.65696	2.07876	32
chr1	6544523	6547201	KI280T_peak_1038	199	.	6.92627	19.98686	17.79443	2158
chr1	6548523	6552910	KI280T_peak_1039	468	.	12.01912	46.87953	44.31004	2157
chr1	6553469	6553753	KI280T_peak_1040	31	.	2.44457	3.12308	1.61074	8
chr1	6554758	6555145	KI280T_peak_1041	60	.	3.46314	6.07916	4.30909	267
chr1	6556136	6559258	KI280T_peak_1042	445	.	11.61169	44.52831	41.98495	1464
chr1	6560738	6560998	KI280T_peak_1043	26	.	2.24085	2.62174	1.18643	25
chr1	6561948	6562260	KI280T_peak_1044	31	.	2.44457	3.12308	1.61074	154
chr1	6562467	6562939	KI280T_peak_1045	54	.	3.25942	5.43397	3.70416	52
chr1	6567224	6567755	KI280T_peak_1046	36	.	2.64828	3.65696	2.07876	156
chr1	6568816	6568977	KI280T_peak_1047	31	.	2.44457	3.12308	1.61074	113
chr1	6572209	6572494	KI280T_peak_1048	21	.	2.03714	2.15532	0.81035	148
chr1	6573206	6573576	KI280T_peak_1049	42	.	2.85199	4.22128	2.58602	210
chr1	6574199	6574375	KI280T_peak_1050	26	.	2.24085	2.62174	1.18643	34
chr1	6575815	6576063	KI280T_peak_1051	21	.	2.03714	2.15532	0.81035	87
chr1	6613986	6615665	KI280T_peak_1052	300	.	8.96341	30.03268	27.67494	576
chr1	6621529	6621914	KI280T_peak_1053	26	.	2.24085	2.62174	1.18643	228
chr1	6631624	6631790	KI280T_peak_1054	26	.	2.24085	2.62174	1.18643	10
chr1	6638456	6638641	KI280T_peak_1055	26	.	2.24085	2.62174	1.18643	101
chr1	6639216	6641091	KI280T_peak_1056	906	.	18.94539	90.68189	87.70051	745
chr1	6641313	6641524	KI280T_peak_1057	36	.	2.64828	3.65696	2.07876	20
chr1	6641911	6642558	KI280T_peak_1058	81	.	4.07428	8.15429	6.28156	226
chr1	6646288	6648264	KI280T_peak_1059	199	.	6.92627	19.98686	17.79443	1163
chr1	6649273	6649591	KI280T_peak_1060	36	.	2.64828	3.65696	2.07876	258
chr1	6651382	6651612	KI280T_peak_1061	36	.	2.64828	3.65696	2.07876	207
chr1	6651800	6652094	KI280T_peak_1062	54	.	3.25942	5.43397	3.70416	128
chr1	6652576	6652866	KI280T_peak_1063	48	.	3.05571	4.81418	3.12891	156
chr1	6653763	6654025	KI280T_peak_1064	67	.	3.66685	6.74841	4.94153	179
chr1	6658820	6659992	KI280T_peak_1065	279	.	8.55598	27.93794	25.61122	749
chr1	6660310	6664451	KI280T_peak_1066	811	.	17.51939	81.14577	78.24567	2804
chr1	6672351	6675499	KI280T_peak_1067	2650	.	41.55763	265.03391	260.95074	1273
chr1	6675776	6676212	KI280T_peak_1068	74	.	3.87056	7.44048	5.59956	209
chr1	6684609	6686111	KI280T_peak_1069	445	.	11.61169	44.52831	41.98495	690
chr1	6693476	6693738	KI280T_peak_1070	36	.	2.64828	3.65696	2.07876	35
chr1	6694656	6695467	KI280T_peak_1071	42	.	2.85199	4.22128	2.58602	639
chr1	6705038	6705263	KI280T_peak_1072	26	.	2.24085	2.62174	1.18643	22
chr1	6705699	6706139	KI280T_peak_1073	36	.	2.64828	3.65696	2.07876	90
chr1	6706425	6706986	KI280T_peak_1074	42	.	2.85199	4.22128	2.58602	354
chr1	6711260	6712481	KI280T_peak_1075	67	.	3.66685	6.74841	4.94153	602
chr1	6713305	6714498	KI280T_peak_1076	154	.	5.90770	15.41440	13.31879	954
chr1	6716827	6717514	KI280T_peak_1077	48	.	3.05571	4.81418	3.12891	212
chr1	6719300	6719867	KI280T_peak_1078	36	.	2.64828	3.65696	2.07876	243
chr1	6720450	6722103	KI280T_peak_1079	112	.	4.88913	11.20785	9.22511	448
chr1	6729036	6729233	KI280T_peak_1080	26	.	2.24085	2.62174	1.18643	189
chr1	6734964	6735134	KI280T_peak_1081	26	.	2.24085	2.62174	1.18643	30
chr1	6735537	6736940	KI280T_peak_1082	228	.	7.53741	22.88354	20.63846	716
chr1	6737954	6738160	KI280T_peak_1083	74	.	3.87056	7.44048	5.59956	171
chr1	6741717	6742039	KI280T_peak_1084	36	.	2.64828	3.65696	2.07876	93
chr1	6746506	6746731	KI280T_peak_1085	42	.	2.85199	4.22128	2.58602	84
chr1	6748844	6749101	KI280T_peak_1086	36	.	2.64828	3.65696	2.07876	72
chr1	6751686	6751844	KI280T_peak_1087	31	.	2.44457	3.12308	1.61074	66
chr1	6760643	6762531	KI280T_peak_1088	343	.	9.77827	34.33713	31.91957	1240
chr1	6762771	6763433	KI280T_peak_1089	42	.	2.85199	4.22128	2.58602	230
chr1	6780027	6780461	KI280T_peak_1090	48	.	3.05571	4.81418	3.12891	199
chr1	6784832	6785301	KI280T_peak_1091	54	.	3.25942	5.43397	3.70416	193
chr1	6803182	6804432	KI280T_peak_1092	219	.	7.33370	21.90605	19.67818	908
chr1	6830488	6831412	KI280T_peak_1093	112	.	4.88913	11.20785	9.22511	508
chr1	6844054	6847163	KI280T_peak_1094	1820	.	31.37194	182.00096	178.38425	1301
chr1	6854447	6854826	KI280T_peak_1095	31	.	2.44457	3.12308	1.61074	240
chr1	6862118	6862747	KI280T_peak_1096	74	.	3.87056	7.44048	5.59956	215
chr1	6863154	6863983	KI280T_peak_1097	136	.	5.50028	13.68435	11.63150	455
chr1	6880683	6880946	KI280T_peak_1098	48	.	3.05571	4.81418	3.12891	71
chr1	6882644	6883107	KI280T_peak_1099	88	.	4.27799	8.88881	6.98619	47
chr1	6919406	6919817	KI280T_peak_1100	42	.	2.85199	4.22128	2.58602	376
chr1	6924367	6924764	KI280T_peak_1101	48	.	3.05571	4.81418	3.12891	128
chr1	6927877	6928479	KI280T_peak_1102	219	.	7.33370	21.90605	19.67818	108
chr1	6928759	6929491	KI280T_peak_1103	54	.	3.25942	5.43397	3.70416	232
chr1	6932868	6933087	KI280T_peak_1104	31	.	2.44457	3.12308	1.61074	33
chr1	6933464	6934498	KI280T_peak_1105	74	.	3.87056	7.44048	5.59956	668
chr1	6941159	6941636	KI280T_peak_1106	96	.	4.48171	9.64313	7.71237	268
chr1	6943454	6943786	KI280T_peak_1107	21	.	2.03714	2.15532	0.81035	148
chr1	6945623	6946097	KI280T_peak_1108	145	.	5.70399	14.54184	12.46731	352
chr1	6950109	6950369	KI280T_peak_1109	48	.	3.05571	4.81418	3.12891	127
chr1	6966121	6966289	KI280T_peak_1110	26	.	2.24085	2.62174	1.18643	165
chr1	6967741	6968010	KI280T_peak_1111	60	.	3.46314	6.07916	4.30909	109
chr1	6982748	6983094	KI280T_peak_1112	48	.	3.05571	4.81418	3.12891	149
chr1	6994445	6994630	KI280T_peak_1113	42	.	2.85199	4.22128	2.58602	69
chr1	7021917	7024794	KI280T_peak_1114	1191	.	23.01967	119.12950	115.92867	1103
chr1	7042174	7042616	KI280T_peak_1115	54	.	3.25942	5.43397	3.70416	63
chr1	7111142	7111611	KI280T_peak_1116	31	.	2.44457	3.12308	1.61074	411
chr1	7130035	7131045	KI280T_peak_1117	88	.	4.27799	8.88881	6.98619	587
chr1	7147385	7147824	KI280T_peak_1118	31	.	2.44457	3.12308	1.61074	248
chr1	7165484	7165870	KI280T_peak_1119	54	.	3.25942	5.43397	3.70416	166
chr1	7169490	7169761	KI280T_peak_1120	26	.	2.24085	2.62174	1.18643	247
chr1	7169924	7170995	KI280T_peak_1121	321	.	9.37084	32.16629	29.77823	682
chr1	7176997	7178472	KI280T_peak_1122	679	.	15.48226	67.95472	65.17310	779
chr1	7181435	7182271	KI280T_peak_1123	104	.	4.68542	10.41640	8.45903	392
chr1	7183504	7183705	KI280T_peak_1124	26	.	2.24085	2.62174	1.18643	116
chr1	7187400	7187580	KI280T_peak_1125	42	.	2.85199	4.22128	2.58602	149
chr1	7201071	7201436	KI280T_peak_1126	60	.	3.46314	6.07916	4.30909	87
chr1	7205622	7205979	KI280T_peak_1127	48	.	3.05571	4.81418	3.12891	165
chr1	7208799	7210305	KI280T_peak_1128	104	.	4.68542	10.41640	8.45903	970
chr1	7232875	7233189	KI280T_peak_1129	48	.	3.05571	4.81418	3.12891	155
chr1	7237158	7237753	KI280T_peak_1130	36	.	2.64828	3.65696	2.07876	116
chr1	7267887	7268262	KI280T_peak_1131	67	.	3.66685	6.74841	4.94153	179
chr1	7325858	7327277	KI280T_peak_1132	354	.	9.98198	35.43603	33.00388	111
chr1	7359439	7359799	KI280T_peak_1133	120	.	5.09285	12.01676	10.00976	206
chr1	7394691	7395112	KI280T_peak_1134	74	.	3.87056	7.44048	5.59956	153
chr1	7395983	7396160	KI280T_peak_1135	26	.	2.24085	2.62174	1.18643	96
chr1	7461830	7462775	KI280T_peak_1136	603	.	14.25997	60.30803	57.59944	216
chr1	7463445	7463649	KI280T_peak_1137	36	.	2.64828	3.65696	2.07876	34
chr1	7465690	7465879	KI280T_peak_1138	31	.	2.44457	3.12308	1.61074	125
chr1	7499285	7499919	KI280T_peak_1139	42	.	2.85199	4.22128	2.58602	129
chr1	7504392	7504558	KI280T_peak_1140	31	.	2.44457	3.12308	1.61074	137
chr1	7511913	7512156	KI280T_peak_1141	31	.	2.44457	3.12308	1.61074	107
chr1	7514529	7515260	KI280T_peak_1142	42	.	2.85199	4.22128	2.58602	207
chr1	7515479	7516153	KI280T_peak_1143	128	.	5.29656	12.84246	10.81216	254
chr1	7521598	7521831	KI280T_peak_1144	42	.	2.85199	4.22128	2.58602	88
chr1	7522694	7523256	KI280T_peak_1145	81	.	4.07428	8.15429	6.28156	196
chr1	7528873	7532901	KI280T_peak_1146	516	.	12.83397	51.66843	49.04760	2310
chr1	7533406	7533596	KI280T_peak_1147	26	.	2.24085	2.62174	1.18643	45
chr1	7533856	7534031	KI280T_peak_1148	36	.	2.64828	3.65696	2.07876	32
chr1	7534689	7535000	KI280T_peak_1149	31	.	2.44457	3.12308	1.61074	241
chr1	7535970	7536140	KI280T_peak_1150	21	.	2.03714	2.15532	0.81035	4
chr1	7538802	7539436	KI280T_peak_1151	96	.	4.48171	9.64313	7.71237	409
chr1	7543142	7543418	KI280T_peak_1152	31	.	2.44457	3.12308	1.61074	38
chr1	7545545	7545703	KI280T_peak_1153	42	.	2.85199	4.22128	2.58602	45
chr1	7578247	7578420	KI280T_peak_1154	21	.	2.03714	2.15532	0.81035	6
chr1	7586458	7586780	KI280T_peak_1155	42	.	2.85199	4.22128	2.58602	286
chr1	7590209	7590385	KI280T_peak_1156	26	.	2.24085	2.62174	1.18643	59
chr1	7593309	7593481	KI280T_peak_1157	42	.	2.85199	4.22128	2.58602	35
chr1	7599760	7600213	KI280T_peak_1158	145	.	5.70399	14.54184	12.46731	175
chr1	7608353	7608688	KI280T_peak_1159	42	.	2.85199	4.22128	2.58602	201
chr1	7609011	7611397	KI280T_peak_1160	120	.	5.09285	12.01676	10.00976	538
chr1	7611661	7613864	KI280T_peak_1161	199	.	6.92627	19.98686	17.79443	1087
chr1	7620446	7620688	KI280T_peak_1162	42	.	2.85199	4.22128	2.58602	197
chr1	7624072	7624235	KI280T_peak_1163	36	.	2.64828	3.65696	2.07876	147
chr1	7648127	7648310	KI280T_peak_1164	31	.	2.44457	3.12308	1.61074	23
chr1	7669849	7670253	KI280T_peak_1165	48	.	3.05571	4.81418	3.12891	230
chr1	7671218	7672165	KI280T_peak_1166	36	.	2.64828	3.65696	2.07876	779
chr1	7673174	7674152	KI280T_peak_1167	120	.	5.09285	12.01676	10.00976	547
chr1	7674922	7675178	KI280T_peak_1168	31	.	2.44457	3.12308	1.61074	79
chr1	7676414	7676706	KI280T_peak_1169	74	.	3.87056	7.44048	5.59956	184
chr1	7681014	7682586	KI280T_peak_1170	480	.	12.22283	48.06613	45.48367	578
chr1	7684827	7685066	KI280T_peak_1171	31	.	2.44457	3.12308	1.61074	19
chr1	7686760	7687035	KI280T_peak_1172	31	.	2.44457	3.12308	1.61074	12
chr1	7691756	7691955	KI280T_peak_1173	26	.	2.24085	2.62174	1.18643	36
chr1	7700881	7701092	KI280T_peak_1174	26	.	2.24085	2.62174	1.18643	103
chr1	7701307	7701953	KI280T_peak_1175	60	.	3.46314	6.07916	4.30909	573
chr1	7702188	7703263	KI280T_peak_1176	258	.	8.14856	25.88390	23.58902	818
chr1	7705041	7706798	KI280T_peak_1177	199	.	6.92627	19.98686	17.79443	687
chr1	7707093	7707861	KI280T_peak_1178	60	.	3.46314	6.07916	4.30909	512
chr1	7709077	7709488	KI280T_peak_1179	67	.	3.66685	6.74841	4.94153	165
chr1	7709820	7710128	KI280T_peak_1180	31	.	2.44457	3.12308	1.61074	287
chr1	7720571	7721082	KI280T_peak_1181	31	.	2.44457	3.12308	1.61074	127
chr1	7721788	7722132	KI280T_peak_1182	36	.	2.64828	3.65696	2.07876	36
chr1	7723263	7723701	KI280T_peak_1183	42	.	2.85199	4.22128	2.58602	169
chr1	7727430	7728218	KI280T_peak_1184	190	.	6.72256	19.04584	16.87179	341
chr1	7728795	7729017	KI280T_peak_1185	42	.	2.85199	4.22128	2.58602	116
chr1	7729417	7730086	KI280T_peak_1186	120	.	5.09285	12.01676	10.00976	352
chr1	7730554	7731118	KI280T_peak_1187	48	.	3.05571	4.81418	3.12891	114
chr1	7735726	7735917	KI280T_peak_1188	26	.	2.24085	2.62174	1.18643	29
chr1	7737056	7737215	KI280T_peak_1189	26	.	2.24085	2.62174	1.18643	10
chr1	7738600	7738762	KI280T_peak_1190	26	.	2.24085	2.62174	1.18643	18
chr1	7740173	7740895	KI280T_peak_1191	96	.	4.48171	9.64313	7.71237	381
chr1	7741474	7741750	KI280T_peak_1192	26	.	2.24085	2.62174	1.18643	37
chr1	7742539	7742824	KI280T_peak_1193	31	.	2.44457	3.12308	1.61074	255
chr1	7762327	7762650	KI280T_peak_1194	26	.	2.24085	2.62174	1.18643	309
chr1	7763889	7765710	KI280T_peak_1195	705	.	15.88968	70.54979	67.74437	828
chr1	7812625	7813176	KI280T_peak_1196	31	.	2.44457	3.12308	1.61074	185
chr1	7829858	7830093	KI280T_peak_1197	26	.	2.24085	2.62174	1.18643	111
chr1	7830429	7832130	KI280T_peak_1198	504	.	12.63026	50.46069	47.85258	894
chr1	7842019	7842422	KI280T_peak_1199	42	.	2.85199	4.22128	2.58602	299
chr1	7843137	7845057	KI280T_peak_1200	1354	.	25.26052	135.44765	132.13176	924
chr1	7916473	7916684	KI280T_peak_1201	74	.	3.87056	7.44048	5.59956	77
chr1	7962748	7963064	KI280T_peak_1202	60	.	3.46314	6.07916	4.30909	275
chr1	8000437	8002050	KI280T_peak_1203	248	.	7.94484	24.87275	22.59422	467
chr1	8002360	8003529	KI280T_peak_1204	81	.	4.07428	8.15429	6.28156	316
chr1	8009001	8009216	KI280T_peak_1205	81	.	4.07428	8.15429	6.28156	170
chr1	8010976	8011138	KI280T_peak_1206	31	.	2.44457	3.12308	1.61074	105
chr1	8013032	8013246	KI280T_peak_1207	48	.	3.05571	4.81418	3.12891	156
chr1	8013579	8015041	KI280T_peak_1208	641	.	14.87111	64.10482	61.35969	783
chr1	8016902	8017210	KI280T_peak_1209	31	.	2.44457	3.12308	1.61074	167
chr1	8019688	8019890	KI280T_peak_1210	36	.	2.64828	3.65696	2.07876	128
chr1	8020939	8022343	KI280T_peak_1211	1997	.	33.61279	199.73355	196.00928	728
chr1	8023423	8023633	KI280T_peak_1212	31	.	2.44457	3.12308	1.61074	75
chr1	8035396	8035710	KI280T_peak_1213	154	.	5.90770	15.41440	13.31879	136
chr1	8042255	8042763	KI280T_peak_1214	81	.	4.07428	8.15429	6.28156	226
chr1	8061936	8062852	KI280T_peak_1215	54	.	3.25942	5.43397	3.70416	287
chr1	8063329	8063589	KI280T_peak_1216	31	.	2.44457	3.12308	1.61074	39
chr1	8064037	8066219	KI280T_peak_1217	565	.	13.64883	56.56660	53.89527	1031
chr1	8066803	8067482	KI280T_peak_1218	48	.	3.05571	4.81418	3.12891	584
chr1	8067858	8068059	KI280T_peak_1219	31	.	2.44457	3.12308	1.61074	164
chr1	8068332	8071585	KI280T_peak_1220	310	.	9.16712	31.09473	28.72177	2060
chr1	8071918	8072092	KI280T_peak_1221	26	.	2.24085	2.62174	1.18643	90
chr1	8072356	8077153	KI280T_peak_1222	289	.	8.75970	28.98034	26.63799	1753
chr1	8077478	8078307	KI280T_peak_1223	54	.	3.25942	5.43397	3.70416	337
chr1	8078475	8088135	KI280T_peak_1224	948	.	19.55653	94.83945	91.82386	7957
chr1	8088371	8088543	KI280T_peak_1225	21	.	2.03714	2.15532	0.81035	14
chr1	8100581	8100991	KI280T_peak_1226	120	.	5.09285	12.01676	10.00976	286
chr1	8107342	8107751	KI280T_peak_1227	26	.	2.24085	2.62174	1.18643	35
chr1	8119487	8119718	KI280T_peak_1228	36	.	2.64828	3.65696	2.07876	14
chr1	8121295	8122620	KI280T_peak_1229	120	.	5.09285	12.01676	10.00976	198
chr1	8130535	8130745	KI280T_peak_1230	26	.	2.24085	2.62174	1.18643	143
chr1	8133472	8133897	KI280T_peak_1231	48	.	3.05571	4.81418	3.12891	185
chr1	8135472	8136044	KI280T_peak_1232	88	.	4.27799	8.88881	6.98619	139
chr1	8136349	8136593	KI280T_peak_1233	31	.	2.44457	3.12308	1.61074	106
chr1	8136871	8138999	KI280T_peak_1234	279	.	8.55598	27.93794	25.61122	1508
chr1	8149653	8150868	KI280T_peak_1235	88	.	4.27799	8.88881	6.98619	762
chr1	8151115	8151340	KI280T_peak_1236	31	.	2.44457	3.12308	1.61074	84
chr1	8154384	8155467	KI280T_peak_1237	136	.	5.50028	13.68435	11.63150	572
chr1	8156232	8156570	KI280T_peak_1238	67	.	3.66685	6.74841	4.94153	89
chr1	8156952	8158211	KI280T_peak_1239	96	.	4.48171	9.64313	7.71237	830
chr1	8164503	8165045	KI280T_peak_1240	48	.	3.05571	4.81418	3.12891	275
chr1	8194688	8194885	KI280T_peak_1241	31	.	2.44457	3.12308	1.61074	39
chr1	8195647	8196172	KI280T_peak_1242	88	.	4.27799	8.88881	6.98619	388
chr1	8197721	8198365	KI280T_peak_1243	81	.	4.07428	8.15429	6.28156	376
chr1	8201996	8202176	KI280T_peak_1244	26	.	2.24085	2.62174	1.18643	25
chr1	8208052	8208254	KI280T_peak_1245	60	.	3.46314	6.07916	4.30909	114
chr1	8212696	8213680	KI280T_peak_1246	81	.	4.07428	8.15429	6.28156	218
chr1	8215777	8216343	KI280T_peak_1247	42	.	2.85199	4.22128	2.58602	260
chr1	8225974	8226253	KI280T_peak_1248	36	.	2.64828	3.65696	2.07876	154
chr1	8227767	8228386	KI280T_peak_1249	112	.	4.88913	11.20785	9.22511	446
chr1	8229347	8231084	KI280T_peak_1250	172	.	6.31513	17.20278	15.06687	729
chr1	8233234	8233438	KI280T_peak_1251	42	.	2.85199	4.22128	2.58602	102
chr1	8234126	8234669	KI280T_peak_1252	74	.	3.87056	7.44048	5.59956	482
chr1	8234951	8235455	KI280T_peak_1253	96	.	4.48171	9.64313	7.71237	69
chr1	8236231	8236440	KI280T_peak_1254	31	.	2.44457	3.12308	1.61074	176
chr1	8242630	8243096	KI280T_peak_1255	36	.	2.64828	3.65696	2.07876	340
chr1	8244132	8244653	KI280T_peak_1256	74	.	3.87056	7.44048	5.59956	467
chr1	8251856	8252040	KI280T_peak_1257	26	.	2.24085	2.62174	1.18643	158
chr1	8257686	8258407	KI280T_peak_1258	332	.	9.57455	33.24716	30.84425	294
chr1	8260018	8260229	KI280T_peak_1259	26	.	2.24085	2.62174	1.18643	38
chr1	8260429	8263940	KI280T_peak_1260	354	.	9.98198	35.43603	33.00388	1938
chr1	8270924	8273657	KI280T_peak_1261	365	.	10.18569	36.54367	34.09719	1090
chr1	8276890	8278065	KI280T_peak_1262	209	.	7.12999	20.94038	18.73005	623
chr1	8278736	8279144	KI280T_peak_1263	36	.	2.64828	3.65696	2.07876	100
chr1	8280253	8280557	KI280T_peak_1264	36	.	2.64828	3.65696	2.07876	276
chr1	8282006	8282343	KI280T_peak_1265	36	.	2.64828	3.65696	2.07876	120
chr1	8285023	8285536	KI280T_peak_1266	31	.	2.44457	3.12308	1.61074	294
chr1	8298634	8299921	KI280T_peak_1267	67	.	3.66685	6.74841	4.94153	935
chr1	8317219	8317531	KI280T_peak_1268	36	.	2.64828	3.65696	2.07876	288
chr1	8317700	8317999	KI280T_peak_1269	67	.	3.66685	6.74841	4.94153	146
chr1	8318941	8320126	KI280T_peak_1270	209	.	7.12999	20.94038	18.73005	398
chr1	8327618	8328268	KI280T_peak_1271	74	.	3.87056	7.44048	5.59956	414
chr1	8341806	8343937	KI280T_peak_1272	145	.	5.70399	14.54184	12.46731	1702
chr1	8344677	8344895	KI280T_peak_1273	26	.	2.24085	2.62174	1.18643	153
chr1	8373830	8375204	KI280T_peak_1274	238	.	7.74113	23.87253	21.61050	718
chr1	8376544	8376901	KI280T_peak_1275	31	.	2.44457	3.12308	1.61074	56
chr1	8377751	8379044	KI280T_peak_1276	228	.	7.53741	22.88354	20.63846	445
chr1	8395386	8395658	KI280T_peak_1277	42	.	2.85199	4.22128	2.58602	66
chr1	8399526	8399766	KI280T_peak_1278	36	.	2.64828	3.65696	2.07876	71
chr1	8402863	8404269	KI280T_peak_1279	354	.	9.98198	35.43603	33.00388	842
chr1	8405503	8405916	KI280T_peak_1280	48	.	3.05571	4.81418	3.12891	209
chr1	8406122	8406301	KI280T_peak_1281	21	.	2.03714	2.15532	0.81035	23
chr1	8408607	8409581	KI280T_peak_1282	128	.	5.29656	12.84246	10.81216	561
chr1	8409877	8410581	KI280T_peak_1283	42	.	2.85199	4.22128	2.58602	185
chr1	8410838	8411202	KI280T_peak_1284	42	.	2.85199	4.22128	2.58602	163
chr1	8411396	8412447	KI280T_peak_1285	60	.	3.46314	6.07916	4.30909	268
chr1	8412791	8413237	KI280T_peak_1286	26	.	2.24085	2.62174	1.18643	161
chr1	8413421	8413753	KI280T_peak_1287	36	.	2.64828	3.65696	2.07876	146
chr1	8415416	8415882	KI280T_peak_1288	31	.	2.44457	3.12308	1.61074	20
chr1	8417507	8417692	KI280T_peak_1289	21	.	2.03714	2.15532	0.81035	134
chr1	8418306	8418871	KI280T_peak_1290	48	.	3.05571	4.81418	3.12891	269
chr1	8419029	8419706	KI280T_peak_1291	36	.	2.64828	3.65696	2.07876	321
chr1	8419920	8421913	KI280T_peak_1292	81	.	4.07428	8.15429	6.28156	1382
chr1	8424572	8424910	KI280T_peak_1293	42	.	2.85199	4.22128	2.58602	50
chr1	8433606	8435089	KI280T_peak_1294	289	.	8.75970	28.98034	26.63799	200
chr1	8440943	8441146	KI280T_peak_1295	26	.	2.24085	2.62174	1.18643	146
chr1	8441919	8442649	KI280T_peak_1296	67	.	3.66685	6.74841	4.94153	264
chr1	8455397	8455939	KI280T_peak_1297	67	.	3.66685	6.74841	4.94153	462
chr1	8456784	8457787	KI280T_peak_1298	209	.	7.12999	20.94038	18.73005	481
chr1	8462225	8462643	KI280T_peak_1299	48	.	3.05571	4.81418	3.12891	296
chr1	8468570	8469882	KI280T_peak_1300	136	.	5.50028	13.68435	11.63150	869
chr1	8470085	8470253	KI280T_peak_1301	21	.	2.03714	2.15532	0.81035	22
chr1	8470454	8470820	KI280T_peak_1302	26	.	2.24085	2.62174	1.18643	11
chr1	8472352	8472581	KI280T_peak_1303	48	.	3.05571	4.81418	3.12891	99
chr1	8473929	8474255	KI280T_peak_1304	26	.	2.24085	2.62174	1.18643	132
chr1	8479669	8481411	KI280T_peak_1305	67	.	3.66685	6.74841	4.94153	1001
chr1	8481663	8485187	KI280T_peak_1306	343	.	9.77827	34.33713	31.91957	1961
chr1	8487166	8488665	KI280T_peak_1307	112	.	4.88913	11.20785	9.22511	575
chr1	8489541	8489698	KI280T_peak_1308	26	.	2.24085	2.62174	1.18643	112
chr1	8499067	8499387	KI280T_peak_1309	36	.	2.64828	3.65696	2.07876	59
chr1	8503809	8503993	KI280T_peak_1310	26	.	2.24085	2.62174	1.18643	18
chr1	8514995	8515173	KI280T_peak_1311	21	.	2.03714	2.15532	0.81035	77
chr1	8515776	8517001	KI280T_peak_1312	81	.	4.07428	8.15429	6.28156	801
chr1	8524415	8525453	KI280T_peak_1313	48	.	3.05571	4.81418	3.12891	171
chr1	8525727	8526055	KI280T_peak_1314	31	.	2.44457	3.12308	1.61074	276
chr1	8532821	8533378	KI280T_peak_1315	36	.	2.64828	3.65696	2.07876	99
chr1	8536033	8536352	KI280T_peak_1316	36	.	2.64828	3.65696	2.07876	244
chr1	8537211	8537953	KI280T_peak_1317	120	.	5.09285	12.01676	10.00976	149
chr1	8538523	8538897	KI280T_peak_1318	96	.	4.48171	9.64313	7.71237	261
chr1	8540611	8541402	KI280T_peak_1319	48	.	3.05571	4.81418	3.12891	477
chr1	8552777	8553260	KI280T_peak_1320	54	.	3.25942	5.43397	3.70416	255
chr1	8569817	8570463	KI280T_peak_1321	36	.	2.64828	3.65696	2.07876	622
chr1	8583777	8584061	KI280T_peak_1322	42	.	2.85199	4.22128	2.58602	66
chr1	8585373	8586618	KI280T_peak_1323	758	.	16.70454	75.80570	72.95271	737
chr1	8587837	8588074	KI280T_peak_1324	26	.	2.24085	2.62174	1.18643	205
chr1	8600432	8601268	KI280T_peak_1325	67	.	3.66685	6.74841	4.94153	349
chr1	8611615	8611797	KI280T_peak_1326	36	.	2.64828	3.65696	2.07876	124
chr1	8612913	8613159	KI280T_peak_1327	42	.	2.85199	4.22128	2.58602	85
chr1	8619902	8620102	KI280T_peak_1328	26	.	2.24085	2.62174	1.18643	102
chr1	8620344	8621615	KI280T_peak_1329	112	.	4.88913	11.20785	9.22511	846
chr1	8623395	8624124	KI280T_peak_1330	48	.	3.05571	4.81418	3.12891	129
chr1	8637626	8637918	KI280T_peak_1331	42	.	2.85199	4.22128	2.58602	56
chr1	8640795	8641091	KI280T_peak_1332	67	.	3.66685	6.74841	4.94153	126
chr1	8650954	8651216	KI280T_peak_1333	54	.	3.25942	5.43397	3.70416	117
chr1	8655958	8656385	KI280T_peak_1334	136	.	5.50028	13.68435	11.63150	184
chr1	8658037	8659198	KI280T_peak_1335	199	.	6.92627	19.98686	17.79443	234
chr1	8663938	8664531	KI280T_peak_1336	36	.	2.64828	3.65696	2.07876	32
chr1	8689284	8690093	KI280T_peak_1337	96	.	4.48171	9.64313	7.71237	458
chr1	8720399	8721442	KI280T_peak_1338	181	.	6.51884	18.11768	15.96248	258
chr1	8723902	8724483	KI280T_peak_1339	120	.	5.09285	12.01676	10.00976	390
chr1	8725154	8725622	KI280T_peak_1340	26	.	2.24085	2.62174	1.18643	79
chr1	8726515	8726699	KI280T_peak_1341	21	.	2.03714	2.15532	0.81035	7
chr1	8728384	8728619	KI280T_peak_1342	42	.	2.85199	4.22128	2.58602	34
chr1	8730090	8730787	KI280T_peak_1343	42	.	2.85199	4.22128	2.58602	578
chr1	8730958	8731245	KI280T_peak_1344	36	.	2.64828	3.65696	2.07876	38
chr1	8739361	8739607	KI280T_peak_1345	42	.	2.85199	4.22128	2.58602	139
chr1	8740683	8741485	KI280T_peak_1346	48	.	3.05571	4.81418	3.12891	759
chr1	8747287	8747475	KI280T_peak_1347	42	.	2.85199	4.22128	2.58602	116
chr1	8761318	8761805	KI280T_peak_1348	74	.	3.87056	7.44048	5.59956	270
chr1	8762351	8762555	KI280T_peak_1349	48	.	3.05571	4.81418	3.12891	36
chr1	8762923	8763933	KI280T_peak_1350	641	.	14.87111	64.10482	61.35969	524
chr1	8772324	8772690	KI280T_peak_1351	48	.	3.05571	4.81418	3.12891	295
chr1	8773037	8773202	KI280T_peak_1352	26	.	2.24085	2.62174	1.18643	55
chr1	8786364	8786750	KI280T_peak_1353	48	.	3.05571	4.81418	3.12891	321
chr1	8871388	8871704	KI280T_peak_1354	42	.	2.85199	4.22128	2.58602	221
chr1	8874895	8875213	KI280T_peak_1355	36	.	2.64828	3.65696	2.07876	26
chr1	8875617	8876163	KI280T_peak_1356	96	.	4.48171	9.64313	7.71237	349
chr1	8876546	8879047	KI280T_peak_1357	893	.	18.74168	89.30525	86.33531	1217
chr1	8881119	8881278	KI280T_peak_1358	26	.	2.24085	2.62174	1.18643	21
chr1	8882056	8882239	KI280T_peak_1359	36	.	2.64828	3.65696	2.07876	151
chr1	8882683	8883367	KI280T_peak_1360	81	.	4.07428	8.15429	6.28156	324
chr1	8885942	8886719	KI280T_peak_1361	516	.	12.83397	51.66843	49.04760	357
chr1	8889093	8890130	KI280T_peak_1362	120	.	5.09285	12.01676	10.00976	509
chr1	8894124	8894346	KI280T_peak_1363	21	.	2.03714	2.15532	0.81035	119
chr1	8896259	8896584	KI280T_peak_1364	36	.	2.64828	3.65696	2.07876	313
chr1	8908408	8909574	KI280T_peak_1365	541	.	13.24140	54.10428	51.45820	561
chr1	8919630	8920005	KI280T_peak_1366	81	.	4.07428	8.15429	6.28156	70
chr1	8922699	8922928	KI280T_peak_1367	31	.	2.44457	3.12308	1.61074	123
chr1	8926434	8926851	KI280T_peak_1368	48	.	3.05571	4.81418	3.12891	349
chr1	8929327	8929764	KI280T_peak_1369	54	.	3.25942	5.43397	3.70416	236
chr1	8930696	8932362	KI280T_peak_1370	60	.	3.46314	6.07916	4.30909	822
chr1	8932935	8934366	KI280T_peak_1371	578	.	13.85254	57.80745	55.12363	913
chr1	8935718	8936292	KI280T_peak_1372	31	.	2.44457	3.12308	1.61074	23
chr1	8936554	8941875	KI280T_peak_1373	1032	.	20.77882	103.27477	100.19234	2708
chr1	8943671	8943885	KI280T_peak_1374	36	.	2.64828	3.65696	2.07876	175
chr1	8944332	8944567	KI280T_peak_1375	54	.	3.25942	5.43397	3.70416	90
chr1	8945774	8945986	KI280T_peak_1376	26	.	2.24085	2.62174	1.18643	38
chr1	8949537	8951284	KI280T_peak_1377	228	.	7.53741	22.88354	20.63846	1155
chr1	8953863	8954023	KI280T_peak_1378	31	.	2.44457	3.12308	1.61074	20
chr1	8959815	8961012	KI280T_peak_1379	269	.	8.35227	26.90571	24.59474	356
chr1	8962756	8964726	KI280T_peak_1380	199	.	6.92627	19.98686	17.79443	1437
chr1	8967824	8969471	KI280T_peak_1381	128	.	5.29656	12.84246	10.81216	763
chr1	8970899	8971760	KI280T_peak_1382	74	.	3.87056	7.44048	5.59956	551
chr1	8973047	8973218	KI280T_peak_1383	42	.	2.85199	4.22128	2.58602	82
chr1	8973469	8974088	KI280T_peak_1384	67	.	3.66685	6.74841	4.94153	414
chr1	8976716	8977130	KI280T_peak_1385	31	.	2.44457	3.12308	1.61074	378
chr1	8977995	8978645	KI280T_peak_1386	104	.	4.68542	10.41640	8.45903	338
chr1	9022971	9023235	KI280T_peak_1387	60	.	3.46314	6.07916	4.30909	147
chr1	9030988	9031349	KI280T_peak_1388	42	.	2.85199	4.22128	2.58602	112
chr1	9034029	9035093	KI280T_peak_1389	238	.	7.74113	23.87253	21.61050	528
chr1	9039781	9040093	KI280T_peak_1390	48	.	3.05571	4.81418	3.12891	72
chr1	9045155	9045325	KI280T_peak_1391	31	.	2.44457	3.12308	1.61074	148
chr1	9045988	9046879	KI280T_peak_1392	238	.	7.74113	23.87253	21.61050	450
chr1	9047086	9049300	KI280T_peak_1393	54	.	3.25942	5.43397	3.70416	874
chr1	9049928	9050217	KI280T_peak_1394	31	.	2.44457	3.12308	1.61074	114
chr1	9061407	9062243	KI280T_peak_1395	248	.	7.94484	24.87275	22.59422	656
chr1	9064517	9065619	KI280T_peak_1396	289	.	8.75970	28.98034	26.63799	805
chr1	9067146	9067997	KI280T_peak_1397	60	.	3.46314	6.07916	4.30909	805
chr1	9068542	9068784	KI280T_peak_1398	36	.	2.64828	3.65696	2.07876	31
chr1	9069963	9070451	KI280T_peak_1399	54	.	3.25942	5.43397	3.70416	90
chr1	9071042	9071306	KI280T_peak_1400	48	.	3.05571	4.81418	3.12891	189
chr1	9075988	9076147	KI280T_peak_1401	26	.	2.24085	2.62174	1.18643	51
chr1	9097384	9098072	KI280T_peak_1402	120	.	5.09285	12.01676	10.00976	258
chr1	9099090	9099492	KI280T_peak_1403	42	.	2.85199	4.22128	2.58602	161
chr1	9101561	9101904	KI280T_peak_1404	26	.	2.24085	2.62174	1.18643	22
chr1	9104153	9105249	KI280T_peak_1405	81	.	4.07428	8.15429	6.28156	714
chr1	9105897	9106431	KI280T_peak_1406	48	.	3.05571	4.81418	3.12891	267
chr1	9118413	9118636	KI280T_peak_1407	21	.	2.03714	2.15532	0.81035	21
chr1	9121728	9122120	KI280T_peak_1408	36	.	2.64828	3.65696	2.07876	334
chr1	9122367	9122546	KI280T_peak_1409	60	.	3.46314	6.07916	4.30909	71
chr1	9122988	9123404	KI280T_peak_1410	67	.	3.66685	6.74841	4.94153	168
chr1	9124054	9125422	KI280T_peak_1411	120	.	5.09285	12.01676	10.00976	444
chr1	9126699	9126907	KI280T_peak_1412	42	.	2.85199	4.22128	2.58602	55
chr1	9127076	9127920	KI280T_peak_1413	269	.	8.35227	26.90571	24.59474	398
chr1	9128277	9128468	KI280T_peak_1414	26	.	2.24085	2.62174	1.18643	31
chr1	9129081	9130104	KI280T_peak_1415	181	.	6.51884	18.11768	15.96248	713
chr1	9131929	9132133	KI280T_peak_1416	36	.	2.64828	3.65696	2.07876	24
chr1	9138033	9138484	KI280T_peak_1417	81	.	4.07428	8.15429	6.28156	359
chr1	9138756	9139668	KI280T_peak_1418	96	.	4.48171	9.64313	7.71237	422
chr1	9140147	9141056	KI280T_peak_1419	81	.	4.07428	8.15429	6.28156	448
chr1	9144571	9146495	KI280T_peak_1420	228	.	7.53741	22.88354	20.63846	550
chr1	9158954	9159219	KI280T_peak_1421	31	.	2.44457	3.12308	1.61074	25
chr1	9160684	9162032	KI280T_peak_1422	172	.	6.31513	17.20278	15.06687	1073
chr1	9163698	9164228	KI280T_peak_1423	36	.	2.64828	3.65696	2.07876	403
chr1	9165539	9166652	KI280T_peak_1424	48	.	3.05571	4.81418	3.12891	446
chr1	9170628	9171335	KI280T_peak_1425	172	.	6.31513	17.20278	15.06687	293
chr1	9171532	9171693	KI280T_peak_1426	48	.	3.05571	4.81418	3.12891	38
chr1	9171896	9172352	KI280T_peak_1427	60	.	3.46314	6.07916	4.30909	203
chr1	9172691	9172864	KI280T_peak_1428	21	.	2.03714	2.15532	0.81035	38
chr1	9173341	9173601	KI280T_peak_1429	26	.	2.24085	2.62174	1.18643	24
chr1	9174845	9175214	KI280T_peak_1430	104	.	4.68542	10.41640	8.45903	229
chr1	9179713	9180128	KI280T_peak_1431	67	.	3.66685	6.74841	4.94153	230
chr1	9182312	9182663	KI280T_peak_1432	31	.	2.44457	3.12308	1.61074	174
chr1	9187087	9190601	KI280T_peak_1433	1552	.	27.90880	155.27457	151.82655	2212
chr1	9191042	9191269	KI280T_peak_1434	48	.	3.05571	4.81418	3.12891	114
chr1	9201323	9201517	KI280T_peak_1435	31	.	2.44457	3.12308	1.61074	177
chr1	9202231	9202714	KI280T_peak_1436	136	.	5.50028	13.68435	11.63150	273
chr1	9203363	9203665	KI280T_peak_1437	36	.	2.64828	3.65696	2.07876	59
chr1	9204554	9204763	KI280T_peak_1438	26	.	2.24085	2.62174	1.18643	14
chr1	9205006	9205853	KI280T_peak_1439	163	.	6.11142	16.30154	14.18548	453
chr1	9209969	9210208	KI280T_peak_1440	74	.	3.87056	7.44048	5.59956	51
chr1	9210399	9210817	KI280T_peak_1441	26	.	2.24085	2.62174	1.18643	391
chr1	9213727	9214001	KI280T_peak_1442	26	.	2.24085	2.62174	1.18643	32
chr1	9220278	9220520	KI280T_peak_1443	31	.	2.44457	3.12308	1.61074	188
chr1	9221676	9224276	KI280T_peak_1444	628	.	14.66740	62.83321	60.10015	1356
chr1	9224452	9225782	KI280T_peak_1445	81	.	4.07428	8.15429	6.28156	826
chr1	9229861	9230209	KI280T_peak_1446	48	.	3.05571	4.81418	3.12891	163
chr1	9239578	9240462	KI280T_peak_1447	88	.	4.27799	8.88881	6.98619	422
chr1	9240905	9244255	KI280T_peak_1448	354	.	9.98198	35.43603	33.00388	1417
chr1	9255487	9255794	KI280T_peak_1449	31	.	2.44457	3.12308	1.61074	92
chr1	9256349	9257164	KI280T_peak_1450	104	.	4.68542	10.41640	8.45903	351
chr1	9258654	9258908	KI280T_peak_1451	31	.	2.44457	3.12308	1.61074	157
chr1	9260564	9261458	KI280T_peak_1452	67	.	3.66685	6.74841	4.94153	126
chr1	9261641	9262598	KI280T_peak_1453	74	.	3.87056	7.44048	5.59956	485
chr1	9291769	9292257	KI280T_peak_1454	74	.	3.87056	7.44048	5.59956	90
chr1	9292914	9293787	KI280T_peak_1455	67	.	3.66685	6.74841	4.94153	446
chr1	9294073	9295564	KI280T_peak_1456	1032	.	20.77882	103.27477	100.19234	928
chr1	9298536	9298962	KI280T_peak_1457	60	.	3.46314	6.07916	4.30909	255
chr1	9299727	9300388	KI280T_peak_1458	209	.	7.12999	20.94038	18.73005	175
chr1	9302605	9303253	KI280T_peak_1459	104	.	4.68542	10.41640	8.45903	152
chr1	9304588	9305356	KI280T_peak_1460	104	.	4.68542	10.41640	8.45903	291
chr1	9307358	9307716	KI280T_peak_1461	60	.	3.46314	6.07916	4.30909	114
chr1	9309488	9310516	KI280T_peak_1462	96	.	4.48171	9.64313	7.71237	648
chr1	9323326	9323789	KI280T_peak_1463	54	.	3.25942	5.43397	3.70416	217
chr1	9324984	9325182	KI280T_peak_1464	31	.	2.44457	3.12308	1.61074	80
chr1	9335584	9335988	KI280T_peak_1465	60	.	3.46314	6.07916	4.30909	177
chr1	9340531	9341038	KI280T_peak_1466	145	.	5.70399	14.54184	12.46731	105
chr1	9341321	9341622	KI280T_peak_1467	42	.	2.85199	4.22128	2.58602	248
chr1	9343419	9343585	KI280T_peak_1468	36	.	2.64828	3.65696	2.07876	139
chr1	9350142	9351311	KI280T_peak_1469	248	.	7.94484	24.87275	22.59422	601
chr1	9351759	9355704	KI280T_peak_1470	528	.	13.03769	52.88299	50.24958	1130
chr1	9361818	9362002	KI280T_peak_1471	26	.	2.24085	2.62174	1.18643	46
chr1	9362858	9363442	KI280T_peak_1472	112	.	4.88913	11.20785	9.22511	404
chr1	9364080	9364424	KI280T_peak_1473	26	.	2.24085	2.62174	1.18643	179
chr1	9366372	9366606	KI280T_peak_1474	26	.	2.24085	2.62174	1.18643	6
chr1	9373640	9373980	KI280T_peak_1475	36	.	2.64828	3.65696	2.07876	74
chr1	9375288	9376794	KI280T_peak_1476	81	.	4.07428	8.15429	6.28156	704
chr1	9378051	9378411	KI280T_peak_1477	54	.	3.25942	5.43397	3.70416	265
chr1	9379925	9380375	KI280T_peak_1478	88	.	4.27799	8.88881	6.98619	224
chr1	9380665	9380935	KI280T_peak_1479	31	.	2.44457	3.12308	1.61074	118
chr1	9381356	9382278	KI280T_peak_1480	74	.	3.87056	7.44048	5.59956	335
chr1	9383185	9383913	KI280T_peak_1481	42	.	2.85199	4.22128	2.58602	283
chr1	9384803	9386986	KI280T_peak_1482	104	.	4.68542	10.41640	8.45903	1921
chr1	9388488	9388740	KI280T_peak_1483	21	.	2.03714	2.15532	0.81035	144
chr1	9388969	9389326	KI280T_peak_1484	31	.	2.44457	3.12308	1.61074	271
chr1	9389911	9390214	KI280T_peak_1485	48	.	3.05571	4.81418	3.12891	155
chr1	9399039	9399410	KI280T_peak_1486	42	.	2.85199	4.22128	2.58602	334
chr1	9402705	9402970	KI280T_peak_1487	48	.	3.05571	4.81418	3.12891	45
chr1	9405278	9405492	KI280T_peak_1488	48	.	3.05571	4.81418	3.12891	67
chr1	9409483	9409659	KI280T_peak_1489	31	.	2.44457	3.12308	1.61074	44
chr1	9410338	9410750	KI280T_peak_1490	54	.	3.25942	5.43397	3.70416	274
chr1	9411328	9411589	KI280T_peak_1491	31	.	2.44457	3.12308	1.61074	23
chr1	9415441	9416007	KI280T_peak_1492	48	.	3.05571	4.81418	3.12891	185
chr1	9418613	9419027	KI280T_peak_1493	31	.	2.44457	3.12308	1.61074	26
chr1	9420322	9420932	KI280T_peak_1494	31	.	2.44457	3.12308	1.61074	286
chr1	9421522	9422232	KI280T_peak_1495	54	.	3.25942	5.43397	3.70416	263
chr1	9423283	9423652	KI280T_peak_1496	36	.	2.64828	3.65696	2.07876	139
chr1	9431357	9431996	KI280T_peak_1497	104	.	4.68542	10.41640	8.45903	510
chr1	9444102	9444301	KI280T_peak_1498	26	.	2.24085	2.62174	1.18643	42
chr1	9444984	9445464	KI280T_peak_1499	67	.	3.66685	6.74841	4.94153	105
chr1	9446007	9446397	KI280T_peak_1500	31	.	2.44457	3.12308	1.61074	142
chr1	9455264	9455747	KI280T_peak_1501	36	.	2.64828	3.65696	2.07876	380
chr1	9458096	9458618	KI280T_peak_1502	74	.	3.87056	7.44048	5.59956	180
chr1	9459822	9460953	KI280T_peak_1503	321	.	9.37084	32.16629	29.77823	382
chr1	9461905	9462132	KI280T_peak_1504	26	.	2.24085	2.62174	1.18643	18
chr1	9466244	9466551	KI280T_peak_1505	112	.	4.88913	11.20785	9.22511	80
chr1	9472338	9474106	KI280T_peak_1506	457	.	11.81541	45.70021	43.14377	923
chr1	9478870	9479299	KI280T_peak_1507	48	.	3.05571	4.81418	3.12891	223
chr1	9485340	9487182	KI280T_peak_1508	163	.	6.11142	16.30154	14.18548	1200
chr1	9488237	9489853	KI280T_peak_1509	1250	.	23.83453	125.01207	121.76953	834
chr1	9490514	9490729	KI280T_peak_1510	31	.	2.44457	3.12308	1.61074	23
chr1	9492944	9493641	KI280T_peak_1511	42	.	2.85199	4.22128	2.58602	38
chr1	9493823	9494134	KI280T_peak_1512	36	.	2.64828	3.65696	2.07876	52
chr1	9494364	9494698	KI280T_peak_1513	31	.	2.44457	3.12308	1.61074	251
chr1	9495327	9496841	KI280T_peak_1514	209	.	7.12999	20.94038	18.73005	1298
chr1	9497602	9499712	KI280T_peak_1515	343	.	9.77827	34.33713	31.91957	1511
chr1	9500605	9502326	KI280T_peak_1516	219	.	7.33370	21.90605	19.67818	905
chr1	9502573	9503219	KI280T_peak_1517	42	.	2.85199	4.22128	2.58602	191
chr1	9503856	9504432	KI280T_peak_1518	136	.	5.50028	13.68435	11.63150	220
chr1	9507064	9507647	KI280T_peak_1519	48	.	3.05571	4.81418	3.12891	542
chr1	9507985	9509369	KI280T_peak_1520	128	.	5.29656	12.84246	10.81216	445
chr1	9509600	9509776	KI280T_peak_1521	31	.	2.44457	3.12308	1.61074	59
chr1	9511483	9511675	KI280T_peak_1522	26	.	2.24085	2.62174	1.18643	31
chr1	9515961	9516286	KI280T_peak_1523	42	.	2.85199	4.22128	2.58602	25
chr1	9532964	9533599	KI280T_peak_1524	219	.	7.33370	21.90605	19.67818	351
chr1	9536644	9537513	KI280T_peak_1525	209	.	7.12999	20.94038	18.73005	401
chr1	9550935	9551566	KI280T_peak_1526	136	.	5.50028	13.68435	11.63150	345
chr1	9555218	9555860	KI280T_peak_1527	74	.	3.87056	7.44048	5.59956	340
chr1	9560933	9561818	KI280T_peak_1528	258	.	8.14856	25.88390	23.58902	356
chr1	9579114	9579923	KI280T_peak_1529	60	.	3.46314	6.07916	4.30909	486
chr1	9580310	9580958	KI280T_peak_1530	42	.	2.85199	4.22128	2.58602	344
chr1	9582412	9582707	KI280T_peak_1531	48	.	3.05571	4.81418	3.12891	237
chr1	9598742	9600408	KI280T_peak_1532	1046	.	20.98253	104.69573	101.60235	680
chr1	9606583	9607172	KI280T_peak_1533	190	.	6.72256	19.04584	16.87179	283
chr1	9615219	9616275	KI280T_peak_1534	120	.	5.09285	12.01676	10.00976	386
chr1	9618572	9618780	KI280T_peak_1535	31	.	2.44457	3.12308	1.61074	43
chr1	9620349	9620600	KI280T_peak_1536	48	.	3.05571	4.81418	3.12891	53
chr1	9621153	9622316	KI280T_peak_1537	128	.	5.29656	12.84246	10.81216	621
chr1	9625922	9626138	KI280T_peak_1538	31	.	2.44457	3.12308	1.61074	33
chr1	9627770	9628971	KI280T_peak_1539	60	.	3.46314	6.07916	4.30909	1090
chr1	9648203	9649892	KI280T_peak_1540	852	.	18.13054	85.20369	82.26831	544
chr1	9650371	9650562	KI280T_peak_1541	42	.	2.85199	4.22128	2.58602	39
chr1	9651262	9652009	KI280T_peak_1542	74	.	3.87056	7.44048	5.59956	246
chr1	9652485	9652689	KI280T_peak_1543	36	.	2.64828	3.65696	2.07876	107
chr1	9653301	9654382	KI280T_peak_1544	81	.	4.07428	8.15429	6.28156	312
chr1	9655618	9656038	KI280T_peak_1545	36	.	2.64828	3.65696	2.07876	281
chr1	9656572	9656753	KI280T_peak_1546	42	.	2.85199	4.22128	2.58602	115
chr1	9658260	9658472	KI280T_peak_1547	36	.	2.64828	3.65696	2.07876	67
chr1	9672567	9672724	KI280T_peak_1548	26	.	2.24085	2.62174	1.18643	13
chr1	9675581	9675845	KI280T_peak_1549	26	.	2.24085	2.62174	1.18643	170
chr1	9686824	9688031	KI280T_peak_1550	269	.	8.35227	26.90571	24.59474	421
chr1	9689654	9690262	KI280T_peak_1551	60	.	3.46314	6.07916	4.30909	312
chr1	9704050	9704234	KI280T_peak_1552	31	.	2.44457	3.12308	1.61074	21
chr1	9711772	9713009	KI280T_peak_1553	81	.	4.07428	8.15429	6.28156	418
chr1	9714548	9714717	KI280T_peak_1554	48	.	3.05571	4.81418	3.12891	71
chr1	9731398	9731973	KI280T_peak_1555	54	.	3.25942	5.43397	3.70416	156
chr1	9746799	9750896	KI280T_peak_1556	468	.	12.01912	46.87953	44.31004	2882
chr1	9760344	9761207	KI280T_peak_1557	228	.	7.53741	22.88354	20.63846	251
chr1	9762168	9762500	KI280T_peak_1558	31	.	2.44457	3.12308	1.61074	191
chr1	9775036	9775529	KI280T_peak_1559	48	.	3.05571	4.81418	3.12891	367
chr1	9777151	9778054	KI280T_peak_1560	88	.	4.27799	8.88881	6.98619	704
chr1	9778916	9780089	KI280T_peak_1561	238	.	7.74113	23.87253	21.61050	462
chr1	9781658	9781854	KI280T_peak_1562	31	.	2.44457	3.12308	1.61074	163
chr1	9782188	9782438	KI280T_peak_1563	42	.	2.85199	4.22128	2.58602	152
chr1	9784944	9785288	KI280T_peak_1564	67	.	3.66685	6.74841	4.94153	283
chr1	9790742	9790966	KI280T_peak_1565	48	.	3.05571	4.81418	3.12891	22
chr1	9793241	9793597	KI280T_peak_1566	26	.	2.24085	2.62174	1.18643	269
chr1	9813278	9813690	KI280T_peak_1567	67	.	3.66685	6.74841	4.94153	212
chr1	9826824	9827285	KI280T_peak_1568	74	.	3.87056	7.44048	5.59956	169
chr1	9835863	9836021	KI280T_peak_1569	42	.	2.85199	4.22128	2.58602	126
chr1	9844297	9844890	KI280T_peak_1570	42	.	2.85199	4.22128	2.58602	210
chr1	9847528	9848034	KI280T_peak_1571	60	.	3.46314	6.07916	4.30909	363
chr1	9852339	9852930	KI280T_peak_1572	136	.	5.50028	13.68435	11.63150	236
chr1	9855936	9857667	KI280T_peak_1573	238	.	7.74113	23.87253	21.61050	880
chr1	9868802	9869867	KI280T_peak_1574	199	.	6.92627	19.98686	17.79443	526
chr1	9882657	9886372	KI280T_peak_1575	865	.	18.33425	86.56610	83.61904	3094
chr1	9886717	9887322	KI280T_peak_1576	31	.	2.44457	3.12308	1.61074	480
chr1	9887746	9888124	KI280T_peak_1577	88	.	4.27799	8.88881	6.98619	131
chr1	9896020	9896674	KI280T_peak_1578	31	.	2.44457	3.12308	1.61074	10
chr1	9926204	9926367	KI280T_peak_1579	31	.	2.44457	3.12308	1.61074	24
chr1	9927368	9928011	KI280T_peak_1580	60	.	3.46314	6.07916	4.30909	308
chr1	9932442	9932662	KI280T_peak_1581	21	.	2.03714	2.15532	0.81035	167
chr1	9934945	9935656	KI280T_peak_1582	74	.	3.87056	7.44048	5.59956	147
chr1	9937892	9938421	KI280T_peak_1583	154	.	5.90770	15.41440	13.31879	430
chr1	9944857	9945251	KI280T_peak_1584	42	.	2.85199	4.22128	2.58602	198
chr1	9948669	9948852	KI280T_peak_1585	26	.	2.24085	2.62174	1.18643	17
chr1	9950262	9951350	KI280T_peak_1586	120	.	5.09285	12.01676	10.00976	439
chr1	9951662	9951947	KI280T_peak_1587	26	.	2.24085	2.62174	1.18643	135
chr1	9952240	9953559	KI280T_peak_1588	145	.	5.70399	14.54184	12.46731	1161
chr1	9953971	9954649	KI280T_peak_1589	42	.	2.85199	4.22128	2.58602	375
chr1	9960371	9961540	KI280T_peak_1590	480	.	12.22283	48.06613	45.48367	282
chr1	9969183	9971515	KI280T_peak_1591	3679	.	53.37304	367.99255	363.38181	1391
chr1	9972873	9973110	KI280T_peak_1592	54	.	3.25942	5.43397	3.70416	122
chr1	10002022	10002183	KI280T_peak_1593	42	.	2.85199	4.22128	2.58602	88
chr1	10002409	10004072	KI280T_peak_1594	641	.	14.87111	64.10482	61.35969	1077
chr1	10004369	10004704	KI280T_peak_1595	31	.	2.44457	3.12308	1.61074	286
chr1	10010216	10011340	KI280T_peak_1596	332	.	9.57455	33.24716	30.84425	389
chr1	10020757	10021428	KI280T_peak_1597	54	.	3.25942	5.43397	3.70416	462
chr1	10057128	10057386	KI280T_peak_1598	67	.	3.66685	6.74841	4.94153	128
chr1	10078396	10078912	KI280T_peak_1599	128	.	5.29656	12.84246	10.81216	346
chr1	10091021	10091196	KI280T_peak_1600	31	.	2.44457	3.12308	1.61074	143
chr1	10092207	10094238	KI280T_peak_1601	1740	.	30.35337	174.05170	170.48421	623
chr1	10094662	10094838	KI280T_peak_1602	36	.	2.64828	3.65696	2.07876	125
chr1	10117529	10117696	KI280T_peak_1603	42	.	2.85199	4.22128	2.58602	104
chr1	10134070	10134947	KI280T_peak_1604	238	.	7.74113	23.87253	21.61050	555
chr1	10249749	10250087	KI280T_peak_1605	145	.	5.70399	14.54184	12.46731	157
chr1	10258469	10258648	KI280T_peak_1606	26	.	2.24085	2.62174	1.18643	108
chr1	10268816	10269042	KI280T_peak_1607	60	.	3.46314	6.07916	4.30909	89
chr1	10269766	10272190	KI280T_peak_1608	1339	.	25.05681	133.94617	130.64066	776
chr1	10272489	10272756	KI280T_peak_1609	31	.	2.44457	3.12308	1.61074	13
chr1	10340703	10340864	KI280T_peak_1610	21	.	2.03714	2.15532	0.81035	127
chr1	10343405	10343934	KI280T_peak_1611	42	.	2.85199	4.22128	2.58602	265
chr1	10370777	10371124	KI280T_peak_1612	31	.	2.44457	3.12308	1.61074	285
chr1	10372066	10372344	KI280T_peak_1613	21	.	2.03714	2.15532	0.81035	98
chr1	10437349	10437739	KI280T_peak_1614	120	.	5.09285	12.01676	10.00976	328
chr1	10445759	10445930	KI280T_peak_1615	21	.	2.03714	2.15532	0.81035	21
chr1	10458252	10459918	KI280T_peak_1616	1460	.	26.68652	146.05415	142.66710	767
chr1	10475265	10475638	KI280T_peak_1617	67	.	3.66685	6.74841	4.94153	136
chr1	10486223	10486401	KI280T_peak_1618	26	.	2.24085	2.62174	1.18643	40
chr1	10488047	10488491	KI280T_peak_1619	60	.	3.46314	6.07916	4.30909	247
chr1	10489949	10491492	KI280T_peak_1620	433	.	11.40798	43.36393	40.83389	772
chr1	10512252	10512797	KI280T_peak_1621	67	.	3.66685	6.74841	4.94153	187
chr1	10517384	10517548	KI280T_peak_1622	31	.	2.44457	3.12308	1.61074	139
chr1	10519192	10519468	KI280T_peak_1623	42	.	2.85199	4.22128	2.58602	204
chr1	10521537	10521709	KI280T_peak_1624	31	.	2.44457	3.12308	1.61074	148
chr1	10531663	10533537	KI280T_peak_1625	310	.	9.16712	31.09473	28.72177	975
chr1	10534446	10535808	KI280T_peak_1626	279	.	8.55598	27.93794	25.61122	516
chr1	10554517	10556900	KI280T_peak_1627	492	.	12.42655	49.25989	46.66453	814
chr1	10561568	10561779	KI280T_peak_1628	26	.	2.24085	2.62174	1.18643	82
chr1	10567532	10567939	KI280T_peak_1629	60	.	3.46314	6.07916	4.30909	154
chr1	10568757	10569041	KI280T_peak_1630	31	.	2.44457	3.12308	1.61074	33
chr1	10570710	10571241	KI280T_peak_1631	96	.	4.48171	9.64313	7.71237	394
chr1	10571504	10571764	KI280T_peak_1632	31	.	2.44457	3.12308	1.61074	102
chr1	10574413	10575050	KI280T_peak_1633	54	.	3.25942	5.43397	3.70416	250
chr1	10575557	10575881	KI280T_peak_1634	36	.	2.64828	3.65696	2.07876	291
chr1	10578919	10579743	KI280T_peak_1635	199	.	6.92627	19.98686	17.79443	405
chr1	10588040	10589023	KI280T_peak_1636	480	.	12.22283	48.06613	45.48367	528
chr1	10590096	10591596	KI280T_peak_1637	172	.	6.31513	17.20278	15.06687	442
chr1	10616179	10616358	KI280T_peak_1638	31	.	2.44457	3.12308	1.61074	57
chr1	10632868	10633037	KI280T_peak_1639	21	.	2.03714	2.15532	0.81035	87
chr1	10651696	10651886	KI280T_peak_1640	36	.	2.64828	3.65696	2.07876	40
chr1	10652613	10653147	KI280T_peak_1641	36	.	2.64828	3.65696	2.07876	248
chr1	10654205	10655380	KI280T_peak_1642	300	.	8.96341	30.03268	27.67494	506
chr1	10655715	10656666	KI280T_peak_1643	81	.	4.07428	8.15429	6.28156	543
chr1	10657674	10658677	KI280T_peak_1644	88	.	4.27799	8.88881	6.98619	793
chr1	10659021	10660029	KI280T_peak_1645	300	.	8.96341	30.03268	27.67494	480
chr1	10661211	10661716	KI280T_peak_1646	60	.	3.46314	6.07916	4.30909	352
chr1	10665919	10666524	KI280T_peak_1647	128	.	5.29656	12.84246	10.81216	401
chr1	10676587	10676758	KI280T_peak_1648	26	.	2.24085	2.62174	1.18643	12
chr1	10685106	10685312	KI280T_peak_1649	42	.	2.85199	4.22128	2.58602	84
chr1	10686449	10686685	KI280T_peak_1650	36	.	2.64828	3.65696	2.07876	24
chr1	10687469	10687771	KI280T_peak_1651	31	.	2.44457	3.12308	1.61074	63
chr1	10688236	10688414	KI280T_peak_1652	26	.	2.24085	2.62174	1.18643	9
chr1	10689838	10690011	KI280T_peak_1653	48	.	3.05571	4.81418	3.12891	47
chr1	10691943	10692244	KI280T_peak_1654	31	.	2.44457	3.12308	1.61074	52
chr1	10692781	10693014	KI280T_peak_1655	26	.	2.24085	2.62174	1.18643	7
chr1	10693384	10693851	KI280T_peak_1656	42	.	2.85199	4.22128	2.58602	163
chr1	10694531	10694980	KI280T_peak_1657	31	.	2.44457	3.12308	1.61074	340
chr1	10701524	10701725	KI280T_peak_1658	36	.	2.64828	3.65696	2.07876	59
chr1	10706428	10706594	KI280T_peak_1659	26	.	2.24085	2.62174	1.18643	11
chr1	10711169	10711601	KI280T_peak_1660	48	.	3.05571	4.81418	3.12891	364
chr1	10713180	10713700	KI280T_peak_1661	26	.	2.24085	2.62174	1.18643	169
chr1	10714628	10714845	KI280T_peak_1662	31	.	2.44457	3.12308	1.61074	17
chr1	10718366	10718686	KI280T_peak_1663	31	.	2.44457	3.12308	1.61074	84
chr1	10719314	10719683	KI280T_peak_1664	48	.	3.05571	4.81418	3.12891	325
chr1	10722882	10723220	KI280T_peak_1665	54	.	3.25942	5.43397	3.70416	193
chr1	10723763	10724240	KI280T_peak_1666	42	.	2.85199	4.22128	2.58602	166
chr1	10725323	10725682	KI280T_peak_1667	54	.	3.25942	5.43397	3.70416	317
chr1	10725853	10726499	KI280T_peak_1668	199	.	6.92627	19.98686	17.79443	291
chr1	10727269	10727654	KI280T_peak_1669	54	.	3.25942	5.43397	3.70416	209
chr1	10730446	10730791	KI280T_peak_1670	26	.	2.24085	2.62174	1.18643	215
chr1	10734795	10735163	KI280T_peak_1671	31	.	2.44457	3.12308	1.61074	158
chr1	10735462	10735619	KI280T_peak_1672	31	.	2.44457	3.12308	1.61074	113
chr1	10735805	10736619	KI280T_peak_1673	48	.	3.05571	4.81418	3.12891	50
chr1	10739459	10739946	KI280T_peak_1674	54	.	3.25942	5.43397	3.70416	306
chr1	10740443	10740922	KI280T_peak_1675	96	.	4.48171	9.64313	7.71237	377
chr1	10746093	10747167	KI280T_peak_1676	96	.	4.48171	9.64313	7.71237	600
chr1	10748414	10748576	KI280T_peak_1677	26	.	2.24085	2.62174	1.18643	93
chr1	10749932	10750372	KI280T_peak_1678	31	.	2.44457	3.12308	1.61074	77
chr1	10752022	10752835	KI280T_peak_1679	67	.	3.66685	6.74841	4.94153	195
chr1	10753185	10756305	KI280T_peak_1680	603	.	14.25997	60.30803	57.59944	1676
chr1	10756505	10756931	KI280T_peak_1681	36	.	2.64828	3.65696	2.07876	75
chr1	10757116	10757706	KI280T_peak_1682	112	.	4.88913	11.20785	9.22511	180
chr1	10758966	10759297	KI280T_peak_1683	36	.	2.64828	3.65696	2.07876	266
chr1	10763263	10763438	KI280T_peak_1684	21	.	2.03714	2.15532	0.81035	69
chr1	10764079	10765303	KI280T_peak_1685	88	.	4.27799	8.88881	6.98619	815
chr1	10774444	10774613	KI280T_peak_1686	36	.	2.64828	3.65696	2.07876	25
chr1	10785800	10785961	KI280T_peak_1687	21	.	2.03714	2.15532	0.81035	12
chr1	10786524	10786835	KI280T_peak_1688	42	.	2.85199	4.22128	2.58602	112
chr1	10797762	10798057	KI280T_peak_1689	31	.	2.44457	3.12308	1.61074	260
chr1	10812301	10812551	KI280T_peak_1690	36	.	2.64828	3.65696	2.07876	42
chr1	10813423	10813609	KI280T_peak_1691	26	.	2.24085	2.62174	1.18643	14
chr1	10815718	10816383	KI280T_peak_1692	54	.	3.25942	5.43397	3.70416	481
chr1	10822190	10822369	KI280T_peak_1693	42	.	2.85199	4.22128	2.58602	99
chr1	10844211	10844396	KI280T_peak_1694	21	.	2.03714	2.15532	0.81035	84
chr1	10848662	10849047	KI280T_peak_1695	128	.	5.29656	12.84246	10.81216	320
chr1	10854093	10855164	KI280T_peak_1696	36	.	2.64828	3.65696	2.07876	700
chr1	10856249	10857159	KI280T_peak_1697	104	.	4.68542	10.41640	8.45903	433
chr1	10864183	10864826	KI280T_peak_1698	48	.	3.05571	4.81418	3.12891	575
chr1	10875424	10875636	KI280T_peak_1699	21	.	2.03714	2.15532	0.81035	130
chr1	10885986	10886191	KI280T_peak_1700	31	.	2.44457	3.12308	1.61074	23
chr1	10891468	10891629	KI280T_peak_1701	31	.	2.44457	3.12308	1.61074	57
chr1	10896070	10896301	KI280T_peak_1702	42	.	2.85199	4.22128	2.58602	92
chr1	10916676	10916961	KI280T_peak_1703	36	.	2.64828	3.65696	2.07876	24
chr1	10917459	10917642	KI280T_peak_1704	31	.	2.44457	3.12308	1.61074	152
chr1	10926870	10928020	KI280T_peak_1705	81	.	4.07428	8.15429	6.28156	325
chr1	10934145	10934434	KI280T_peak_1706	54	.	3.25942	5.43397	3.70416	231
chr1	10939888	10940171	KI280T_peak_1707	31	.	2.44457	3.12308	1.61074	45
chr1	10950695	10951423	KI280T_peak_1708	54	.	3.25942	5.43397	3.70416	697
chr1	10960556	10962238	KI280T_peak_1709	112	.	4.88913	11.20785	9.22511	683
chr1	10963879	10964040	KI280T_peak_1710	31	.	2.44457	3.12308	1.61074	11
chr1	10969971	10970756	KI280T_peak_1711	36	.	2.64828	3.65696	2.07876	517
chr1	10999437	11000729	KI280T_peak_1712	54	.	3.25942	5.43397	3.70416	462
chr1	11002187	11002467	KI280T_peak_1713	67	.	3.66685	6.74841	4.94153	80
chr1	11002635	11002860	KI280T_peak_1714	36	.	2.64828	3.65696	2.07876	53
chr1	11003076	11003358	KI280T_peak_1715	31	.	2.44457	3.12308	1.61074	261
chr1	11004359	11004760	KI280T_peak_1716	60	.	3.46314	6.07916	4.30909	255
chr1	11007822	11008122	KI280T_peak_1717	21	.	2.03714	2.15532	0.81035	62
chr1	11021170	11021546	KI280T_peak_1718	154	.	5.90770	15.41440	13.31879	59
chr1	11025167	11026220	KI280T_peak_1719	88	.	4.27799	8.88881	6.98619	545
chr1	11028569	11028738	KI280T_peak_1720	21	.	2.03714	2.15532	0.81035	42
chr1	11035285	11036487	KI280T_peak_1721	163	.	6.11142	16.30154	14.18548	823
chr1	11037073	11037526	KI280T_peak_1722	48	.	3.05571	4.81418	3.12891	213
chr1	11040012	11040979	KI280T_peak_1723	120	.	5.09285	12.01676	10.00976	420
chr1	11071559	11073578	KI280T_peak_1724	838	.	17.92682	83.84613	80.92244	918
chr1	11097778	11098080	KI280T_peak_1725	104	.	4.68542	10.41640	8.45903	53
chr1	11113513	11113941	KI280T_peak_1726	26	.	2.24085	2.62174	1.18643	179
chr1	11114514	11115037	KI280T_peak_1727	54	.	3.25942	5.43397	3.70416	441
chr1	11119259	11121495	KI280T_peak_1728	1162	.	22.61224	116.21102	113.03144	917
chr1	11123304	11123580	KI280T_peak_1729	36	.	2.64828	3.65696	2.07876	123
chr1	11159200	11160788	KI280T_peak_1730	238	.	7.74113	23.87253	21.61050	488
chr1	11236249	11236838	KI280T_peak_1731	88	.	4.27799	8.88881	6.98619	425
chr1	11238182	11238418	KI280T_peak_1732	67	.	3.66685	6.74841	4.94153	156
chr1	11239144	11239962	KI280T_peak_1733	48	.	3.05571	4.81418	3.12891	364
chr1	11240155	11240761	KI280T_peak_1734	67	.	3.66685	6.74841	4.94153	502
chr1	11256116	11256313	KI280T_peak_1735	26	.	2.24085	2.62174	1.18643	125
chr1	11301837	11302074	KI280T_peak_1736	48	.	3.05571	4.81418	3.12891	37
chr1	11322119	11323520	KI280T_peak_1737	1324	.	24.85309	132.44820	129.15332	629
chr1	11331893	11334071	KI280T_peak_1738	990	.	20.16768	99.03748	95.98832	1344
chr1	11395476	11395654	KI280T_peak_1739	36	.	2.64828	3.65696	2.07876	120
chr1	11455093	11455373	KI280T_peak_1740	26	.	2.24085	2.62174	1.18643	44
chr1	11457624	11457793	KI280T_peak_1741	21	.	2.03714	2.15532	0.81035	126
chr1	11538710	11539316	KI280T_peak_1742	96	.	4.48171	9.64313	7.71237	195
chr1	11545300	11545675	KI280T_peak_1743	36	.	2.64828	3.65696	2.07876	25
chr1	11548399	11548709	KI280T_peak_1744	36	.	2.64828	3.65696	2.07876	180
chr1	11582709	11582947	KI280T_peak_1745	67	.	3.66685	6.74841	4.94153	70
chr1	11588695	11589042	KI280T_peak_1746	26	.	2.24085	2.62174	1.18643	206
chr1	11597098	11597267	KI280T_peak_1747	26	.	2.24085	2.62174	1.18643	164
chr1	11626441	11627025	KI280T_peak_1748	31	.	2.44457	3.12308	1.61074	480
chr1	11629527	11630241	KI280T_peak_1749	112	.	4.88913	11.20785	9.22511	154
chr1	11682425	11682604	KI280T_peak_1750	26	.	2.24085	2.62174	1.18643	9
chr1	11696044	11696263	KI280T_peak_1751	31	.	2.44457	3.12308	1.61074	79
chr1	11702325	11702778	KI280T_peak_1752	81	.	4.07428	8.15429	6.28156	218
chr1	11705885	11706204	KI280T_peak_1753	74	.	3.87056	7.44048	5.59956	78
chr1	11707854	11709357	KI280T_peak_1754	60	.	3.46314	6.07916	4.30909	1175
chr1	11709698	11711067	KI280T_peak_1755	399	.	10.79684	39.91736	37.42847	962
chr1	11712718	11716246	KI280T_peak_1756	692	.	15.68597	69.24946	66.45592	2137
chr1	11722223	11722670	KI280T_peak_1757	42	.	2.85199	4.22128	2.58602	347
chr1	11723626	11725436	KI280T_peak_1758	516	.	12.83397	51.66843	49.04760	662
chr1	11727237	11727781	KI280T_peak_1759	67	.	3.66685	6.74841	4.94153	239
chr1	11731589	11731772	KI280T_peak_1760	26	.	2.24085	2.62174	1.18643	30
chr1	11732007	11732178	KI280T_peak_1761	26	.	2.24085	2.62174	1.18643	141
chr1	11733055	11733462	KI280T_peak_1762	36	.	2.64828	3.65696	2.07876	300
chr1	11735425	11735733	KI280T_peak_1763	36	.	2.64828	3.65696	2.07876	194
chr1	11736613	11737125	KI280T_peak_1764	36	.	2.64828	3.65696	2.07876	212
chr1	11740296	11742195	KI280T_peak_1765	666	.	15.27854	66.66565	63.89618	1131
chr1	11742450	11742623	KI280T_peak_1766	21	.	2.03714	2.15532	0.81035	2
chr1	11764819	11765052	KI280T_peak_1767	31	.	2.44457	3.12308	1.61074	63
chr1	11779303	11780384	KI280T_peak_1768	145	.	5.70399	14.54184	12.46731	672
chr1	11790158	11790670	KI280T_peak_1769	36	.	2.64828	3.65696	2.07876	352
chr1	11792012	11792296	KI280T_peak_1770	31	.	2.44457	3.12308	1.61074	13
chr1	11792548	11793453	KI280T_peak_1771	128	.	5.29656	12.84246	10.81216	333
chr1	11795082	11799160	KI280T_peak_1772	641	.	14.87111	64.10482	61.35969	1054
chr1	11800807	11801283	KI280T_peak_1773	36	.	2.64828	3.65696	2.07876	195
chr1	11805941	11806270	KI280T_peak_1774	48	.	3.05571	4.81418	3.12891	76
chr1	11810582	11811092	KI280T_peak_1775	36	.	2.64828	3.65696	2.07876	77
chr1	11811952	11812333	KI280T_peak_1776	26	.	2.24085	2.62174	1.18643	195
chr1	11813630	11813855	KI280T_peak_1777	26	.	2.24085	2.62174	1.18643	222
chr1	11843593	11845943	KI280T_peak_1778	410	.	11.00055	41.05832	38.55546	1681
chr1	11846213	11846450	KI280T_peak_1779	31	.	2.44457	3.12308	1.61074	27
chr1	11846647	11852371	KI280T_peak_1780	504	.	12.63026	50.46069	47.85258	4448
chr1	11854682	11855322	KI280T_peak_1781	36	.	2.64828	3.65696	2.07876	448
chr1	11855481	11855904	KI280T_peak_1782	48	.	3.05571	4.81418	3.12891	360
chr1	11856077	11857221	KI280T_peak_1783	376	.	10.38941	37.65988	35.19910	587
chr1	11857714	11858031	KI280T_peak_1784	60	.	3.46314	6.07916	4.30909	240
chr1	11861255	11861424	KI280T_peak_1785	42	.	2.85199	4.22128	2.58602	69
chr1	11862186	11864378	KI280T_peak_1786	1018	.	20.57510	101.85805	98.78664	1427
chr1	11864580	11867504	KI280T_peak_1787	1772	.	30.76080	177.22282	173.63548	1439
chr1	11869319	11869561	KI280T_peak_1788	26	.	2.24085	2.62174	1.18643	26
chr1	11874585	11875587	KI280T_peak_1789	81	.	4.07428	8.15429	6.28156	831
chr1	11898188	11899029	KI280T_peak_1790	172	.	6.31513	17.20278	15.06687	745
chr1	11939711	11939923	KI280T_peak_1791	36	.	2.64828	3.65696	2.07876	133
chr1	11953994	11954309	KI280T_peak_1792	54	.	3.25942	5.43397	3.70416	204
chr1	11958348	11958663	KI280T_peak_1793	26	.	2.24085	2.62174	1.18643	2
chr1	11966680	11970664	KI280T_peak_1794	528	.	13.03769	52.88299	50.24958	1535
chr1	11970901	11971447	KI280T_peak_1795	31	.	2.44457	3.12308	1.61074	244
chr1	11972272	11974289	KI280T_peak_1796	332	.	9.57455	33.24716	30.84425	810
chr1	11978631	11979322	KI280T_peak_1797	209	.	7.12999	20.94038	18.73005	447
chr1	11985162	11987115	KI280T_peak_1798	784	.	17.11197	78.46547	75.58908	1389
chr1	11989891	11990361	KI280T_peak_1799	74	.	3.87056	7.44048	5.59956	223
chr1	11990733	11990899	KI280T_peak_1800	36	.	2.64828	3.65696	2.07876	82
chr1	11993463	11993644	KI280T_peak_1801	31	.	2.44457	3.12308	1.61074	61
chr1	11993960	11995235	KI280T_peak_1802	962	.	19.76025	96.23436	93.20760	700
chr1	11996158	11996344	KI280T_peak_1803	42	.	2.85199	4.22128	2.58602	65
chr1	11997568	11997757	KI280T_peak_1804	26	.	2.24085	2.62174	1.18643	182
chr1	12027292	12027501	KI280T_peak_1805	96	.	4.48171	9.64313	7.71237	47
chr1	12038293	12038764	KI280T_peak_1806	74	.	3.87056	7.44048	5.59956	328
chr1	12039043	12041450	KI280T_peak_1807	1294	.	24.44567	129.46291	126.18889	1312
chr1	12042039	12042226	KI280T_peak_1808	36	.	2.64828	3.65696	2.07876	24
chr1	12045042	12045219	KI280T_peak_1809	21	.	2.03714	2.15532	0.81035	33
chr1	12062173	12062539	KI280T_peak_1810	74	.	3.87056	7.44048	5.59956	238
chr1	12076275	12076638	KI280T_peak_1811	36	.	2.64828	3.65696	2.07876	230
chr1	12077377	12077786	KI280T_peak_1812	26	.	2.24085	2.62174	1.18643	52
chr1	12078701	12080236	KI280T_peak_1813	1032	.	20.77882	103.27477	100.19234	730
chr1	12082663	12082839	KI280T_peak_1814	36	.	2.64828	3.65696	2.07876	53
chr1	12091407	12091568	KI280T_peak_1815	26	.	2.24085	2.62174	1.18643	57
chr1	12111825	12112567	KI280T_peak_1816	258	.	8.14856	25.88390	23.58902	423
chr1	12112992	12113253	KI280T_peak_1817	26	.	2.24085	2.62174	1.18643	110
chr1	12117593	12117759	KI280T_peak_1818	36	.	2.64828	3.65696	2.07876	55
chr1	12127944	12128408	KI280T_peak_1819	48	.	3.05571	4.81418	3.12891	55
chr1	12139761	12139934	KI280T_peak_1820	36	.	2.64828	3.65696	2.07876	54
chr1	12153342	12153558	KI280T_peak_1821	31	.	2.44457	3.12308	1.61074	180
chr1	12169323	12169632	KI280T_peak_1822	31	.	2.44457	3.12308	1.61074	102
chr1	12169792	12170121	KI280T_peak_1823	42	.	2.85199	4.22128	2.58602	11
chr1	12171605	12172022	KI280T_peak_1824	42	.	2.85199	4.22128	2.58602	17
chr1	12172993	12173243	KI280T_peak_1825	67	.	3.66685	6.74841	4.94153	156
chr1	12175571	12175741	KI280T_peak_1826	31	.	2.44457	3.12308	1.61074	2
chr1	12176710	12177012	KI280T_peak_1827	48	.	3.05571	4.81418	3.12891	196
chr1	12178660	12178969	KI280T_peak_1828	74	.	3.87056	7.44048	5.59956	186
chr1	12183826	12184002	KI280T_peak_1829	42	.	2.85199	4.22128	2.58602	79
chr1	12184464	12187713	KI280T_peak_1830	145	.	5.70399	14.54184	12.46731	561
chr1	12187919	12188099	KI280T_peak_1831	31	.	2.44457	3.12308	1.61074	160
chr1	12188332	12188760	KI280T_peak_1832	26	.	2.24085	2.62174	1.18643	266
chr1	12191701	12191880	KI280T_peak_1833	26	.	2.24085	2.62174	1.18643	138
chr1	12193023	12193657	KI280T_peak_1834	88	.	4.27799	8.88881	6.98619	97
chr1	12194960	12196012	KI280T_peak_1835	60	.	3.46314	6.07916	4.30909	979
chr1	12198302	12199068	KI280T_peak_1836	67	.	3.66685	6.74841	4.94153	723
chr1	12200814	12202022	KI280T_peak_1837	81	.	4.07428	8.15429	6.28156	774
chr1	12202244	12204582	KI280T_peak_1838	190	.	6.72256	19.04584	16.87179	1202
chr1	12204926	12205196	KI280T_peak_1839	36	.	2.64828	3.65696	2.07876	89
chr1	12205980	12206245	KI280T_peak_1840	36	.	2.64828	3.65696	2.07876	16
chr1	12207726	12208150	KI280T_peak_1841	36	.	2.64828	3.65696	2.07876	231
chr1	12209981	12213943	KI280T_peak_1842	199	.	6.92627	19.98686	17.79443	1023
chr1	12215063	12215273	KI280T_peak_1843	21	.	2.03714	2.15532	0.81035	134
chr1	12215527	12215737	KI280T_peak_1844	26	.	2.24085	2.62174	1.18643	143
chr1	12217848	12218234	KI280T_peak_1845	88	.	4.27799	8.88881	6.98619	165
chr1	12218616	12219063	KI280T_peak_1846	31	.	2.44457	3.12308	1.61074	138
chr1	12220718	12222776	KI280T_peak_1847	590	.	14.05626	59.05462	56.35843	1347
chr1	12222952	12223263	KI280T_peak_1848	54	.	3.25942	5.43397	3.70416	80
chr1	12223475	12223651	KI280T_peak_1849	26	.	2.24085	2.62174	1.18643	21
chr1	12224065	12224863	KI280T_peak_1850	81	.	4.07428	8.15429	6.28156	358
chr1	12225134	12231038	KI280T_peak_1851	653	.	15.07483	65.38232	62.62502	1894
chr1	12231293	12235892	KI280T_peak_1852	354	.	9.98198	35.43603	33.00388	2575
chr1	12236740	12236904	KI280T_peak_1853	48	.	3.05571	4.81418	3.12891	114
chr1	12237475	12241577	KI280T_peak_1854	190	.	6.72256	19.04584	16.87179	677
chr1	12242179	12243447	KI280T_peak_1855	120	.	5.09285	12.01676	10.00976	537
chr1	12243963	12246884	KI280T_peak_1856	300	.	8.96341	30.03268	27.67494	365
chr1	12247100	12248961	KI280T_peak_1857	67	.	3.66685	6.74841	4.94153	1090
chr1	12249151	12249318	KI280T_peak_1858	42	.	2.85199	4.22128	2.58602	32
chr1	12250782	12252496	KI280T_peak_1859	60	.	3.46314	6.07916	4.30909	388
chr1	12252669	12253395	KI280T_peak_1860	31	.	2.44457	3.12308	1.61074	99
chr1	12254059	12254856	KI280T_peak_1861	54	.	3.25942	5.43397	3.70416	639
chr1	12255629	12256022	KI280T_peak_1862	31	.	2.44457	3.12308	1.61074	326
chr1	12256706	12259894	KI280T_peak_1863	74	.	3.87056	7.44048	5.59956	199
chr1	12260358	12260585	KI280T_peak_1864	31	.	2.44457	3.12308	1.61074	60
chr1	12261744	12264617	KI280T_peak_1865	112	.	4.88913	11.20785	9.22511	2660
chr1	12264948	12266297	KI280T_peak_1866	120	.	5.09285	12.01676	10.00976	349
chr1	12266573	12269734	KI280T_peak_1867	628	.	14.66740	62.83321	60.10015	2451
chr1	12269912	12271444	KI280T_peak_1868	60	.	3.46314	6.07916	4.30909	499
chr1	12272805	12273069	KI280T_peak_1869	54	.	3.25942	5.43397	3.70416	101
chr1	12273497	12273788	KI280T_peak_1870	26	.	2.24085	2.62174	1.18643	32
chr1	12276400	12276856	KI280T_peak_1871	42	.	2.85199	4.22128	2.58602	276
chr1	12278530	12278735	KI280T_peak_1872	36	.	2.64828	3.65696	2.07876	55
chr1	12286182	12286474	KI280T_peak_1873	26	.	2.24085	2.62174	1.18643	258
chr1	12287714	12292040	KI280T_peak_1874	744	.	16.50083	74.48368	71.64264	2488
chr1	12292402	12292968	KI280T_peak_1875	228	.	7.53741	22.88354	20.63846	102
chr1	12295511	12295722	KI280T_peak_1876	31	.	2.44457	3.12308	1.61074	186
chr1	12297233	12297683	KI280T_peak_1877	31	.	2.44457	3.12308	1.61074	36
chr1	12299025	12299250	KI280T_peak_1878	31	.	2.44457	3.12308	1.61074	48
chr1	12304335	12304519	KI280T_peak_1879	42	.	2.85199	4.22128	2.58602	136
chr1	12308047	12308222	KI280T_peak_1880	26	.	2.24085	2.62174	1.18643	160
chr1	12319788	12320022	KI280T_peak_1881	21	.	2.03714	2.15532	0.81035	151
chr1	12331468	12331864	KI280T_peak_1882	36	.	2.64828	3.65696	2.07876	242
chr1	12332127	12332349	KI280T_peak_1883	31	.	2.44457	3.12308	1.61074	166
chr1	12348306	12348463	KI280T_peak_1884	21	.	2.03714	2.15532	0.81035	40
chr1	12352553	12352740	KI280T_peak_1885	36	.	2.64828	3.65696	2.07876	138
chr1	12368469	12368964	KI280T_peak_1886	26	.	2.24085	2.62174	1.18643	120
chr1	12372267	12372545	KI280T_peak_1887	42	.	2.85199	4.22128	2.58602	145
chr1	12399511	12401224	KI280T_peak_1888	88	.	4.27799	8.88881	6.98619	1503
chr1	12401429	12402140	KI280T_peak_1889	36	.	2.64828	3.65696	2.07876	353
chr1	12402330	12403105	KI280T_peak_1890	112	.	4.88913	11.20785	9.22511	408
chr1	12404352	12406425	KI280T_peak_1891	120	.	5.09285	12.01676	10.00976	539
chr1	12419196	12419621	KI280T_peak_1892	42	.	2.85199	4.22128	2.58602	164
chr1	12430916	12431386	KI280T_peak_1893	48	.	3.05571	4.81418	3.12891	287
chr1	12433858	12434027	KI280T_peak_1894	26	.	2.24085	2.62174	1.18643	123
chr1	12436848	12437157	KI280T_peak_1895	36	.	2.64828	3.65696	2.07876	259
chr1	12439961	12440407	KI280T_peak_1896	26	.	2.24085	2.62174	1.18643	192
chr1	12441523	12441692	KI280T_peak_1897	26	.	2.24085	2.62174	1.18643	33
chr1	12444573	12445521	KI280T_peak_1898	42	.	2.85199	4.22128	2.58602	780
chr1	12445907	12447138	KI280T_peak_1899	145	.	5.70399	14.54184	12.46731	517
chr1	12449699	12449901	KI280T_peak_1900	26	.	2.24085	2.62174	1.18643	129
chr1	12450833	12451476	KI280T_peak_1901	48	.	3.05571	4.81418	3.12891	76
chr1	12455070	12455268	KI280T_peak_1902	26	.	2.24085	2.62174	1.18643	3
chr1	12467280	12467793	KI280T_peak_1903	104	.	4.68542	10.41640	8.45903	384
chr1	12492629	12493027	KI280T_peak_1904	36	.	2.64828	3.65696	2.07876	131
chr1	12493374	12495199	KI280T_peak_1905	190	.	6.72256	19.04584	16.87179	1064
chr1	12495714	12496589	KI280T_peak_1906	154	.	5.90770	15.41440	13.31879	205
chr1	12496922	12497626	KI280T_peak_1907	81	.	4.07428	8.15429	6.28156	338
chr1	12498452	12499005	KI280T_peak_1908	48	.	3.05571	4.81418	3.12891	348
chr1	12499187	12499520	KI280T_peak_1909	26	.	2.24085	2.62174	1.18643	28
chr1	12506459	12507684	KI280T_peak_1910	67	.	3.66685	6.74841	4.94153	415
chr1	12508160	12510199	KI280T_peak_1911	136	.	5.50028	13.68435	11.63150	794
chr1	12512713	12512914	KI280T_peak_1912	31	.	2.44457	3.12308	1.61074	36
chr1	12513726	12515616	KI280T_peak_1913	387	.	10.59312	38.78449	36.30964	1048
chr1	12516141	12516639	KI280T_peak_1914	42	.	2.85199	4.22128	2.58602	62
chr1	12517246	12517587	KI280T_peak_1915	48	.	3.05571	4.81418	3.12891	305
chr1	12523520	12523733	KI280T_peak_1916	26	.	2.24085	2.62174	1.18643	144
chr1	12532942	12534032	KI280T_peak_1917	74	.	3.87056	7.44048	5.59956	508
chr1	12536091	12536265	KI280T_peak_1918	31	.	2.44457	3.12308	1.61074	36
chr1	12537634	12539716	KI280T_peak_1919	228	.	7.53741	22.88354	20.63846	590
chr1	12539916	12541507	KI280T_peak_1920	258	.	8.14856	25.88390	23.58902	1038
chr1	12543242	12543463	KI280T_peak_1921	36	.	2.64828	3.65696	2.07876	44
chr1	12545072	12547312	KI280T_peak_1922	365	.	10.18569	36.54367	34.09719	1811
chr1	12555505	12555729	KI280T_peak_1923	36	.	2.64828	3.65696	2.07876	134
chr1	12555944	12556911	KI280T_peak_1924	96	.	4.48171	9.64313	7.71237	471
chr1	12557152	12557406	KI280T_peak_1925	36	.	2.64828	3.65696	2.07876	47
chr1	12562391	12562905	KI280T_peak_1926	31	.	2.44457	3.12308	1.61074	470
chr1	12567105	12567357	KI280T_peak_1927	42	.	2.85199	4.22128	2.58602	188
chr1	12568297	12569035	KI280T_peak_1928	42	.	2.85199	4.22128	2.58602	481
chr1	12570442	12571163	KI280T_peak_1929	88	.	4.27799	8.88881	6.98619	505
chr1	12575677	12576041	KI280T_peak_1930	54	.	3.25942	5.43397	3.70416	243
chr1	12576405	12576679	KI280T_peak_1931	31	.	2.44457	3.12308	1.61074	135
chr1	12585057	12585414	KI280T_peak_1932	31	.	2.44457	3.12308	1.61074	345
chr1	12588017	12588283	KI280T_peak_1933	31	.	2.44457	3.12308	1.61074	225
chr1	12589322	12589496	KI280T_peak_1934	21	.	2.03714	2.15532	0.81035	7
chr1	12599360	12602099	KI280T_peak_1935	145	.	5.70399	14.54184	12.46731	966
chr1	12606379	12606621	KI280T_peak_1936	26	.	2.24085	2.62174	1.18643	75
chr1	12607298	12611217	KI280T_peak_1937	181	.	6.51884	18.11768	15.96248	2816
chr1	12611969	12613935	KI280T_peak_1938	67	.	3.66685	6.74841	4.94153	470
chr1	12614805	12615108	KI280T_peak_1939	42	.	2.85199	4.22128	2.58602	187
chr1	12616214	12617127	KI280T_peak_1940	67	.	3.66685	6.74841	4.94153	684
chr1	12617417	12617710	KI280T_peak_1941	36	.	2.64828	3.65696	2.07876	104
chr1	12618458	12618667	KI280T_peak_1942	31	.	2.44457	3.12308	1.61074	199
chr1	12619141	12619450	KI280T_peak_1943	54	.	3.25942	5.43397	3.70416	175
chr1	12619679	12620690	KI280T_peak_1944	60	.	3.46314	6.07916	4.30909	564
chr1	12620956	12621150	KI280T_peak_1945	31	.	2.44457	3.12308	1.61074	58
chr1	12623491	12623802	KI280T_peak_1946	31	.	2.44457	3.12308	1.61074	25
chr1	12625896	12626430	KI280T_peak_1947	36	.	2.64828	3.65696	2.07876	472
chr1	12626623	12627901	KI280T_peak_1948	48	.	3.05571	4.81418	3.12891	646
chr1	12628578	12628973	KI280T_peak_1949	31	.	2.44457	3.12308	1.61074	360
chr1	12631018	12631467	KI280T_peak_1950	36	.	2.64828	3.65696	2.07876	278
chr1	12632493	12633008	KI280T_peak_1951	42	.	2.85199	4.22128	2.58602	262
chr1	12633905	12634222	KI280T_peak_1952	96	.	4.48171	9.64313	7.71237	180
chr1	12637023	12637445	KI280T_peak_1953	31	.	2.44457	3.12308	1.61074	53
chr1	12638795	12639649	KI280T_peak_1954	60	.	3.46314	6.07916	4.30909	522
chr1	12640385	12640572	KI280T_peak_1955	36	.	2.64828	3.65696	2.07876	158
chr1	12642919	12643735	KI280T_peak_1956	60	.	3.46314	6.07916	4.30909	240
chr1	12644014	12644426	KI280T_peak_1957	26	.	2.24085	2.62174	1.18643	237
chr1	12644689	12646341	KI280T_peak_1958	74	.	3.87056	7.44048	5.59956	946
chr1	12646690	12646930	KI280T_peak_1959	26	.	2.24085	2.62174	1.18643	37
chr1	12648328	12648577	KI280T_peak_1960	54	.	3.25942	5.43397	3.70416	103
chr1	12651146	12651343	KI280T_peak_1961	42	.	2.85199	4.22128	2.58602	150
chr1	12651520	12653024	KI280T_peak_1962	54	.	3.25942	5.43397	3.70416	103
chr1	12653282	12654401	KI280T_peak_1963	60	.	3.46314	6.07916	4.30909	695
chr1	12654646	12658548	KI280T_peak_1964	705	.	15.88968	70.54979	67.74437	1325
chr1	12658757	12659711	KI280T_peak_1965	60	.	3.46314	6.07916	4.30909	342
chr1	12660003	12662501	KI280T_peak_1966	209	.	7.12999	20.94038	18.73005	2165
chr1	12662928	12664883	KI280T_peak_1967	269	.	8.35227	26.90571	24.59474	1625
chr1	12665053	12665453	KI280T_peak_1968	42	.	2.85199	4.22128	2.58602	249
chr1	12668613	12670365	KI280T_peak_1969	42	.	2.85199	4.22128	2.58602	702
chr1	12672540	12672926	KI280T_peak_1970	26	.	2.24085	2.62174	1.18643	136
chr1	12673503	12682048	KI280T_peak_1971	990	.	20.16768	99.03748	95.98832	2981
chr1	12682558	12682897	KI280T_peak_1972	60	.	3.46314	6.07916	4.30909	281
chr1	12685768	12686002	KI280T_peak_1973	31	.	2.44457	3.12308	1.61074	67
chr1	12688265	12688489	KI280T_peak_1974	26	.	2.24085	2.62174	1.18643	31
chr1	12690839	12691808	KI280T_peak_1975	60	.	3.46314	6.07916	4.30909	554
chr1	12692937	12693254	KI280T_peak_1976	31	.	2.44457	3.12308	1.61074	44
chr1	12696534	12696901	KI280T_peak_1977	48	.	3.05571	4.81418	3.12891	119
chr1	12705751	12705919	KI280T_peak_1978	26	.	2.24085	2.62174	1.18643	93
chr1	12709634	12710131	KI280T_peak_1979	48	.	3.05571	4.81418	3.12891	81
chr1	12710412	12710786	KI280T_peak_1980	26	.	2.24085	2.62174	1.18643	72
chr1	12718638	12719297	KI280T_peak_1981	88	.	4.27799	8.88881	6.98619	562
chr1	12720809	12721005	KI280T_peak_1982	36	.	2.64828	3.65696	2.07876	134
chr1	12725816	12725989	KI280T_peak_1983	31	.	2.44457	3.12308	1.61074	26
chr1	12735163	12735325	KI280T_peak_1984	26	.	2.24085	2.62174	1.18643	91
chr1	12736439	12736790	KI280T_peak_1985	21	.	2.03714	2.15532	0.81035	191
chr1	12761856	12762174	KI280T_peak_1986	31	.	2.44457	3.12308	1.61074	230
chr1	12762572	12762847	KI280T_peak_1987	26	.	2.24085	2.62174	1.18643	13
chr1	12774147	12774602	KI280T_peak_1988	36	.	2.64828	3.65696	2.07876	344
chr1	12779009	12779231	KI280T_peak_1989	26	.	2.24085	2.62174	1.18643	53
chr1	12786296	12787015	KI280T_peak_1990	36	.	2.64828	3.65696	2.07876	544
chr1	12787536	12787829	KI280T_peak_1991	31	.	2.44457	3.12308	1.61074	48
chr1	12803085	12803325	KI280T_peak_1992	36	.	2.64828	3.65696	2.07876	39
chr1	12815787	12816375	KI280T_peak_1993	31	.	2.44457	3.12308	1.61074	324
chr1	12819232	12819485	KI280T_peak_1994	42	.	2.85199	4.22128	2.58602	79
chr1	12820427	12820931	KI280T_peak_1995	36	.	2.64828	3.65696	2.07876	104
chr1	12821660	12821845	KI280T_peak_1996	42	.	2.85199	4.22128	2.58602	149
chr1	12835133	12835327	KI280T_peak_1997	42	.	2.85199	4.22128	2.58602	99
chr1	12835972	12836172	KI280T_peak_1998	36	.	2.64828	3.65696	2.07876	59
chr1	12848168	12848579	KI280T_peak_1999	42	.	2.85199	4.22128	2.58602	78
chr1	12857566	12857746	KI280T_peak_2000	26	.	2.24085	2.62174	1.18643	31
[truncated: 281,647 more rows]
