# Supplementary material for: Genomic and epigenomic integrative subtypes of renal cell carcinoma in a Japanese cohort
Source: Nat Commun. 2023 Dec 16;14:8383. doi: 10.1038/s41467-023-44159-1 (PMC10725467; doi:10.1038/s41467-023-44159-1)
Supplement: Supplementary file 6 — Source Data [file 41467_2023_44159_MOESM6_ESM.zip › Source_Data/Supplementary Figure6b_right.txt]

TFBS_chr	TFBS_start	TFBS_end	TFBS_name	TFBS_score	TFBS_strand	peak_chr	peak_start	peak_end	peak_id	feature	feat_start	feat_end	feat_strand	feat_anchor	distance	relative_location	gene_biotype	gene_id	gene_name	name	cc_1_score	cc_3_score	cc_1_bound	cc_3_bound	cc_1_cc_3_log2fc
GL000191.1	12746	12759	HNF1B_MA0153.2	6.21375	-	GL000191.1	12669	13171	cc_3	NA	NA	NA	NA	NA	NA	NA	NA	NA	NA	NA	0.0158	0.00903	0	0	0.26132
GL000191.1	88234	88247	HNF1B_MA0153.2	9.17584	-	GL000191.1	88092	89216	cc_1,cc_3	NA	NA	NA	NA	NA	NA	NA	NA	NA	NA	NA	0.03035	0.04327	0	0	-0.30236
GL000192.1	268265	268278	HNF1B_MA0153.2	6.59957	+	GL000192.1	267677	268517	cc_1,cc_3	NA	NA	NA	NA	NA	NA	NA	NA	NA	NA	NA	0.02462	0.00869	0	0	0.55774
GL000192.1	456553	456566	HNF1B_MA0153.2	7.15709	-	GL000192.1	456283	456714	cc_1	NA	NA	NA	NA	NA	NA	NA	NA	NA	NA	NA	0.02042	0.01119	0	0	0.32723
GL000192.1	482884	482897	HNF1B_MA0153.2	6.8583	+	GL000192.1	482126	483072	cc_1,cc_3	NA	NA	NA	NA	NA	NA	NA	NA	NA	NA	NA	0.04035	0.02551	0	0	0.37121
GL000192.1	505719	505732	HNF1B_MA0153.2	6.60537	+	GL000192.1	505576	507259	cc_1,cc_3	NA	NA	NA	NA	NA	NA	NA	NA	NA	NA	NA	0.05854	0.06088	0	0	-0.03983
GL000192.1	506567	506580	HNF1B_MA0153.2	6.38156	-	GL000192.1	505576	507259	cc_1,cc_3	NA	NA	NA	NA	NA	NA	NA	NA	NA	NA	NA	0.66978	0.67754	1	1	-0.01602
GL000194.1	115378	115391	HNF1B_MA0153.2	12.02992	+	GL000194.1	114324	115709	cc_1,cc_3	NA	NA	NA	NA	NA	NA	NA	NA	NA	NA	NA	0.11459	0.11015	0	0	0.04661
GL000194.1	189665	189678	HNF1B_MA0153.2	6.95343	+	GL000194.1	189646	191375	cc_1,cc_3	NA	NA	NA	NA	NA	NA	NA	NA	NA	NA	NA	0.02222	0.01692	0	0	0.17152
GL000195.1	12055	12068	HNF1B_MA0153.2	8.06092	+	GL000195.1	11932	12672	cc_1,cc_3	NA	NA	NA	NA	NA	NA	NA	NA	NA	NA	NA	0.11641	0.11469	0	0	0.01765
GL000195.1	12168	12181	HNF1B_MA0153.2	11.05496	+	GL000195.1	11932	12672	cc_1,cc_3	NA	NA	NA	NA	NA	NA	NA	NA	NA	NA	NA	0.2287	0.13663	1	0	0.65023
GL000195.1	46803	46816	HNF1B_MA0153.2	9.73731	+	GL000195.1	46604	47106	cc_3	NA	NA	NA	NA	NA	NA	NA	NA	NA	NA	NA	0.05442	0.03811	0	0	0.33134
GL000195.1	65518	65531	HNF1B_MA0153.2	6.78081	+	GL000195.1	65389	67097	cc_1,cc_3	NA	NA	NA	NA	NA	NA	NA	NA	NA	NA	NA	0.20483	0.25683	0	1	-0.29419
GL000195.1	74746	74759	HNF1B_MA0153.2	7.83378	-	GL000195.1	73992	75603	cc_1,cc_3	NA	NA	NA	NA	NA	NA	NA	NA	NA	NA	NA	2.8539	3.43333	1	1	-0.26455
GL000195.1	74951	74964	HNF1B_MA0153.2	6.78988	-	GL000195.1	73992	75603	cc_1,cc_3	NA	NA	NA	NA	NA	NA	NA	NA	NA	NA	NA	0.1509	0.21007	0	0	-0.41821
GL000195.1	86182	86195	HNF1B_MA0153.2	11.91381	-	GL000195.1	85917	87112	cc_1,cc_3	NA	NA	NA	NA	NA	NA	NA	NA	NA	NA	NA	0.30187	0.34718	1	1	-0.18725
GL000195.1	91348	91361	HNF1B_MA0153.2	6.48031	-	GL000195.1	91068	92518	cc_1,cc_3	NA	NA	NA	NA	NA	NA	NA	NA	NA	NA	NA	0.16113	0.08588	0	0	0.74698
GL000195.1	102799	102812	HNF1B_MA0153.2	6.47787	+	GL000195.1	102171	103964	cc_1,cc_3	NA	NA	NA	NA	NA	NA	NA	NA	NA	NA	NA	0.18329	0.1296	0	0	0.4299
GL000195.1	114849	114862	HNF1B_MA0153.2	7.30464	+	GL000195.1	114782	115660	cc_1,cc_3	NA	NA	NA	NA	NA	NA	NA	NA	NA	NA	NA	0.03516	0.03459	0	0	0.01372
GL000195.1	114981	114994	HNF1B_MA0153.2	8.31676	+	GL000195.1	114782	115660	cc_1,cc_3	NA	NA	NA	NA	NA	NA	NA	NA	NA	NA	NA	0.07443	0.0731	0	0	0.01942
GL000195.1	115274	115287	HNF1B_MA0153.2	8.53759	-	GL000195.1	114782	115660	cc_1,cc_3	NA	NA	NA	NA	NA	NA	NA	NA	NA	NA	NA	0.05716	0.04741	0	0	0.1821
GL000195.1	138464	138477	HNF1B_MA0153.2	11.91381	+	GL000195.1	137516	138688	cc_1,cc_3	NA	NA	NA	NA	NA	NA	NA	NA	NA	NA	NA	0.24227	0.22071	1	1	0.12131
GL000195.1	157736	157749	HNF1B_MA0153.2	6.78081	-	GL000195.1	156883	157787	cc_1,cc_3	NA	NA	NA	NA	NA	NA	NA	NA	NA	NA	NA	0.05385	0.03795	0	0	0.32462
GL000195.1	176277	176290	HNF1B_MA0153.2	9.73731	-	GL000195.1	175968	176871	cc_1,cc_3	NA	NA	NA	NA	NA	NA	NA	NA	NA	NA	NA	0.05471	0.06313	0	0	-0.14476
GL000195.1	178231	178244	HNF1B_MA0153.2	6.22925	+	GL000195.1	178168	178544	cc_1	NA	NA	NA	NA	NA	NA	NA	NA	NA	NA	NA	0.07195	0.03425	0	0	0.70983
GL000198.1	70667	70680	HNF1B_MA0153.2	9.04723	+	GL000198.1	70652	71303	cc_1,cc_3	NA	NA	NA	NA	NA	NA	NA	NA	NA	NA	NA	0.06382	0.03319	0	0	0.60958
GL000198.1	81809	81822	HNF1B_MA0153.2	9.48114	+	GL000198.1	81532	81862	cc_1	NA	NA	NA	NA	NA	NA	NA	NA	NA	NA	NA	0.07839	0.04004	0	0	0.66818
GL000200.1	154068	154081	HNF1B_MA0153.2	6.22842	+	GL000200.1	153939	154295	cc_3	NA	NA	NA	NA	NA	NA	NA	NA	NA	NA	NA	0.03257	0.03589	0	0	-0.0808
GL000202.1	13216	13229	HNF1B_MA0153.2	6.46056	+	GL000202.1	12784	13646	cc_1,cc_3	NA	NA	NA	NA	NA	NA	NA	NA	NA	NA	NA	0.15791	0.31404	0	1	-0.89009
GL000205.1	10786	10799	HNF1B_MA0153.2	7.30464	+	GL000205.1	10784	12331	cc_1,cc_3	NA	NA	NA	NA	NA	NA	NA	NA	NA	NA	NA	0.05844	0.03303	0	0	0.52347
GL000205.1	10918	10931	HNF1B_MA0153.2	8.31676	+	GL000205.1	10784	12331	cc_1,cc_3	NA	NA	NA	NA	NA	NA	NA	NA	NA	NA	NA	0.08744	0.08864	0	0	-0.01531
GL000205.1	11210	11223	HNF1B_MA0153.2	8.53759	-	GL000205.1	10784	12331	cc_1,cc_3	NA	NA	NA	NA	NA	NA	NA	NA	NA	NA	NA	0.03755	0.02409	0	0	0.34919
GL000205.1	34339	34352	HNF1B_MA0153.2	11.91381	+	GL000205.1	33242	34553	cc_1,cc_3	NA	NA	NA	NA	NA	NA	NA	NA	NA	NA	NA	0.48298	0.40648	1	1	0.23545
GL000205.1	34362	34375	HNF1B_MA0153.2	8.36619	+	GL000205.1	33242	34553	cc_1,cc_3	NA	NA	NA	NA	NA	NA	NA	NA	NA	NA	NA	0.48298	0.40611	1	1	0.23668
GL000205.1	53602	53615	HNF1B_MA0153.2	6.78081	-	GL000205.1	52985	53618	cc_1,cc_3	NA	NA	NA	NA	NA	NA	NA	NA	NA	NA	NA	0.04941	0.03301	0	0	0.35885
GL000205.1	69795	69808	HNF1B_MA0153.2	8.02526	+	GL000205.1	69738	69938	cc_3	NA	NA	NA	NA	NA	NA	NA	NA	NA	NA	NA	0.04439	0.03233	0	0	0.27516
GL000205.1	72143	72156	HNF1B_MA0153.2	9.73731	-	GL000205.1	71834	72721	cc_1,cc_3	NA	NA	NA	NA	NA	NA	NA	NA	NA	NA	NA	0.03859	0.04087	0	0	-0.05077
GL000205.1	132091	132104	HNF1B_MA0153.2	6.78365	+	GL000205.1	131303	132372	cc_1,cc_3	NA	NA	NA	NA	NA	NA	NA	NA	NA	NA	NA	0.07407	0.05418	0	0	0.32308
GL000205.1	173172	173185	HNF1B_MA0153.2	7.9925	-	GL000205.1	172483	173875	cc_1,cc_3	NA	NA	NA	NA	NA	NA	NA	NA	NA	NA	NA	0.14494	0.07256	0	0	0.80027
GL000212.1	1831	1844	HNF1B_MA0153.2	7.81707	-	GL000212.1	457	2379	cc_1,cc_3	NA	NA	NA	NA	NA	NA	NA	NA	NA	NA	NA	0.05549	0.02758	0	0	0.6137
GL000212.1	4974	4987	HNF1B_MA0153.2	7.42266	-	GL000212.1	4957	5519	cc_1,cc_3	NA	NA	NA	NA	NA	NA	NA	NA	NA	NA	NA	0.07053	0.02769	0	0	0.85766
GL000212.1	139817	139830	HNF1B_MA0153.2	9.89042	-	GL000212.1	139449	139966	cc_1	NA	NA	NA	NA	NA	NA	NA	NA	NA	NA	NA	0.05472	0.03044	0	0	0.52352
GL000214.1	1587	1600	HNF1B_MA0153.2	7.10578	+	GL000214.1	1576	2083	cc_3	NA	NA	NA	NA	NA	NA	NA	NA	NA	NA	NA	0.04275	0.04272	0	0	0.00064
GL000214.1	23830	23843	HNF1B_MA0153.2	7.23582	-	GL000214.1	22740	23983	cc_1,cc_3	NA	NA	NA	NA	NA	NA	NA	NA	NA	NA	NA	0.0959	0.05859	0	0	0.53208
GL000214.1	30035	30048	HNF1B_MA0153.2	11.51466	+	GL000214.1	29976	31228	cc_1,cc_3	NA	NA	NA	NA	NA	NA	NA	NA	NA	NA	NA	0.12129	0.07613	0	0	0.53235
GL000214.1	48437	48450	HNF1B_MA0153.2	7.58507	-	GL000214.1	46922	49069	cc_1,cc_3	NA	NA	NA	NA	NA	NA	NA	NA	NA	NA	NA	0.04694	0.02602	0	0	0.49522
GL000214.1	71399	71412	HNF1B_MA0153.2	6.40348	-	GL000214.1	71037	71537	cc_3	NA	NA	NA	NA	NA	NA	NA	NA	NA	NA	NA	0.07422	0.03863	0	0	0.64042
GL000214.1	80229	80242	HNF1B_MA0153.2	6.44481	+	GL000214.1	80005	80896	cc_1,cc_3	NA	NA	NA	NA	NA	NA	NA	NA	NA	NA	NA	0.06299	0.03611	0	0	0.52548
GL000216.1	100186	100199	HNF1B_MA0153.2	9.15044	+	GL000216.1	99682	100208	cc_1,cc_3	NA	NA	NA	NA	NA	NA	NA	NA	NA	NA	NA	0.02908	0.01318	0	0	0.50158
GL000218.1	4940	4953	HNF1B_MA0153.2	6.52157	-	GL000218.1	4781	4981	cc_3	NA	NA	NA	NA	NA	NA	NA	NA	NA	NA	NA	0.02489	0.01156	0	0	0.44783
GL000218.1	97760	97773	HNF1B_MA0153.2	12.02992	+	GL000218.1	96802	98068	cc_1,cc_3	NA	NA	NA	NA	NA	NA	NA	NA	NA	NA	NA	0.1701	0.17777	0	0	-0.05561
GL000218.1	103982	103995	HNF1B_MA0153.2	7.23582	+	GL000218.1	103665	104476	cc_1,cc_3	NA	NA	NA	NA	NA	NA	NA	NA	NA	NA	NA	0.04687	0.0283	0	0	0.43082
GL000218.1	158886	158899	HNF1B_MA0153.2	8.33892	-	GL000218.1	158869	159346	cc_1,cc_3	NA	NA	NA	NA	NA	NA	NA	NA	NA	NA	NA	0.04848	0.02142	0	0	0.66189
GL000218.1	158993	159006	HNF1B_MA0153.2	7.07833	+	GL000218.1	158869	159346	cc_1,cc_3	NA	NA	NA	NA	NA	NA	NA	NA	NA	NA	NA	0.05558	0.02403	0	0	0.71604
GL000219.1	32005	32018	HNF1B_MA0153.2	9.00873	+	GL000219.1	31741	32109	cc_1,cc_3	NA	NA	NA	NA	NA	NA	NA	NA	NA	NA	NA	0.05358	0.03318	0	0	0.43324
GL000219.1	42856	42869	HNF1B_MA0153.2	7.94388	+	GL000219.1	41668	42877	cc_1,cc_3	NA	NA	NA	NA	NA	NA	NA	NA	NA	NA	NA	0.07209	0.0759	0	0	-0.0555
GL000219.1	46191	46204	HNF1B_MA0153.2	11.51255	+	GL000219.1	44883	46369	cc_1,cc_3	NA	NA	NA	NA	NA	NA	NA	NA	NA	NA	NA	0.18816	0.41083	0	1	-1.03161
GL000219.1	46270	46283	HNF1B_MA0153.2	7.21035	+	GL000219.1	44883	46369	cc_1,cc_3	NA	NA	NA	NA	NA	NA	NA	NA	NA	NA	NA	0.12031	0.30858	0	1	-1.19855
GL000219.1	79439	79452	HNF1B_MA0153.2	7.39933	+	GL000219.1	79230	79748	cc_1,cc_3	NA	NA	NA	NA	NA	NA	NA	NA	NA	NA	NA	0.0582	0.05058	0	0	0.13847
GL000219.1	81886	81899	HNF1B_MA0153.2	7.26317	+	GL000219.1	81774	82077	cc_1,cc_3	NA	NA	NA	NA	NA	NA	NA	NA	NA	NA	NA	0.0522	0.03893	0	0	0.27187
GL000219.1	96543	96556	HNF1B_MA0153.2	8.63706	+	GL000219.1	96161	96631	cc_1,cc_3	NA	NA	NA	NA	NA	NA	NA	NA	NA	NA	NA	0.1456	0.39992	0	1	-1.31626
GL000219.1	175322	175335	HNF1B_MA0153.2	6.75098	+	GL000219.1	175240	175758	cc_1,cc_3	NA	NA	NA	NA	NA	NA	NA	NA	NA	NA	NA	0.10255	0.08597	0	0	0.20079
GL000220.1	36354	36367	HNF1B_MA0153.2	9.41994	-	GL000220.1	35963	36511	cc_3	NA	NA	NA	NA	NA	NA	NA	NA	NA	NA	NA	0.05281	0.0503	0	0	0.04727
GL000220.1	61400	61413	HNF1B_MA0153.2	8.85402	+	GL000220.1	61339	61961	cc_1,cc_3	NA	NA	NA	NA	NA	NA	NA	NA	NA	NA	NA	0.11656	0.06543	0	0	0.64618
GL000221.1	6764	6777	HNF1B_MA0153.2	6.44481	-	GL000221.1	6206	6964	cc_1,cc_3	NA	NA	NA	NA	NA	NA	NA	NA	NA	NA	NA	0.06039	0.02078	0	0	0.89844
GL000221.1	39338	39351	HNF1B_MA0153.2	7.87814	-	GL000221.1	39150	39443	cc_1	NA	NA	NA	NA	NA	NA	NA	NA	NA	NA	NA	0.09101	0.0336	0	0	0.98452
GL000221.1	86474	86487	HNF1B_MA0153.2	7.23582	+	GL000221.1	86460	86989	cc_1	NA	NA	NA	NA	NA	NA	NA	NA	NA	NA	NA	0.05357	0.02422	0	0	0.67405
GL000224.1	83466	83479	HNF1B_MA0153.2	9.56736	+	GL000224.1	83320	83809	cc_1,cc_3	NA	NA	NA	NA	NA	NA	NA	NA	NA	NA	NA	0.04989	0.03597	0	0	0.2964
GL000227.1	3830	3843	HNF1B_MA0153.2	6.76123	+	GL000227.1	3541	4033	cc_3	NA	NA	NA	NA	NA	NA	NA	NA	NA	NA	NA	0.03225	0.04657	0	0	-0.32176
GL000227.1	3851	3864	HNF1B_MA0153.2	8.46808	+	GL000227.1	3541	4033	cc_3	NA	NA	NA	NA	NA	NA	NA	NA	NA	NA	NA	0.02365	0.02743	0	0	-0.10782
GL000227.1	3891	3904	HNF1B_MA0153.2	8.31344	+	GL000227.1	3541	4033	cc_3	NA	NA	NA	NA	NA	NA	NA	NA	NA	NA	NA	0.0134	0.01897	0	0	-0.19512
GL000228.1	42915	42928	HNF1B_MA0153.2	6.78988	-	GL000228.1	42869	43981	cc_1,cc_3	NA	NA	NA	NA	NA	NA	NA	NA	NA	NA	NA	0.02532	0.03028	0	0	-0.13547
GL000232.1	2188	2201	HNF1B_MA0153.2	7.52436	-	GL000232.1	2048	3391	cc_1,cc_3	NA	NA	NA	NA	NA	NA	NA	NA	NA	NA	NA	0.02968	0.01563	0	0	0.4279
GL000232.1	2439	2452	HNF1B_MA0153.2	8.54306	+	GL000232.1	2048	3391	cc_1,cc_3	NA	NA	NA	NA	NA	NA	NA	NA	NA	NA	NA	0.10997	0.13175	0	0	-0.21573
GL000234.1	2288	2301	HNF1B_MA0153.2	6.23359	+	GL000234.1	2249	2511	cc_1	NA	NA	NA	NA	NA	NA	NA	NA	NA	NA	NA	0.05278	0.01596	0	0	0.92414
GL000236.1	22989	23002	HNF1B_MA0153.2	6.66992	-	GL000236.1	22383	23016	cc_3	NA	NA	NA	NA	NA	NA	NA	NA	NA	NA	NA	0.02249	0.04133	0	0	-0.4815
GL000237.1	11941	11954	HNF1B_MA0153.2	6.21375	-	GL000237.1	11873	13287	cc_1,cc_3	NA	NA	NA	NA	NA	NA	NA	NA	NA	NA	NA	0.17868	0.05816	0	0	1.2917
GL000237.1	15056	15069	HNF1B_MA0153.2	13.09815	+	GL000237.1	13924	15495	cc_1,cc_3	NA	NA	NA	NA	NA	NA	NA	NA	NA	NA	NA	0.11069	0.05905	0	0	0.69059
GL000239.1	2255	2268	HNF1B_MA0153.2	7.7032	+	GL000239.1	842	2548	cc_1,cc_3	NA	NA	NA	NA	NA	NA	NA	NA	NA	NA	NA	0.05504	0.01812	0	0	0.8914
GL000239.1	27474	27487	HNF1B_MA0153.2	6.78846	+	GL000239.1	27374	27802	cc_1,cc_3	NA	NA	NA	NA	NA	NA	NA	NA	NA	NA	NA	0.19212	0.07279	0	0	1.15023
GL000239.1	27642	27655	HNF1B_MA0153.2	6.78846	+	GL000239.1	27374	27802	cc_1,cc_3	NA	NA	NA	NA	NA	NA	NA	NA	NA	NA	NA	0.09865	0.042	0	0	0.88341
GL000241.1	36318	36331	HNF1B_MA0153.2	11.0089	-	GL000241.1	36208	37634	cc_1,cc_3	NA	NA	NA	NA	NA	NA	NA	NA	NA	NA	NA	0.0316	0.01406	0	0	0.5344
GL000242.1	15467	15480	HNF1B_MA0153.2	6.22965	+	GL000242.1	15241	15907	cc_1,cc_3	NA	NA	NA	NA	NA	NA	NA	NA	NA	NA	NA	0.02584	0.04717	0	0	-0.50491
chr1	103097	103110	HNF1B_MA0153.2	6.21375	-	chr1	102330	103469	cc_1,cc_3	gene	89294	133566	-	center	8531	PeakInsideFeature	NA	ENSG00000238009.2	RP11-34P13.7	any_internal	0.07776	0.08346	0	0	-0.07784
chr1	231778	231791	HNF1B_MA0153.2	6.45264	+	chr1	231099	232101	cc_1,cc_3	gene	228291	228775	-	start	2825	Upstream	NA	ENSG00000241670.2	AP006222.1	any_promoter	0.04573	0.03009	0	0	0.36017
chr1	245795	245808	HNF1B_MA0153.2	6.7509	+	chr1	245675	246833	cc_1,cc_3	gene	227614	267253	-	center	1179	PeakInsideFeature	NA	ENSG00000228463.4	AP006222.2	any_internal	0.04767	0.04887	0	0	-0.02361
chr1	396716	396729	HNF1B_MA0153.2	8.31344	-	chr1	396247	396890	cc_3	gene	317719	453948	+	center	10735	PeakInsideFeature	NA	ENSG00000237094.7	RP4-669L17.10	any_internal	0.0162	0.02042	0	0	-0.14048
chr1	396756	396769	HNF1B_MA0153.2	8.46808	-	chr1	396247	396890	cc_3	gene	317719	453948	+	center	10735	PeakInsideFeature	NA	ENSG00000237094.7	RP4-669L17.10	any_internal	0.02135	0.03537	0	0	-0.38081
chr1	396777	396790	HNF1B_MA0153.2	6.76123	-	chr1	396247	396890	cc_3	gene	317719	453948	+	center	10735	PeakInsideFeature	NA	ENSG00000237094.7	RP4-669L17.10	any_internal	0.02715	0.05516	0	0	-0.61961
chr1	405756	405769	HNF1B_MA0153.2	6.21375	+	chr1	405004	406603	cc_1,cc_3	gene	317719	453948	+	center	19970	PeakInsideFeature	NA	ENSG00000237094.7	RP4-669L17.10	any_internal	0.11061	0.17874	0	0	-0.58704
chr1	409195	409208	HNF1B_MA0153.2	8.09935	-	chr1	408372	409631	cc_1,cc_3	gene	317719	453948	+	center	23168	PeakInsideFeature	NA	ENSG00000237094.7	RP4-669L17.10	any_internal	0.59362	0.75991	1	1	-0.34344
chr1	409443	409456	HNF1B_MA0153.2	6.7509	-	chr1	408372	409631	cc_1,cc_3	gene	317719	453948	+	center	23168	PeakInsideFeature	NA	ENSG00000237094.7	RP4-669L17.10	any_internal	0.06078	0.12391	0	0	-0.79528
chr1	425357	425370	HNF1B_MA0153.2	6.32452	+	chr1	424543	425382	cc_1,cc_3	gene	317719	453948	+	end	28986	PeakInsideFeature	NA	ENSG00000237094.7	RP4-669L17.10	any_internal	0.03425	0.03483	0	0	-0.01404
chr1	470022	470035	HNF1B_MA0153.2	6.21375	+	chr1	469710	470057	cc_3	gene	470970	471355	+	start	1087	Upstream	NA	ENSG00000236679.2	RP4-669L17.1	any_promoter	0.0313	0.02073	0	0	0.29962
chr1	559238	559251	HNF1B_MA0153.2	6.32452	-	chr1	559135	559618	cc_1,cc_3	gene	564441	564813	+	start	5065	Upstream	NA	ENSG00000225972.1	MTND1P23	any_promoter	0.04938	0.04334	0	0	0.12208
chr1	567851	567864	HNF1B_MA0153.2	8.72433	-	chr1	567193	570293	cc_1,cc_3	gene	568914	569121	+	start	171	FeatureInsidePeak	NA	ENSG00000240409.1	MTATP8P1	any_promoter	15.46027	7.64421	1	1	1.01374
chr1	568876	568889	HNF1B_MA0153.2	9.20579	+	chr1	567193	570293	cc_1,cc_3	gene	568914	569121	+	start	171	FeatureInsidePeak	NA	ENSG00000240409.1	MTATP8P1	any_promoter	23.20106	12.3357	1	1	0.90998
chr1	569617	569630	HNF1B_MA0153.2	8.81465	-	chr1	567193	570293	cc_1,cc_3	gene	568914	569121	+	start	171	FeatureInsidePeak	NA	ENSG00000240409.1	MTATP8P1	any_promoter	19.6023	9.94861	1	1	0.97667
chr1	581012	581025	HNF1B_MA0153.2	6.7509	+	chr1	580815	582047	cc_1,cc_3	gene	536815	659930	-	center	16941	PeakInsideFeature	NA	ENSG00000230021.3	RP5-857K21.4	any_internal	0.06852	0.10637	0	0	-0.49001
chr1	581260	581273	HNF1B_MA0153.2	8.09935	+	chr1	580815	582047	cc_1,cc_3	gene	536815	659930	-	center	16941	PeakInsideFeature	NA	ENSG00000230021.3	RP5-857K21.4	any_internal	0.53102	0.76348	1	1	-0.50389
chr1	584701	584714	HNF1B_MA0153.2	6.21375	-	chr1	583804	585009	cc_1,cc_3	gene	536815	659930	-	center	13966	PeakInsideFeature	NA	ENSG00000230021.3	RP5-857K21.4	any_internal	0.14368	0.23223	0	1	-0.60859
chr1	593728	593741	HNF1B_MA0153.2	8.31344	+	chr1	593709	594190	cc_3	gene	536815	659930	-	center	4423	PeakInsideFeature	NA	ENSG00000230021.3	RP5-857K21.4	any_internal	0.01255	0.01707	0	0	-0.16372
chr1	796381	796394	HNF1B_MA0153.2	7.74076	-	chr1	796029	796635	cc_1	gene	762987	794826	+	end	1506	Downstream	NA	ENSG00000228794.4	RP11-206L10.11	distal_enhancer	0.042	0.02894	0	0	0.31248
chr1	847575	847588	HNF1B_MA0153.2	11.71789	+	chr1	847367	847713	cc_1,cc_3	gene	846814	850328	+	start	726	PeakInsideFeature	NA	ENSG00000230699.2	RP11-54O7.1	any_promoter	0.127	0.12966	0	0	-0.02502
chr1	848344	848357	HNF1B_MA0153.2	7.54836	-	chr1	848098	848689	cc_1,cc_3	gene	849550	850351	+	start	1157	Upstream	NA	ENSG00000241180.1	RP11-54O7.2	any_promoter	0.20526	0.29053	0	1	-0.45441
chr1	852107	852120	HNF1B_MA0153.2	6.96399	-	chr1	852008	852512	cc_3	gene	860259	879955	+	start	7999	Upstream	NA	ENSG00000187634.6	SAMD11	any_promoter	0.08363	0.10569	0	0	-0.26659
chr1	852201	852214	HNF1B_MA0153.2	9.45103	-	chr1	852008	852512	cc_3	gene	860259	879955	+	start	7999	Upstream	NA	ENSG00000187634.6	SAMD11	any_promoter	0.0902	0.10781	0	0	-0.20512
chr1	875842	875855	HNF1B_MA0153.2	6.72896	+	chr1	875395	878093	cc_1,cc_3	gene	860259	879955	+	end	3211	PeakInsideFeature	NA	ENSG00000187634.6	SAMD11	any_internal	0.27123	0.28258	1	1	-0.05423
chr1	954502	954515	HNF1B_MA0153.2	8.47726	+	chr1	954494	957038	cc_1,cc_3	gene	955502	991496	+	start	264	OverlapStart	NA	ENSG00000188157.9	AGRN	any_promoter	0.14967	0.14636	0	0	0.02759
chr1	1063943	1063956	HNF1B_MA0153.2	7.59261	+	chr1	1063630	1064985	cc_1,cc_3	gene	1072396	1079436	+	start	8089	Upstream	NA	ENSG00000223823.1	RP11-465B22.5	any_promoter	0.44902	0.5151	1	1	-0.18826
chr1	1091928	1091941	HNF1B_MA0153.2	6.3763	+	chr1	1091642	1091970	cc_1,cc_3	gene	1102483	1102578	+	start	10677	Upstream	NA	ENSG00000207730.1	MIR200B	distal_enhancer	0.12363	0.09235	0	0	0.34075
chr1	1100415	1100428	HNF1B_MA0153.2	8.15099	-	chr1	1099948	1101862	cc_1,cc_3	gene	1102483	1102578	+	start	1578	Upstream	NA	ENSG00000207730.1	MIR200B	any_promoter	0.76038	0.76458	1	1	-0.00769
chr1	1185914	1185927	HNF1B_MA0153.2	6.64889	+	chr1	1185261	1186555	cc_1,cc_3	gene	1185156	1186714	-	start	806	PeakInsideFeature	NA	ENSG00000260179.1	RP5-902P8.12	any_promoter	0.03664	0.03492	0	0	0.04079
chr1	1373554	1373567	HNF1B_MA0153.2	7.59587	+	chr1	1373356	1374183	cc_1,cc_3	gene	1365918	1369953	-	start	3816	Upstream	NA	ENSG00000225285.1	RP4-758J18.10	any_promoter	0.71598	0.79487	1	1	-0.14595
chr1	1511046	1511059	HNF1B_MA0153.2	9.91837	+	chr1	1509259	1511392	cc_1,cc_3	gene	1510354	1511373	+	start	29	FeatureInsidePeak	NA	ENSG00000215014.3	AL645728.1	any_promoter	0.05825	0.07331	0	0	-0.23972
chr1	1515835	1515848	HNF1B_MA0153.2	6.75098	+	chr1	1515758	1516094	cc_1,cc_3	gene	1515135	1515379	+	start	791	Downstream	NA	ENSG00000236684.1	AL645728.3	any_promoter	0.10041	0.13024	0	0	-0.30771
chr1	1714686	1714699	HNF1B_MA0153.2	8.12729	+	chr1	1714024	1714724	cc_1,cc_3	gene	1682670	1711896	-	start	2478	Upstream	NA	ENSG00000008130.11	NADK	any_promoter	0.10985	0.10786	0	0	0.02144
chr1	1758316	1758329	HNF1B_MA0153.2	6.792	+	chr1	1757998	1758515	cc_3	gene	1716728	1822495	-	center	11355	PeakInsideFeature	NA	ENSG00000078369.13	GNB1	any_internal	0.0332	0.06357	0	0	-0.60527
chr1	1813250	1813263	HNF1B_MA0153.2	6.85213	+	chr1	1812840	1813715	cc_1,cc_3	gene	1822909	1824097	+	start	9632	Upstream	NA	ENSG00000231050.1	RP1-140A9.1	any_promoter	0.1917	0.20181	0	0	-0.06577
chr1	1814798	1814811	HNF1B_MA0153.2	8.04317	+	chr1	1814495	1815019	cc_1,cc_3	gene	1822909	1824097	+	start	8152	Upstream	NA	ENSG00000231050.1	RP1-140A9.1	any_promoter	0.04244	0.03247	0	0	0.23056
chr1	1891704	1891717	HNF1B_MA0153.2	6.81702	+	chr1	1890915	1892010	cc_1,cc_3	gene	1853395	1935276	-	center	2873	PeakInsideFeature	NA	ENSG00000142609.13	C1orf222	any_internal	0.14054	0.17779	0	0	-0.29271
chr1	1946453	1946466	HNF1B_MA0153.2	11.23919	-	chr1	1946214	1947205	cc_1,cc_3	gene	1944651	1946969	-	start	260	OverlapStart	NA	ENSG00000233542.1	RP11-547D24.1	any_promoter	0.04668	0.03929	0	0	0.15683
chr1	2030874	2030887	HNF1B_MA0153.2	8.02792	-	chr1	2030646	2031064	cc_3	gene	1981908	2116834	+	center	18516	PeakInsideFeature	NA	ENSG00000067606.11	PRKCZ	any_internal	0.03892	0.04308	0	0	-0.09088
chr1	2069987	2070000	HNF1B_MA0153.2	7.95645	+	chr1	2069653	2070250	cc_1,cc_3	gene	1981908	2116834	+	center	20580	PeakInsideFeature	NA	ENSG00000067606.11	PRKCZ	any_internal	0.10897	0.11358	0	0	-0.04879
chr1	2139886	2139899	HNF1B_MA0153.2	9.01394	+	chr1	2138356	2140291	cc_1,cc_3	gene	2143961	2152177	+	start	4638	Upstream	NA	ENSG00000234396.3	RP11-181G12.4	any_promoter	1.48844	2.09829	1	1	-0.48845
chr1	2166251	2166264	HNF1B_MA0153.2	6.33522	-	chr1	2165627	2166493	cc_1,cc_3	gene	2160133	2241558	+	start	5927	PeakInsideFeature	NA	ENSG00000157933.9	SKI	any_internal	0.1064	0.1159	0	0	-0.10066
chr1	2179846	2179859	HNF1B_MA0153.2	7.35441	+	chr1	2179227	2180335	cc_1,cc_3	gene	2160133	2241558	+	start	19648	PeakInsideFeature	NA	ENSG00000157933.9	SKI	any_internal	0.07413	0.1076	0	0	-0.41946
chr1	2182412	2182425	HNF1B_MA0153.2	8.94009	+	chr1	2181868	2183091	cc_1,cc_3	gene	2160133	2241558	+	center	18366	PeakInsideFeature	NA	ENSG00000157933.9	SKI	any_internal	0.42535	0.46233	1	1	-0.11384
chr1	2211600	2211613	HNF1B_MA0153.2	9.51501	+	chr1	2210330	2211869	cc_1,cc_3	gene	2160133	2241558	+	center	10254	PeakInsideFeature	NA	ENSG00000157933.9	SKI	any_internal	0.1795	0.2393	0	1	-0.36998
chr1	3091452	3091465	HNF1B_MA0153.2	9.06413	-	chr1	3091443	3091801	cc_1,cc_3	gene	2985731	3355185	+	center	78836	PeakInsideFeature	NA	ENSG00000142611.12	PRDM16	any_internal	0.03294	0.02498	0	0	0.21296
chr1	3125751	3125764	HNF1B_MA0153.2	10.22758	-	chr1	3125598	3125900	cc_1	gene	2985731	3355185	+	center	44709	PeakInsideFeature	NA	ENSG00000142611.12	PRDM16	any_internal	0.02062	0.00952	0	0	0.4016
chr1	3136129	3136142	HNF1B_MA0153.2	11.61097	+	chr1	3135777	3136499	cc_1,cc_3	gene	2985731	3355185	+	center	34320	PeakInsideFeature	NA	ENSG00000142611.12	PRDM16	any_internal	0.4187	0.42792	1	1	-0.02967
chr1	3270669	3270682	HNF1B_MA0153.2	8.64466	-	chr1	3269519	3270800	cc_3	gene	2985731	3355185	+	end	85026	PeakInsideFeature	NA	ENSG00000142611.12	PRDM16	any_internal	0.01694	0.02688	0	0	-0.30644
chr1	3376313	3376326	HNF1B_MA0153.2	9.37892	+	chr1	3376014	3377678	cc_1,cc_3	gene	3370989	3397677	+	start	5857	PeakInsideFeature	NA	ENSG00000130762.10	ARHGEF16	any_internal	0.62479	0.94982	1	1	-0.58512
chr1	4143285	4143298	HNF1B_MA0153.2	7.511	+	chr1	4143168	4144490	cc_1,cc_3	NA	NA	NA	NA	NA	NA	NA	NA	NA	NA	NA	0.03932	0.04627	0	0	-0.14789
chr1	4143309	4143322	HNF1B_MA0153.2	7.98247	-	chr1	4143168	4144490	cc_1,cc_3	NA	NA	NA	NA	NA	NA	NA	NA	NA	NA	NA	0.03932	0.04627	0	0	-0.14789
chr1	4327709	4327722	HNF1B_MA0153.2	9.69236	+	chr1	4327279	4328487	cc_1,cc_3	NA	NA	NA	NA	NA	NA	NA	NA	NA	NA	NA	0.22974	0.22889	1	1	0.00482
chr1	4455986	4455999	HNF1B_MA0153.2	7.14259	+	chr1	4455260	4456991	cc_1,cc_3	gene	4472110	4484747	+	start	15985	Upstream	NA	ENSG00000235054.1	RP5-1166F10.1	distal_enhancer	0.27529	0.37737	1	1	-0.42209
chr1	4587828	4587841	HNF1B_MA0153.2	7.2151	+	chr1	4587665	4588343	cc_1	gene	4611794	4612205	-	end	23790	Downstream	NA	ENSG00000227169.2	RP1-37J18.1	distal_enhancer	0.02964	0.01123	0	0	0.59194
chr1	4625319	4625332	HNF1B_MA0153.2	9.06235	-	chr1	4625307	4627093	cc_1,cc_3	gene	4631607	4643481	+	start	5407	Upstream	NA	ENSG00000232596.1	RP1-37J18.2	any_promoter	0.03751	0.06271	0	0	-0.48824
chr1	4626249	4626262	HNF1B_MA0153.2	8.07725	-	chr1	4625307	4627093	cc_1,cc_3	gene	4631607	4643481	+	start	5407	Upstream	NA	ENSG00000232596.1	RP1-37J18.2	any_promoter	0.176	0.29625	0	1	-0.67633
chr1	4626298	4626311	HNF1B_MA0153.2	7.51575	-	chr1	4625307	4627093	cc_1,cc_3	gene	4631607	4643481	+	start	5407	Upstream	NA	ENSG00000232596.1	RP1-37J18.2	any_promoter	0.16278	0.28325	0	1	-0.71487
chr1	4644991	4645004	HNF1B_MA0153.2	7.6331	-	chr1	4644971	4646555	cc_1,cc_3	gene	4631607	4643481	+	end	2282	Downstream	NA	ENSG00000232596.1	RP1-37J18.2	distal_enhancer	0.01846	0.01341	0	0	0.17793
chr1	4645806	4645819	HNF1B_MA0153.2	6.33521	-	chr1	4644971	4646555	cc_1,cc_3	gene	4631607	4643481	+	end	2282	Downstream	NA	ENSG00000232596.1	RP1-37J18.2	distal_enhancer	0.01674	0.01278	0	0	0.14358
chr1	4687375	4687388	HNF1B_MA0153.2	10.26197	-	chr1	4686650	4687757	cc_1,cc_3	gene	4714791	4852594	+	start	27588	Upstream	NA	ENSG00000196581.6	AJAP1	distal_enhancer	0.05044	0.04887	0	0	0.03032
chr1	4733817	4733830	HNF1B_MA0153.2	7.51869	+	chr1	4733515	4733981	cc_1,cc_3	gene	4714791	4852594	+	start	18957	PeakInsideFeature	NA	ENSG00000196581.6	AJAP1	any_internal	0.0438	0.06223	0	0	-0.34214
chr1	4852841	4852854	HNF1B_MA0153.2	6.71281	-	chr1	4852728	4852954	cc_3	gene	4714791	4852594	+	end	247	Downstream	NA	ENSG00000196581.6	AJAP1	distal_enhancer	0.0454	0.04117	0	0	0.08932
chr1	5023193	5023206	HNF1B_MA0153.2	7.216	-	chr1	5022901	5023885	cc_1,cc_3	NA	NA	NA	NA	NA	NA	NA	NA	NA	NA	NA	0.0496	0.0524	0	0	-0.05311
chr1	5357650	5357663	HNF1B_MA0153.2	7.74058	-	chr1	5357313	5358092	cc_1,cc_3	NA	NA	NA	NA	NA	NA	NA	NA	NA	NA	NA	0.06381	0.01925	0	0	1.00402
chr1	5365533	5365546	HNF1B_MA0153.2	7.96623	+	chr1	5365207	5365772	cc_3	NA	NA	NA	NA	NA	NA	NA	NA	NA	NA	NA	0.02345	0.01627	0	0	0.23108
chr1	5535875	5535888	HNF1B_MA0153.2	7.01568	+	chr1	5535669	5535948	cc_1	gene	5553037	5554734	+	start	17229	Upstream	NA	ENSG00000260972.1	RP1-58B11.1	distal_enhancer	0.04928	0.02035	0	0	0.7111
chr1	5538041	5538054	HNF1B_MA0153.2	9.65219	-	chr1	5537776	5538437	cc_1	gene	5553037	5554734	+	start	14931	Upstream	NA	ENSG00000260972.1	RP1-58B11.1	distal_enhancer	0.02537	0.00971	0	0	0.53641
chr1	5574034	5574047	HNF1B_MA0153.2	7.70578	-	chr1	5573760	5574202	cc_3	gene	5553037	5554734	+	end	19247	Downstream	NA	ENSG00000260972.1	RP1-58B11.1	distal_enhancer	0.04728	0.06729	0	0	-0.35231
chr1	5712484	5712497	HNF1B_MA0153.2	9.24169	+	chr1	5712307	5712685	cc_3	gene	5647427	5728355	-	start	15859	PeakInsideFeature	NA	ENSG00000236948.1	RP11-154H17.1	any_internal	0.03504	0.0286	0	0	0.16351
chr1	5787353	5787366	HNF1B_MA0153.2	8.89427	+	chr1	5787140	5787428	cc_3	NA	NA	NA	NA	NA	NA	NA	NA	NA	NA	NA	0.01288	0.00712	0	0	0.23754
chr1	5956534	5956547	HNF1B_MA0153.2	8.85402	+	chr1	5956377	5957169	cc_1,cc_3	gene	5953898	5953984	-	start	2789	Upstream	NA	ENSG00000266687.1	AL356261.1	any_promoter	0.03428	0.02884	0	0	0.13871
chr1	6333724	6333737	HNF1B_MA0153.2	6.67752	+	chr1	6332625	6334096	cc_1,cc_3	gene	6324328	6454451	-	end	9032	PeakInsideFeature	NA	ENSG00000097021.15	ACOT7	any_internal	0.34215	0.48329	1	1	-0.46921
chr1	6413746	6413759	HNF1B_MA0153.2	7.77085	+	chr1	6413551	6414730	cc_1,cc_3	gene	6324328	6454451	-	center	24751	PeakInsideFeature	NA	ENSG00000097021.15	ACOT7	any_internal	0.19358	0.46095	0	1	-1.15242
chr1	6420098	6420111	HNF1B_MA0153.2	9.59376	+	chr1	6418829	6420437	cc_1,cc_3	gene	6324328	6454451	-	center	30244	PeakInsideFeature	NA	ENSG00000097021.15	ACOT7	any_internal	0.09055	0.14107	0	0	-0.52304
chr1	6736582	6736595	HNF1B_MA0153.2	6.479	-	chr1	6735847	6736750	cc_1,cc_3	gene	6694227	6761984	-	center	8193	PeakInsideFeature	NA	ENSG00000007923.11	DNAJC11	any_internal	0.0257	0.02591	0	0	-0.00596
chr1	6738174	6738187	HNF1B_MA0153.2	8.70754	+	chr1	6737993	6738349	cc_1,cc_3	gene	6694227	6761984	-	center	10066	PeakInsideFeature	NA	ENSG00000007923.11	DNAJC11	any_internal	0.0981	0.1504	0	0	-0.5106
chr1	6944913	6944926	HNF1B_MA0153.2	9.70568	-	chr1	6944595	6945075	cc_1,cc_3	gene	6845383	7829766	+	start	99452	PeakInsideFeature	NA	ENSG00000171735.14	CAMTA1	any_internal	0.1732	0.31754	0	1	-0.78912
chr1	6945732	6945745	HNF1B_MA0153.2	8.68986	-	chr1	6945478	6946212	cc_1,cc_3	gene	6845383	7829766	+	start	100462	PeakInsideFeature	NA	ENSG00000171735.14	CAMTA1	any_internal	0.04918	0.13014	0	0	-1.06383
chr1	7130444	7130457	HNF1B_MA0153.2	6.69168	+	chr1	7129959	7131100	cc_1,cc_3	gene	6845383	7829766	+	center	207045	PeakInsideFeature	NA	ENSG00000171735.14	CAMTA1	any_internal	0.0299	0.0231	0	0	0.19054
chr1	7157928	7157941	HNF1B_MA0153.2	6.52524	+	chr1	7157740	7159325	cc_1,cc_3	gene	6845383	7829766	+	center	179042	PeakInsideFeature	NA	ENSG00000171735.14	CAMTA1	any_internal	0.08403	0.13305	0	0	-0.5354
chr1	7165635	7165648	HNF1B_MA0153.2	9.35826	-	chr1	7165451	7165903	cc_3	gene	6845383	7829766	+	center	171897	PeakInsideFeature	NA	ENSG00000171735.14	CAMTA1	any_internal	0.04981	0.03923	0	0	0.21979
chr1	7170448	7170461	HNF1B_MA0153.2	8.09548	+	chr1	7170144	7171176	cc_1,cc_3	gene	6845383	7829766	+	center	166914	PeakInsideFeature	NA	ENSG00000171735.14	CAMTA1	any_internal	0.16764	0.22773	0	1	-0.39158
chr1	7187650	7187663	HNF1B_MA0153.2	6.50512	-	chr1	7187446	7188544	cc_1,cc_3	gene	6845383	7829766	+	center	149579	PeakInsideFeature	NA	ENSG00000171735.14	CAMTA1	any_internal	0.0372	0.02912	0	0	0.20054
chr1	7187759	7187772	HNF1B_MA0153.2	7.86411	+	chr1	7187446	7188544	cc_1,cc_3	gene	6845383	7829766	+	center	149579	PeakInsideFeature	NA	ENSG00000171735.14	CAMTA1	any_internal	0.04328	0.03995	0	0	0.07207
chr1	7294611	7294624	HNF1B_MA0153.2	8.12066	-	chr1	7294326	7294811	cc_1,cc_3	gene	6845383	7829766	+	center	43006	PeakInsideFeature	NA	ENSG00000171735.14	CAMTA1	any_internal	0.04053	0.07662	0	0	-0.63247
chr1	7326093	7326106	HNF1B_MA0153.2	6.24847	+	chr1	7325754	7326981	cc_1,cc_3	gene	6845383	7829766	+	center	11207	PeakInsideFeature	NA	ENSG00000171735.14	CAMTA1	any_internal	0.81282	1.2014	1	1	-0.54968
chr1	7326499	7326512	HNF1B_MA0153.2	10.19899	+	chr1	7325754	7326981	cc_1,cc_3	gene	6845383	7829766	+	center	11207	PeakInsideFeature	NA	ENSG00000171735.14	CAMTA1	any_internal	0.06866	0.05641	0	0	0.20208
chr1	7551629	7551642	HNF1B_MA0153.2	6.39007	+	chr1	7550928	7552515	cc_1,cc_3	gene	6845383	7829766	+	center	214147	PeakInsideFeature	NA	ENSG00000171735.14	CAMTA1	any_internal	0.29806	0.33973	1	1	-0.17499
chr1	7596355	7596368	HNF1B_MA0153.2	7.72624	-	chr1	7596185	7596925	cc_1,cc_3	gene	6845383	7829766	+	end	233211	PeakInsideFeature	NA	ENSG00000171735.14	CAMTA1	any_internal	0.08742	0.18941	0	0	-0.93109
chr1	7669301	7669314	HNF1B_MA0153.2	7.19226	-	chr1	7668957	7669666	cc_1,cc_3	gene	6845383	7829766	+	end	160455	PeakInsideFeature	NA	ENSG00000171735.14	CAMTA1	any_internal	0.07095	0.01316	0	0	1.3288
chr1	7681628	7681641	HNF1B_MA0153.2	6.40176	+	chr1	7681018	7682393	cc_1,cc_3	gene	6845383	7829766	+	end	148061	PeakInsideFeature	NA	ENSG00000171735.14	CAMTA1	any_internal	0.6982	0.8042	1	1	-0.19731
chr1	7805861	7805874	HNF1B_MA0153.2	10.10452	-	chr1	7805564	7806680	cc_1,cc_3	gene	6845383	7829766	+	end	23644	PeakInsideFeature	NA	ENSG00000171735.14	CAMTA1	any_internal	0.08262	0.10917	0	0	-0.31795
chr1	7806351	7806364	HNF1B_MA0153.2	6.31346	+	chr1	7805564	7806680	cc_1,cc_3	gene	6845383	7829766	+	end	23644	PeakInsideFeature	NA	ENSG00000171735.14	CAMTA1	any_internal	0.03724	0.03041	0	0	0.16752
chr1	7963429	7963442	HNF1B_MA0153.2	11.43935	+	chr1	7962696	7963591	cc_1,cc_3	gene	7979906	8000926	-	end	16763	Downstream	NA	ENSG00000049249.4	TNFRSF9	distal_enhancer	0.01627	0.02221	0	0	-0.19372
chr1	7990671	7990684	HNF1B_MA0153.2	8.47726	-	chr1	7990639	7991766	cc_3	gene	7979906	8000926	-	center	786	PeakInsideFeature	NA	ENSG00000049249.4	TNFRSF9	any_internal	0.04332	0.02656	0	0	0.40563
chr1	8075425	8075438	HNF1B_MA0153.2	7.10033	-	chr1	8072500	8075633	cc_1,cc_3	gene	8064463	8086368	-	center	1349	PeakInsideFeature	NA	ENSG00000116285.8	ERRFI1	any_internal	0.09556	0.20849	0	0	-0.95325
chr1	8079616	8079629	HNF1B_MA0153.2	8.51902	-	chr1	8078847	8079779	cc_3	gene	8086797	8182762	+	start	7484	Upstream	NA	ENSG00000238290.1	RP11-431K24.1	any_promoter	0.05245	0.19376	0	0	-1.49726
chr1	8087889	8087902	HNF1B_MA0153.2	10.88502	+	chr1	8085584	8088148	cc_1,cc_3	gene	8086797	8182762	+	start	69	OverlapStart	NA	ENSG00000238290.1	RP11-431K24.1	any_promoter	0.09208	0.14936	0	0	-0.57432
chr1	8156340	8156353	HNF1B_MA0153.2	12.80992	+	chr1	8155843	8156881	cc_1,cc_3	gene	8086797	8182762	+	center	21583	PeakInsideFeature	NA	ENSG00000238290.1	RP11-431K24.1	any_internal	0.3223	0.4638	1	1	-0.49299
chr1	8158001	8158014	HNF1B_MA0153.2	9.19051	+	chr1	8157352	8158219	cc_1,cc_3	gene	8086797	8182762	+	center	23006	PeakInsideFeature	NA	ENSG00000238290.1	RP11-431K24.1	any_internal	0.03314	0.0479	0	0	-0.32607
chr1	8158183	8158196	HNF1B_MA0153.2	7.01664	+	chr1	8157352	8158219	cc_1,cc_3	gene	8086797	8182762	+	center	23006	PeakInsideFeature	NA	ENSG00000238290.1	RP11-431K24.1	any_internal	0.12213	0.10059	0	0	0.22826
chr1	8169215	8169228	HNF1B_MA0153.2	6.67634	+	chr1	8169058	8169866	cc_1,cc_3	gene	8086797	8182762	+	end	13300	PeakInsideFeature	NA	ENSG00000238290.1	RP11-431K24.1	any_internal	0.03493	0.03688	0	0	-0.04615
chr1	8175501	8175514	HNF1B_MA0153.2	6.27978	+	chr1	8175437	8176007	cc_3	gene	8086797	8182762	+	end	7040	PeakInsideFeature	NA	ENSG00000238290.1	RP11-431K24.1	any_internal	0.02615	0.02267	0	0	0.10152
chr1	8194068	8194081	HNF1B_MA0153.2	8.71416	-	chr1	8193810	8194450	cc_1	gene	8086797	8182762	+	end	11368	Downstream	NA	ENSG00000238290.1	RP11-431K24.1	distal_enhancer	0.03441	0.01588	0	0	0.53862
chr1	8234835	8234848	HNF1B_MA0153.2	14.639	+	chr1	8234171	8235615	cc_1,cc_3	gene	8249883	8252830	+	start	14990	Upstream	NA	ENSG00000229305.1	RP11-431K24.2	distal_enhancer	0.02656	0.04552	0	0	-0.45131
chr1	8263325	8263338	HNF1B_MA0153.2	6.24494	+	chr1	8261276	8263728	cc_1,cc_3	gene	8268731	8275270	+	start	6229	Upstream	NA	ENSG00000227634.1	RP11-431K24.3	any_promoter	0.17888	0.43971	0	1	-1.18836
chr1	8272666	8272679	HNF1B_MA0153.2	9.04723	-	chr1	8271228	8273095	cc_1,cc_3	gene	8266493	8266657	-	start	5504	Upstream	NA	ENSG00000200975.1	RNU1-7P	any_promoter	0.08384	0.081	0	0	0.03812
chr1	8318910	8318923	HNF1B_MA0153.2	7.30667	-	chr1	8318686	8320248	cc_1,cc_3	gene	8335183	8335438	-	end	15716	Downstream	NA	ENSG00000265414.1	RN7SL729P	distal_enhancer	0.07067	0.15696	0	0	-0.92704
chr1	8326898	8326911	HNF1B_MA0153.2	7.54098	-	chr1	8326326	8328055	cc_1,cc_3	gene	8335183	8335438	-	end	7993	Downstream	NA	ENSG00000265414.1	RN7SL729P	distal_enhancer	0.06666	0.25243	0	1	-1.5971
chr1	8327035	8327048	HNF1B_MA0153.2	7.88847	+	chr1	8326326	8328055	cc_1,cc_3	gene	8335183	8335438	-	end	7993	Downstream	NA	ENSG00000265414.1	RN7SL729P	distal_enhancer	0.10481	0.39922	0	1	-1.70793
chr1	8362829	8362842	HNF1B_MA0153.2	6.67741	-	chr1	8362206	8362866	cc_1,cc_3	gene	8352216	8352323	-	start	10213	Upstream	NA	ENSG00000251977.1	RNU6-991P	distal_enhancer	0.03197	0.01412	0	0	0.54157
chr1	8367710	8367723	HNF1B_MA0153.2	7.20934	+	chr1	8367666	8368082	cc_1,cc_3	gene	8377885	8404227	+	start	10011	Upstream	NA	ENSG00000162426.10	SLC45A1	distal_enhancer	0.05158	0.03186	0	0	0.42915
chr1	8430920	8430933	HNF1B_MA0153.2	9.5146	+	chr1	8430859	8431758	cc_3	gene	8412456	8877702	-	end	18852	PeakInsideFeature	NA	ENSG00000142599.13	RERE	any_internal	0.04887	0.06637	0	0	-0.3065
chr1	8434060	8434073	HNF1B_MA0153.2	6.41339	+	chr1	8433564	8434428	cc_1,cc_3	gene	8412456	8877702	-	end	21540	PeakInsideFeature	NA	ENSG00000142599.13	RERE	any_internal	0.18596	0.15048	0	0	0.26558
chr1	8455377	8455390	HNF1B_MA0153.2	6.21375	-	chr1	8455244	8457877	cc_1,cc_3	gene	8412456	8877702	-	end	44104	PeakInsideFeature	NA	ENSG00000142599.13	RERE	any_internal	0.03817	0.04062	0	0	-0.05484
chr1	8456749	8456762	HNF1B_MA0153.2	6.39024	-	chr1	8455244	8457877	cc_1,cc_3	gene	8412456	8877702	-	end	44104	PeakInsideFeature	NA	ENSG00000142599.13	RERE	any_internal	0.04301	0.05226	0	0	-0.18382
chr1	8469765	8469778	HNF1B_MA0153.2	6.70431	-	chr1	8467907	8470291	cc_1,cc_3	gene	8412456	8877702	-	end	56643	PeakInsideFeature	NA	ENSG00000142599.13	RERE	any_internal	0.06336	0.08013	0	0	-0.25055
chr1	8469991	8470004	HNF1B_MA0153.2	8.68164	-	chr1	8467907	8470291	cc_1,cc_3	gene	8412456	8877702	-	end	56643	PeakInsideFeature	NA	ENSG00000142599.13	RERE	any_internal	0.19496	0.29415	0	1	-0.53687
chr1	8480541	8480554	HNF1B_MA0153.2	8.86076	-	chr1	8479825	8480882	cc_1,cc_3	gene	8484704	8494898	+	start	4351	Upstream	NA	ENSG00000232912.1	RP5-1115A15.1	any_promoter	0.37769	0.63531	1	1	-0.71339
chr1	8489863	8489876	HNF1B_MA0153.2	12.19725	+	chr1	8489430	8490103	cc_3	gene	8484704	8494898	+	center	35	PeakInsideFeature	NA	ENSG00000232912.1	RP5-1115A15.1	any_internal	0.03435	0.08665	0	0	-0.91095
chr1	8499558	8499571	HNF1B_MA0153.2	6.4706	-	chr1	8498980	8499874	cc_1,cc_3	gene	8412456	8877702	-	end	86971	PeakInsideFeature	NA	ENSG00000142599.13	RERE	any_internal	0.01564	0.02455	0	0	-0.28559
chr1	8537190	8537203	HNF1B_MA0153.2	13.13916	-	chr1	8537042	8537883	cc_1,cc_3	gene	8412456	8877702	-	center	107617	PeakInsideFeature	NA	ENSG00000142599.13	RERE	any_internal	0.06352	0.06199	0	0	0.02514
chr1	8537327	8537340	HNF1B_MA0153.2	6.79676	-	chr1	8537042	8537883	cc_1,cc_3	gene	8412456	8877702	-	center	107617	PeakInsideFeature	NA	ENSG00000142599.13	RERE	any_internal	0.52609	0.33194	1	1	0.62652
chr1	8541161	8541174	HNF1B_MA0153.2	8.4986	-	chr1	8540667	8541450	cc_1,cc_3	gene	8412456	8877702	-	center	104021	PeakInsideFeature	NA	ENSG00000142599.13	RERE	any_internal	0.08726	0.12077	0	0	-0.37667
chr1	8545082	8545095	HNF1B_MA0153.2	7.40576	-	chr1	8545017	8545228	cc_3	gene	8412456	8877702	-	center	99957	PeakInsideFeature	NA	ENSG00000142599.13	RERE	any_internal	0.03663	0.05296	0	0	-0.3388
chr1	8615488	8615501	HNF1B_MA0153.2	7.09732	-	chr1	8615251	8615666	cc_1,cc_3	gene	8412456	8877702	-	center	29621	PeakInsideFeature	NA	ENSG00000142599.13	RERE	any_internal	0.04708	0.11818	0	0	-0.98954
chr1	8623660	8623673	HNF1B_MA0153.2	7.37822	+	chr1	8623431	8624001	cc_1,cc_3	gene	8412456	8877702	-	center	21363	PeakInsideFeature	NA	ENSG00000142599.13	RERE	any_internal	0.08063	0.0569	0	0	0.36684
chr1	8664256	8664269	HNF1B_MA0153.2	6.31679	-	chr1	8663872	8664561	cc_1,cc_3	gene	8412456	8877702	-	center	19137	PeakInsideFeature	NA	ENSG00000142599.13	RERE	any_internal	0.05275	0.02915	0	0	0.52138
chr1	8686373	8686386	HNF1B_MA0153.2	10.99967	-	chr1	8686145	8687140	cc_1,cc_3	gene	8412456	8877702	-	center	41563	PeakInsideFeature	NA	ENSG00000142599.13	RERE	any_internal	0.05189	0.0306	0	0	0.46726
chr1	8689869	8689882	HNF1B_MA0153.2	7.03059	-	chr1	8689302	8690235	cc_1,cc_3	gene	8412456	8877702	-	center	44689	PeakInsideFeature	NA	ENSG00000142599.13	RERE	any_internal	0.03003	0.04323	0	0	-0.30987
chr1	8707943	8707956	HNF1B_MA0153.2	6.41226	+	chr1	8707722	8707987	cc_3	gene	8412456	8877702	-	center	62775	PeakInsideFeature	NA	ENSG00000142599.13	RERE	any_internal	0.0235	0.02046	0	0	0.09326
chr1	8714257	8714270	HNF1B_MA0153.2	7.49858	-	chr1	8714075	8714275	cc_3	gene	8412456	8877702	-	center	69096	PeakInsideFeature	NA	ENSG00000142599.13	RERE	any_internal	0.02232	0.01646	0	0	0.19046
chr1	8739772	8739785	HNF1B_MA0153.2	7.03044	-	chr1	8739019	8740005	cc_1,cc_3	gene	8412456	8877702	-	center	94433	PeakInsideFeature	NA	ENSG00000142599.13	RERE	any_internal	0.01821	0.01432	0	0	0.1359
chr1	8763879	8763892	HNF1B_MA0153.2	7.27697	+	chr1	8762923	8763938	cc_1,cc_3	gene	8412456	8877702	-	start	114272	PeakInsideFeature	NA	ENSG00000142599.13	RERE	any_internal	0.05065	0.05451	0	0	-0.07174
chr1	8786790	8786803	HNF1B_MA0153.2	6.88867	+	chr1	8786226	8787396	cc_1,cc_3	gene	8412456	8877702	-	start	90891	PeakInsideFeature	NA	ENSG00000142599.13	RERE	any_internal	0.07474	0.12618	0	0	-0.59972
chr1	8802769	8802782	HNF1B_MA0153.2	9.16759	+	chr1	8802702	8802902	cc_3	gene	8810488	8811146	+	start	7686	Upstream	NA	ENSG00000234619.1	RP4-633I8.1	any_promoter	0.03324	0.03206	0	0	0.0295
chr1	8813935	8813948	HNF1B_MA0153.2	7.46284	+	chr1	8813820	8814071	cc_3	gene	8412456	8877702	-	start	63757	PeakInsideFeature	NA	ENSG00000142599.13	RERE	any_internal	0.03701	0.09573	0	0	-0.9605
chr1	8836111	8836124	HNF1B_MA0153.2	11.71453	+	chr1	8835956	8836514	cc_3	gene	8412456	8877702	-	start	41467	PeakInsideFeature	NA	ENSG00000142599.13	RERE	any_internal	0.02267	0.02028	0	0	0.07411
chr1	8875061	8875074	HNF1B_MA0153.2	6.32348	+	chr1	8875011	8875283	cc_3	gene	8865918	8867110	-	start	8037	Upstream	NA	ENSG00000228423.2	RP4-633I8.4	any_promoter	0.10764	0.12276	0	0	-0.15567
chr1	8889436	8889449	HNF1B_MA0153.2	6.60631	-	chr1	8889289	8890186	cc_1,cc_3	gene	8891065	8891434	+	start	1328	Upstream	NA	ENSG00000229716.2	RP11-185B14.1	any_promoter	0.04323	0.02544	0	0	0.43537
chr1	8909205	8909218	HNF1B_MA0153.2	6.55851	+	chr1	8908629	8909567	cc_1	gene	8921060	8939308	-	end	11962	Downstream	NA	ENSG00000074800.9	ENO1	distal_enhancer	0.49704	0.49013	1	1	0.01922
chr1	8919934	8919947	HNF1B_MA0153.2	6.21375	+	chr1	8919161	8919983	cc_1,cc_3	gene	8921060	8939308	-	end	1488	Downstream	NA	ENSG00000074800.9	ENO1	distal_enhancer	0.09544	0.09132	0	0	0.05019
chr1	8930906	8930919	HNF1B_MA0153.2	6.79403	+	chr1	8930213	8931440	cc_1,cc_3	gene	8938893	8939953	+	start	8067	Upstream	NA	ENSG00000230679.1	ENO1-AS1	any_promoter	0.1769	0.30162	0	1	-0.6938
chr1	8940542	8940555	HNF1B_MA0153.2	11.78014	+	chr1	8940148	8941104	cc_1,cc_3	gene	8921060	8939308	-	start	1318	Upstream	NA	ENSG00000074800.9	ENO1	any_promoter	0.30814	0.46907	1	1	-0.5685
chr1	9061991	9062004	HNF1B_MA0153.2	9.00873	-	chr1	9061802	9062322	cc_1,cc_3	gene	9063358	9086404	-	end	1296	Downstream	NA	ENSG00000197241.3	SLC2A7	distal_enhancer	0.18427	0.18597	0	0	-0.01167
chr1	9104463	9104476	HNF1B_MA0153.2	7.62011	-	chr1	9104031	9105149	cc_1,cc_3	gene	9095165	9148537	-	end	9425	PeakInsideFeature	NA	ENSG00000142583.13	SLC2A5	any_internal	0.14047	0.26497	0	1	-0.8091
chr1	9121507	9121520	HNF1B_MA0153.2	6.479	-	chr1	9121449	9123190	cc_1,cc_3	gene	9095165	9148537	-	center	468	PeakInsideFeature	NA	ENSG00000142583.13	SLC2A5	any_internal	0.1123	0.09972	0	0	0.13857
chr1	9122947	9122960	HNF1B_MA0153.2	6.55901	-	chr1	9121449	9123190	cc_1,cc_3	gene	9095165	9148537	-	center	468	PeakInsideFeature	NA	ENSG00000142583.13	SLC2A5	any_internal	0.1305	0.13777	0	0	-0.06589
chr1	9127232	9127245	HNF1B_MA0153.2	7.16934	-	chr1	9127022	9127801	cc_1,cc_3	gene	9095165	9148537	-	center	5560	PeakInsideFeature	NA	ENSG00000142583.13	SLC2A5	any_internal	0.194	0.17083	0	0	0.16128
chr1	9138947	9138960	HNF1B_MA0153.2	8.19699	-	chr1	9137720	9139734	cc_1,cc_3	gene	9142754	9142938	+	start	4027	Upstream	NA	ENSG00000252404.1	SCARNA16	any_promoter	0.51751	0.51299	1	1	0.01207
chr1	9496390	9496403	HNF1B_MA0153.2	7.35315	-	chr1	9496004	9496765	cc_1,cc_3	gene	9497727	9497837	-	end	1343	Downstream	NA	ENSG00000252956.1	RNA5SP40	distal_enhancer	0.1521	0.38187	0	1	-1.19972
chr1	9496512	9496525	HNF1B_MA0153.2	10.18611	-	chr1	9496004	9496765	cc_1,cc_3	gene	9497727	9497837	-	end	1343	Downstream	NA	ENSG00000252956.1	RNA5SP40	distal_enhancer	0.21207	0.42253	1	1	-0.91649
chr1	9515027	9515040	HNF1B_MA0153.2	7.41511	-	chr1	9513849	9515342	cc_1,cc_3	gene	9497727	9497837	-	start	16758	Upstream	NA	ENSG00000252956.1	RNA5SP40	distal_enhancer	0.04148	0.06866	0	0	-0.49412
chr1	9561362	9561375	HNF1B_MA0153.2	9.24268	-	chr1	9560906	9561805	cc_1,cc_3	gene	9561150	9563530	-	end	205	OverlapEnd	NA	ENSG00000235263.1	RP13-392I16.1	any_internal	0.46887	0.66055	1	1	-0.47308
chr1	9598790	9598803	HNF1B_MA0153.2	7.4388	-	chr1	9598743	9600422	cc_1,cc_3	gene	9599540	9645237	+	start	42	OverlapStart	NA	ENSG00000171612.6	SLC25A33	any_promoter	0.03666	0.04742	0	0	-0.23184
chr1	9704955	9704968	HNF1B_MA0153.2	7.97515	-	chr1	9704585	9705411	cc_1,cc_3	gene	9711789	9789172	+	start	6791	Upstream	NA	ENSG00000171608.11	PIK3CD	any_promoter	0.06468	0.07164	0	0	-0.10776
chr1	9836343	9836356	HNF1B_MA0153.2	6.24395	-	chr1	9835891	9836599	cc_1,cc_3	gene	9840879	9841298	+	start	4634	Upstream	NA	ENSG00000271264.1	RP11-558F24.6	any_promoter	0.06416	0.05397	0	0	0.17496
chr1	9844972	9844985	HNF1B_MA0153.2	6.4917	+	chr1	9844223	9845274	cc_1,cc_3	gene	9789083	9884584	-	center	7915	PeakInsideFeature	NA	ENSG00000171603.12	CLSTN1	any_internal	0.03649	0.03341	0	0	0.07406
chr1	9856767	9856780	HNF1B_MA0153.2	9.38684	-	chr1	9856521	9857592	cc_1,cc_3	gene	9789083	9884584	-	center	20223	PeakInsideFeature	NA	ENSG00000171603.12	CLSTN1	any_internal	0.18191	0.30988	0	1	-0.69447
chr1	9856805	9856818	HNF1B_MA0153.2	6.26445	+	chr1	9856521	9857592	cc_1,cc_3	gene	9789083	9884584	-	center	20223	PeakInsideFeature	NA	ENSG00000171603.12	CLSTN1	any_internal	0.32707	0.53531	1	1	-0.67027
chr1	9865276	9865289	HNF1B_MA0153.2	6.19212	+	chr1	9864462	9865494	cc_1,cc_3	gene	9789083	9884584	-	start	19606	PeakInsideFeature	NA	ENSG00000171603.12	CLSTN1	any_internal	0.02046	0.01415	0	0	0.21527
chr1	10002850	10002863	HNF1B_MA0153.2	6.64074	+	chr1	10002487	10003956	cc_1,cc_3	gene	10002980	10010032	+	start	241	OverlapStart	NA	ENSG00000228150.1	RP11-84A14.4	any_promoter	0.09495	0.12735	0	0	-0.3448
chr1	10044608	10044621	HNF1B_MA0153.2	7.59534	-	chr1	10043909	10044939	cc_1,cc_3	gene	10043198	10044626	+	end	202	OverlapEnd	NA	ENSG00000241326.1	RP11-807G9.2	any_internal	0.02655	0.02869	0	0	-0.05861
chr1	10078626	10078639	HNF1B_MA0153.2	6.49098	-	chr1	10078432	10079002	cc_3	gene	10078084	10078592	-	start	125	OverlapStart	NA	ENSG00000225786.2	AL590639.1	any_promoter	0.01876	0.02366	0	0	-0.15292
chr1	10134837	10134850	HNF1B_MA0153.2	6.89635	-	chr1	10134067	10134910	cc_1,cc_3	gene	10092889	10241297	+	center	32605	PeakInsideFeature	NA	ENSG00000130939.14	UBE4B	any_internal	0.04113	0.02391	0	0	0.4347
chr1	10229687	10229700	HNF1B_MA0153.2	7.14564	+	chr1	10229468	10230419	cc_3	gene	10092889	10241297	+	end	11354	PeakInsideFeature	NA	ENSG00000130939.14	UBE4B	any_internal	0.01907	0.03453	0	0	-0.43329
chr1	10257456	10257469	HNF1B_MA0153.2	6.3843	+	chr1	10257087	10257647	cc_3	gene	10270862	10441661	+	start	13495	Upstream	NA	ENSG00000054523.12	KIF1B	distal_enhancer	0.01328	0.00859	0	0	0.18823
chr1	10316167	10316180	HNF1B_MA0153.2	6.62304	-	chr1	10315901	10316490	cc_1,cc_3	gene	10270862	10441661	+	center	40066	PeakInsideFeature	NA	ENSG00000054523.12	KIF1B	any_internal	0.03405	0.04952	0	0	-0.33537
chr1	10348481	10348494	HNF1B_MA0153.2	6.424	+	chr1	10348165	10348613	cc_1,cc_3	gene	10270862	10441661	+	center	7872	PeakInsideFeature	NA	ENSG00000054523.12	KIF1B	any_internal	0.08886	0.05877	0	0	0.44247
chr1	10368214	10368227	HNF1B_MA0153.2	6.47955	+	chr1	10368034	10368373	cc_3	gene	10270862	10441661	+	center	11942	PeakInsideFeature	NA	ENSG00000054523.12	KIF1B	any_internal	0.05484	0.04388	0	0	0.21285
chr1	10371142	10371155	HNF1B_MA0153.2	6.23896	-	chr1	10371022	10371281	cc_3	gene	10270862	10441661	+	center	14890	PeakInsideFeature	NA	ENSG00000054523.12	KIF1B	any_internal	0.03466	0.04537	0	0	-0.23797
chr1	10448251	10448264	HNF1B_MA0153.2	6.60005	-	chr1	10447922	10448784	cc_1,cc_3	gene	10450058	10450353	+	start	1705	Upstream	NA	ENSG00000265945.1	RN7SL721P	any_promoter	0.05996	0.04227	0	0	0.33654
chr1	10493481	10493494	HNF1B_MA0153.2	7.91049	-	chr1	10493038	10493709	cc_1,cc_3	gene	10489937	10490734	-	start	2639	Upstream	NA	ENSG00000271989.1	RP4-736L20.3	any_promoter	0.13208	0.18938	0	0	-0.44852
chr1	10519071	10519084	HNF1B_MA0153.2	6.21375	+	chr1	10518948	10519941	cc_1,cc_3	gene	10518611	10519395	+	start	833	OverlapEnd	NA	ENSG00000203469.2	RP5-1113E3.3	any_promoter	0.03526	0.03063	0	0	0.11521
chr1	10549507	10549520	HNF1B_MA0153.2	7.55763	+	chr1	10549280	10550052	cc_3	gene	10532344	10690815	+	start	17322	PeakInsideFeature	NA	ENSG00000142655.8	PEX14	any_internal	0.0367	0.05957	0	0	-0.45448
chr1	10735233	10735246	HNF1B_MA0153.2	6.23401	+	chr1	10735085	10736158	cc_1,cc_3	gene	10696660	10856707	-	end	38961	PeakInsideFeature	NA	ENSG00000130940.10	CASZ1	any_internal	0.09338	0.09564	0	0	-0.02727
chr1	10735683	10735696	HNF1B_MA0153.2	8.19699	+	chr1	10735085	10736158	cc_1,cc_3	gene	10696660	10856707	-	end	38961	PeakInsideFeature	NA	ENSG00000130940.10	CASZ1	any_internal	0.17454	0.12031	0	0	0.45738
chr1	10754383	10754396	HNF1B_MA0153.2	6.35215	+	chr1	10753760	10755622	cc_1,cc_3	gene	10696660	10856707	-	center	21992	PeakInsideFeature	NA	ENSG00000130940.10	CASZ1	any_internal	0.16314	0.15099	0	0	0.09628
chr1	11035951	11035964	HNF1B_MA0153.2	7.64902	+	chr1	11035650	11036389	cc_1,cc_3	gene	11006527	11042094	-	start	6075	PeakInsideFeature	NA	ENSG00000175262.10	C1orf127	any_internal	0.09166	0.03367	0	0	0.99085
chr1	11296956	11296969	HNF1B_MA0153.2	6.17415	-	chr1	11296786	11297415	cc_3	gene	11166591	11322564	-	start	25464	PeakInsideFeature	NA	ENSG00000198793.8	MTOR	any_internal	0.01465	0.02894	0	0	-0.44343
chr1	11297085	11297098	HNF1B_MA0153.2	9.20068	-	chr1	11296786	11297415	cc_3	gene	11166591	11322564	-	start	25464	PeakInsideFeature	NA	ENSG00000198793.8	MTOR	any_internal	0.01376	0.012	0	0	0.06693
chr1	11346438	11346451	HNF1B_MA0153.2	9.57018	-	chr1	11346401	11346618	cc_3	gene	11338672	11339408	-	start	7101	Upstream	NA	ENSG00000238199.1	UBE2V2P3	any_promoter	0.0237	0.03124	0	0	-0.20743
chr1	11857534	11857547	HNF1B_MA0153.2	9.88016	-	chr1	11856180	11858130	cc_1,cc_3	gene	11866206	11903201	+	start	9051	Upstream	NA	ENSG00000011021.17	CLCN6	any_promoter	0.02946	0.05186	0	0	-0.49655
chr1	11875194	11875207	HNF1B_MA0153.2	6.86986	-	chr1	11874752	11875782	cc_1,cc_3	gene	11845779	11866977	-	start	8290	Upstream	NA	ENSG00000177000.6	MTHFR	any_promoter	0.02224	0.01912	0	0	0.09844
chr1	11973268	11973281	HNF1B_MA0153.2	14.80818	+	chr1	11972830	11973682	cc_1,cc_3	gene	11969864	11969984	-	start	3272	Upstream	NA	ENSG00000201801.1	RNU5E-4P	any_promoter	0.07104	0.12622	0	0	-0.6546
chr1	11973290	11973303	HNF1B_MA0153.2	7.44034	-	chr1	11972830	11973682	cc_1,cc_3	gene	11969864	11969984	-	start	3272	Upstream	NA	ENSG00000201801.1	RNU5E-4P	any_promoter	0.05247	0.10109	0	0	-0.7023
chr1	12046121	12046134	HNF1B_MA0153.2	8.19699	-	chr1	12045952	12046236	cc_1,cc_3	gene	12040237	12073571	+	start	5857	PeakInsideFeature	NA	ENSG00000116688.12	MFN2	any_internal	0.07448	0.06575	0	0	0.13242
chr1	12429680	12429693	HNF1B_MA0153.2	6.46338	-	chr1	12429448	12430174	cc_1,cc_3	gene	12290123	12572099	+	center	1300	PeakInsideFeature	NA	ENSG00000048707.9	VPS13D	any_internal	0.028	0.01312	0	0	0.47478
chr1	12429798	12429811	HNF1B_MA0153.2	9.71628	-	chr1	12429448	12430174	cc_1,cc_3	gene	12290123	12572099	+	center	1300	PeakInsideFeature	NA	ENSG00000048707.9	VPS13D	any_internal	0.03519	0.03087	0	0	0.10733
chr1	12475288	12475301	HNF1B_MA0153.2	7.07771	-	chr1	12475033	12475591	cc_1,cc_3	gene	12290123	12572099	+	center	44201	PeakInsideFeature	NA	ENSG00000048707.9	VPS13D	any_internal	0.0301	0.05389	0	0	-0.5173
chr1	12509859	12509872	HNF1B_MA0153.2	6.96434	-	chr1	12507891	12510021	cc_1,cc_3	gene	12290123	12572099	+	end	63143	PeakInsideFeature	NA	ENSG00000048707.9	VPS13D	any_internal	0.07089	0.04355	0	0	0.48385
chr1	12514948	12514961	HNF1B_MA0153.2	6.74656	+	chr1	12514091	12515540	cc_1,cc_3	gene	12290123	12572099	+	end	57284	PeakInsideFeature	NA	ENSG00000048707.9	VPS13D	any_internal	0.14301	0.27534	0	1	-0.83781
chr1	12515286	12515299	HNF1B_MA0153.2	6.38032	-	chr1	12514091	12515540	cc_1,cc_3	gene	12290123	12572099	+	end	57284	PeakInsideFeature	NA	ENSG00000048707.9	VPS13D	any_internal	0.03944	0.07113	0	0	-0.57657
chr1	12530374	12530387	HNF1B_MA0153.2	7.13511	-	chr1	12530091	12530499	cc_1	gene	12290123	12572099	+	end	41804	PeakInsideFeature	NA	ENSG00000048707.9	VPS13D	any_internal	0.05862	0.03019	0	0	0.59889
chr1	12610387	12610400	HNF1B_MA0153.2	8.47726	+	chr1	12608848	12610445	cc_1,cc_3	gene	12627938	12677737	-	end	18292	Downstream	NA	ENSG00000162496.4	DHRS3	distal_enhancer	0.10792	0.06607	0	0	0.5452
chr1	12816349	12816362	HNF1B_MA0153.2	8.70396	-	chr1	12816210	12816936	cc_1,cc_3	gene	12806162	12823847	+	center	1569	PeakInsideFeature	NA	ENSG00000157330.5	C1orf158	any_internal	0.02944	0.01872	0	0	0.31597
chr1	12911696	12911709	HNF1B_MA0153.2	6.67331	+	chr1	12911520	12911822	cc_3	gene	12907260	12908578	-	start	3093	Upstream	NA	ENSG00000179172.7	HNRNPCL1	any_promoter	0.04233	0.01738	0	0	0.66708
chr1	13185499	13185512	HNF1B_MA0153.2	10.5512	+	chr1	13185268	13185887	cc_1,cc_3	gene	13182959	13184326	-	start	1251	Upstream	NA	ENSG00000179412.8	HNRNPCP5	any_promoter	0.03411	0.04535	0	0	-0.2509
chr1	13841897	13841910	HNF1B_MA0153.2	7.14485	-	chr1	13841753	13842254	cc_1	gene	13801444	13840543	-	start	1460	Upstream	NA	ENSG00000162494.5	LRRC38	any_promoter	0.0347	0.01674	0	0	0.51565
chr1	14139646	14139659	HNF1B_MA0153.2	11.73913	+	chr1	14139457	14139839	cc_1,cc_3	gene	14026692	14151574	+	end	11926	PeakInsideFeature	NA	ENSG00000116731.18	PRDM2	any_internal	0.05368	0.03545	0	0	0.37991
chr1	14344534	14344547	HNF1B_MA0153.2	6.30152	-	chr1	14343939	14344573	cc_1	NA	NA	NA	NA	NA	NA	NA	NA	NA	NA	NA	0.02711	0.01077	0	0	0.54202
chr1	14444304	14444317	HNF1B_MA0153.2	7.32451	+	chr1	14444261	14444588	cc_1,cc_3	gene	14450727	14450830	-	end	6303	Downstream	NA	ENSG00000252151.1	RNU6-1265P	distal_enhancer	0.05194	0.04151	0	0	0.20998
chr1	14444409	14444422	HNF1B_MA0153.2	11.22502	+	chr1	14444261	14444588	cc_1,cc_3	gene	14450727	14450830	-	end	6303	Downstream	NA	ENSG00000252151.1	RNU6-1265P	distal_enhancer	0.06795	0.05085	0	0	0.29309
chr1	14495476	14495489	HNF1B_MA0153.2	7.02324	+	chr1	14495141	14495831	cc_1,cc_3	gene	14450727	14450830	-	start	44656	Upstream	NA	ENSG00000252151.1	RNU6-1265P	distal_enhancer	0.05208	0.03838	0	0	0.28208
chr1	14629605	14629618	HNF1B_MA0153.2	9.95846	+	chr1	14629546	14630114	cc_1,cc_3	gene	14675449	14677518	-	end	45619	Downstream	NA	ENSG00000234593.1	RP4-704D23.1	distal_enhancer	0.05686	0.05006	0	0	0.12501
chr1	14631504	14631517	HNF1B_MA0153.2	7.2151	+	chr1	14630757	14631645	cc_1,cc_3	gene	14675449	14677518	-	end	44248	Downstream	NA	ENSG00000234593.1	RP4-704D23.1	distal_enhancer	0.02403	0.02777	0	0	-0.10592
chr1	14700085	14700098	HNF1B_MA0153.2	7.89901	-	chr1	14699688	14700865	cc_1,cc_3	gene	14675449	14677518	-	start	22758	Upstream	NA	ENSG00000234593.1	RP4-704D23.1	distal_enhancer	0.19115	0.17055	0	0	0.14445
chr1	14700557	14700570	HNF1B_MA0153.2	8.20118	-	chr1	14699688	14700865	cc_1,cc_3	gene	14675449	14677518	-	start	22758	Upstream	NA	ENSG00000234593.1	RP4-704D23.1	distal_enhancer	0.03835	0.03938	0	0	-0.02325
chr1	14740911	14740924	HNF1B_MA0153.2	9.25115	-	chr1	14740382	14741382	cc_1,cc_3	NA	NA	NA	NA	NA	NA	NA	NA	NA	NA	NA	0.08354	0.08227	0	0	0.01697
chr1	14813176	14813189	HNF1B_MA0153.2	9.94349	-	chr1	14812788	14813779	cc_1,cc_3	NA	NA	NA	NA	NA	NA	NA	NA	NA	NA	NA	0.08019	0.05369	0	0	0.41846
chr1	14821577	14821590	HNF1B_MA0153.2	6.45065	-	chr1	14821446	14821715	cc_1,cc_3	NA	NA	NA	NA	NA	NA	NA	NA	NA	NA	NA	0.05244	0.01691	0	0	0.8848
chr1	14869787	14869800	HNF1B_MA0153.2	6.8678	-	chr1	14869726	14870307	cc_1,cc_3	NA	NA	NA	NA	NA	NA	NA	NA	NA	NA	NA	0.05999	0.04803	0	0	0.21863
chr1	14940424	14940437	HNF1B_MA0153.2	6.80093	-	chr1	14940165	14941434	cc_1,cc_3	gene	14925199	15444539	+	start	15600	PeakInsideFeature	NA	ENSG00000189337.11	KAZN	any_internal	0.05604	0.11819	0	0	-0.82074
chr1	14981222	14981235	HNF1B_MA0153.2	6.46983	+	chr1	14980425	14981798	cc_1,cc_3	gene	14925199	15444539	+	start	55912	PeakInsideFeature	NA	ENSG00000189337.11	KAZN	any_internal	0.22585	0.34328	1	1	-0.55386
chr1	15010054	15010067	HNF1B_MA0153.2	7.51869	+	chr1	15009434	15010187	cc_1,cc_3	gene	14925199	15444539	+	start	84611	PeakInsideFeature	NA	ENSG00000189337.11	KAZN	any_internal	0.0533	0.01954	0	0	0.81304
chr1	15010090	15010103	HNF1B_MA0153.2	6.29148	-	chr1	15009434	15010187	cc_1,cc_3	gene	14925199	15444539	+	start	84611	PeakInsideFeature	NA	ENSG00000189337.11	KAZN	any_internal	0.04215	0.01621	0	0	0.70355
chr1	15026222	15026235	HNF1B_MA0153.2	8.21327	+	chr1	15025674	15027021	cc_1,cc_3	gene	15018624	15019109	-	start	7238	Upstream	NA	ENSG00000235829.1	TBCAP2	any_promoter	0.43086	0.63832	1	1	-0.54105
chr1	15065006	15065019	HNF1B_MA0153.2	7.03893	-	chr1	15064606	15065416	cc_1,cc_3	gene	14925199	15444539	+	center	119858	PeakInsideFeature	NA	ENSG00000189337.11	KAZN	any_internal	0.05678	0.06819	0	0	-0.18829
chr1	15069960	15069973	HNF1B_MA0153.2	8.80631	-	chr1	15069878	15070198	cc_1,cc_3	gene	14925199	15444539	+	center	114831	PeakInsideFeature	NA	ENSG00000189337.11	KAZN	any_internal	0.04702	0.04413	0	0	0.05903
chr1	15071734	15071747	HNF1B_MA0153.2	7.26317	+	chr1	15071366	15071776	cc_1,cc_3	gene	14925199	15444539	+	center	113298	PeakInsideFeature	NA	ENSG00000189337.11	KAZN	any_internal	0.07373	0.08287	0	0	-0.12766
chr1	15095535	15095548	HNF1B_MA0153.2	8.06134	+	chr1	15095129	15095925	cc_1,cc_3	gene	14925199	15444539	+	center	89342	PeakInsideFeature	NA	ENSG00000189337.11	KAZN	any_internal	0.43043	0.51824	1	1	-0.25433
chr1	15112745	15112758	HNF1B_MA0153.2	8.88501	+	chr1	15112287	15113366	cc_1,cc_3	gene	14925199	15444539	+	center	72043	PeakInsideFeature	NA	ENSG00000189337.11	KAZN	any_internal	0.44842	0.68658	1	1	-0.58784
chr1	15112798	15112811	HNF1B_MA0153.2	7.22339	-	chr1	15112287	15113366	cc_1,cc_3	gene	14925199	15444539	+	center	72043	PeakInsideFeature	NA	ENSG00000189337.11	KAZN	any_internal	0.30041	0.50169	1	1	-0.69459
chr1	15131465	15131478	HNF1B_MA0153.2	7.74187	-	chr1	15130818	15131694	cc_3	gene	14925199	15444539	+	center	53613	PeakInsideFeature	NA	ENSG00000189337.11	KAZN	any_internal	0.02561	0.01229	0	0	0.44
chr1	15236547	15236560	HNF1B_MA0153.2	6.78988	+	chr1	15236421	15238285	cc_1,cc_3	gene	14925199	15444539	+	center	52484	PeakInsideFeature	NA	ENSG00000189337.11	KAZN	any_internal	0.07156	0.04711	0	0	0.42091
chr1	15277068	15277081	HNF1B_MA0153.2	7.71947	+	chr1	15276381	15277360	cc_1,cc_3	gene	14925199	15444539	+	center	92001	PeakInsideFeature	NA	ENSG00000189337.11	KAZN	any_internal	0.46465	0.37934	1	1	0.27614
chr1	15279402	15279415	HNF1B_MA0153.2	6.9921	-	chr1	15279136	15279920	cc_1,cc_3	gene	14925199	15444539	+	center	94659	PeakInsideFeature	NA	ENSG00000189337.11	KAZN	any_internal	0.16465	0.19398	0	0	-0.2074
chr1	15312559	15312572	HNF1B_MA0153.2	8.60364	-	chr1	15312256	15313338	cc_3	gene	14925199	15444539	+	center	127928	PeakInsideFeature	NA	ENSG00000189337.11	KAZN	any_internal	0.0499	0.10112	0	0	-0.75127
chr1	15328250	15328263	HNF1B_MA0153.2	8.83212	+	chr1	15327942	15328524	cc_1,cc_3	gene	14925199	15444539	+	end	116306	PeakInsideFeature	NA	ENSG00000189337.11	KAZN	any_internal	0.12806	0.25338	0	1	-0.86269
chr1	15331978	15331991	HNF1B_MA0153.2	6.42525	-	chr1	15331647	15332023	cc_3	gene	14925199	15444539	+	end	112704	PeakInsideFeature	NA	ENSG00000189337.11	KAZN	any_internal	0.04735	0.09711	0	0	-0.75461
chr1	15462666	15462679	HNF1B_MA0153.2	9.00873	+	chr1	15462206	15462720	cc_3	gene	15442447	15478960	-	center	1760	PeakInsideFeature	NA	ENSG00000175147.7	TMEM51-AS1	any_internal	0.03736	0.02186	0	0	0.41179
chr1	15506509	15506522	HNF1B_MA0153.2	6.82427	+	chr1	15505257	15507227	cc_1,cc_3	gene	15490839	15497813	-	start	8429	Upstream	NA	ENSG00000204464.3	C1orf195	any_promoter	0.08943	0.11178	0	0	-0.25726
chr1	15516694	15516707	HNF1B_MA0153.2	8.93628	-	chr1	15515921	15517286	cc_1,cc_3	gene	15479027	15546976	+	center	3602	PeakInsideFeature	NA	ENSG00000171729.9	TMEM51	any_internal	0.80916	0.69156	1	1	0.21922
chr1	15527244	15527257	HNF1B_MA0153.2	11.17791	-	chr1	15526730	15527617	cc_1,cc_3	gene	15518323	15519341	-	start	7832	Upstream	NA	ENSG00000215720.4	RP1-21O18.3	any_promoter	0.79327	0.84233	1	1	-0.084
chr1	15530242	15530255	HNF1B_MA0153.2	8.05063	+	chr1	15530242	15530562	cc_1,cc_3	gene	15479027	15546976	+	end	16574	PeakInsideFeature	NA	ENSG00000171729.9	TMEM51	any_internal	0.07892	0.11275	0	0	-0.40637
chr1	15530378	15530391	HNF1B_MA0153.2	6.41279	-	chr1	15530242	15530562	cc_1,cc_3	gene	15479027	15546976	+	end	16574	PeakInsideFeature	NA	ENSG00000171729.9	TMEM51	any_internal	0.24079	0.26599	1	1	-0.13065
chr1	15539649	15539662	HNF1B_MA0153.2	7.11368	+	chr1	15538985	15539849	cc_3	gene	15479027	15546976	+	end	7559	PeakInsideFeature	NA	ENSG00000171729.9	TMEM51	any_internal	0.05236	0.04293	0	0	0.18738
chr1	15682592	15682605	HNF1B_MA0153.2	8.58465	-	chr1	15682551	15683459	cc_1,cc_3	gene	15573767	15726779	+	center	32732	PeakInsideFeature	NA	ENSG00000142621.15	FHAD1	any_internal	0.06457	0.04312	0	0	0.39462
chr1	15766668	15766681	HNF1B_MA0153.2	6.30847	+	chr1	15766636	15767004	cc_1	gene	15764934	15775737	+	start	1886	PeakInsideFeature	NA	ENSG00000162438.7	CTRC	any_internal	0.03626	0.015	0	0	0.61416
chr1	15791450	15791463	HNF1B_MA0153.2	9.17071	-	chr1	15790680	15791698	cc_3	gene	15792403	15817895	+	start	1214	Upstream	NA	ENSG00000215704.5	CELA2B	any_promoter	0.01961	0.02356	0	0	-0.12224
chr1	15869000	15869013	HNF1B_MA0153.2	6.20953	+	chr1	15868850	15869409	cc_1,cc_3	gene	15868659	15868799	+	start	470	Downstream	NA	ENSG00000251866.1	SCARNA21	any_promoter	0.0271	0.02397	0	0	0.08927
chr1	15886037	15886050	HNF1B_MA0153.2	8.98283	+	chr1	15885416	15886823	cc_1,cc_3	gene	15853307	15918874	+	center	29	PeakInsideFeature	NA	ENSG00000116138.8	DNAJC16	any_internal	0.18525	0.34571	0	1	-0.818
chr1	15901178	15901191	HNF1B_MA0153.2	6.75978	-	chr1	15900888	15901863	cc_1,cc_3	gene	15892105	15892451	-	start	8924	Upstream	NA	ENSG00000272510.1	RP4-680D5.8	any_promoter	0.33401	0.52614	1	1	-0.61831
chr1	15901368	15901381	HNF1B_MA0153.2	10.28938	-	chr1	15900888	15901863	cc_1,cc_3	gene	15892105	15892451	-	start	8924	Upstream	NA	ENSG00000272510.1	RP4-680D5.8	any_promoter	0.629	0.84651	1	1	-0.41419
chr1	15906394	15906407	HNF1B_MA0153.2	9.18002	+	chr1	15905818	15906578	cc_1,cc_3	gene	15898847	15911605	-	center	972	PeakInsideFeature	NA	ENSG00000116771.5	AGMAT	any_internal	0.27862	0.43145	1	1	-0.58809
chr1	15943288	15943301	HNF1B_MA0153.2	6.63906	+	chr1	15943164	15945229	cc_1,cc_3	gene	15943994	15995539	+	start	202	OverlapStart	NA	ENSG00000197312.7	DDI2	any_promoter	0.22833	0.19727	1	0	0.18865
chr1	16030076	16030089	HNF1B_MA0153.2	9.54633	+	chr1	16029416	16030722	cc_1,cc_3	gene	16010826	16061264	+	center	5976	PeakInsideFeature	NA	ENSG00000116786.7	PLEKHM2	any_internal	0.19666	0.23622	0	1	-0.23686
chr1	16030515	16030528	HNF1B_MA0153.2	7.31148	-	chr1	16029416	16030722	cc_1,cc_3	gene	16010826	16061264	+	center	5976	PeakInsideFeature	NA	ENSG00000116786.7	PLEKHM2	any_internal	0.14097	0.18822	0	0	-0.3613
chr1	16106147	16106160	HNF1B_MA0153.2	9.18476	+	chr1	16105960	16106336	cc_1,cc_3	gene	16083101	16113089	+	end	6941	PeakInsideFeature	NA	ENSG00000162458.8	FBLIM1	any_internal	0.28512	0.32895	1	1	-0.19068
chr1	16113326	16113339	HNF1B_MA0153.2	6.96232	-	chr1	16113124	16113772	cc_1,cc_3	gene	16119290	16119780	+	start	5842	Upstream	NA	ENSG00000224321.1	RP11-169K16.6	any_promoter	0.08176	0.04044	0	0	0.70559
chr1	16163664	16163677	HNF1B_MA0153.2	6.72039	+	chr1	16160763	16164221	cc_1,cc_3	gene	16160559	16174642	-	end	1933	PeakInsideFeature	NA	ENSG00000179743.2	RP11-169K16.9	any_internal	0.18538	0.12343	0	0	0.50304
chr1	16175798	16175811	HNF1B_MA0153.2	7.91571	-	chr1	16175692	16176811	cc_1,cc_3	gene	16160559	16174642	-	start	1609	Upstream	NA	ENSG00000179743.2	RP11-169K16.9	any_promoter	0.24998	0.21414	1	1	0.20142
chr1	16223573	16223586	HNF1B_MA0153.2	11.08895	-	chr1	16223282	16224632	cc_1,cc_3	gene	16174358	16266955	+	center	3301	PeakInsideFeature	NA	ENSG00000065526.6	SPEN	any_internal	0.09886	0.1887	0	0	-0.78657
chr1	16224395	16224408	HNF1B_MA0153.2	6.42018	-	chr1	16223282	16224632	cc_1,cc_3	gene	16174358	16266955	+	center	3301	PeakInsideFeature	NA	ENSG00000065526.6	SPEN	any_internal	0.1046	0.13495	0	0	-0.30342
chr1	16292591	16292604	HNF1B_MA0153.2	6.37591	-	chr1	16291791	16293307	cc_1,cc_3	gene	16296126	16296689	+	start	3577	Upstream	NA	ENSG00000234607.2	RP11-5P18.1	any_promoter	0.07626	0.10663	0	0	-0.37822
chr1	16292794	16292807	HNF1B_MA0153.2	6.49592	-	chr1	16291791	16293307	cc_1,cc_3	gene	16296126	16296689	+	start	3577	Upstream	NA	ENSG00000234607.2	RP11-5P18.1	any_promoter	0.27782	0.33826	1	1	-0.26249
chr1	16505049	16505062	HNF1B_MA0153.2	10.00535	-	chr1	16504955	16505288	cc_1,cc_3	gene	16485760	16488378	+	end	16743	Downstream	NA	ENSG00000224621.1	RP11-276H7.3	distal_enhancer	0.26792	0.31007	1	1	-0.19392
chr1	16644257	16644270	HNF1B_MA0153.2	7.88434	-	chr1	16644072	16644322	cc_3	gene	16573333	16678949	-	center	18056	PeakInsideFeature	NA	ENSG00000037637.6	FBXO42	any_internal	0.01843	0.0274	0	0	-0.27052
chr1	16870689	16870702	HNF1B_MA0153.2	9.59376	-	chr1	16869806	16870729	cc_1,cc_3	gene	16875408	16875482	+	start	5141	Upstream	NA	ENSG00000266584.1	AL355149.1	any_promoter	0.05007	0.02602	0	0	0.55661
chr1	16892422	16892435	HNF1B_MA0153.2	6.40277	+	chr1	16891513	16894145	cc_1,cc_3	gene	16888813	16940057	-	end	4016	PeakInsideFeature	NA	ENSG00000219481.6	NBPF1	any_internal	0.08712	0.0495	0	0	0.58933
chr1	16970414	16970427	HNF1B_MA0153.2	9.06235	+	chr1	16970260	16972391	cc_1,cc_3	gene	16944750	16971178	-	start	147	OverlapStart	NA	ENSG00000215908.5	CROCCP2	any_promoter	0.07294	0.0617	0	0	0.17575
chr1	17021037	17021050	HNF1B_MA0153.2	7.03166	+	chr1	17020579	17021105	cc_3	gene	17012115	17012550	-	start	8292	Upstream	NA	ENSG00000236698.1	EIF1AXP1	any_promoter	0.15666	0.16967	0	0	-0.09976
chr1	17044287	17044300	HNF1B_MA0153.2	7.45691	+	chr1	17043932	17044835	cc_1,cc_3	gene	17013833	17046652	-	start	2269	PeakInsideFeature	NA	ENSG00000268869.1	ESPNP	any_internal	0.52732	0.2839	1	1	0.83824
chr1	17082050	17082063	HNF1B_MA0153.2	7.90312	-	chr1	17081997	17082238	cc_3	gene	17081404	17096732	-	end	713	PeakInsideFeature	NA	ENSG00000186715.6	MST1L	any_internal	0.11259	0.11623	0	0	-0.03765
chr1	17091452	17091465	HNF1B_MA0153.2	11.18312	-	chr1	17090634	17093727	cc_1,cc_3	gene	17081404	17096732	-	center	3112	PeakInsideFeature	NA	ENSG00000186715.6	MST1L	any_internal	1.0533	1.23316	1	1	-0.22254
chr1	17091511	17091524	HNF1B_MA0153.2	6.81119	-	chr1	17090634	17093727	cc_1,cc_3	gene	17081404	17096732	-	center	3112	PeakInsideFeature	NA	ENSG00000186715.6	MST1L	any_internal	0.94668	1.14675	1	1	-0.2701
chr1	17091548	17091561	HNF1B_MA0153.2	9.1062	-	chr1	17090634	17093727	cc_1,cc_3	gene	17081404	17096732	-	center	3112	PeakInsideFeature	NA	ENSG00000186715.6	MST1L	any_internal	0.7924	0.93294	1	1	-0.22888
chr1	17093678	17093691	HNF1B_MA0153.2	12.66868	-	chr1	17090634	17093727	cc_1,cc_3	gene	17081404	17096732	-	center	3112	PeakInsideFeature	NA	ENSG00000186715.6	MST1L	any_internal	0.33427	0.48043	1	1	-0.49237
chr1	17097191	17097204	HNF1B_MA0153.2	8.9147	+	chr1	17096534	17097559	cc_1,cc_3	gene	17081404	17096732	-	start	314	OverlapStart	NA	ENSG00000186715.6	MST1L	any_promoter	0.43899	0.55079	1	1	-0.31141
chr1	17107674	17107687	HNF1B_MA0153.2	9.58817	+	chr1	17107339	17108286	cc_1,cc_3	gene	17066767	17299474	+	start	41045	PeakInsideFeature	NA	ENSG00000058453.12	CROCC	any_internal	0.14524	0.12077	0	0	0.22379
chr1	17209985	17209998	HNF1B_MA0153.2	10.2448	+	chr1	17209481	17210116	cc_3	gene	17215589	17216097	+	start	5791	Upstream	NA	ENSG00000235241.1	RP11-108M9.5	any_promoter	0.02556	0.04151	0	0	-0.39515
chr1	17371656	17371669	HNF1B_MA0153.2	7.89717	-	chr1	17371625	17373099	cc_1,cc_3	gene	17345216	17380665	-	start	8303	PeakInsideFeature	NA	ENSG00000117118.5	SDHB	any_internal	0.02445	0.02634	0	0	-0.05405
chr1	17372146	17372159	HNF1B_MA0153.2	6.479	+	chr1	17371625	17373099	cc_1,cc_3	gene	17345216	17380665	-	start	8303	PeakInsideFeature	NA	ENSG00000117118.5	SDHB	any_internal	0.02972	0.0132	0	0	0.51778
chr1	17455021	17455034	HNF1B_MA0153.2	6.2678	+	chr1	17454554	17455619	cc_1,cc_3	gene	17393255	17445948	-	start	9138	Upstream	NA	ENSG00000117115.8	PADI2	any_promoter	0.78236	0.68612	1	1	0.1831
chr1	17459371	17459384	HNF1B_MA0153.2	7.96537	+	chr1	17458953	17460549	cc_3	gene	17393255	17445948	-	start	13803	Upstream	NA	ENSG00000117115.8	PADI2	distal_enhancer	0.04077	0.04696	0	0	-0.12965
chr1	17466725	17466738	HNF1B_MA0153.2	7.82847	-	chr1	17466505	17467048	cc_1,cc_3	gene	17484691	17484779	+	start	17915	Upstream	NA	ENSG00000252180.1	Y_RNA	distal_enhancer	0.03589	0.04737	0	0	-0.24895
chr1	17468224	17468237	HNF1B_MA0153.2	6.62259	-	chr1	17467802	17468702	cc_1,cc_3	gene	17484691	17484779	+	start	16439	Upstream	NA	ENSG00000252180.1	Y_RNA	distal_enhancer	0.03337	0.02475	0	0	0.23026
chr1	17527485	17527498	HNF1B_MA0153.2	7.29749	-	chr1	17527072	17528476	cc_1,cc_3	gene	17531620	17572500	+	start	3846	Upstream	NA	ENSG00000142623.8	PADI1	any_promoter	0.2611	0.0929	1	0	1.27851
chr1	17554067	17554080	HNF1B_MA0153.2	6.55901	-	chr1	17553883	17554461	cc_1,cc_3	gene	17531620	17572500	+	center	2112	PeakInsideFeature	NA	ENSG00000142623.8	PADI1	any_internal	0.05523	0.07865	0	0	-0.36925
chr1	17599295	17599308	HNF1B_MA0153.2	6.67435	-	chr1	17599211	17599521	cc_3	gene	17604383	17604470	+	start	5017	Upstream	NA	ENSG00000266634.1	MIR3972	any_promoter	0.04607	0.03068	0	0	0.35173
chr1	17799646	17799659	HNF1B_MA0153.2	10.49153	-	chr1	17799198	17800145	cc_1,cc_3	gene	17776258	17776359	+	end	23312	Downstream	NA	ENSG00000239020.1	snoU13	distal_enhancer	0.04635	0.13888	0	0	-1.19894
chr1	17803955	17803968	HNF1B_MA0153.2	6.21533	+	chr1	17803684	17804229	cc_1,cc_3	gene	17776258	17776359	+	end	27597	Downstream	NA	ENSG00000239020.1	snoU13	distal_enhancer	0.09119	0.10969	0	0	-0.21305
chr1	17824890	17824903	HNF1B_MA0153.2	8.04573	+	chr1	17824491	17825124	cc_1,cc_3	gene	17866329	18024369	+	start	41522	Upstream	NA	ENSG00000074964.12	ARHGEF10L	distal_enhancer	0.08526	0.13146	0	0	-0.50464
chr1	17886497	17886510	HNF1B_MA0153.2	8.69225	+	chr1	17885848	17887125	cc_1,cc_3	gene	17866329	18024369	+	start	20157	PeakInsideFeature	NA	ENSG00000074964.12	ARHGEF10L	any_internal	0.67247	1.08957	1	1	-0.67624
chr1	17886762	17886775	HNF1B_MA0153.2	6.57094	+	chr1	17885848	17887125	cc_1,cc_3	gene	17866329	18024369	+	start	20157	PeakInsideFeature	NA	ENSG00000074964.12	ARHGEF10L	any_internal	0.18245	0.33176	0	1	-0.78201
chr1	17906885	17906898	HNF1B_MA0153.2	12.54467	+	chr1	17906352	17907491	cc_1,cc_3	gene	17866329	18024369	+	center	38428	PeakInsideFeature	NA	ENSG00000074964.12	ARHGEF10L	any_internal	0.83899	1.22665	1	1	-0.53471
chr1	17926388	17926401	HNF1B_MA0153.2	8.85837	+	chr1	17925690	17926948	cc_1,cc_3	gene	17866329	18024369	+	center	19030	PeakInsideFeature	NA	ENSG00000074964.12	ARHGEF10L	any_internal	0.07508	0.26138	0	1	-1.51619
chr1	18475925	18475938	HNF1B_MA0153.2	9.51945	+	chr1	18474976	18476210	cc_1,cc_3	gene	18434239	18704977	+	start	41354	PeakInsideFeature	NA	ENSG00000117154.7	IGSF21	any_internal	0.10635	0.19582	0	0	-0.74918
chr1	18807420	18807433	HNF1B_MA0153.2	9.03825	+	chr1	18806535	18808136	cc_1,cc_3	gene	18807423	18812478	+	start	88	OverlapStart	NA	ENSG00000179023.7	KLHDC7A	any_promoter	1.35999	1.7804	1	1	-0.38243
chr1	19193097	19193110	HNF1B_MA0153.2	6.479	+	chr1	19192881	19193184	cc_3	gene	19166092	19186176	-	start	6856	Upstream	NA	ENSG00000179002.5	TAS1R2	any_promoter	0.03797	0.02933	0	0	0.21269
chr1	19209064	19209077	HNF1B_MA0153.2	7.90939	-	chr1	19208372	19209572	cc_1,cc_3	gene	19209695	19209769	-	start	797	Downstream	NA	ENSG00000265606.1	MIR4695	any_promoter	0.3029	0.52974	1	1	-0.75844
chr1	19210451	19210464	HNF1B_MA0153.2	6.75963	+	chr1	19210412	19211484	cc_1,cc_3	gene	19209695	19209769	-	start	1179	Upstream	NA	ENSG00000265606.1	MIR4695	any_promoter	0.03778	0.0359	0	0	0.04382
chr1	19227844	19227857	HNF1B_MA0153.2	7.45061	-	chr1	19227587	19228004	cc_1,cc_3	gene	19223564	19223642	-	start	4153	Upstream	NA	ENSG00000221662.1	MIR1290	any_promoter	0.1658	0.25657	0	1	-0.56128
chr1	19288498	19288511	HNF1B_MA0153.2	6.8875	-	chr1	19288332	19289280	cc_1,cc_3	gene	19230774	19283180	-	start	5626	Upstream	NA	ENSG00000169991.6	IFFO2	any_promoter	0.02366	0.01694	0	0	0.21411
chr1	19288514	19288527	HNF1B_MA0153.2	7.03145	-	chr1	19288332	19289280	cc_1,cc_3	gene	19230774	19283180	-	start	5626	Upstream	NA	ENSG00000169991.6	IFFO2	any_promoter	0.02711	0.03865	0	0	-0.28829
chr1	19289255	19289268	HNF1B_MA0153.2	9.35662	-	chr1	19288332	19289280	cc_1,cc_3	gene	19230774	19283180	-	start	5626	Upstream	NA	ENSG00000169991.6	IFFO2	any_promoter	0.04024	0.0466	0	0	-0.13408
chr1	19340327	19340340	HNF1B_MA0153.2	8.56503	+	chr1	19340012	19340804	cc_1,cc_3	NA	NA	NA	NA	NA	NA	NA	NA	NA	NA	NA	0.50975	0.74819	1	1	-0.53191
chr1	19370352	19370365	HNF1B_MA0153.2	6.479	-	chr1	19369693	19370419	cc_1,cc_3	gene	19398603	19402005	-	end	28547	Downstream	NA	ENSG00000272084.1	RP5-1126H10.2	distal_enhancer	0.05224	0.03685	0	0	0.32028
chr1	19406355	19406368	HNF1B_MA0153.2	7.06309	-	chr1	19405853	19408391	cc_1,cc_3	gene	19398603	19402005	-	start	5117	Upstream	NA	ENSG00000272084.1	RP5-1126H10.2	any_promoter	0.15879	0.30715	0	1	-0.85356
chr1	19406680	19406693	HNF1B_MA0153.2	10.70677	+	chr1	19405853	19408391	cc_1,cc_3	gene	19398603	19402005	-	start	5117	Upstream	NA	ENSG00000272084.1	RP5-1126H10.2	any_promoter	0.20274	0.32758	0	1	-0.63042
chr1	19407448	19407461	HNF1B_MA0153.2	7.10955	-	chr1	19405853	19408391	cc_1,cc_3	gene	19398603	19402005	-	start	5117	Upstream	NA	ENSG00000272084.1	RP5-1126H10.2	any_promoter	0.0625	0.07454	0	0	-0.18587
chr1	19422743	19422756	HNF1B_MA0153.2	6.8875	+	chr1	19422677	19423071	cc_1,cc_3	gene	19400999	19536770	-	end	21875	PeakInsideFeature	NA	ENSG00000127481.10	UBR4	any_internal	0.04552	0.04966	0	0	-0.08223
chr1	19437014	19437027	HNF1B_MA0153.2	7.38787	+	chr1	19436726	19437338	cc_1,cc_3	gene	19400999	19536770	-	center	31852	PeakInsideFeature	NA	ENSG00000127481.10	UBR4	any_internal	0.06734	0.08709	0	0	-0.27946
chr1	19488865	19488878	HNF1B_MA0153.2	7.77499	-	chr1	19488730	19489293	cc_1,cc_3	gene	19400999	19536770	-	center	20127	PeakInsideFeature	NA	ENSG00000127481.10	UBR4	any_internal	0.03779	0.06203	0	0	-0.47058
chr1	19489237	19489250	HNF1B_MA0153.2	9.37222	-	chr1	19488730	19489293	cc_1,cc_3	gene	19400999	19536770	-	center	20127	PeakInsideFeature	NA	ENSG00000127481.10	UBR4	any_internal	0.02206	0.04105	0	0	-0.48851
chr1	19546329	19546342	HNF1B_MA0153.2	6.59486	+	chr1	19545587	19546827	cc_1,cc_3	gene	19400999	19536770	-	start	9437	Upstream	NA	ENSG00000127481.10	UBR4	any_promoter	0.04083	0.01505	0	0	0.71606
chr1	19577755	19577768	HNF1B_MA0153.2	6.38178	-	chr1	19577595	19578931	cc_1,cc_3	gene	19542157	19578046	-	start	217	OverlapStart	NA	ENSG00000127463.9	EMC1	any_promoter	0.04018	0.02873	0	0	0.27841
chr1	19717696	19717709	HNF1B_MA0153.2	7.38937	-	chr1	19717267	19718414	cc_1,cc_3	gene	19665266	19812066	-	center	20826	PeakInsideFeature	NA	ENSG00000077549.13	CAPZB	any_internal	0.06831	0.06214	0	0	0.09863
chr1	19751561	19751574	HNF1B_MA0153.2	7.28044	-	chr1	19751014	19751720	cc_1,cc_3	gene	19750877	19751163	+	start	490	OverlapEnd	NA	ENSG00000240490.2	RN7SL277P	any_promoter	0.05905	0.03496	0	0	0.48682
chr1	19795016	19795029	HNF1B_MA0153.2	7.64759	-	chr1	19794831	19796434	cc_1,cc_3	gene	19665266	19812066	-	start	16434	PeakInsideFeature	NA	ENSG00000077549.13	CAPZB	any_internal	0.58825	0.58278	1	1	0.01292
chr1	19795914	19795927	HNF1B_MA0153.2	10.49153	-	chr1	19794831	19796434	cc_1,cc_3	gene	19665266	19812066	-	start	16434	PeakInsideFeature	NA	ENSG00000077549.13	CAPZB	any_internal	0.0696	0.11125	0	0	-0.52605
chr1	19821542	19821555	HNF1B_MA0153.2	6.36707	+	chr1	19821538	19822122	cc_1,cc_3	gene	19665266	19812066	-	start	9764	Upstream	NA	ENSG00000077549.13	CAPZB	any_promoter	0.02218	0.02231	0	0	-0.00396
chr1	19837704	19837717	HNF1B_MA0153.2	6.25795	+	chr1	19837641	19837939	cc_3	gene	19837086	19837227	+	start	704	Downstream	NA	ENSG00000201609.1	RNU4-28P	any_promoter	0.03567	0.03984	0	0	-0.09581
chr1	19923174	19923187	HNF1B_MA0153.2	7.92756	+	chr1	19922778	19924318	cc_1,cc_3	gene	19923476	19956314	+	start	72	OverlapStart	NA	ENSG00000173436.9	MINOS1	any_promoter	0.37999	0.45004	1	1	-0.23013
chr1	19946541	19946554	HNF1B_MA0153.2	7.15644	-	chr1	19946355	19946613	cc_3	gene	19923476	19956314	+	center	6589	PeakInsideFeature	NA	ENSG00000173436.9	MINOS1	any_internal	0.02697	0.0858	0	0	-1.09129
chr1	19966775	19966788	HNF1B_MA0153.2	6.50343	-	chr1	19966481	19967688	cc_1,cc_3	gene	19967047	19984945	+	start	37	OverlapStart	NA	ENSG00000158747.9	NBL1	any_promoter	0.02658	0.04673	0	0	-0.47527
chr1	19967618	19967631	HNF1B_MA0153.2	8.03937	+	chr1	19966481	19967688	cc_1,cc_3	gene	19967047	19984945	+	start	37	OverlapStart	NA	ENSG00000158747.9	NBL1	any_promoter	0.0675	0.13131	0	0	-0.75649
chr1	20041731	20041744	HNF1B_MA0153.2	6.78988	-	chr1	20041725	20042570	cc_1,cc_3	gene	20008705	20126438	-	center	25424	PeakInsideFeature	NA	ENSG00000162542.9	TMCO4	any_internal	0.05925	0.10932	0	0	-0.67253
chr1	20060965	20060978	HNF1B_MA0153.2	8.43098	-	chr1	20060583	20061744	cc_1,cc_3	gene	20008705	20126438	-	center	6408	PeakInsideFeature	NA	ENSG00000162542.9	TMCO4	any_internal	0.41214	0.56014	1	1	-0.42063
chr1	20092201	20092214	HNF1B_MA0153.2	7.51957	+	chr1	20091297	20092702	cc_1,cc_3	gene	20008705	20126438	-	center	24428	PeakInsideFeature	NA	ENSG00000162542.9	TMCO4	any_internal	0.44671	0.46156	1	1	-0.04471
chr1	20131759	20131772	HNF1B_MA0153.2	8.02782	+	chr1	20131095	20132094	cc_1,cc_3	gene	20008705	20126438	-	start	5156	Upstream	NA	ENSG00000162542.9	TMCO4	any_promoter	0.5312	0.75358	1	1	-0.4852
chr1	20136008	20136021	HNF1B_MA0153.2	7.04526	+	chr1	20135780	20136261	cc_1,cc_3	gene	20140859	20145995	+	start	4839	Upstream	NA	ENSG00000235434.1	RP11-91K11.2	any_promoter	0.07993	0.13393	0	0	-0.59867
chr1	20141821	20141834	HNF1B_MA0153.2	11.9889	+	chr1	20140671	20143107	cc_1,cc_3	gene	20140522	20141771	-	start	118	OverlapStart	NA	ENSG00000178828.5	RNF186	any_promoter	0.28121	0.39627	1	1	-0.46014
chr1	20151271	20151284	HNF1B_MA0153.2	9.1576	-	chr1	20150457	20152202	cc_1,cc_3	gene	20140522	20141771	-	start	9558	Upstream	NA	ENSG00000178828.5	RNF186	any_promoter	0.07254	0.11559	0	0	-0.52715
chr1	20187467	20187480	HNF1B_MA0153.2	7.80893	+	chr1	20187044	20188147	cc_1,cc_3	gene	20209005	20239438	+	start	21410	Upstream	NA	ENSG00000169914.5	OTUD3	distal_enhancer	0.01962	0.01943	0	0	0.00615
chr1	20188084	20188097	HNF1B_MA0153.2	6.93717	-	chr1	20187044	20188147	cc_1,cc_3	gene	20209005	20239438	+	start	21410	Upstream	NA	ENSG00000169914.5	OTUD3	distal_enhancer	0.04659	0.03059	0	0	0.36457
chr1	20536162	20536175	HNF1B_MA0153.2	6.35792	-	chr1	20536062	20536291	cc_3	gene	20512577	20522541	+	end	13635	Downstream	NA	ENSG00000162543.5	UBXN10	distal_enhancer	0.16758	0.14374	0	0	0.19059
chr1	20539150	20539163	HNF1B_MA0153.2	7.0181	+	chr1	20537330	20539979	cc_1,cc_3	gene	20512577	20522541	+	end	16113	Downstream	NA	ENSG00000162543.5	UBXN10	distal_enhancer	0.11603	0.113	0	0	0.03132
chr1	20575323	20575336	HNF1B_MA0153.2	8.69945	-	chr1	20575310	20575904	cc_1,cc_3	gene	20569587	20571148	+	end	4459	Downstream	NA	ENSG00000228105.1	RP3-340N1.6	distal_enhancer	0.04482	0.05453	0	0	-0.1877
chr1	20802838	20802851	HNF1B_MA0153.2	9.38684	+	chr1	20802542	20803299	cc_1,cc_3	gene	20808883	20812713	-	end	5963	Downstream	NA	ENSG00000162545.5	CAMK2N1	distal_enhancer	0.29652	0.2656	1	1	0.14584
chr1	20806924	20806937	HNF1B_MA0153.2	6.86072	-	chr1	20806767	20807344	cc_1,cc_3	gene	20808883	20812713	-	end	1828	Downstream	NA	ENSG00000162545.5	CAMK2N1	distal_enhancer	0.81925	1.08026	1	1	-0.38862
chr1	20878879	20878892	HNF1B_MA0153.2	7.77274	-	chr1	20878549	20879143	cc_1,cc_3	gene	20878931	20881512	+	start	85	OverlapStart	NA	ENSG00000183114.6	FAM43B	any_promoter	0.08464	0.05705	0	0	0.41792
chr1	20916915	20916928	HNF1B_MA0153.2	11.49611	-	chr1	20916871	20917369	cc_1,cc_3	gene	20915440	20945401	+	start	1680	PeakInsideFeature	NA	ENSG00000158825.5	CDA	any_internal	0.06484	0.03188	0	0	0.65886
chr1	20943327	20943340	HNF1B_MA0153.2	7.5215	+	chr1	20943067	20943340	cc_3	gene	20915440	20945401	+	end	2198	PeakInsideFeature	NA	ENSG00000158825.5	CDA	any_internal	0.06852	0.07912	0	0	-0.1548
chr1	20977670	20977683	HNF1B_MA0153.2	7.37297	+	chr1	20977162	20978179	cc_1,cc_3	gene	20976855	20977207	-	start	463	OverlapStart	NA	ENSG00000257033.1	AL391357.1	any_promoter	0.04866	0.05964	0	0	-0.2003
chr1	21198051	21198064	HNF1B_MA0153.2	9.10948	+	chr1	21197772	21198549	cc_1,cc_3	gene	21132962	21503377	-	end	65198	PeakInsideFeature	NA	ENSG00000075151.15	EIF4G3	any_internal	0.08824	0.03081	0	0	1.01997
chr1	21211308	21211321	HNF1B_MA0153.2	6.85671	-	chr1	21211244	21211907	cc_1	gene	21132962	21503377	-	end	78613	PeakInsideFeature	NA	ENSG00000075151.15	EIF4G3	any_internal	0.03635	0.01546	0	0	0.59981
chr1	21308501	21308514	HNF1B_MA0153.2	7.21617	-	chr1	21308461	21308754	cc_3	gene	21132962	21503377	-	center	9562	PeakInsideFeature	NA	ENSG00000075151.15	EIF4G3	any_internal	0.04617	0.06687	0	0	-0.36804
chr1	21574590	21574603	HNF1B_MA0153.2	8.00901	+	chr1	21574188	21574991	cc_1,cc_3	gene	21543739	21671997	-	end	30850	PeakInsideFeature	NA	ENSG00000117298.10	ECE1	any_internal	0.08934	0.1147	0	0	-0.28886
chr1	21578424	21578437	HNF1B_MA0153.2	9.51501	-	chr1	21578326	21578979	cc_1,cc_3	gene	21543739	21671997	-	center	29216	PeakInsideFeature	NA	ENSG00000117298.10	ECE1	any_internal	0.03923	0.03932	0	0	-0.00202
chr1	21665336	21665349	HNF1B_MA0153.2	6.90017	+	chr1	21664351	21666112	cc_1,cc_3	gene	21543739	21671997	-	start	6766	PeakInsideFeature	NA	ENSG00000117298.10	ECE1	any_internal	0.19933	0.29589	0	1	-0.51634
chr1	21676911	21676924	HNF1B_MA0153.2	8.12729	+	chr1	21676684	21677251	cc_1,cc_3	gene	21543739	21671997	-	start	4970	Upstream	NA	ENSG00000117298.10	ECE1	any_promoter	0.0773	0.09154	0	0	-0.18791
chr1	21705382	21705395	HNF1B_MA0153.2	7.49702	+	chr1	21705361	21706247	cc_1,cc_3	gene	21724479	21724855	+	start	18675	Upstream	NA	ENSG00000236216.4	PPP1R11P1	distal_enhancer	0.02975	0.03453	0	0	-0.12063
chr1	21877143	21877156	HNF1B_MA0153.2	7.51037	-	chr1	21876562	21878447	cc_1,cc_3	gene	21835857	21904905	+	center	7123	PeakInsideFeature	NA	ENSG00000162551.9	ALPL	any_internal	0.052	0.05798	0	0	-0.10782
chr1	21877708	21877721	HNF1B_MA0153.2	6.45165	+	chr1	21876562	21878447	cc_1,cc_3	gene	21835857	21904905	+	center	7123	PeakInsideFeature	NA	ENSG00000162551.9	ALPL	any_internal	0.20716	0.31219	0	1	-0.53832
chr1	21886652	21886665	HNF1B_MA0153.2	8.45747	+	chr1	21885677	21886953	cc_1,cc_3	gene	21835857	21904905	+	center	15934	PeakInsideFeature	NA	ENSG00000162551.9	ALPL	any_internal	0.37074	0.61544	1	1	-0.69442
chr1	21886715	21886728	HNF1B_MA0153.2	9.01394	+	chr1	21885677	21886953	cc_1,cc_3	gene	21835857	21904905	+	center	15934	PeakInsideFeature	NA	ENSG00000162551.9	ALPL	any_internal	0.34247	0.57105	1	1	-0.69771
chr1	21894905	21894918	HNF1B_MA0153.2	7.34133	-	chr1	21894851	21895066	cc_3	gene	21835857	21904905	+	end	9947	PeakInsideFeature	NA	ENSG00000162551.9	ALPL	any_internal	0.05253	0.05938	0	0	-0.12205
chr1	21906469	21906482	HNF1B_MA0153.2	6.46313	+	chr1	21906285	21906872	cc_1,cc_3	gene	21912964	21917680	+	start	6386	Upstream	NA	ENSG00000233431.1	RP11-63N8.3	any_promoter	0.21296	0.39964	1	1	-0.83535
chr1	21950209	21950222	HNF1B_MA0153.2	12.29255	-	chr1	21948642	21950712	cc_1,cc_3	gene	21922707	21995801	-	center	9577	PeakInsideFeature	NA	ENSG00000076864.15	RAP1GAP	any_internal	0.16659	0.26311	0	1	-0.58844
chr1	22048108	22048121	HNF1B_MA0153.2	9.70568	-	chr1	22048093	22048315	cc_3	gene	22004790	22110099	-	center	9240	PeakInsideFeature	NA	ENSG00000090686.11	USP48	any_internal	0.02683	0.03103	0	0	-0.11228
chr1	22248132	22248145	HNF1B_MA0153.2	11.78014	-	chr1	22247760	22248476	cc_1,cc_3	gene	22148737	22263790	-	start	15672	PeakInsideFeature	NA	ENSG00000142798.12	HSPG2	any_internal	0.14548	0.05486	0	0	1.09346
chr1	22418490	22418503	HNF1B_MA0153.2	7.45613	-	chr1	22418355	22419204	cc_1,cc_3	gene	22427105	22427853	+	start	8326	Upstream	NA	ENSG00000271840.1	RP1-224A6.9	any_promoter	0.06091	0.06917	0	0	-0.13235
chr1	22418803	22418816	HNF1B_MA0153.2	6.99718	+	chr1	22418355	22419204	cc_1,cc_3	gene	22427105	22427853	+	start	8326	Upstream	NA	ENSG00000271840.1	RP1-224A6.9	any_promoter	0.02724	0.03051	0	0	-0.08749
chr1	22432155	22432168	HNF1B_MA0153.2	6.77247	-	chr1	22431962	22432471	cc_1,cc_3	gene	22427105	22427853	+	end	4363	Downstream	NA	ENSG00000271840.1	RP1-224A6.9	distal_enhancer	0.03903	0.02234	0	0	0.43519
chr1	22827379	22827392	HNF1B_MA0153.2	8.8774	+	chr1	22826986	22827400	cc_1,cc_3	gene	22778343	22857650	+	center	9197	PeakInsideFeature	NA	ENSG00000184677.12	ZBTB40	any_internal	0.0154	0.00716	0	0	0.32852
chr1	22979012	22979025	HNF1B_MA0153.2	6.25795	+	chr1	22978999	22980047	cc_1,cc_3	gene	22979254	22988031	+	start	269	OverlapStart	NA	ENSG00000173369.11	C1QB	any_promoter	0.022	0.02255	0	0	-0.01676
chr1	23199601	23199614	HNF1B_MA0153.2	9.16207	-	chr1	23199162	23200193	cc_1,cc_3	gene	23189651	23189719	-	start	9958	Upstream	NA	ENSG00000264014.1	MIR4253	any_promoter	0.19738	0.09667	0	0	0.86972
chr1	23215976	23215989	HNF1B_MA0153.2	9.51359	+	chr1	23215279	23215997	cc_1,cc_3	gene	23037331	23241818	+	end	26180	PeakInsideFeature	NA	ENSG00000133216.12	EPHB2	any_internal	0.03736	0.03118	0	0	0.15041
chr1	23449177	23449190	HNF1B_MA0153.2	6.38929	-	chr1	23448797	23450423	cc_1,cc_3	gene	23410515	23504301	-	center	7798	PeakInsideFeature	NA	ENSG00000169641.9	LUZP1	any_internal	0.02782	0.09451	0	0	-1.17702
chr1	23450237	23450250	HNF1B_MA0153.2	9.71287	+	chr1	23448797	23450423	cc_1,cc_3	gene	23410515	23504301	-	center	7798	PeakInsideFeature	NA	ENSG00000169641.9	LUZP1	any_internal	0.17643	0.28903	0	1	-0.64046
chr1	23450371	23450384	HNF1B_MA0153.2	7.61719	+	chr1	23448797	23450423	cc_1,cc_3	gene	23410515	23504301	-	center	7798	PeakInsideFeature	NA	ENSG00000169641.9	LUZP1	any_internal	0.09702	0.18099	0	0	-0.75516
chr1	23475769	23475782	HNF1B_MA0153.2	10.99967	-	chr1	23475388	23476171	cc_1,cc_3	gene	23410515	23504301	-	center	18371	PeakInsideFeature	NA	ENSG00000169641.9	LUZP1	any_internal	0.36259	0.38129	1	1	-0.06797
chr1	23575126	23575139	HNF1B_MA0153.2	6.97342	+	chr1	23574913	23575475	cc_1,cc_3	gene	23571257	23571717	+	end	3477	Downstream	NA	ENSG00000215381.3	RP5-1057J7.1	distal_enhancer	0.0427	0.15162	0	0	-1.3826
chr1	23610285	23610298	HNF1B_MA0153.2	9.69321	-	chr1	23610220	23610600	cc_1,cc_3	gene	23607801	23613245	-	center	113	PeakInsideFeature	NA	ENSG00000261326.2	RP5-1057J7.6	any_internal	0.04913	0.06044	0	0	-0.20469
chr1	23705179	23705192	HNF1B_MA0153.2	6.21375	-	chr1	23703487	23705241	cc_1,cc_3	gene	23685940	23695935	-	start	8429	Upstream	NA	ENSG00000125945.10	ZNF436	any_promoter	0.07146	0.06624	0	0	0.08021
chr1	23729742	23729755	HNF1B_MA0153.2	6.1871	-	chr1	23728716	23730868	cc_1,cc_3	gene	23737324	23738639	+	start	7532	Upstream	NA	ENSG00000232482.2	RP4-654C18.1	any_promoter	0.09822	0.09694	0	0	0.01506
chr1	23744280	23744293	HNF1B_MA0153.2	6.87793	-	chr1	23743899	23744488	cc_3	gene	23707553	23751233	-	start	7040	PeakInsideFeature	NA	ENSG00000204219.5	TCEA3	any_internal	0.06262	0.09037	0	0	-0.39669
chr1	23750276	23750289	HNF1B_MA0153.2	9.70404	-	chr1	23748850	23751960	cc_1,cc_3	gene	23707553	23751233	-	start	828	OverlapStart	NA	ENSG00000204219.5	TCEA3	any_promoter	0.91	1.2224	1	1	-0.41586
chr1	23929063	23929076	HNF1B_MA0153.2	6.63842	-	chr1	23928506	23929118	cc_3	gene	23907984	23967058	+	center	8709	PeakInsideFeature	NA	ENSG00000197880.4	MDS2	any_internal	0.01711	0.01916	0	0	-0.06848
chr1	23970526	23970539	HNF1B_MA0153.2	8.87935	+	chr1	23970179	23970930	cc_1,cc_3	gene	23907984	23967058	+	end	3496	Downstream	NA	ENSG00000197880.4	MDS2	distal_enhancer	0.04644	0.05117	0	0	-0.09241
chr1	24055321	24055334	HNF1B_MA0153.2	6.5058	-	chr1	24054804	24055995	cc_1,cc_3	gene	24063099	24063380	-	end	7700	Downstream	NA	ENSG00000244609.2	RN7SL532P	distal_enhancer	0.06621	0.07924	0	0	-0.19252
chr1	24055663	24055676	HNF1B_MA0153.2	7.75318	-	chr1	24054804	24055995	cc_1,cc_3	gene	24063099	24063380	-	end	7700	Downstream	NA	ENSG00000244609.2	RN7SL532P	distal_enhancer	0.11616	0.22015	0	1	-0.79606
chr1	24089892	24089905	HNF1B_MA0153.2	7.32561	-	chr1	24089354	24090623	cc_1,cc_3	gene	24086871	24104777	-	end	3117	PeakInsideFeature	NA	ENSG00000236810.1	RP5-886K2.3	any_internal	0.0306	0.04771	0	0	-0.38669
chr1	24119497	24119510	HNF1B_MA0153.2	7.15452	-	chr1	24119439	24120241	cc_1,cc_3	gene	24117459	24122029	+	center	96	PeakInsideFeature	NA	ENSG00000011009.6	LYPLA2	any_internal	0.08545	0.07241	0	0	0.18114
chr1	24345025	24345038	HNF1B_MA0153.2	9.17584	-	chr1	24344997	24346017	cc_1,cc_3	gene	24334370	24335009	-	start	10498	Upstream	NA	ENSG00000215905.4	RP11-4M23.7	distal_enhancer	0.04651	0.04081	0	0	0.11973
chr1	24373341	24373354	HNF1B_MA0153.2	7.23007	-	chr1	24372591	24374057	cc_1,cc_3	gene	24367324	24413289	+	start	6000	PeakInsideFeature	NA	ENSG00000225315.2	RP11-293P20.2	any_internal	0.03537	0.03098	0	0	0.1088
chr1	24425942	24425955	HNF1B_MA0153.2	11.56562	+	chr1	24425587	24426503	cc_1,cc_3	gene	24382524	24438665	-	start	12620	PeakInsideFeature	NA	ENSG00000142661.14	MYOM3	any_internal	0.20089	0.30577	0	1	-0.55008
chr1	24429348	24429361	HNF1B_MA0153.2	7.07936	+	chr1	24428479	24430220	cc_1,cc_3	gene	24382524	24438665	-	start	9316	PeakInsideFeature	NA	ENSG00000142661.14	MYOM3	any_internal	0.06113	0.10227	0	0	-0.56297
chr1	24430072	24430085	HNF1B_MA0153.2	9.06235	+	chr1	24428479	24430220	cc_1,cc_3	gene	24382524	24438665	-	start	9316	PeakInsideFeature	NA	ENSG00000142661.14	MYOM3	any_internal	0.06403	0.171	0	0	-1.13794
chr1	24445151	24445164	HNF1B_MA0153.2	12.04197	+	chr1	24444198	24445225	cc_1,cc_3	gene	24382524	24438665	-	start	6046	Upstream	NA	ENSG00000142661.14	MYOM3	any_promoter	0.0629	0.09399	0	0	-0.43664
chr1	24516972	24516985	HNF1B_MA0153.2	6.17952	-	chr1	24516665	24517043	cc_1,cc_3	gene	24480646	24514449	-	start	2405	Upstream	NA	ENSG00000185436.7	IFNLR1	any_promoter	0.06559	0.04741	0	0	0.32291
chr1	24610460	24610473	HNF1B_MA0153.2	7.7032	-	chr1	24609913	24610915	cc_1,cc_3	gene	24606256	24606345	-	start	4069	Upstream	NA	ENSG00000266511.1	AL590683.2	any_promoter	0.11022	0.07017	0	0	0.50645
chr1	24616107	24616120	HNF1B_MA0153.2	6.99637	-	chr1	24616091	24617184	cc_1,cc_3	gene	24606256	24606345	-	start	10292	Upstream	NA	ENSG00000266511.1	AL590683.2	distal_enhancer	0.06463	0.07812	0	0	-0.20214
chr1	24689695	24689708	HNF1B_MA0153.2	7.24346	+	chr1	24689038	24690061	cc_1,cc_3	gene	24645811	24690972	+	end	1423	PeakInsideFeature	NA	ENSG00000158055.11	GRHL3	any_internal	0.42936	0.62304	1	1	-0.51219
chr1	24714423	24714436	HNF1B_MA0153.2	7.71392	+	chr1	24714263	24714799	cc_1,cc_3	gene	24683488	24743424	-	center	1075	PeakInsideFeature	NA	ENSG00000001460.13	STPG1	any_internal	0.11147	0.23274	0	1	-0.91702
chr1	24714459	24714472	HNF1B_MA0153.2	6.23017	-	chr1	24714263	24714799	cc_1,cc_3	gene	24683488	24743424	-	center	1075	PeakInsideFeature	NA	ENSG00000001460.13	STPG1	any_internal	0.08199	0.19056	0	0	-1.01019
chr1	24717707	24717720	HNF1B_MA0153.2	8.41572	-	chr1	24717491	24719262	cc_1,cc_3	gene	24683488	24743424	-	center	4920	PeakInsideFeature	NA	ENSG00000001460.13	STPG1	any_internal	0.02836	0.02972	0	0	-0.03627
chr1	24718208	24718221	HNF1B_MA0153.2	6.63118	-	chr1	24717491	24719262	cc_1,cc_3	gene	24683488	24743424	-	center	4920	PeakInsideFeature	NA	ENSG00000001460.13	STPG1	any_internal	0.04634	0.05242	0	0	-0.1179
chr1	24735869	24735882	HNF1B_MA0153.2	7.30266	-	chr1	24735558	24736333	cc_1,cc_3	gene	24742283	24799466	+	start	6338	Upstream	NA	ENSG00000001461.12	NIPAL3	any_promoter	0.02706	0.03068	0	0	-0.09687
chr1	24736103	24736116	HNF1B_MA0153.2	6.29701	+	chr1	24735558	24736333	cc_1,cc_3	gene	24742283	24799466	+	start	6338	Upstream	NA	ENSG00000001461.12	NIPAL3	any_promoter	0.03227	0.02364	0	0	0.23536
chr1	24742397	24742410	HNF1B_MA0153.2	7.57932	-	chr1	24741668	24742942	cc_1,cc_3	gene	24742283	24799466	+	start	22	OverlapStart	NA	ENSG00000001461.12	NIPAL3	any_promoter	0.06719	0.07627	0	0	-0.13544
chr1	24867641	24867654	HNF1B_MA0153.2	7.83076	+	chr1	24867485	24868465	cc_1,cc_3	gene	24865291	24882515	-	end	2684	PeakInsideFeature	NA	ENSG00000264443.1	RP4-594I10.3	any_internal	0.28563	0.35456	1	1	-0.28908
chr1	24984037	24984050	HNF1B_MA0153.2	7.02324	-	chr1	24983419	24984052	cc_1,cc_3	gene	24958206	24999758	+	center	4753	PeakInsideFeature	NA	ENSG00000133226.12	SRRM1	any_internal	0.03538	0.02159	0	0	0.37361
chr1	24984145	24984158	HNF1B_MA0153.2	7.1496	-	chr1	24984073	24984904	cc_1,cc_3	gene	24958206	24999758	+	center	5506	PeakInsideFeature	NA	ENSG00000133226.12	SRRM1	any_internal	0.02382	0.03006	0	0	-0.17332
chr1	24984445	24984458	HNF1B_MA0153.2	11.54918	+	chr1	24984073	24984904	cc_1,cc_3	gene	24958206	24999758	+	center	5506	PeakInsideFeature	NA	ENSG00000133226.12	SRRM1	any_internal	0.04624	0.04929	0	0	-0.06043
chr1	25015676	25015689	HNF1B_MA0153.2	6.50512	+	chr1	25014697	25015746	cc_1,cc_3	gene	24958206	24999758	+	end	15463	Downstream	NA	ENSG00000133226.12	SRRM1	distal_enhancer	0.08141	0.07649	0	0	0.06826
chr1	25044902	25044915	HNF1B_MA0153.2	8.47382	+	chr1	25044148	25045034	cc_1,cc_3	gene	25071847	25170815	+	start	27256	Upstream	NA	ENSG00000169504.10	CLIC4	distal_enhancer	0.15683	0.23454	0	1	-0.51322
chr1	25054419	25054432	HNF1B_MA0153.2	9.17071	+	chr1	25053716	25054608	cc_1,cc_3	gene	25071847	25170815	+	start	17685	Upstream	NA	ENSG00000169504.10	CLIC4	distal_enhancer	0.06723	0.06677	0	0	0.00721
chr1	25069818	25069831	HNF1B_MA0153.2	7.3956	-	chr1	25069677	25070290	cc_3	gene	25071847	25170815	+	start	1864	Upstream	NA	ENSG00000169504.10	CLIC4	any_promoter	0.09205	0.15126	0	0	-0.59032
chr1	25078504	25078517	HNF1B_MA0153.2	6.21253	+	chr1	25078215	25079091	cc_1,cc_3	gene	25071847	25170815	+	start	6806	PeakInsideFeature	NA	ENSG00000169504.10	CLIC4	any_internal	0.52856	0.66327	1	1	-0.3142
chr1	25096283	25096296	HNF1B_MA0153.2	7.19135	+	chr1	25095795	25097360	cc_1,cc_3	gene	25071847	25170815	+	start	24730	PeakInsideFeature	NA	ENSG00000169504.10	CLIC4	any_internal	0.08742	0.21744	0	1	-1.1083
chr1	25096722	25096735	HNF1B_MA0153.2	7.88434	+	chr1	25095795	25097360	cc_1,cc_3	gene	25071847	25170815	+	start	24730	PeakInsideFeature	NA	ENSG00000169504.10	CLIC4	any_internal	0.17271	0.32131	0	1	-0.80848
chr1	25107123	25107136	HNF1B_MA0153.2	8.02526	-	chr1	25106889	25107501	cc_1,cc_3	gene	25104363	25104470	-	start	2725	Upstream	NA	ENSG00000238482.1	RNU6-1208P	any_promoter	0.08717	0.07651	0	0	0.14398
chr1	25111078	25111091	HNF1B_MA0153.2	7.51957	-	chr1	25110766	25111540	cc_1,cc_3	gene	25104363	25104470	-	start	6683	Upstream	NA	ENSG00000238482.1	RNU6-1208P	any_promoter	0.10406	0.20343	0	0	-0.82341
chr1	25112811	25112824	HNF1B_MA0153.2	8.3747	+	chr1	25112176	25113590	cc_1,cc_3	gene	25104363	25104470	-	start	8413	Upstream	NA	ENSG00000238482.1	RNU6-1208P	any_promoter	0.23162	0.34244	1	1	-0.51777
chr1	25153034	25153047	HNF1B_MA0153.2	7.37981	+	chr1	25152782	25153185	cc_1,cc_3	gene	25071847	25170815	+	end	17832	PeakInsideFeature	NA	ENSG00000169504.10	CLIC4	any_internal	0.03725	0.03197	0	0	0.12774
chr1	25157315	25157328	HNF1B_MA0153.2	6.43479	-	chr1	25157206	25158264	cc_1,cc_3	gene	25071847	25170815	+	end	13080	PeakInsideFeature	NA	ENSG00000169504.10	CLIC4	any_internal	0.16932	0.2013	0	0	-0.21974
chr1	25157918	25157931	HNF1B_MA0153.2	6.47549	+	chr1	25157206	25158264	cc_1,cc_3	gene	25071847	25170815	+	end	13080	PeakInsideFeature	NA	ENSG00000169504.10	CLIC4	any_internal	0.0254	0.02034	0	0	0.15244
chr1	25157947	25157960	HNF1B_MA0153.2	7.50386	-	chr1	25157206	25158264	cc_1,cc_3	gene	25071847	25170815	+	end	13080	PeakInsideFeature	NA	ENSG00000169504.10	CLIC4	any_internal	0.03554	0.02197	0	0	0.36572
chr1	25217503	25217516	HNF1B_MA0153.2	6.75098	-	chr1	25217221	25217730	cc_1,cc_3	gene	25226001	25291612	-	end	8526	Downstream	NA	ENSG00000020633.14	RUNX3	distal_enhancer	0.11619	0.08982	0	0	0.29812
chr1	25241494	25241507	HNF1B_MA0153.2	7.05452	-	chr1	25240641	25241717	cc_1,cc_3	gene	25226001	25291612	-	end	15178	PeakInsideFeature	NA	ENSG00000020633.14	RUNX3	any_internal	0.12543	0.11235	0	0	0.13118
chr1	25422250	25422263	HNF1B_MA0153.2	6.45483	-	chr1	25422224	25422555	cc_1,cc_3	gene	25370197	25439611	-	start	17222	PeakInsideFeature	NA	ENSG00000233755.1	RP4-799D16.1	any_internal	0.03007	0.02061	0	0	0.27158
chr1	25495177	25495190	HNF1B_MA0153.2	7.03311	-	chr1	25494213	25495557	cc_1,cc_3	gene	25534629	25535360	+	start	39744	Upstream	NA	ENSG00000231953.1	RP4-706G24.1	distal_enhancer	0.05434	0.11176	0	0	-0.78505
chr1	25566366	25566379	HNF1B_MA0153.2	8.00335	-	chr1	25565719	25566949	cc_1,cc_3	gene	25549169	25558993	-	start	7341	Upstream	NA	ENSG00000117614.5	SYF2	any_promoter	0.51767	0.53672	1	1	-0.04977
chr1	25579558	25579571	HNF1B_MA0153.2	9.56736	-	chr1	25579294	25579617	cc_3	gene	25568727	25664704	-	end	10728	PeakInsideFeature	NA	ENSG00000117616.13	C1orf63	any_internal	0.02094	0.01762	0	0	0.10807
chr1	25634981	25634994	HNF1B_MA0153.2	7.95984	+	chr1	25634521	25635284	cc_3	gene	25598883	25656936	+	center	6993	PeakInsideFeature	NA	ENSG00000187010.14	RHD	any_internal	0.02448	0.03751	0	0	-0.33686
chr1	25646952	25646965	HNF1B_MA0153.2	8.59917	+	chr1	25646669	25647790	cc_1,cc_3	gene	25598883	25656936	+	end	9707	PeakInsideFeature	NA	ENSG00000187010.14	RHD	any_internal	0.0788	0.08419	0	0	-0.07299
chr1	25691587	25691600	HNF1B_MA0153.2	6.21375	+	chr1	25691025	25691684	cc_1,cc_3	gene	25688739	25756683	-	end	2615	PeakInsideFeature	NA	ENSG00000188672.12	RHCE	any_internal	0.03627	0.03282	0	0	0.08352
chr1	25848945	25848958	HNF1B_MA0153.2	11.40914	-	chr1	25848756	25849298	cc_1,cc_3	gene	25870070	25895377	+	start	21043	Upstream	NA	ENSG00000157978.7	LDLRAP1	distal_enhancer	0.13594	0.086	0	0	0.53571
chr1	25914453	25914466	HNF1B_MA0153.2	9.00873	-	chr1	25914439	25914808	cc_3	gene	25907968	25916847	+	center	2216	PeakInsideFeature	NA	ENSG00000225643.1	RP11-70P17.1	any_internal	0.03085	0.02134	0	0	0.26897
chr1	25968785	25968798	HNF1B_MA0153.2	8.09458	+	chr1	25968770	25969597	cc_1,cc_3	gene	25943958	26112698	+	start	25225	PeakInsideFeature	NA	ENSG00000117643.10	MAN1C1	any_internal	0.04337	0.01876	0	0	0.64301
chr1	26054483	26054496	HNF1B_MA0153.2	6.84195	+	chr1	26053378	26054931	cc_1,cc_3	gene	25943958	26112698	+	center	25826	PeakInsideFeature	NA	ENSG00000117643.10	MAN1C1	any_internal	0.47669	0.48305	1	1	-0.01817
chr1	26100203	26100216	HNF1B_MA0153.2	6.35713	-	chr1	26099881	26100580	cc_1,cc_3	gene	25943958	26112698	+	end	12468	PeakInsideFeature	NA	ENSG00000117643.10	MAN1C1	any_internal	0.18098	0.26769	0	1	-0.50674
chr1	26145342	26145355	HNF1B_MA0153.2	9.7583	+	chr1	26145192	26147835	cc_1,cc_3	gene	26143239	26146263	-	start	250	OverlapStart	NA	ENSG00000228172.1	RP1-317E23.3	any_promoter	0.14355	0.12387	0	0	0.17905
chr1	26193943	26193956	HNF1B_MA0153.2	11.89614	-	chr1	26193668	26194537	cc_1,cc_3	gene	26158413	26185903	-	start	8199	Upstream	NA	ENSG00000127423.6	AUNIP	any_promoter	0.15266	0.31293	0	1	-0.92736
chr1	26197608	26197621	HNF1B_MA0153.2	6.94991	-	chr1	26197544	26198397	cc_1,cc_3	gene	26187700	26197744	-	start	226	OverlapStart	NA	ENSG00000182749.5	PAQR7	any_promoter	0.26883	0.47979	1	1	-0.78057
chr1	26197688	26197701	HNF1B_MA0153.2	9.45	+	chr1	26197544	26198397	cc_1,cc_3	gene	26187700	26197744	-	start	226	OverlapStart	NA	ENSG00000182749.5	PAQR7	any_promoter	0.18429	0.33945	0	1	-0.80003
chr1	26222569	26222582	HNF1B_MA0153.2	11.51466	-	chr1	26221521	26222901	cc_1,cc_3	gene	26210671	26233482	-	center	135	PeakInsideFeature	NA	ENSG00000117632.16	STMN1	any_internal	0.03822	0.04941	0	0	-0.2349
chr1	26408003	26408016	HNF1B_MA0153.2	7.74551	-	chr1	26407857	26408583	cc_1,cc_3	gene	26398068	26398168	+	end	10052	Downstream	NA	ENSG00000265320.1	AL391650.1	distal_enhancer	0.02339	0.01694	0	0	0.2061
chr1	26426028	26426041	HNF1B_MA0153.2	7.69684	+	chr1	26425834	26426112	cc_3	gene	26437663	26452034	+	start	11690	Upstream	NA	ENSG00000175087.5	PDIK1L	distal_enhancer	0.0188	0.02898	0	0	-0.30111
chr1	26604001	26604014	HNF1B_MA0153.2	11.51255	-	chr1	26603742	26604145	cc_3	gene	26605666	26608007	+	start	1723	Upstream	NA	ENSG00000142669.9	SH3BGRL3	any_promoter	0.14801	0.28827	0	1	-0.85632
chr1	26676250	26676263	HNF1B_MA0153.2	6.66265	-	chr1	26675788	26676508	cc_1,cc_3	gene	26674955	26675210	-	start	938	Upstream	NA	ENSG00000265143.1	RN7SL490P	any_promoter	0.04422	0.01887	0	0	0.6572
chr1	26676266	26676279	HNF1B_MA0153.2	7.14802	+	chr1	26675788	26676508	cc_1,cc_3	gene	26674955	26675210	-	start	938	Upstream	NA	ENSG00000265143.1	RN7SL490P	any_promoter	0.04422	0.0201	0	0	0.61737
chr1	26796059	26796072	HNF1B_MA0153.2	8.63193	+	chr1	26795478	26796482	cc_1,cc_3	gene	26789246	26793773	-	start	2207	Upstream	NA	ENSG00000225891.1	RP3-476K8.3	any_promoter	0.05957	0.09146	0	0	-0.46132
chr1	26925482	26925495	HNF1B_MA0153.2	8.8456	-	chr1	26925481	26925918	cc_3	gene	26920430	26920532	-	start	5167	Upstream	NA	ENSG00000252802.1	Y_RNA	any_promoter	0.03091	0.03222	0	0	-0.03338
chr1	26925772	26925785	HNF1B_MA0153.2	6.68173	+	chr1	26925481	26925918	cc_3	gene	26920430	26920532	-	start	5167	Upstream	NA	ENSG00000252802.1	Y_RNA	any_promoter	0.0457	0.02145	0	0	0.60537
chr1	27050574	27050587	HNF1B_MA0153.2	7.29639	+	chr1	27049577	27050795	cc_1,cc_3	gene	27022523	27108595	+	center	15373	PeakInsideFeature	NA	ENSG00000117713.13	ARID1A	any_internal	0.03464	0.04205	0	0	-0.16879
chr1	27136584	27136597	HNF1B_MA0153.2	6.45725	-	chr1	27136211	27137203	cc_1,cc_3	gene	27141312	27141601	+	start	4605	Upstream	NA	ENSG00000241188.2	RN7SL165P	any_promoter	0.12118	0.17035	0	0	-0.41816
chr1	27152392	27152405	HNF1B_MA0153.2	6.21375	+	chr1	27152071	27153991	cc_1,cc_3	gene	27153200	27184093	+	start	169	OverlapStart	NA	ENSG00000204160.7	ZDHHC18	any_promoter	0.05689	0.04439	0	0	0.23876
chr1	27272859	27272872	HNF1B_MA0153.2	6.79121	+	chr1	27272730	27273101	cc_3	gene	27226728	27273353	+	end	438	PeakInsideFeature	NA	ENSG00000090273.9	NUDC	any_internal	0.05092	0.06023	0	0	-0.16675
chr1	27273038	27273051	HNF1B_MA0153.2	6.76583	+	chr1	27272730	27273101	cc_3	gene	27226728	27273353	+	end	438	PeakInsideFeature	NA	ENSG00000090273.9	NUDC	any_internal	0.03635	0.04262	0	0	-0.14025
chr1	27699073	27699086	HNF1B_MA0153.2	6.23213	-	chr1	27698920	27699793	cc_1,cc_3	gene	27681674	27693383	-	start	5973	Upstream	NA	ENSG00000142733.10	MAP3K6	any_promoter	0.17418	0.15808	0	0	0.12156
chr1	27781643	27781656	HNF1B_MA0153.2	6.68569	-	chr1	27781510	27782297	cc_1,cc_3	gene	27783708	27786093	+	start	1805	Upstream	NA	ENSG00000241169.1	RP4-752I6.1	any_promoter	0.03464	0.05039	0	0	-0.33778
chr1	27781840	27781853	HNF1B_MA0153.2	8.81861	+	chr1	27781510	27782297	cc_1,cc_3	gene	27783708	27786093	+	start	1805	Upstream	NA	ENSG00000241169.1	RP4-752I6.1	any_promoter	0.19199	0.24052	0	1	-0.29112
chr1	27815174	27815187	HNF1B_MA0153.2	6.26385	-	chr1	27814995	27817522	cc_1,cc_3	gene	27730729	27816669	-	start	411	OverlapStart	NA	ENSG00000158195.6	WASF2	any_promoter	0.10876	0.11593	0	0	-0.0753
chr1	28082782	28082795	HNF1B_MA0153.2	7.22339	-	chr1	28081970	28082863	cc_1,cc_3	gene	28052489	28089633	+	end	7217	PeakInsideFeature	NA	ENSG00000009780.11	FAM76A	any_internal	0.02073	0.08085	0	0	-1.20969
chr1	28116650	28116663	HNF1B_MA0153.2	6.85671	-	chr1	28116000	28116706	cc_1,cc_3	gene	28099693	28150963	+	center	8975	PeakInsideFeature	NA	ENSG00000117758.9	STX12	any_internal	0.03144	0.03017	0	0	0.0328
chr1	28148633	28148646	HNF1B_MA0153.2	11.4551	+	chr1	28148216	28149007	cc_1,cc_3	gene	28151048	28151154	+	start	2437	Upstream	NA	ENSG00000223062.1	RNU6-1245P	any_promoter	0.19407	0.3262	0	1	-0.68075
chr1	28267163	28267176	HNF1B_MA0153.2	7.1373	+	chr1	28266848	28267182	cc_1,cc_3	gene	28265385	28286704	-	end	1630	PeakInsideFeature	NA	ENSG00000227050.1	RP11-460I13.2	any_internal	0.04016	0.01576	0	0	0.67601
chr1	28269793	28269806	HNF1B_MA0153.2	6.63194	-	chr1	28269771	28270520	cc_1,cc_3	gene	28261503	28285668	+	center	3440	PeakInsideFeature	NA	ENSG00000130768.10	SMPDL3B	any_internal	0.03359	0.03163	0	0	0.04903
chr1	28306588	28306601	HNF1B_MA0153.2	7.32863	-	chr1	28306108	28306633	cc_1,cc_3	gene	28296854	28415207	-	end	9516	PeakInsideFeature	NA	ENSG00000158161.11	EYA3	any_internal	0.03733	0.03303	0	0	0.10302
chr1	28397944	28397957	HNF1B_MA0153.2	10.87565	-	chr1	28397351	28398103	cc_1,cc_3	gene	28296854	28415207	-	start	17480	PeakInsideFeature	NA	ENSG00000158161.11	EYA3	any_internal	0.07691	0.10495	0	0	-0.35047
chr1	28397963	28397976	HNF1B_MA0153.2	9.73731	-	chr1	28397351	28398103	cc_1,cc_3	gene	28296854	28415207	-	start	17480	PeakInsideFeature	NA	ENSG00000158161.11	EYA3	any_internal	0.07691	0.10754	0	0	-0.37893
chr1	28405218	28405231	HNF1B_MA0153.2	6.57368	+	chr1	28404788	28406322	cc_1,cc_3	gene	28296854	28415207	-	start	9652	PeakInsideFeature	NA	ENSG00000158161.11	EYA3	any_internal	0.02841	0.06088	0	0	-0.68457
chr1	28417837	28417850	HNF1B_MA0153.2	6.41628	-	chr1	28417708	28418047	cc_3	gene	28296854	28415207	-	start	2670	Upstream	NA	ENSG00000158161.11	EYA3	any_promoter	0.11461	0.16691	0	0	-0.45885
chr1	28431610	28431623	HNF1B_MA0153.2	7.3695	+	chr1	28431348	28432270	cc_1,cc_3	gene	28436249	28436809	+	start	4440	Upstream	NA	ENSG00000228943.1	RP5-1053E7.2	any_promoter	0.03522	0.0129	0	0	0.66716
chr1	28522329	28522342	HNF1B_MA0153.2	6.76279	+	chr1	28522261	28522480	cc_3	gene	28473676	28520447	-	start	1923	Upstream	NA	ENSG00000169403.7	PTAFR	any_promoter	0.07361	0.04164	0	0	0.56491
chr1	28523924	28523937	HNF1B_MA0153.2	6.21375	+	chr1	28523449	28524061	cc_1,cc_3	gene	28473676	28520447	-	start	3308	Upstream	NA	ENSG00000169403.7	PTAFR	any_promoter	0.0499	0.03055	0	0	0.43076
chr1	28570618	28570631	HNF1B_MA0153.2	8.06134	+	chr1	28570224	28570957	cc_1,cc_3	gene	28566019	28567964	-	start	2626	Upstream	NA	ENSG00000270605.1	RP5-1092A3.4	any_promoter	0.11067	0.20722	0	0	-0.77511
chr1	28575676	28575689	HNF1B_MA0153.2	6.58852	-	chr1	28573003	28576288	cc_1,cc_3	gene	28573654	28574079	+	start	991	FeatureInsidePeak	NA	ENSG00000271398.1	RP5-1092A3.5	any_promoter	0.59405	0.56991	1	1	0.05738
chr1	28579010	28579023	HNF1B_MA0153.2	6.19774	-	chr1	28578885	28579242	cc_3	gene	28586037	28609002	+	start	6974	Upstream	NA	ENSG00000130766.4	SESN2	any_promoter	0.09102	0.20957	0	0	-1.01525
chr1	28648825	28648838	HNF1B_MA0153.2	8.95361	+	chr1	28648082	28649495	cc_1,cc_3	gene	28655512	28662476	+	start	6724	Upstream	NA	ENSG00000130772.9	MED18	any_promoter	0.54523	0.73127	1	1	-0.40732
chr1	28648853	28648866	HNF1B_MA0153.2	6.75192	+	chr1	28648082	28649495	cc_1,cc_3	gene	28655512	28662476	+	start	6724	Upstream	NA	ENSG00000130772.9	MED18	any_promoter	0.60324	0.90877	1	1	-0.5717
chr1	28653910	28653923	HNF1B_MA0153.2	7.97515	-	chr1	28653777	28656321	cc_1,cc_3	gene	28655512	28662476	+	start	463	OverlapStart	NA	ENSG00000130772.9	MED18	any_promoter	0.06976	0.05913	0	0	0.17154
chr1	28680648	28680661	HNF1B_MA0153.2	10.78559	-	chr1	28680209	28681354	cc_1,cc_3	gene	28696113	28826881	+	start	15332	Upstream	NA	ENSG00000204138.8	PHACTR4	distal_enhancer	0.0217	0.03109	0	0	-0.264
chr1	28696835	28696848	HNF1B_MA0153.2	8.65358	-	chr1	28695837	28697193	cc_1,cc_3	gene	28696113	28826881	+	start	402	OverlapStart	NA	ENSG00000204138.8	PHACTR4	any_promoter	0.17734	0.21061	0	0	-0.21956
chr1	28763902	28763915	HNF1B_MA0153.2	6.479	+	chr1	28763727	28765016	cc_1,cc_3	gene	28696113	28826881	+	center	2874	PeakInsideFeature	NA	ENSG00000204138.8	PHACTR4	any_internal	0.15206	0.19036	0	0	-0.28242
chr1	28832700	28832713	HNF1B_MA0153.2	7.7032	-	chr1	28831986	28833226	cc_1,cc_3	gene	28832491	28837404	+	start	115	OverlapStart	NA	ENSG00000242125.2	SNHG3	any_promoter	0.17155	0.19839	0	0	-0.18461
chr1	28913735	28913748	HNF1B_MA0153.2	8.14743	-	chr1	28913411	28913864	cc_1,cc_3	gene	28905049	28909495	-	start	4142	Upstream	NA	ENSG00000197989.9	SNHG12	any_promoter	0.24762	0.12105	1	0	0.90014
chr1	28970124	28970137	HNF1B_MA0153.2	7.82201	-	chr1	28968900	28970529	cc_1,cc_3	gene	28969739	28975093	+	start	25	OverlapStart	NA	ENSG00000229388.1	RP11-442N24__B.1	any_promoter	0.13577	0.13141	0	0	0.03965
chr1	29064384	29064397	HNF1B_MA0153.2	6.42167	+	chr1	29062786	29064556	cc_1,cc_3	gene	29063132	29096287	+	start	539	OverlapStart	NA	ENSG00000198492.10	YTHDF2	any_promoter	0.08823	0.06275	0	0	0.36755
chr1	29186986	29186999	HNF1B_MA0153.2	9.71748	+	chr1	29186275	29187614	cc_1,cc_3	gene	29194086	29197779	+	start	7142	Upstream	NA	ENSG00000226852.2	RP1-212P9.2	any_promoter	0.05868	0.07014	0	0	-0.18504
chr1	29187111	29187124	HNF1B_MA0153.2	7.41051	+	chr1	29186275	29187614	cc_1,cc_3	gene	29194086	29197779	+	start	7142	Upstream	NA	ENSG00000226852.2	RP1-212P9.2	any_promoter	0.04957	0.05337	0	0	-0.07165
chr1	29198599	29198612	HNF1B_MA0153.2	11.6825	+	chr1	29198148	29199063	cc_1,cc_3	gene	29196994	29203848	-	end	1611	PeakInsideFeature	NA	ENSG00000233427.1	RP1-212P9.3	any_internal	0.16915	0.26539	0	1	-0.58067
chr1	29209019	29209032	HNF1B_MA0153.2	6.6722	-	chr1	29208567	29209055	cc_1,cc_3	gene	29208237	29208347	-	start	464	Upstream	NA	ENSG00000199756.1	Y_RNA	any_promoter	0.0778	0.09917	0	0	-0.27233
chr1	29298821	29298834	HNF1B_MA0153.2	7.01189	+	chr1	29298539	29299415	cc_1,cc_3	gene	29213602	29446553	+	center	31100	PeakInsideFeature	NA	ENSG00000159023.14	EPB41	any_internal	0.04529	0.0606	0	0	-0.28406
chr1	29360569	29360582	HNF1B_MA0153.2	6.77959	+	chr1	29360229	29360734	cc_1,cc_3	gene	29213602	29446553	+	center	30404	PeakInsideFeature	NA	ENSG00000159023.14	EPB41	any_internal	0.07251	0.16568	0	0	-0.96708
chr1	29654179	29654192	HNF1B_MA0153.2	11.73557	+	chr1	29654129	29654396	cc_3	gene	29563027	29653325	+	end	937	Downstream	NA	ENSG00000060656.15	PTPRU	distal_enhancer	0.03654	0.04521	0	0	-0.18997
chr1	29769579	29769592	HNF1B_MA0153.2	6.80062	+	chr1	29769346	29769926	cc_1,cc_3	gene	29758992	29759074	+	end	10562	Downstream	NA	ENSG00000266678.1	AL139151.1	distal_enhancer	0.03212	0.018	0	0	0.40914
chr1	29798562	29798575	HNF1B_MA0153.2	8.06041	-	chr1	29798228	29798977	cc_1,cc_3	gene	29814704	29823405	-	end	16102	Downstream	NA	ENSG00000225011.4	RP11-810H18.1	distal_enhancer	0.55091	1.07414	1	1	-0.93239
chr1	29798610	29798623	HNF1B_MA0153.2	6.20457	+	chr1	29798228	29798977	cc_1,cc_3	gene	29814704	29823405	-	end	16102	Downstream	NA	ENSG00000225011.4	RP11-810H18.1	distal_enhancer	0.69756	1.28544	1	1	-0.85881
chr1	29830871	29830884	HNF1B_MA0153.2	9.00141	+	chr1	29830162	29831214	cc_1,cc_3	gene	29814704	29823405	-	start	7283	Upstream	NA	ENSG00000225011.4	RP11-810H18.1	any_promoter	0.07314	0.18657	0	0	-1.10773
chr1	30076662	30076675	HNF1B_MA0153.2	7.36601	+	chr1	30076321	30077010	cc_1,cc_3	gene	30117391	30117525	-	end	40726	Downstream	NA	ENSG00000221126.1	AC092265.1	distal_enhancer	0.14115	0.19911	0	0	-0.43158
chr1	30182576	30182589	HNF1B_MA0153.2	6.77247	-	chr1	30181936	30183027	cc_1,cc_3	gene	30181697	30182394	-	start	87	OverlapStart	NA	ENSG00000228176.1	RP4-656G21.1	any_promoter	0.05212	0.04784	0	0	0.08231
chr1	30182616	30182629	HNF1B_MA0153.2	6.5044	-	chr1	30181936	30183027	cc_1,cc_3	gene	30181697	30182394	-	start	87	OverlapStart	NA	ENSG00000228176.1	RP4-656G21.1	any_promoter	0.06017	0.0403	0	0	0.38294
chr1	30231722	30231735	HNF1B_MA0153.2	8.06041	-	chr1	30231164	30232282	cc_1,cc_3	gene	30181697	30182394	-	start	49329	Upstream	NA	ENSG00000228176.1	RP4-656G21.1	distal_enhancer	0.41442	0.53679	1	1	-0.35439
chr1	30231770	30231783	HNF1B_MA0153.2	6.20457	+	chr1	30231164	30232282	cc_1,cc_3	gene	30181697	30182394	-	start	49329	Upstream	NA	ENSG00000228176.1	RP4-656G21.1	distal_enhancer	0.37098	0.58484	1	1	-0.62292
chr1	30324686	30324699	HNF1B_MA0153.2	12.22022	+	chr1	30324381	30325232	cc_1,cc_3	gene	30357748	30357852	+	start	32942	Upstream	NA	ENSG00000222787.1	AL645944.1	distal_enhancer	0.27958	0.16015	1	0	0.71794
chr1	30458027	30458040	HNF1B_MA0153.2	8.98779	-	chr1	30456997	30458702	cc_1,cc_3	gene	30486798	30510459	-	end	28949	Downstream	NA	ENSG00000233399.2	RP11-111I12.1	distal_enhancer	0.10498	0.10924	0	0	-0.0465
chr1	30458267	30458280	HNF1B_MA0153.2	9.56736	+	chr1	30456997	30458702	cc_1,cc_3	gene	30486798	30510459	-	end	28949	Downstream	NA	ENSG00000233399.2	RP11-111I12.1	distal_enhancer	0.05265	0.08755	0	0	-0.53515
chr1	30458405	30458418	HNF1B_MA0153.2	7.62773	-	chr1	30456997	30458702	cc_1,cc_3	gene	30486798	30510459	-	end	28949	Downstream	NA	ENSG00000233399.2	RP11-111I12.1	distal_enhancer	0.02635	0.03675	0	0	-0.26578
chr1	30556976	30556989	HNF1B_MA0153.2	8.514	-	chr1	30556263	30557443	cc_1,cc_3	gene	30486798	30510459	-	start	46394	Upstream	NA	ENSG00000233399.2	RP11-111I12.1	distal_enhancer	0.14923	0.07862	0	0	0.74934
chr1	30561822	30561835	HNF1B_MA0153.2	7.33831	+	chr1	30561689	30562094	cc_3	NA	NA	NA	NA	NA	NA	NA	NA	NA	NA	NA	0.01361	0.01065	0	0	0.11488
chr1	30819527	30819540	HNF1B_MA0153.2	8.54306	+	chr1	30819449	30819686	cc_3	NA	NA	NA	NA	NA	NA	NA	NA	NA	NA	NA	0.03494	0.03228	0	0	0.06542
chr1	30853528	30853541	HNF1B_MA0153.2	6.21955	-	chr1	30852673	30853547	cc_1,cc_3	gene	30882406	30884485	-	end	29296	Downstream	NA	ENSG00000236335.1	RP4-591L5.1	distal_enhancer	0.04614	0.04053	0	0	0.1184
chr1	31008308	31008321	HNF1B_MA0153.2	6.29234	-	chr1	31008145	31008514	cc_1	NA	NA	NA	NA	NA	NA	NA	NA	NA	NA	NA	0.02389	0.01453	0	0	0.30616
chr1	31158831	31158844	HNF1B_MA0153.2	8.2972	+	chr1	31158018	31159206	cc_1,cc_3	gene	31184123	31196434	-	end	25511	Downstream	NA	ENSG00000162510.5	MATN1	distal_enhancer	0.05146	0.06315	0	0	-0.2051
chr1	31181291	31181304	HNF1B_MA0153.2	6.6206	-	chr1	31180836	31181306	cc_1,cc_3	gene	31184123	31196434	-	end	3052	Downstream	NA	ENSG00000162510.5	MATN1	distal_enhancer	0.02517	0.0228	0	0	0.06973
chr1	31221813	31221826	HNF1B_MA0153.2	9.30781	+	chr1	31221016	31221972	cc_1,cc_3	gene	31212002	31212079	-	start	9415	Upstream	NA	ENSG00000264773.1	MIR4420	any_promoter	0.19431	0.10519	0	0	0.75207
chr1	31229891	31229904	HNF1B_MA0153.2	6.64226	-	chr1	31229315	31230944	cc_1,cc_3	gene	31205315	31230667	-	start	538	OverlapStart	NA	ENSG00000162511.7	LAPTM5	any_promoter	0.22584	0.15185	1	0	0.50409
chr1	31267782	31267795	HNF1B_MA0153.2	10.01927	-	chr1	31267759	31268033	cc_3	gene	31283224	31288400	-	end	15328	Downstream	NA	ENSG00000229607.1	RP5-1125N11.1	distal_enhancer	0.03523	0.02491	0	0	0.27084
chr1	31310622	31310635	HNF1B_MA0153.2	10.00535	+	chr1	31310499	31310971	cc_1	gene	31316669	31316957	+	start	5934	Upstream	NA	ENSG00000222784.1	RN7SKP91	any_promoter	0.05234	0.02931	0	0	0.5095
chr1	31385711	31385724	HNF1B_MA0153.2	7.14485	+	chr1	31385610	31386274	cc_1,cc_3	gene	31342313	31381608	-	start	4334	Upstream	NA	ENSG00000162512.11	SDC3	any_promoter	0.04897	0.03644	0	0	0.26751
chr1	31403678	31403691	HNF1B_MA0153.2	8.28411	-	chr1	31403463	31404095	cc_1,cc_3	gene	31404352	31538838	-	end	573	Downstream	NA	ENSG00000134644.11	PUM1	distal_enhancer	0.04803	0.0422	0	0	0.11992
chr1	31435602	31435615	HNF1B_MA0153.2	6.39233	-	chr1	31435548	31436286	cc_3	gene	31404352	31538838	-	end	31565	PeakInsideFeature	NA	ENSG00000134644.11	PUM1	any_internal	0.02241	0.035	0	0	-0.33937
chr1	31435652	31435665	HNF1B_MA0153.2	8.16071	+	chr1	31435548	31436286	cc_3	gene	31404352	31538838	-	end	31565	PeakInsideFeature	NA	ENSG00000134644.11	PUM1	any_internal	0.04429	0.04236	0	0	0.04072
chr1	31448777	31448790	HNF1B_MA0153.2	6.21375	-	chr1	31448709	31449413	cc_1,cc_3	gene	31441010	31441083	-	start	7978	Upstream	NA	ENSG00000200181.1	SNORD85	any_promoter	0.04296	0.06657	0	0	-0.42985
chr1	31449223	31449236	HNF1B_MA0153.2	6.60631	-	chr1	31448709	31449413	cc_1,cc_3	gene	31441010	31441083	-	start	7978	Upstream	NA	ENSG00000200181.1	SNORD85	any_promoter	0.29886	0.40561	1	1	-0.41094
chr1	31455096	31455109	HNF1B_MA0153.2	6.46226	+	chr1	31454949	31456131	cc_1,cc_3	gene	31404352	31538838	-	center	16055	PeakInsideFeature	NA	ENSG00000134644.11	PUM1	any_internal	0.03661	0.06104	0	0	-0.48143
chr1	31572711	31572724	HNF1B_MA0153.2	11.49611	+	chr1	31572215	31573021	cc_1,cc_3	gene	31567833	31568405	-	start	4213	Upstream	NA	ENSG00000215900.4	SEPW1P	any_promoter	0.45449	0.59018	1	1	-0.35947
chr1	31669582	31669595	HNF1B_MA0153.2	6.78988	+	chr1	31669523	31669903	cc_1,cc_3	gene	31652591	31712401	-	center	12783	PeakInsideFeature	NA	ENSG00000084628.5	NKAIN1	any_internal	0.02289	0.04491	0	0	-0.54518
chr1	31770499	31770512	HNF1B_MA0153.2	7.33786	+	chr1	31769208	31770652	cc_1,cc_3	gene	31769841	31837783	+	start	89	OverlapStart	NA	ENSG00000121766.10	ZCCHC17	any_promoter	0.09536	0.06033	0	0	0.49592
chr1	31844718	31844731	HNF1B_MA0153.2	10.69286	-	chr1	31844348	31845249	cc_1,cc_3	gene	31838471	31849697	-	center	714	PeakInsideFeature	NA	ENSG00000121769.3	FABP3	any_internal	0.77832	1.03619	1	1	-0.40161
chr1	31917726	31917739	HNF1B_MA0153.2	8.31312	+	chr1	31917257	31918802	cc_1,cc_3	gene	31882411	31907525	+	end	10504	Downstream	NA	ENSG00000168528.7	SERINC2	distal_enhancer	0.19659	0.18834	0	0	0.05472
chr1	31956034	31956047	HNF1B_MA0153.2	8.14743	-	chr1	31955348	31956922	cc_1,cc_3	gene	31960435	31961777	-	end	4300	Downstream	NA	ENSG00000215899.3	RP11-439L8.2	distal_enhancer	0.17582	0.21325	0	1	-0.2465
chr1	31989793	31989806	HNF1B_MA0153.2	6.2307	-	chr1	31988678	31990394	cc_1,cc_3	gene	31984035	31989846	+	end	310	OverlapEnd	NA	ENSG00000223907.1	RP11-439L8.4	any_internal	0.08151	0.08043	0	0	0.01469
chr1	32033976	32033989	HNF1B_MA0153.2	8.23253	-	chr1	32033488	32035031	cc_1,cc_3	gene	32042115	32053288	+	start	7856	Upstream	NA	ENSG00000142910.11	TINAGL1	any_promoter	0.04675	0.06395	0	0	-0.30977
chr1	32039541	32039554	HNF1B_MA0153.2	6.30188	-	chr1	32039238	32040274	cc_1,cc_3	gene	32042115	32053288	+	start	2359	Upstream	NA	ENSG00000142910.11	TINAGL1	any_promoter	0.33202	0.35754	1	1	-0.09959
chr1	32338301	32338314	HNF1B_MA0153.2	7.7032	+	chr1	32338139	32338865	cc_1,cc_3	gene	32317513	32387442	-	center	13975	PeakInsideFeature	NA	ENSG00000269967.1	RP11-84A19.4	any_internal	0.02495	0.01226	0	0	0.42224
chr1	32338474	32338487	HNF1B_MA0153.2	6.68518	-	chr1	32338139	32338865	cc_1,cc_3	gene	32317513	32387442	-	center	13975	PeakInsideFeature	NA	ENSG00000269967.1	RP11-84A19.4	any_internal	0.02493	0.01336	0	0	0.37976
chr1	32347223	32347236	HNF1B_MA0153.2	6.79258	+	chr1	32347195	32347544	cc_1,cc_3	gene	32317513	32387442	-	center	5108	PeakInsideFeature	NA	ENSG00000269967.1	RP11-84A19.4	any_internal	0.03694	0.02298	0	0	0.36802
chr1	32370299	32370312	HNF1B_MA0153.2	7.4738	+	chr1	32369773	32370936	cc_1,cc_3	gene	32379173	32380745	+	start	8819	Upstream	NA	ENSG00000212673.1	AL136115.1	any_promoter	0.02176	0.01491	0	0	0.22819
chr1	32487919	32487932	HNF1B_MA0153.2	8.66696	+	chr1	32487868	32488187	cc_3	gene	32479429	32526451	+	start	8598	PeakInsideFeature	NA	ENSG00000121774.13	KHDRBS1	any_internal	0.02485	0.04255	0	0	-0.43789
chr1	32494649	32494662	HNF1B_MA0153.2	6.87488	+	chr1	32494521	32494794	cc_3	gene	32479429	32526451	+	center	8283	PeakInsideFeature	NA	ENSG00000121774.13	KHDRBS1	any_internal	0.04002	0.0261	0	0	0.34718
chr1	32582433	32582446	HNF1B_MA0153.2	8.87728	-	chr1	32581464	32582530	cc_1,cc_3	gene	32573638	32642169	+	start	8359	PeakInsideFeature	NA	ENSG00000025800.9	KPNA6	any_internal	0.04374	0.06177	0	0	-0.33577
chr1	32785652	32785665	HNF1B_MA0153.2	6.56351	-	chr1	32785635	32785880	cc_3	gene	32757686	32799236	+	center	7296	PeakInsideFeature	NA	ENSG00000116478.7	HDAC1	any_internal	0.02765	0.0246	0	0	0.08599
chr1	32859094	32859107	HNF1B_MA0153.2	7.57411	+	chr1	32858992	32860958	cc_1,cc_3	gene	32830703	32860332	-	start	357	OverlapStart	NA	ENSG00000160058.14	BSDC1	any_promoter	0.10969	0.11227	0	0	-0.02736
chr1	32986077	32986090	HNF1B_MA0153.2	6.35393	+	chr1	32986074	32986722	cc_1,cc_3	gene	32930657	33066393	+	center	12127	PeakInsideFeature	NA	ENSG00000254553.1	RP1-27O5.3	any_internal	0.03732	0.02808	0	0	0.23128
chr1	33132440	33132453	HNF1B_MA0153.2	10.59697	-	chr1	33132430	33133150	cc_1,cc_3	gene	33116742	33151812	+	center	1487	PeakInsideFeature	NA	ENSG00000162521.14	RBBP4	any_internal	0.01526	0.02685	0	0	-0.3645
chr1	33241279	33241292	HNF1B_MA0153.2	6.6206	-	chr1	33240888	33241435	cc_3	gene	33240839	33283754	-	end	322	PeakInsideFeature	NA	ENSG00000134684.6	YARS	any_internal	0.02613	0.02324	0	0	0.08383
chr1	33269662	33269675	HNF1B_MA0153.2	8.54306	-	chr1	33269471	33269836	cc_3	gene	33240839	33283754	-	center	7357	PeakInsideFeature	NA	ENSG00000134684.6	YARS	any_internal	0.0393	0.06512	0	0	-0.48663
chr1	33378554	33378567	HNF1B_MA0153.2	7.8464	+	chr1	33378037	33379300	cc_1,cc_3	gene	33360194	33367039	-	start	11629	Upstream	NA	ENSG00000121900.14	TMEM54	distal_enhancer	0.26731	0.25192	1	1	0.07801
chr1	33399615	33399628	HNF1B_MA0153.2	6.53217	-	chr1	33398957	33400240	cc_1,cc_3	gene	33402045	33430286	-	end	2447	Downstream	NA	ENSG00000116514.12	RNF19B	distal_enhancer	0.19233	0.29511	0	1	-0.55855
chr1	33414720	33414733	HNF1B_MA0153.2	14.76716	+	chr1	33414150	33415079	cc_1,cc_3	gene	33402045	33430286	-	center	1551	PeakInsideFeature	NA	ENSG00000116514.12	RNF19B	any_internal	0.27604	0.34231	1	1	-0.28699
chr1	33419222	33419235	HNF1B_MA0153.2	7.05452	+	chr1	33419121	33419554	cc_3	gene	33402045	33430286	-	center	3172	PeakInsideFeature	NA	ENSG00000116514.12	RNF19B	any_internal	0.10759	0.15737	0	0	-0.45971
chr1	33426456	33426469	HNF1B_MA0153.2	7.64636	-	chr1	33426127	33426977	cc_1,cc_3	gene	33402045	33430286	-	start	3734	PeakInsideFeature	NA	ENSG00000116514.12	RNF19B	any_internal	0.06079	0.15024	0	0	-1.02991
chr1	33427918	33427931	HNF1B_MA0153.2	7.0609	+	chr1	33427526	33428205	cc_1,cc_3	gene	33402045	33430286	-	start	2421	PeakInsideFeature	NA	ENSG00000116514.12	RNF19B	any_internal	0.35126	0.55403	1	1	-0.62182
chr1	33428002	33428015	HNF1B_MA0153.2	7.53954	-	chr1	33427526	33428205	cc_1,cc_3	gene	33402045	33430286	-	start	2421	PeakInsideFeature	NA	ENSG00000116514.12	RNF19B	any_internal	0.39996	0.55029	1	1	-0.43691
chr1	33446616	33446629	HNF1B_MA0153.2	9.6503	-	chr1	33446241	33447721	cc_1,cc_3	gene	33452552	33453834	+	start	5571	Upstream	NA	ENSG00000239670.1	RP4-803A2.2	any_promoter	0.04164	0.04411	0	0	-0.05246
chr1	33447214	33447227	HNF1B_MA0153.2	12.25981	+	chr1	33446241	33447721	cc_1,cc_3	gene	33452552	33453834	+	start	5571	Upstream	NA	ENSG00000239670.1	RP4-803A2.2	any_promoter	0.097	0.11297	0	0	-0.17739
chr1	33472197	33472210	HNF1B_MA0153.2	8.15598	-	chr1	33471150	33472355	cc_1,cc_3	gene	33452675	33498070	+	center	3620	PeakInsideFeature	NA	ENSG00000236065.2	RP1-117O3.2	any_internal	0.10898	0.13819	0	0	-0.28441
chr1	33480625	33480638	HNF1B_MA0153.2	6.82809	+	chr1	33480430	33481056	cc_3	gene	33452675	33498070	+	center	5371	PeakInsideFeature	NA	ENSG00000236065.2	RP1-117O3.2	any_internal	0.03161	0.04662	0	0	-0.33897
chr1	33500937	33500950	HNF1B_MA0153.2	6.62954	-	chr1	33500753	33501068	cc_3	gene	33473584	33546597	-	center	9180	PeakInsideFeature	NA	ENSG00000004455.12	AK2	any_internal	0.06118	0.05889	0	0	0.03883
chr1	33501889	33501902	HNF1B_MA0153.2	8.6472	-	chr1	33501623	33502865	cc_1,cc_3	gene	33473584	33546597	-	center	7846	PeakInsideFeature	NA	ENSG00000004455.12	AK2	any_internal	0.10203	0.12005	0	0	-0.19129
chr1	33520772	33520785	HNF1B_MA0153.2	6.46848	+	chr1	33520702	33521767	cc_1,cc_3	gene	33473584	33546597	-	center	11144	PeakInsideFeature	NA	ENSG00000004455.12	AK2	any_internal	0.07847	0.12177	0	0	-0.50409
chr1	33529229	33529242	HNF1B_MA0153.2	9.00873	-	chr1	33529144	33529377	cc_3	gene	33473584	33546597	-	start	17337	PeakInsideFeature	NA	ENSG00000004455.12	AK2	any_internal	0.07696	0.11291	0	0	-0.43549
chr1	33755260	33755273	HNF1B_MA0153.2	10.9934	+	chr1	33754918	33755474	cc_3	gene	33764974	33766320	+	start	9778	Upstream	NA	ENSG00000256142.1	AL513327.1	any_promoter	0.02123	0.03442	0	0	-0.36169
chr1	33774690	33774703	HNF1B_MA0153.2	8.54306	-	chr1	33774448	33774861	cc_3	gene	33772966	33791644	+	start	1688	PeakInsideFeature	NA	ENSG00000225313.2	RP11-415J8.3	any_internal	0.02899	0.05574	0	0	-0.58004
chr1	33812253	33812266	HNF1B_MA0153.2	6.77267	-	chr1	33812120	33813471	cc_1,cc_3	gene	33815952	33828846	+	start	3157	Upstream	NA	ENSG00000233246.1	RP11-415J8.5	any_promoter	0.2477	0.31615	1	1	-0.32303
chr1	33812678	33812691	HNF1B_MA0153.2	7.30929	+	chr1	33812120	33813471	cc_1,cc_3	gene	33815952	33828846	+	start	3157	Upstream	NA	ENSG00000233246.1	RP11-415J8.5	any_promoter	0.60701	0.50982	1	1	0.24087
chr1	33813051	33813064	HNF1B_MA0153.2	10.97875	-	chr1	33812120	33813471	cc_1,cc_3	gene	33815952	33828846	+	start	3157	Upstream	NA	ENSG00000233246.1	RP11-415J8.5	any_promoter	0.15661	0.23313	0	1	-0.50711
chr1	33822214	33822227	HNF1B_MA0153.2	8.54306	-	chr1	33822023	33822294	cc_3	gene	33815952	33828846	+	center	241	PeakInsideFeature	NA	ENSG00000233246.1	RP11-415J8.5	any_internal	0.04491	0.08121	0	0	-0.60291
chr1	34041397	34041410	HNF1B_MA0153.2	8.41059	+	chr1	34040815	34041615	cc_1,cc_3	gene	33979608	34631443	-	end	61607	PeakInsideFeature	NA	ENSG00000121904.13	CSMD2	any_internal	0.09817	0.09847	0	0	-0.00351
chr1	34359342	34359355	HNF1B_MA0153.2	6.32352	+	chr1	34358925	34359619	cc_1	gene	33979608	34631443	-	center	53747	PeakInsideFeature	NA	ENSG00000121904.13	CSMD2	any_internal	0.03336	0.0188	0	0	0.41354
chr1	34369027	34369040	HNF1B_MA0153.2	11.54918	-	chr1	34368511	34369259	cc_1,cc_3	gene	33979608	34631443	-	center	63360	PeakInsideFeature	NA	ENSG00000121904.13	CSMD2	any_internal	0.4604	0.33474	1	1	0.43215
chr1	34475394	34475407	HNF1B_MA0153.2	8.88519	-	chr1	34474839	34475565	cc_1,cc_3	gene	33979608	34631443	-	start	156241	PeakInsideFeature	NA	ENSG00000121904.13	CSMD2	any_internal	0.18215	0.10583	0	0	0.66273
chr1	35224537	35224550	HNF1B_MA0153.2	10.22886	+	chr1	35224316	35225498	cc_1,cc_3	gene	35225341	35229325	+	start	434	OverlapStart	NA	ENSG00000189433.5	GJB4	any_promoter	0.08658	0.15854	0	0	-0.7177
chr1	35414034	35414047	HNF1B_MA0153.2	8.54306	+	chr1	35413901	35414252	cc_3	gene	35409356	35409425	+	end	4651	Downstream	NA	ENSG00000252728.1	SNORD112	distal_enhancer	0.03851	0.03693	0	0	0.03631
chr1	35544713	35544726	HNF1B_MA0153.2	6.25655	+	chr1	35544414	35545491	cc_1,cc_3	gene	35525386	35581460	+	center	8471	PeakInsideFeature	NA	ENSG00000197056.5	ZMYM1	any_internal	0.16595	0.16051	0	0	0.04168
chr1	35586308	35586321	HNF1B_MA0153.2	6.6206	-	chr1	35586260	35587156	cc_1,cc_3	gene	35587622	35588085	+	start	914	Upstream	NA	ENSG00000228348.1	EFCAB14P1	any_promoter	0.04897	0.02415	0	0	0.58913
chr1	35644543	35644556	HNF1B_MA0153.2	9.69236	-	chr1	35643964	35645094	cc_1,cc_3	gene	35641978	35658749	-	end	2551	PeakInsideFeature	NA	ENSG00000116560.6	SFPQ	any_internal	0.11692	0.24234	0	1	-0.9133
chr1	35644594	35644607	HNF1B_MA0153.2	6.55065	-	chr1	35643964	35645094	cc_1,cc_3	gene	35641978	35658749	-	end	2551	PeakInsideFeature	NA	ENSG00000116560.6	SFPQ	any_internal	0.13145	0.22156	0	1	-0.65603
chr1	35644827	35644840	HNF1B_MA0153.2	9.01037	-	chr1	35643964	35645094	cc_1,cc_3	gene	35641978	35658749	-	end	2551	PeakInsideFeature	NA	ENSG00000116560.6	SFPQ	any_internal	0.17647	0.2753	0	1	-0.57569
chr1	35785753	35785766	HNF1B_MA0153.2	6.56749	-	chr1	35785669	35786064	cc_1,cc_3	gene	35734567	35887659	+	center	25247	PeakInsideFeature	NA	ENSG00000146463.7	ZMYM4	any_internal	0.04654	0.0516	0	0	-0.09851
chr1	35785866	35785879	HNF1B_MA0153.2	8.73809	-	chr1	35785669	35786064	cc_1,cc_3	gene	35734567	35887659	+	center	25247	PeakInsideFeature	NA	ENSG00000146463.7	ZMYM4	any_internal	0.0655	0.058	0	0	0.12472
chr1	35971598	35971611	HNF1B_MA0153.2	8.08929	-	chr1	35971359	35972406	cc_1,cc_3	gene	35975342	35977039	+	start	3460	Upstream	NA	ENSG00000236274.1	RP4-728D4.3	any_promoter	0.32173	0.38048	1	1	-0.22578
chr1	36395764	36395777	HNF1B_MA0153.2	9.87971	+	chr1	36395743	36397478	cc_1,cc_3	gene	36396318	36538101	+	start	292	OverlapStart	NA	ENSG00000126070.14	AGO3	any_promoter	0.08823	0.05285	0	0	0.54013
chr1	36497121	36497134	HNF1B_MA0153.2	7.19175	+	chr1	36496824	36497690	cc_3	gene	36396318	36538101	+	center	30048	PeakInsideFeature	NA	ENSG00000126070.14	AGO3	any_internal	0.01399	0.01423	0	0	-0.00884
chr1	36497269	36497282	HNF1B_MA0153.2	7.15487	-	chr1	36496824	36497690	cc_3	gene	36396318	36538101	+	center	30048	PeakInsideFeature	NA	ENSG00000126070.14	AGO3	any_internal	0.01547	0.03014	0	0	-0.44565
chr1	36607605	36607618	HNF1B_MA0153.2	10.17549	+	chr1	36607402	36608152	cc_1,cc_3	gene	36602172	36615098	-	center	858	PeakInsideFeature	NA	ENSG00000054116.7	TRAPPC3	any_internal	0.01269	0.01214	0	0	0.02117
chr1	36683493	36683506	HNF1B_MA0153.2	6.67634	+	chr1	36683263	36684072	cc_1,cc_3	gene	36690016	36770958	+	start	6349	Upstream	NA	ENSG00000054118.9	THRAP3	any_promoter	0.09291	0.26628	0	1	-1.30427
chr1	36713790	36713803	HNF1B_MA0153.2	6.71591	-	chr1	36713632	36714555	cc_1,cc_3	gene	36707498	36707757	-	start	6336	Upstream	NA	ENSG00000231849.1	UBE2V2P4	any_promoter	0.0178	0.01787	0	0	-0.00235
chr1	36720726	36720739	HNF1B_MA0153.2	6.54319	-	chr1	36720439	36721340	cc_1,cc_3	gene	36690016	36770958	+	center	9598	PeakInsideFeature	NA	ENSG00000054118.9	THRAP3	any_internal	0.05911	0.1751	0	0	-1.24975
chr1	36789791	36789804	HNF1B_MA0153.2	8.87314	+	chr1	36788370	36790302	cc_1,cc_3	gene	36789334	36794822	+	start	2	OverlapStart	NA	ENSG00000116883.8	RP11-268J15.5	any_promoter	0.69932	0.91163	1	1	-0.37082
chr1	36898265	36898278	HNF1B_MA0153.2	6.1951	-	chr1	36897862	36898916	cc_1,cc_3	gene	36881427	36916086	-	center	367	PeakInsideFeature	NA	ENSG00000116885.14	OSCP1	any_internal	0.04733	0.08536	0	0	-0.60912
chr1	36898369	36898382	HNF1B_MA0153.2	8.97365	-	chr1	36897862	36898916	cc_1,cc_3	gene	36881427	36916086	-	center	367	PeakInsideFeature	NA	ENSG00000116885.14	OSCP1	any_internal	0.14878	0.19739	0	0	-0.35572
chr1	36952267	36952280	HNF1B_MA0153.2	7.80893	+	chr1	36951958	36953003	cc_1,cc_3	gene	36931643	36948879	-	start	3601	Upstream	NA	ENSG00000119535.13	CSF3R	any_promoter	0.10261	0.06644	0	0	0.48056
chr1	37089035	37089048	HNF1B_MA0153.2	12.02094	-	chr1	37088805	37089371	cc_1,cc_3	gene	37095935	37096458	+	start	6847	Upstream	NA	ENSG00000230214.1	FTLP18	any_promoter	0.115	0.15456	0	0	-0.3589
chr1	37437606	37437619	HNF1B_MA0153.2	9.79106	+	chr1	37437437	37438138	cc_3	gene	37261127	37499730	-	center	57359	PeakInsideFeature	NA	ENSG00000163873.5	GRIK3	any_internal	0.04155	0.04074	0	0	0.01765
chr1	37964892	37964905	HNF1B_MA0153.2	6.97907	-	chr1	37964549	37965296	cc_1,cc_3	gene	37958175	37980375	-	center	4353	PeakInsideFeature	NA	ENSG00000163875.11	MEAF6	any_internal	0.03031	0.04134	0	0	-0.26207
chr1	38283019	38283032	HNF1B_MA0153.2	6.96921	-	chr1	38282997	38283970	cc_1,cc_3	gene	38268615	38273857	-	start	9626	Upstream	NA	ENSG00000196449.3	YRDC	any_promoter	0.0315	0.02776	0	0	0.09869
chr1	38283916	38283929	HNF1B_MA0153.2	6.93406	-	chr1	38282997	38283970	cc_1,cc_3	gene	38268615	38273857	-	start	9626	Upstream	NA	ENSG00000196449.3	YRDC	any_promoter	0.01704	0.01571	0	0	0.04631
chr1	38310151	38310164	HNF1B_MA0153.2	8.54059	-	chr1	38309943	38310531	cc_3	gene	38275238	38325292	-	center	9972	PeakInsideFeature	NA	ENSG00000188786.9	MTF1	any_internal	0.01798	0.02478	0	0	-0.21161
chr1	38310388	38310401	HNF1B_MA0153.2	12.0273	-	chr1	38309943	38310531	cc_3	gene	38275238	38325292	-	center	9972	PeakInsideFeature	NA	ENSG00000188786.9	MTF1	any_internal	0.0359	0.06914	0	0	-0.62784
chr1	38421683	38421696	HNF1B_MA0153.2	8.86356	-	chr1	38421159	38421828	cc_1,cc_3	gene	38326368	38412729	-	start	8764	Upstream	NA	ENSG00000204084.8	INPP5B	any_promoter	0.06309	0.09508	0	0	-0.44667
chr1	38486270	38486283	HNF1B_MA0153.2	7.55776	-	chr1	38486102	38486679	cc_3	gene	38474929	38490496	+	center	3678	PeakInsideFeature	NA	ENSG00000183520.7	UTP11L	any_internal	0.02173	0.01049	0	0	0.39633
chr1	38504740	38504753	HNF1B_MA0153.2	9.55439	+	chr1	38504560	38504956	cc_1,cc_3	gene	38512985	38584697	+	start	8227	Upstream	NA	ENSG00000224592.1	RP5-884C9.2	any_promoter	0.0498	0.02339	0	0	0.62767
chr1	38542019	38542032	HNF1B_MA0153.2	7.29156	-	chr1	38541737	38542035	cc_3	gene	38512985	38584697	+	center	6955	PeakInsideFeature	NA	ENSG00000224592.1	RP5-884C9.2	any_internal	0.03424	0.02284	0	0	0.30799
chr1	38618482	38618495	HNF1B_MA0153.2	9.1436	+	chr1	38617760	38618881	cc_1,cc_3	gene	38512985	38584697	+	end	33623	Downstream	NA	ENSG00000224592.1	RP5-884C9.2	distal_enhancer	0.11724	0.09496	0	0	0.24566
chr1	38675995	38676008	HNF1B_MA0153.2	9.34579	-	chr1	38675729	38676321	cc_1,cc_3	gene	38674705	38680439	-	end	1320	PeakInsideFeature	NA	ENSG00000237290.1	RP11-214L19.1	any_internal	0.03747	0.0262	0	0	0.2867
chr1	38676077	38676090	HNF1B_MA0153.2	9.20227	+	chr1	38675729	38676321	cc_1,cc_3	gene	38674705	38680439	-	end	1320	PeakInsideFeature	NA	ENSG00000237290.1	RP11-214L19.1	any_internal	0.05926	0.0277	0	0	0.6764
chr1	38712696	38712709	HNF1B_MA0153.2	6.2415	-	chr1	38712371	38713756	cc_1,cc_3	gene	38674705	38680439	-	start	32624	Upstream	NA	ENSG00000237290.1	RP11-214L19.1	distal_enhancer	0.23131	0.18598	1	0	0.28071
chr1	39182032	39182045	HNF1B_MA0153.2	9.28108	-	chr1	39181872	39182189	cc_3	gene	39174602	39176562	+	end	5468	Downstream	NA	ENSG00000215895.4	RP11-334L9.1	distal_enhancer	0.02092	0.0399	0	0	-0.49852
chr1	39196066	39196079	HNF1B_MA0153.2	8.36482	+	chr1	39195765	39196092	cc_3	gene	39174602	39176562	+	end	19366	Downstream	NA	ENSG00000215895.4	RP11-334L9.1	distal_enhancer	0.02276	0.04021	0	0	-0.44879
chr1	39228612	39228625	HNF1B_MA0153.2	6.42945	-	chr1	39228585	39229390	cc_1,cc_3	NA	NA	NA	NA	NA	NA	NA	NA	NA	NA	NA	0.03804	0.02409	0	0	0.36043
chr1	39228956	39228969	HNF1B_MA0153.2	11.18401	-	chr1	39228585	39229390	cc_1,cc_3	NA	NA	NA	NA	NA	NA	NA	NA	NA	NA	NA	0.09524	0.1912	0	0	-0.84612
chr1	39229253	39229266	HNF1B_MA0153.2	7.91768	-	chr1	39228585	39229390	cc_1,cc_3	NA	NA	NA	NA	NA	NA	NA	NA	NA	NA	NA	0.02109	0.01942	0	0	0.05317
chr1	39249509	39249522	HNF1B_MA0153.2	7.09593	-	chr1	39248785	39250339	cc_1,cc_3	NA	NA	NA	NA	NA	NA	NA	NA	NA	NA	NA	0.13763	0.43613	0	1	-1.50322
chr1	39249522	39249535	HNF1B_MA0153.2	11.71453	-	chr1	39248785	39250339	cc_1,cc_3	NA	NA	NA	NA	NA	NA	NA	NA	NA	NA	NA	0.13763	0.43613	0	1	-1.50322
chr1	39249798	39249811	HNF1B_MA0153.2	9.40836	-	chr1	39248785	39250339	cc_1,cc_3	NA	NA	NA	NA	NA	NA	NA	NA	NA	NA	NA	0.06723	0.14497	0	0	-0.88153
chr1	39249991	39250004	HNF1B_MA0153.2	7.54292	+	chr1	39248785	39250339	cc_1,cc_3	NA	NA	NA	NA	NA	NA	NA	NA	NA	NA	NA	0.04329	0.04042	0	0	0.06188
chr1	39266054	39266067	HNF1B_MA0153.2	6.67634	-	chr1	39265518	39266141	cc_3	gene	39303869	39325495	-	end	38040	Downstream	NA	ENSG00000116954.7	RRAGC	distal_enhancer	0.01504	0.0247	0	0	-0.31137
chr1	39284434	39284447	HNF1B_MA0153.2	10.04318	+	chr1	39283488	39284475	cc_1,cc_3	gene	39303869	39325495	-	end	19888	Downstream	NA	ENSG00000116954.7	RRAGC	distal_enhancer	0.02953	0.03036	0	0	-0.02177
chr1	39300895	39300908	HNF1B_MA0153.2	6.45839	+	chr1	39300808	39301249	cc_1,cc_3	gene	39303869	39325495	-	end	2841	Downstream	NA	ENSG00000116954.7	RRAGC	distal_enhancer	0.02823	0.01911	0	0	0.27078
chr1	39390327	39390340	HNF1B_MA0153.2	7.92022	-	chr1	39390125	39390411	cc_1	gene	39392541	39392649	+	start	2273	Upstream	NA	ENSG00000199963.1	RNU6-605P	any_promoter	0.03501	0.03188	0	0	0.0772
chr1	39457879	39457892	HNF1B_MA0153.2	6.45504	-	chr1	39456205	39458106	cc_1,cc_3	gene	39456894	39471731	+	start	261	OverlapStart	NA	ENSG00000174574.11	AKIRIN1	any_promoter	0.06674	0.04917	0	0	0.30648
chr1	39466820	39466833	HNF1B_MA0153.2	11.91381	+	chr1	39466603	39466991	cc_3	gene	39456894	39471731	+	center	2485	PeakInsideFeature	NA	ENSG00000174574.11	AKIRIN1	any_internal	0.04618	0.08722	0	0	-0.65632
chr1	39491764	39491777	HNF1B_MA0153.2	6.21375	+	chr1	39491143	39492810	cc_1,cc_3	gene	39491989	39500308	+	start	13	OverlapStart	NA	ENSG00000168653.6	NDUFS5	any_promoter	0.12613	0.14789	0	0	-0.19399
chr1	39513326	39513339	HNF1B_MA0153.2	7.1084	+	chr1	39513182	39514099	cc_1,cc_3	gene	39491989	39500308	+	end	13332	Downstream	NA	ENSG00000168653.6	NDUFS5	distal_enhancer	0.03525	0.04932	0	0	-0.30251
chr1	39608954	39608967	HNF1B_MA0153.2	8.89979	+	chr1	39608061	39609001	cc_1,cc_3	gene	39546987	39952849	+	start	61544	PeakInsideFeature	NA	ENSG00000127603.19	MACF1	any_internal	0.02772	0.03018	0	0	-0.06572
chr1	39645116	39645129	HNF1B_MA0153.2	6.43479	-	chr1	39643730	39645191	cc_1,cc_3	gene	39546987	39952849	+	start	97473	PeakInsideFeature	NA	ENSG00000127603.19	MACF1	any_internal	0.07105	0.13522	0	0	-0.73782
chr1	39670821	39670834	HNF1B_MA0153.2	6.31949	-	chr1	39669920	39671728	cc_1,cc_3	gene	39672183	39672629	+	start	1359	Upstream	NA	ENSG00000270040.1	RP11-416A14.1	any_promoter	0.06702	0.07221	0	0	-0.0791
chr1	39900870	39900883	HNF1B_MA0153.2	6.19414	+	chr1	39900521	39901155	cc_1,cc_3	gene	39546987	39952849	+	end	52011	PeakInsideFeature	NA	ENSG00000127603.19	MACF1	any_internal	0.12412	0.32112	0	1	-1.21445
chr1	39917270	39917283	HNF1B_MA0153.2	7.20557	-	chr1	39916418	39917285	cc_1,cc_3	gene	39546987	39952849	+	end	35998	PeakInsideFeature	NA	ENSG00000127603.19	MACF1	any_internal	0.02846	0.02683	0	0	0.04462
chr1	39991176	39991189	HNF1B_MA0153.2	6.73464	+	chr1	39991067	39992044	cc_1,cc_3	gene	39957317	39991607	+	end	52	OverlapEnd	NA	ENSG00000183682.7	BMP8A	any_internal	0.0356	0.02651	0	0	0.2342
chr1	40004577	40004590	HNF1B_MA0153.2	6.63496	-	chr1	40004549	40005254	cc_1,cc_3	gene	39987951	40011859	-	center	4996	PeakInsideFeature	NA	ENSG00000182109.3	RP11-69E11.4	any_internal	0.05894	0.04233	0	0	0.31784
chr1	40274291	40274304	HNF1B_MA0153.2	8.54306	+	chr1	40273856	40275460	cc_1,cc_3	gene	40261514	40261668	-	start	12990	Upstream	NA	ENSG00000229213.1	RP1-118J21.24	distal_enhancer	0.04511	0.09305	0	0	-0.75118
chr1	40274996	40275009	HNF1B_MA0153.2	9.1686	-	chr1	40273856	40275460	cc_1,cc_3	gene	40261514	40261668	-	start	12990	Upstream	NA	ENSG00000229213.1	RP1-118J21.24	distal_enhancer	0.12904	0.38301	0	1	-1.40494
chr1	40311662	40311675	HNF1B_MA0153.2	6.45311	+	chr1	40311046	40312065	cc_1,cc_3	gene	40306722	40349183	-	end	4833	PeakInsideFeature	NA	ENSG00000043514.11	TRIT1	any_internal	0.08281	0.10292	0	0	-0.24662
chr1	40385592	40385605	HNF1B_MA0153.2	8.29724	-	chr1	40385194	40385781	cc_1,cc_3	gene	40361097	40367928	-	start	17559	Upstream	NA	ENSG00000116990.9	MYCL	distal_enhancer	0.0255	0.02001	0	0	0.16582
chr1	40457428	40457441	HNF1B_MA0153.2	6.31486	-	chr1	40457135	40458134	cc_1,cc_3	gene	40420801	40435638	+	end	21996	Downstream	NA	ENSG00000168389.13	MFSD2A	distal_enhancer	0.11936	0.16073	0	0	-0.3634
chr1	40497920	40497933	HNF1B_MA0153.2	9.41994	-	chr1	40497733	40498396	cc_1,cc_3	gene	40505904	40538321	+	start	7840	Upstream	NA	ENSG00000131236.12	CAP1	any_promoter	0.02239	0.02172	0	0	0.02052
chr1	40505238	40505251	HNF1B_MA0153.2	6.98481	-	chr1	40504874	40506923	cc_1,cc_3	gene	40505904	40538321	+	start	6	OverlapStart	NA	ENSG00000131236.12	CAP1	any_promoter	0.24755	0.24764	1	1	-0.00048
chr1	40515303	40515316	HNF1B_MA0153.2	6.23661	-	chr1	40515176	40515727	cc_3	gene	40505904	40538321	+	center	6661	PeakInsideFeature	NA	ENSG00000131236.12	CAP1	any_internal	0.02279	0.0284	0	0	-0.15993
chr1	40733198	40733211	HNF1B_MA0153.2	6.479	+	chr1	40733072	40734100	cc_1,cc_3	gene	40728343	40728656	-	start	4930	Upstream	NA	ENSG00000231296.1	RP1-39G22.4	any_promoter	0.05036	0.03868	0	0	0.24274
chr1	40739403	40739416	HNF1B_MA0153.2	11.9157	+	chr1	40739188	40739928	cc_1,cc_3	gene	40723778	40759856	+	center	2259	PeakInsideFeature	NA	ENSG00000084073.4	ZMPSTE24	any_internal	0.17717	0.24937	0	1	-0.44044
chr1	40870744	40870757	HNF1B_MA0153.2	8.04317	+	chr1	40870431	40871128	cc_3	gene	40810521	40888998	+	end	18219	PeakInsideFeature	NA	ENSG00000084070.7	SMAP2	any_internal	0.07002	0.08277	0	0	-0.18154
chr1	40999069	40999082	HNF1B_MA0153.2	6.3731	+	chr1	40998614	40999648	cc_3	gene	40997232	41013841	+	start	1899	PeakInsideFeature	NA	ENSG00000117010.11	ZNF684	any_internal	0.0498	0.11642	0	0	-0.91831
chr1	41037810	41037823	HNF1B_MA0153.2	9.00873	-	chr1	41037674	41037990	cc_3	gene	41029205	41029331	+	end	8501	Downstream	NA	ENSG00000236505.1	RP1-63P18.2	distal_enhancer	0.02703	0.04221	0	0	-0.36894
chr1	41058060	41058073	HNF1B_MA0153.2	9.52843	-	chr1	41057883	41058378	cc_1,cc_3	gene	41059304	41060025	-	end	1174	Downstream	NA	ENSG00000233910.1	GTF2F2P2	distal_enhancer	0.10136	0.08037	0	0	0.26193
chr1	41107020	41107033	HNF1B_MA0153.2	8.6528	+	chr1	41106453	41107367	cc_1,cc_3	gene	41086350	41131329	-	center	1929	PeakInsideFeature	NA	ENSG00000117016.5	RIMS3	any_internal	0.06305	0.1239	0	0	-0.75753
chr1	41134813	41134826	HNF1B_MA0153.2	8.22802	-	chr1	41134410	41134883	cc_1,cc_3	gene	41086350	41131329	-	start	3317	Upstream	NA	ENSG00000117016.5	RIMS3	any_promoter	0.20111	0.22635	0	1	-0.15263
chr1	41169006	41169019	HNF1B_MA0153.2	8.47726	-	chr1	41168961	41169341	cc_1,cc_3	gene	41157319	41237275	+	start	11832	PeakInsideFeature	NA	ENSG00000066136.15	NFYC	any_internal	0.04075	0.04182	0	0	-0.02327
chr1	41181347	41181360	HNF1B_MA0153.2	8.29953	-	chr1	41181216	41181773	cc_1,cc_3	gene	41157319	41237275	+	center	15803	PeakInsideFeature	NA	ENSG00000066136.15	NFYC	any_internal	0.03707	0.06145	0	0	-0.47756
chr1	41181497	41181510	HNF1B_MA0153.2	10.00535	+	chr1	41181216	41181773	cc_1,cc_3	gene	41157319	41237275	+	center	15803	PeakInsideFeature	NA	ENSG00000066136.15	NFYC	any_internal	0.09852	0.19878	0	0	-0.85701
chr1	41224558	41224571	HNF1B_MA0153.2	8.42326	+	chr1	41223859	41224884	cc_1,cc_3	gene	41157319	41237275	+	end	12904	PeakInsideFeature	NA	ENSG00000066136.15	NFYC	any_internal	0.04739	0.11763	0	0	-0.9778
chr1	41313155	41313168	HNF1B_MA0153.2	7.94663	-	chr1	41312839	41313259	cc_3	gene	41249683	41306124	+	end	6925	Downstream	NA	ENSG00000117013.10	KCNQ4	distal_enhancer	0.0476	0.04471	0	0	0.05855
chr1	41328613	41328626	HNF1B_MA0153.2	8.39797	+	chr1	41326425	41328678	cc_1,cc_3	gene	41326728	41328018	-	start	467	FeatureInsidePeak	NA	ENSG00000179862.5	CITED4	any_promoter	0.1369	0.17321	0	0	-0.29182
chr1	41341561	41341574	HNF1B_MA0153.2	10.08755	-	chr1	41341344	41341926	cc_1,cc_3	gene	41329585	41342342	+	end	707	PeakInsideFeature	NA	ENSG00000229528.1	RP5-1066H13.4	any_internal	0.48236	0.33711	1	1	0.48651
chr1	41343945	41343958	HNF1B_MA0153.2	7.64636	+	chr1	41343093	41344231	cc_1,cc_3	gene	41329585	41342342	+	end	1320	Downstream	NA	ENSG00000229528.1	RP5-1066H13.4	distal_enhancer	0.09509	0.11871	0	0	-0.25892
chr1	41368005	41368018	HNF1B_MA0153.2	6.6289	+	chr1	41367513	41368048	cc_1,cc_3	gene	41329585	41342342	+	end	25438	Downstream	NA	ENSG00000229528.1	RP5-1066H13.4	distal_enhancer	0.02839	0.0257	0	0	0.07449
chr1	41393938	41393951	HNF1B_MA0153.2	7.2151	-	chr1	41393556	41394101	cc_3	gene	41403775	41405435	-	end	9947	Downstream	NA	ENSG00000228940.1	RP11-348A7.1	distal_enhancer	0.01881	0.0159	0	0	0.09901
chr1	41410763	41410776	HNF1B_MA0153.2	6.2553	-	chr1	41409912	41411211	cc_1,cc_3	gene	41407922	41408187	-	start	2374	Upstream	NA	ENSG00000233118.2	UBE2V1P8	any_promoter	0.58648	0.75283	1	1	-0.34712
chr1	41410928	41410941	HNF1B_MA0153.2	6.81702	+	chr1	41409912	41411211	cc_1,cc_3	gene	41407922	41408187	-	start	2374	Upstream	NA	ENSG00000233118.2	UBE2V1P8	any_promoter	0.16641	0.22554	0	1	-0.38826
chr1	41414570	41414583	HNF1B_MA0153.2	6.22977	-	chr1	41414330	41414977	cc_1,cc_3	gene	41407922	41408187	-	start	6466	Upstream	NA	ENSG00000233118.2	UBE2V1P8	any_promoter	0.08548	0.08688	0	0	-0.01816
chr1	41446790	41446803	HNF1B_MA0153.2	7.27108	-	chr1	41444654	41446853	cc_1,cc_3	gene	41445006	41478235	+	start	747	OverlapStart	NA	ENSG00000171793.9	CTPS1	any_promoter	0.08782	0.13013	0	0	-0.45924
chr1	41446805	41446818	HNF1B_MA0153.2	7.91296	+	chr1	41444654	41446853	cc_1,cc_3	gene	41445006	41478235	+	start	747	OverlapStart	NA	ENSG00000171793.9	CTPS1	any_promoter	0.07947	0.10031	0	0	-0.26227
chr1	41452307	41452320	HNF1B_MA0153.2	9.08547	+	chr1	41451872	41454384	cc_1,cc_3	gene	41445006	41478235	+	start	8122	PeakInsideFeature	NA	ENSG00000171793.9	CTPS1	any_internal	0.13372	0.18821	0	0	-0.42565
chr1	41454116	41454129	HNF1B_MA0153.2	7.20094	-	chr1	41451872	41454384	cc_1,cc_3	gene	41445006	41478235	+	start	8122	PeakInsideFeature	NA	ENSG00000171793.9	CTPS1	any_internal	0.30515	0.52761	1	1	-0.74303
chr1	41469616	41469629	HNF1B_MA0153.2	7.01424	-	chr1	41468872	41470260	cc_1,cc_3	gene	41445006	41478235	+	center	7946	PeakInsideFeature	NA	ENSG00000171793.9	CTPS1	any_internal	1.16077	1.14693	1	1	0.01694
chr1	41481278	41481291	HNF1B_MA0153.2	8.82252	+	chr1	41480915	41481780	cc_1,cc_3	gene	41481268	41488909	-	end	79	OverlapEnd	NA	ENSG00000171790.11	SLFNL1	any_internal	0.06318	0.16663	0	0	-1.11925
chr1	41502277	41502290	HNF1B_MA0153.2	6.22992	+	chr1	41502251	41503272	cc_3	gene	41492871	41707826	-	end	9890	PeakInsideFeature	NA	ENSG00000010803.12	SCMH1	any_internal	0.02523	0.02747	0	0	-0.06287
chr1	41502660	41502673	HNF1B_MA0153.2	8.39508	-	chr1	41502251	41503272	cc_3	gene	41492871	41707826	-	end	9890	PeakInsideFeature	NA	ENSG00000010803.12	SCMH1	any_internal	0.03425	0.12865	0	0	-1.37383
chr1	41538380	41538393	HNF1B_MA0153.2	6.479	-	chr1	41538303	41538503	cc_3	gene	41492871	41707826	-	end	45532	PeakInsideFeature	NA	ENSG00000010803.12	SCMH1	any_internal	0.03559	0.02182	0	0	0.37152
chr1	41618596	41618609	HNF1B_MA0153.2	8.09548	+	chr1	41617634	41619033	cc_1,cc_3	gene	41492871	41707826	-	center	17985	PeakInsideFeature	NA	ENSG00000010803.12	SCMH1	any_internal	0.61784	0.68436	1	1	-0.14205
chr1	41635636	41635649	HNF1B_MA0153.2	9.54292	-	chr1	41634883	41636004	cc_1,cc_3	gene	41492871	41707826	-	center	35095	PeakInsideFeature	NA	ENSG00000010803.12	SCMH1	any_internal	0.05767	0.10099	0	0	-0.6075
chr1	41813058	41813071	HNF1B_MA0153.2	6.64397	+	chr1	41812929	41813460	cc_1,cc_3	gene	41827593	41849262	+	start	14399	Upstream	NA	ENSG00000204060.4	FOXO6	distal_enhancer	0.06693	0.09527	0	0	-0.38744
chr1	41815969	41815982	HNF1B_MA0153.2	10.86181	-	chr1	41815511	41816095	cc_1,cc_3	gene	41827593	41849262	+	start	11790	Upstream	NA	ENSG00000204060.4	FOXO6	distal_enhancer	0.12058	0.1425	0	0	-0.20227
chr1	41840714	41840727	HNF1B_MA0153.2	7.50386	-	chr1	41840468	41840760	cc_3	gene	41840675	41841341	-	start	727	OverlapEnd	NA	ENSG00000229901.1	RP11-399E6.4	any_promoter	0.05015	0.0399	0	0	0.21137
chr1	41932562	41932575	HNF1B_MA0153.2	7.07603	+	chr1	41932378	41932951	cc_1,cc_3	gene	41932607	41932699	-	start	35	FeatureInsidePeak	NA	ENSG00000252563.1	RNA5SP45	any_promoter	0.03619	0.02137	0	0	0.39963
chr1	41968692	41968705	HNF1B_MA0153.2	6.67094	+	chr1	41968324	41968868	cc_1	gene	41972035	42501596	-	end	3439	Downstream	NA	ENSG00000127124.9	HIVEP3	distal_enhancer	0.21137	0.08164	1	0	1.14783
chr1	42116123	42116136	HNF1B_MA0153.2	6.55589	+	chr1	42115672	42116158	cc_1,cc_3	gene	41972035	42501596	-	center	120900	PeakInsideFeature	NA	ENSG00000127124.9	HIVEP3	any_internal	0.0464	0.0352	0	0	0.24593
chr1	42184152	42184165	HNF1B_MA0153.2	8.49297	+	chr1	42184133	42184488	cc_1	gene	41972035	42501596	-	center	52505	PeakInsideFeature	NA	ENSG00000127124.9	HIVEP3	any_internal	0.03265	0.01006	0	0	0.71649
chr1	42208081	42208094	HNF1B_MA0153.2	8.93124	+	chr1	42207953	42208210	cc_3	gene	41972035	42501596	-	center	28734	PeakInsideFeature	NA	ENSG00000127124.9	HIVEP3	any_internal	0.07631	0.05587	0	0	0.32488
chr1	42215870	42215883	HNF1B_MA0153.2	6.90685	+	chr1	42215592	42216209	cc_1,cc_3	gene	42224811	42224898	+	start	8911	Upstream	NA	ENSG00000264896.1	AL451006.1	any_promoter	0.3215	0.09824	1	0	1.49091
chr1	42230861	42230874	HNF1B_MA0153.2	6.93876	-	chr1	42230323	42231122	cc_1,cc_3	gene	41972035	42501596	-	center	6093	PeakInsideFeature	NA	ENSG00000127124.9	HIVEP3	any_internal	0.05696	0.03766	0	0	0.38704
chr1	42237026	42237039	HNF1B_MA0153.2	6.63842	+	chr1	42237024	42237744	cc_1,cc_3	gene	41972035	42501596	-	center	569	PeakInsideFeature	NA	ENSG00000127124.9	HIVEP3	any_internal	0.02889	0.02255	0	0	0.18035
chr1	42237076	42237089	HNF1B_MA0153.2	6.44768	-	chr1	42237024	42237744	cc_1,cc_3	gene	41972035	42501596	-	center	569	PeakInsideFeature	NA	ENSG00000127124.9	HIVEP3	any_internal	0.32399	0.10702	1	0	1.402
chr1	42277548	42277561	HNF1B_MA0153.2	7.26801	-	chr1	42277136	42278570	cc_1,cc_3	gene	41972035	42501596	-	center	41038	PeakInsideFeature	NA	ENSG00000127124.9	HIVEP3	any_internal	0.01781	0.02039	0	0	-0.08431
chr1	42421054	42421067	HNF1B_MA0153.2	6.70851	-	chr1	42420997	42421870	cc_1,cc_3	gene	41972035	42501596	-	start	80163	PeakInsideFeature	NA	ENSG00000127124.9	HIVEP3	any_internal	0.07482	0.04954	0	0	0.42101
chr1	42421375	42421388	HNF1B_MA0153.2	6.44323	-	chr1	42420997	42421870	cc_1,cc_3	gene	41972035	42501596	-	start	80163	PeakInsideFeature	NA	ENSG00000127124.9	HIVEP3	any_internal	0.38262	0.3297	1	1	0.20059
chr1	42421402	42421415	HNF1B_MA0153.2	7.84739	-	chr1	42420997	42421870	cc_1,cc_3	gene	41972035	42501596	-	start	80163	PeakInsideFeature	NA	ENSG00000127124.9	HIVEP3	any_internal	0.51568	0.3745	1	1	0.43652
chr1	42603310	42603323	HNF1B_MA0153.2	8.10142	+	chr1	42603175	42604058	cc_1,cc_3	gene	42606305	42607062	+	start	2689	Upstream	NA	ENSG00000228776.2	RP11-319C21.1	any_promoter	0.06256	0.09282	0	0	-0.42798
chr1	42619017	42619030	HNF1B_MA0153.2	10.23784	+	chr1	42618722	42619566	cc_3	gene	42619091	42621495	+	start	53	OverlapStart	NA	ENSG00000044012.3	GUCA2B	any_promoter	0.05949	0.13164	0	0	-0.89011
chr1	42658157	42658170	HNF1B_MA0153.2	7.12823	-	chr1	42657624	42658319	cc_1,cc_3	gene	42642209	42801548	-	end	15762	PeakInsideFeature	NA	ENSG00000198815.4	FOXJ3	any_internal	0.03733	0.03752	0	0	-0.00439
chr1	42660697	42660710	HNF1B_MA0153.2	10.13891	+	chr1	42660579	42661035	cc_1,cc_3	gene	42642209	42801548	-	end	18598	PeakInsideFeature	NA	ENSG00000198815.4	FOXJ3	any_internal	0.1418	0.18552	0	0	-0.33573
chr1	42805945	42805958	HNF1B_MA0153.2	6.67601	-	chr1	42805833	42806147	cc_1,cc_3	gene	42801056	42804047	-	start	1943	Upstream	NA	ENSG00000227527.2	RP11-223A3.1	any_promoter	0.06885	0.09264	0	0	-0.32576
chr1	42834303	42834316	HNF1B_MA0153.2	10.22713	+	chr1	42833538	42834492	cc_1,cc_3	gene	42846465	42888249	+	start	12450	Upstream	NA	ENSG00000177181.10	RIMKLA	distal_enhancer	0.32626	0.31271	1	1	0.05674
chr1	42845734	42845747	HNF1B_MA0153.2	6.5143	+	chr1	42845519	42846988	cc_1,cc_3	gene	42846465	42888249	+	start	212	OverlapStart	NA	ENSG00000177181.10	RIMKLA	any_promoter	0.08485	0.11287	0	0	-0.32761
chr1	42886521	42886534	HNF1B_MA0153.2	6.71174	+	chr1	42886475	42887410	cc_1,cc_3	gene	42878068	42878465	-	start	8477	Upstream	NA	ENSG00000235002.1	RP11-157D18.2	any_promoter	0.03477	0.02261	0	0	0.32777
chr1	43059179	43059192	HNF1B_MA0153.2	10.54641	-	chr1	43059011	43059410	cc_3	gene	42929000	43120335	+	center	34543	PeakInsideFeature	NA	ENSG00000186409.10	CCDC30	any_internal	0.04616	0.07393	0	0	-0.47499
chr1	43059193	43059206	HNF1B_MA0153.2	10.78559	-	chr1	43059011	43059410	cc_3	gene	42929000	43120335	+	center	34543	PeakInsideFeature	NA	ENSG00000186409.10	CCDC30	any_internal	0.04616	0.07393	0	0	-0.47499
chr1	43147968	43147981	HNF1B_MA0153.2	6.3837	-	chr1	43147144	43149202	cc_1,cc_3	gene	43148097	43168020	+	start	76	OverlapStart	NA	ENSG00000065978.13	YBX1	any_promoter	0.87938	0.83746	1	1	0.06847
chr1	43158844	43158857	HNF1B_MA0153.2	11.49611	+	chr1	43158163	43159086	cc_1,cc_3	gene	43148097	43168020	+	center	566	PeakInsideFeature	NA	ENSG00000065978.13	YBX1	any_internal	0.10485	0.2418	0	1	-1.03856
chr1	43186744	43186757	HNF1B_MA0153.2	7.107	-	chr1	43186546	43186901	cc_1,cc_3	gene	43198763	43205925	-	end	12040	Downstream	NA	ENSG00000164007.6	CLDN19	distal_enhancer	0.063	0.09576	0	0	-0.45629
chr1	43186757	43186770	HNF1B_MA0153.2	14.98642	+	chr1	43186546	43186901	cc_1,cc_3	gene	43198763	43205925	-	end	12040	Downstream	NA	ENSG00000164007.6	CLDN19	distal_enhancer	0.063	0.09576	0	0	-0.45629
chr1	43288157	43288170	HNF1B_MA0153.2	8.82399	-	chr1	43287898	43288945	cc_3	gene	43272722	43282954	-	start	5467	Upstream	NA	ENSG00000177868.7	CCDC23	any_promoter	0.0383	0.05275	0	0	-0.29637
chr1	43288922	43288935	HNF1B_MA0153.2	6.78981	-	chr1	43287898	43288945	cc_3	gene	43272722	43282954	-	start	5467	Upstream	NA	ENSG00000177868.7	CCDC23	any_promoter	0.02351	0.0288	0	0	-0.14914
chr1	43433496	43433509	HNF1B_MA0153.2	8.16893	+	chr1	43432754	43433555	cc_1,cc_3	gene	43391051	43424530	-	start	8624	Upstream	NA	ENSG00000117394.15	SLC2A1	any_promoter	0.10009	0.08531	0	0	0.18131
chr1	43500265	43500278	HNF1B_MA0153.2	7.99913	+	chr1	43499778	43500792	cc_1,cc_3	gene	43489219	43489308	-	start	10977	Upstream	NA	ENSG00000252803.1	RNU6-870P	distal_enhancer	0.264	0.2487	1	1	0.07846
chr1	43500498	43500511	HNF1B_MA0153.2	8.03351	-	chr1	43499778	43500792	cc_1,cc_3	gene	43489219	43489308	-	start	10977	Upstream	NA	ENSG00000252803.1	RNU6-870P	distal_enhancer	0.07496	0.06117	0	0	0.21402
chr1	43680747	43680760	HNF1B_MA0153.2	6.97342	-	chr1	43680631	43681276	cc_3	gene	43637819	43720029	+	center	2029	PeakInsideFeature	NA	ENSG00000243710.3	WDR65	any_internal	0.0237	0.03653	0	0	-0.33698
chr1	43687302	43687315	HNF1B_MA0153.2	6.25448	-	chr1	43686986	43687492	cc_1,cc_3	gene	43629845	43736607	-	center	4013	PeakInsideFeature	NA	ENSG00000117395.6	EBNA1BP2	any_internal	0.03695	0.0294	0	0	0.1873
chr1	43716088	43716101	HNF1B_MA0153.2	6.40012	-	chr1	43715735	43716614	cc_1,cc_3	gene	43637819	43720029	+	end	3855	PeakInsideFeature	NA	ENSG00000243710.3	WDR65	any_internal	0.11504	0.29271	0	1	-1.18151
chr1	43730971	43730984	HNF1B_MA0153.2	6.75805	-	chr1	43730913	43731948	cc_1,cc_3	gene	43735664	43739673	+	start	4234	Upstream	NA	ENSG00000179178.6	TMEM125	any_promoter	0.02719	0.03003	0	0	-0.07636
chr1	43731337	43731350	HNF1B_MA0153.2	8.19219	-	chr1	43730913	43731948	cc_1,cc_3	gene	43735664	43739673	+	start	4234	Upstream	NA	ENSG00000179178.6	TMEM125	any_promoter	0.34519	0.63139	1	1	-0.82618
chr1	43866589	43866602	HNF1B_MA0153.2	8.44326	-	chr1	43866402	43867028	cc_3	gene	43855552	43918321	+	start	11163	PeakInsideFeature	NA	ENSG00000198198.9	SZT2	any_internal	0.03789	0.13509	0	0	-1.34711
chr1	44011865	44011878	HNF1B_MA0153.2	7.54292	-	chr1	44011068	44012212	cc_1,cc_3	gene	43990857	44089343	+	start	20783	PeakInsideFeature	NA	ENSG00000142949.12	PTPRF	any_internal	0.63965	0.79411	1	1	-0.30144
chr1	44056088	44056101	HNF1B_MA0153.2	9.28108	+	chr1	44055971	44056372	cc_3	gene	43990857	44089343	+	center	16071	PeakInsideFeature	NA	ENSG00000142949.12	PTPRF	any_internal	0.0399	0.05389	0	0	-0.28138
chr1	44269421	44269434	HNF1B_MA0153.2	10.95415	+	chr1	44269414	44269713	cc_1	gene	44171494	44396831	+	center	14599	PeakInsideFeature	NA	ENSG00000126091.15	ST3GAL3	any_internal	0.02997	0.01913	0	0	0.31648
chr1	44303825	44303838	HNF1B_MA0153.2	7.07833	-	chr1	44303678	44304231	cc_1,cc_3	gene	44171494	44396831	+	center	19792	PeakInsideFeature	NA	ENSG00000126091.15	ST3GAL3	any_internal	0.05421	0.02766	0	0	0.5884
chr1	44345047	44345060	HNF1B_MA0153.2	8.33346	+	chr1	44344989	44345388	cc_1	gene	44171494	44396831	+	end	51643	PeakInsideFeature	NA	ENSG00000126091.15	ST3GAL3	any_internal	0.0294	0.01418	0	0	0.47285
chr1	44402900	44402913	HNF1B_MA0153.2	9.87971	-	chr1	44401495	44403450	cc_1,cc_3	gene	44398991	44402913	+	end	441	OverlapEnd	NA	ENSG00000117407.12	ARTN	any_internal	0.72844	0.74431	1	1	-0.03007
chr1	44411624	44411637	HNF1B_MA0153.2	7.60409	+	chr1	44411554	44413311	cc_1,cc_3	gene	44412610	44433694	+	start	178	OverlapStart	NA	ENSG00000117408.6	IPO13	any_promoter	0.14274	0.10853	0	0	0.32893
chr1	44678747	44678760	HNF1B_MA0153.2	7.92345	+	chr1	44678625	44679757	cc_1,cc_3	gene	44679126	44686353	+	start	65	OverlapStart	NA	ENSG00000178028.9	DMAP1	any_promoter	0.05039	0.05433	0	0	-0.07343
chr1	44678798	44678811	HNF1B_MA0153.2	7.80498	-	chr1	44678625	44679757	cc_1,cc_3	gene	44679126	44686353	+	start	65	OverlapStart	NA	ENSG00000178028.9	DMAP1	any_promoter	0.06084	0.05768	0	0	0.05407
chr1	44741625	44741638	HNF1B_MA0153.2	6.45957	+	chr1	44741572	44742036	cc_3	gene	44686741	44820932	-	center	12032	PeakInsideFeature	NA	ENSG00000117419.10	ERI3	any_internal	0.04302	0.03672	0	0	0.14009
chr1	44782024	44782037	HNF1B_MA0153.2	8.4986	-	chr1	44781812	44782344	cc_1,cc_3	gene	44686741	44820932	-	center	28242	PeakInsideFeature	NA	ENSG00000117419.10	ERI3	any_internal	0.05597	0.02752	0	0	0.62392
chr1	44802538	44802551	HNF1B_MA0153.2	7.55763	+	chr1	44802171	44803089	cc_1,cc_3	gene	44798776	44798850	-	start	3780	Upstream	NA	ENSG00000252146.1	AL390776.1	any_promoter	0.0529	0.04954	0	0	0.06356
chr1	44819405	44819418	HNF1B_MA0153.2	6.45738	-	chr1	44819370	44819588	cc_1	gene	44686741	44820932	-	start	1453	PeakInsideFeature	NA	ENSG00000117419.10	ERI3	any_internal	0.07498	0.07218	0	0	0.04095
chr1	44902965	44902978	HNF1B_MA0153.2	12.26567	-	chr1	44902170	44903555	cc_1,cc_3	gene	44870865	45117396	+	start	31997	PeakInsideFeature	NA	ENSG00000187147.13	RNF220	any_internal	0.22824	0.23742	1	1	-0.05136
chr1	44903074	44903087	HNF1B_MA0153.2	6.85	+	chr1	44902170	44903555	cc_1,cc_3	gene	44870865	45117396	+	start	31997	PeakInsideFeature	NA	ENSG00000187147.13	RNF220	any_internal	0.04609	0.03863	0	0	0.15979
chr1	45127774	45127787	HNF1B_MA0153.2	7.57379	-	chr1	45127468	45128063	cc_1,cc_3	gene	45100909	45140227	-	center	7197	PeakInsideFeature	NA	ENSG00000126106.9	TMEM53	any_internal	0.06829	0.02695	0	0	0.84383
chr1	45173484	45173497	HNF1B_MA0153.2	6.46713	-	chr1	45173460	45174135	cc_1,cc_3	gene	45140363	45191263	+	center	7984	PeakInsideFeature	NA	ENSG00000198520.6	C1orf228	any_internal	0.03162	0.01559	0	0	0.47956
chr1	45204734	45204747	HNF1B_MA0153.2	8.54306	+	chr1	45203709	45205983	cc_1,cc_3	gene	45205489	45233439	+	start	643	OverlapStart	NA	ENSG00000142945.8	KIF2C	any_promoter	0.06818	0.12427	0	0	-0.67947
chr1	45285053	45285066	HNF1B_MA0153.2	6.2678	+	chr1	45284801	45286903	cc_1,cc_3	gene	45285554	45285669	-	start	183	FeatureInsidePeak	NA	ENSG00000202444.1	RNU5E-6P	any_promoter	0.1384	0.13153	0	0	0.06194
chr1	45301861	45301874	HNF1B_MA0153.2	7.10823	+	chr1	45301383	45302025	cc_1,cc_3	gene	45285515	45308735	-	center	4579	PeakInsideFeature	NA	ENSG00000117425.9	PTCH2	any_internal	0.04618	0.05348	0	0	-0.14074
chr1	45440208	45440221	HNF1B_MA0153.2	6.76098	-	chr1	45439956	45440317	cc_3	gene	45316449	45452282	-	start	12146	PeakInsideFeature	NA	ENSG00000070785.12	EIF2B3	any_internal	0.03426	0.01878	0	0	0.43625
chr1	45572567	45572580	HNF1B_MA0153.2	8.54306	+	chr1	45571560	45572799	cc_1,cc_3	gene	45482070	45771881	-	center	54796	PeakInsideFeature	NA	ENSG00000162415.6	ZSWIM5	any_internal	0.02804	0.04718	0	0	-0.44407
chr1	45599986	45599999	HNF1B_MA0153.2	8.22802	-	chr1	45599961	45600658	cc_1,cc_3	gene	45482070	45771881	-	center	26666	PeakInsideFeature	NA	ENSG00000162415.6	ZSWIM5	any_internal	0.01416	0.01206	0	0	0.07939
chr1	45600153	45600166	HNF1B_MA0153.2	11.71789	+	chr1	45599961	45600658	cc_1,cc_3	gene	45482070	45771881	-	center	26666	PeakInsideFeature	NA	ENSG00000162415.6	ZSWIM5	any_internal	0.20726	0.32625	0	1	-0.59663
chr1	45665554	45665567	HNF1B_MA0153.2	6.85671	-	chr1	45665296	45665926	cc_3	gene	45482070	45771881	-	center	38636	PeakInsideFeature	NA	ENSG00000162415.6	ZSWIM5	any_internal	0.04389	0.06205	0	0	-0.33728
chr1	45665624	45665637	HNF1B_MA0153.2	6.61204	+	chr1	45665296	45665926	cc_3	gene	45482070	45771881	-	center	38636	PeakInsideFeature	NA	ENSG00000162415.6	ZSWIM5	any_internal	0.01744	0.02916	0	0	-0.35134
chr1	45763295	45763308	HNF1B_MA0153.2	7.06739	-	chr1	45763172	45763803	cc_1,cc_3	gene	45482070	45771881	-	start	8394	PeakInsideFeature	NA	ENSG00000162415.6	ZSWIM5	any_internal	0.05707	0.03498	0	0	0.45197
chr1	45763656	45763669	HNF1B_MA0153.2	12.13751	+	chr1	45763172	45763803	cc_1,cc_3	gene	45482070	45771881	-	start	8394	PeakInsideFeature	NA	ENSG00000162415.6	ZSWIM5	any_internal	0.02421	0.01318	0	0	0.36561
chr1	45988296	45988309	HNF1B_MA0153.2	10.29026	-	chr1	45986843	45988605	cc_1,cc_3	gene	45976707	45988719	-	start	995	PeakInsideFeature	NA	ENSG00000117450.9	PRDX1	any_promoter	0.1222	0.10695	0	0	0.15772
chr1	45993884	45993897	HNF1B_MA0153.2	6.75098	+	chr1	45993814	45994315	cc_3	gene	45996598	45997811	+	start	2534	Upstream	NA	ENSG00000234379.1	HMGB1P48	any_promoter	0.02313	0.03022	0	0	-0.19801
chr1	46018006	46018019	HNF1B_MA0153.2	9.45684	+	chr1	46017801	46018578	cc_1,cc_3	gene	46016214	46035721	+	start	1975	PeakInsideFeature	NA	ENSG00000117448.9	AKR1A1	any_internal	0.24865	0.34247	1	1	-0.42521
chr1	46048923	46048936	HNF1B_MA0153.2	6.23813	-	chr1	46048748	46050846	cc_1,cc_3	gene	46049517	46084566	+	start	280	OverlapStart	NA	ENSG00000132780.12	NASP	any_promoter	0.1193	0.12959	0	0	-0.09933
chr1	46095032	46095045	HNF1B_MA0153.2	6.49203	+	chr1	46094564	46095047	cc_1,cc_3	gene	46085715	46089729	-	start	5076	Upstream	NA	ENSG00000159588.10	CCDC17	any_promoter	0.02571	0.02108	0	0	0.13795
chr1	46135221	46135234	HNF1B_MA0153.2	7.50194	+	chr1	46134801	46135339	cc_1,cc_3	gene	46092975	46153785	-	center	11690	PeakInsideFeature	NA	ENSG00000159592.6	GPBP1L1	any_internal	0.02329	0.04413	0	0	-0.51703
chr1	46201473	46201486	HNF1B_MA0153.2	6.479	+	chr1	46201164	46201847	cc_1,cc_3	gene	46159995	46216322	-	center	13347	PeakInsideFeature	NA	ENSG00000197429.6	IPP	any_internal	0.07227	0.14246	0	0	-0.78336
chr1	46231050	46231063	HNF1B_MA0153.2	8.54306	-	chr1	46230863	46231220	cc_3	gene	46159995	46216322	-	start	14719	Upstream	NA	ENSG00000197429.6	IPP	distal_enhancer	0.03988	0.06034	0	0	-0.39512
chr1	46358867	46358880	HNF1B_MA0153.2	6.78988	-	chr1	46357722	46358910	cc_1,cc_3	gene	46252658	46501796	+	center	18911	PeakInsideFeature	NA	ENSG00000086015.16	MAST2	any_internal	0.02315	0.03475	0	0	-0.31104
chr1	46360031	46360044	HNF1B_MA0153.2	7.16203	-	chr1	46359768	46360232	cc_3	gene	46252658	46501796	+	center	17227	PeakInsideFeature	NA	ENSG00000086015.16	MAST2	any_internal	0.0177	0.03334	0	0	-0.44968
chr1	46360055	46360068	HNF1B_MA0153.2	8.10945	+	chr1	46359768	46360232	cc_3	gene	46252658	46501796	+	center	17227	PeakInsideFeature	NA	ENSG00000086015.16	MAST2	any_internal	0.01429	0.02657	0	0	-0.39182
chr1	46362016	46362029	HNF1B_MA0153.2	6.51575	-	chr1	46361892	46362092	cc_1	gene	46252658	46501796	+	center	15235	PeakInsideFeature	NA	ENSG00000086015.16	MAST2	any_internal	0.04133	0.04878	0	0	-0.15343
chr1	46420434	46420447	HNF1B_MA0153.2	7.46284	-	chr1	46419688	46420877	cc_1,cc_3	gene	46252658	46501796	+	center	43055	PeakInsideFeature	NA	ENSG00000086015.16	MAST2	any_internal	0.28081	0.29021	1	1	-0.04367
chr1	46445202	46445215	HNF1B_MA0153.2	8.12727	+	chr1	46444824	46445377	cc_3	gene	46252658	46501796	+	end	56696	PeakInsideFeature	NA	ENSG00000086015.16	MAST2	any_internal	0.02946	0.05038	0	0	-0.46853
chr1	46528797	46528810	HNF1B_MA0153.2	11.54872	-	chr1	46528335	46529397	cc_1,cc_3	gene	46505811	46642160	-	end	23055	PeakInsideFeature	NA	ENSG00000117461.10	PIK3R3	any_internal	0.03529	0.06291	0	0	-0.54364
chr1	46529204	46529217	HNF1B_MA0153.2	6.55668	-	chr1	46528335	46529397	cc_1,cc_3	gene	46505811	46642160	-	end	23055	PeakInsideFeature	NA	ENSG00000117461.10	PIK3R3	any_internal	0.02566	0.01287	0	0	0.41919
chr1	46531046	46531059	HNF1B_MA0153.2	6.78003	+	chr1	46531009	46531535	cc_1,cc_3	gene	46505811	46642160	-	end	25461	PeakInsideFeature	NA	ENSG00000117461.10	PIK3R3	any_internal	0.02944	0.03617	0	0	-0.16798
chr1	46560224	46560237	HNF1B_MA0153.2	6.71151	+	chr1	46560165	46560460	cc_3	gene	46505811	46642160	-	center	13673	PeakInsideFeature	NA	ENSG00000117461.10	PIK3R3	any_internal	0.01643	0.02767	0	0	-0.34584
chr1	46616099	46616112	HNF1B_MA0153.2	6.18724	+	chr1	46615732	46616206	cc_1,cc_3	gene	46505811	46642160	-	start	26191	PeakInsideFeature	NA	ENSG00000117461.10	PIK3R3	any_internal	0.03905	0.03091	0	0	0.19589
chr1	46776294	46776307	HNF1B_MA0153.2	6.21375	+	chr1	46775861	46776392	cc_3	gene	46726867	46769280	-	start	6846	Upstream	NA	ENSG00000132128.12	LRRC41	any_promoter	0.03002	0.03751	0	0	-0.18393
chr1	46786080	46786093	HNF1B_MA0153.2	9.00873	-	chr1	46785925	46787193	cc_1,cc_3	gene	46769302	46782448	+	end	4111	Downstream	NA	ENSG00000173660.7	UQCRH	distal_enhancer	0.09035	0.13747	0	0	-0.49393
chr1	46791537	46791550	HNF1B_MA0153.2	8.14743	-	chr1	46791071	46791763	cc_1,cc_3	gene	46769302	46782448	+	end	8969	Downstream	NA	ENSG00000173660.7	UQCRH	distal_enhancer	0.25282	0.30271	1	1	-0.23822
chr1	46798058	46798071	HNF1B_MA0153.2	8.14743	-	chr1	46797388	46798534	cc_1,cc_3	gene	46805848	46830824	+	start	7887	Upstream	NA	ENSG00000117481.6	NSUN4	any_promoter	0.30345	0.4614	1	1	-0.56638
chr1	46932267	46932280	HNF1B_MA0153.2	7.21243	+	chr1	46931932	46933069	cc_1,cc_3	gene	46921494	46948147	+	center	2320	PeakInsideFeature	NA	ENSG00000225667.1	LINC00505	any_internal	0.04441	0.01369	0	0	0.84215
chr1	47108853	47108866	HNF1B_MA0153.2	6.22982	-	chr1	47108819	47109551	cc_1,cc_3	gene	47098408	47139539	-	center	9788	PeakInsideFeature	NA	ENSG00000123472.8	ATPAF1	any_internal	0.02402	0.02997	0	0	-0.16508
chr1	47213791	47213804	HNF1B_MA0153.2	6.9811	-	chr1	47213097	47213950	cc_1,cc_3	gene	47223509	47285085	+	start	9986	Upstream	NA	ENSG00000142973.8	CYP4B1	any_promoter	0.01917	0.01278	0	0	0.2251
chr1	47254353	47254366	HNF1B_MA0153.2	9.00873	-	chr1	47254210	47254595	cc_1,cc_3	gene	47223509	47285085	+	center	105	PeakInsideFeature	NA	ENSG00000142973.8	CYP4B1	any_internal	0.09193	0.03906	0	0	0.86751
chr1	47396299	47396312	HNF1B_MA0153.2	7.13858	+	chr1	47395384	47396470	cc_3	gene	47394848	47407156	-	end	1079	PeakInsideFeature	NA	ENSG00000187048.8	CYP4A11	any_internal	0.03547	0.03591	0	0	-0.01045
chr1	47408020	47408033	HNF1B_MA0153.2	8.71416	-	chr1	47406044	47408329	cc_1,cc_3	gene	47394848	47407156	-	start	30	OverlapStart	NA	ENSG00000187048.8	CYP4A11	any_promoter	0.22083	0.29918	1	1	-0.39905
chr1	47410321	47410334	HNF1B_MA0153.2	7.51634	+	chr1	47410212	47410460	cc_1	gene	47394848	47407156	-	start	3180	Upstream	NA	ENSG00000187048.8	CYP4A11	any_promoter	0.06668	0.03081	0	0	0.71545
chr1	47414979	47414992	HNF1B_MA0153.2	7.59997	+	chr1	47414091	47415614	cc_1,cc_3	gene	47394848	47407156	-	start	7696	Upstream	NA	ENSG00000187048.8	CYP4A11	any_promoter	0.15698	0.34786	0	1	-1.0346
chr1	47428148	47428161	HNF1B_MA0153.2	8.95731	+	chr1	47427646	47428649	cc_1,cc_3	gene	47427035	47516423	+	start	1112	PeakInsideFeature	NA	ENSG00000186377.6	CYP4X1	any_internal	0.16433	0.22547	0	1	-0.40362
chr1	47433617	47433630	HNF1B_MA0153.2	7.13858	+	chr1	47433596	47434219	cc_1,cc_3	gene	47433350	47433546	-	start	361	Upstream	NA	ENSG00000259832.1	RP11-346M5.6	any_promoter	0.03665	0.03474	0	0	0.04536
chr1	47594246	47594259	HNF1B_MA0153.2	7.59997	-	chr1	47594217	47594994	cc_1,cc_3	gene	47603106	47615413	+	start	8501	Upstream	NA	ENSG00000162365.7	CYP4A22	any_promoter	0.04557	0.01935	0	0	0.66937
chr1	47627144	47627157	HNF1B_MA0153.2	11.18401	-	chr1	47626490	47627865	cc_1,cc_3	gene	47562324	47644943	-	start	17766	PeakInsideFeature	NA	ENSG00000225506.2	CYP4A22-AS1	any_internal	0.11073	0.08891	0	0	0.25272
chr1	47643806	47643819	HNF1B_MA0153.2	9.87971	-	chr1	47643633	47644122	cc_1,cc_3	gene	47644921	47646011	+	start	1044	Upstream	NA	ENSG00000224805.2	LINC00853	any_promoter	0.20106	0.7318	0	1	-1.74293
chr1	47701576	47701589	HNF1B_MA0153.2	6.63307	-	chr1	47700817	47701662	cc_1,cc_3	gene	47681961	47697892	-	start	3347	Upstream	NA	ENSG00000162367.7	TAL1	any_promoter	0.04498	0.03648	0	0	0.18665
chr1	47720167	47720180	HNF1B_MA0153.2	7.30385	+	chr1	47719468	47720349	cc_1,cc_3	gene	47715810	47779819	-	end	4098	PeakInsideFeature	NA	ENSG00000123473.11	STIL	any_internal	0.01659	0.01331	0	0	0.11833
chr1	47779361	47779374	HNF1B_MA0153.2	7.70578	-	chr1	47779188	47780738	cc_1,cc_3	gene	47715810	47779819	-	start	144	OverlapStart	NA	ENSG00000123473.11	STIL	any_promoter	0.05602	0.04334	0	0	0.24534
chr1	47799214	47799227	HNF1B_MA0153.2	6.25448	-	chr1	47798960	47800618	cc_1,cc_3	gene	47799468	47844511	+	start	321	OverlapStart	NA	ENSG00000162368.9	CMPK1	any_promoter	0.37794	0.31395	1	1	0.24945
chr1	47813613	47813626	HNF1B_MA0153.2	7.7026	+	chr1	47813474	47813708	cc_3	gene	47799468	47844511	+	center	8398	PeakInsideFeature	NA	ENSG00000162368.9	CMPK1	any_internal	0.04107	0.05792	0	0	-0.32745
chr1	47987212	47987225	HNF1B_MA0153.2	7.81376	+	chr1	47986776	47987274	cc_1,cc_3	gene	47968175	47968311	+	end	18714	Downstream	NA	ENSG00000221346.1	AL356458.1	distal_enhancer	0.04484	0.01864	0	0	0.67763
chr1	47999602	47999615	HNF1B_MA0153.2	6.52798	-	chr1	47998684	48000439	cc_1,cc_3	gene	48015867	48016425	+	start	16306	Upstream	NA	ENSG00000227883.1	ATP6V0E1P4	distal_enhancer	0.04769	0.02038	0	0	0.67895
chr1	48026157	48026170	HNF1B_MA0153.2	8.86076	+	chr1	48025604	48026528	cc_1,cc_3	gene	48015867	48016425	+	end	9641	Downstream	NA	ENSG00000227883.1	ATP6V0E1P4	distal_enhancer	0.24291	0.21398	1	1	0.16482
chr1	48125248	48125261	HNF1B_MA0153.2	9.04005	-	chr1	48124370	48125375	cc_1,cc_3	gene	48154134	48169055	+	start	29262	Upstream	NA	ENSG00000227947.1	RP11-543D5.1	distal_enhancer	0.06511	0.10235	0	0	-0.49875
chr1	48128812	48128825	HNF1B_MA0153.2	6.61495	-	chr1	48128562	48129269	cc_1,cc_3	gene	48154134	48169055	+	start	25219	Upstream	NA	ENSG00000227947.1	RP11-543D5.1	distal_enhancer	0.08425	0.11546	0	0	-0.36234
chr1	48169552	48169565	HNF1B_MA0153.2	8.34907	-	chr1	48168845	48169912	cc_1,cc_3	gene	48154134	48169055	+	end	323	OverlapEnd	NA	ENSG00000227947.1	RP11-543D5.1	any_internal	0.01365	0.00927	0	0	0.17322
chr1	48198392	48198405	HNF1B_MA0153.2	11.58738	-	chr1	48197523	48198639	cc_1,cc_3	gene	48226199	48462567	-	end	28118	Downstream	NA	ENSG00000269113.3	TRABD2B	distal_enhancer	0.14691	0.12199	0	0	0.22585
chr1	48204705	48204718	HNF1B_MA0153.2	6.25855	-	chr1	48204121	48204761	cc_1,cc_3	gene	48226199	48462567	-	end	21758	Downstream	NA	ENSG00000269113.3	TRABD2B	distal_enhancer	0.03654	0.0488	0	0	-0.26185
chr1	48306231	48306244	HNF1B_MA0153.2	8.46053	-	chr1	48305754	48306821	cc_1,cc_3	gene	48226199	48462567	-	center	38096	PeakInsideFeature	NA	ENSG00000269113.3	TRABD2B	any_internal	0.24848	0.2443	1	1	0.02222
chr1	48331723	48331736	HNF1B_MA0153.2	7.03606	+	chr1	48331321	48332577	cc_1,cc_3	gene	48226199	48462567	-	center	12434	PeakInsideFeature	NA	ENSG00000269113.3	TRABD2B	any_internal	0.44946	0.54269	1	1	-0.25879
chr1	48338778	48338791	HNF1B_MA0153.2	14.80818	-	chr1	48338728	48338950	cc_3	gene	48226199	48462567	-	center	5544	PeakInsideFeature	NA	ENSG00000269113.3	TRABD2B	any_internal	0.08301	0.13984	0	0	-0.60961
chr1	48338794	48338807	HNF1B_MA0153.2	14.80818	-	chr1	48338728	48338950	cc_3	gene	48226199	48462567	-	center	5544	PeakInsideFeature	NA	ENSG00000269113.3	TRABD2B	any_internal	0.07622	0.13535	0	0	-0.6634
chr1	48342128	48342141	HNF1B_MA0153.2	11.48928	-	chr1	48341457	48342549	cc_1,cc_3	gene	48226199	48462567	-	center	2380	PeakInsideFeature	NA	ENSG00000269113.3	TRABD2B	any_internal	0.97808	1.3147	1	1	-0.41745
chr1	48399774	48399787	HNF1B_MA0153.2	6.42881	+	chr1	48399210	48400840	cc_1,cc_3	gene	48226199	48462567	-	center	55642	PeakInsideFeature	NA	ENSG00000269113.3	TRABD2B	any_internal	0.0434	0.05878	0	0	-0.29237
chr1	48407658	48407671	HNF1B_MA0153.2	7.36129	-	chr1	48406064	48408269	cc_1,cc_3	gene	48226199	48462567	-	start	55401	PeakInsideFeature	NA	ENSG00000269113.3	TRABD2B	any_internal	0.32061	0.39277	1	1	-0.27352
chr1	48414013	48414026	HNF1B_MA0153.2	7.84277	+	chr1	48413807	48414154	cc_1,cc_3	gene	48226199	48462567	-	start	48587	PeakInsideFeature	NA	ENSG00000269113.3	TRABD2B	any_internal	0.13901	0.21558	0	1	-0.55256
chr1	48414108	48414121	HNF1B_MA0153.2	6.39077	-	chr1	48413807	48414154	cc_1,cc_3	gene	48226199	48462567	-	start	48587	PeakInsideFeature	NA	ENSG00000269113.3	TRABD2B	any_internal	0.05008	0.11713	0	0	-0.92014
chr1	48429302	48429315	HNF1B_MA0153.2	8.22802	+	chr1	48428243	48429939	cc_1,cc_3	gene	48226199	48462567	-	start	33476	PeakInsideFeature	NA	ENSG00000269113.3	TRABD2B	any_internal	0.2616	0.5289	1	1	-0.95044
chr1	48445646	48445659	HNF1B_MA0153.2	10.1007	-	chr1	48445471	48446020	cc_3	gene	48226199	48462567	-	start	16822	PeakInsideFeature	NA	ENSG00000269113.3	TRABD2B	any_internal	0.04507	0.05088	0	0	-0.11482
chr1	48447399	48447412	HNF1B_MA0153.2	9.88016	-	chr1	48447241	48447553	cc_3	gene	48226199	48462567	-	start	15170	PeakInsideFeature	NA	ENSG00000269113.3	TRABD2B	any_internal	0.02786	0.02455	0	0	0.09318
chr1	48459097	48459110	HNF1B_MA0153.2	7.17096	-	chr1	48458381	48459602	cc_1,cc_3	gene	48226199	48462567	-	start	3576	PeakInsideFeature	NA	ENSG00000269113.3	TRABD2B	any_internal	0.51729	0.76831	1	1	-0.54877
chr1	48502588	48502601	HNF1B_MA0153.2	8.11895	+	chr1	48502224	48502761	cc_1,cc_3	gene	48519216	48532873	+	start	16724	Upstream	NA	ENSG00000226133.1	RP4-683M8.2	distal_enhancer	0.08445	0.04021	0	0	0.74655
chr1	48522119	48522132	HNF1B_MA0153.2	8.38774	+	chr1	48521534	48522169	cc_1,cc_3	gene	48519216	48532873	+	start	2635	PeakInsideFeature	NA	ENSG00000226133.1	RP4-683M8.2	any_internal	0.09539	0.09643	0	0	-0.0124
chr1	48528209	48528222	HNF1B_MA0153.2	8.1362	+	chr1	48527470	48528460	cc_1,cc_3	gene	48519216	48532873	+	center	1921	PeakInsideFeature	NA	ENSG00000226133.1	RP4-683M8.2	any_internal	0.64592	0.76248	1	1	-0.23108
chr1	48528251	48528264	HNF1B_MA0153.2	9.55562	+	chr1	48527470	48528460	cc_1,cc_3	gene	48519216	48532873	+	center	1921	PeakInsideFeature	NA	ENSG00000226133.1	RP4-683M8.2	any_internal	0.83856	1.15774	1	1	-0.45374
chr1	48532662	48532675	HNF1B_MA0153.2	8.81861	-	chr1	48532521	48533124	cc_1,cc_3	gene	48519216	48532873	+	end	51	OverlapEnd	NA	ENSG00000226133.1	RP4-683M8.2	any_internal	0.24564	0.30498	1	1	-0.28594
chr1	48535803	48535816	HNF1B_MA0153.2	6.3314	+	chr1	48535269	48536533	cc_1,cc_3	gene	48519216	48532873	+	end	3028	Downstream	NA	ENSG00000226133.1	RP4-683M8.2	distal_enhancer	0.33013	0.44366	1	1	-0.40013
chr1	48537333	48537346	HNF1B_MA0153.2	6.39328	+	chr1	48537123	48537445	cc_3	gene	48519216	48532873	+	end	4411	Downstream	NA	ENSG00000226133.1	RP4-683M8.2	distal_enhancer	0.06389	0.11427	0	0	-0.64742
chr1	48575424	48575437	HNF1B_MA0153.2	7.78279	-	chr1	48574932	48575645	cc_1,cc_3	gene	48561763	48648100	-	end	13525	PeakInsideFeature	NA	ENSG00000242267.2	SKINTL	any_internal	0.04642	0.05704	0	0	-0.19984
chr1	48640458	48640471	HNF1B_MA0153.2	8.54306	+	chr1	48640369	48640749	cc_3	gene	48561763	48648100	-	start	7541	PeakInsideFeature	NA	ENSG00000242267.2	SKINTL	any_internal	0.03652	0.05352	0	0	-0.35169
chr1	48652533	48652546	HNF1B_MA0153.2	8.29978	-	chr1	48651951	48652860	cc_1,cc_3	gene	48561763	48648100	-	start	4305	Upstream	NA	ENSG00000242267.2	SKINTL	any_promoter	0.04109	0.05795	0	0	-0.32753
chr1	48667748	48667761	HNF1B_MA0153.2	7.77117	+	chr1	48667529	48668394	cc_1,cc_3	gene	48671636	48672515	+	start	3675	Upstream	NA	ENSG00000223720.1	RP5-1024N4.2	any_promoter	0.11846	0.07956	0	0	0.45608
chr1	48669234	48669247	HNF1B_MA0153.2	6.19797	+	chr1	48669036	48669274	cc_3	gene	48671636	48672515	+	start	2481	Upstream	NA	ENSG00000223720.1	RP5-1024N4.2	any_promoter	0.05068	0.06196	0	0	-0.20029
chr1	48688335	48688348	HNF1B_MA0153.2	9.95846	-	chr1	48687828	48689264	cc_1,cc_3	gene	48688356	48714316	+	start	190	OverlapStart	NA	ENSG00000117834.8	SLC5A9	any_promoter	0.51329	0.61462	1	1	-0.2488
chr1	48720149	48720162	HNF1B_MA0153.2	8.04211	-	chr1	48719791	48720304	cc_1,cc_3	gene	48688356	48714316	+	end	5731	Downstream	NA	ENSG00000117834.8	SLC5A9	distal_enhancer	0.14725	0.23298	0	1	-0.58258
chr1	48935874	48935887	HNF1B_MA0153.2	6.85863	-	chr1	48935782	48936925	cc_1,cc_3	gene	48761043	48937845	-	start	1492	PeakInsideFeature	NA	ENSG00000132122.7	SPATA6	any_internal	0.43509	0.28298	1	1	0.57898
chr1	48938219	48938232	HNF1B_MA0153.2	7.32369	+	chr1	48937314	48938485	cc_1,cc_3	gene	48761043	48937845	-	start	54	OverlapStart	NA	ENSG00000132122.7	SPATA6	any_promoter	0.12253	0.11854	0	0	0.03954
chr1	48989255	48989268	HNF1B_MA0153.2	7.98247	-	chr1	48989018	48989562	cc_3	gene	48998526	50489585	-	end	9236	Downstream	NA	ENSG00000186094.12	AGBL4	distal_enhancer	0.0324	0.05143	0	0	-0.4127
chr1	49030785	49030798	HNF1B_MA0153.2	7.6582	-	chr1	49030527	49030936	cc_3	gene	48998526	50489585	-	end	32205	PeakInsideFeature	NA	ENSG00000186094.12	AGBL4	any_internal	0.02284	0.01629	0	0	0.21213
chr1	49144519	49144532	HNF1B_MA0153.2	7.13495	+	chr1	49144332	49145101	cc_1,cc_3	gene	48998526	50489585	-	end	146190	PeakInsideFeature	NA	ENSG00000186094.12	AGBL4	any_internal	0.09415	0.08366	0	0	0.13288
chr1	49167329	49167342	HNF1B_MA0153.2	8.40583	+	chr1	49166691	49167902	cc_1,cc_3	gene	48998526	50489585	-	end	168770	PeakInsideFeature	NA	ENSG00000186094.12	AGBL4	any_internal	0.07087	0.09038	0	0	-0.26708
chr1	49167348	49167361	HNF1B_MA0153.2	7.03606	-	chr1	49166691	49167902	cc_1,cc_3	gene	48998526	50489585	-	end	168770	PeakInsideFeature	NA	ENSG00000186094.12	AGBL4	any_internal	0.08551	0.09038	0	0	-0.06218
chr1	49167368	49167381	HNF1B_MA0153.2	7.54535	+	chr1	49166691	49167902	cc_1,cc_3	gene	48998526	50489585	-	end	168770	PeakInsideFeature	NA	ENSG00000186094.12	AGBL4	any_internal	0.08551	0.08678	0	0	-0.01648
chr1	49167621	49167634	HNF1B_MA0153.2	8.53759	-	chr1	49166691	49167902	cc_1,cc_3	gene	48998526	50489585	-	end	168770	PeakInsideFeature	NA	ENSG00000186094.12	AGBL4	any_internal	0.03299	0.01771	0	0	0.44067
chr1	49186655	49186668	HNF1B_MA0153.2	6.78003	+	chr1	49186528	49186847	cc_1,cc_3	gene	48998526	50489585	-	end	188161	PeakInsideFeature	NA	ENSG00000186094.12	AGBL4	any_internal	0.0947	0.04472	0	0	0.77924
chr1	49191779	49191792	HNF1B_MA0153.2	7.78802	-	chr1	49191121	49193033	cc_1,cc_3	gene	48998526	50489585	-	end	193551	PeakInsideFeature	NA	ENSG00000186094.12	AGBL4	any_internal	0.06425	0.03057	0	0	0.68293
chr1	49192462	49192475	HNF1B_MA0153.2	6.22311	-	chr1	49191121	49193033	cc_1,cc_3	gene	48998526	50489585	-	end	193551	PeakInsideFeature	NA	ENSG00000186094.12	AGBL4	any_internal	0.03963	0.02058	0	0	0.50322
chr1	49235244	49235257	HNF1B_MA0153.2	6.2553	+	chr1	49234743	49235425	cc_1,cc_3	gene	49193194	49242641	-	start	7557	PeakInsideFeature	NA	ENSG00000162373.8	BEND5	any_internal	0.10381	0.08924	0	0	0.17309
chr1	49238114	49238127	HNF1B_MA0153.2	8.70976	+	chr1	49237771	49238263	cc_1,cc_3	gene	49193194	49242641	-	start	4624	PeakInsideFeature	NA	ENSG00000162373.8	BEND5	any_internal	0.14813	0.17691	0	0	-0.22178
chr1	49288817	49288830	HNF1B_MA0153.2	7.64007	+	chr1	49288409	49289415	cc_1,cc_3	gene	48998526	50489585	-	end	290386	PeakInsideFeature	NA	ENSG00000186094.12	AGBL4	any_internal	0.02923	0.0498	0	0	-0.46349
chr1	49288983	49288996	HNF1B_MA0153.2	7.1496	+	chr1	49288409	49289415	cc_1,cc_3	gene	48998526	50489585	-	end	290386	PeakInsideFeature	NA	ENSG00000186094.12	AGBL4	any_internal	0.7152	0.8178	1	1	-0.18726
chr1	49381818	49381831	HNF1B_MA0153.2	8.98307	-	chr1	49381667	49382471	cc_1,cc_3	gene	48998526	50489585	-	center	361986	PeakInsideFeature	NA	ENSG00000186094.12	AGBL4	any_internal	0.0357	0.02422	0	0	0.30211
chr1	49421598	49421611	HNF1B_MA0153.2	14.80818	-	chr1	49421471	49421827	cc_1,cc_3	gene	48998526	50489585	-	center	322406	PeakInsideFeature	NA	ENSG00000186094.12	AGBL4	any_internal	0.09139	0.10148	0	0	-0.11988
chr1	49577879	49577892	HNF1B_MA0153.2	6.82684	+	chr1	49577611	49578136	cc_1,cc_3	gene	49513987	49653257	+	center	5749	PeakInsideFeature	NA	ENSG00000229846.1	RP11-141A19.1	any_internal	0.02929	0.0123	0	0	0.54076
chr1	49665420	49665433	HNF1B_MA0153.2	11.74386	-	chr1	49665084	49665880	cc_1,cc_3	gene	48998526	50489585	-	center	78573	PeakInsideFeature	NA	ENSG00000186094.12	AGBL4	any_internal	0.40112	0.48992	1	1	-0.27305
chr1	49695394	49695407	HNF1B_MA0153.2	6.50492	-	chr1	49694582	49695886	cc_1,cc_3	gene	48998526	50489585	-	center	48821	PeakInsideFeature	NA	ENSG00000186094.12	AGBL4	any_internal	0.58034	0.78253	1	1	-0.41573
chr1	49722829	49722842	HNF1B_MA0153.2	8.8169	+	chr1	49722824	49723628	cc_1,cc_3	gene	49723082	49734957	+	start	144	OverlapStart	NA	ENSG00000230114.1	RP11-141A19.2	any_promoter	0.0113	0.01116	0	0	0.00557
chr1	50564336	50564349	HNF1B_MA0153.2	8.78947	-	chr1	50564019	50564730	cc_1,cc_3	gene	50513685	50669458	+	center	27197	PeakInsideFeature	NA	ENSG00000162374.12	ELAVL4	any_internal	0.05625	0.16848	0	0	-1.2511
chr1	50645501	50645514	HNF1B_MA0153.2	14.98642	+	chr1	50645200	50645680	cc_1,cc_3	gene	50639977	50641540	-	start	3900	Upstream	NA	ENSG00000237337.1	RP11-567C20.2	any_promoter	0.067	0.1347	0	0	-0.79524
chr1	50993075	50993088	HNF1B_MA0153.2	13.09815	-	chr1	50992825	50993795	cc_1,cc_3	gene	50905149	51425935	-	end	88161	PeakInsideFeature	NA	ENSG00000185104.15	FAF1	any_internal	0.03234	0.12015	0	0	-1.33898
chr1	50993180	50993193	HNF1B_MA0153.2	6.2553	-	chr1	50992825	50993795	cc_1,cc_3	gene	50905149	51425935	-	end	88161	PeakInsideFeature	NA	ENSG00000185104.15	FAF1	any_internal	0.02947	0.09536	0	0	-1.14292
chr1	51002300	51002313	HNF1B_MA0153.2	8.0974	+	chr1	51002138	51002338	cc_3	gene	50905149	51425935	-	end	97089	PeakInsideFeature	NA	ENSG00000185104.15	FAF1	any_internal	0.03298	0.02881	0	0	0.10756
chr1	51069557	51069570	HNF1B_MA0153.2	8.45747	-	chr1	51069314	51069895	cc_1	gene	50905149	51425935	-	center	95938	PeakInsideFeature	NA	ENSG00000185104.15	FAF1	any_internal	0.0333	0.01775	0	0	0.44701
chr1	51109821	51109834	HNF1B_MA0153.2	7.45427	+	chr1	51109407	51110644	cc_1,cc_3	gene	50905149	51425935	-	center	55517	PeakInsideFeature	NA	ENSG00000185104.15	FAF1	any_internal	0.03107	0.06654	0	0	-0.70655
chr1	51134578	51134591	HNF1B_MA0153.2	6.56002	+	chr1	51134047	51134812	cc_3	gene	50905149	51425935	-	center	31113	PeakInsideFeature	NA	ENSG00000185104.15	FAF1	any_internal	0.03934	0.03445	0	0	0.11392
chr1	51151425	51151438	HNF1B_MA0153.2	9.23261	-	chr1	51151259	51151552	cc_3	gene	50905149	51425935	-	center	14137	PeakInsideFeature	NA	ENSG00000185104.15	FAF1	any_internal	0.01828	0.02123	0	0	-0.095
chr1	51163710	51163723	HNF1B_MA0153.2	6.63906	-	chr1	51163518	51164204	cc_1,cc_3	gene	50905149	51425935	-	center	1681	PeakInsideFeature	NA	ENSG00000185104.15	FAF1	any_internal	0.02097	0.01492	0	0	0.20328
chr1	51163903	51163916	HNF1B_MA0153.2	10.04371	+	chr1	51163518	51164204	cc_1,cc_3	gene	50905149	51425935	-	center	1681	PeakInsideFeature	NA	ENSG00000185104.15	FAF1	any_internal	0.0618	0.06088	0	0	0.01536
chr1	51164029	51164042	HNF1B_MA0153.2	7.22339	-	chr1	51163518	51164204	cc_1,cc_3	gene	50905149	51425935	-	center	1681	PeakInsideFeature	NA	ENSG00000185104.15	FAF1	any_internal	0.05022	0.04172	0	0	0.17284
chr1	51203165	51203178	HNF1B_MA0153.2	6.34561	-	chr1	51202974	51203224	cc_3	gene	50905149	51425935	-	center	37557	PeakInsideFeature	NA	ENSG00000185104.15	FAF1	any_internal	0.02445	0.02335	0	0	0.03241
chr1	51208390	51208403	HNF1B_MA0153.2	6.90838	-	chr1	51207854	51208567	cc_3	gene	51215967	51216025	+	start	7757	Upstream	NA	ENSG00000252825.1	RNU6-1253P	any_promoter	0.0242	0.04561	0	0	-0.52066
chr1	51208443	51208456	HNF1B_MA0153.2	6.41973	-	chr1	51207854	51208567	cc_3	gene	51215967	51216025	+	start	7757	Upstream	NA	ENSG00000252825.1	RNU6-1253P	any_promoter	0.03313	0.04088	0	0	-0.18038
chr1	51215302	51215315	HNF1B_MA0153.2	9.79106	-	chr1	51214871	51215438	cc_3	gene	51215967	51216025	+	start	813	Upstream	NA	ENSG00000252825.1	RNU6-1253P	any_promoter	0.02868	0.04471	0	0	-0.3766
chr1	51292982	51292995	HNF1B_MA0153.2	8.54306	+	chr1	51292887	51293224	cc_3	gene	50905149	51425935	-	center	127513	PeakInsideFeature	NA	ENSG00000185104.15	FAF1	any_internal	0.03518	0.08627	0	0	-0.88602
chr1	51295442	51295455	HNF1B_MA0153.2	7.97455	+	chr1	51294709	51295771	cc_1,cc_3	gene	50905149	51425935	-	center	129698	PeakInsideFeature	NA	ENSG00000185104.15	FAF1	any_internal	0.03172	0.05409	0	0	-0.47919
chr1	51307989	51308002	HNF1B_MA0153.2	6.89034	-	chr1	51307477	51308326	cc_1,cc_3	gene	51312139	51312509	+	start	4238	Upstream	NA	ENSG00000237130.1	MRPS6P2	any_promoter	0.02583	0.04021	0	0	-0.35902
chr1	51319296	51319309	HNF1B_MA0153.2	8.46808	+	chr1	51318402	51319446	cc_1,cc_3	gene	50905149	51425935	-	start	107011	PeakInsideFeature	NA	ENSG00000185104.15	FAF1	any_internal	0.05488	0.09851	0	0	-0.62832
chr1	51339383	51339396	HNF1B_MA0153.2	12.80004	+	chr1	51339035	51339734	cc_1,cc_3	gene	50905149	51425935	-	start	86551	PeakInsideFeature	NA	ENSG00000185104.15	FAF1	any_internal	0.23436	0.37804	1	1	-0.63584
chr1	51347128	51347141	HNF1B_MA0153.2	6.27914	-	chr1	51346975	51347195	cc_3	gene	50905149	51425935	-	start	78850	PeakInsideFeature	NA	ENSG00000185104.15	FAF1	any_internal	0.02807	0.02279	0	0	0.151
chr1	51396126	51396139	HNF1B_MA0153.2	8.30269	-	chr1	51395926	51396265	cc_3	gene	50905149	51425935	-	start	29840	PeakInsideFeature	NA	ENSG00000185104.15	FAF1	any_internal	0.02772	0.01892	0	0	0.26313
chr1	51418746	51418759	HNF1B_MA0153.2	8.54306	+	chr1	51418421	51418981	cc_1,cc_3	gene	51426416	51440305	+	start	7715	Upstream	NA	ENSG00000123080.6	CDKN2C	any_promoter	0.04593	0.05989	0	0	-0.25899
chr1	51701064	51701077	HNF1B_MA0153.2	8.12271	-	chr1	51700643	51703024	cc_1,cc_3	gene	51701942	51739127	+	start	109	OverlapStart	NA	ENSG00000123091.4	RNF11	any_promoter	0.16808	0.23469	0	1	-0.42747
chr1	51749774	51749787	HNF1B_MA0153.2	6.86377	-	chr1	51749657	51750592	cc_1,cc_3	gene	51752929	51810788	-	end	2805	Downstream	NA	ENSG00000085831.11	TTC39A	distal_enhancer	0.08879	0.13607	0	0	-0.50108
chr1	51749839	51749852	HNF1B_MA0153.2	8.89908	+	chr1	51749657	51750592	cc_1,cc_3	gene	51752929	51810788	-	end	2805	Downstream	NA	ENSG00000085831.11	TTC39A	distal_enhancer	0.24903	0.19785	1	0	0.29819
chr1	51771305	51771318	HNF1B_MA0153.2	10.00535	+	chr1	51770606	51771818	cc_1,cc_3	gene	51752929	51810788	-	center	10646	PeakInsideFeature	NA	ENSG00000085831.11	TTC39A	any_internal	0.58131	0.86902	1	1	-0.5602
chr1	51780059	51780072	HNF1B_MA0153.2	8.42836	+	chr1	51779202	51780875	cc_1,cc_3	gene	51752929	51810788	-	center	1820	PeakInsideFeature	NA	ENSG00000085831.11	TTC39A	any_internal	0.66152	0.81354	1	1	-0.28855
chr1	51782618	51782631	HNF1B_MA0153.2	7.01042	-	chr1	51781949	51782793	cc_1,cc_3	gene	51752929	51810788	-	center	513	PeakInsideFeature	NA	ENSG00000085831.11	TTC39A	any_internal	0.19511	0.19479	0	0	0.0021
chr1	51801844	51801857	HNF1B_MA0153.2	10.69187	-	chr1	51801711	51802443	cc_1,cc_3	gene	51752929	51810788	-	start	8711	PeakInsideFeature	NA	ENSG00000085831.11	TTC39A	any_internal	0.06361	0.13099	0	0	-0.81547
chr1	51938040	51938053	HNF1B_MA0153.2	8.86356	+	chr1	51937758	51938297	cc_3	gene	51819934	51985000	-	center	35560	PeakInsideFeature	NA	ENSG00000085832.12	EPS15	any_internal	0.01657	0.01908	0	0	-0.08446
chr1	51954498	51954511	HNF1B_MA0153.2	7.2015	+	chr1	51954328	51954590	cc_3	gene	51819934	51985000	-	start	30541	PeakInsideFeature	NA	ENSG00000085832.12	EPS15	any_internal	0.01889	0.02184	0	0	-0.09372
chr1	51967106	51967119	HNF1B_MA0153.2	6.97636	+	chr1	51966937	51967488	cc_1,cc_3	gene	51819934	51985000	-	start	17788	PeakInsideFeature	NA	ENSG00000085832.12	EPS15	any_internal	0.03422	0.02433	0	0	0.26331
chr1	51978499	51978512	HNF1B_MA0153.2	6.41628	+	chr1	51978486	51978686	cc_3	gene	51983980	52027301	+	start	5394	Upstream	NA	ENSG00000227070.1	RP11-191G24.1	any_promoter	0.03643	0.04708	0	0	-0.23044
chr1	52049690	52049703	HNF1B_MA0153.2	7.7032	-	chr1	52049025	52049733	cc_1,cc_3	gene	52027537	52060569	-	center	5326	PeakInsideFeature	NA	ENSG00000227742.1	CALR4P	any_internal	0.02445	0.01816	0	0	0.19601
chr1	52082492	52082505	HNF1B_MA0153.2	8.45889	-	chr1	52082483	52083847	cc_1,cc_3	gene	52042850	52254889	+	start	40315	PeakInsideFeature	NA	ENSG00000117859.14	OSBPL9	any_internal	0.03657	0.04293	0	0	-0.14168
chr1	52093626	52093639	HNF1B_MA0153.2	7.63572	-	chr1	52093378	52093750	cc_1,cc_3	gene	52042850	52254889	+	start	50714	PeakInsideFeature	NA	ENSG00000117859.14	OSBPL9	any_internal	0.08852	0.10834	0	0	-0.23205
chr1	52110408	52110421	HNF1B_MA0153.2	6.5044	-	chr1	52110171	52110576	cc_1,cc_3	gene	52042850	52254889	+	center	38496	PeakInsideFeature	NA	ENSG00000117859.14	OSBPL9	any_internal	0.20513	0.15574	0	0	0.34843
chr1	52119144	52119157	HNF1B_MA0153.2	14.46076	-	chr1	52118847	52119657	cc_1,cc_3	gene	52042850	52254889	+	center	29617	PeakInsideFeature	NA	ENSG00000117859.14	OSBPL9	any_internal	0.02324	0.02322	0	0	0.0006
chr1	52152442	52152455	HNF1B_MA0153.2	10.01927	+	chr1	52152065	52152534	cc_1,cc_3	gene	52042850	52254889	+	center	3430	PeakInsideFeature	NA	ENSG00000117859.14	OSBPL9	any_internal	0.0342	0.04278	0	0	-0.19507
chr1	52284327	52284340	HNF1B_MA0153.2	6.23813	+	chr1	52284011	52284975	cc_3	gene	52254862	52344477	-	center	15176	PeakInsideFeature	NA	ENSG00000078618.15	NRD1	any_internal	0.04953	0.10157	0	0	-0.76355
chr1	52364271	52364284	HNF1B_MA0153.2	7.51615	+	chr1	52364134	52364354	cc_3	gene	52366591	52366643	-	end	2347	Downstream	NA	ENSG00000265769.1	AL589663.1	distal_enhancer	0.02532	0.01685	0	0	0.26554
chr1	52372132	52372145	HNF1B_MA0153.2	7.59181	+	chr1	52372125	52372328	cc_3	gene	52366591	52366643	-	start	5583	Upstream	NA	ENSG00000265769.1	AL589663.1	any_promoter	0.02882	0.03279	0	0	-0.10256
chr1	52435272	52435285	HNF1B_MA0153.2	9.00022	+	chr1	52434964	52435406	cc_3	gene	52439081	52439207	+	start	3896	Upstream	NA	ENSG00000200839.1	RNA5SP48	any_promoter	0.02047	0.01861	0	0	0.06017
chr1	52472029	52472042	HNF1B_MA0153.2	8.54306	+	chr1	52471723	52472607	cc_1,cc_3	gene	52461411	52461709	+	end	10456	Downstream	NA	ENSG00000264613.1	RN7SL290P	distal_enhancer	0.13099	0.19842	0	0	-0.51813
chr1	52521175	52521188	HNF1B_MA0153.2	8.32823	+	chr1	52520121	52522693	cc_1,cc_3	gene	52521796	52556388	+	start	389	OverlapStart	NA	ENSG00000134717.13	BTF3L4	any_promoter	0.35115	0.32836	1	1	0.09015
chr1	52829254	52829267	HNF1B_MA0153.2	11.49611	-	chr1	52829193	52829397	cc_3	gene	52834348	52834916	+	start	5053	Upstream	NA	ENSG00000224680.4	PLA2G12AP1	any_promoter	0.0717	0.12111	0	0	-0.59515
chr1	52943980	52943993	HNF1B_MA0153.2	6.90687	+	chr1	52943444	52944072	cc_3	gene	52873953	53019159	-	center	2798	PeakInsideFeature	NA	ENSG00000134744.9	ZCCHC11	any_internal	0.00891	0.01246	0	0	-0.14339
chr1	53069639	53069652	HNF1B_MA0153.2	8.53682	+	chr1	53069420	53070295	cc_3	gene	53068043	53074723	+	center	1526	PeakInsideFeature	NA	ENSG00000116157.5	GPX7	any_internal	0.03769	0.05325	0	0	-0.31957
chr1	53078709	53078722	HNF1B_MA0153.2	6.47901	-	chr1	53077632	53079053	cc_1,cc_3	gene	53068043	53074723	+	end	3619	Downstream	NA	ENSG00000116157.5	GPX7	distal_enhancer	0.04754	0.07306	0	0	-0.43456
chr1	53078783	53078796	HNF1B_MA0153.2	9.35662	+	chr1	53077632	53079053	cc_1,cc_3	gene	53068043	53074723	+	end	3619	Downstream	NA	ENSG00000116157.5	GPX7	distal_enhancer	0.03603	0.06604	0	0	-0.5765
chr1	53152672	53152685	HNF1B_MA0153.2	9.16759	-	chr1	53151651	53152846	cc_1,cc_3	gene	53152507	53164038	-	end	259	OverlapEnd	NA	ENSG00000162377.4	SELRC1	any_internal	0.04958	0.18057	0	0	-1.462
chr1	53174255	53174268	HNF1B_MA0153.2	10.52823	-	chr1	53173678	53174379	cc_1,cc_3	gene	53174793	53175114	+	start	765	Upstream	NA	ENSG00000233664.1	NDUFS5P3	any_promoter	0.02218	0.02677	0	0	-0.13377
chr1	53202859	53202872	HNF1B_MA0153.2	8.97365	+	chr1	53202488	53203790	cc_3	gene	53192125	53293014	+	start	11014	PeakInsideFeature	NA	ENSG00000162378.8	ZYG11B	any_internal	0.05443	0.13952	0	0	-1.04992
chr1	53218152	53218165	HNF1B_MA0153.2	6.53456	-	chr1	53217173	53218654	cc_1,cc_3	gene	53219993	53220134	+	start	2080	Upstream	NA	ENSG00000252018.1	RNU2-30P	any_promoter	0.02352	0.02281	0	0	0.02124
chr1	53235482	53235495	HNF1B_MA0153.2	7.13348	-	chr1	53235153	53235634	cc_3	gene	53192125	53293014	+	center	7176	PeakInsideFeature	NA	ENSG00000162378.8	ZYG11B	any_internal	0.0183	0.01766	0	0	0.02145
chr1	53258825	53258838	HNF1B_MA0153.2	7.11835	-	chr1	53258689	53259029	cc_3	gene	53192125	53293014	+	center	16290	PeakInsideFeature	NA	ENSG00000162378.8	ZYG11B	any_internal	0.01837	0.02083	0	0	-0.07948
chr1	53269969	53269982	HNF1B_MA0153.2	11.78014	+	chr1	53269578	53270344	cc_1,cc_3	gene	53270779	53270884	-	start	923	Downstream	NA	ENSG00000206627.1	RNU6-969P	any_promoter	0.07469	0.27619	0	1	-1.59455
chr1	53309923	53309936	HNF1B_MA0153.2	6.19394	-	chr1	53308112	53310111	cc_1,cc_3	gene	53308182	53360670	+	start	929	OverlapStart	NA	ENSG00000203995.5	ZYG11A	any_promoter	0.05927	0.13855	0	0	-0.95612
chr1	53421237	53421250	HNF1B_MA0153.2	7.96557	+	chr1	53420810	53421815	cc_1,cc_3	gene	53392900	53517375	+	start	28412	PeakInsideFeature	NA	ENSG00000116171.12	SCP2	any_internal	0.13905	0.22493	0	1	-0.6072
chr1	53421696	53421709	HNF1B_MA0153.2	7.37981	-	chr1	53420810	53421815	cc_1,cc_3	gene	53392900	53517375	+	start	28412	PeakInsideFeature	NA	ENSG00000116171.12	SCP2	any_internal	0.01507	0.0193	0	0	-0.14457
chr1	53611658	53611671	HNF1B_MA0153.2	12.30669	+	chr1	53611310	53613340	cc_1,cc_3	gene	53552854	53608289	-	start	4036	Upstream	NA	ENSG00000162383.7	SLC1A7	any_promoter	1.26545	1.42929	1	1	-0.17243
chr1	53611672	53611685	HNF1B_MA0153.2	8.66673	-	chr1	53611310	53613340	cc_1,cc_3	gene	53552854	53608289	-	start	4036	Upstream	NA	ENSG00000162383.7	SLC1A7	any_promoter	1.26545	1.42929	1	1	-0.17243
chr1	53613180	53613193	HNF1B_MA0153.2	8.34244	+	chr1	53611310	53613340	cc_1,cc_3	gene	53552854	53608289	-	start	4036	Upstream	NA	ENSG00000162383.7	SLC1A7	any_promoter	0.09615	0.21971	0	1	-1.0139
chr1	53628268	53628281	HNF1B_MA0153.2	8.71524	-	chr1	53628259	53628602	cc_3	gene	53552854	53608289	-	start	20141	Upstream	NA	ENSG00000162383.7	SLC1A7	distal_enhancer	0.03667	0.02067	0	0	0.43281
chr1	53663371	53663384	HNF1B_MA0153.2	6.93463	+	chr1	53661100	53663688	cc_1,cc_3	gene	53662100	53679869	+	start	294	OverlapStart	NA	ENSG00000157184.5	CPT2	any_promoter	0.09725	0.1186	0	0	-0.23211
chr1	53694689	53694702	HNF1B_MA0153.2	10.63768	-	chr1	53694663	53695037	cc_3	gene	53679770	53686289	-	start	8561	Upstream	NA	ENSG00000162384.9	C1orf123	any_promoter	0.02955	0.04671	0	0	-0.3942
chr1	53703686	53703699	HNF1B_MA0153.2	6.62259	-	chr1	53703431	53705117	cc_1,cc_3	gene	53704281	53708455	+	start	7	OverlapStart	NA	ENSG00000226754.1	RP5-1024G6.5	any_promoter	0.03831	0.0439	0	0	-0.12196
chr1	53771961	53771974	HNF1B_MA0153.2	6.72774	-	chr1	53771353	53772180	cc_1,cc_3	gene	53770207	53773134	+	center	96	PeakInsideFeature	NA	ENSG00000232762.1	RP4-784A16.4	any_internal	0.03751	0.03158	0	0	0.14364
chr1	53865026	53865039	HNF1B_MA0153.2	8.54031	-	chr1	53865026	53865630	cc_1,cc_3	gene	53878820	53905693	-	end	13492	Downstream	NA	ENSG00000236253.3	SLC25A3P1	distal_enhancer	0.02183	0.02285	0	0	-0.03104
chr1	54008136	54008149	HNF1B_MA0153.2	7.92756	+	chr1	54007491	54008694	cc_1,cc_3	gene	53971909	54199877	-	end	36183	PeakInsideFeature	NA	ENSG00000174332.3	GLIS1	any_internal	1.18015	1.27803	1	1	-0.11265
chr1	54009886	54009899	HNF1B_MA0153.2	8.0835	-	chr1	54009537	54010172	cc_3	gene	53971909	54199877	-	end	37945	PeakInsideFeature	NA	ENSG00000174332.3	GLIS1	any_internal	0.08947	0.12823	0	0	-0.42053
chr1	54097849	54097862	HNF1B_MA0153.2	6.6389	+	chr1	54097815	54098028	cc_1	gene	53971909	54199877	-	center	12028	PeakInsideFeature	NA	ENSG00000174332.3	GLIS1	any_internal	0.03498	0.01942	0	0	0.43275
chr1	54105136	54105149	HNF1B_MA0153.2	6.91214	-	chr1	54104790	54105362	cc_3	gene	53971909	54199877	-	center	19183	PeakInsideFeature	NA	ENSG00000174332.3	GLIS1	any_internal	0.03529	0.043	0	0	-0.17345
chr1	54151124	54151137	HNF1B_MA0153.2	6.24356	+	chr1	54150527	54151697	cc_1,cc_3	gene	53971909	54199877	-	start	48765	PeakInsideFeature	NA	ENSG00000174332.3	GLIS1	any_internal	0.2491	0.22392	1	1	0.13899
chr1	54195969	54195982	HNF1B_MA0153.2	7.6162	-	chr1	54195643	54196503	cc_1,cc_3	gene	53971909	54199877	-	start	3804	PeakInsideFeature	NA	ENSG00000174332.3	GLIS1	any_internal	0.19457	0.28393	0	1	-0.49248
chr1	54198160	54198173	HNF1B_MA0153.2	9.03776	+	chr1	54197508	54198301	cc_1,cc_3	gene	53971909	54199877	-	start	1973	PeakInsideFeature	NA	ENSG00000174332.3	GLIS1	any_internal	0.10216	0.22343	0	1	-0.96585
chr1	54202750	54202763	HNF1B_MA0153.2	10.14785	-	chr1	54202478	54202965	cc_3	gene	53971909	54199877	-	start	2844	Upstream	NA	ENSG00000174332.3	GLIS1	any_promoter	0.10815	0.15528	0	0	-0.43701
chr1	54220406	54220419	HNF1B_MA0153.2	6.7071	+	chr1	54220078	54220749	cc_1,cc_3	gene	54231132	54304533	-	end	10719	Downstream	NA	ENSG00000058804.10	NDC1	distal_enhancer	0.03175	0.02799	0	0	0.09879
chr1	54304404	54304417	HNF1B_MA0153.2	6.4479	-	chr1	54303285	54304511	cc_1,cc_3	gene	54231132	54304533	-	start	635	PeakInsideFeature	NA	ENSG00000058804.10	NDC1	any_promoter	0.92495	1.08975	1	1	-0.23078
chr1	54362671	54362684	HNF1B_MA0153.2	7.42757	+	chr1	54362306	54363215	cc_1,cc_3	gene	54317391	54356407	-	start	6353	Upstream	NA	ENSG00000058799.9	YIPF1	any_promoter	0.30206	0.36376	1	1	-0.24928
chr1	54365215	54365228	HNF1B_MA0153.2	9.17584	-	chr1	54364523	54365776	cc_1,cc_3	gene	54317391	54356407	-	start	8742	Upstream	NA	ENSG00000058799.9	YIPF1	any_promoter	0.63977	0.73927	1	1	-0.20121
chr1	54385430	54385443	HNF1B_MA0153.2	7.33831	-	chr1	54384406	54385863	cc_1,cc_3	gene	54382246	54411602	-	end	2888	PeakInsideFeature	NA	ENSG00000081870.7	HSPB11	any_internal	0.02532	0.01591	0	0	0.29827
chr1	54385448	54385461	HNF1B_MA0153.2	7.68462	+	chr1	54384406	54385863	cc_1,cc_3	gene	54382246	54411602	-	end	2888	PeakInsideFeature	NA	ENSG00000081870.7	HSPB11	any_internal	0.03148	0.02577	0	0	0.15358
chr1	54446452	54446465	HNF1B_MA0153.2	8.4327	+	chr1	54446413	54447313	cc_1,cc_3	gene	54440641	54441704	-	start	5159	Upstream	NA	ENSG00000219102.3	HNRNPA3P12	any_promoter	0.03684	0.04706	0	0	-0.22045
chr1	54448649	54448662	HNF1B_MA0153.2	7.8102	+	chr1	54447525	54449077	cc_1,cc_3	gene	54440641	54441704	-	start	6597	Upstream	NA	ENSG00000219102.3	HNRNPA3P12	any_promoter	0.46712	0.30795	1	1	0.56362
chr1	54448666	54448679	HNF1B_MA0153.2	8.93953	-	chr1	54447525	54449077	cc_1,cc_3	gene	54440641	54441704	-	start	6597	Upstream	NA	ENSG00000219102.3	HNRNPA3P12	any_promoter	0.45932	0.29248	1	1	0.6092
chr1	54448850	54448863	HNF1B_MA0153.2	7.03852	+	chr1	54447525	54449077	cc_1,cc_3	gene	54440641	54441704	-	start	6597	Upstream	NA	ENSG00000219102.3	HNRNPA3P12	any_promoter	0.08015	0.09092	0	0	-0.1406
chr1	54546563	54546576	HNF1B_MA0153.2	6.56369	+	chr1	54546126	54547028	cc_1,cc_3	gene	54555528	54555766	+	start	8951	Upstream	NA	ENSG00000225183.1	RP4-758J24.4	any_promoter	0.027	0.05515	0	0	-0.62358
chr1	54638859	54638872	HNF1B_MA0153.2	8.51902	-	chr1	54638445	54639113	cc_1,cc_3	gene	54635332	54637997	-	start	782	Upstream	NA	ENSG00000248835.2	AL357673.1	any_promoter	0.03771	0.02082	0	0	0.45219
chr1	54719026	54719039	HNF1B_MA0153.2	6.479	+	chr1	54718834	54719898	cc_1,cc_3	gene	54691104	54879152	-	end	28262	PeakInsideFeature	NA	ENSG00000157216.11	SSBP3	any_internal	0.04343	0.02032	0	0	0.59381
chr1	54756341	54756354	HNF1B_MA0153.2	8.86308	+	chr1	54756139	54756848	cc_1,cc_3	gene	54691104	54879152	-	center	28635	PeakInsideFeature	NA	ENSG00000157216.11	SSBP3	any_internal	0.1561	0.21795	0	1	-0.42375
chr1	54764755	54764768	HNF1B_MA0153.2	8.65404	-	chr1	54764275	54765131	cc_1,cc_3	gene	54691104	54879152	-	center	20425	PeakInsideFeature	NA	ENSG00000157216.11	SSBP3	any_internal	0.05767	0.07031	0	0	-0.20512
chr1	54813631	54813644	HNF1B_MA0153.2	6.64162	+	chr1	54813360	54814595	cc_1,cc_3	gene	54691104	54879152	-	center	28849	PeakInsideFeature	NA	ENSG00000157216.11	SSBP3	any_internal	0.21018	0.32213	0	1	-0.56159
chr1	54837709	54837722	HNF1B_MA0153.2	7.88696	+	chr1	54837083	54837939	cc_1,cc_3	gene	54691104	54879152	-	start	41641	PeakInsideFeature	NA	ENSG00000157216.11	SSBP3	any_internal	0.26381	0.19774	1	0	0.37467
chr1	54862606	54862619	HNF1B_MA0153.2	8.64466	+	chr1	54862131	54863368	cc_1,cc_3	gene	54691104	54879152	-	start	16403	PeakInsideFeature	NA	ENSG00000157216.11	SSBP3	any_internal	0.04117	0.0396	0	0	0.03461
chr1	54890670	54890683	HNF1B_MA0153.2	6.21375	+	chr1	54890616	54891177	cc_3	gene	54881928	54886533	+	end	4363	Downstream	NA	ENSG00000232245.1	RP4-705F19.1	distal_enhancer	0.02353	0.01274	0	0	0.36225
chr1	55056364	55056377	HNF1B_MA0153.2	6.87532	-	chr1	55055635	55056672	cc_1,cc_3	gene	55007929	55104865	+	center	244	PeakInsideFeature	NA	ENSG00000162390.13	ACOT11	any_internal	0.03428	0.03192	0	0	0.05855
chr1	55065586	55065599	HNF1B_MA0153.2	9.61104	-	chr1	55064962	55065926	cc_1,cc_3	gene	55007929	55104865	+	center	9047	PeakInsideFeature	NA	ENSG00000162390.13	ACOT11	any_internal	0.13781	0.34098	0	1	-1.16827
chr1	55084586	55084599	HNF1B_MA0153.2	12.0273	+	chr1	55084472	55085061	cc_1,cc_3	gene	55074854	55089229	-	center	2725	PeakInsideFeature	NA	ENSG00000162391.7	FAM151A	any_internal	0.03836	0.06471	0	0	-0.50128
chr1	55084657	55084670	HNF1B_MA0153.2	7.92029	+	chr1	55084472	55085061	cc_1,cc_3	gene	55074854	55089229	-	center	2725	PeakInsideFeature	NA	ENSG00000162391.7	FAM151A	any_internal	0.03338	0.04325	0	0	-0.22513
chr1	55102648	55102661	HNF1B_MA0153.2	9.00873	+	chr1	55102344	55102943	cc_3	gene	55107458	55207981	+	start	4815	Upstream	NA	ENSG00000271723.1	MROH7-TTC4	any_promoter	0.04678	0.04584	0	0	0.019
chr1	55114921	55114934	HNF1B_MA0153.2	7.44899	-	chr1	55114547	55115456	cc_1,cc_3	gene	55107462	55175939	+	start	7539	PeakInsideFeature	NA	ENSG00000184313.15	MROH7	any_internal	0.10655	0.24164	0	1	-1.01893
chr1	55232484	55232497	HNF1B_MA0153.2	8.99927	+	chr1	55232333	55232759	cc_3	gene	55222570	55230187	-	start	2359	Upstream	NA	ENSG00000162396.5	PARS2	any_promoter	0.07464	0.1427	0	0	-0.75072
chr1	55232596	55232609	HNF1B_MA0153.2	9.53924	+	chr1	55232333	55232759	cc_3	gene	55222570	55230187	-	start	2359	Upstream	NA	ENSG00000162396.5	PARS2	any_promoter	0.03122	0.06744	0	0	-0.71681
chr1	55257706	55257719	HNF1B_MA0153.2	8.89908	-	chr1	55257551	55257806	cc_3	gene	55258557	55260578	+	start	879	Upstream	NA	ENSG00000237453.1	RP11-67L3.2	any_promoter	0.04637	0.07632	0	0	-0.50516
chr1	55302220	55302233	HNF1B_MA0153.2	6.65855	-	chr1	55301663	55302253	cc_1,cc_3	gene	55271735	55307925	+	end	5967	PeakInsideFeature	NA	ENSG00000162398.7	C1orf177	any_internal	0.02555	0.01738	0	0	0.25398
chr1	55315960	55315973	HNF1B_MA0153.2	7.59997	+	chr1	55315110	55316850	cc_1,cc_3	gene	55315305	55352891	-	end	675	OverlapEnd	NA	ENSG00000116133.7	DHCR24	any_internal	0.52517	0.72332	1	1	-0.44373
chr1	55323334	55323347	HNF1B_MA0153.2	7.02412	-	chr1	55322960	55324194	cc_1,cc_3	gene	55315305	55352891	-	end	8272	PeakInsideFeature	NA	ENSG00000116133.7	DHCR24	any_internal	0.02106	0.02806	0	0	-0.20385
chr1	55331415	55331428	HNF1B_MA0153.2	7.78021	+	chr1	55330270	55332153	cc_1,cc_3	gene	55315305	55352891	-	center	2887	PeakInsideFeature	NA	ENSG00000116133.7	DHCR24	any_internal	0.70525	1.1005	1	1	-0.62406
chr1	55370329	55370342	HNF1B_MA0153.2	7.37452	-	chr1	55369817	55371647	cc_1,cc_3	gene	55353235	55354523	+	end	16209	Downstream	NA	ENSG00000233203.2	RP11-67L3.4	distal_enhancer	0.13933	0.21309	0	1	-0.53474
chr1	55371339	55371352	HNF1B_MA0153.2	6.96232	-	chr1	55369817	55371647	cc_1,cc_3	gene	55353235	55354523	+	end	16209	Downstream	NA	ENSG00000233203.2	RP11-67L3.4	distal_enhancer	0.05605	0.09794	0	0	-0.60069
chr1	55393048	55393061	HNF1B_MA0153.2	6.43623	-	chr1	55392873	55393632	cc_3	gene	55353235	55354523	+	end	38729	Downstream	NA	ENSG00000233203.2	RP11-67L3.4	distal_enhancer	0.01611	0.01639	0	0	-0.00978
chr1	55422605	55422618	HNF1B_MA0153.2	6.92578	+	chr1	55422391	55422758	cc_3	gene	55446464	55457966	+	start	23890	Upstream	NA	ENSG00000143001.4	TMEM61	distal_enhancer	0.05194	0.05215	0	0	-0.00393
chr1	55505124	55505137	HNF1B_MA0153.2	11.49611	+	chr1	55505106	55505507	cc_1	gene	55505220	55530525	+	start	86	OverlapStart	NA	ENSG00000169174.9	PCSK9	any_promoter	0.03913	0.02112	0	0	0.47506
chr1	55569742	55569755	HNF1B_MA0153.2	9.00022	-	chr1	55569393	55570081	cc_1,cc_3	gene	55532031	55680786	-	center	36671	PeakInsideFeature	NA	ENSG00000162402.8	USP24	any_internal	0.1039	0.18089	0	0	-0.67536
chr1	55572899	55572912	HNF1B_MA0153.2	6.41908	-	chr1	55572689	55574552	cc_1,cc_3	gene	55532031	55680786	-	center	32788	PeakInsideFeature	NA	ENSG00000162402.8	USP24	any_internal	0.12274	0.16356	0	0	-0.35183
chr1	55594235	55594248	HNF1B_MA0153.2	7.67845	+	chr1	55593583	55594725	cc_1,cc_3	gene	55532031	55680786	-	center	12254	PeakInsideFeature	NA	ENSG00000162402.8	USP24	any_internal	0.23393	0.32864	1	1	-0.44963
chr1	55750802	55750815	HNF1B_MA0153.2	6.82307	+	chr1	55750116	55750845	cc_1,cc_3	NA	NA	NA	NA	NA	NA	NA	NA	NA	NA	NA	0.02223	0.02535	0	0	-0.09217
chr1	55894783	55894796	HNF1B_MA0153.2	7.39512	-	chr1	55894336	55895372	cc_1,cc_3	gene	55864186	55864293	+	end	30561	Downstream	NA	ENSG00000252162.1	RNU6-830P	distal_enhancer	0.21179	0.16365	1	0	0.3278
chr1	55942423	55942436	HNF1B_MA0153.2	8.66322	-	chr1	55941949	55942680	cc_1,cc_3	gene	55950543	55950645	-	end	8229	Downstream	NA	ENSG00000272051.1	Y_RNA	distal_enhancer	0.20394	0.32039	0	1	-0.59312
chr1	55942446	55942459	HNF1B_MA0153.2	7.39624	-	chr1	55941949	55942680	cc_1,cc_3	gene	55950543	55950645	-	end	8229	Downstream	NA	ENSG00000272051.1	Y_RNA	distal_enhancer	0.17858	0.32039	0	1	-0.76245
chr1	55944697	55944710	HNF1B_MA0153.2	9.41716	-	chr1	55944428	55944776	cc_3	gene	55950543	55950645	-	end	5941	Downstream	NA	ENSG00000272051.1	Y_RNA	distal_enhancer	0.04651	0.0724	0	0	-0.44544
chr1	55946244	55946257	HNF1B_MA0153.2	9.12993	+	chr1	55945875	55946688	cc_1,cc_3	gene	55950543	55950645	-	end	4262	Downstream	NA	ENSG00000272051.1	Y_RNA	distal_enhancer	0.12652	0.19869	0	0	-0.5618
chr1	56184750	56184763	HNF1B_MA0153.2	6.47787	+	chr1	56184356	56185331	cc_1,cc_3	gene	56046709	56200675	+	end	15832	PeakInsideFeature	NA	ENSG00000234810.1	RP11-466L17.1	any_internal	0.25818	0.16323	1	0	0.58906
chr1	56185116	56185129	HNF1B_MA0153.2	6.31332	+	chr1	56184356	56185331	cc_1,cc_3	gene	56046709	56200675	+	end	15832	PeakInsideFeature	NA	ENSG00000234810.1	RP11-466L17.1	any_internal	0.08108	0.04829	0	0	0.53308
chr1	56670114	56670127	HNF1B_MA0153.2	6.7614	+	chr1	56669974	56670174	cc_3	gene	56673238	56674128	-	end	3164	Downstream	NA	ENSG00000229871.1	RP4-710M16.1	distal_enhancer	0.02328	0.0185	0	0	0.15021
chr1	56680091	56680104	HNF1B_MA0153.2	8.54306	+	chr1	56680045	56680265	cc_1	gene	56673238	56674128	-	start	6027	Upstream	NA	ENSG00000229871.1	RP4-710M16.1	any_promoter	0.0355	0.02706	0	0	0.21652
chr1	56750686	56750699	HNF1B_MA0153.2	6.53933	-	chr1	56750348	56752054	cc_1,cc_3	gene	56713965	56724243	-	start	26958	Upstream	NA	ENSG00000260971.3	RP11-504A18.1	distal_enhancer	0.30231	0.3568	1	1	-0.22212
chr1	56750832	56750845	HNF1B_MA0153.2	8.87846	+	chr1	56750348	56752054	cc_1,cc_3	gene	56713965	56724243	-	start	26958	Upstream	NA	ENSG00000260971.3	RP11-504A18.1	distal_enhancer	0.72407	0.87165	1	1	-0.25942
chr1	56773298	56773311	HNF1B_MA0153.2	6.67634	+	chr1	56773272	56773514	cc_1	gene	56713965	56724243	-	start	49150	Upstream	NA	ENSG00000260971.3	RP11-504A18.1	distal_enhancer	0.03067	0.02015	0	0	0.3018
chr1	56796178	56796191	HNF1B_MA0153.2	7.17563	+	chr1	56795717	56796397	cc_1,cc_3	gene	56843004	56843090	-	end	46947	Downstream	NA	ENSG00000223307.2	AC119674.1	distal_enhancer	0.0446	0.03353	0	0	0.24967
chr1	56840481	56840494	HNF1B_MA0153.2	6.38417	-	chr1	56839779	56841174	cc_1,cc_3	gene	56843004	56843090	-	end	2528	Downstream	NA	ENSG00000223307.2	AC119674.1	distal_enhancer	0.11319	0.20223	0	0	-0.71724
chr1	56840759	56840772	HNF1B_MA0153.2	7.65985	-	chr1	56839779	56841174	cc_1,cc_3	gene	56843004	56843090	-	end	2528	Downstream	NA	ENSG00000223307.2	AC119674.1	distal_enhancer	0.04755	0.10277	0	0	-0.81596
chr1	56856114	56856127	HNF1B_MA0153.2	6.42962	+	chr1	56856003	56856331	cc_1	gene	56843004	56843090	-	start	13077	Upstream	NA	ENSG00000223307.2	AC119674.1	distal_enhancer	0.04817	0.02444	0	0	0.56498
chr1	56862838	56862851	HNF1B_MA0153.2	6.63307	+	chr1	56862217	56863207	cc_1,cc_3	gene	56880634	56881638	+	start	17922	Upstream	NA	ENSG00000223956.1	RP4-710M16.2	distal_enhancer	0.02242	0.02323	0	0	-0.0244
chr1	56863770	56863783	HNF1B_MA0153.2	6.32146	-	chr1	56863565	56863974	cc_1,cc_3	gene	56880634	56881638	+	start	16865	Upstream	NA	ENSG00000223956.1	RP4-710M16.2	distal_enhancer	0.06406	0.05392	0	0	0.17426
chr1	56883832	56883845	HNF1B_MA0153.2	6.73987	-	chr1	56883400	56884498	cc_1,cc_3	gene	56880634	56881638	+	end	2311	Downstream	NA	ENSG00000223956.1	RP4-710M16.2	distal_enhancer	0.0356	0.02668	0	0	0.22946
chr1	56890304	56890317	HNF1B_MA0153.2	6.70416	+	chr1	56890013	56891455	cc_1,cc_3	gene	56880634	56881638	+	end	9096	Downstream	NA	ENSG00000223956.1	RP4-710M16.2	distal_enhancer	0.03806	0.02492	0	0	0.33673
chr1	56931205	56931218	HNF1B_MA0153.2	7.68192	+	chr1	56930702	56931696	cc_3	gene	56960418	57110974	-	end	29219	Downstream	NA	ENSG00000162407.8	PPAP2B	distal_enhancer	0.03624	0.05048	0	0	-0.30134
chr1	56931306	56931319	HNF1B_MA0153.2	6.67882	+	chr1	56930702	56931696	cc_3	gene	56960418	57110974	-	end	29219	Downstream	NA	ENSG00000162407.8	PPAP2B	distal_enhancer	0.03768	0.10169	0	0	-1.0145
chr1	56936626	56936639	HNF1B_MA0153.2	8.03504	+	chr1	56935238	56936966	cc_1,cc_3	gene	56960418	57110974	-	end	24316	Downstream	NA	ENSG00000162407.8	PPAP2B	distal_enhancer	0.06799	0.14504	0	0	-0.87029
chr1	56943018	56943031	HNF1B_MA0153.2	8.00901	-	chr1	56942457	56943876	cc_1,cc_3	gene	56960418	57110974	-	end	17252	Downstream	NA	ENSG00000162407.8	PPAP2B	distal_enhancer	0.55086	0.711	1	1	-0.35395
chr1	56957202	56957215	HNF1B_MA0153.2	6.25764	-	chr1	56956918	56957931	cc_1,cc_3	gene	56960418	57110974	-	end	2994	Downstream	NA	ENSG00000162407.8	PPAP2B	distal_enhancer	0.1285	0.29491	0	1	-1.05912
chr1	56957282	56957295	HNF1B_MA0153.2	7.54535	+	chr1	56956918	56957931	cc_1,cc_3	gene	56960418	57110974	-	end	2994	Downstream	NA	ENSG00000162407.8	PPAP2B	distal_enhancer	0.10218	0.22711	0	1	-0.98683
chr1	56992724	56992737	HNF1B_MA0153.2	8.70421	+	chr1	56992409	56994033	cc_1,cc_3	gene	56960418	57110974	-	end	32803	PeakInsideFeature	NA	ENSG00000162407.8	PPAP2B	any_internal	0.1203	0.24732	0	1	-0.90598
chr1	57011379	57011392	HNF1B_MA0153.2	8.15242	+	chr1	57011151	57012015	cc_1,cc_3	gene	56960418	57110974	-	center	24113	PeakInsideFeature	NA	ENSG00000162407.8	PPAP2B	any_internal	0.0564	0.12644	0	0	-0.89513
chr1	57011757	57011770	HNF1B_MA0153.2	7.56466	+	chr1	57011151	57012015	cc_1,cc_3	gene	56960418	57110974	-	center	24113	PeakInsideFeature	NA	ENSG00000162407.8	PPAP2B	any_internal	0.04063	0.11219	0	0	-1.06303
chr1	57017374	57017387	HNF1B_MA0153.2	8.01036	-	chr1	57017039	57017747	cc_1,cc_3	gene	56960418	57110974	-	center	18303	PeakInsideFeature	NA	ENSG00000162407.8	PPAP2B	any_internal	0.02578	0.03489	0	0	-0.23778
chr1	57029351	57029364	HNF1B_MA0153.2	8.00041	-	chr1	57028638	57029647	cc_1,cc_3	gene	56960418	57110974	-	center	6554	PeakInsideFeature	NA	ENSG00000162407.8	PPAP2B	any_internal	0.19018	0.3581	0	1	-0.83199
chr1	57051551	57051564	HNF1B_MA0153.2	6.80901	+	chr1	57050451	57051953	cc_1,cc_3	gene	57051284	57051915	-	start	713	FeatureInsidePeak	NA	ENSG00000224980.1	RP11-377K22.3	any_promoter	0.0224	0.01631	0	0	0.19812
chr1	57051934	57051947	HNF1B_MA0153.2	14.46076	+	chr1	57050451	57051953	cc_1,cc_3	gene	57051284	57051915	-	start	713	FeatureInsidePeak	NA	ENSG00000224980.1	RP11-377K22.3	any_promoter	0.03493	0.02944	0	0	0.13846
chr1	57154698	57154711	HNF1B_MA0153.2	6.88867	+	chr1	57154135	57154849	cc_1,cc_3	gene	57110994	57181008	+	center	8491	PeakInsideFeature	NA	ENSG00000162409.6	PRKAA2	any_internal	0.04374	0.02518	0	0	0.45355
chr1	57175126	57175139	HNF1B_MA0153.2	7.64902	+	chr1	57175008	57175644	cc_1,cc_3	gene	57110994	57181008	+	end	5682	PeakInsideFeature	NA	ENSG00000162409.6	PRKAA2	any_internal	0.14147	0.17169	0	0	-0.24058
chr1	57175509	57175522	HNF1B_MA0153.2	12.96999	-	chr1	57175008	57175644	cc_1,cc_3	gene	57110994	57181008	+	end	5682	PeakInsideFeature	NA	ENSG00000162409.6	PRKAA2	any_internal	0.03446	0.02507	0	0	0.24769
chr1	57297554	57297567	HNF1B_MA0153.2	9.37278	-	chr1	57297378	57298287	cc_1,cc_3	gene	57289351	57292593	-	start	5239	Upstream	NA	ENSG00000229913.1	RP11-378I13.1	any_promoter	0.04761	0.05046	0	0	-0.0555
chr1	57304640	57304653	HNF1B_MA0153.2	6.77776	-	chr1	57304414	57304934	cc_1	gene	57289351	57292593	-	start	12081	Upstream	NA	ENSG00000229913.1	RP11-378I13.1	distal_enhancer	0.05541	0.02011	0	0	0.83305
chr1	57362926	57362939	HNF1B_MA0153.2	9.49786	+	chr1	57362892	57364064	cc_1,cc_3	gene	57320478	57383894	+	center	11292	PeakInsideFeature	NA	ENSG00000157131.10	C8A	any_internal	0.05073	0.05864	0	0	-0.14322
chr1	57363607	57363620	HNF1B_MA0153.2	6.927	-	chr1	57362892	57364064	cc_1,cc_3	gene	57320478	57383894	+	center	11292	PeakInsideFeature	NA	ENSG00000157131.10	C8A	any_internal	0.08327	0.13603	0	0	-0.57242
chr1	57385346	57385359	HNF1B_MA0153.2	8.34907	-	chr1	57385344	57386675	cc_1,cc_3	gene	57320478	57383894	+	end	2115	Downstream	NA	ENSG00000157131.10	C8A	distal_enhancer	0.02622	0.04127	0	0	-0.37125
chr1	57385459	57385472	HNF1B_MA0153.2	6.78081	-	chr1	57385344	57386675	cc_1,cc_3	gene	57320478	57383894	+	end	2115	Downstream	NA	ENSG00000157131.10	C8A	distal_enhancer	0.09401	0.21493	0	1	-1.01115
chr1	57385476	57385489	HNF1B_MA0153.2	14.29081	-	chr1	57385344	57386675	cc_1,cc_3	gene	57320478	57383894	+	end	2115	Downstream	NA	ENSG00000157131.10	C8A	distal_enhancer	0.10223	0.22204	0	1	-0.95696
chr1	57385493	57385506	HNF1B_MA0153.2	6.81302	-	chr1	57385344	57386675	cc_1,cc_3	gene	57320478	57383894	+	end	2115	Downstream	NA	ENSG00000157131.10	C8A	distal_enhancer	0.1089	0.23427	0	1	-0.95297
chr1	57392935	57392948	HNF1B_MA0153.2	6.96802	+	chr1	57392891	57393221	cc_1,cc_3	gene	57394882	57431813	-	end	1826	Downstream	NA	ENSG00000021852.8	C8B	distal_enhancer	0.07603	0.08595	0	0	-0.13505
chr1	57433729	57433742	HNF1B_MA0153.2	9.75743	+	chr1	57433646	57434254	cc_1,cc_3	gene	57394882	57431813	-	start	2137	Upstream	NA	ENSG00000021852.8	C8B	any_promoter	0.02639	0.01506	0	0	0.35883
chr1	57451927	57451940	HNF1B_MA0153.2	7.72432	-	chr1	57451610	57452148	cc_1,cc_3	gene	57429558	57462430	+	center	5885	PeakInsideFeature	NA	ENSG00000236341.1	RP5-1103B4.3	any_internal	0.02893	0.05461	0	0	-0.56132
chr1	57451969	57451982	HNF1B_MA0153.2	8.42023	-	chr1	57451610	57452148	cc_1,cc_3	gene	57429558	57462430	+	center	5885	PeakInsideFeature	NA	ENSG00000236341.1	RP5-1103B4.3	any_internal	0.02763	0.05257	0	0	-0.55906
chr1	57623863	57623876	HNF1B_MA0153.2	6.45165	+	chr1	57623562	57624279	cc_1,cc_3	gene	57460450	59012406	-	end	163470	PeakInsideFeature	NA	ENSG00000173406.11	DAB1	any_internal	0.10687	0.06474	0	0	0.55497
chr1	57624065	57624078	HNF1B_MA0153.2	12.80004	+	chr1	57623562	57624279	cc_1,cc_3	gene	57460450	59012406	-	end	163470	PeakInsideFeature	NA	ENSG00000173406.11	DAB1	any_internal	0.37169	0.16244	1	0	1.08133
chr1	57628517	57628530	HNF1B_MA0153.2	10.99967	-	chr1	57628510	57629297	cc_1,cc_3	gene	57460450	59012406	-	end	168453	PeakInsideFeature	NA	ENSG00000173406.11	DAB1	any_internal	0.02294	0.01219	0	0	0.36577
chr1	57628863	57628876	HNF1B_MA0153.2	9.70146	+	chr1	57628510	57629297	cc_1,cc_3	gene	57460450	59012406	-	end	168453	PeakInsideFeature	NA	ENSG00000173406.11	DAB1	any_internal	0.07704	0.05431	0	0	0.36331
chr1	58358194	58358207	HNF1B_MA0153.2	8.03744	+	chr1	58358192	58358396	cc_1	gene	57460450	59012406	-	center	121866	PeakInsideFeature	NA	ENSG00000173406.11	DAB1	any_internal	0.02332	0.01869	0	0	0.14512
chr1	58923321	58923334	HNF1B_MA0153.2	6.55699	-	chr1	58922278	58923496	cc_1,cc_3	gene	58881055	59012474	-	center	23877	PeakInsideFeature	NA	ENSG00000162600.7	OMA1	any_internal	0.06589	0.07776	0	0	-0.17697
chr1	59049677	59049690	HNF1B_MA0153.2	6.49851	+	chr1	59049197	59051494	cc_1,cc_3	gene	59041098	59043166	-	start	7179	Upstream	NA	ENSG00000184292.5	TACSTD2	any_promoter	0.01742	0.01251	0	0	0.17719
chr1	59058749	59058762	HNF1B_MA0153.2	7.84041	+	chr1	59057869	59058914	cc_1,cc_3	gene	59041098	59043166	-	start	15225	Upstream	NA	ENSG00000184292.5	TACSTD2	distal_enhancer	0.05424	0.05737	0	0	-0.05585
chr1	59091970	59091983	HNF1B_MA0153.2	8.11642	-	chr1	59091955	59092206	cc_1,cc_3	gene	59096512	59097202	-	end	4432	Downstream	NA	ENSG00000185839.2	RP4-592A1.2	distal_enhancer	0.01569	0.0123	0	0	0.1253
chr1	59092104	59092117	HNF1B_MA0153.2	9.01394	+	chr1	59091955	59092206	cc_1,cc_3	gene	59096512	59097202	-	end	4432	Downstream	NA	ENSG00000185839.2	RP4-592A1.2	distal_enhancer	0.05246	0.03818	0	0	0.29372
chr1	59125958	59125971	HNF1B_MA0153.2	8.05002	+	chr1	59125268	59126232	cc_1,cc_3	gene	59120410	59165764	-	end	5340	PeakInsideFeature	NA	ENSG00000162601.5	MYSM1	any_internal	0.1687	0.259	0	1	-0.55192
chr1	59245152	59245165	HNF1B_MA0153.2	7.66476	-	chr1	59244709	59246951	cc_1,cc_3	gene	59250822	59365384	+	start	4992	Upstream	NA	ENSG00000234807.4	RP4-794H19.2	any_promoter	0.10426	0.13664	0	0	-0.32237
chr1	59245211	59245224	HNF1B_MA0153.2	6.44537	+	chr1	59244709	59246951	cc_1,cc_3	gene	59250822	59365384	+	start	4992	Upstream	NA	ENSG00000234807.4	RP4-794H19.2	any_promoter	0.06158	0.11408	0	0	-0.68342
chr1	59328752	59328765	HNF1B_MA0153.2	7.8414	+	chr1	59328628	59329164	cc_1,cc_3	gene	59250822	59365384	+	center	20793	PeakInsideFeature	NA	ENSG00000234807.4	RP4-794H19.2	any_internal	0.06574	0.04019	0	0	0.4767
chr1	59388930	59388943	HNF1B_MA0153.2	6.8706	+	chr1	59387566	59389102	cc_1,cc_3	gene	59250822	59365384	+	end	22950	Downstream	NA	ENSG00000234807.4	RP4-794H19.2	distal_enhancer	0.04626	0.05144	0	0	-0.10115
chr1	59397502	59397515	HNF1B_MA0153.2	7.82087	-	chr1	59397344	59397781	cc_3	gene	59250822	59365384	+	end	32178	Downstream	NA	ENSG00000234807.4	RP4-794H19.2	distal_enhancer	0.04534	0.08217	0	0	-0.60704
chr1	59398537	59398550	HNF1B_MA0153.2	8.88411	-	chr1	59398273	59399356	cc_1,cc_3	gene	59250822	59365384	+	end	33430	Downstream	NA	ENSG00000234807.4	RP4-794H19.2	distal_enhancer	0.08868	0.12744	0	0	-0.42306
chr1	59433868	59433881	HNF1B_MA0153.2	11.37047	-	chr1	59433642	59434949	cc_1,cc_3	gene	59465347	59466166	+	start	31052	Upstream	NA	ENSG00000228121.1	PHBP3	distal_enhancer	0.04423	0.08764	0	0	-0.70175
chr1	59449504	59449517	HNF1B_MA0153.2	7.3053	-	chr1	59449384	59449722	cc_3	gene	59465347	59466166	+	start	15794	Upstream	NA	ENSG00000228121.1	PHBP3	distal_enhancer	0.04293	0.04643	0	0	-0.07242
chr1	59521672	59521685	HNF1B_MA0153.2	8.21116	-	chr1	59521647	59523556	cc_1,cc_3	gene	59522314	59553867	+	start	287	OverlapStart	NA	ENSG00000237352.2	RP11-145M4.3	any_promoter	0.04645	0.04923	0	0	-0.05502
chr1	59532381	59532394	HNF1B_MA0153.2	9.71218	+	chr1	59531804	59532655	cc_1,cc_3	gene	59521670	59543788	-	center	500	PeakInsideFeature	NA	ENSG00000235215.2	RP11-145M4.2	any_internal	0.16019	0.21168	0	1	-0.35383
chr1	59543839	59543852	HNF1B_MA0153.2	7.61704	-	chr1	59543423	59544264	cc_1,cc_3	gene	59521670	59543788	-	start	55	OverlapStart	NA	ENSG00000235215.2	RP11-145M4.2	any_promoter	0.14449	0.08999	0	0	0.55944
chr1	59543961	59543974	HNF1B_MA0153.2	8.08529	-	chr1	59543423	59544264	cc_1,cc_3	gene	59521670	59543788	-	start	55	OverlapStart	NA	ENSG00000235215.2	RP11-145M4.2	any_promoter	0.08805	0.06664	0	0	0.30273
chr1	59544790	59544803	HNF1B_MA0153.2	8.16071	-	chr1	59544580	59545785	cc_1,cc_3	gene	59521670	59543788	-	start	1394	Upstream	NA	ENSG00000235215.2	RP11-145M4.2	any_promoter	0.02816	0.03112	0	0	-0.07808
chr1	59564611	59564624	HNF1B_MA0153.2	7.35485	+	chr1	59563829	59564711	cc_3	gene	59522314	59553867	+	end	10403	Downstream	NA	ENSG00000237352.2	RP11-145M4.3	distal_enhancer	0.04429	0.03204	0	0	0.28039
chr1	59571252	59571265	HNF1B_MA0153.2	6.52213	-	chr1	59570934	59572389	cc_1,cc_3	gene	59522314	59553867	+	end	17794	Downstream	NA	ENSG00000237352.2	RP11-145M4.3	distal_enhancer	0.04352	0.04777	0	0	-0.08674
chr1	59599807	59599820	HNF1B_MA0153.2	7.18623	-	chr1	59599611	59600071	cc_3	gene	59597607	59664293	-	end	2234	PeakInsideFeature	NA	ENSG00000224609.2	RP11-470E16.1	any_internal	0.03406	0.05148	0	0	-0.37255
chr1	59609391	59609404	HNF1B_MA0153.2	7.8562	-	chr1	59608704	59610030	cc_1,cc_3	gene	59597607	59664293	-	end	11760	PeakInsideFeature	NA	ENSG00000224609.2	RP11-470E16.1	any_internal	0.10708	0.10492	0	0	0.02378
chr1	59609868	59609881	HNF1B_MA0153.2	6.48748	+	chr1	59608704	59610030	cc_1,cc_3	gene	59597607	59664293	-	end	11760	PeakInsideFeature	NA	ENSG00000224609.2	RP11-470E16.1	any_internal	0.03285	0.04465	0	0	-0.26754
chr1	59638424	59638437	HNF1B_MA0153.2	10.79349	-	chr1	59638138	59638595	cc_1,cc_3	gene	59597607	59664293	-	center	7416	PeakInsideFeature	NA	ENSG00000224609.2	RP11-470E16.1	any_internal	0.07293	0.09602	0	0	-0.30525
chr1	59694879	59694892	HNF1B_MA0153.2	6.96969	-	chr1	59694674	59695425	cc_1,cc_3	gene	59597607	59664293	-	start	30756	Upstream	NA	ENSG00000224609.2	RP11-470E16.1	distal_enhancer	0.14935	0.22669	0	1	-0.5295
chr1	59751423	59751436	HNF1B_MA0153.2	8.48662	-	chr1	59751395	59751700	cc_1,cc_3	gene	59754974	59755312	-	end	3427	Downstream	NA	ENSG00000270457.1	RP11-467C18.1	distal_enhancer	0.03674	0.03147	0	0	0.12858
chr1	59763195	59763208	HNF1B_MA0153.2	7.6177	+	chr1	59761891	59764212	cc_1,cc_3	gene	59762309	60233347	+	start	742	OverlapStart	NA	ENSG00000172456.12	FGGY	any_promoter	0.10211	0.12475	0	0	-0.23637
chr1	59763641	59763654	HNF1B_MA0153.2	6.2553	+	chr1	59761891	59764212	cc_1,cc_3	gene	59762309	60233347	+	start	742	OverlapStart	NA	ENSG00000172456.12	FGGY	any_promoter	0.11545	0.19531	0	0	-0.64925
chr1	59776110	59776123	HNF1B_MA0153.2	6.94699	-	chr1	59775001	59776814	cc_1,cc_3	gene	59762309	60233347	+	start	13598	PeakInsideFeature	NA	ENSG00000172456.12	FGGY	any_internal	0.04263	0.02382	0	0	0.46968
chr1	59776679	59776692	HNF1B_MA0153.2	6.98888	+	chr1	59775001	59776814	cc_1,cc_3	gene	59762309	60233347	+	start	13598	PeakInsideFeature	NA	ENSG00000172456.12	FGGY	any_internal	0.05172	0.02922	0	0	0.50029
chr1	59783541	59783554	HNF1B_MA0153.2	6.18913	+	chr1	59783186	59783603	cc_1,cc_3	gene	59762309	60233347	+	start	21085	PeakInsideFeature	NA	ENSG00000172456.12	FGGY	any_internal	0.02942	0.02684	0	0	0.06999
chr1	59841898	59841911	HNF1B_MA0153.2	6.21538	-	chr1	59840730	59841924	cc_1,cc_3	gene	59762309	60233347	+	start	79018	PeakInsideFeature	NA	ENSG00000172456.12	FGGY	any_internal	0.03565	0.03842	0	0	-0.06437
chr1	59850369	59850382	HNF1B_MA0153.2	8.03504	+	chr1	59850163	59850403	cc_3	gene	59762309	60233347	+	start	87974	PeakInsideFeature	NA	ENSG00000172456.12	FGGY	any_internal	0.03177	0.03829	0	0	-0.15669
chr1	59854032	59854045	HNF1B_MA0153.2	6.46299	+	chr1	59853823	59854127	cc_1	gene	59762309	60233347	+	start	91666	PeakInsideFeature	NA	ENSG00000172456.12	FGGY	any_internal	0.04184	0.03239	0	0	0.21969
chr1	59858758	59858771	HNF1B_MA0153.2	8.88411	+	chr1	59858636	59859740	cc_1,cc_3	gene	59762309	60233347	+	start	96879	PeakInsideFeature	NA	ENSG00000172456.12	FGGY	any_internal	0.13403	0.21461	0	1	-0.5912
chr1	59870912	59870925	HNF1B_MA0153.2	8.60364	-	chr1	59870203	59870961	cc_1,cc_3	gene	59762309	60233347	+	start	108273	PeakInsideFeature	NA	ENSG00000172456.12	FGGY	any_internal	0.01882	0.03043	0	0	-0.33865
chr1	59878319	59878332	HNF1B_MA0153.2	6.25855	-	chr1	59878277	59879026	cc_3	gene	59762309	60233347	+	start	116342	PeakInsideFeature	NA	ENSG00000172456.12	FGGY	any_internal	0.02475	0.02314	0	0	0.0474
chr1	59897751	59897764	HNF1B_MA0153.2	7.73787	+	chr1	59897439	59899215	cc_1,cc_3	gene	59762309	60233347	+	center	99501	PeakInsideFeature	NA	ENSG00000172456.12	FGGY	any_internal	0.11426	0.21589	0	1	-0.79032
chr1	59898533	59898546	HNF1B_MA0153.2	9.506	+	chr1	59897439	59899215	cc_1,cc_3	gene	59762309	60233347	+	center	99501	PeakInsideFeature	NA	ENSG00000172456.12	FGGY	any_internal	0.47697	0.67413	1	1	-0.47791
chr1	59940429	59940442	HNF1B_MA0153.2	6.92366	+	chr1	59940161	59940543	cc_3	gene	59762309	60233347	+	center	57476	PeakInsideFeature	NA	ENSG00000172456.12	FGGY	any_internal	0.05566	0.05184	0	0	0.06994
chr1	59940778	59940791	HNF1B_MA0153.2	6.59733	+	chr1	59940776	59941745	cc_1,cc_3	gene	59762309	60233347	+	center	56568	PeakInsideFeature	NA	ENSG00000172456.12	FGGY	any_internal	0.02601	0.0201	0	0	0.17742
chr1	59941065	59941078	HNF1B_MA0153.2	11.05496	+	chr1	59940776	59941745	cc_1,cc_3	gene	59762309	60233347	+	center	56568	PeakInsideFeature	NA	ENSG00000172456.12	FGGY	any_internal	0.08524	0.12363	0	0	-0.43087
chr1	59941080	59941093	HNF1B_MA0153.2	11.20053	+	chr1	59940776	59941745	cc_1,cc_3	gene	59762309	60233347	+	center	56568	PeakInsideFeature	NA	ENSG00000172456.12	FGGY	any_internal	0.07776	0.11353	0	0	-0.43069
chr1	59964747	59964760	HNF1B_MA0153.2	6.86727	-	chr1	59964088	59965604	cc_1,cc_3	gene	59762309	60233347	+	center	32982	PeakInsideFeature	NA	ENSG00000172456.12	FGGY	any_internal	0.07146	0.08923	0	0	-0.24379
chr1	59977284	59977297	HNF1B_MA0153.2	7.31111	-	chr1	59976981	59977991	cc_3	gene	59762309	60233347	+	center	20342	PeakInsideFeature	NA	ENSG00000172456.12	FGGY	any_internal	0.03342	0.01815	0	0	0.43656
chr1	59987245	59987258	HNF1B_MA0153.2	7.95421	+	chr1	59986365	59987480	cc_1,cc_3	gene	59762309	60233347	+	center	10906	PeakInsideFeature	NA	ENSG00000172456.12	FGGY	any_internal	0.04454	0.03809	0	0	0.1403
chr1	60009226	60009239	HNF1B_MA0153.2	6.21693	-	chr1	60008441	60009784	cc_1,cc_3	gene	59762309	60233347	+	center	11284	PeakInsideFeature	NA	ENSG00000172456.12	FGGY	any_internal	0.30709	0.49086	1	1	-0.63531
chr1	60046485	60046498	HNF1B_MA0153.2	6.32966	-	chr1	60045616	60046700	cc_3	gene	59762309	60233347	+	center	48330	PeakInsideFeature	NA	ENSG00000172456.12	FGGY	any_internal	0.01361	0.01537	0	0	-0.06421
chr1	60059944	60059957	HNF1B_MA0153.2	6.77549	-	chr1	60059378	60060791	cc_1,cc_3	gene	59762309	60233347	+	center	62256	PeakInsideFeature	NA	ENSG00000172456.12	FGGY	any_internal	0.31335	0.48177	1	1	-0.58273
chr1	60060005	60060018	HNF1B_MA0153.2	9.2036	-	chr1	60059378	60060791	cc_1,cc_3	gene	59762309	60233347	+	center	62256	PeakInsideFeature	NA	ENSG00000172456.12	FGGY	any_internal	0.34792	0.59182	1	1	-0.72589
chr1	60071168	60071181	HNF1B_MA0153.2	6.22837	+	chr1	60069757	60071195	cc_1,cc_3	gene	59762309	60233347	+	center	72648	PeakInsideFeature	NA	ENSG00000172456.12	FGGY	any_internal	0.0515	0.05123	0	0	0.0051
chr1	60104385	60104398	HNF1B_MA0153.2	7.39543	+	chr1	60103591	60104541	cc_1,cc_3	gene	59762309	60233347	+	center	106238	PeakInsideFeature	NA	ENSG00000172456.12	FGGY	any_internal	0.03271	0.04034	0	0	-0.17896
chr1	60135669	60135682	HNF1B_MA0153.2	6.77017	+	chr1	60135347	60137200	cc_1,cc_3	gene	59762309	60233347	+	end	97074	PeakInsideFeature	NA	ENSG00000172456.12	FGGY	any_internal	0.18055	0.27302	0	1	-0.53578
chr1	60136690	60136703	HNF1B_MA0153.2	6.42962	+	chr1	60135347	60137200	cc_1,cc_3	gene	59762309	60233347	+	end	97074	PeakInsideFeature	NA	ENSG00000172456.12	FGGY	any_internal	0.04792	0.1119	0	0	-0.90816
chr1	60148550	60148563	HNF1B_MA0153.2	7.74436	+	chr1	60148182	60148746	cc_1,cc_3	gene	59762309	60233347	+	end	84883	PeakInsideFeature	NA	ENSG00000172456.12	FGGY	any_internal	0.05851	0.06971	0	0	-0.18144
chr1	60163003	60163016	HNF1B_MA0153.2	9.12993	+	chr1	60162221	60163433	cc_1,cc_3	gene	59762309	60233347	+	end	70520	PeakInsideFeature	NA	ENSG00000172456.12	FGGY	any_internal	0.10064	0.11524	0	0	-0.15853
chr1	60217584	60217597	HNF1B_MA0153.2	9.8373	-	chr1	60217459	60217802	cc_3	gene	59762309	60233347	+	end	15717	PeakInsideFeature	NA	ENSG00000172456.12	FGGY	any_internal	0.0614	0.07188	0	0	-0.16505
chr1	60225537	60225550	HNF1B_MA0153.2	6.32856	+	chr1	60224839	60225554	cc_1,cc_3	gene	60220418	60254854	-	end	4778	PeakInsideFeature	NA	ENSG00000226883.1	RP4-782L23.2	any_internal	0.04689	0.04488	0	0	0.04088
chr1	60271377	60271390	HNF1B_MA0153.2	11.71554	+	chr1	60271274	60271515	cc_3	gene	60280457	60342050	+	start	9063	Upstream	NA	ENSG00000134709.6	HOOK1	any_promoter	0.06014	0.07671	0	0	-0.25638
chr1	60285395	60285408	HNF1B_MA0153.2	6.21253	+	chr1	60284940	60286004	cc_1,cc_3	gene	60280457	60342050	+	start	5015	PeakInsideFeature	NA	ENSG00000134709.6	HOOK1	any_internal	0.06619	0.19653	0	0	-1.27997
chr1	60285422	60285435	HNF1B_MA0153.2	6.79121	+	chr1	60284940	60286004	cc_1,cc_3	gene	60280457	60342050	+	start	5015	PeakInsideFeature	NA	ENSG00000134709.6	HOOK1	any_internal	0.0767	0.17631	0	0	-0.98466
chr1	60285436	60285449	HNF1B_MA0153.2	8.90132	-	chr1	60284940	60286004	cc_1,cc_3	gene	60280457	60342050	+	start	5015	PeakInsideFeature	NA	ENSG00000134709.6	HOOK1	any_internal	0.0767	0.17631	0	0	-0.98466
chr1	60293157	60293170	HNF1B_MA0153.2	6.27027	-	chr1	60292288	60293228	cc_3	gene	60280457	60342050	+	start	12301	PeakInsideFeature	NA	ENSG00000134709.6	HOOK1	any_internal	0.02485	0.02351	0	0	0.03926
chr1	60322860	60322873	HNF1B_MA0153.2	7.47164	+	chr1	60322433	60323018	cc_1,cc_3	gene	60280457	60342050	+	center	11472	PeakInsideFeature	NA	ENSG00000134709.6	HOOK1	any_internal	0.02523	0.04064	0	0	-0.3856
chr1	60345659	60345672	HNF1B_MA0153.2	7.10331	-	chr1	60345092	60345743	cc_1,cc_3	gene	60280457	60342050	+	end	3367	Downstream	NA	ENSG00000134709.6	HOOK1	distal_enhancer	0.03256	0.0367	0	0	-0.1001
chr1	60368785	60368798	HNF1B_MA0153.2	6.73252	+	chr1	60368706	60369558	cc_1,cc_3	gene	60358979	60392462	-	center	6588	PeakInsideFeature	NA	ENSG00000134716.5	CYP2J2	any_internal	0.03044	0.02849	0	0	0.0516
chr1	60380128	60380141	HNF1B_MA0153.2	8.66131	-	chr1	60379965	60381523	cc_1,cc_3	gene	60358979	60392462	-	center	5024	PeakInsideFeature	NA	ENSG00000134716.5	CYP2J2	any_internal	0.10354	0.14656	0	0	-0.41632
chr1	60380211	60380224	HNF1B_MA0153.2	6.931	-	chr1	60379965	60381523	cc_1,cc_3	gene	60358979	60392462	-	center	5024	PeakInsideFeature	NA	ENSG00000134716.5	CYP2J2	any_internal	0.11001	0.13493	0	0	-0.24427
chr1	60391957	60391970	HNF1B_MA0153.2	9.01394	-	chr1	60391463	60393324	cc_1,cc_3	gene	60358979	60392462	-	start	69	OverlapStart	NA	ENSG00000134716.5	CYP2J2	any_promoter	0.04016	0.07953	0	0	-0.68134
chr1	60402326	60402339	HNF1B_MA0153.2	9.2036	-	chr1	60401980	60402573	cc_3	gene	60358979	60392462	-	start	9814	Upstream	NA	ENSG00000134716.5	CYP2J2	any_promoter	0.02272	0.04728	0	0	-0.59836
chr1	61169142	61169155	HNF1B_MA0153.2	6.931	-	chr1	61168875	61169241	cc_3	gene	61125302	61291256	-	center	39221	PeakInsideFeature	NA	ENSG00000231252.1	RP11-436K8.1	any_internal	0.01496	0.01599	0	0	-0.03666
chr1	61297560	61297573	HNF1B_MA0153.2	8.71416	-	chr1	61297487	61297753	cc_3	gene	61125302	61291256	-	start	6364	Upstream	NA	ENSG00000231252.1	RP11-436K8.1	any_promoter	0.0388	0.06903	0	0	-0.55911
chr1	61297636	61297649	HNF1B_MA0153.2	6.93948	-	chr1	61297487	61297753	cc_3	gene	61125302	61291256	-	start	6364	Upstream	NA	ENSG00000231252.1	RP11-436K8.1	any_promoter	0.02732	0.05665	0	0	-0.64147
chr1	61332724	61332737	HNF1B_MA0153.2	7.29749	+	chr1	61332125	61333198	cc_3	gene	61330930	61928465	+	start	1731	PeakInsideFeature	NA	ENSG00000162599.11	NFIA	any_internal	0.03134	0.0412	0	0	-0.23243
chr1	61516914	61516927	HNF1B_MA0153.2	8.51139	-	chr1	61515481	61516928	cc_1,cc_3	gene	61330930	61928465	+	center	113493	PeakInsideFeature	NA	ENSG00000162599.11	NFIA	any_internal	0.06728	0.08078	0	0	-0.19685
chr1	61522407	61522420	HNF1B_MA0153.2	6.2891	-	chr1	61522229	61523772	cc_1,cc_3	gene	61330930	61928465	+	center	106697	PeakInsideFeature	NA	ENSG00000162599.11	NFIA	any_internal	0.03456	0.03376	0	0	0.01949
chr1	61548770	61548783	HNF1B_MA0153.2	7.23581	+	chr1	61547341	61549578	cc_1,cc_3	gene	61549126	61549202	-	start	743	FeatureInsidePeak	NA	ENSG00000263380.1	AC096534.1	any_promoter	0.07955	0.08307	0	0	-0.04774
chr1	61568789	61568802	HNF1B_MA0153.2	7.54398	+	chr1	61568580	61569326	cc_3	gene	61330930	61928465	+	center	60744	PeakInsideFeature	NA	ENSG00000162599.11	NFIA	any_internal	0.02031	0.02252	0	0	-0.06861
chr1	61590732	61590745	HNF1B_MA0153.2	8.64466	+	chr1	61590426	61591332	cc_1,cc_3	gene	61590404	61590874	+	start	475	OverlapEnd	NA	ENSG00000270742.1	RP4-802A10.1	any_promoter	0.03364	0.06593	0	0	-0.63233
chr1	61590897	61590910	HNF1B_MA0153.2	7.49482	+	chr1	61590426	61591332	cc_1,cc_3	gene	61590404	61590874	+	start	475	OverlapEnd	NA	ENSG00000270742.1	RP4-802A10.1	any_promoter	0.0529	0.04068	0	0	0.24595
chr1	61600080	61600093	HNF1B_MA0153.2	8.14339	+	chr1	61599978	61600253	cc_1	gene	61330930	61928465	+	center	29582	PeakInsideFeature	NA	ENSG00000162599.11	NFIA	any_internal	0.08173	0.05104	0	0	0.48879
chr1	61623143	61623156	HNF1B_MA0153.2	6.52076	-	chr1	61622944	61623775	cc_1,cc_3	gene	61330930	61928465	+	center	6338	PeakInsideFeature	NA	ENSG00000162599.11	NFIA	any_internal	0.0569	0.07707	0	0	-0.31741
chr1	61636140	61636153	HNF1B_MA0153.2	6.30101	+	chr1	61635757	61636422	cc_1,cc_3	gene	61330930	61928465	+	center	6392	PeakInsideFeature	NA	ENSG00000162599.11	NFIA	any_internal	0.09584	0.11335	0	0	-0.19513
chr1	61649654	61649667	HNF1B_MA0153.2	7.02324	-	chr1	61648936	61650723	cc_1,cc_3	gene	61330930	61928465	+	center	20132	PeakInsideFeature	NA	ENSG00000162599.11	NFIA	any_internal	0.11885	0.17683	0	0	-0.4884
chr1	61656805	61656818	HNF1B_MA0153.2	7.16147	-	chr1	61656675	61657366	cc_1,cc_3	gene	61330930	61928465	+	center	27323	PeakInsideFeature	NA	ENSG00000162599.11	NFIA	any_internal	0.0756	0.09512	0	0	-0.2557
chr1	61663782	61663795	HNF1B_MA0153.2	6.97562	+	chr1	61663411	61664776	cc_1,cc_3	gene	61330930	61928465	+	center	34396	PeakInsideFeature	NA	ENSG00000162599.11	NFIA	any_internal	0.11903	0.16495	0	0	-0.3991
chr1	61673791	61673804	HNF1B_MA0153.2	7.06588	-	chr1	61673131	61674136	cc_1,cc_3	gene	61330930	61928465	+	center	43936	PeakInsideFeature	NA	ENSG00000162599.11	NFIA	any_internal	0.09469	0.14699	0	0	-0.52279
chr1	61680121	61680134	HNF1B_MA0153.2	9.35826	+	chr1	61680074	61680623	cc_3	gene	61330930	61928465	+	center	50651	PeakInsideFeature	NA	ENSG00000162599.11	NFIA	any_internal	0.04694	0.06997	0	0	-0.40037
chr1	61681419	61681432	HNF1B_MA0153.2	7.60409	-	chr1	61681308	61682171	cc_1,cc_3	gene	61330930	61928465	+	center	52042	PeakInsideFeature	NA	ENSG00000162599.11	NFIA	any_internal	0.09843	0.13599	0	0	-0.38311
chr1	61687928	61687941	HNF1B_MA0153.2	7.89835	+	chr1	61687719	61688346	cc_3	gene	61330930	61928465	+	center	58335	PeakInsideFeature	NA	ENSG00000162599.11	NFIA	any_internal	0.02382	0.03115	0	0	-0.20157
chr1	61690287	61690300	HNF1B_MA0153.2	8.41667	+	chr1	61690098	61690637	cc_1,cc_3	gene	61330930	61928465	+	center	60670	PeakInsideFeature	NA	ENSG00000162599.11	NFIA	any_internal	0.04438	0.05619	0	0	-0.22659
chr1	61699446	61699459	HNF1B_MA0153.2	6.59566	-	chr1	61698873	61699634	cc_1,cc_3	gene	61330930	61928465	+	center	69556	PeakInsideFeature	NA	ENSG00000162599.11	NFIA	any_internal	0.10951	0.11595	0	0	-0.06744
chr1	61703885	61703898	HNF1B_MA0153.2	9.06235	+	chr1	61703834	61704547	cc_1,cc_3	gene	61330930	61928465	+	center	74493	PeakInsideFeature	NA	ENSG00000162599.11	NFIA	any_internal	0.03471	0.10363	0	0	-1.10637
chr1	61703942	61703955	HNF1B_MA0153.2	6.18442	+	chr1	61703834	61704547	cc_1,cc_3	gene	61330930	61928465	+	center	74493	PeakInsideFeature	NA	ENSG00000162599.11	NFIA	any_internal	0.04708	0.151	0	0	-1.28717
chr1	61748205	61748218	HNF1B_MA0153.2	7.59534	+	chr1	61747701	61748423	cc_1,cc_3	gene	61330930	61928465	+	center	118365	PeakInsideFeature	NA	ENSG00000162599.11	NFIA	any_internal	0.0925	0.13851	0	0	-0.4765
chr1	61784642	61784655	HNF1B_MA0153.2	6.59951	+	chr1	61783965	61784883	cc_1,cc_3	gene	61330930	61928465	+	end	144041	PeakInsideFeature	NA	ENSG00000162599.11	NFIA	any_internal	0.07427	0.04983	0	0	0.40744
chr1	61790006	61790019	HNF1B_MA0153.2	7.35549	+	chr1	61789550	61790301	cc_1,cc_3	gene	61330930	61928465	+	end	138540	PeakInsideFeature	NA	ENSG00000162599.11	NFIA	any_internal	0.06294	0.07994	0	0	-0.25481
chr1	61866022	61866035	HNF1B_MA0153.2	6.77267	+	chr1	61865808	61866194	cc_1,cc_3	gene	61330930	61928465	+	end	62464	PeakInsideFeature	NA	ENSG00000162599.11	NFIA	any_internal	0.04046	0.067	0	0	-0.49062
chr1	61910010	61910023	HNF1B_MA0153.2	6.25812	+	chr1	61909867	61910351	cc_1,cc_3	gene	61330930	61928465	+	end	18356	PeakInsideFeature	NA	ENSG00000162599.11	NFIA	any_internal	0.14478	0.21791	0	1	-0.5166
chr1	61938805	61938818	HNF1B_MA0153.2	10.22886	+	chr1	61938540	61939099	cc_1,cc_3	gene	61330930	61928465	+	end	10354	Downstream	NA	ENSG00000162599.11	NFIA	distal_enhancer	0.10347	0.11909	0	0	-0.16546
chr1	61938843	61938856	HNF1B_MA0153.2	6.34733	-	chr1	61938540	61939099	cc_1,cc_3	gene	61330930	61928465	+	end	10354	Downstream	NA	ENSG00000162599.11	NFIA	distal_enhancer	0.06418	0.10236	0	0	-0.51382
chr1	62034275	62034288	HNF1B_MA0153.2	6.42962	-	chr1	62034194	62034498	cc_3	NA	NA	NA	NA	NA	NA	NA	NA	NA	NA	NA	0.01954	0.022	0	0	-0.07745
chr1	62034442	62034455	HNF1B_MA0153.2	6.55943	-	chr1	62034194	62034498	cc_3	NA	NA	NA	NA	NA	NA	NA	NA	NA	NA	NA	0.02888	0.02473	0	0	0.11549
chr1	62190195	62190208	HNF1B_MA0153.2	9.52744	+	chr1	62190194	62191362	cc_1,cc_3	gene	62146717	62191095	-	start	317	OverlapStart	NA	ENSG00000162604.8	TM2D1	any_promoter	0.03344	0.0397	0	0	-0.14666
chr1	62191032	62191045	HNF1B_MA0153.2	6.78583	+	chr1	62190194	62191362	cc_1,cc_3	gene	62146717	62191095	-	start	317	OverlapStart	NA	ENSG00000162604.8	TM2D1	any_promoter	0.21236	0.23424	1	1	-0.12718
chr1	62191318	62191331	HNF1B_MA0153.2	6.27552	+	chr1	62190194	62191362	cc_1,cc_3	gene	62146717	62191095	-	start	317	OverlapStart	NA	ENSG00000162604.8	TM2D1	any_promoter	0.07295	0.07137	0	0	0.02345
chr1	62212658	62212671	HNF1B_MA0153.2	8.39508	-	chr1	62212591	62213186	cc_1,cc_3	gene	62207669	62208096	-	start	4792	Upstream	NA	ENSG00000271200.1	RP11-430G17.3	any_promoter	0.15141	0.27454	0	1	-0.76361
chr1	62212710	62212723	HNF1B_MA0153.2	8.94917	+	chr1	62212591	62213186	cc_1,cc_3	gene	62207669	62208096	-	start	4792	Upstream	NA	ENSG00000271200.1	RP11-430G17.3	any_promoter	0.14311	0.29663	0	1	-0.93574
chr1	62214368	62214381	HNF1B_MA0153.2	9.96101	-	chr1	62213727	62214721	cc_1,cc_3	gene	62207669	62208096	-	start	6128	Upstream	NA	ENSG00000271200.1	RP11-430G17.3	any_promoter	0.11279	0.25919	0	1	-1.04405
chr1	62248632	62248645	HNF1B_MA0153.2	10.30271	-	chr1	62248507	62248868	cc_3	gene	62208148	62629592	+	start	40539	PeakInsideFeature	NA	ENSG00000132849.14	INADL	any_internal	0.06679	0.03274	0	0	0.66819
chr1	62495407	62495420	HNF1B_MA0153.2	11.14869	+	chr1	62495215	62495749	cc_3	gene	62504513	62504783	+	start	9031	Upstream	NA	ENSG00000236646.1	LAMTOR5P1	any_promoter	0.02712	0.12435	0	0	-1.51766
chr1	62495473	62495486	HNF1B_MA0153.2	7.11943	-	chr1	62495215	62495749	cc_3	gene	62504513	62504783	+	start	9031	Upstream	NA	ENSG00000236646.1	LAMTOR5P1	any_promoter	0.03163	0.10029	0	0	-1.14476
chr1	62625799	62625812	HNF1B_MA0153.2	6.69168	+	chr1	62625387	62625814	cc_1,cc_3	gene	62208148	62629592	+	end	3992	PeakInsideFeature	NA	ENSG00000132849.14	INADL	any_internal	0.03903	0.01588	0	0	0.64656
chr1	62761610	62761623	HNF1B_MA0153.2	6.92958	-	chr1	62761580	62762009	cc_1,cc_3	gene	62702650	62785085	-	center	17927	PeakInsideFeature	NA	ENSG00000132854.14	KANK4	any_internal	0.04796	0.02008	0	0	0.69385
chr1	62873761	62873774	HNF1B_MA0153.2	9.33605	+	chr1	62873109	62873775	cc_1,cc_3	gene	62901967	62917475	+	start	28525	Upstream	NA	ENSG00000162607.8	USP1	distal_enhancer	0.0142	0.01577	0	0	-0.05657
chr1	62890411	62890424	HNF1B_MA0153.2	9.02384	-	chr1	62890068	62890491	cc_1,cc_3	gene	62901967	62917475	+	start	11688	Upstream	NA	ENSG00000162607.8	USP1	distal_enhancer	0.04876	0.03746	0	0	0.23969
chr1	62905896	62905909	HNF1B_MA0153.2	8.07725	-	chr1	62905758	62905967	cc_3	gene	62901967	62917475	+	center	3859	PeakInsideFeature	NA	ENSG00000162607.8	USP1	any_internal	0.18791	0.22521	0	1	-0.23283
chr1	62973139	62973152	HNF1B_MA0153.2	6.28518	-	chr1	62973075	62973275	cc_3	gene	62920398	63153969	-	end	52777	PeakInsideFeature	NA	ENSG00000116641.11	DOCK7	any_internal	0.01512	0.00869	0	0	0.25157
chr1	62980710	62980723	HNF1B_MA0153.2	6.35208	+	chr1	62980530	62981329	cc_1,cc_3	gene	62920398	63153969	-	center	56254	PeakInsideFeature	NA	ENSG00000116641.11	DOCK7	any_internal	0.03726	0.05565	0	0	-0.37304
chr1	62982532	62982545	HNF1B_MA0153.2	13.19434	-	chr1	62982150	62982721	cc_1,cc_3	gene	62920398	63153969	-	center	54748	PeakInsideFeature	NA	ENSG00000116641.11	DOCK7	any_internal	0.02605	0.02659	0	0	-0.01516
chr1	63047640	63047653	HNF1B_MA0153.2	10.30271	-	chr1	63047450	63047998	cc_3	gene	62920398	63153969	-	center	10541	PeakInsideFeature	NA	ENSG00000116641.11	DOCK7	any_internal	0.04117	0.04917	0	0	-0.16451
chr1	63051484	63051497	HNF1B_MA0153.2	7.04484	-	chr1	63051191	63051512	cc_3	gene	62920398	63153969	-	center	14168	PeakInsideFeature	NA	ENSG00000116641.11	DOCK7	any_internal	0.01941	0.01702	0	0	0.07969
chr1	63199858	63199871	HNF1B_MA0153.2	8.66229	+	chr1	63199595	63200258	cc_1,cc_3	gene	63154152	63176365	+	end	23561	Downstream	NA	ENSG00000235545.1	RP11-230B22.1	distal_enhancer	0.04085	0.05272	0	0	-0.23889
chr1	63250448	63250461	HNF1B_MA0153.2	6.40422	-	chr1	63249031	63250677	cc_1,cc_3	gene	63249805	63331184	+	start	49	OverlapStart	NA	ENSG00000125703.10	ATG4C	any_promoter	0.05947	0.0638	0	0	-0.07207
chr1	63481574	63481587	HNF1B_MA0153.2	14.46076	-	chr1	63481377	63481866	cc_1,cc_3	gene	63466167	63478142	-	start	3479	Upstream	NA	ENSG00000229537.1	RP11-5P4.1	any_promoter	0.04793	0.05847	0	0	-0.19459
chr1	63517646	63517659	HNF1B_MA0153.2	9.17584	-	chr1	63517076	63518446	cc_1,cc_3	gene	63543751	63544702	-	end	25990	Downstream	NA	ENSG00000229225.1	RP11-5P4.3	distal_enhancer	0.11606	0.29756	0	1	-1.1929
chr1	63540002	63540015	HNF1B_MA0153.2	8.5983	+	chr1	63539682	63540254	cc_1	gene	63543751	63544702	-	end	3783	Downstream	NA	ENSG00000229225.1	RP11-5P4.3	distal_enhancer	0.0415	0.0201	0	0	0.55958
chr1	63564645	63564658	HNF1B_MA0153.2	8.6528	+	chr1	63564606	63565071	cc_1,cc_3	gene	63543751	63544702	-	start	20136	Upstream	NA	ENSG00000229225.1	RP11-5P4.3	distal_enhancer	0.03274	0.04684	0	0	-0.31491
chr1	63590636	63590649	HNF1B_MA0153.2	7.99531	+	chr1	63590281	63590909	cc_1,cc_3	gene	63604920	63628824	+	start	14325	Upstream	NA	ENSG00000203605.3	RP11-335E6.2	distal_enhancer	0.04954	0.05488	0	0	-0.09974
chr1	64058893	64058906	HNF1B_MA0153.2	7.26445	+	chr1	64058552	64060530	cc_1,cc_3	gene	63906440	64059392	-	start	149	OverlapStart	NA	ENSG00000142856.12	ITGB3BP	any_promoter	1.13302	0.89579	1	1	0.3307
chr1	64106831	64106844	HNF1B_MA0153.2	6.7012	-	chr1	64106735	64107332	cc_1,cc_3	gene	64058946	64125916	+	center	14602	PeakInsideFeature	NA	ENSG00000079739.11	PGM1	any_internal	0.02384	0.02273	0	0	0.03312
chr1	64107105	64107118	HNF1B_MA0153.2	9.41232	-	chr1	64106735	64107332	cc_1,cc_3	gene	64058946	64125916	+	center	14602	PeakInsideFeature	NA	ENSG00000079739.11	PGM1	any_internal	0.09469	0.16601	0	0	-0.67406
chr1	64129307	64129320	HNF1B_MA0153.2	6.61279	-	chr1	64127604	64129471	cc_1,cc_3	gene	64058946	64125916	+	end	2621	Downstream	NA	ENSG00000079739.11	PGM1	distal_enhancer	0.06669	0.06089	0	0	0.09421
chr1	64140826	64140839	HNF1B_MA0153.2	7.89034	+	chr1	64139705	64141181	cc_1,cc_3	gene	64058946	64125916	+	end	14527	Downstream	NA	ENSG00000079739.11	PGM1	distal_enhancer	0.06114	0.05608	0	0	0.08727
chr1	64170872	64170885	HNF1B_MA0153.2	9.5164	-	chr1	64170761	64171252	cc_1,cc_3	gene	64058946	64125916	+	end	45090	Downstream	NA	ENSG00000079739.11	PGM1	distal_enhancer	0.03911	0.04604	0	0	-0.14795
chr1	64276769	64276782	HNF1B_MA0153.2	8.05841	+	chr1	64276569	64277759	cc_1,cc_3	gene	64239692	64647181	+	start	37472	PeakInsideFeature	NA	ENSG00000185483.7	ROR1	any_internal	0.29084	0.42065	1	1	-0.49663
chr1	64277006	64277019	HNF1B_MA0153.2	8.29557	+	chr1	64276569	64277759	cc_1,cc_3	gene	64239692	64647181	+	start	37472	PeakInsideFeature	NA	ENSG00000185483.7	ROR1	any_internal	0.10857	0.12339	0	0	-0.15173
chr1	64304510	64304523	HNF1B_MA0153.2	6.34013	+	chr1	64304308	64304544	cc_3	gene	64239692	64647181	+	start	64734	PeakInsideFeature	NA	ENSG00000185483.7	ROR1	any_internal	0.02427	0.01995	0	0	0.13221
chr1	64329022	64329035	HNF1B_MA0153.2	8.18441	+	chr1	64328833	64329215	cc_1,cc_3	gene	64239692	64647181	+	start	89332	PeakInsideFeature	NA	ENSG00000185483.7	ROR1	any_internal	0.08084	0.07917	0	0	0.02293
chr1	64384241	64384254	HNF1B_MA0153.2	8.14492	-	chr1	64383634	64384502	cc_1,cc_3	gene	64239692	64647181	+	center	59368	PeakInsideFeature	NA	ENSG00000185483.7	ROR1	any_internal	0.03347	0.04392	0	0	-0.23699
chr1	64386368	64386381	HNF1B_MA0153.2	7.21035	-	chr1	64386013	64386711	cc_1,cc_3	gene	64239692	64647181	+	center	57074	PeakInsideFeature	NA	ENSG00000185483.7	ROR1	any_internal	0.04982	0.01445	0	0	0.92232
chr1	64401201	64401214	HNF1B_MA0153.2	8.39469	-	chr1	64400805	64401643	cc_1,cc_3	gene	64239692	64647181	+	center	42212	PeakInsideFeature	NA	ENSG00000185483.7	ROR1	any_internal	0.02106	0.02052	0	0	0.01699
chr1	64434797	64434810	HNF1B_MA0153.2	6.25448	-	chr1	64434735	64435693	cc_1,cc_3	gene	64239692	64647181	+	center	8222	PeakInsideFeature	NA	ENSG00000185483.7	ROR1	any_internal	0.04219	0.02324	0	0	0.47749
chr1	64435643	64435656	HNF1B_MA0153.2	7.15853	+	chr1	64434735	64435693	cc_1,cc_3	gene	64239692	64647181	+	center	8222	PeakInsideFeature	NA	ENSG00000185483.7	ROR1	any_internal	0.02993	0.01722	0	0	0.37917
chr1	64472922	64472935	HNF1B_MA0153.2	6.56191	-	chr1	64472223	64473074	cc_1,cc_3	gene	64239692	64647181	+	center	29212	PeakInsideFeature	NA	ENSG00000185483.7	ROR1	any_internal	0.03121	0.02939	0	0	0.04743
chr1	64508928	64508941	HNF1B_MA0153.2	7.511	+	chr1	64507308	64509273	cc_1,cc_3	gene	64239692	64647181	+	center	64854	PeakInsideFeature	NA	ENSG00000185483.7	ROR1	any_internal	0.02606	0.04044	0	0	-0.35759
chr1	64525430	64525443	HNF1B_MA0153.2	8.27162	+	chr1	64525249	64525568	cc_3	gene	64239692	64647181	+	center	81972	PeakInsideFeature	NA	ENSG00000185483.7	ROR1	any_internal	0.03795	0.09691	0	0	-0.95285
chr1	64651913	64651926	HNF1B_MA0153.2	6.49471	+	chr1	64651853	64653364	cc_1,cc_3	gene	64239692	64647181	+	end	5427	Downstream	NA	ENSG00000185483.7	ROR1	distal_enhancer	0.03178	0.07215	0	0	-0.77417
chr1	64681319	64681332	HNF1B_MA0153.2	6.20076	+	chr1	64681177	64681708	cc_1,cc_3	gene	64669309	64733051	+	start	12133	PeakInsideFeature	NA	ENSG00000177414.9	UBE2U	any_internal	0.04487	0.05134	0	0	-0.12766
chr1	64811053	64811066	HNF1B_MA0153.2	6.37531	-	chr1	64811004	64811576	cc_1,cc_3	gene	64850080	64850142	-	end	38790	Downstream	NA	ENSG00000238653.1	RNU7-62P	distal_enhancer	0.01542	0.00661	0	0	0.35407
chr1	64942720	64942733	HNF1B_MA0153.2	10.47919	-	chr1	64942006	64942858	cc_1,cc_3	gene	64936427	65158741	+	start	6005	PeakInsideFeature	NA	ENSG00000158966.9	CACHD1	any_internal	0.05254	0.04331	0	0	0.18269
chr1	64982170	64982183	HNF1B_MA0153.2	6.79907	+	chr1	64981953	64982352	cc_3	gene	64936427	65158741	+	start	45725	PeakInsideFeature	NA	ENSG00000158966.9	CACHD1	any_internal	0.01595	0.08641	0	0	-1.44255
chr1	64997031	64997044	HNF1B_MA0153.2	6.7607	+	chr1	64996809	64997324	cc_3	gene	64936427	65158741	+	center	50518	PeakInsideFeature	NA	ENSG00000158966.9	CACHD1	any_internal	0.02093	0.0137	0	0	0.24674
chr1	64997153	64997166	HNF1B_MA0153.2	9.95749	-	chr1	64996809	64997324	cc_3	gene	64936427	65158741	+	center	50518	PeakInsideFeature	NA	ENSG00000158966.9	CACHD1	any_internal	0.02812	0.06078	0	0	-0.69074
chr1	65002063	65002076	HNF1B_MA0153.2	9.47968	-	chr1	65001888	65003098	cc_1,cc_3	gene	64936427	65158741	+	center	45091	PeakInsideFeature	NA	ENSG00000158966.9	CACHD1	any_internal	0.09903	0.17942	0	0	-0.72056
chr1	65002388	65002401	HNF1B_MA0153.2	9.8271	-	chr1	65001888	65003098	cc_1,cc_3	gene	64936427	65158741	+	center	45091	PeakInsideFeature	NA	ENSG00000158966.9	CACHD1	any_internal	0.05716	0.18181	0	0	-1.33114
chr1	65003719	65003732	HNF1B_MA0153.2	10.3178	+	chr1	65003664	65003924	cc_3	gene	64936427	65158741	+	center	43790	PeakInsideFeature	NA	ENSG00000158966.9	CACHD1	any_internal	0.02768	0.09557	0	0	-1.19358
chr1	65015559	65015572	HNF1B_MA0153.2	8.59917	-	chr1	65015198	65015772	cc_3	gene	64936427	65158741	+	center	32099	PeakInsideFeature	NA	ENSG00000158966.9	CACHD1	any_internal	0.02331	0.01681	0	0	0.20818
chr1	65152954	65152967	HNF1B_MA0153.2	9.20771	+	chr1	65152477	65153819	cc_1,cc_3	gene	64936427	65158741	+	end	5593	PeakInsideFeature	NA	ENSG00000158966.9	CACHD1	any_internal	0.08107	0.11465	0	0	-0.39659
chr1	65153051	65153064	HNF1B_MA0153.2	9.71476	-	chr1	65152477	65153819	cc_1,cc_3	gene	64936427	65158741	+	end	5593	PeakInsideFeature	NA	ENSG00000158966.9	CACHD1	any_internal	0.07182	0.09409	0	0	-0.2985
chr1	65291806	65291819	HNF1B_MA0153.2	7.19909	-	chr1	65291513	65291855	cc_1,cc_3	gene	65210777	65298915	+	end	7231	PeakInsideFeature	NA	ENSG00000162437.10	RAVER2	any_internal	0.04103	0.0561	0	0	-0.29633
chr1	65330199	65330212	HNF1B_MA0153.2	6.86196	+	chr1	65329657	65330439	cc_1,cc_3	gene	65298911	65432187	-	end	31137	PeakInsideFeature	NA	ENSG00000162434.7	JAK1	any_internal	0.05332	0.05452	0	0	-0.02192
chr1	65348544	65348557	HNF1B_MA0153.2	6.9989	-	chr1	65348352	65349055	cc_3	gene	65298911	65432187	-	center	16846	PeakInsideFeature	NA	ENSG00000162434.7	JAK1	any_internal	0.03742	0.03508	0	0	0.05507
chr1	65364543	65364556	HNF1B_MA0153.2	9.39129	+	chr1	65363058	65364619	cc_1,cc_3	gene	65298911	65432187	-	center	1711	PeakInsideFeature	NA	ENSG00000162434.7	JAK1	any_internal	0.35892	0.5633	1	1	-0.61566
chr1	65381793	65381806	HNF1B_MA0153.2	7.30419	-	chr1	65381196	65381928	cc_1,cc_3	gene	65384125	65384366	+	start	2563	Upstream	NA	ENSG00000234784.2	RP11-182I10.1	any_promoter	0.42545	0.59038	1	1	-0.45006
chr1	65381903	65381916	HNF1B_MA0153.2	8.88411	+	chr1	65381196	65381928	cc_1,cc_3	gene	65384125	65384366	+	start	2563	Upstream	NA	ENSG00000234784.2	RP11-182I10.1	any_promoter	0.0474	0.13622	0	0	-1.15428
chr1	65448038	65448051	HNF1B_MA0153.2	7.90253	-	chr1	65447539	65448394	cc_1,cc_3	gene	65437907	65468159	-	center	5067	PeakInsideFeature	NA	ENSG00000226891.2	RP11-182I10.3	any_internal	0.38656	0.58539	1	1	-0.56856
chr1	65502711	65502724	HNF1B_MA0153.2	9.79106	-	chr1	65502008	65502750	cc_3	gene	65488650	65488757	-	start	13622	Upstream	NA	ENSG00000212257.1	RNU6-1176P	distal_enhancer	0.02416	0.02711	0	0	-0.08397
chr1	65605591	65605604	HNF1B_MA0153.2	8.54306	+	chr1	65605424	65606073	cc_1,cc_3	gene	65613231	65697828	+	start	7483	Upstream	NA	ENSG00000162433.10	AK4	any_promoter	0.04933	0.08274	0	0	-0.53516
chr1	65628988	65629001	HNF1B_MA0153.2	7.58507	-	chr1	65628968	65629284	cc_1	gene	65613231	65697828	+	start	15895	PeakInsideFeature	NA	ENSG00000162433.10	AK4	any_internal	0.0569	0.05661	0	0	0.00511
chr1	65645090	65645103	HNF1B_MA0153.2	7.9211	-	chr1	65644494	65645570	cc_1,cc_3	gene	65613231	65697828	+	center	10497	PeakInsideFeature	NA	ENSG00000162433.10	AK4	any_internal	0.10531	0.17104	0	0	-0.58897
chr1	65667779	65667792	HNF1B_MA0153.2	9.06235	+	chr1	65667261	65668063	cc_1,cc_3	gene	65613231	65697828	+	center	12133	PeakInsideFeature	NA	ENSG00000162433.10	AK4	any_internal	0.03555	0.06921	0	0	-0.63722
chr1	65681299	65681312	HNF1B_MA0153.2	6.35208	-	chr1	65680997	65681708	cc_1,cc_3	gene	65613231	65697828	+	end	16476	PeakInsideFeature	NA	ENSG00000162433.10	AK4	any_internal	0.03725	0.06524	0	0	-0.53524
chr1	65695059	65695072	HNF1B_MA0153.2	7.49858	+	chr1	65694749	65695126	cc_3	gene	65613231	65697828	+	end	2891	PeakInsideFeature	NA	ENSG00000162433.10	AK4	any_internal	0.03112	0.03192	0	0	-0.0204
chr1	65695702	65695715	HNF1B_MA0153.2	8.53961	-	chr1	65695287	65696209	cc_1,cc_3	gene	65613231	65697828	+	end	2080	PeakInsideFeature	NA	ENSG00000162433.10	AK4	any_internal	0.05294	0.05687	0	0	-0.07092
chr1	65732471	65732484	HNF1B_MA0153.2	7.56056	+	chr1	65731100	65732652	cc_1,cc_3	gene	65713901	65881552	+	start	17975	PeakInsideFeature	NA	ENSG00000116675.11	DNAJC6	any_internal	0.06744	0.0577	0	0	0.16052
chr1	65747607	65747620	HNF1B_MA0153.2	6.39969	+	chr1	65747313	65748314	cc_1,cc_3	gene	65745138	65772204	-	end	2675	PeakInsideFeature	NA	ENSG00000229294.1	RP5-1044H5.1	any_internal	0.05268	0.08603	0	0	-0.51499
chr1	65873739	65873752	HNF1B_MA0153.2	7.78503	+	chr1	65873668	65874203	cc_1,cc_3	gene	65881498	65881689	+	start	7563	Upstream	NA	ENSG00000222624.1	RNU2-15P	any_promoter	0.07172	0.08535	0	0	-0.19009
chr1	65925364	65925377	HNF1B_MA0153.2	8.39797	-	chr1	65924818	65925477	cc_1,cc_3	gene	65886247	66107242	+	start	38900	PeakInsideFeature	NA	ENSG00000116678.14	LEPR	any_internal	0.01951	0.01438	0	0	0.1764
chr1	65925429	65925442	HNF1B_MA0153.2	6.95693	-	chr1	65924818	65925477	cc_1,cc_3	gene	65886247	66107242	+	start	38900	PeakInsideFeature	NA	ENSG00000116678.14	LEPR	any_internal	0.03449	0.02444	0	0	0.26666
chr1	65959848	65959861	HNF1B_MA0153.2	6.29616	+	chr1	65959613	65960018	cc_3	gene	65952088	65959871	+	end	56	OverlapEnd	NA	ENSG00000237852.1	RP4-630A11.3	any_internal	0.01705	0.01511	0	0	0.06804
chr1	66152054	66152067	HNF1B_MA0153.2	7.57258	+	chr1	66151841	66152187	cc_3	gene	65886247	66107242	+	end	44772	Downstream	NA	ENSG00000116678.14	LEPR	distal_enhancer	0.03425	0.04508	0	0	-0.24195
chr1	66152096	66152109	HNF1B_MA0153.2	9.96101	-	chr1	66151841	66152187	cc_3	gene	65886247	66107242	+	end	44772	Downstream	NA	ENSG00000116678.14	LEPR	distal_enhancer	0.02222	0.04652	0	0	-0.5983
chr1	66424633	66424646	HNF1B_MA0153.2	8.28945	-	chr1	66424390	66424897	cc_1,cc_3	gene	66258196	66840259	+	center	124584	PeakInsideFeature	NA	ENSG00000184588.13	PDE4B	any_internal	0.03886	0.04893	0	0	-0.21106
chr1	66431158	66431171	HNF1B_MA0153.2	6.71591	+	chr1	66429771	66431609	cc_3	gene	66258196	66840259	+	center	118537	PeakInsideFeature	NA	ENSG00000184588.13	PDE4B	any_internal	0.03818	0.02195	0	0	0.42785
chr1	66737501	66737514	HNF1B_MA0153.2	7.20934	-	chr1	66736923	66737947	cc_1,cc_3	gene	66258196	66840259	+	end	102824	PeakInsideFeature	NA	ENSG00000184588.13	PDE4B	any_internal	0.03987	0.04353	0	0	-0.07911
chr1	66742201	66742214	HNF1B_MA0153.2	6.9989	+	chr1	66741896	66742292	cc_3	gene	66258196	66840259	+	end	98165	PeakInsideFeature	NA	ENSG00000184588.13	PDE4B	any_internal	0.03313	0.02321	0	0	0.26963
chr1	66766885	66766898	HNF1B_MA0153.2	7.92713	+	chr1	66766413	66767230	cc_1,cc_3	gene	66258196	66840259	+	end	73438	PeakInsideFeature	NA	ENSG00000184588.13	PDE4B	any_internal	0.035	0.02461	0	0	0.27402
chr1	66798199	66798212	HNF1B_MA0153.2	6.68518	-	chr1	66797405	66798379	cc_1,cc_3	gene	66258196	66840259	+	end	42367	PeakInsideFeature	NA	ENSG00000184588.13	PDE4B	any_internal	0.15605	0.09577	0	0	0.58388
chr1	66798318	66798331	HNF1B_MA0153.2	6.86818	-	chr1	66797405	66798379	cc_1,cc_3	gene	66258196	66840259	+	end	42367	PeakInsideFeature	NA	ENSG00000184588.13	PDE4B	any_internal	0.12226	0.08496	0	0	0.42118
chr1	66799595	66799608	HNF1B_MA0153.2	6.42331	-	chr1	66799232	66799801	cc_3	gene	66258196	66840259	+	end	40743	PeakInsideFeature	NA	ENSG00000184588.13	PDE4B	any_internal	0.03389	0.02127	0	0	0.34753
chr1	66849517	66849530	HNF1B_MA0153.2	6.69707	-	chr1	66848788	66849535	cc_1,cc_3	gene	66258196	66840259	+	end	8902	Downstream	NA	ENSG00000184588.13	PDE4B	distal_enhancer	0.02256	0.0145	0	0	0.26751
chr1	66881196	66881209	HNF1B_MA0153.2	6.90889	-	chr1	66881194	66881739	cc_1	gene	66258196	66840259	+	end	41207	Downstream	NA	ENSG00000184588.13	PDE4B	distal_enhancer	0.0201	0.01121	0	0	0.31625
chr1	66971763	66971776	HNF1B_MA0153.2	6.62845	+	chr1	66971178	66972483	cc_1,cc_3	gene	66999065	67213982	+	start	27235	Upstream	NA	ENSG00000118473.17	SGIP1	distal_enhancer	0.04548	0.04836	0	0	-0.05773
chr1	67029417	67029430	HNF1B_MA0153.2	7.67845	+	chr1	67028800	67030393	cc_1,cc_3	gene	66999065	67213982	+	start	30531	PeakInsideFeature	NA	ENSG00000118473.17	SGIP1	any_internal	0.1196	0.09067	0	0	0.3219
chr1	67050859	67050872	HNF1B_MA0153.2	7.23609	-	chr1	67050079	67051559	cc_1,cc_3	gene	66999065	67213982	+	start	51754	PeakInsideFeature	NA	ENSG00000118473.17	SGIP1	any_internal	0.10262	0.09522	0	0	0.08613
chr1	67058111	67058124	HNF1B_MA0153.2	8.66131	+	chr1	67057282	67058309	cc_1,cc_3	gene	66999065	67213982	+	center	48728	PeakInsideFeature	NA	ENSG00000118473.17	SGIP1	any_internal	0.10316	0.06002	0	0	0.59172
chr1	67142557	67142570	HNF1B_MA0153.2	6.9259	-	chr1	67142277	67143686	cc_1,cc_3	gene	67131546	67142710	-	start	271	OverlapStart	NA	ENSG00000248458.2	AL139147.1	any_promoter	0.0338	0.08101	0	0	-0.84963
chr1	67142982	67142995	HNF1B_MA0153.2	10.29855	+	chr1	67142277	67143686	cc_1,cc_3	gene	67131546	67142710	-	start	271	OverlapStart	NA	ENSG00000248458.2	AL139147.1	any_promoter	0.02613	0.05499	0	0	-0.64501
chr1	67143431	67143444	HNF1B_MA0153.2	6.50058	+	chr1	67142277	67143686	cc_1,cc_3	gene	67131546	67142710	-	start	271	OverlapStart	NA	ENSG00000248458.2	AL139147.1	any_promoter	0.03873	0.02874	0	0	0.24571
chr1	67159795	67159808	HNF1B_MA0153.2	12.08987	+	chr1	67159375	67159957	cc_3	gene	66999065	67213982	+	center	53143	PeakInsideFeature	NA	ENSG00000118473.17	SGIP1	any_internal	0.05062	0.13467	0	0	-1.07763
chr1	67170608	67170621	HNF1B_MA0153.2	7.05952	-	chr1	67170369	67171216	cc_3	gene	66999065	67213982	+	end	43190	PeakInsideFeature	NA	ENSG00000118473.17	SGIP1	any_internal	0.02261	0.00651	0	0	0.59449
chr1	67190396	67190409	HNF1B_MA0153.2	6.72861	+	chr1	67190311	67190524	cc_3	gene	66999065	67213982	+	end	23565	PeakInsideFeature	NA	ENSG00000118473.17	SGIP1	any_internal	0.04386	0.03123	0	0	0.29203
chr1	67192029	67192042	HNF1B_MA0153.2	7.76354	+	chr1	67191362	67192082	cc_1,cc_3	gene	66999065	67213982	+	end	22260	PeakInsideFeature	NA	ENSG00000118473.17	SGIP1	any_internal	0.02411	0.02815	0	0	-0.11391
chr1	67275410	67275423	HNF1B_MA0153.2	6.50757	-	chr1	67275354	67276100	cc_1,cc_3	gene	67263423	67266939	-	start	8788	Upstream	NA	ENSG00000172410.4	INSL5	any_promoter	0.03224	0.0333	0	0	-0.02644
chr1	67283377	67283390	HNF1B_MA0153.2	6.21753	+	chr1	67283332	67283648	cc_3	gene	67292624	67294241	+	start	9134	Upstream	NA	ENSG00000231080.1	RP11-342H21.2	any_promoter	0.02233	0.03785	0	0	-0.40869
chr1	67410570	67410583	HNF1B_MA0153.2	6.479	+	chr1	67410127	67411301	cc_1,cc_3	gene	67390577	67454302	+	center	11725	PeakInsideFeature	NA	ENSG00000198160.10	MIER1	any_internal	0.22712	0.19062	1	0	0.22556
chr1	67411232	67411245	HNF1B_MA0153.2	6.92945	+	chr1	67410127	67411301	cc_1,cc_3	gene	67390577	67454302	+	center	11725	PeakInsideFeature	NA	ENSG00000198160.10	MIER1	any_internal	0.0413	0.03888	0	0	0.05359
chr1	67450312	67450325	HNF1B_MA0153.2	8.78947	+	chr1	67450218	67450468	cc_3	gene	67390577	67454302	+	end	3959	PeakInsideFeature	NA	ENSG00000198160.10	MIER1	any_internal	0.04015	0.07119	0	0	-0.56168
chr1	67467030	67467043	HNF1B_MA0153.2	7.55649	-	chr1	67467018	67468047	cc_1,cc_3	gene	67465014	67519782	-	end	2518	PeakInsideFeature	NA	ENSG00000116704.6	SLC35D1	any_internal	0.03176	0.03152	0	0	0.00611
chr1	67578418	67578431	HNF1B_MA0153.2	7.07148	+	chr1	67578147	67578695	cc_1,cc_3	gene	67568327	67568462	-	start	9959	Upstream	NA	ENSG00000252433.1	SNORA31	any_promoter	0.04338	0.02814	0	0	0.3634
chr1	67660292	67660305	HNF1B_MA0153.2	8.25175	-	chr1	67660116	67660599	cc_3	gene	67661822	67661926	+	start	1465	Upstream	NA	ENSG00000253074.1	RNU6-586P	any_promoter	0.0362	0.02872	0	0	0.18787
chr1	67680577	67680590	HNF1B_MA0153.2	8.14743	+	chr1	67680121	67681072	cc_1,cc_3	gene	67632082	67725662	+	center	1724	PeakInsideFeature	NA	ENSG00000162594.10	IL23R	any_internal	0.18822	0.15705	0	0	0.22794
chr1	67783634	67783647	HNF1B_MA0153.2	6.47842	+	chr1	67783568	67783940	cc_1	gene	67773046	67862583	+	start	10708	PeakInsideFeature	NA	ENSG00000081985.6	IL12RB2	any_internal	0.0295	0.01641	0	0	0.39575
chr1	67927254	67927267	HNF1B_MA0153.2	7.91626	-	chr1	67926570	67927377	cc_1,cc_3	gene	67873492	67896098	-	start	30875	Upstream	NA	ENSG00000142864.10	SERBP1	distal_enhancer	0.03264	0.0282	0	0	0.11551
chr1	67987564	67987577	HNF1B_MA0153.2	6.80141	+	chr1	67987253	67988418	cc_1,cc_3	gene	67995312	67998012	+	start	7477	Upstream	NA	ENSG00000235200.1	RP4-763G1.2	any_promoter	0.05315	0.04998	0	0	0.05969
chr1	67990062	67990075	HNF1B_MA0153.2	9.84103	-	chr1	67989930	67990763	cc_1,cc_3	gene	67995312	67998012	+	start	4966	Upstream	NA	ENSG00000235200.1	RP4-763G1.2	any_promoter	0.06083	0.05294	0	0	0.13901
chr1	67998992	67999005	HNF1B_MA0153.2	7.38384	-	chr1	67997990	67999226	cc_1,cc_3	gene	68006809	68006916	+	start	8201	Upstream	NA	ENSG00000207504.1	RNU6-1031P	any_promoter	0.04235	0.21511	0	1	-1.83298
chr1	68006241	68006254	HNF1B_MA0153.2	7.14259	+	chr1	68005542	68006465	cc_1,cc_3	gene	68006809	68006916	+	start	806	Upstream	NA	ENSG00000207504.1	RNU6-1031P	any_promoter	0.49861	0.54428	1	1	-0.12063
chr1	68100999	68101012	HNF1B_MA0153.2	6.35089	-	chr1	68100583	68101634	cc_1,cc_3	gene	68122515	68122812	-	end	21407	Downstream	NA	ENSG00000242482.2	RN7SL392P	distal_enhancer	0.26297	0.35216	1	1	-0.38918
chr1	68111797	68111810	HNF1B_MA0153.2	6.52076	-	chr1	68111219	68113383	cc_1,cc_3	gene	68122515	68122812	-	end	10214	Downstream	NA	ENSG00000242482.2	RN7SL392P	distal_enhancer	0.10735	0.21924	0	1	-0.88363
chr1	68190480	68190493	HNF1B_MA0153.2	6.89515	-	chr1	68188914	68191266	cc_1,cc_3	gene	68167148	68299150	-	end	22942	PeakInsideFeature	NA	ENSG00000172380.5	GNG12	any_internal	0.09411	0.09243	0	0	0.02048
chr1	68190670	68190683	HNF1B_MA0153.2	10.74153	-	chr1	68188914	68191266	cc_1,cc_3	gene	68167148	68299150	-	end	22942	PeakInsideFeature	NA	ENSG00000172380.5	GNG12	any_internal	0.16763	0.18903	0	0	-0.15193
chr1	68214284	68214297	HNF1B_MA0153.2	7.06691	+	chr1	68214077	68214890	cc_1,cc_3	gene	68167148	68299150	-	center	18666	PeakInsideFeature	NA	ENSG00000172380.5	GNG12	any_internal	0.08148	0.14833	0	0	-0.70261
chr1	68214460	68214473	HNF1B_MA0153.2	12.44392	+	chr1	68214077	68214890	cc_1,cc_3	gene	68167148	68299150	-	center	18666	PeakInsideFeature	NA	ENSG00000172380.5	GNG12	any_internal	0.47884	0.71475	1	1	-0.55402
chr1	68291416	68291429	HNF1B_MA0153.2	9.34778	+	chr1	68291004	68291818	cc_1,cc_3	gene	68297985	68668670	+	start	6574	Upstream	NA	ENSG00000232284.3	GNG12-AS1	any_promoter	0.15518	0.18399	0	0	-0.21393
chr1	68291688	68291701	HNF1B_MA0153.2	7.11005	-	chr1	68291004	68291818	cc_1,cc_3	gene	68297985	68668670	+	start	6574	Upstream	NA	ENSG00000232284.3	GNG12-AS1	any_promoter	0.03298	0.04639	0	0	-0.29987
chr1	68298126	68298139	HNF1B_MA0153.2	6.66354	-	chr1	68297491	68299590	cc_1,cc_3	gene	68297985	68668670	+	start	555	OverlapStart	NA	ENSG00000232284.3	GNG12-AS1	any_promoter	0.1164	0.15682	0	0	-0.36259
chr1	68298282	68298295	HNF1B_MA0153.2	7.20994	+	chr1	68297491	68299590	cc_1,cc_3	gene	68297985	68668670	+	start	555	OverlapStart	NA	ENSG00000232284.3	GNG12-AS1	any_promoter	0.10398	0.13976	0	0	-0.35307
chr1	68643890	68643903	HNF1B_MA0153.2	10.26579	-	chr1	68643626	68644151	cc_1,cc_3	gene	68564141	68698803	-	center	12416	PeakInsideFeature	NA	ENSG00000116729.9	WLS	any_internal	0.07989	0.08291	0	0	-0.04093
chr1	68644083	68644096	HNF1B_MA0153.2	6.53538	+	chr1	68643626	68644151	cc_1,cc_3	gene	68564141	68698803	-	center	12416	PeakInsideFeature	NA	ENSG00000116729.9	WLS	any_internal	0.04938	0.05201	0	0	-0.05009
chr1	68677578	68677591	HNF1B_MA0153.2	6.62227	-	chr1	68677238	68677985	cc_1,cc_3	gene	68564141	68698803	-	start	21192	PeakInsideFeature	NA	ENSG00000116729.9	WLS	any_internal	0.08198	0.15056	0	0	-0.71429
chr1	68689643	68689656	HNF1B_MA0153.2	7.6713	-	chr1	68689285	68689667	cc_1,cc_3	gene	68564141	68698803	-	start	9327	PeakInsideFeature	NA	ENSG00000116729.9	WLS	any_internal	0.02706	0.02772	0	0	-0.01815
chr1	68786896	68786909	HNF1B_MA0153.2	7.15644	-	chr1	68786735	68787272	cc_1,cc_3	gene	68748070	68748305	+	end	38698	Downstream	NA	ENSG00000225242.2	COX6B1P7	distal_enhancer	0.64361	0.58608	1	1	0.12979
chr1	68808831	68808844	HNF1B_MA0153.2	6.43774	-	chr1	68808246	68808977	cc_1,cc_3	gene	68841009	68841346	-	end	32398	Downstream	NA	ENSG00000237622.1	TCEB1P18	distal_enhancer	0.02023	0.01299	0	0	0.25128
chr1	68851080	68851093	HNF1B_MA0153.2	6.49645	-	chr1	68849753	68851096	cc_1,cc_3	gene	68847123	68847340	-	start	3084	Upstream	NA	ENSG00000229440.1	RP5-1033K19.2	any_promoter	0.02999	0.02316	0	0	0.1911
chr1	69695840	69695853	HNF1B_MA0153.2	10.39334	-	chr1	69695814	69696336	cc_3	gene	69709054	69715106	-	end	12979	Downstream	NA	ENSG00000235446.1	RP11-74K19.1	distal_enhancer	0.02467	0.01036	0	0	0.48952
chr1	69735386	69735399	HNF1B_MA0153.2	6.40422	-	chr1	69734588	69735997	cc_1,cc_3	gene	69709054	69715106	-	start	20186	Upstream	NA	ENSG00000235446.1	RP11-74K19.1	distal_enhancer	0.10062	0.18158	0	0	-0.71735
chr1	69757249	69757262	HNF1B_MA0153.2	8.29547	-	chr1	69757003	69757904	cc_1,cc_3	gene	69709054	69715106	-	start	42347	Upstream	NA	ENSG00000235446.1	RP11-74K19.1	distal_enhancer	0.03015	0.01987	0	0	0.29724
chr1	70062654	70062667	HNF1B_MA0153.2	7.49001	+	chr1	70062388	70062676	cc_1	gene	70034080	70617628	+	start	28452	PeakInsideFeature	NA	ENSG00000033122.14	LRRC7	any_internal	0.03066	0.00905	0	0	0.70796
chr1	70379607	70379620	HNF1B_MA0153.2	7.07833	-	chr1	70379367	70379989	cc_1,cc_3	gene	70385004	70386000	+	start	5326	Upstream	NA	ENSG00000229359.2	PIN1P1	any_promoter	0.01354	0.01347	0	0	0.00262
chr1	70661204	70661217	HNF1B_MA0153.2	9.15044	+	chr1	70661052	70661816	cc_1,cc_3	gene	70671364	70718735	+	start	9930	Upstream	NA	ENSG00000116754.9	SRSF11	any_promoter	0.09857	0.13339	0	0	-0.35799
chr1	70848576	70848589	HNF1B_MA0153.2	8.67808	-	chr1	70848403	70848609	cc_1	gene	70820487	70851022	+	end	2516	PeakInsideFeature	NA	ENSG00000197568.9	HHLA3	any_internal	0.03335	0.03742	0	0	-0.09718
chr1	70906448	70906461	HNF1B_MA0153.2	8.29244	-	chr1	70906394	70906594	cc_1	gene	70910753	70911219	+	start	4259	Upstream	NA	ENSG00000271992.1	RP11-42O15.3	any_promoter	0.03455	0.03933	0	0	-0.11128
chr1	70907223	70907236	HNF1B_MA0153.2	6.62845	-	chr1	70907136	70907519	cc_3	gene	70910753	70911219	+	start	3426	Upstream	NA	ENSG00000271992.1	RP11-42O15.3	any_promoter	0.02688	0.02484	0	0	0.0578
chr1	70975913	70975926	HNF1B_MA0153.2	7.01262	-	chr1	70975585	70976456	cc_1,cc_3	gene	70996208	70997175	+	start	20188	Upstream	NA	ENSG00000233020.1	RP11-42O15.2	distal_enhancer	0.30048	0.31836	1	1	-0.07714
chr1	70976287	70976300	HNF1B_MA0153.2	6.21375	+	chr1	70975585	70976456	cc_1,cc_3	gene	70996208	70997175	+	start	20188	Upstream	NA	ENSG00000233020.1	RP11-42O15.2	distal_enhancer	0.02998	0.02788	0	0	0.05612
chr1	71049454	71049467	HNF1B_MA0153.2	10.40711	+	chr1	71049281	71049588	cc_1,cc_3	NA	NA	NA	NA	NA	NA	NA	NA	NA	NA	NA	0.08128	0.10497	0	0	-0.29015
chr1	71132188	71132201	HNF1B_MA0153.2	10.66522	-	chr1	71131909	71132861	cc_1,cc_3	gene	71126339	71126948	-	start	5437	Upstream	NA	ENSG00000237033.2	CASP3P1	any_promoter	0.1003	0.22972	0	1	-1.02316
chr1	71169289	71169302	HNF1B_MA0153.2	12.4625	+	chr1	71169271	71169751	cc_1,cc_3	gene	71172135	71252151	+	start	2624	Upstream	NA	ENSG00000229051.1	RP5-952N6.1	any_promoter	0.04338	0.04716	0	0	-0.07756
chr1	71368277	71368290	HNF1B_MA0153.2	6.7448	+	chr1	71367968	71368422	cc_3	gene	71318035	71513491	-	center	47568	PeakInsideFeature	NA	ENSG00000050628.16	PTGER3	any_internal	0.0232	0.0127	0	0	0.35395
chr1	71380633	71380646	HNF1B_MA0153.2	7.27112	+	chr1	71380494	71382056	cc_3	gene	71318035	71513491	-	center	34488	PeakInsideFeature	NA	ENSG00000050628.16	PTGER3	any_internal	0.03548	0.07995	0	0	-0.79454
chr1	71395107	71395120	HNF1B_MA0153.2	6.41841	+	chr1	71394670	71395578	cc_3	gene	71318035	71513491	-	center	20639	PeakInsideFeature	NA	ENSG00000050628.16	PTGER3	any_internal	0.01887	0.04943	0	0	-0.76181
chr1	71395154	71395167	HNF1B_MA0153.2	9.65109	+	chr1	71394670	71395578	cc_3	gene	71318035	71513491	-	center	20639	PeakInsideFeature	NA	ENSG00000050628.16	PTGER3	any_internal	0.02312	0.10732	0	0	-1.45813
chr1	71400180	71400193	HNF1B_MA0153.2	6.74918	-	chr1	71399427	71400702	cc_1,cc_3	gene	71318035	71513491	-	center	15699	PeakInsideFeature	NA	ENSG00000050628.16	PTGER3	any_internal	0.07756	0.14388	0	0	-0.71919
chr1	71458551	71458564	HNF1B_MA0153.2	6.65848	-	chr1	71458164	71458615	cc_3	gene	71318035	71513491	-	center	42626	PeakInsideFeature	NA	ENSG00000050628.16	PTGER3	any_internal	0.03535	0.0284	0	0	0.17632
chr1	71513741	71513754	HNF1B_MA0153.2	6.43479	+	chr1	71511407	71513996	cc_1,cc_3	gene	71318035	71513491	-	start	790	OverlapStart	NA	ENSG00000050628.16	PTGER3	any_promoter	0.06681	0.07634	0	0	-0.14239
chr1	72250110	72250123	HNF1B_MA0153.2	7.9211	-	chr1	72249603	72250487	cc_1,cc_3	gene	71861622	72748417	-	center	54974	PeakInsideFeature	NA	ENSG00000172260.9	NEGR1	any_internal	0.24998	0.26231	1	1	-0.06327
chr1	72251105	72251118	HNF1B_MA0153.2	6.19161	+	chr1	72250795	72251507	cc_1,cc_3	gene	71861622	72748417	-	center	53868	PeakInsideFeature	NA	ENSG00000172260.9	NEGR1	any_internal	0.03063	0.01687	0	0	0.40941
chr1	72261782	72261795	HNF1B_MA0153.2	6.99109	-	chr1	72261582	72261996	cc_3	gene	72259914	72302695	-	end	1875	PeakInsideFeature	NA	ENSG00000228853.1	NEGR1-IT1	any_internal	0.04282	0.01587	0	0	0.72979
chr1	72264290	72264303	HNF1B_MA0153.2	6.57719	-	chr1	72263779	72264556	cc_3	gene	72259914	72302695	-	end	4253	PeakInsideFeature	NA	ENSG00000228853.1	NEGR1-IT1	any_internal	0.04815	0.04034	0	0	0.16274
chr1	72264315	72264328	HNF1B_MA0153.2	7.99953	-	chr1	72263779	72264556	cc_3	gene	72259914	72302695	-	end	4253	PeakInsideFeature	NA	ENSG00000228853.1	NEGR1-IT1	any_internal	0.05026	0.04034	0	0	0.20374
chr1	72269988	72270001	HNF1B_MA0153.2	7.88935	-	chr1	72269954	72270180	cc_3	gene	72259914	72302695	-	end	10153	PeakInsideFeature	NA	ENSG00000228853.1	NEGR1-IT1	any_internal	0.02834	0.02645	0	0	0.05198
chr1	72274901	72274914	HNF1B_MA0153.2	6.26798	-	chr1	72274776	72275074	cc_3	gene	72259914	72302695	-	center	6379	PeakInsideFeature	NA	ENSG00000228853.1	NEGR1-IT1	any_internal	0.05308	0.04138	0	0	0.234
chr1	72531982	72531995	HNF1B_MA0153.2	9.10545	-	chr1	72531934	72532803	cc_1,cc_3	gene	71861622	72748417	-	start	216049	PeakInsideFeature	NA	ENSG00000172260.9	NEGR1	any_internal	0.04145	0.01987	0	0	0.56587
chr1	72532134	72532147	HNF1B_MA0153.2	10.6242	-	chr1	72531934	72532803	cc_1,cc_3	gene	71861622	72748417	-	start	216049	PeakInsideFeature	NA	ENSG00000172260.9	NEGR1	any_internal	0.02424	0.0161	0	0	0.26033
chr1	72650478	72650491	HNF1B_MA0153.2	8.14988	-	chr1	72649907	72650498	cc_3	gene	71861622	72748417	-	start	98215	PeakInsideFeature	NA	ENSG00000172260.9	NEGR1	any_internal	0.03575	0.01941	0	0	0.45145
chr1	72750525	72750538	HNF1B_MA0153.2	6.65611	-	chr1	72747652	72750585	cc_1,cc_3	gene	71861622	72748417	-	start	701	OverlapStart	NA	ENSG00000172260.9	NEGR1	any_promoter	0.04784	0.03333	0	0	0.32019
chr1	73595822	73595835	HNF1B_MA0153.2	8.54306	-	chr1	73595020	73595856	cc_1,cc_3	gene	73570474	73571965	+	end	23473	Downstream	NA	ENSG00000229636.2	KRT8P21	distal_enhancer	0.03802	0.0398	0	0	-0.04014
chr1	73904837	73904850	HNF1B_MA0153.2	7.59054	+	chr1	73904688	73905136	cc_1	NA	NA	NA	NA	NA	NA	NA	NA	NA	NA	NA	0.03879	0.0137	0	0	0.72008
chr1	73951977	73951990	HNF1B_MA0153.2	7.6331	-	chr1	73951966	73952227	cc_1	NA	NA	NA	NA	NA	NA	NA	NA	NA	NA	NA	0.03174	0.00914	0	0	0.73185
chr1	74409042	74409055	HNF1B_MA0153.2	9.87971	-	chr1	74408923	74409414	cc_1,cc_3	NA	NA	NA	NA	NA	NA	NA	NA	NA	NA	NA	0.05216	0.04009	0	0	0.2452
chr1	74449227	74449240	HNF1B_MA0153.2	7.59054	-	chr1	74448772	74449266	cc_1	gene	74491698	74663871	-	end	42679	Downstream	NA	ENSG00000162620.11	LRRIQ3	distal_enhancer	0.03256	0.01749	0	0	0.43739
chr1	74549003	74549016	HNF1B_MA0153.2	12.96999	-	chr1	74548799	74549054	cc_3	gene	74491698	74663871	-	center	28858	PeakInsideFeature	NA	ENSG00000162620.11	LRRIQ3	any_internal	0.06491	0.04695	0	0	0.32124
chr1	74790768	74790781	HNF1B_MA0153.2	6.57725	-	chr1	74790460	74791127	cc_1,cc_3	gene	74663918	75009666	+	center	45999	PeakInsideFeature	NA	ENSG00000259030.2	FPGT-TNNI3K	any_internal	0.05639	0.04306	0	0	0.25783
chr1	74993458	74993471	HNF1B_MA0153.2	6.1961	-	chr1	74993335	74993597	cc_1	gene	74663918	75009666	+	end	16200	PeakInsideFeature	NA	ENSG00000259030.2	FPGT-TNNI3K	any_internal	0.03213	0.01746	0	0	0.4276
chr1	75155618	75155631	HNF1B_MA0153.2	6.6441	-	chr1	75155535	75156040	cc_3	gene	75164452	75165017	-	end	8665	Downstream	NA	ENSG00000272864.1	RP11-17E13.2	distal_enhancer	0.04658	0.05332	0	0	-0.12972
chr1	75168759	75168772	HNF1B_MA0153.2	6.17239	+	chr1	75168360	75169965	cc_3	gene	75164452	75165017	-	start	4145	Upstream	NA	ENSG00000272864.1	RP11-17E13.2	any_promoter	0.02406	0.01468	0	0	0.3057
chr1	75181979	75181992	HNF1B_MA0153.2	6.53633	-	chr1	75181809	75182108	cc_3	gene	75171169	75199092	-	center	3172	PeakInsideFeature	NA	ENSG00000116791.9	CRYZ	any_internal	0.02224	0.01226	0	0	0.34187
chr1	75197155	75197168	HNF1B_MA0153.2	9.35826	-	chr1	75197101	75199665	cc_1,cc_3	gene	75198835	75232362	+	start	452	OverlapStart	NA	ENSG00000162623.11	TYW3	any_promoter	0.2348	0.43881	1	1	-0.83598
chr1	75197490	75197503	HNF1B_MA0153.2	10.60898	-	chr1	75197101	75199665	cc_1,cc_3	gene	75198835	75232362	+	start	452	OverlapStart	NA	ENSG00000162623.11	TYW3	any_promoter	0.52754	0.71686	1	1	-0.42503
chr1	75203128	75203141	HNF1B_MA0153.2	7.88434	+	chr1	75202985	75203935	cc_1,cc_3	gene	75171169	75199092	-	start	4368	Upstream	NA	ENSG00000116791.9	CRYZ	any_promoter	0.07174	0.16873	0	0	-1.0014
chr1	75203229	75203242	HNF1B_MA0153.2	10.14273	+	chr1	75202985	75203935	cc_1,cc_3	gene	75171169	75199092	-	start	4368	Upstream	NA	ENSG00000116791.9	CRYZ	any_promoter	0.07577	0.18329	0	0	-1.04707
chr1	75214518	75214531	HNF1B_MA0153.2	6.92554	+	chr1	75214480	75215132	cc_1,cc_3	gene	75198835	75232362	+	center	792	PeakInsideFeature	NA	ENSG00000162623.11	TYW3	any_internal	0.02521	0.03974	0	0	-0.36628
chr1	75223130	75223143	HNF1B_MA0153.2	7.84277	-	chr1	75222481	75223671	cc_1,cc_3	gene	75198835	75232362	+	center	7478	PeakInsideFeature	NA	ENSG00000162623.11	TYW3	any_internal	0.02403	0.01471	0	0	0.30373
chr1	75256267	75256280	HNF1B_MA0153.2	11.95927	-	chr1	75256187	75256387	cc_3	gene	75198835	75232362	+	end	23925	Downstream	NA	ENSG00000162623.11	TYW3	distal_enhancer	0.0342	0.04119	0	0	-0.16086
chr1	75439597	75439610	HNF1B_MA0153.2	6.2595	+	chr1	75439549	75439779	cc_3	gene	75428997	75430802	+	end	8862	Downstream	NA	ENSG00000229943.1	RP11-93N20.1	distal_enhancer	0.01899	0.02011	0	0	-0.03622
chr1	75566155	75566168	HNF1B_MA0153.2	11.40914	-	chr1	75565476	75566750	cc_1,cc_3	gene	75588202	75589612	-	end	22089	Downstream	NA	ENSG00000261213.1	RP11-510C10.4	distal_enhancer	0.04209	0.1709	0	0	-1.54506
chr1	75635961	75635974	HNF1B_MA0153.2	6.23813	+	chr1	75635551	75636507	cc_1,cc_3	gene	75594118	75627218	+	end	8811	Downstream	NA	ENSG00000162624.10	LHX8	distal_enhancer	0.06851	0.25291	0	1	-1.57079
chr1	75699224	75699237	HNF1B_MA0153.2	7.071	-	chr1	75699007	75699329	cc_1,cc_3	gene	75667815	76076801	-	end	31353	PeakInsideFeature	NA	ENSG00000137968.12	SLC44A5	any_internal	0.06436	0.10114	0	0	-0.49703
chr1	75842883	75842896	HNF1B_MA0153.2	8.54306	+	chr1	75842710	75843385	cc_1,cc_3	gene	75667815	76076801	-	center	29261	PeakInsideFeature	NA	ENSG00000137968.12	SLC44A5	any_internal	0.09302	0.101	0	0	-0.09434
chr1	75848288	75848301	HNF1B_MA0153.2	8.54306	+	chr1	75848120	75848892	cc_1,cc_3	gene	75667815	76076801	-	center	23802	PeakInsideFeature	NA	ENSG00000137968.12	SLC44A5	any_internal	0.08456	0.1171	0	0	-0.375
chr1	75858176	75858189	HNF1B_MA0153.2	8.82353	+	chr1	75858004	75858527	cc_1,cc_3	gene	75667815	76076801	-	center	14043	PeakInsideFeature	NA	ENSG00000137968.12	SLC44A5	any_internal	0.0462	0.09075	0	0	-0.70058
chr1	76005389	76005402	HNF1B_MA0153.2	10.10406	-	chr1	76004984	76005784	cc_1,cc_3	gene	76003699	76003804	-	start	1580	Upstream	NA	ENSG00000252338.1	RNU6-503P	any_promoter	0.09832	0.13855	0	0	-0.40715
chr1	76005543	76005556	HNF1B_MA0153.2	11.54872	-	chr1	76004984	76005784	cc_1,cc_3	gene	76003699	76003804	-	start	1580	Upstream	NA	ENSG00000252338.1	RNU6-503P	any_promoter	0.02313	0.03012	0	0	-0.1954
chr1	76024976	76024989	HNF1B_MA0153.2	8.83638	-	chr1	76024790	76025289	cc_1,cc_3	gene	75667815	76076801	-	start	51762	PeakInsideFeature	NA	ENSG00000137968.12	SLC44A5	any_internal	0.0723	0.14196	0	0	-0.7786
chr1	76211360	76211373	HNF1B_MA0153.2	6.64985	-	chr1	76211014	76211424	cc_3	gene	76209102	76210461	-	start	758	Upstream	NA	ENSG00000181227.2	RP4-682C21.2	any_promoter	0.02092	0.0185	0	0	0.078
chr1	76415838	76415851	HNF1B_MA0153.2	6.23	+	chr1	76415516	76416239	cc_3	gene	76384557	76398116	-	start	17761	Upstream	NA	ENSG00000154007.6	ASB17	distal_enhancer	0.02468	0.06283	0	0	-0.82126
chr1	76418955	76418968	HNF1B_MA0153.2	8.34384	-	chr1	76418663	76419656	cc_1,cc_3	gene	76384557	76398116	-	start	21043	Upstream	NA	ENSG00000154007.6	ASB17	distal_enhancer	0.02797	0.05075	0	0	-0.51556
chr1	76419318	76419331	HNF1B_MA0153.2	10.04371	-	chr1	76418663	76419656	cc_1,cc_3	gene	76384557	76398116	-	start	21043	Upstream	NA	ENSG00000154007.6	ASB17	distal_enhancer	0.43713	0.6801	1	1	-0.60946
chr1	76457143	76457156	HNF1B_MA0153.2	6.69569	+	chr1	76457102	76457751	cc_1,cc_3	gene	76477008	76485041	+	start	19582	Upstream	NA	ENSG00000225605.1	RP11-550H2.1	distal_enhancer	0.03838	0.0356	0	0	0.06464
chr1	76457352	76457365	HNF1B_MA0153.2	6.49556	+	chr1	76457102	76457751	cc_1,cc_3	gene	76477008	76485041	+	start	19582	Upstream	NA	ENSG00000225605.1	RP11-550H2.1	distal_enhancer	0.1536	0.18674	0	0	-0.24548
chr1	76457573	76457586	HNF1B_MA0153.2	9.06235	-	chr1	76457102	76457751	cc_1,cc_3	gene	76477008	76485041	+	start	19582	Upstream	NA	ENSG00000225605.1	RP11-550H2.1	distal_enhancer	0.02204	0.01364	0	0	0.28338
chr1	76478788	76478801	HNF1B_MA0153.2	6.25209	-	chr1	76478369	76478847	cc_1,cc_3	gene	76477008	76485041	+	start	1600	PeakInsideFeature	NA	ENSG00000225605.1	RP11-550H2.1	any_internal	0.05255	0.06442	0	0	-0.20532
chr1	76641648	76641661	HNF1B_MA0153.2	8.64466	-	chr1	76641382	76642004	cc_1,cc_3	gene	76540403	77100286	+	start	101290	PeakInsideFeature	NA	ENSG00000184005.9	ST6GALNAC3	any_internal	0.01261	0.01094	0	0	0.06541
chr1	76797124	76797137	HNF1B_MA0153.2	6.68673	-	chr1	76796550	76797265	cc_1,cc_3	gene	76540403	77100286	+	center	23437	PeakInsideFeature	NA	ENSG00000184005.9	ST6GALNAC3	any_internal	0.02153	0.01691	0	0	0.15065
chr1	77225897	77225910	HNF1B_MA0153.2	8.43852	-	chr1	77225629	77226078	cc_1,cc_3	gene	77223808	77244952	-	end	2045	PeakInsideFeature	NA	ENSG00000237552.1	RP11-415A20.1	any_internal	0.03938	0.03396	0	0	0.12675
chr1	77692957	77692970	HNF1B_MA0153.2	8.43098	-	chr1	77692929	77693382	cc_3	gene	77554674	77685115	-	start	8040	Upstream	NA	ENSG00000142892.10	PIGK	any_promoter	0.0319	0.02928	0	0	0.06793
chr1	77693193	77693206	HNF1B_MA0153.2	6.99419	-	chr1	77692929	77693382	cc_3	gene	77554674	77685115	-	start	8040	Upstream	NA	ENSG00000142892.10	PIGK	any_promoter	0.02927	0.01767	0	0	0.34648
chr1	77695922	77695935	HNF1B_MA0153.2	8.57724	-	chr1	77695772	77696108	cc_1,cc_3	gene	77554674	77685115	-	start	10825	Upstream	NA	ENSG00000142892.10	PIGK	distal_enhancer	0.13062	0.20811	0	0	-0.58279
chr1	77696046	77696059	HNF1B_MA0153.2	8.28895	-	chr1	77695772	77696108	cc_1,cc_3	gene	77554674	77685115	-	start	10825	Upstream	NA	ENSG00000142892.10	PIGK	distal_enhancer	0.07136	0.11537	0	0	-0.54244
chr1	77787883	77787896	HNF1B_MA0153.2	6.26039	-	chr1	77787739	77788215	cc_1,cc_3	gene	77747735	78025651	+	start	40242	PeakInsideFeature	NA	ENSG00000154027.14	AK5	any_internal	0.02648	0.02933	0	0	-0.07765
chr1	77805200	77805213	HNF1B_MA0153.2	7.70578	-	chr1	77804992	77805349	cc_3	gene	77747735	78025651	+	start	57435	PeakInsideFeature	NA	ENSG00000154027.14	AK5	any_internal	0.07543	0.10505	0	0	-0.37267
chr1	77831133	77831146	HNF1B_MA0153.2	10.29855	+	chr1	77830960	77831515	cc_3	gene	77747735	78025651	+	center	55456	PeakInsideFeature	NA	ENSG00000154027.14	AK5	any_internal	0.04293	0.07883	0	0	-0.61164
chr1	77972701	77972714	HNF1B_MA0153.2	11.37047	+	chr1	77972301	77973020	cc_1,cc_3	gene	77747735	78025651	+	end	52991	PeakInsideFeature	NA	ENSG00000154027.14	AK5	any_internal	0.15642	0.16915	0	0	-0.09781
chr1	77999763	77999776	HNF1B_MA0153.2	7.57752	-	chr1	77999071	77999998	cc_1,cc_3	gene	77747735	78025651	+	end	26117	PeakInsideFeature	NA	ENSG00000154027.14	AK5	any_internal	0.12329	0.11562	0	0	0.07659
chr1	78004738	78004751	HNF1B_MA0153.2	9.71748	-	chr1	78004378	78005831	cc_1,cc_3	gene	77747735	78025651	+	end	20547	PeakInsideFeature	NA	ENSG00000154027.14	AK5	any_internal	0.17059	0.14918	0	0	0.1672
chr1	78242184	78242197	HNF1B_MA0153.2	10.69437	+	chr1	78241660	78242809	cc_1,cc_3	gene	78239549	78240549	-	start	1685	Upstream	NA	ENSG00000232672.1	RP4-706L14.2	any_promoter	0.57387	0.6285	1	1	-0.12593
chr1	78242472	78242485	HNF1B_MA0153.2	10.41398	-	chr1	78241660	78242809	cc_1,cc_3	gene	78239549	78240549	-	start	1685	Upstream	NA	ENSG00000232672.1	RP4-706L14.2	any_promoter	0.05677	0.13843	0	0	-0.99848
chr1	78372020	78372033	HNF1B_MA0153.2	9.54633	-	chr1	78371882	78372485	cc_3	gene	78354197	78409580	+	center	9705	PeakInsideFeature	NA	ENSG00000162614.14	NEXN	any_internal	0.0213	0.03121	0	0	-0.27947
chr1	78427303	78427316	HNF1B_MA0153.2	9.73426	+	chr1	78426927	78427646	cc_1,cc_3	gene	78409739	78444794	-	center	20	PeakInsideFeature	NA	ENSG00000162613.12	FUBP1	any_internal	0.17886	0.24489	0	1	-0.40468
chr1	78444150	78444163	HNF1B_MA0153.2	6.67598	+	chr1	78443818	78445749	cc_1,cc_3	gene	78409739	78444794	-	start	11	OverlapStart	NA	ENSG00000162613.12	FUBP1	any_promoter	0.18083	0.18174	0	0	-0.00636
chr1	78449395	78449408	HNF1B_MA0153.2	8.54306	-	chr1	78448993	78449557	cc_1,cc_3	gene	78409739	78444794	-	start	4481	Upstream	NA	ENSG00000162613.12	FUBP1	any_promoter	0.19193	0.31979	0	1	-0.66833
chr1	78470674	78470687	HNF1B_MA0153.2	8.04428	-	chr1	78469688	78471891	cc_1,cc_3	gene	78470029	78470238	-	start	551	FeatureInsidePeak	NA	ENSG00000273338.1	RP11-386I14.4	any_promoter	0.23154	0.28415	1	1	-0.26906
chr1	78471730	78471743	HNF1B_MA0153.2	10.14165	-	chr1	78469688	78471891	cc_1,cc_3	gene	78470029	78470238	-	start	551	FeatureInsidePeak	NA	ENSG00000273338.1	RP11-386I14.4	any_promoter	0.0488	0.04793	0	0	0.01709
chr1	78471754	78471767	HNF1B_MA0153.2	6.38256	-	chr1	78469688	78471891	cc_1,cc_3	gene	78470029	78470238	-	start	551	FeatureInsidePeak	NA	ENSG00000273338.1	RP11-386I14.4	any_promoter	0.05295	0.06283	0	0	-0.17203
chr1	78510935	78510948	HNF1B_MA0153.2	6.37786	+	chr1	78510503	78513699	cc_1,cc_3	gene	78509066	78509832	-	start	2269	Upstream	NA	ENSG00000213561.4	RP11-386I14.2	any_promoter	0.1057	0.13543	0	0	-0.29556
chr1	78526788	78526801	HNF1B_MA0153.2	6.31776	+	chr1	78526575	78526822	cc_3	gene	78445225	78604133	+	center	2019	PeakInsideFeature	NA	ENSG00000137960.5	GIPC2	any_internal	0.03188	0.02152	0	0	0.28972
chr1	78536614	78536627	HNF1B_MA0153.2	8.90471	+	chr1	78536415	78536858	cc_1,cc_3	gene	78445225	78604133	+	center	11957	PeakInsideFeature	NA	ENSG00000137960.5	GIPC2	any_internal	0.66403	0.73199	1	1	-0.1357
chr1	78554937	78554950	HNF1B_MA0153.2	8.04317	-	chr1	78554246	78555297	cc_1,cc_3	gene	78554671	78554767	-	start	4	FeatureInsidePeak	NA	ENSG00000251958.1	RNU6-1102P	any_promoter	0.08767	0.1041	0	0	-0.19628
chr1	78580249	78580262	HNF1B_MA0153.2	6.2553	-	chr1	78579430	78580678	cc_1,cc_3	gene	78445225	78604133	+	end	24079	PeakInsideFeature	NA	ENSG00000137960.5	GIPC2	any_internal	0.24988	0.32712	1	1	-0.35719
chr1	78608886	78608899	HNF1B_MA0153.2	6.28798	+	chr1	78608512	78609627	cc_1,cc_3	gene	78445225	78604133	+	end	4936	Downstream	NA	ENSG00000137960.5	GIPC2	distal_enhancer	0.14479	0.11145	0	0	0.31525
chr1	78609461	78609474	HNF1B_MA0153.2	8.90677	+	chr1	78608512	78609627	cc_1,cc_3	gene	78445225	78604133	+	end	4936	Downstream	NA	ENSG00000137960.5	GIPC2	distal_enhancer	0.05339	0.02894	0	0	0.53879
chr1	78609603	78609616	HNF1B_MA0153.2	10.07485	-	chr1	78608512	78609627	cc_1,cc_3	gene	78445225	78604133	+	end	4936	Downstream	NA	ENSG00000137960.5	GIPC2	distal_enhancer	0.0296	0.02464	0	0	0.13723
chr1	78611156	78611169	HNF1B_MA0153.2	7.04942	+	chr1	78610744	78611299	cc_1,cc_3	gene	78445225	78604133	+	end	6888	Downstream	NA	ENSG00000137960.5	GIPC2	distal_enhancer	0.09244	0.10938	0	0	-0.1943
chr1	78688209	78688222	HNF1B_MA0153.2	7.01181	-	chr1	78687447	78688276	cc_1,cc_3	gene	78695282	78835149	+	start	7421	Upstream	NA	ENSG00000237413.1	RP11-183M13.1	any_promoter	0.0366	0.09739	0	0	-0.98976
chr1	78689220	78689233	HNF1B_MA0153.2	9.04468	-	chr1	78688749	78689735	cc_1,cc_3	gene	78695282	78835149	+	start	6040	Upstream	NA	ENSG00000237413.1	RP11-183M13.1	any_promoter	0.39947	0.54218	1	1	-0.41809
chr1	78693586	78693599	HNF1B_MA0153.2	9.41232	+	chr1	78692973	78694322	cc_1,cc_3	gene	78695282	78835149	+	start	1635	Upstream	NA	ENSG00000237413.1	RP11-183M13.1	any_promoter	0.11854	0.31878	0	1	-1.25967
chr1	78702522	78702535	HNF1B_MA0153.2	9.506	+	chr1	78702385	78702811	cc_1,cc_3	gene	78695282	78835149	+	start	7316	PeakInsideFeature	NA	ENSG00000237413.1	RP11-183M13.1	any_internal	0.08274	0.07059	0	0	0.17252
chr1	78750119	78750132	HNF1B_MA0153.2	11.73557	-	chr1	78750005	78750747	cc_1,cc_3	gene	78695282	78835149	+	center	14839	PeakInsideFeature	NA	ENSG00000237413.1	RP11-183M13.1	any_internal	0.16336	0.1854	0	0	-0.15959
chr1	78769188	78769201	HNF1B_MA0153.2	6.59486	+	chr1	78768872	78770203	cc_1,cc_3	gene	78769567	79005434	+	start	30	OverlapStart	NA	ENSG00000122420.5	PTGFR	any_promoter	0.02481	0.03173	0	0	-0.18746
chr1	78769465	78769478	HNF1B_MA0153.2	8.4327	-	chr1	78768872	78770203	cc_1,cc_3	gene	78769567	79005434	+	start	30	OverlapStart	NA	ENSG00000122420.5	PTGFR	any_promoter	0.35228	0.42801	1	1	-0.26387
chr1	78770041	78770054	HNF1B_MA0153.2	7.66634	-	chr1	78768872	78770203	cc_1,cc_3	gene	78769567	79005434	+	start	30	OverlapStart	NA	ENSG00000122420.5	PTGFR	any_promoter	0.02736	0.01603	0	0	0.35131
chr1	78843430	78843443	HNF1B_MA0153.2	14.80818	+	chr1	78843095	78843543	cc_3	gene	78840848	78840953	-	start	2366	Upstream	NA	ENSG00000212308.1	RNA5SP23	any_promoter	0.03273	0.0328	0	0	-0.00175
chr1	79085832	79085845	HNF1B_MA0153.2	8.28348	-	chr1	79085108	79086682	cc_1,cc_3	gene	79085606	79111830	+	start	289	OverlapStart	NA	ENSG00000137959.11	IFI44L	any_promoter	0.16466	0.22826	0	1	-0.41708
chr1	79115711	79115724	HNF1B_MA0153.2	7.49858	+	chr1	79115122	79116051	cc_1,cc_3	gene	79115480	79129763	+	start	106	OverlapStart	NA	ENSG00000137965.6	IFI44	any_promoter	0.02112	0.01193	0	0	0.32011
chr1	79115831	79115844	HNF1B_MA0153.2	8.29724	+	chr1	79115122	79116051	cc_1,cc_3	gene	79115480	79129763	+	start	106	OverlapStart	NA	ENSG00000137965.6	IFI44	any_promoter	0.02982	0.03348	0	0	-0.09314
chr1	79142306	79142319	HNF1B_MA0153.2	6.63733	+	chr1	79142130	79142428	cc_1,cc_3	gene	79131956	79132380	+	end	9899	Downstream	NA	ENSG00000238015.2	RP4-641G12.3	distal_enhancer	0.1532	0.12522	0	0	0.24633
chr1	79263184	79263197	HNF1B_MA0153.2	8.68986	-	chr1	79262686	79263426	cc_1	gene	79214757	79216344	+	end	46712	Downstream	NA	ENSG00000235400.1	RP4-641G12.4	distal_enhancer	0.04792	0.0307	0	0	0.38826
chr1	79297510	79297523	HNF1B_MA0153.2	7.21035	-	chr1	79297417	79297738	cc_1	NA	NA	NA	NA	NA	NA	NA	NA	NA	NA	NA	0.04309	0.01654	0	0	0.7121
chr1	79299686	79299699	HNF1B_MA0153.2	6.84815	-	chr1	79298967	79299735	cc_1,cc_3	NA	NA	NA	NA	NA	NA	NA	NA	NA	NA	NA	0.03092	0.01502	0	0	0.482
chr1	79546007	79546020	HNF1B_MA0153.2	7.38894	-	chr1	79545373	79546039	cc_1,cc_3	gene	79520629	79521740	-	start	23966	Upstream	NA	ENSG00000230787.1	PSAT1P3	distal_enhancer	0.03255	0.04703	0	0	-0.32347
chr1	80161047	80161060	HNF1B_MA0153.2	14.80818	-	chr1	80160806	80161196	cc_1,cc_3	NA	NA	NA	NA	NA	NA	NA	NA	NA	NA	NA	0.113	0.07077	0	0	0.52673
chr1	80162848	80162861	HNF1B_MA0153.2	9.70146	-	chr1	80162723	80163208	cc_1,cc_3	NA	NA	NA	NA	NA	NA	NA	NA	NA	NA	NA	0.06246	0.04972	0	0	0.22695
chr1	80168138	80168151	HNF1B_MA0153.2	9.00873	-	chr1	80168080	80168480	cc_3	NA	NA	NA	NA	NA	NA	NA	NA	NA	NA	NA	0.04734	0.05444	0	0	-0.13496
chr1	80176790	80176803	HNF1B_MA0153.2	7.89835	+	chr1	80176574	80177764	cc_1,cc_3	NA	NA	NA	NA	NA	NA	NA	NA	NA	NA	NA	0.06981	0.11208	0	0	-0.53161
chr1	80182527	80182540	HNF1B_MA0153.2	7.0271	+	chr1	80182090	80182547	cc_1,cc_3	NA	NA	NA	NA	NA	NA	NA	NA	NA	NA	NA	0.0198	0.01925	0	0	0.0178
chr1	80325337	80325350	HNF1B_MA0153.2	14.98642	-	chr1	80324799	80325516	cc_3	NA	NA	NA	NA	NA	NA	NA	NA	NA	NA	NA	0.0328	0.01654	0	0	0.47596
chr1	80514924	80514937	HNF1B_MA0153.2	7.65486	-	chr1	80514716	80514956	cc_3	gene	80557787	80558922	-	end	42951	Downstream	NA	ENSG00000235756.2	RP11-339A11.1	distal_enhancer	0.02407	0.01223	0	0	0.39779
chr1	80579275	80579288	HNF1B_MA0153.2	8.04211	-	chr1	80578586	80579642	cc_1,cc_3	gene	80580627	80582603	+	start	1513	Upstream	NA	ENSG00000260322.1	RP11-339A11.2	any_promoter	0.15834	0.22684	0	1	-0.45785
chr1	80621209	80621222	HNF1B_MA0153.2	7.87814	-	chr1	80621144	80621396	cc_1,cc_3	gene	80580627	80582603	+	end	38667	Downstream	NA	ENSG00000260322.1	RP11-339A11.2	distal_enhancer	0.05745	0.04426	0	0	0.25129
chr1	80644651	80644664	HNF1B_MA0153.2	12.66868	+	chr1	80644560	80644844	cc_3	NA	NA	NA	NA	NA	NA	NA	NA	NA	NA	NA	0.03701	0.02437	0	0	0.32849
chr1	80998996	80999009	HNF1B_MA0153.2	7.56618	+	chr1	80998681	80999260	cc_3	gene	81001439	81112473	+	start	2469	Upstream	NA	ENSG00000234184.1	RP5-887A10.1	any_promoter	0.03148	0.0335	0	0	-0.05064
chr1	80999034	80999047	HNF1B_MA0153.2	6.70455	+	chr1	80998681	80999260	cc_3	gene	81001439	81112473	+	start	2469	Upstream	NA	ENSG00000234184.1	RP5-887A10.1	any_promoter	0.03393	0.02881	0	0	0.13098
chr1	80999091	80999104	HNF1B_MA0153.2	10.07485	-	chr1	80998681	80999260	cc_3	gene	81001439	81112473	+	start	2469	Upstream	NA	ENSG00000234184.1	RP5-887A10.1	any_promoter	0.0393	0.03456	0	0	0.11036
chr1	81001274	81001287	HNF1B_MA0153.2	8.15242	+	chr1	81000714	81001748	cc_1,cc_3	gene	81001439	81112473	+	start	208	OverlapStart	NA	ENSG00000234184.1	RP5-887A10.1	any_promoter	0.24767	0.48186	1	1	-0.89428
chr1	81001352	81001365	HNF1B_MA0153.2	7.88984	+	chr1	81000714	81001748	cc_1,cc_3	gene	81001439	81112473	+	start	208	OverlapStart	NA	ENSG00000234184.1	RP5-887A10.1	any_promoter	0.20269	0.33729	0	1	-0.66993
chr1	81014704	81014717	HNF1B_MA0153.2	7.21479	-	chr1	81014508	81014867	cc_3	gene	81000662	81050048	-	center	10668	PeakInsideFeature	NA	ENSG00000224326.1	RP11-115A15.1	any_internal	0.04015	0.05952	0	0	-0.37521
chr1	81031336	81031349	HNF1B_MA0153.2	7.03852	+	chr1	81031132	81031466	cc_3	gene	81000662	81050048	-	center	5944	PeakInsideFeature	NA	ENSG00000224326.1	RP11-115A15.1	any_internal	0.04137	0.05288	0	0	-0.23052
chr1	81121787	81121800	HNF1B_MA0153.2	9.48642	-	chr1	81121660	81122187	cc_1,cc_3	gene	81001439	81112473	+	end	9450	Downstream	NA	ENSG00000234184.1	RP5-887A10.1	distal_enhancer	0.07337	0.10905	0	0	-0.44624
chr1	81122630	81122643	HNF1B_MA0153.2	7.96602	+	chr1	81122415	81123132	cc_1,cc_3	gene	81001439	81112473	+	end	10300	Downstream	NA	ENSG00000234184.1	RP5-887A10.1	distal_enhancer	0.01021	0.01353	0	0	-0.12978
chr1	81244209	81244222	HNF1B_MA0153.2	9.79629	-	chr1	81243666	81245175	cc_1	NA	NA	NA	NA	NA	NA	NA	NA	NA	NA	NA	0.03119	0.02176	0	0	0.26472
chr1	81894905	81894918	HNF1B_MA0153.2	7.4406	+	chr1	81894756	81895032	cc_1	gene	81771844	82458120	+	start	123050	PeakInsideFeature	NA	ENSG00000117114.15	LPHN2	any_internal	0.06533	0.03247	0	0	0.65183
chr1	82066836	82066849	HNF1B_MA0153.2	9.22577	-	chr1	82066700	82067245	cc_3	gene	82061841	82062191	-	start	4781	Upstream	NA	ENSG00000234683.1	RP5-837I24.5	any_promoter	0.04366	0.02649	0	0	0.41474
chr1	82066912	82066925	HNF1B_MA0153.2	9.34579	+	chr1	82066700	82067245	cc_3	gene	82061841	82062191	-	start	4781	Upstream	NA	ENSG00000234683.1	RP5-837I24.5	any_promoter	0.01872	0.00991	0	0	0.32413
chr1	82072864	82072877	HNF1B_MA0153.2	7.55079	-	chr1	82072824	82073282	cc_3	gene	82051625	82091398	-	center	1542	PeakInsideFeature	NA	ENSG00000236676.1	RP5-837I24.4	any_internal	0.01875	0.02019	0	0	-0.04665
chr1	82269633	82269646	HNF1B_MA0153.2	9.94196	+	chr1	82265726	82269745	cc_1,cc_3	gene	81771844	82458120	+	center	152753	PeakInsideFeature	NA	ENSG00000117114.15	LPHN2	any_internal	0.14661	0.22035	0	1	-0.51555
chr1	82312344	82312357	HNF1B_MA0153.2	11.8966	-	chr1	82311995	82312650	cc_3	gene	81771844	82458120	+	end	145798	PeakInsideFeature	NA	ENSG00000117114.15	LPHN2	any_internal	0.02585	0.01511	0	0	0.34181
chr1	82315760	82315773	HNF1B_MA0153.2	6.22983	-	chr1	82315743	82315993	cc_3	gene	81771844	82458120	+	end	142252	PeakInsideFeature	NA	ENSG00000117114.15	LPHN2	any_internal	0.0191	0.02124	0	0	-0.06827
chr1	82343563	82343576	HNF1B_MA0153.2	6.7402	+	chr1	82342582	82343983	cc_1,cc_3	gene	81771844	82458120	+	end	114838	PeakInsideFeature	NA	ENSG00000117114.15	LPHN2	any_internal	0.02641	0.01857	0	0	0.2384
chr1	82360648	82360661	HNF1B_MA0153.2	6.39941	+	chr1	82360648	82361225	cc_1,cc_3	gene	81771844	82458120	+	end	97184	PeakInsideFeature	NA	ENSG00000117114.15	LPHN2	any_internal	0.0214	0.01926	0	0	0.06803
chr1	82440073	82440086	HNF1B_MA0153.2	14.46076	+	chr1	82439866	82440456	cc_1,cc_3	gene	81771844	82458120	+	end	17959	PeakInsideFeature	NA	ENSG00000117114.15	LPHN2	any_internal	0.30061	0.32626	1	1	-0.10937
chr1	82456866	82456879	HNF1B_MA0153.2	7.64007	-	chr1	82456065	82456936	cc_3	gene	81771844	82458120	+	end	1620	PeakInsideFeature	NA	ENSG00000117114.15	LPHN2	any_internal	0.03302	0.01664	0	0	0.47797
chr1	82522952	82522965	HNF1B_MA0153.2	9.15044	-	chr1	82522701	82523227	cc_1,cc_3	NA	NA	NA	NA	NA	NA	NA	NA	NA	NA	NA	0.05059	0.02397	0	0	0.62565
chr1	82525252	82525265	HNF1B_MA0153.2	8.86076	-	chr1	82524933	82525415	cc_1,cc_3	NA	NA	NA	NA	NA	NA	NA	NA	NA	NA	NA	0.0531	0.10761	0	0	-0.76332
chr1	82528007	82528020	HNF1B_MA0153.2	6.23392	-	chr1	82527974	82528391	cc_1,cc_3	NA	NA	NA	NA	NA	NA	NA	NA	NA	NA	NA	0.02706	0.01289	0	0	0.45771
chr1	82528116	82528129	HNF1B_MA0153.2	8.75913	-	chr1	82527974	82528391	cc_1,cc_3	NA	NA	NA	NA	NA	NA	NA	NA	NA	NA	NA	0.04918	0.02731	0	0	0.50344
chr1	82627295	82627308	HNF1B_MA0153.2	7.73537	-	chr1	82627257	82627899	cc_1,cc_3	NA	NA	NA	NA	NA	NA	NA	NA	NA	NA	NA	0.02464	0.05	0	0	-0.59477
chr1	82628983	82628996	HNF1B_MA0153.2	10.86969	+	chr1	82628384	82629428	cc_1,cc_3	NA	NA	NA	NA	NA	NA	NA	NA	NA	NA	NA	0.11243	0.20181	0	0	-0.72253
chr1	82663550	82663563	HNF1B_MA0153.2	10.50048	+	chr1	82663338	82663714	cc_3	gene	82680903	82726817	-	end	17377	Downstream	NA	ENSG00000233290.1	RP11-147G16.1	distal_enhancer	0.01602	0.02024	0	0	-0.14107
chr1	82930395	82930408	HNF1B_MA0153.2	6.26445	-	chr1	82930253	82930988	cc_1,cc_3	NA	NA	NA	NA	NA	NA	NA	NA	NA	NA	NA	0.07732	0.0642	0	0	0.19784
chr1	83033370	83033383	HNF1B_MA0153.2	8.74539	+	chr1	83033068	83033607	cc_1,cc_3	NA	NA	NA	NA	NA	NA	NA	NA	NA	NA	NA	0.07275	0.18501	0	0	-1.1028
chr1	83033580	83033593	HNF1B_MA0153.2	6.90685	+	chr1	83033068	83033607	cc_1,cc_3	NA	NA	NA	NA	NA	NA	NA	NA	NA	NA	NA	0.03239	0.0344	0	0	-0.04961
chr1	83283826	83283839	HNF1B_MA0153.2	10.96788	+	chr1	83283625	83283857	cc_3	NA	NA	NA	NA	NA	NA	NA	NA	NA	NA	NA	0.01923	0.02301	0	0	-0.11815
chr1	83396684	83396697	HNF1B_MA0153.2	6.23352	+	chr1	83396661	83397453	cc_3	gene	83368865	83632498	+	start	28192	PeakInsideFeature	NA	ENSG00000230817.1	RP4-601K24.1	any_internal	0.02238	0.01592	0	0	0.21117
chr1	83497912	83497925	HNF1B_MA0153.2	7.59054	+	chr1	83497781	83498170	cc_1	gene	83368865	83632498	+	center	2706	PeakInsideFeature	NA	ENSG00000230817.1	RP4-601K24.1	any_internal	0.02586	0.01185	0	0	0.46419
chr1	83975091	83975104	HNF1B_MA0153.2	8.52114	-	chr1	83974156	83975558	cc_1,cc_3	NA	NA	NA	NA	NA	NA	NA	NA	NA	NA	NA	0.21089	0.30987	1	1	-0.50537
chr1	83975378	83975391	HNF1B_MA0153.2	9.24075	+	chr1	83974156	83975558	cc_1,cc_3	NA	NA	NA	NA	NA	NA	NA	NA	NA	NA	NA	0.08651	0.19258	0	0	-0.96398
chr1	84105401	84105414	HNF1B_MA0153.2	8.15762	+	chr1	84105234	84105740	cc_3	gene	84041458	84326706	-	end	64029	PeakInsideFeature	NA	ENSG00000233008.1	RP11-475O6.1	any_internal	0.02097	0.034	0	0	-0.35959
chr1	84105528	84105541	HNF1B_MA0153.2	10.60898	+	chr1	84105234	84105740	cc_3	gene	84041458	84326706	-	end	64029	PeakInsideFeature	NA	ENSG00000233008.1	RP11-475O6.1	any_internal	0.0225	0.03199	0	0	-0.26247
chr1	84462022	84462035	HNF1B_MA0153.2	9.47562	-	chr1	84461945	84462558	cc_3	gene	84330710	84464833	-	start	2582	PeakInsideFeature	NA	ENSG00000137941.12	TTLL7	any_internal	0.05731	0.1216	0	0	-0.83227
chr1	84462322	84462335	HNF1B_MA0153.2	6.72609	+	chr1	84461945	84462558	cc_3	gene	84330710	84464833	-	start	2582	PeakInsideFeature	NA	ENSG00000137941.12	TTLL7	any_internal	0.0465	0.1026	0	0	-0.83506
chr1	84831392	84831405	HNF1B_MA0153.2	10.09789	+	chr1	84831124	84832148	cc_1,cc_3	gene	84831110	84863514	-	end	526	PeakInsideFeature	NA	ENSG00000240520.1	UOX	any_internal	0.0673	0.04267	0	0	0.44746
chr1	84854590	84854603	HNF1B_MA0153.2	6.76786	-	chr1	84854568	84854848	cc_3	gene	84864214	84880701	+	start	9506	Upstream	NA	ENSG00000137976.7	DNASE2B	any_promoter	0.02784	0.01941	0	0	0.25042
chr1	85069678	85069691	HNF1B_MA0153.2	7.91571	-	chr1	85069654	85070011	cc_1,cc_3	gene	85093912	85100703	-	end	24080	Downstream	NA	ENSG00000180869.3	C1orf180	distal_enhancer	0.03293	0.01718	0	0	0.45717
chr1	85098774	85098787	HNF1B_MA0153.2	6.54891	+	chr1	85098271	85099172	cc_1,cc_3	gene	85093912	85100703	-	center	1414	PeakInsideFeature	NA	ENSG00000180869.3	C1orf180	any_internal	0.4111	0.30951	1	1	0.38255
chr1	85164227	85164240	HNF1B_MA0153.2	7.5193	-	chr1	85163928	85164906	cc_1,cc_3	gene	85109389	85156486	-	start	7931	Upstream	NA	ENSG00000117155.12	SSX2IP	any_promoter	0.07719	0.04458	0	0	0.5541
chr1	85165831	85165844	HNF1B_MA0153.2	9.67862	-	chr1	85165540	85166092	cc_1,cc_3	gene	85109389	85156486	-	start	9330	Upstream	NA	ENSG00000117155.12	SSX2IP	any_promoter	0.03505	0.02404	0	0	0.29187
chr1	85170910	85170923	HNF1B_MA0153.2	13.09815	-	chr1	85170269	85171593	cc_1,cc_3	gene	85109389	85156486	-	start	14445	Upstream	NA	ENSG00000117155.12	SSX2IP	distal_enhancer	0.17278	0.19326	0	0	-0.14211
chr1	85185952	85185965	HNF1B_MA0153.2	8.09024	-	chr1	85185257	85186540	cc_1,cc_3	gene	85109389	85156486	-	start	29412	Upstream	NA	ENSG00000117155.12	SSX2IP	distal_enhancer	0.02548	0.03272	0	0	-0.19314
chr1	85186065	85186078	HNF1B_MA0153.2	8.78947	-	chr1	85185257	85186540	cc_1,cc_3	gene	85109389	85156486	-	start	29412	Upstream	NA	ENSG00000117155.12	SSX2IP	distal_enhancer	0.15567	0.23889	0	1	-0.54642
chr1	85411336	85411349	HNF1B_MA0153.2	7.03738	-	chr1	85410375	85411453	cc_1,cc_3	gene	85391267	85462796	-	center	16117	PeakInsideFeature	NA	ENSG00000153898.8	MCOLN2	any_internal	0.04414	0.03854	0	0	0.12174
chr1	85603444	85603457	HNF1B_MA0153.2	12.96999	+	chr1	85602606	85603813	cc_1,cc_3	gene	85599476	85599556	+	end	3653	Downstream	NA	ENSG00000266110.1	MIR4423	distal_enhancer	0.48536	0.5152	1	1	-0.08197
chr1	85646547	85646560	HNF1B_MA0153.2	9.79106	-	chr1	85646006	85647142	cc_1,cc_3	gene	85622555	85666729	-	center	1932	PeakInsideFeature	NA	ENSG00000097096.8	SYDE2	any_internal	0.06055	0.1648	0	0	-1.14906
chr1	85646639	85646652	HNF1B_MA0153.2	7.88434	-	chr1	85646006	85647142	cc_1,cc_3	gene	85622555	85666729	-	center	1932	PeakInsideFeature	NA	ENSG00000097096.8	SYDE2	any_internal	0.04777	0.13376	0	0	-1.12476
chr1	85706005	85706018	HNF1B_MA0153.2	7.21443	+	chr1	85705870	85706335	cc_1,cc_3	gene	85715638	85725355	-	end	9536	Downstream	NA	ENSG00000162642.9	C1orf52	distal_enhancer	0.04536	0.03014	0	0	0.3513
chr1	85720391	85720404	HNF1B_MA0153.2	7.49639	+	chr1	85720274	85720670	cc_3	gene	85729978	85730085	+	start	9506	Upstream	NA	ENSG00000223254.1	Y_RNA	any_promoter	0.0161	0.01906	0	0	-0.10018
chr1	85720578	85720591	HNF1B_MA0153.2	8.95731	+	chr1	85720274	85720670	cc_3	gene	85729978	85730085	+	start	9506	Upstream	NA	ENSG00000223254.1	Y_RNA	any_promoter	0.05469	0.0755	0	0	-0.33449
chr1	85735010	85735023	HNF1B_MA0153.2	7.23492	-	chr1	85734287	85735411	cc_1,cc_3	gene	85742397	85913807	+	start	7548	Upstream	NA	ENSG00000223653.1	RP11-131L23.1	any_promoter	0.05278	0.07031	0	0	-0.29302
chr1	85742970	85742983	HNF1B_MA0153.2	6.78988	-	chr1	85741567	85743250	cc_1,cc_3	gene	85742397	85913807	+	start	11	OverlapStart	NA	ENSG00000223653.1	RP11-131L23.1	any_promoter	0.20986	0.22354	0	1	-0.08166
chr1	85779992	85780005	HNF1B_MA0153.2	7.67678	-	chr1	85779424	85780341	cc_1,cc_3	gene	85742397	85913807	+	start	37485	PeakInsideFeature	NA	ENSG00000223653.1	RP11-131L23.1	any_internal	0.02884	0.04329	0	0	-0.34264
chr1	85791846	85791859	HNF1B_MA0153.2	9.69324	+	chr1	85791686	85792314	cc_1,cc_3	gene	85784163	86043933	-	end	7837	PeakInsideFeature	NA	ENSG00000153904.14	DDAH1	any_internal	0.27753	0.46538	1	1	-0.69671
chr1	85809906	85809919	HNF1B_MA0153.2	9.14563	+	chr1	85809471	85810441	cc_1,cc_3	gene	85742397	85913807	+	center	18146	PeakInsideFeature	NA	ENSG00000223653.1	RP11-131L23.1	any_internal	0.02433	0.01747	0	0	0.21573
chr1	85816589	85816602	HNF1B_MA0153.2	7.78279	+	chr1	85816304	85816919	cc_1,cc_3	gene	85742397	85913807	+	center	11491	PeakInsideFeature	NA	ENSG00000223653.1	RP11-131L23.1	any_internal	0.04559	0.02747	0	0	0.42753
chr1	85821681	85821694	HNF1B_MA0153.2	9.4707	-	chr1	85821543	85822387	cc_3	gene	85742397	85913807	+	center	6137	PeakInsideFeature	NA	ENSG00000223653.1	RP11-131L23.1	any_internal	0.03684	0.04924	0	0	-0.26341
chr1	85822038	85822051	HNF1B_MA0153.2	9.71022	+	chr1	85821543	85822387	cc_3	gene	85742397	85913807	+	center	6137	PeakInsideFeature	NA	ENSG00000223653.1	RP11-131L23.1	any_internal	0.07273	0.15332	0	0	-0.86718
chr1	85822364	85822377	HNF1B_MA0153.2	7.5787	-	chr1	85821543	85822387	cc_3	gene	85742397	85913807	+	center	6137	PeakInsideFeature	NA	ENSG00000223653.1	RP11-131L23.1	any_internal	0.0324	0.03003	0	0	0.06076
chr1	85851991	85852004	HNF1B_MA0153.2	6.64985	-	chr1	85851582	85852402	cc_3	gene	85742397	85913807	+	center	23890	PeakInsideFeature	NA	ENSG00000223653.1	RP11-131L23.1	any_internal	0.0333	0.07336	0	0	-0.75395
chr1	85868774	85868787	HNF1B_MA0153.2	7.20255	+	chr1	85868626	85869238	cc_3	gene	85742397	85913807	+	center	40830	PeakInsideFeature	NA	ENSG00000223653.1	RP11-131L23.1	any_internal	0.10013	0.14155	0	0	-0.41235
chr1	85872881	85872894	HNF1B_MA0153.2	7.27954	+	chr1	85872664	85873352	cc_1,cc_3	gene	85742397	85913807	+	end	40799	PeakInsideFeature	NA	ENSG00000223653.1	RP11-131L23.1	any_internal	0.1	0.18999	0	0	-0.78204
chr1	85897390	85897403	HNF1B_MA0153.2	8.55816	+	chr1	85897011	85898027	cc_1,cc_3	gene	85742397	85913807	+	end	16288	PeakInsideFeature	NA	ENSG00000223653.1	RP11-131L23.1	any_internal	0.07424	0.10365	0	0	-0.37425
chr1	85898012	85898025	HNF1B_MA0153.2	6.54445	-	chr1	85897011	85898027	cc_1,cc_3	gene	85742397	85913807	+	end	16288	PeakInsideFeature	NA	ENSG00000223653.1	RP11-131L23.1	any_internal	0.02819	0.03322	0	0	-0.13021
chr1	85926359	85926372	HNF1B_MA0153.2	11.18401	+	chr1	85926139	85926754	cc_1,cc_3	gene	85932977	85933343	+	start	6531	Upstream	NA	ENSG00000273264.1	RP11-131L23.2	any_promoter	0.09677	0.2428	0	1	-1.13659
chr1	85926531	85926544	HNF1B_MA0153.2	8.58053	-	chr1	85926139	85926754	cc_1,cc_3	gene	85932977	85933343	+	start	6531	Upstream	NA	ENSG00000273264.1	RP11-131L23.2	any_promoter	0.04184	0.1013	0	0	-0.91744
chr1	85926633	85926646	HNF1B_MA0153.2	7.57668	+	chr1	85926139	85926754	cc_1,cc_3	gene	85932977	85933343	+	start	6531	Upstream	NA	ENSG00000273264.1	RP11-131L23.2	any_promoter	0.04537	0.08195	0	0	-0.60347
chr1	85968792	85968805	HNF1B_MA0153.2	9.77034	-	chr1	85968243	85969047	cc_1,cc_3	gene	85784163	86043933	-	center	54597	PeakInsideFeature	NA	ENSG00000153904.14	DDAH1	any_internal	0.01139	0.01179	0	0	-0.01574
chr1	85987650	85987663	HNF1B_MA0153.2	6.63726	+	chr1	85986846	85987712	cc_1,cc_3	gene	85784163	86043933	-	start	56654	PeakInsideFeature	NA	ENSG00000153904.14	DDAH1	any_internal	0.05423	0.0214	0	0	0.77112
chr1	85993209	85993222	HNF1B_MA0153.2	6.66518	-	chr1	85992733	85993327	cc_1,cc_3	gene	85784163	86043933	-	start	50903	PeakInsideFeature	NA	ENSG00000153904.14	DDAH1	any_internal	0.05507	0.08568	0	0	-0.46675
chr1	86043307	86043320	HNF1B_MA0153.2	7.1796	-	chr1	86041971	86043457	cc_1,cc_3	gene	86046443	86049645	+	start	3729	Upstream	NA	ENSG00000142871.11	CYR61	any_promoter	0.1547	0.16745	0	0	-0.09886
chr1	86071333	86071346	HNF1B_MA0153.2	10.62354	+	chr1	86071184	86072000	cc_1,cc_3	gene	86064813	86066417	+	end	5175	Downstream	NA	ENSG00000230285.1	RP11-290M5.2	distal_enhancer	0.11737	0.18163	0	0	-0.53721
chr1	86073369	86073382	HNF1B_MA0153.2	6.38913	-	chr1	86072586	86073514	cc_1,cc_3	gene	86064813	86066417	+	end	6633	Downstream	NA	ENSG00000230285.1	RP11-290M5.2	distal_enhancer	0.2035	0.17288	0	0	0.20751
chr1	86158002	86158015	HNF1B_MA0153.2	6.96921	+	chr1	86157514	86158766	cc_3	gene	86115105	86174116	-	center	13530	PeakInsideFeature	NA	ENSG00000117174.6	ZNHIT6	any_internal	0.03576	0.02914	0	0	0.16625
chr1	86174417	86174430	HNF1B_MA0153.2	9.18487	+	chr1	86173042	86174853	cc_1,cc_3	gene	86115105	86174116	-	start	169	OverlapStart	NA	ENSG00000117174.6	ZNHIT6	any_promoter	0.21737	0.2284	1	1	-0.06419
chr1	86174800	86174813	HNF1B_MA0153.2	9.18487	+	chr1	86173042	86174853	cc_1,cc_3	gene	86115105	86174116	-	start	169	OverlapStart	NA	ENSG00000117174.6	ZNHIT6	any_promoter	0.05109	0.04906	0	0	0.03898
chr1	86200791	86200804	HNF1B_MA0153.2	10.00535	+	chr1	86200432	86201279	cc_1,cc_3	gene	86194915	86622626	-	end	5940	PeakInsideFeature	NA	ENSG00000171502.10	COL24A1	any_internal	0.32945	0.39117	1	1	-0.23155
chr1	86315920	86315933	HNF1B_MA0153.2	11.95927	+	chr1	86315419	86316382	cc_1,cc_3	gene	86194915	86622626	-	center	92870	PeakInsideFeature	NA	ENSG00000171502.10	COL24A1	any_internal	0.06018	0.04137	0	0	0.35968
chr1	86350417	86350430	HNF1B_MA0153.2	7.30667	-	chr1	86350188	86350668	cc_1,cc_3	gene	86349362	86349481	-	start	947	Upstream	NA	ENSG00000201620.1	RNA5SP51	any_promoter	0.07486	0.08527	0	0	-0.14298
chr1	86965754	86965767	HNF1B_MA0153.2	6.60341	+	chr1	86965728	86965983	cc_3	gene	86934050	86965972	+	end	117	OverlapEnd	NA	ENSG00000016490.11	CLCA1	any_internal	0.02868	0.02864	0	0	0.00107
chr1	86971347	86971360	HNF1B_MA0153.2	8.77742	-	chr1	86971135	86971431	cc_3	gene	86934050	86965972	+	end	5311	Downstream	NA	ENSG00000016490.11	CLCA1	distal_enhancer	0.03311	0.04438	0	0	-0.25548
chr1	87206196	87206209	HNF1B_MA0153.2	8.14959	-	chr1	87205482	87206398	cc_1,cc_3	gene	87170258	87213867	+	end	7927	PeakInsideFeature	NA	ENSG00000097033.10	SH3GLB1	any_internal	0.03541	0.025	0	0	0.27255
chr1	87239858	87239871	HNF1B_MA0153.2	6.94483	-	chr1	87239638	87240832	cc_1,cc_3	gene	87250595	87251150	+	start	10360	Upstream	NA	ENSG00000230721.1	RP4-612B15.2	distal_enhancer	0.043	0.03342	0	0	0.21886
chr1	87240642	87240655	HNF1B_MA0153.2	10.86181	+	chr1	87239638	87240832	cc_1,cc_3	gene	87250595	87251150	+	start	10360	Upstream	NA	ENSG00000230721.1	RP4-612B15.2	distal_enhancer	0.05466	0.0337	0	0	0.44009
chr1	87454451	87454464	HNF1B_MA0153.2	10.44812	+	chr1	87453974	87454745	cc_1	gene	87458691	87634884	+	start	4332	Upstream	NA	ENSG00000267561.1	RP5-1052I5.2	any_promoter	0.07019	0.02328	0	0	0.97846
chr1	87454526	87454539	HNF1B_MA0153.2	10.24669	-	chr1	87453974	87454745	cc_1	gene	87458691	87634884	+	start	4332	Upstream	NA	ENSG00000267561.1	RP5-1052I5.2	any_promoter	0.02606	0.01049	0	0	0.52401
chr1	87456699	87456712	HNF1B_MA0153.2	7.04623	-	chr1	87456499	87457192	cc_1,cc_3	gene	87458691	87634884	+	start	1846	Upstream	NA	ENSG00000267561.1	RP5-1052I5.2	any_promoter	0.06304	0.09415	0	0	-0.43628
chr1	87550176	87550189	HNF1B_MA0153.2	6.27503	-	chr1	87550036	87550313	cc_3	gene	87458691	87634884	+	center	3387	PeakInsideFeature	NA	ENSG00000267561.1	RP5-1052I5.2	any_internal	0.03519	0.04191	0	0	-0.15255
chr1	87640753	87640766	HNF1B_MA0153.2	8.37417	-	chr1	87640521	87640874	cc_1,cc_3	gene	87458691	87634884	+	end	5813	Downstream	NA	ENSG00000267561.1	RP5-1052I5.2	distal_enhancer	0.07061	0.03782	0	0	0.60545
chr1	87758814	87758827	HNF1B_MA0153.2	7.5557	-	chr1	87758470	87758901	cc_1,cc_3	gene	87794150	87814606	+	start	35465	Upstream	NA	ENSG00000143013.8	LMO4	distal_enhancer	0.10368	0.10725	0	0	-0.03946
chr1	87769081	87769094	HNF1B_MA0153.2	9.08207	-	chr1	87768646	87769443	cc_1,cc_3	gene	87794150	87814606	+	start	25106	Upstream	NA	ENSG00000143013.8	LMO4	distal_enhancer	0.0693	0.0736	0	0	-0.06429
chr1	87776822	87776835	HNF1B_MA0153.2	7.64007	+	chr1	87776814	87777254	cc_3	gene	87794150	87814606	+	start	17116	Upstream	NA	ENSG00000143013.8	LMO4	distal_enhancer	0.01132	0.01809	0	0	-0.2462
chr1	88261783	88261796	HNF1B_MA0153.2	14.98642	-	chr1	88260654	88262612	cc_1,cc_3	NA	NA	NA	NA	NA	NA	NA	NA	NA	NA	NA	0.23484	0.18138	1	0	0.33223
chr1	88262141	88262154	HNF1B_MA0153.2	6.35434	+	chr1	88260654	88262612	cc_1,cc_3	NA	NA	NA	NA	NA	NA	NA	NA	NA	NA	NA	0.04455	0.03897	0	0	0.12054
chr1	88271797	88271810	HNF1B_MA0153.2	7.50239	+	chr1	88271311	88272611	cc_1,cc_3	NA	NA	NA	NA	NA	NA	NA	NA	NA	NA	NA	0.4079	0.58882	1	1	-0.50372
chr1	88394477	88394490	HNF1B_MA0153.2	7.4406	-	chr1	88394379	88394617	cc_3	gene	88365591	88371397	-	start	23101	Upstream	NA	ENSG00000224235.1	RP5-1027O11.1	distal_enhancer	0.03038	0.05413	0	0	-0.51437
chr1	88419796	88419809	HNF1B_MA0153.2	6.1961	-	chr1	88419336	88419842	cc_1,cc_3	gene	88365591	88371397	-	start	48192	Upstream	NA	ENSG00000224235.1	RP5-1027O11.1	distal_enhancer	0.03672	0.0176	0	0	0.53423
chr1	88422041	88422054	HNF1B_MA0153.2	6.53617	+	chr1	88421746	88422063	cc_1,cc_3	NA	NA	NA	NA	NA	NA	NA	NA	NA	NA	NA	0.03602	0.016	0	0	0.57294
chr1	88494774	88494787	HNF1B_MA0153.2	6.97965	-	chr1	88494739	88495225	cc_1,cc_3	NA	NA	NA	NA	NA	NA	NA	NA	NA	NA	NA	0.02258	0.01326	0	0	0.31406
chr1	88566382	88566395	HNF1B_MA0153.2	11.91381	-	chr1	88566126	88567089	cc_3	NA	NA	NA	NA	NA	NA	NA	NA	NA	NA	NA	0.01635	0.03996	0	0	-0.65087
chr1	88570078	88570091	HNF1B_MA0153.2	7.23327	+	chr1	88570054	88570290	cc_3	NA	NA	NA	NA	NA	NA	NA	NA	NA	NA	NA	0.02657	0.0256	0	0	0.02736
chr1	88570104	88570117	HNF1B_MA0153.2	9.19051	+	chr1	88570054	88570290	cc_3	NA	NA	NA	NA	NA	NA	NA	NA	NA	NA	NA	0.03216	0.04116	0	0	-0.21074
chr1	88616038	88616051	HNF1B_MA0153.2	7.4667	+	chr1	88615525	88616648	cc_1,cc_3	NA	NA	NA	NA	NA	NA	NA	NA	NA	NA	NA	0.03048	0.04965	0	0	-0.42776
chr1	88616067	88616080	HNF1B_MA0153.2	9.20068	-	chr1	88615525	88616648	cc_1,cc_3	NA	NA	NA	NA	NA	NA	NA	NA	NA	NA	NA	0.03108	0.04957	0	0	-0.41071
chr1	88616163	88616176	HNF1B_MA0153.2	8.43505	-	chr1	88615525	88616648	cc_1,cc_3	NA	NA	NA	NA	NA	NA	NA	NA	NA	NA	NA	0.04603	0.12826	0	0	-1.1088
chr1	88635025	88635038	HNF1B_MA0153.2	9.00022	-	chr1	88634848	88636195	cc_1,cc_3	NA	NA	NA	NA	NA	NA	NA	NA	NA	NA	NA	0.06441	0.1679	0	0	-1.1088
chr1	88635852	88635865	HNF1B_MA0153.2	9.75743	-	chr1	88634848	88636195	cc_1,cc_3	NA	NA	NA	NA	NA	NA	NA	NA	NA	NA	NA	0.08705	0.10095	0	0	-0.16862
chr1	88639822	88639835	HNF1B_MA0153.2	7.86585	-	chr1	88639567	88639911	cc_1,cc_3	NA	NA	NA	NA	NA	NA	NA	NA	NA	NA	NA	0.07194	0.11297	0	0	-0.50891
chr1	88646291	88646304	HNF1B_MA0153.2	8.94601	+	chr1	88646132	88646710	cc_1,cc_3	NA	NA	NA	NA	NA	NA	NA	NA	NA	NA	NA	0.69204	0.79341	1	1	-0.19075
chr1	88793354	88793367	HNF1B_MA0153.2	6.60537	-	chr1	88793283	88793936	cc_1,cc_3	gene	88778835	88778985	+	end	14624	Downstream	NA	ENSG00000270507.1	CTA-21C21.1	distal_enhancer	0.03023	0.02832	0	0	0.05072
chr1	88820935	88820948	HNF1B_MA0153.2	6.84829	+	chr1	88820780	88820980	cc_3	gene	88778835	88778985	+	end	41895	Downstream	NA	ENSG00000270507.1	CTA-21C21.1	distal_enhancer	0.03223	0.01461	0	0	0.53021
chr1	89127863	89127876	HNF1B_MA0153.2	11.95672	-	chr1	89127741	89128255	cc_1	gene	89003195	89150887	-	start	22889	PeakInsideFeature	NA	ENSG00000237505.2	RP11-76N22.2	any_internal	0.03913	0.01959	0	0	0.52366
chr1	89127922	89127935	HNF1B_MA0153.2	7.2151	-	chr1	89127741	89128255	cc_1	gene	89003195	89150887	-	start	22889	PeakInsideFeature	NA	ENSG00000237505.2	RP11-76N22.2	any_internal	0.02045	0.00816	0	0	0.4541
chr1	89267591	89267604	HNF1B_MA0153.2	7.64016	-	chr1	89267519	89267901	cc_1,cc_3	gene	89149904	89301938	+	end	34228	PeakInsideFeature	NA	ENSG00000065243.14	PKN2	any_internal	0.05931	0.05826	0	0	0.01807
chr1	89358021	89358034	HNF1B_MA0153.2	6.70078	-	chr1	89356346	89358700	cc_1,cc_3	gene	89318614	89357627	-	start	104	OverlapStart	NA	ENSG00000137947.7	GTF2B	any_promoter	0.02502	0.02694	0	0	-0.05427
chr1	89413548	89413561	HNF1B_MA0153.2	6.7407	-	chr1	89412597	89413798	cc_1,cc_3	gene	89401455	89458636	-	end	11742	PeakInsideFeature	NA	ENSG00000137944.12	CCBL2	any_internal	0.08701	0.03645	0	0	0.86548
chr1	89413617	89413630	HNF1B_MA0153.2	6.479	-	chr1	89412597	89413798	cc_1,cc_3	gene	89401455	89458636	-	end	11742	PeakInsideFeature	NA	ENSG00000137944.12	CCBL2	any_internal	0.08805	0.03202	0	0	0.98664
chr1	89511080	89511093	HNF1B_MA0153.2	7.52918	-	chr1	89510857	89511495	cc_1,cc_3	gene	89518001	89531043	-	end	6825	Downstream	NA	ENSG00000117228.9	GBP1	distal_enhancer	0.15892	0.19358	0	0	-0.24901
chr1	89592167	89592180	HNF1B_MA0153.2	8.51902	+	chr1	89591200	89592530	cc_1,cc_3	gene	89571814	89616139	-	center	2111	PeakInsideFeature	NA	ENSG00000162645.8	GBP2	any_internal	0.05297	0.06836	0	0	-0.25969
chr1	89751580	89751593	HNF1B_MA0153.2	6.63143	-	chr1	89751300	89752107	cc_3	gene	89755358	89756020	-	end	3655	Downstream	NA	ENSG00000238081.1	RP4-620F22.3	distal_enhancer	0.06315	0.04676	0	0	0.29655
chr1	89751855	89751868	HNF1B_MA0153.2	7.0905	-	chr1	89751300	89752107	cc_3	gene	89755358	89756020	-	end	3655	Downstream	NA	ENSG00000238081.1	RP4-620F22.3	distal_enhancer	0.03589	0.04196	0	0	-0.13696
chr1	89765464	89765477	HNF1B_MA0153.2	6.69151	-	chr1	89765183	89766199	cc_1,cc_3	gene	89755358	89756020	-	start	9671	Upstream	NA	ENSG00000238081.1	RP4-620F22.3	any_promoter	0.1757	0.14634	0	0	0.2281
chr1	89765620	89765633	HNF1B_MA0153.2	8.33586	-	chr1	89765183	89766199	cc_1,cc_3	gene	89755358	89756020	-	start	9671	Upstream	NA	ENSG00000238081.1	RP4-620F22.3	any_promoter	0.09284	0.11679	0	0	-0.2668
chr1	89873070	89873083	HNF1B_MA0153.2	7.13661	-	chr1	89872906	89874655	cc_1,cc_3	gene	89873237	89891802	+	start	543	OverlapStart	NA	ENSG00000225492.2	GBP1P1	any_promoter	0.11095	0.1503	0	0	-0.3666
chr1	89873235	89873248	HNF1B_MA0153.2	7.15039	+	chr1	89872906	89874655	cc_1,cc_3	gene	89873237	89891802	+	start	543	OverlapStart	NA	ENSG00000225492.2	GBP1P1	any_promoter	0.05961	0.06883	0	0	-0.14912
chr1	90109163	90109176	HNF1B_MA0153.2	6.89883	-	chr1	90108978	90109383	cc_3	gene	90095283	90141945	+	center	9434	PeakInsideFeature	NA	ENSG00000230735.1	RP11-413E1.4	any_internal	0.01117	0.00878	0	0	0.09845
chr1	90125330	90125343	HNF1B_MA0153.2	8.27804	+	chr1	90125267	90125613	cc_3	gene	90095283	90141945	+	center	6826	PeakInsideFeature	NA	ENSG00000230735.1	RP11-413E1.4	any_internal	0.04518	0.03443	0	0	0.23964
chr1	90185238	90185251	HNF1B_MA0153.2	6.99391	-	chr1	90185083	90185924	cc_1,cc_3	gene	90098630	90235462	+	center	18457	PeakInsideFeature	NA	ENSG00000171488.10	LRRC8C	any_internal	0.15972	0.15331	0	0	0.05093
chr1	90205572	90205585	HNF1B_MA0153.2	6.27632	-	chr1	90204426	90205781	cc_1,cc_3	gene	90098630	90235462	+	end	30359	PeakInsideFeature	NA	ENSG00000171488.10	LRRC8C	any_internal	0.03517	0.02894	0	0	0.15752
chr1	90228099	90228112	HNF1B_MA0153.2	9.70404	-	chr1	90227474	90229280	cc_1,cc_3	gene	90098630	90235462	+	end	7085	PeakInsideFeature	NA	ENSG00000171488.10	LRRC8C	any_internal	0.10309	0.14723	0	0	-0.427
chr1	90246368	90246381	HNF1B_MA0153.2	6.49645	+	chr1	90246316	90246588	cc_1,cc_3	gene	90254472	90256051	+	start	8020	Upstream	NA	ENSG00000231613.1	RP5-943J3.1	any_promoter	0.06031	0.06656	0	0	-0.10193
chr1	90247596	90247609	HNF1B_MA0153.2	10.69437	-	chr1	90247043	90247744	cc_1	gene	90254472	90256051	+	start	7079	Upstream	NA	ENSG00000231613.1	RP5-943J3.1	any_promoter	0.05963	0.01752	0	0	0.99197
chr1	90259953	90259966	HNF1B_MA0153.2	10.28771	-	chr1	90259940	90260463	cc_1,cc_3	gene	90098698	90398809	+	center	11448	PeakInsideFeature	NA	ENSG00000271949.1	RP11-302M6.4	any_internal	0.02983	0.02199	0	0	0.22234
chr1	90289536	90289549	HNF1B_MA0153.2	10.81592	-	chr1	90289178	90289867	cc_1,cc_3	gene	90285732	90286427	-	start	3095	Upstream	NA	ENSG00000272931.1	RP5-943J3.2	any_promoter	0.19011	0.18235	0	0	0.05299
chr1	90336915	90336928	HNF1B_MA0153.2	11.8966	+	chr1	90336473	90337099	cc_1,cc_3	gene	90286572	90402170	+	center	7585	PeakInsideFeature	NA	ENSG00000171492.10	LRRC8D	any_internal	0.06941	0.03202	0	0	0.72685
chr1	90337724	90337737	HNF1B_MA0153.2	9.51695	-	chr1	90337495	90338051	cc_1,cc_3	gene	90286572	90402170	+	center	6598	PeakInsideFeature	NA	ENSG00000171492.10	LRRC8D	any_internal	0.03654	0.02409	0	0	0.32572
chr1	90353184	90353197	HNF1B_MA0153.2	7.45277	-	chr1	90352866	90353381	cc_1,cc_3	gene	90286572	90402170	+	center	8752	PeakInsideFeature	NA	ENSG00000171492.10	LRRC8D	any_internal	0.01736	0.01762	0	0	-0.00882
chr1	90362280	90362293	HNF1B_MA0153.2	7.53526	+	chr1	90361728	90362323	cc_1,cc_3	gene	90286572	90402170	+	center	17654	PeakInsideFeature	NA	ENSG00000171492.10	LRRC8D	any_internal	0.02795	0.02013	0	0	0.23025
chr1	90416026	90416039	HNF1B_MA0153.2	6.73165	+	chr1	90415854	90416054	cc_1	gene	90405159	90405706	+	end	10248	Downstream	NA	ENSG00000272672.1	RP11-302M6.5	distal_enhancer	0.046	0.03254	0	0	0.30296
chr1	90510139	90510152	HNF1B_MA0153.2	10.0649	-	chr1	90509952	90510270	cc_1,cc_3	gene	90460670	90501090	+	end	9021	Downstream	NA	ENSG00000162664.12	ZNF326	distal_enhancer	0.10529	0.09514	0	0	0.11695
chr1	90639737	90639750	HNF1B_MA0153.2	6.85213	-	chr1	90639543	90640225	cc_1,cc_3	NA	NA	NA	NA	NA	NA	NA	NA	NA	NA	NA	0.03524	0.03681	0	0	-0.03708
chr1	90639919	90639932	HNF1B_MA0153.2	9.69321	+	chr1	90639543	90640225	cc_1,cc_3	NA	NA	NA	NA	NA	NA	NA	NA	NA	NA	NA	0.29162	0.20015	1	0	0.49175
chr1	90641640	90641653	HNF1B_MA0153.2	9.52744	+	chr1	90641248	90642491	cc_1,cc_3	NA	NA	NA	NA	NA	NA	NA	NA	NA	NA	NA	0.05006	0.06485	0	0	-0.25928
chr1	90669481	90669494	HNF1B_MA0153.2	7.31728	-	chr1	90669311	90670038	cc_1,cc_3	gene	90719013	90719117	-	end	49339	Downstream	NA	ENSG00000212459.1	RNU6-695P	distal_enhancer	0.04057	0.02224	0	0	0.47249
chr1	90676440	90676453	HNF1B_MA0153.2	8.34783	-	chr1	90676106	90677042	cc_1,cc_3	gene	90719013	90719117	-	end	42439	Downstream	NA	ENSG00000212459.1	RNU6-695P	distal_enhancer	0.05117	0.08332	0	0	-0.50765
chr1	90676628	90676641	HNF1B_MA0153.2	7.66704	-	chr1	90676106	90677042	cc_1,cc_3	gene	90719013	90719117	-	end	42439	Downstream	NA	ENSG00000212459.1	RNU6-695P	distal_enhancer	0.03852	0.0335	0	0	0.11865
chr1	90708496	90708509	HNF1B_MA0153.2	9.07252	-	chr1	90708488	90710010	cc_1,cc_3	gene	90719013	90719117	-	end	9764	Downstream	NA	ENSG00000212459.1	RNU6-695P	distal_enhancer	0.02644	0.02268	0	0	0.10937
chr1	90709084	90709097	HNF1B_MA0153.2	7.51778	-	chr1	90708488	90710010	cc_1,cc_3	gene	90719013	90719117	-	end	9764	Downstream	NA	ENSG00000212459.1	RNU6-695P	distal_enhancer	0.05634	0.12388	0	0	-0.87161
chr1	90725797	90725810	HNF1B_MA0153.2	6.62815	-	chr1	90725444	90726354	cc_1,cc_3	gene	90719013	90719117	-	start	6782	Upstream	NA	ENSG00000212459.1	RNU6-695P	any_promoter	0.17257	0.33709	0	1	-0.87378
chr1	91283100	91283113	HNF1B_MA0153.2	6.98379	-	chr1	91283075	91283737	cc_3	gene	91248542	91317207	-	center	532	PeakInsideFeature	NA	ENSG00000233593.2	RP4-665J23.1	any_internal	0.02562	0.02719	0	0	-0.04401
chr1	91283199	91283212	HNF1B_MA0153.2	11.18312	-	chr1	91283075	91283737	cc_3	gene	91248542	91317207	-	center	532	PeakInsideFeature	NA	ENSG00000233593.2	RP4-665J23.1	any_internal	0.03153	0.04257	0	0	-0.25711
chr1	91385354	91385367	HNF1B_MA0153.2	6.53959	+	chr1	91384762	91385738	cc_3	gene	91380858	91487829	-	end	4392	PeakInsideFeature	NA	ENSG00000122482.16	ZNF644	any_internal	0.02464	0.01906	0	0	0.1718
chr1	91388764	91388777	HNF1B_MA0153.2	6.68317	-	chr1	91388637	91388837	cc_3	gene	91380858	91487829	-	end	7879	PeakInsideFeature	NA	ENSG00000122482.16	ZNF644	any_internal	0.04605	0.03149	0	0	0.33051
chr1	91409645	91409658	HNF1B_MA0153.2	7.49162	+	chr1	91409473	91409817	cc_3	gene	91380858	91487829	-	center	24698	PeakInsideFeature	NA	ENSG00000122482.16	ZNF644	any_internal	0.02798	0.03234	0	0	-0.11396
chr1	91430078	91430091	HNF1B_MA0153.2	8.03503	-	chr1	91430061	91430300	cc_3	gene	91380858	91487829	-	center	4163	PeakInsideFeature	NA	ENSG00000122482.16	ZNF644	any_internal	0.0332	0.05738	0	0	-0.50082
chr1	91430126	91430139	HNF1B_MA0153.2	11.14091	-	chr1	91430061	91430300	cc_3	gene	91380858	91487829	-	center	4163	PeakInsideFeature	NA	ENSG00000122482.16	ZNF644	any_internal	0.06118	0.08404	0	0	-0.33921
chr1	91445654	91445667	HNF1B_MA0153.2	10.42814	-	chr1	91445583	91445788	cc_3	gene	91380858	91487829	-	center	11342	PeakInsideFeature	NA	ENSG00000122482.16	ZNF644	any_internal	0.04014	0.04964	0	0	-0.19623
chr1	91520608	91520621	HNF1B_MA0153.2	6.6901	-	chr1	91520439	91520755	cc_1	gene	91489475	91490361	+	end	30236	Downstream	NA	ENSG00000232393.1	RPL5P6	distal_enhancer	0.03408	0.0255	0	0	0.22613
chr1	91557496	91557509	HNF1B_MA0153.2	7.7032	+	chr1	91557365	91558385	cc_1,cc_3	NA	NA	NA	NA	NA	NA	NA	NA	NA	NA	NA	0.08806	0.02265	0	0	1.24545
chr1	91557956	91557969	HNF1B_MA0153.2	6.62822	+	chr1	91557365	91558385	cc_1,cc_3	NA	NA	NA	NA	NA	NA	NA	NA	NA	NA	NA	0.03094	0.01787	0	0	0.38342
chr1	91582362	91582375	HNF1B_MA0153.2	8.12983	-	chr1	91582218	91582584	cc_1,cc_3	NA	NA	NA	NA	NA	NA	NA	NA	NA	NA	NA	0.03664	0.03784	0	0	-0.02779
chr1	92051841	92051854	HNF1B_MA0153.2	6.54785	+	chr1	92051099	92052167	cc_1,cc_3	gene	92065727	92065878	+	start	14094	Upstream	NA	ENSG00000229067.1	RP11-91I11.1	distal_enhancer	0.14494	0.18784	0	0	-0.32464
chr1	92126758	92126771	HNF1B_MA0153.2	9.03864	-	chr1	92126718	92127082	cc_3	gene	92100567	92109639	+	end	17261	Downstream	NA	ENSG00000203914.3	HSP90B3P	distal_enhancer	0.03239	0.02693	0	0	0.14407
chr1	92126879	92126892	HNF1B_MA0153.2	7.04627	+	chr1	92126718	92127082	cc_3	gene	92100567	92109639	+	end	17261	Downstream	NA	ENSG00000203914.3	HSP90B3P	distal_enhancer	0.03972	0.04667	0	0	-0.14702
chr1	92126945	92126958	HNF1B_MA0153.2	9.06235	-	chr1	92126718	92127082	cc_3	gene	92100567	92109639	+	end	17261	Downstream	NA	ENSG00000203914.3	HSP90B3P	distal_enhancer	0.04105	0.03987	0	0	0.02598
chr1	92139775	92139788	HNF1B_MA0153.2	8.88411	+	chr1	92138933	92139931	cc_1,cc_3	gene	92145901	92371892	-	end	6469	Downstream	NA	ENSG00000069702.6	TGFBR3	distal_enhancer	0.03309	0.05974	0	0	-0.54427
chr1	92178887	92178900	HNF1B_MA0153.2	6.51245	-	chr1	92178532	92179450	cc_1,cc_3	gene	92145901	92371892	-	end	33090	PeakInsideFeature	NA	ENSG00000069702.6	TGFBR3	any_internal	0.18363	0.22746	0	1	-0.27503
chr1	92201945	92201958	HNF1B_MA0153.2	7.69577	+	chr1	92201692	92203117	cc_1,cc_3	gene	92145901	92371892	-	center	56492	PeakInsideFeature	NA	ENSG00000069702.6	TGFBR3	any_internal	0.30043	0.61631	1	1	-0.97854
chr1	92232210	92232223	HNF1B_MA0153.2	9.47794	-	chr1	92231907	92232572	cc_1,cc_3	gene	92145901	92371892	-	center	26657	PeakInsideFeature	NA	ENSG00000069702.6	TGFBR3	any_internal	0.05682	0.09213	0	0	-0.51725
chr1	92244861	92244874	HNF1B_MA0153.2	7.94203	-	chr1	92244468	92245574	cc_1,cc_3	gene	92145901	92371892	-	center	13875	PeakInsideFeature	NA	ENSG00000069702.6	TGFBR3	any_internal	0.06134	0.03327	0	0	0.56677
chr1	92293175	92293188	HNF1B_MA0153.2	9.45439	-	chr1	92292618	92294718	cc_1,cc_3	gene	92145901	92371892	-	center	34772	PeakInsideFeature	NA	ENSG00000069702.6	TGFBR3	any_internal	0.15434	0.2656	0	1	-0.69614
chr1	92293243	92293256	HNF1B_MA0153.2	6.79907	+	chr1	92292618	92294718	cc_1,cc_3	gene	92145901	92371892	-	center	34772	PeakInsideFeature	NA	ENSG00000069702.6	TGFBR3	any_internal	0.2218	0.51986	1	1	-1.14234
chr1	92293588	92293601	HNF1B_MA0153.2	9.1062	-	chr1	92292618	92294718	cc_1,cc_3	gene	92145901	92371892	-	center	34772	PeakInsideFeature	NA	ENSG00000069702.6	TGFBR3	any_internal	0.66596	1.05674	1	1	-0.64663
chr1	92545738	92545751	HNF1B_MA0153.2	6.58263	+	chr1	92545540	92546582	cc_1,cc_3	gene	92545861	92613393	+	start	200	OverlapStart	NA	ENSG00000189195.5	BTBD8	any_promoter	0.22772	0.35652	1	1	-0.5941
chr1	92561488	92561501	HNF1B_MA0153.2	6.5428	-	chr1	92561481	92562289	cc_1,cc_3	gene	92545861	92613393	+	start	16024	PeakInsideFeature	NA	ENSG00000189195.5	BTBD8	any_internal	0.02779	0.01875	0	0	0.27063
chr1	92781719	92781732	HNF1B_MA0153.2	7.35521	+	chr1	92781341	92781993	cc_1,cc_3	gene	92764521	92867613	+	start	17146	PeakInsideFeature	NA	ENSG00000122484.8	RPAP2	any_internal	0.0607	0.06002	0	0	0.01148
chr1	92785581	92785594	HNF1B_MA0153.2	6.90127	+	chr1	92785424	92785715	cc_3	gene	92764521	92867613	+	start	21048	PeakInsideFeature	NA	ENSG00000122484.8	RPAP2	any_internal	0.01822	0.01796	0	0	0.00869
chr1	92785624	92785637	HNF1B_MA0153.2	8.95885	+	chr1	92785424	92785715	cc_3	gene	92764521	92867613	+	start	21048	PeakInsideFeature	NA	ENSG00000122484.8	RPAP2	any_internal	0.02934	0.02682	0	0	0.06842
chr1	92876018	92876031	HNF1B_MA0153.2	7.55649	-	chr1	92875707	92876091	cc_3	gene	92867947	92868242	-	start	7657	Upstream	NA	ENSG00000242764.2	RN7SL824P	any_promoter	0.03528	0.02011	0	0	0.41773
chr1	93049956	93049969	HNF1B_MA0153.2	7.09228	+	chr1	93049359	93050144	cc_3	gene	93046032	93046378	-	start	3373	Upstream	NA	ENSG00000223787.2	RP4-593M8.1	any_promoter	0.01968	0.00769	0	0	0.45004
chr1	93050011	93050024	HNF1B_MA0153.2	7.00783	+	chr1	93049359	93050144	cc_3	gene	93046032	93046378	-	start	3373	Upstream	NA	ENSG00000223787.2	RP4-593M8.1	any_promoter	0.02371	0.01311	0	0	0.35353
chr1	93050623	93050636	HNF1B_MA0153.2	6.479	-	chr1	93050622	93050852	cc_3	gene	93046032	93046378	-	start	4359	Upstream	NA	ENSG00000223787.2	RP4-593M8.1	any_promoter	0.03524	0.021	0	0	0.38863
chr1	93175480	93175493	HNF1B_MA0153.2	7.15394	-	chr1	93175435	93176338	cc_1,cc_3	gene	93166375	93166491	-	start	9395	Upstream	NA	ENSG00000201317.1	RNU4-59P	any_promoter	0.04848	0.03956	0	0	0.18654
chr1	93176113	93176126	HNF1B_MA0153.2	9.38684	+	chr1	93175435	93176338	cc_1,cc_3	gene	93166375	93166491	-	start	9395	Upstream	NA	ENSG00000201317.1	RNU4-59P	any_promoter	0.03627	0.02024	0	0	0.43706
chr1	93177339	93177352	HNF1B_MA0153.2	9.41994	+	chr1	93176955	93177595	cc_1,cc_3	gene	92974252	93257961	-	center	61169	PeakInsideFeature	NA	ENSG00000067208.10	EVI5	any_internal	0.03579	0.01651	0	0	0.54969
chr1	93426174	93426187	HNF1B_MA0153.2	7.3956	-	chr1	93425958	93428385	cc_1,cc_3	gene	93307723	93427057	-	start	114	OverlapStart	NA	ENSG00000154511.7	FAM69A	any_promoter	0.31717	0.26364	1	1	0.24539
chr1	93441245	93441258	HNF1B_MA0153.2	6.30614	-	chr1	93441061	93441516	cc_1,cc_3	gene	93440385	93440680	-	start	608	Upstream	NA	ENSG00000239710.2	RN7SL692P	any_promoter	0.04572	0.03093	0	0	0.33816
chr1	93446540	93446553	HNF1B_MA0153.2	7.77983	+	chr1	93446101	93447261	cc_1,cc_3	gene	93440385	93440680	-	start	6001	Upstream	NA	ENSG00000239710.2	RN7SL692P	any_promoter	0.0628	0.05814	0	0	0.07862
chr1	93609605	93609618	HNF1B_MA0153.2	11.14869	-	chr1	93609461	93609924	cc_3	gene	93544791	93604638	+	end	5054	Downstream	NA	ENSG00000143033.13	MTF2	distal_enhancer	0.04383	0.09418	0	0	-0.79148
chr1	93741254	93741267	HNF1B_MA0153.2	11.48928	-	chr1	93740714	93741918	cc_1,cc_3	gene	93645475	93744287	+	end	2971	PeakInsideFeature	NA	ENSG00000122483.13	CCDC18	any_internal	0.62887	1.05177	1	1	-0.71958
chr1	93743180	93743193	HNF1B_MA0153.2	8.54306	-	chr1	93742717	93743364	cc_1,cc_3	gene	93645475	93744287	+	end	1247	PeakInsideFeature	NA	ENSG00000122483.13	CCDC18	any_internal	0.25648	0.27387	1	1	-0.08647
chr1	93899084	93899097	HNF1B_MA0153.2	6.93948	+	chr1	93898917	93900411	cc_1,cc_3	gene	93913687	94020218	+	start	14023	Upstream	NA	ENSG00000137942.12	FNBP1L	distal_enhancer	0.04909	0.02536	0	0	0.55643
chr1	93903762	93903775	HNF1B_MA0153.2	6.4537	-	chr1	93903477	93904059	cc_3	gene	93913687	94020218	+	start	9919	Upstream	NA	ENSG00000137942.12	FNBP1L	any_promoter	0.08679	0.15023	0	0	-0.64817
chr1	93907931	93907944	HNF1B_MA0153.2	7.21826	+	chr1	93907776	93908395	cc_1,cc_3	gene	93913687	94020218	+	start	5602	Upstream	NA	ENSG00000137942.12	FNBP1L	any_promoter	0.11064	0.0389	0	0	1.08515
chr1	93912996	93913009	HNF1B_MA0153.2	6.79223	+	chr1	93912552	93915261	cc_1,cc_3	gene	93913687	94020218	+	start	219	OverlapStart	NA	ENSG00000137942.12	FNBP1L	any_promoter	0.07904	0.07113	0	0	0.11401
chr1	94038661	94038674	HNF1B_MA0153.2	6.89602	+	chr1	94038344	94038677	cc_3	gene	94027346	94312706	-	end	11164	PeakInsideFeature	NA	ENSG00000137936.12	BCAR3	any_internal	0.05364	0.04212	0	0	0.22832
chr1	94057110	94057123	HNF1B_MA0153.2	10.44812	+	chr1	94056806	94058932	cc_1,cc_3	gene	94057755	94071130	+	start	114	OverlapStart	NA	ENSG00000224093.1	RP5-1033H22.2	any_promoter	0.30563	0.39127	1	1	-0.33225
chr1	94063919	94063932	HNF1B_MA0153.2	7.48176	-	chr1	94063236	94064328	cc_1,cc_3	gene	94057755	94071130	+	center	660	PeakInsideFeature	NA	ENSG00000224093.1	RP5-1033H22.2	any_internal	0.05267	0.07774	0	0	-0.40329
chr1	94070814	94070827	HNF1B_MA0153.2	7.3053	+	chr1	94070611	94071795	cc_1,cc_3	gene	94057755	94071130	+	end	73	OverlapEnd	NA	ENSG00000224093.1	RP5-1033H22.2	any_internal	0.09513	0.16993	0	0	-0.69807
chr1	94070994	94071007	HNF1B_MA0153.2	7.96668	+	chr1	94070611	94071795	cc_1,cc_3	gene	94057755	94071130	+	end	73	OverlapEnd	NA	ENSG00000224093.1	RP5-1033H22.2	any_internal	0.0706	0.16769	0	0	-1.01072
chr1	94075747	94075760	HNF1B_MA0153.2	7.36129	-	chr1	94075428	94075871	cc_3	gene	94027346	94312706	-	end	48303	PeakInsideFeature	NA	ENSG00000137936.12	BCAR3	any_internal	0.03765	0.08226	0	0	-0.77513
chr1	94079839	94079852	HNF1B_MA0153.2	7.01515	-	chr1	94079370	94080072	cc_1,cc_3	gene	94027346	94312706	-	end	52375	PeakInsideFeature	NA	ENSG00000137936.12	BCAR3	any_internal	0.25693	0.23372	1	1	0.12392
chr1	94083326	94083339	HNF1B_MA0153.2	7.62381	-	chr1	94082223	94083866	cc_1,cc_3	gene	94027346	94312706	-	end	55698	PeakInsideFeature	NA	ENSG00000137936.12	BCAR3	any_internal	0.84262	0.91793	1	1	-0.12008
chr1	94128458	94128471	HNF1B_MA0153.2	6.88585	+	chr1	94127524	94128591	cc_3	gene	94027346	94312706	-	center	41969	PeakInsideFeature	NA	ENSG00000137936.12	BCAR3	any_internal	0.02265	0.01129	0	0	0.39231
chr1	94138012	94138025	HNF1B_MA0153.2	7.58014	+	chr1	94137472	94138293	cc_1,cc_3	gene	94027346	94312706	-	center	32144	PeakInsideFeature	NA	ENSG00000137936.12	BCAR3	any_internal	0.15577	0.20554	0	0	-0.35075
chr1	94181341	94181354	HNF1B_MA0153.2	7.5058	-	chr1	94181016	94181555	cc_1	gene	94027346	94312706	-	center	11259	PeakInsideFeature	NA	ENSG00000137936.12	BCAR3	any_internal	0.04639	0.01785	0	0	0.73559
chr1	94242438	94242451	HNF1B_MA0153.2	6.23896	-	chr1	94242311	94242604	cc_1	gene	94218479	94241000	-	start	1457	Upstream	NA	ENSG00000230439.2	RP11-488P3.1	any_promoter	0.04871	0.01957	0	0	0.72499
chr1	94279577	94279590	HNF1B_MA0153.2	7.04623	+	chr1	94279555	94280239	cc_1,cc_3	gene	94027346	94312706	-	start	32809	PeakInsideFeature	NA	ENSG00000137936.12	BCAR3	any_internal	0.03342	0.03768	0	0	-0.10144
chr1	94283884	94283897	HNF1B_MA0153.2	7.68872	+	chr1	94283410	94284046	cc_3	gene	94027346	94312706	-	start	28978	PeakInsideFeature	NA	ENSG00000137936.12	BCAR3	any_internal	0.06501	0.0397	0	0	0.47593
chr1	94339681	94339694	HNF1B_MA0153.2	6.43853	-	chr1	94339673	94339945	cc_3	gene	94333372	94345474	-	center	386	PeakInsideFeature	NA	ENSG00000067334.9	DNTTIP2	any_internal	0.03353	0.04507	0	0	-0.25937
chr1	94412709	94412722	HNF1B_MA0153.2	7.09623	+	chr1	94412481	94413056	cc_1,cc_3	gene	94400034	94400800	-	start	11968	Upstream	NA	ENSG00000233129.1	RP5-837O21.2	distal_enhancer	0.04015	0.06564	0	0	-0.47599
chr1	94429363	94429376	HNF1B_MA0153.2	8.95731	+	chr1	94428636	94429918	cc_1,cc_3	gene	94400034	94400800	-	start	28477	Upstream	NA	ENSG00000233129.1	RP5-837O21.2	distal_enhancer	0.62766	0.71863	1	1	-0.18824
chr1	94496756	94496769	HNF1B_MA0153.2	6.927	+	chr1	94496703	94497000	cc_3	gene	94458392	94586688	-	center	25689	PeakInsideFeature	NA	ENSG00000198691.7	ABCA4	any_internal	0.03035	0.03225	0	0	-0.04864
chr1	94557715	94557728	HNF1B_MA0153.2	7.26727	+	chr1	94557375	94558389	cc_1,cc_3	gene	94458392	94586688	-	start	28806	PeakInsideFeature	NA	ENSG00000198691.7	ABCA4	any_internal	0.08673	0.04066	0	0	0.76636
chr1	94591603	94591616	HNF1B_MA0153.2	9.74087	+	chr1	94591447	94592013	cc_1,cc_3	gene	94458392	94586688	-	start	5042	Upstream	NA	ENSG00000198691.7	ABCA4	any_promoter	0.04927	0.04022	0	0	0.1873
chr1	94596842	94596855	HNF1B_MA0153.2	7.06277	-	chr1	94596492	94597412	cc_1,cc_3	gene	94458392	94586688	-	start	10264	Upstream	NA	ENSG00000198691.7	ABCA4	distal_enhancer	0.04682	0.03326	0	0	0.30159
chr1	94675223	94675236	HNF1B_MA0153.2	9.79149	-	chr1	94675081	94675368	cc_3	gene	94614543	94740624	-	center	2359	PeakInsideFeature	NA	ENSG00000137962.8	ARHGAP29	any_internal	0.07976	0.13666	0	0	-0.62557
chr1	94675346	94675359	HNF1B_MA0153.2	6.90105	-	chr1	94675081	94675368	cc_3	gene	94614543	94740624	-	center	2359	PeakInsideFeature	NA	ENSG00000137962.8	ARHGAP29	any_internal	0.02869	0.03258	0	0	-0.1008
chr1	94741851	94741864	HNF1B_MA0153.2	6.49755	-	chr1	94741784	94741984	cc_3	gene	94614543	94740624	-	start	1260	Upstream	NA	ENSG00000137962.8	ARHGAP29	any_promoter	0.0303	0.02379	0	0	0.18048
chr1	94766400	94766413	HNF1B_MA0153.2	8.11642	-	chr1	94765373	94766682	cc_1,cc_3	gene	94767593	94768578	+	start	1566	Upstream	NA	ENSG00000178596.10	GAPDHP29	any_promoter	0.04756	0.04242	0	0	0.1059
chr1	94768981	94768994	HNF1B_MA0153.2	6.52524	+	chr1	94768385	94769014	cc_3	gene	94767593	94768578	+	end	121	OverlapEnd	NA	ENSG00000178596.10	GAPDHP29	any_internal	0.03503	0.04515	0	0	-0.22454
chr1	94781327	94781340	HNF1B_MA0153.2	10.97875	+	chr1	94781255	94783278	cc_1,cc_3	gene	94784034	94790125	-	end	1768	Downstream	NA	ENSG00000236098.1	RP11-148B18.4	distal_enhancer	0.05716	0.1121	0	0	-0.73828
chr1	94781835	94781848	HNF1B_MA0153.2	6.47966	-	chr1	94781255	94783278	cc_1,cc_3	gene	94784034	94790125	-	end	1768	Downstream	NA	ENSG00000236098.1	RP11-148B18.4	distal_enhancer	0.15481	0.33145	0	1	-0.98698
chr1	94781928	94781941	HNF1B_MA0153.2	6.70928	+	chr1	94781255	94783278	cc_1,cc_3	gene	94784034	94790125	-	end	1768	Downstream	NA	ENSG00000236098.1	RP11-148B18.4	distal_enhancer	0.16373	0.32833	0	1	-0.90447
chr1	94782894	94782907	HNF1B_MA0153.2	9.12993	-	chr1	94781255	94783278	cc_1,cc_3	gene	94784034	94790125	-	end	1768	Downstream	NA	ENSG00000236098.1	RP11-148B18.4	distal_enhancer	0.58469	0.61702	1	1	-0.07453
chr1	94849732	94849745	HNF1B_MA0153.2	11.48432	+	chr1	94849201	94850765	cc_1,cc_3	gene	94871950	94872438	-	end	21967	Downstream	NA	ENSG00000232918.2	RP11-366L18.1	distal_enhancer	0.64942	0.84831	1	1	-0.37282
chr1	94850004	94850017	HNF1B_MA0153.2	6.90685	+	chr1	94849201	94850765	cc_1,cc_3	gene	94871950	94872438	-	end	21967	Downstream	NA	ENSG00000232918.2	RP11-366L18.1	distal_enhancer	0.1332	0.24703	0	1	-0.78178
chr1	95073973	95073986	HNF1B_MA0153.2	9.99772	+	chr1	95073632	95074303	cc_1,cc_3	gene	95086706	95089740	-	end	12739	Downstream	NA	ENSG00000235565.1	RP11-86H7.7	distal_enhancer	0.12513	0.07012	0	0	0.65804
chr1	95179637	95179650	HNF1B_MA0153.2	6.30152	-	chr1	95178970	95179953	cc_1,cc_3	gene	95104016	95285837	-	center	15465	PeakInsideFeature	NA	ENSG00000224081.3	LINC01057	any_internal	0.03074	0.02076	0	0	0.28427
chr1	95185848	95185861	HNF1B_MA0153.2	10.69187	-	chr1	95185573	95187159	cc_1,cc_3	gene	95104016	95285837	-	center	8560	PeakInsideFeature	NA	ENSG00000224081.3	LINC01057	any_internal	0.02861	0.02095	0	0	0.22216
chr1	95239719	95239732	HNF1B_MA0153.2	8.92869	-	chr1	95239098	95240421	cc_1,cc_3	gene	95104016	95285837	-	center	44833	PeakInsideFeature	NA	ENSG00000224081.3	LINC01057	any_internal	0.22117	0.14682	1	0	0.5186
chr1	95273930	95273943	HNF1B_MA0153.2	8.97935	-	chr1	95273687	95273975	cc_3	gene	95104016	95285837	-	start	12006	PeakInsideFeature	NA	ENSG00000224081.3	LINC01057	any_internal	0.0413	0.02881	0	0	0.30082
chr1	95286366	95286379	HNF1B_MA0153.2	6.97627	+	chr1	95284829	95287838	cc_1,cc_3	gene	95285897	95360802	+	start	436	OverlapStart	NA	ENSG00000143036.12	SLC44A3	any_promoter	0.04827	0.07582	0	0	-0.46015
chr1	95287326	95287339	HNF1B_MA0153.2	13.13916	+	chr1	95284829	95287838	cc_1,cc_3	gene	95285897	95360802	+	start	436	OverlapStart	NA	ENSG00000143036.12	SLC44A3	any_promoter	0.31061	0.38675	1	1	-0.29493
chr1	95321164	95321177	HNF1B_MA0153.2	9.23261	-	chr1	95319771	95321228	cc_1,cc_3	gene	95302303	95320982	-	start	483	OverlapStart	NA	ENSG00000237416.2	RP11-465K1.2	any_promoter	0.10182	0.09864	0	0	0.03662
chr1	95329721	95329734	HNF1B_MA0153.2	9.73426	+	chr1	95328502	95331300	cc_1,cc_3	gene	95302303	95320982	-	start	8919	Upstream	NA	ENSG00000237416.2	RP11-465K1.2	any_promoter	0.8059	0.96977	1	1	-0.25967
chr1	95407841	95407854	HNF1B_MA0153.2	6.35227	+	chr1	95406959	95408431	cc_1,cc_3	gene	95393121	95428826	+	center	3278	PeakInsideFeature	NA	ENSG00000235501.1	RP4-639F20.1	any_internal	0.25088	0.39426	1	1	-0.60369
chr1	95412906	95412919	HNF1B_MA0153.2	6.67343	+	chr1	95412564	95413348	cc_1,cc_3	gene	95393121	95428826	+	center	1983	PeakInsideFeature	NA	ENSG00000235501.1	RP4-639F20.1	any_internal	0.03838	0.03862	0	0	-0.00545
chr1	95439760	95439773	HNF1B_MA0153.2	6.64894	-	chr1	95438984	95440695	cc_1,cc_3	gene	95439962	95538501	-	end	123	OverlapEnd	NA	ENSG00000172339.9	ALG14	any_internal	0.03236	0.07591	0	0	-0.81427
chr1	95440069	95440082	HNF1B_MA0153.2	7.82122	+	chr1	95438984	95440695	cc_1,cc_3	gene	95439962	95538501	-	end	123	OverlapEnd	NA	ENSG00000172339.9	ALG14	any_internal	0.12511	0.19298	0	0	-0.53799
chr1	95491959	95491972	HNF1B_MA0153.2	6.67634	-	chr1	95491831	95492246	cc_1,cc_3	gene	95439962	95538501	-	center	2807	PeakInsideFeature	NA	ENSG00000172339.9	ALG14	any_internal	0.04157	0.02006	0	0	0.56238
chr1	95535083	95535096	HNF1B_MA0153.2	8.58408	-	chr1	95534735	95535260	cc_1,cc_3	gene	95439962	95538501	-	start	3504	PeakInsideFeature	NA	ENSG00000172339.9	ALG14	any_internal	0.29893	0.41178	1	1	-0.43115
chr1	95635037	95635050	HNF1B_MA0153.2	6.27906	+	chr1	95634854	95635476	cc_3	gene	95628774	95699538	-	end	6391	PeakInsideFeature	NA	ENSG00000226026.1	RP11-57H12.3	any_internal	0.01342	0.01757	0	0	-0.14775
chr1	95715221	95715234	HNF1B_MA0153.2	7.54889	+	chr1	95715069	95715770	cc_3	gene	95708780	95729610	-	center	3776	PeakInsideFeature	NA	ENSG00000228852.2	RP11-57H12.5	any_internal	0.0201	0.01442	0	0	0.19391
chr1	95940814	95940827	HNF1B_MA0153.2	10.08473	-	chr1	95940690	95941545	cc_3	gene	95940292	95944912	+	start	825	PeakInsideFeature	NA	ENSG00000233907.1	RP4-617C6.1	any_promoter	0.03188	0.01856	0	0	0.38443
chr1	96986243	96986256	HNF1B_MA0153.2	6.53126	+	chr1	96986143	96986768	cc_1,cc_3	NA	NA	NA	NA	NA	NA	NA	NA	NA	NA	NA	0.04263	0.01462	0	0	0.77049
chr1	97226322	97226335	HNF1B_MA0153.2	12.22022	+	chr1	97225949	97226382	cc_3	gene	97187220	97289294	+	center	12092	PeakInsideFeature	NA	ENSG00000117569.14	PTBP2	any_internal	0.02618	0.05638	0	0	-0.66844
chr1	97331178	97331191	HNF1B_MA0153.2	9.72048	+	chr1	97331146	97331891	cc_1,cc_3	gene	97368254	97368348	+	start	36736	Upstream	NA	ENSG00000212039.1	AL592205.1	distal_enhancer	0.04117	0.02476	0	0	0.41074
chr1	97635852	97635865	HNF1B_MA0153.2	6.5585	+	chr1	97635852	97636223	cc_1	gene	97561478	97788511	+	center	38957	PeakInsideFeature	NA	ENSG00000232878.1	DPYD-AS1	any_internal	0.03331	0.01103	0	0	0.69359
chr1	97991162	97991175	HNF1B_MA0153.2	8.16373	-	chr1	97991135	97991649	cc_1,cc_3	gene	97543298	98386605	-	center	26441	PeakInsideFeature	NA	ENSG00000188641.8	DPYD	any_internal	0.01586	0.0117	0	0	0.15466
chr1	98372581	98372594	HNF1B_MA0153.2	6.63792	+	chr1	98372464	98372756	cc_1,cc_3	gene	97543298	98386605	-	start	13995	PeakInsideFeature	NA	ENSG00000188641.8	DPYD	any_internal	0.09638	0.08181	0	0	0.18438
chr1	98372723	98372736	HNF1B_MA0153.2	6.29701	-	chr1	98372464	98372756	cc_1,cc_3	gene	97543298	98386605	-	start	13995	PeakInsideFeature	NA	ENSG00000188641.8	DPYD	any_internal	0.04512	0.03236	0	0	0.2895
chr1	98396214	98396227	HNF1B_MA0153.2	7.05245	+	chr1	98396076	98396351	cc_1,cc_3	gene	97543298	98386605	-	start	9608	Upstream	NA	ENSG00000188641.8	DPYD	any_promoter	0.10248	0.08299	0	0	0.23925
chr1	98396316	98396329	HNF1B_MA0153.2	11.44826	+	chr1	98396076	98396351	cc_1,cc_3	gene	97543298	98386605	-	start	9608	Upstream	NA	ENSG00000188641.8	DPYD	any_promoter	0.04774	0.04369	0	0	0.08258
chr1	98598963	98598976	HNF1B_MA0153.2	8.99927	+	chr1	98598748	98599263	cc_3	NA	NA	NA	NA	NA	NA	NA	NA	NA	NA	NA	0.03381	0.0444	0	0	-0.23864
chr1	98791373	98791386	HNF1B_MA0153.2	7.97515	-	chr1	98791293	98792071	cc_1,cc_3	gene	98838940	98839055	+	start	47258	Upstream	NA	ENSG00000221777.1	AL160056.1	distal_enhancer	0.03874	0.08289	0	0	-0.75871
chr1	98791840	98791853	HNF1B_MA0153.2	9.06235	+	chr1	98791293	98792071	cc_1,cc_3	gene	98838940	98839055	+	start	47258	Upstream	NA	ENSG00000221777.1	AL160056.1	distal_enhancer	0.55455	0.58303	1	1	-0.0692
chr1	98802502	98802515	HNF1B_MA0153.2	11.41362	-	chr1	98801907	98802561	cc_1,cc_3	gene	98838940	98839055	+	start	36706	Upstream	NA	ENSG00000221777.1	AL160056.1	distal_enhancer	0.06088	0.03695	0	0	0.47081
chr1	99143846	99143859	HNF1B_MA0153.2	8.97448	-	chr1	99142858	99143869	cc_1,cc_3	gene	99127235	99226056	+	start	16128	PeakInsideFeature	NA	ENSG00000162627.12	SNX7	any_internal	0.02468	0.02932	0	0	-0.12866
chr1	99171495	99171508	HNF1B_MA0153.2	10.47919	+	chr1	99171168	99171653	cc_3	gene	99127235	99226056	+	center	5235	PeakInsideFeature	NA	ENSG00000162627.12	SNX7	any_internal	0.05878	0.08111	0	0	-0.34066
chr1	99199206	99199219	HNF1B_MA0153.2	6.92366	-	chr1	99198505	99199753	cc_1,cc_3	gene	99127235	99226056	+	center	22484	PeakInsideFeature	NA	ENSG00000162627.12	SNX7	any_internal	0.26686	0.39431	1	1	-0.52265
chr1	99229320	99229333	HNF1B_MA0153.2	9.47206	-	chr1	99229154	99229609	cc_3	gene	99127235	99226056	+	end	3325	Downstream	NA	ENSG00000162627.12	SNX7	distal_enhancer	0.03019	0.06818	0	0	-0.75495
chr1	99247681	99247694	HNF1B_MA0153.2	6.86293	+	chr1	99247568	99247825	cc_3	gene	99127235	99226056	+	end	21640	Downstream	NA	ENSG00000162627.12	SNX7	distal_enhancer	0.0246	0.02014	0	0	0.13575
chr1	99406454	99406467	HNF1B_MA0153.2	6.49517	+	chr1	99406114	99406471	cc_3	gene	99355805	99470588	-	center	6904	PeakInsideFeature	NA	ENSG00000117598.7	LPPR5	any_internal	0.02952	0.01762	0	0	0.35479
chr1	99430517	99430530	HNF1B_MA0153.2	9.18667	+	chr1	99429877	99430555	cc_1,cc_3	gene	99355805	99470588	-	center	17020	PeakInsideFeature	NA	ENSG00000117598.7	LPPR5	any_internal	0.03246	0.01657	0	0	0.46642
chr1	99947244	99947257	HNF1B_MA0153.2	7.59551	+	chr1	99946807	99947264	cc_1,cc_3	gene	99937970	99999571	-	end	9065	PeakInsideFeature	NA	ENSG00000224445.2	RP11-413P11.1	any_internal	0.02216	0.02545	0	0	-0.09717
chr1	100111936	100111949	HNF1B_MA0153.2	9.58817	-	chr1	100110736	100112132	cc_1,cc_3	gene	100111498	100160097	+	start	64	OverlapStart	NA	ENSG00000099260.6	PALMD	any_promoter	0.23772	0.11188	1	0	0.9403
chr1	100138688	100138701	HNF1B_MA0153.2	7.80169	-	chr1	100137701	100138958	cc_1,cc_3	gene	100111498	100160097	+	center	2532	PeakInsideFeature	NA	ENSG00000099260.6	PALMD	any_internal	0.02267	0.01708	0	0	0.1797
chr1	100194521	100194534	HNF1B_MA0153.2	8.17327	-	chr1	100193213	100194709	cc_1,cc_3	gene	100174258	100232187	-	center	9261	PeakInsideFeature	NA	ENSG00000156869.8	FRRS1	any_internal	0.06499	0.04043	0	0	0.45944
chr1	100222377	100222390	HNF1B_MA0153.2	7.53278	+	chr1	100222239	100222518	cc_3	gene	100174258	100232187	-	start	9809	PeakInsideFeature	NA	ENSG00000156869.8	FRRS1	any_internal	0.04523	0.05123	0	0	-0.11817
chr1	100231875	100231888	HNF1B_MA0153.2	7.58685	-	chr1	100231595	100232399	cc_1,cc_3	gene	100174258	100232187	-	start	190	OverlapStart	NA	ENSG00000156869.8	FRRS1	any_promoter	0.14278	0.26279	0	1	-0.77822
chr1	100302202	100302215	HNF1B_MA0153.2	9.00873	+	chr1	100302034	100302299	cc_3	gene	100308165	100308317	+	start	5999	Upstream	NA	ENSG00000231996.1	RP4-581O6.1	any_promoter	0.04217	0.03386	0	0	0.19034
chr1	100654192	100654205	HNF1B_MA0153.2	7.51082	+	chr1	100653543	100655110	cc_1,cc_3	gene	100662371	100662607	+	start	8045	Upstream	NA	ENSG00000271415.1	RP11-305E17.7	any_promoter	0.07942	0.08656	0	0	-0.09537
chr1	100756164	100756177	HNF1B_MA0153.2	8.47726	-	chr1	100755933	100756239	cc_1,cc_3	gene	100731762	100758325	+	end	2239	PeakInsideFeature	NA	ENSG00000137996.8	RTCA	any_internal	0.04572	0.03096	0	0	0.33739
chr1	100758469	100758482	HNF1B_MA0153.2	7.30061	+	chr1	100758273	100758555	cc_3	gene	100731762	100758325	+	end	89	OverlapEnd	NA	ENSG00000137996.8	RTCA	any_internal	0.04886	0.04848	0	0	0.00744
chr1	100788467	100788480	HNF1B_MA0153.2	8.6309	+	chr1	100788100	100788604	cc_3	gene	100797359	100798173	-	end	9007	Downstream	NA	ENSG00000215871.2	RP5-837M10.1	distal_enhancer	0.04087	0.06402	0	0	-0.43415
chr1	100810031	100810044	HNF1B_MA0153.2	6.2817	+	chr1	100809489	100810044	cc_1,cc_3	gene	100810032	100810798	+	start	266	OverlapStart	NA	ENSG00000223906.1	RP5-837M10.2	any_promoter	0.03756	0.02183	0	0	0.41732
chr1	100865943	100865956	HNF1B_MA0153.2	6.45065	+	chr1	100865927	100866408	cc_1,cc_3	gene	100858588	100859582	-	start	6585	Upstream	NA	ENSG00000234332.1	BCAS2P2	any_promoter	0.04544	0.05431	0	0	-0.17096
chr1	100918488	100918501	HNF1B_MA0153.2	6.53067	+	chr1	100917931	100918501	cc_3	gene	100810583	100985833	+	center	20008	PeakInsideFeature	NA	ENSG00000079335.13	CDC14A	any_internal	0.02866	0.03027	0	0	-0.0426
chr1	101081827	101081840	HNF1B_MA0153.2	10.60673	-	chr1	101081153	101082244	cc_1,cc_3	gene	101092604	101106169	-	end	10906	Downstream	NA	ENSG00000230402.2	RP11-84O12.4	distal_enhancer	0.43801	0.50989	1	1	-0.20817
chr1	101089207	101089220	HNF1B_MA0153.2	8.52572	-	chr1	101088664	101089397	cc_1,cc_3	gene	101092604	101106169	-	end	3574	Downstream	NA	ENSG00000230402.2	RP11-84O12.4	distal_enhancer	0.28041	0.28888	1	1	-0.03946
chr1	101108012	101108025	HNF1B_MA0153.2	6.33587	-	chr1	101107949	101110038	cc_1,cc_3	gene	101092604	101106169	-	start	2824	Upstream	NA	ENSG00000230402.2	RP11-84O12.4	any_promoter	0.04398	0.01686	0	0	0.71976
chr1	101108805	101108818	HNF1B_MA0153.2	8.70676	+	chr1	101107949	101110038	cc_1,cc_3	gene	101092604	101106169	-	start	2824	Upstream	NA	ENSG00000230402.2	RP11-84O12.4	any_promoter	0.03221	0.06179	0	0	-0.60072
chr1	101109585	101109598	HNF1B_MA0153.2	12.4625	-	chr1	101107949	101110038	cc_1,cc_3	gene	101092604	101106169	-	start	2824	Upstream	NA	ENSG00000230402.2	RP11-84O12.4	any_promoter	0.15419	0.28521	0	1	-0.79154
chr1	101121683	101121696	HNF1B_MA0153.2	8.33334	+	chr1	101121394	101121947	cc_1,cc_3	gene	101117502	101117823	+	end	3847	Downstream	NA	ENSG00000224685.1	RP11-84O12.3	distal_enhancer	0.12617	0.27249	0	1	-0.97638
chr1	101123697	101123710	HNF1B_MA0153.2	6.45327	+	chr1	101123460	101124624	cc_1,cc_3	gene	101117502	101117823	+	end	6219	Downstream	NA	ENSG00000224685.1	RP11-84O12.3	distal_enhancer	0.10237	0.12277	0	0	-0.21423
chr1	101124087	101124100	HNF1B_MA0153.2	6.21753	-	chr1	101123460	101124624	cc_1,cc_3	gene	101117502	101117823	+	end	6219	Downstream	NA	ENSG00000224685.1	RP11-84O12.3	distal_enhancer	0.07618	0.12261	0	0	-0.54459
chr1	101124574	101124587	HNF1B_MA0153.2	6.54136	+	chr1	101123460	101124624	cc_1,cc_3	gene	101117502	101117823	+	end	6219	Downstream	NA	ENSG00000224685.1	RP11-84O12.3	distal_enhancer	0.04216	0.05177	0	0	-0.19277
chr1	101149462	101149475	HNF1B_MA0153.2	7.28688	+	chr1	101149262	101150108	cc_1,cc_3	gene	101117502	101117823	+	end	31862	Downstream	NA	ENSG00000224685.1	RP11-84O12.3	distal_enhancer	0.02209	0.02024	0	0	0.05774
chr1	101193016	101193029	HNF1B_MA0153.2	8.86076	+	chr1	101192695	101193343	cc_3	gene	101185297	101204601	+	center	1930	PeakInsideFeature	NA	ENSG00000162692.6	VCAM1	any_internal	0.02987	0.05652	0	0	-0.5706
chr1	101199821	101199834	HNF1B_MA0153.2	6.65053	+	chr1	101199667	101201178	cc_3	gene	101185297	101204601	+	end	4179	PeakInsideFeature	NA	ENSG00000162692.6	VCAM1	any_internal	0.05939	0.08505	0	0	-0.38277
chr1	101200584	101200597	HNF1B_MA0153.2	6.90127	-	chr1	101199667	101201178	cc_3	gene	101185297	101204601	+	end	4179	PeakInsideFeature	NA	ENSG00000162692.6	VCAM1	any_internal	0.08865	0.14203	0	0	-0.55526
chr1	101202885	101202898	HNF1B_MA0153.2	8.18536	+	chr1	101202321	101202938	cc_1,cc_3	gene	101185297	101204601	+	end	1972	PeakInsideFeature	NA	ENSG00000162692.6	VCAM1	any_internal	0.02761	0.03866	0	0	-0.27475
chr1	101202905	101202918	HNF1B_MA0153.2	6.91552	+	chr1	101202321	101202938	cc_1,cc_3	gene	101185297	101204601	+	end	1972	PeakInsideFeature	NA	ENSG00000162692.6	VCAM1	any_internal	0.02627	0.02765	0	0	-0.03827
chr1	101205042	101205055	HNF1B_MA0153.2	6.32116	-	chr1	101204970	101205824	cc_1,cc_3	gene	101185297	101204601	+	end	796	Downstream	NA	ENSG00000162692.6	VCAM1	distal_enhancer	0.06007	0.04184	0	0	0.34765
chr1	101313260	101313273	HNF1B_MA0153.2	6.44085	+	chr1	101312970	101313669	cc_1,cc_3	gene	101337942	101361554	-	end	24623	Downstream	NA	ENSG00000162694.9	EXTL2	distal_enhancer	0.10185	0.08157	0	0	0.25119
chr1	101408443	101408456	HNF1B_MA0153.2	11.14091	-	chr1	101408000	101409195	cc_1,cc_3	gene	101406572	101407551	-	start	1046	Upstream	NA	ENSG00000230946.3	HNRNPA1P68	any_promoter	0.30979	0.36502	1	1	-0.22025
chr1	101469058	101469071	HNF1B_MA0153.2	6.75791	-	chr1	101468092	101469106	cc_1,cc_3	gene	101455178	101491644	-	center	4812	PeakInsideFeature	NA	ENSG00000117543.15	DPH5	any_internal	0.03127	0.01697	0	0	0.42246
chr1	101578072	101578085	HNF1B_MA0153.2	6.18726	-	chr1	101577509	101578254	cc_1,cc_3	gene	101598708	101598895	+	start	20827	Upstream	NA	ENSG00000252765.1	SCARNA16	distal_enhancer	0.06784	0.04456	0	0	0.41616
chr1	101603261	101603274	HNF1B_MA0153.2	9.04723	+	chr1	101602355	101603316	cc_1,cc_3	gene	101598708	101598895	+	end	3940	Downstream	NA	ENSG00000252765.1	SCARNA16	distal_enhancer	0.04991	0.01945	0	0	0.75215
chr1	101644602	101644615	HNF1B_MA0153.2	7.15643	-	chr1	101644470	101644966	cc_3	gene	101656075	101656550	+	start	11357	Upstream	NA	ENSG00000271578.1	RP5-1033H2.1	distal_enhancer	0.03281	0.02746	0	0	0.13994
chr1	101716565	101716578	HNF1B_MA0153.2	8.19699	-	chr1	101716449	101716684	cc_3	gene	101721829	101722172	+	start	5263	Upstream	NA	ENSG00000228399.1	RP4-575N6.2	any_promoter	0.04706	0.03708	0	0	0.21487
chr1	101749897	101749910	HNF1B_MA0153.2	7.19742	+	chr1	101749663	101749943	cc_3	gene	101736430	101736919	-	start	12884	Upstream	NA	ENSG00000173810.9	PPIAP7	distal_enhancer	0.03859	0.03527	0	0	0.07728
chr1	101764493	101764506	HNF1B_MA0153.2	6.42525	-	chr1	101764276	101764544	cc_3	gene	101788892	101855859	+	start	24482	Upstream	NA	ENSG00000231671.1	RP11-157N3.1	distal_enhancer	0.03867	0.03281	0	0	0.13915
chr1	101782499	101782512	HNF1B_MA0153.2	7.7135	+	chr1	101782431	101782652	cc_3	gene	101788892	101855859	+	start	6351	Upstream	NA	ENSG00000231671.1	RP11-157N3.1	any_promoter	0.0239	0.02206	0	0	0.05526
chr1	101782519	101782532	HNF1B_MA0153.2	6.27408	+	chr1	101782431	101782652	cc_3	gene	101788892	101855859	+	start	6351	Upstream	NA	ENSG00000231671.1	RP11-157N3.1	any_promoter	0.02079	0.02472	0	0	-0.11864
chr1	101796144	101796157	HNF1B_MA0153.2	8.60911	-	chr1	101795980	101796924	cc_1,cc_3	gene	101788892	101855859	+	start	7560	PeakInsideFeature	NA	ENSG00000231671.1	RP11-157N3.1	any_internal	0.14824	0.18675	0	0	-0.2895
chr1	101972313	101972326	HNF1B_MA0153.2	7.09559	-	chr1	101972174	101972407	cc_1	NA	NA	NA	NA	NA	NA	NA	NA	NA	NA	NA	0.12389	0.10251	0	0	0.22353
chr1	104032674	104032687	HNF1B_MA0153.2	6.22149	-	chr1	104032549	104032921	cc_1,cc_3	gene	103960700	104068105	-	center	18333	PeakInsideFeature	NA	ENSG00000224613.2	RP11-153F1.1	any_internal	0.08708	0.0915	0	0	-0.05577
chr1	104032751	104032764	HNF1B_MA0153.2	6.6327	-	chr1	104032549	104032921	cc_1,cc_3	gene	103960700	104068105	-	center	18333	PeakInsideFeature	NA	ENSG00000224613.2	RP11-153F1.1	any_internal	0.04034	0.06442	0	0	-0.45226
chr1	104034804	104034817	HNF1B_MA0153.2	8.62594	+	chr1	104034655	104034983	cc_3	gene	103960700	104068105	-	center	20417	PeakInsideFeature	NA	ENSG00000224613.2	RP11-153F1.1	any_internal	0.04124	0.03784	0	0	0.07595
chr1	104068472	104068485	HNF1B_MA0153.2	8.04492	-	chr1	104067467	104069103	cc_1,cc_3	gene	104068312	104097861	+	start	27	OverlapStart	NA	ENSG00000185946.11	RNPC3	any_promoter	0.41928	0.4111	1	1	0.02681
chr1	104166079	104166092	HNF1B_MA0153.2	6.479	-	chr1	104165866	104166266	cc_3	gene	104159998	104168402	+	center	1866	PeakInsideFeature	NA	ENSG00000243480.3	AMY2A	any_internal	0.04042	0.01685	0	0	0.64373
chr1	104893125	104893138	HNF1B_MA0153.2	6.479	-	chr1	104892974	104893399	cc_1	NA	NA	NA	NA	NA	NA	NA	NA	NA	NA	NA	0.03373	0.01334	0	0	0.61443
chr1	105137138	105137151	HNF1B_MA0153.2	8.29724	+	chr1	105136795	105137311	cc_3	NA	NA	NA	NA	NA	NA	NA	NA	NA	NA	NA	0.02885	0.01291	0	0	0.50566
chr1	105159444	105159457	HNF1B_MA0153.2	7.59054	-	chr1	105159202	105159696	cc_1,cc_3	NA	NA	NA	NA	NA	NA	NA	NA	NA	NA	NA	0.0309	0.01395	0	0	0.52052
chr1	106002592	106002605	HNF1B_MA0153.2	10.30843	-	chr1	106002237	106002625	cc_3	gene	105976615	105977443	+	end	24988	Downstream	NA	ENSG00000225036.1	RP11-414B7.1	distal_enhancer	0.02679	0.01421	0	0	0.40089
chr1	106175519	106175532	HNF1B_MA0153.2	9.54754	+	chr1	106174678	106175856	cc_1,cc_3	gene	106130196	106161580	-	start	13687	Upstream	NA	ENSG00000230768.3	RP11-251P6.1	distal_enhancer	0.03049	0.02258	0	0	0.2216
chr1	106901393	106901406	HNF1B_MA0153.2	7.95023	-	chr1	106901235	106901564	cc_1	NA	NA	NA	NA	NA	NA	NA	NA	NA	NA	NA	0.03855	0.01526	0	0	0.65773
chr1	106961624	106961637	HNF1B_MA0153.2	8.12358	+	chr1	106961441	106961819	cc_1	NA	NA	NA	NA	NA	NA	NA	NA	NA	NA	NA	0.03214	0.01691	0	0	0.44663
chr1	108133131	108133144	HNF1B_MA0153.2	8.31344	+	chr1	108132702	108133148	cc_3	gene	108113781	108507766	-	end	19144	PeakInsideFeature	NA	ENSG00000134215.11	VAV3	any_internal	0.03499	0.01616	0	0	0.54279
chr1	108152642	108152655	HNF1B_MA0153.2	10.10452	-	chr1	108152049	108152806	cc_3	gene	108113781	108507766	-	end	38646	PeakInsideFeature	NA	ENSG00000134215.11	VAV3	any_internal	0.07978	0.10473	0	0	-0.30798
chr1	108186137	108186150	HNF1B_MA0153.2	7.17169	-	chr1	108186000	108187553	cc_1,cc_3	gene	108113781	108507766	-	end	72995	PeakInsideFeature	NA	ENSG00000134215.11	VAV3	any_internal	0.10531	0.10384	0	0	0.01636
chr1	108186249	108186262	HNF1B_MA0153.2	10.02268	-	chr1	108186000	108187553	cc_1,cc_3	gene	108113781	108507766	-	end	72995	PeakInsideFeature	NA	ENSG00000134215.11	VAV3	any_internal	0.04939	0.14801	0	0	-1.21698
chr1	108186760	108186773	HNF1B_MA0153.2	7.78021	-	chr1	108186000	108187553	cc_1,cc_3	gene	108113781	108507766	-	end	72995	PeakInsideFeature	NA	ENSG00000134215.11	VAV3	any_internal	0.06997	0.09723	0	0	-0.36384
chr1	108187326	108187339	HNF1B_MA0153.2	7.19318	+	chr1	108186000	108187553	cc_1,cc_3	gene	108113781	108507766	-	end	72995	PeakInsideFeature	NA	ENSG00000134215.11	VAV3	any_internal	0.03217	0.09479	0	0	-1.06635
chr1	108207823	108207836	HNF1B_MA0153.2	8.47884	-	chr1	108207565	108208598	cc_1,cc_3	gene	108113781	108507766	-	end	94300	PeakInsideFeature	NA	ENSG00000134215.11	VAV3	any_internal	0.05266	0.09396	0	0	-0.61483
chr1	108225944	108225957	HNF1B_MA0153.2	9.69324	-	chr1	108225520	108226615	cc_1,cc_3	gene	108113781	108507766	-	center	84706	PeakInsideFeature	NA	ENSG00000134215.11	VAV3	any_internal	0.34529	0.63613	1	1	-0.83617
chr1	108230770	108230783	HNF1B_MA0153.2	7.54975	-	chr1	108230655	108232168	cc_1,cc_3	gene	108113781	108507766	-	center	79362	PeakInsideFeature	NA	ENSG00000134215.11	VAV3	any_internal	0.13996	0.17772	0	0	-0.29727
chr1	108235757	108235770	HNF1B_MA0153.2	8.48204	-	chr1	108235627	108235961	cc_3	gene	108113781	108507766	-	center	74979	PeakInsideFeature	NA	ENSG00000134215.11	VAV3	any_internal	0.03577	0.06229	0	0	-0.52201
chr1	108325131	108325144	HNF1B_MA0153.2	7.4635	+	chr1	108324862	108325363	cc_1,cc_3	gene	108318795	108318878	-	start	6234	Upstream	NA	ENSG00000265536.1	AL591042.1	any_promoter	0.02735	0.03397	0	0	-0.1716
chr1	108413672	108413685	HNF1B_MA0153.2	9.66466	+	chr1	108413316	108414510	cc_1,cc_3	gene	108113781	108507766	-	start	93853	PeakInsideFeature	NA	ENSG00000134215.11	VAV3	any_internal	0.0269	0.02897	0	0	-0.05636
chr1	108413760	108413773	HNF1B_MA0153.2	6.44434	+	chr1	108413316	108414510	cc_1,cc_3	gene	108113781	108507766	-	start	93853	PeakInsideFeature	NA	ENSG00000134215.11	VAV3	any_internal	0.02726	0.02728	0	0	-0.00055
chr1	108543212	108543225	HNF1B_MA0153.2	7.35441	+	chr1	108542959	108544016	cc_1,cc_3	gene	108507064	108537229	+	end	6258	Downstream	NA	ENSG00000230489.1	VAV3-AS1	distal_enhancer	0.07858	0.05242	0	0	0.41967
chr1	108543930	108543943	HNF1B_MA0153.2	6.35342	+	chr1	108542959	108544016	cc_1,cc_3	gene	108507064	108537229	+	end	6258	Downstream	NA	ENSG00000230489.1	VAV3-AS1	distal_enhancer	0.02517	0.02507	0	0	0.00287
chr1	108579627	108579640	HNF1B_MA0153.2	11.54459	-	chr1	108579586	108580101	cc_3	gene	108561274	108561393	-	start	18450	Upstream	NA	ENSG00000264753.1	AL390036.1	distal_enhancer	0.01936	0.01225	0	0	0.25163
chr1	108593196	108593209	HNF1B_MA0153.2	8.99463	+	chr1	108592819	108593215	cc_1,cc_3	gene	108614103	108617141	+	start	21086	Upstream	NA	ENSG00000226822.1	RP11-356N1.2	distal_enhancer	0.06054	0.06536	0	0	-0.07903
chr1	108594864	108594877	HNF1B_MA0153.2	11.34709	-	chr1	108594449	108595034	cc_1,cc_3	gene	108614103	108617141	+	start	19362	Upstream	NA	ENSG00000226822.1	RP11-356N1.2	distal_enhancer	0.18697	0.19109	0	0	-0.02776
chr1	108725051	108725064	HNF1B_MA0153.2	6.82426	-	chr1	108725038	108725423	cc_1,cc_3	gene	108676657	108743471	-	center	15166	PeakInsideFeature	NA	ENSG00000085491.11	SLC25A24	any_internal	0.02443	0.02598	0	0	-0.04449
chr1	109048186	109048199	HNF1B_MA0153.2	7.7032	+	chr1	109048133	109048468	cc_1	gene	109051195	109051865	+	start	2895	Upstream	NA	ENSG00000226483.2	RP5-964H19.2	any_promoter	0.02557	0.01537	0	0	0.32455
chr1	109133745	109133758	HNF1B_MA0153.2	6.19734	-	chr1	109133133	109135248	cc_1,cc_3	gene	109102710	109187522	+	center	10926	PeakInsideFeature	NA	ENSG00000162636.11	FAM102B	any_internal	0.07009	0.09617	0	0	-0.34946
chr1	109133933	109133946	HNF1B_MA0153.2	7.55763	-	chr1	109133133	109135248	cc_1,cc_3	gene	109102710	109187522	+	center	10926	PeakInsideFeature	NA	ENSG00000162636.11	FAM102B	any_internal	0.05917	0.04198	0	0	0.3293
chr1	109134106	109134119	HNF1B_MA0153.2	6.62459	-	chr1	109133133	109135248	cc_1,cc_3	gene	109102710	109187522	+	center	10926	PeakInsideFeature	NA	ENSG00000162636.11	FAM102B	any_internal	0.03111	0.0249	0	0	0.16902
chr1	109134943	109134956	HNF1B_MA0153.2	7.89145	+	chr1	109133133	109135248	cc_1,cc_3	gene	109102710	109187522	+	center	10926	PeakInsideFeature	NA	ENSG00000162636.11	FAM102B	any_internal	0.03958	0.02493	0	0	0.37077
chr1	109152125	109152138	HNF1B_MA0153.2	7.57668	+	chr1	109152125	109152895	cc_1,cc_3	gene	109102710	109187522	+	center	7394	PeakInsideFeature	NA	ENSG00000162636.11	FAM102B	any_internal	0.02663	0.02012	0	0	0.19419
chr1	109346594	109346607	HNF1B_MA0153.2	12.96999	+	chr1	109346273	109346670	cc_3	gene	109289295	109352148	+	end	5677	PeakInsideFeature	NA	ENSG00000116266.6	STXBP3	any_internal	0.01326	0.01953	0	0	-0.21861
chr1	109435504	109435517	HNF1B_MA0153.2	9.30244	-	chr1	109435435	109436143	cc_1,cc_3	gene	109358519	109506106	-	center	3477	PeakInsideFeature	NA	ENSG00000162641.14	AKNAD1	any_internal	0.04232	0.0621	0	0	-0.37133
chr1	109490842	109490855	HNF1B_MA0153.2	7.5215	-	chr1	109490425	109491020	cc_3	gene	109472129	109506111	-	center	1602	PeakInsideFeature	NA	ENSG00000121940.11	CLCC1	any_internal	0.01957	0.01983	0	0	-0.00838
chr1	109593060	109593073	HNF1B_MA0153.2	6.6104	-	chr1	109592909	109593396	cc_1,cc_3	gene	109512835	109584850	-	start	8302	Upstream	NA	ENSG00000085433.11	WDR47	any_promoter	0.03929	0.05964	0	0	-0.39641
chr1	109596485	109596498	HNF1B_MA0153.2	8.54306	+	chr1	109596454	109596655	cc_3	gene	109589449	109590104	+	end	6450	Downstream	NA	ENSG00000228054.2	RANP5	distal_enhancer	0.03355	0.02779	0	0	0.14924
chr1	109603501	109603514	HNF1B_MA0153.2	8.62706	+	chr1	109603420	109603672	cc_3	gene	109605107	109618624	-	end	1561	Downstream	NA	ENSG00000197780.5	TAF13	distal_enhancer	0.03591	0.03704	0	0	-0.02649
chr1	109618236	109618249	HNF1B_MA0153.2	7.08639	+	chr1	109618154	109619424	cc_1,cc_3	gene	109605107	109618624	-	start	165	OverlapStart	NA	ENSG00000197780.5	TAF13	any_promoter	0.08901	0.0854	0	0	0.04639
chr1	109618991	109619004	HNF1B_MA0153.2	6.87532	+	chr1	109618154	109619424	cc_1,cc_3	gene	109605107	109618624	-	start	165	OverlapStart	NA	ENSG00000197780.5	TAF13	any_promoter	0.03761	0.05468	0	0	-0.34752
chr1	109635786	109635799	HNF1B_MA0153.2	7.31177	-	chr1	109635633	109635867	cc_3	gene	109630592	109633480	-	start	2270	Upstream	NA	ENSG00000273382.1	RP5-1065J22.8	any_promoter	0.03276	0.07434	0	0	-0.78165
chr1	109693458	109693471	HNF1B_MA0153.2	6.78081	+	chr1	109692479	109694460	cc_1,cc_3	gene	109656300	109749401	+	center	9381	PeakInsideFeature	NA	ENSG00000116299.12	KIAA1324	any_internal	0.03974	0.03907	0	0	0.01499
chr1	109693733	109693746	HNF1B_MA0153.2	6.60249	+	chr1	109692479	109694460	cc_1,cc_3	gene	109656300	109749401	+	center	9381	PeakInsideFeature	NA	ENSG00000116299.12	KIAA1324	any_internal	0.04375	0.02206	0	0	0.54625
chr1	109724096	109724109	HNF1B_MA0153.2	12.50365	+	chr1	109723439	109724741	cc_1,cc_3	gene	109656300	109749401	+	center	21240	PeakInsideFeature	NA	ENSG00000116299.12	KIAA1324	any_internal	0.50269	0.58493	1	1	-0.20893
chr1	109913756	109913769	HNF1B_MA0153.2	7.04016	-	chr1	109913275	109914429	cc_1,cc_3	gene	109852191	109940573	-	center	17470	PeakInsideFeature	NA	ENSG00000134243.7	SORT1	any_internal	0.06654	0.05726	0	0	0.1541
chr1	109916081	109916094	HNF1B_MA0153.2	6.89034	+	chr1	109915541	109916150	cc_1,cc_3	gene	109852191	109940573	-	center	19463	PeakInsideFeature	NA	ENSG00000134243.7	SORT1	any_internal	0.05748	0.01635	0	0	0.99507
chr1	110008369	110008382	HNF1B_MA0153.2	12.08299	+	chr1	110008268	110008520	cc_3	gene	110009179	110024759	+	start	785	Upstream	NA	ENSG00000143028.7	SYPL2	any_promoter	0.01171	0.0143	0	0	-0.09819
chr1	110016579	110016592	HNF1B_MA0153.2	7.21899	+	chr1	110016370	110016699	cc_1	gene	110026100	110035426	+	start	9566	Upstream	NA	ENSG00000162650.11	ATXN7L2	any_promoter	0.05834	0.01969	0	0	0.89812
chr1	110042363	110042376	HNF1B_MA0153.2	8.16373	-	chr1	110041796	110042917	cc_1,cc_3	gene	110036673	110045554	+	center	1243	PeakInsideFeature	NA	ENSG00000174151.10	CYB561D1	any_internal	0.3298	0.37271	1	1	-0.16468
chr1	110089135	110089148	HNF1B_MA0153.2	6.24356	-	chr1	110088855	110089885	cc_1,cc_3	gene	110091232	110136975	+	start	1862	Upstream	NA	ENSG00000065135.7	GNAI3	any_promoter	0.34353	0.27801	1	1	0.28236
chr1	110110629	110110642	HNF1B_MA0153.2	9.06235	-	chr1	110110454	110111151	cc_3	gene	110091232	110136975	+	center	3301	PeakInsideFeature	NA	ENSG00000065135.7	GNAI3	any_internal	0.04327	0.04963	0	0	-0.12839
chr1	110116625	110116638	HNF1B_MA0153.2	7.96767	+	chr1	110116346	110116901	cc_1,cc_3	gene	110091232	110136975	+	center	2520	PeakInsideFeature	NA	ENSG00000065135.7	GNAI3	any_internal	0.10542	0.09434	0	0	0.12802
chr1	110121372	110121385	HNF1B_MA0153.2	10.37296	-	chr1	110121233	110122759	cc_1,cc_3	gene	110091232	110136975	+	center	7893	PeakInsideFeature	NA	ENSG00000065135.7	GNAI3	any_internal	0.0507	0.06452	0	0	-0.24173
chr1	110142000	110142013	HNF1B_MA0153.2	9.26372	+	chr1	110141346	110142084	cc_3	gene	110141514	110141589	+	start	201	FeatureInsidePeak	NA	ENSG00000207709.2	MIR197	any_promoter	0.02741	0.03554	0	0	-0.20782
chr1	110282259	110282272	HNF1B_MA0153.2	6.5324	+	chr1	110282243	110283561	cc_1,cc_3	gene	110276553	110284384	-	start	1482	PeakInsideFeature	NA	ENSG00000134202.6	GSTM3	any_internal	0.03943	0.03431	0	0	0.11934
chr1	110477372	110477385	HNF1B_MA0153.2	8.05063	-	chr1	110476382	110477464	cc_1,cc_3	gene	110452863	110473614	+	end	3309	Downstream	NA	ENSG00000184371.9	CSF1	distal_enhancer	0.0885	0.07394	0	0	0.19795
chr1	110478241	110478254	HNF1B_MA0153.2	9.62154	+	chr1	110478016	110478526	cc_1,cc_3	gene	110452863	110473614	+	end	4657	Downstream	NA	ENSG00000184371.9	CSF1	distal_enhancer	0.10133	0.12749	0	0	-0.27139
chr1	110503660	110503673	HNF1B_MA0153.2	8.49756	+	chr1	110503660	110503860	cc_3	gene	110527307	110566357	+	start	23547	Upstream	NA	ENSG00000168710.13	AHCYL1	distal_enhancer	0.0155	0.01782	0	0	-0.08024
chr1	110537700	110537713	HNF1B_MA0153.2	6.97445	+	chr1	110537399	110537720	cc_3	gene	110527307	110566357	+	center	9273	PeakInsideFeature	NA	ENSG00000168710.13	AHCYL1	any_internal	0.01764	0.02028	0	0	-0.08654
chr1	110546509	110546522	HNF1B_MA0153.2	9.65073	-	chr1	110546049	110547365	cc_1,cc_3	gene	110527307	110566357	+	center	125	PeakInsideFeature	NA	ENSG00000168710.13	AHCYL1	any_internal	0.51589	0.87388	1	1	-0.73273
chr1	110583460	110583473	HNF1B_MA0153.2	8.46301	+	chr1	110583444	110583644	cc_3	gene	110574198	110617263	+	start	9346	PeakInsideFeature	NA	ENSG00000143093.10	STRIP1	any_internal	0.03372	0.02454	0	0	0.24497
chr1	110763153	110763166	HNF1B_MA0153.2	9.72048	-	chr1	110762934	110763452	cc_1,cc_3	gene	110753964	110825722	+	start	9229	PeakInsideFeature	NA	ENSG00000116396.9	KCNC4	any_internal	0.13779	0.1608	0	0	-0.19067
chr1	110807282	110807295	HNF1B_MA0153.2	6.2471	-	chr1	110807053	110807542	cc_1,cc_3	gene	110815105	110815229	+	start	7808	Upstream	NA	ENSG00000200536.1	SNORA25	any_promoter	0.10092	0.08989	0	0	0.13219
chr1	110873513	110873526	HNF1B_MA0153.2	12.26123	-	chr1	110873247	110873696	cc_1,cc_3	gene	110881127	110889299	+	start	7656	Upstream	NA	ENSG00000162775.10	RBM15	any_promoter	0.05791	0.05503	0	0	0.05097
chr1	110909086	110909099	HNF1B_MA0153.2	6.27906	-	chr1	110908272	110909302	cc_1,cc_3	gene	110912775	110915625	+	start	3988	Upstream	NA	ENSG00000273373.1	RP5-1074L1.4	any_promoter	0.02888	0.0365	0	0	-0.19063
chr1	110927745	110927758	HNF1B_MA0153.2	7.38237	-	chr1	110927187	110928028	cc_1,cc_3	gene	110925440	110974982	+	start	2167	PeakInsideFeature	NA	ENSG00000224699.4	LAMTOR5-AS1	any_internal	0.10735	0.22481	0	1	-0.91615
chr1	110947245	110947258	HNF1B_MA0153.2	9.72048	-	chr1	110947204	110947532	cc_3	gene	110943870	110950564	-	center	151	PeakInsideFeature	NA	ENSG00000134248.9	LAMTOR5	any_internal	0.04061	0.08738	0	0	-0.77583
chr1	110947265	110947278	HNF1B_MA0153.2	7.83699	-	chr1	110947204	110947532	cc_3	gene	110943870	110950564	-	center	151	PeakInsideFeature	NA	ENSG00000134248.9	LAMTOR5	any_internal	0.0368	0.06463	0	0	-0.53592
chr1	111002886	111002899	HNF1B_MA0153.2	6.21533	-	chr1	111002879	111003390	cc_1,cc_3	gene	110999126	110999976	-	start	3158	Upstream	NA	ENSG00000270380.1	RP11-470L19.5	any_promoter	0.01737	0.01536	0	0	0.07001
chr1	111215257	111215270	HNF1B_MA0153.2	6.7012	-	chr1	111215257	111215770	cc_1,cc_3	gene	111214309	111217655	-	center	469	PeakInsideFeature	NA	ENSG00000177272.7	KCNA3	any_internal	0.03734	0.02279	0	0	0.38301
chr1	111215353	111215366	HNF1B_MA0153.2	7.00021	+	chr1	111215257	111215770	cc_1,cc_3	gene	111214309	111217655	-	center	469	PeakInsideFeature	NA	ENSG00000177272.7	KCNA3	any_internal	0.07273	0.0737	0	0	-0.01424
chr1	111259303	111259316	HNF1B_MA0153.2	6.52596	+	chr1	111259164	111259724	cc_3	gene	111214309	111217655	-	start	41789	Upstream	NA	ENSG00000177272.7	KCNA3	distal_enhancer	0.02499	0.04093	0	0	-0.39886
chr1	111506924	111506937	HNF1B_MA0153.2	7.28548	+	chr1	111505777	111507052	cc_1,cc_3	gene	111489806	111506701	-	start	287	OverlapStart	NA	ENSG00000121931.11	LRIF1	any_promoter	0.19289	0.20058	0	0	-0.05003
chr1	111735506	111735519	HNF1B_MA0153.2	8.40348	-	chr1	111734796	111736099	cc_1,cc_3	gene	111727036	111727683	-	start	7764	Upstream	NA	ENSG00000273221.1	RP5-1180E21.5	any_promoter	0.27952	0.24472	1	1	0.17504
chr1	111833193	111833206	HNF1B_MA0153.2	9.56736	+	chr1	111832922	111833559	cc_1,cc_3	gene	111833483	111863188	+	start	243	OverlapStart	NA	ENSG00000134216.14	CHIA	any_promoter	0.02295	0.01532	0	0	0.24968
chr1	111876937	111876950	HNF1B_MA0153.2	6.60261	-	chr1	111876883	111877110	cc_3	gene	111866454	111866697	+	end	10299	Downstream	NA	ENSG00000232240.2	RP5-1125M8.3	distal_enhancer	0.08345	0.0514	0	0	0.50504
chr1	111903185	111903198	HNF1B_MA0153.2	9.00873	+	chr1	111902787	111903248	cc_3	gene	111895896	111910031	-	center	54	PeakInsideFeature	NA	ENSG00000234020.1	CHIAP3	any_internal	0.04885	0.03044	0	0	0.41327
chr1	111965848	111965861	HNF1B_MA0153.2	10.54641	+	chr1	111965225	111966260	cc_1,cc_3	gene	111956935	111970399	-	center	2075	PeakInsideFeature	NA	ENSG00000085465.11	OVGP1	any_internal	0.44449	0.40244	1	1	0.13535
chr1	111967026	111967039	HNF1B_MA0153.2	7.39334	+	chr1	111966602	111967358	cc_1,cc_3	gene	111956935	111970399	-	center	3313	PeakInsideFeature	NA	ENSG00000085465.11	OVGP1	any_internal	0.10213	0.0477	0	0	0.80575
chr1	112006110	112006123	HNF1B_MA0153.2	6.73376	-	chr1	112005601	112006374	cc_1,cc_3	gene	111991485	112005395	+	end	592	Downstream	NA	ENSG00000116459.6	ATP5F1	distal_enhancer	0.02661	0.01246	0	0	0.46164
chr1	112006338	112006351	HNF1B_MA0153.2	6.5681	+	chr1	112005601	112006374	cc_1,cc_3	gene	111991485	112005395	+	end	592	Downstream	NA	ENSG00000116459.6	ATP5F1	distal_enhancer	0.05226	0.02484	0	0	0.63178
chr1	112013448	112013461	HNF1B_MA0153.2	6.68778	-	chr1	112013235	112014248	cc_1,cc_3	gene	112016413	112021134	+	start	2672	Upstream	NA	ENSG00000143110.7	C1orf162	any_promoter	0.04895	0.01918	0	0	0.74234
chr1	112104042	112104055	HNF1B_MA0153.2	7.21327	+	chr1	112103898	112104198	cc_1	gene	112025969	112106584	-	start	2536	PeakInsideFeature	NA	ENSG00000121933.13	ADORA3	any_internal	0.0284	0.01745	0	0	0.33064
chr1	112125340	112125353	HNF1B_MA0153.2	9.34579	+	chr1	112125283	112125831	cc_1,cc_3	gene	112084839	112259313	+	start	40718	PeakInsideFeature	NA	ENSG00000116473.10	RAP1A	any_internal	0.04102	0.04314	0	0	-0.04556
chr1	112135106	112135119	HNF1B_MA0153.2	7.84762	+	chr1	112134900	112136228	cc_1,cc_3	gene	112084839	112259313	+	center	36512	PeakInsideFeature	NA	ENSG00000116473.10	RAP1A	any_internal	0.09676	0.0544	0	0	0.61643
chr1	112191277	112191290	HNF1B_MA0153.2	7.15026	-	chr1	112191237	112191721	cc_3	gene	112190912	112192166	-	start	687	PeakInsideFeature	NA	ENSG00000215867.4	KRT18P57	any_promoter	0.03765	0.03031	0	0	0.17958
chr1	112198984	112198997	HNF1B_MA0153.2	7.14084	-	chr1	112198587	112199332	cc_1,cc_3	gene	112193052	112193159	-	start	5800	Upstream	NA	ENSG00000201028.1	RNU6-151P	any_promoter	0.02899	0.08313	0	0	-1.00117
chr1	112208257	112208270	HNF1B_MA0153.2	8.21327	-	chr1	112208210	112208462	cc_3	gene	112084839	112259313	+	center	36260	PeakInsideFeature	NA	ENSG00000116473.10	RAP1A	any_internal	0.02155	0.02915	0	0	-0.21791
chr1	112208444	112208457	HNF1B_MA0153.2	6.5082	-	chr1	112208210	112208462	cc_3	gene	112084839	112259313	+	center	36260	PeakInsideFeature	NA	ENSG00000116473.10	RAP1A	any_internal	0.02259	0.01708	0	0	0.17728
chr1	112209618	112209631	HNF1B_MA0153.2	7.03311	-	chr1	112209416	112209860	cc_1,cc_3	gene	112084839	112259313	+	center	37562	PeakInsideFeature	NA	ENSG00000116473.10	RAP1A	any_internal	0.02228	0.03507	0	0	-0.34501
chr1	112232627	112232640	HNF1B_MA0153.2	7.15497	-	chr1	112232019	112233290	cc_1,cc_3	gene	112223251	112298446	-	end	9403	PeakInsideFeature	NA	ENSG00000197852.8	FAM212B	any_internal	0.02906	0.02356	0	0	0.1546
chr1	112239970	112239983	HNF1B_MA0153.2	7.5787	+	chr1	112239836	112240038	cc_3	gene	112223251	112298446	-	end	16686	PeakInsideFeature	NA	ENSG00000197852.8	FAM212B	any_internal	0.03467	0.0231	0	0	0.31061
chr1	112240024	112240037	HNF1B_MA0153.2	9.30473	-	chr1	112239836	112240038	cc_3	gene	112223251	112298446	-	end	16686	PeakInsideFeature	NA	ENSG00000197852.8	FAM212B	any_internal	0.01359	0.01406	0	0	-0.01744
chr1	112245080	112245093	HNF1B_MA0153.2	8.4369	+	chr1	112244551	112245432	cc_3	gene	112084839	112259313	+	end	14322	PeakInsideFeature	NA	ENSG00000116473.10	RAP1A	any_internal	0.0196	0.03029	0	0	-0.30958
chr1	112311795	112311808	HNF1B_MA0153.2	13.27639	+	chr1	112311424	112312511	cc_1,cc_3	gene	112313283	112531777	-	end	1316	Downstream	NA	ENSG00000171385.5	KCND3	distal_enhancer	0.02218	0.0375	0	0	-0.40521
chr1	112311971	112311984	HNF1B_MA0153.2	7.36129	-	chr1	112311424	112312511	cc_1,cc_3	gene	112313283	112531777	-	end	1316	Downstream	NA	ENSG00000171385.5	KCND3	distal_enhancer	0.01408	0.01443	0	0	-0.01284
chr1	112312387	112312400	HNF1B_MA0153.2	10.12363	-	chr1	112311424	112312511	cc_1,cc_3	gene	112313283	112531777	-	end	1316	Downstream	NA	ENSG00000171385.5	KCND3	distal_enhancer	0.09285	0.15551	0	0	-0.61486
chr1	112332659	112332672	HNF1B_MA0153.2	7.83699	+	chr1	112332336	112332812	cc_1	gene	112313283	112531777	-	end	19291	PeakInsideFeature	NA	ENSG00000171385.5	KCND3	any_internal	0.03126	0.01397	0	0	0.52904
chr1	112363862	112363875	HNF1B_MA0153.2	7.21617	+	chr1	112363676	112364191	cc_1	gene	112313283	112531777	-	end	50650	PeakInsideFeature	NA	ENSG00000171385.5	KCND3	any_internal	0.03774	0.01271	0	0	0.73349
chr1	112430221	112430234	HNF1B_MA0153.2	6.97731	-	chr1	112430055	112430744	cc_1	gene	112313283	112531777	-	center	7869	PeakInsideFeature	NA	ENSG00000171385.5	KCND3	any_internal	0.06798	0.01314	0	0	1.28422
chr1	112534181	112534194	HNF1B_MA0153.2	10.6242	-	chr1	112532028	112534436	cc_1,cc_3	gene	112532391	112541464	+	start	841	OverlapStart	NA	ENSG00000231437.3	RP11-88H9.2	any_promoter	0.77015	0.52954	1	1	0.51989
chr1	112684050	112684063	HNF1B_MA0153.2	7.47662	-	chr1	112684008	112684917	cc_1	gene	112719855	112903150	-	end	35393	Downstream	NA	ENSG00000231246.1	RP5-965F6.2	distal_enhancer	0.03909	0.0093	0	0	0.90067
chr1	112939791	112939804	HNF1B_MA0153.2	9.6952	+	chr1	112938474	112940005	cc_1,cc_3	gene	112938802	113006078	+	start	437	OverlapStart	NA	ENSG00000143079.10	CTTNBP2NL	any_promoter	0.07956	0.09319	0	0	-0.17668
chr1	112939835	112939848	HNF1B_MA0153.2	7.26727	+	chr1	112938474	112940005	cc_1,cc_3	gene	112938802	113006078	+	start	437	OverlapStart	NA	ENSG00000143079.10	CTTNBP2NL	any_promoter	0.11156	0.12106	0	0	-0.09698
chr1	112939989	112940002	HNF1B_MA0153.2	9.30244	+	chr1	112938474	112940005	cc_1,cc_3	gene	112938802	113006078	+	start	437	OverlapStart	NA	ENSG00000143079.10	CTTNBP2NL	any_promoter	0.08855	0.12491	0	0	-0.40058
chr1	112982548	112982561	HNF1B_MA0153.2	6.68903	+	chr1	112982148	112982776	cc_3	gene	112938802	113006078	+	center	10022	PeakInsideFeature	NA	ENSG00000143079.10	CTTNBP2NL	any_internal	0.02436	0.01735	0	0	0.22068
chr1	113005052	113005065	HNF1B_MA0153.2	7.49959	+	chr1	113004682	113005355	cc_1,cc_3	gene	113009162	113072787	+	start	4144	Upstream	NA	ENSG00000134245.13	WNT2B	any_promoter	0.06757	0.12047	0	0	-0.65175
chr1	113178130	113178143	HNF1B_MA0153.2	7.30385	-	chr1	113177757	113178449	cc_1,cc_3	gene	113177340	113177406	-	start	697	Upstream	NA	ENSG00000252750.1	RNU7-70P	any_promoter	0.0445	0.15591	0	0	-1.37939
chr1	113271704	113271717	HNF1B_MA0153.2	8.54306	+	chr1	113271641	113271841	cc_3	gene	113263040	113269857	+	end	1884	Downstream	NA	ENSG00000184599.9	FAM19A3	distal_enhancer	0.03303	0.03442	0	0	-0.03411
chr1	113305367	113305380	HNF1B_MA0153.2	8.14891	+	chr1	113305250	113305574	cc_1	gene	113290716	113291097	+	end	14315	Downstream	NA	ENSG00000234790.1	RP11-426L16.7	distal_enhancer	0.02113	0.0094	0	0	0.42263
chr1	113351827	113351840	HNF1B_MA0153.2	6.56435	+	chr1	113351821	113352444	cc_1,cc_3	gene	113362791	113393265	-	end	10659	Downstream	NA	ENSG00000215866.3	RP11-426L16.8	distal_enhancer	0.03491	0.04184	0	0	-0.15776
chr1	113478057	113478070	HNF1B_MA0153.2	6.27611	-	chr1	113477850	113479381	cc_1,cc_3	gene	113454468	113499635	-	center	1564	PeakInsideFeature	NA	ENSG00000155380.7	SLC16A1	any_internal	0.17531	0.19615	0	0	-0.14275
chr1	113478273	113478286	HNF1B_MA0153.2	7.77117	+	chr1	113477850	113479381	cc_1,cc_3	gene	113454468	113499635	-	center	1564	PeakInsideFeature	NA	ENSG00000155380.7	SLC16A1	any_internal	0.04518	0.04033	0	0	0.10322
chr1	113541042	113541055	HNF1B_MA0153.2	6.42242	+	chr1	113540963	113541986	cc_1,cc_3	gene	113550875	113589677	+	start	9401	Upstream	NA	ENSG00000236066.1	RP11-389O22.1	any_promoter	0.03477	0.02164	0	0	0.35743
chr1	113570988	113571001	HNF1B_MA0153.2	11.49611	-	chr1	113570730	113571128	cc_3	gene	113550875	113589677	+	center	653	PeakInsideFeature	NA	ENSG00000236066.1	RP11-389O22.1	any_internal	0.03118	0.06173	0	0	-0.62591
chr1	113605875	113605888	HNF1B_MA0153.2	8.54306	-	chr1	113605653	113606060	cc_3	gene	113615830	113674882	+	start	9974	Upstream	NA	ENSG00000198799.7	LRIG2	any_promoter	0.03306	0.09179	0	0	-1.00752
chr1	113709296	113709309	HNF1B_MA0153.2	8.65404	-	chr1	113709106	113709554	cc_1,cc_3	gene	113711615	113712025	+	start	2285	Upstream	NA	ENSG00000233839.1	RP11-389O22.4	any_promoter	0.15395	0.03104	0	0	1.67392
chr1	113760381	113760394	HNF1B_MA0153.2	7.03687	+	chr1	113760234	113760556	cc_3	gene	113741446	113741880	+	end	18515	Downstream	NA	ENSG00000236887.1	RP11-389O22.5	distal_enhancer	0.02481	0.02069	0	0	0.12439
chr1	113864055	113864068	HNF1B_MA0153.2	7.2526	-	chr1	113863821	113864234	cc_1	NA	NA	NA	NA	NA	NA	NA	NA	NA	NA	NA	0.02549	0.01205	0	0	0.44588
chr1	114326831	114326844	HNF1B_MA0153.2	8.43505	-	chr1	114326058	114327456	cc_1,cc_3	gene	114304453	114355098	-	center	3018	PeakInsideFeature	NA	ENSG00000081019.9	RSBN1	any_internal	0.08232	0.09307	0	0	-0.13765
chr1	114337235	114337248	HNF1B_MA0153.2	9.30877	-	chr1	114336678	114337570	cc_1,cc_3	gene	114304453	114355098	-	center	7349	PeakInsideFeature	NA	ENSG00000081019.9	RSBN1	any_internal	0.18896	0.37848	0	1	-0.91496
chr1	114378550	114378563	HNF1B_MA0153.2	7.81002	+	chr1	114378415	114378630	cc_3	gene	114356432	114414381	-	center	6884	PeakInsideFeature	NA	ENSG00000134242.11	PTPN22	any_internal	0.02914	0.03543	0	0	-0.1584
chr1	114421883	114421896	HNF1B_MA0153.2	6.44768	-	chr1	114421702	114421949	cc_3	gene	114356432	114414381	-	start	7444	Upstream	NA	ENSG00000134242.11	PTPN22	any_promoter	0.0421	0.04142	0	0	0.01468
chr1	114430260	114430273	HNF1B_MA0153.2	9.40959	-	chr1	114430093	114430632	cc_1,cc_3	gene	114420789	114430169	-	start	193	OverlapStart	NA	ENSG00000188761.7	BCL2L15	any_promoter	0.05045	0.03831	0	0	0.25286
chr1	114430574	114430587	HNF1B_MA0153.2	7.33121	+	chr1	114430093	114430632	cc_1,cc_3	gene	114420789	114430169	-	start	193	OverlapStart	NA	ENSG00000188761.7	BCL2L15	any_promoter	0.02304	0.01241	0	0	0.36028
chr1	114494548	114494561	HNF1B_MA0153.2	9.34778	-	chr1	114494364	114494718	cc_3	gene	114471813	114520426	+	center	1578	PeakInsideFeature	NA	ENSG00000163349.17	HIPK1	any_internal	0.05242	0.07551	0	0	-0.37629
chr1	114721794	114721807	HNF1B_MA0153.2	9.47206	-	chr1	114721687	114722341	cc_1	gene	114631912	114696541	-	start	25473	Upstream	NA	ENSG00000134207.10	SYT6	distal_enhancer	0.06158	0.02556	0	0	0.7753
chr1	114786031	114786044	HNF1B_MA0153.2	8.54306	+	chr1	114785874	114786307	cc_3	gene	114749048	114804900	-	center	9116	PeakInsideFeature	NA	ENSG00000232895.2	RP4-543J13.1	any_internal	0.02457	0.04825	0	0	-0.56277
chr1	114805039	114805052	HNF1B_MA0153.2	9.56736	+	chr1	114804493	114806215	cc_1,cc_3	gene	114749048	114804900	-	start	454	OverlapStart	NA	ENSG00000232895.2	RP4-543J13.1	any_promoter	0.07573	0.0844	0	0	-0.11905
chr1	114806135	114806148	HNF1B_MA0153.2	6.28588	+	chr1	114804493	114806215	cc_1,cc_3	gene	114749048	114804900	-	start	454	OverlapStart	NA	ENSG00000232895.2	RP4-543J13.1	any_promoter	0.0412	0.03081	0	0	0.24605
chr1	114853496	114853509	HNF1B_MA0153.2	8.99289	+	chr1	114853290	114854442	cc_1,cc_3	gene	114896607	114897800	+	start	42741	Upstream	NA	ENSG00000271419.1	RP4-591B8.3	distal_enhancer	0.11437	0.08284	0	0	0.36984
chr1	114884189	114884202	HNF1B_MA0153.2	7.21035	+	chr1	114883765	114884412	cc_1,cc_3	gene	114896607	114897800	+	start	12519	Upstream	NA	ENSG00000271419.1	RP4-591B8.3	distal_enhancer	0.09408	0.08626	0	0	0.09794
chr1	114895819	114895832	HNF1B_MA0153.2	6.40997	-	chr1	114895426	114896422	cc_1,cc_3	gene	114896607	114897800	+	start	683	Upstream	NA	ENSG00000271419.1	RP4-591B8.3	any_promoter	0.02939	0.01368	0	0	0.49108
chr1	115010332	115010345	HNF1B_MA0153.2	9.48642	-	chr1	115009986	115010370	cc_3	gene	115010936	115011904	+	start	758	Upstream	NA	ENSG00000225650.2	EIF2S2P5	any_promoter	0.02752	0.01912	0	0	0.25111
chr1	115091784	115091797	HNF1B_MA0153.2	6.82959	+	chr1	115091773	115092151	cc_1,cc_3	gene	115078615	115080461	+	end	11501	Downstream	NA	ENSG00000236480.1	PKMP1	distal_enhancer	0.0247	0.01289	0	0	0.39086
chr1	115124832	115124845	HNF1B_MA0153.2	8.47726	+	chr1	115123699	115125287	cc_1,cc_3	gene	115110177	115124260	-	start	233	OverlapStart	NA	ENSG00000116752.5	BCAS2	any_promoter	0.08389	0.08891	0	0	-0.06499
chr1	115999914	115999927	HNF1B_MA0153.2	7.54739	-	chr1	115998774	116000065	cc_1,cc_3	gene	116014561	116018648	+	start	15142	Upstream	NA	ENSG00000226973.1	RP4-663N10.2	distal_enhancer	0.02484	0.02246	0	0	0.0705
chr1	116076898	116076911	HNF1B_MA0153.2	9.56736	-	chr1	116076219	116077098	cc_3	gene	116099446	116100096	+	start	22788	Upstream	NA	ENSG00000229101.1	TCEB1P20	distal_enhancer	0.04603	0.08132	0	0	-0.58149
chr1	116195378	116195391	HNF1B_MA0153.2	8.04727	-	chr1	116195051	116195435	cc_1,cc_3	gene	116184573	116240845	+	start	10670	PeakInsideFeature	NA	ENSG00000173218.10	VANGL1	any_internal	0.02869	0.02709	0	0	0.0436
chr1	116257316	116257329	HNF1B_MA0153.2	10.01858	-	chr1	116256942	116257535	cc_1,cc_3	gene	116242627	116311402	-	end	14611	PeakInsideFeature	NA	ENSG00000118729.10	CASQ2	any_internal	0.03929	0.07652	0	0	-0.65858
chr1	116520273	116520286	HNF1B_MA0153.2	7.5975	-	chr1	116520146	116520498	cc_1,cc_3	gene	116519118	116612675	+	start	1204	PeakInsideFeature	NA	ENSG00000163393.8	SLC22A15	any_internal	0.10548	0.06187	0	0	0.58655
chr1	116652792	116652805	HNF1B_MA0153.2	10.31989	+	chr1	116652234	116653723	cc_1,cc_3	gene	116654375	116677861	+	start	1397	Upstream	NA	ENSG00000173212.4	MAB21L3	any_promoter	0.20069	0.35247	0	1	-0.74186
chr1	116653580	116653593	HNF1B_MA0153.2	9.78189	+	chr1	116652234	116653723	cc_1,cc_3	gene	116654375	116677861	+	start	1397	Upstream	NA	ENSG00000173212.4	MAB21L3	any_promoter	0.06479	0.07524	0	0	-0.15873
chr1	116658365	116658378	HNF1B_MA0153.2	9.03864	+	chr1	116658159	116658802	cc_1	gene	116654375	116677861	+	start	4105	PeakInsideFeature	NA	ENSG00000173212.4	MAB21L3	any_internal	0.03223	0.01767	0	0	0.42301
chr1	116695996	116696009	HNF1B_MA0153.2	11.38748	-	chr1	116694092	116696523	cc_1,cc_3	gene	116706904	116708862	+	start	11597	Upstream	NA	ENSG00000235933.1	RP5-1185H19.2	distal_enhancer	0.1263	0.30376	0	1	-1.1193
chr1	116845415	116845428	HNF1B_MA0153.2	9.78609	+	chr1	116844617	116845452	cc_1,cc_3	gene	116821227	116821442	+	end	23592	Downstream	NA	ENSG00000221040.1	U3	distal_enhancer	0.03927	0.01772	0	0	0.58853
chr1	116872944	116872957	HNF1B_MA0153.2	6.77549	+	chr1	116872810	116873366	cc_3	gene	116915289	116952883	+	start	42201	Upstream	NA	ENSG00000163399.11	ATP1A1	distal_enhancer	0.02129	0.02494	0	0	-0.10935
chr1	116877110	116877123	HNF1B_MA0153.2	8.24843	+	chr1	116876615	116877233	cc_1,cc_3	gene	116915289	116952883	+	start	38365	Upstream	NA	ENSG00000163399.11	ATP1A1	distal_enhancer	0.03903	0.0454	0	0	-0.1367
chr1	116940822	116940835	HNF1B_MA0153.2	6.37346	-	chr1	116940355	116940972	cc_3	gene	116934868	116961244	-	end	5795	PeakInsideFeature	NA	ENSG00000203865.5	ATP1A1OS	any_internal	0.03933	0.03743	0	0	0.04321
chr1	116954968	116954981	HNF1B_MA0153.2	12.22022	+	chr1	116954678	116955366	cc_1,cc_3	gene	116934868	116961244	-	start	6222	PeakInsideFeature	NA	ENSG00000203865.5	ATP1A1OS	any_internal	0.11534	0.2862	0	1	-1.14856
chr1	116960791	116960804	HNF1B_MA0153.2	6.97819	+	chr1	116960627	116961673	cc_1,cc_3	gene	116934868	116961244	-	start	94	OverlapStart	NA	ENSG00000203865.5	ATP1A1OS	any_promoter	0.05943	0.04326	0	0	0.30646
chr1	116975660	116975673	HNF1B_MA0153.2	6.72673	-	chr1	116975495	116976427	cc_1	gene	116971670	116975990	-	start	29	OverlapStart	NA	ENSG00000230381.2	RP4-655J12.5	any_promoter	0.03149	0.01832	0	0	0.38248
chr1	117017947	117017960	HNF1B_MA0153.2	8.14492	-	chr1	117017579	117019403	cc_1,cc_3	gene	116966345	117021464	-	start	2973	PeakInsideFeature	NA	ENSG00000233154.1	RP4-655J12.4	any_internal	0.41551	0.5946	1	1	-0.4921
chr1	117041694	117041707	HNF1B_MA0153.2	7.78021	+	chr1	117041445	117042009	cc_1,cc_3	gene	117035644	117041834	-	start	107	OverlapStart	NA	ENSG00000224950.1	RP5-1086K13.1	any_promoter	0.14035	0.18699	0	0	-0.35835
chr1	117063969	117063982	HNF1B_MA0153.2	8.80006	-	chr1	117063661	117064402	cc_1,cc_3	gene	117057156	117113661	-	end	6875	PeakInsideFeature	NA	ENSG00000116815.11	CD58	any_internal	0.12517	0.35071	0	1	-1.32266
chr1	117072312	117072325	HNF1B_MA0153.2	11.0539	-	chr1	117072052	117072470	cc_3	gene	117057156	117113661	-	center	13147	PeakInsideFeature	NA	ENSG00000116815.11	CD58	any_internal	0.05245	0.06822	0	0	-0.26718
chr1	117081735	117081748	HNF1B_MA0153.2	6.97515	+	chr1	117080622	117081899	cc_1,cc_3	gene	117075557	117076714	-	start	4546	Upstream	NA	ENSG00000177173.5	NAP1L4P1	any_promoter	0.02447	0.02662	0	0	-0.0613
chr1	117088412	117088425	HNF1B_MA0153.2	9.77846	+	chr1	117087122	117088494	cc_1,cc_3	gene	117057156	117113661	-	center	2400	PeakInsideFeature	NA	ENSG00000116815.11	CD58	any_internal	0.02536	0.02668	0	0	-0.03728
chr1	117098468	117098481	HNF1B_MA0153.2	7.09228	+	chr1	117098291	117098780	cc_3	gene	117057156	117113661	-	center	13127	PeakInsideFeature	NA	ENSG00000116815.11	CD58	any_internal	0.05588	0.13482	0	0	-0.98204
chr1	117101379	117101392	HNF1B_MA0153.2	7.42266	-	chr1	117101028	117102335	cc_1,cc_3	gene	117057156	117113661	-	start	11980	PeakInsideFeature	NA	ENSG00000116815.11	CD58	any_internal	0.04657	0.08269	0	0	-0.58904
chr1	117101505	117101518	HNF1B_MA0153.2	7.1373	-	chr1	117101028	117102335	cc_1,cc_3	gene	117057156	117113661	-	start	11980	PeakInsideFeature	NA	ENSG00000116815.11	CD58	any_internal	0.03475	0.0466	0	0	-0.26077
chr1	117160211	117160224	HNF1B_MA0153.2	9.89042	-	chr1	117159719	117160282	cc_1,cc_3	gene	117117030	117210375	-	center	3702	PeakInsideFeature	NA	ENSG00000143061.13	IGSF3	any_internal	0.03188	0.02844	0	0	0.0899
chr1	117175297	117175310	HNF1B_MA0153.2	6.82539	-	chr1	117174975	117175844	cc_1,cc_3	gene	117117030	117210375	-	center	11707	PeakInsideFeature	NA	ENSG00000143061.13	IGSF3	any_internal	0.19986	0.27732	0	1	-0.42695
chr1	117185603	117185616	HNF1B_MA0153.2	11.71789	-	chr1	117184945	117186604	cc_1,cc_3	gene	117117030	117210375	-	center	22072	PeakInsideFeature	NA	ENSG00000143061.13	IGSF3	any_internal	0.21806	0.37058	1	1	-0.70251
chr1	117185993	117186006	HNF1B_MA0153.2	6.23549	-	chr1	117184945	117186604	cc_1,cc_3	gene	117117030	117210375	-	center	22072	PeakInsideFeature	NA	ENSG00000143061.13	IGSF3	any_internal	0.23285	0.32964	1	1	-0.45973
chr1	117220369	117220382	HNF1B_MA0153.2	8.73727	+	chr1	117220080	117220511	cc_1,cc_3	gene	117117030	117210375	-	start	9920	Upstream	NA	ENSG00000143061.13	IGSF3	any_promoter	0.107	0.11014	0	0	-0.0339
chr1	117312620	117312633	HNF1B_MA0153.2	7.25381	+	chr1	117312161	117313059	cc_1,cc_3	gene	117297006	117311850	+	end	760	Downstream	NA	ENSG00000116824.4	CD2	distal_enhancer	0.03649	0.03722	0	0	-0.01701
chr1	117368058	117368071	HNF1B_MA0153.2	7.38231	+	chr1	117367955	117368366	cc_1	gene	117317725	117318245	-	start	49915	Upstream	NA	ENSG00000225079.2	FTH1P22	distal_enhancer	0.03655	0.01525	0	0	0.612
chr1	117369661	117369674	HNF1B_MA0153.2	12.26123	-	chr1	117369465	117370193	cc_1,cc_3	NA	NA	NA	NA	NA	NA	NA	NA	NA	NA	NA	0.02372	0.0159	0	0	0.25206
chr1	117414231	117414244	HNF1B_MA0153.2	9.45684	-	chr1	117412724	117414719	cc_1,cc_3	gene	117447771	117447916	+	start	34050	Upstream	NA	ENSG00000221425.1	AL157904.1	distal_enhancer	0.15893	0.05998	0	0	1.11339
chr1	117453972	117453985	HNF1B_MA0153.2	7.60964	+	chr1	117451986	117454127	cc_1,cc_3	gene	117452678	117532980	+	start	378	OverlapStart	NA	ENSG00000134247.9	PTGFRN	any_promoter	0.08998	0.03395	0	0	0.96307
chr1	117508064	117508077	HNF1B_MA0153.2	7.52755	+	chr1	117507913	117508115	cc_3	gene	117504968	117505093	-	start	2921	Upstream	NA	ENSG00000252510.1	RNA5SP55	any_promoter	0.0255	0.01487	0	0	0.3405
chr1	117546381	117546394	HNF1B_MA0153.2	6.91506	-	chr1	117545784	117546553	cc_1,cc_3	gene	117544381	117579167	+	start	1787	PeakInsideFeature	NA	ENSG00000134256.8	CD101	any_internal	0.11087	0.14263	0	0	-0.30293
chr1	117546536	117546549	HNF1B_MA0153.2	7.67678	-	chr1	117545784	117546553	cc_1,cc_3	gene	117544381	117579167	+	start	1787	PeakInsideFeature	NA	ENSG00000134256.8	CD101	any_internal	0.02319	0.01208	0	0	0.37753
chr1	117690075	117690088	HNF1B_MA0153.2	6.70581	-	chr1	117689303	117690756	cc_1,cc_3	gene	117686208	117753556	-	end	3821	PeakInsideFeature	NA	ENSG00000134258.12	VTCN1	any_internal	0.03388	0.02184	0	0	0.32964
chr1	117704656	117704669	HNF1B_MA0153.2	12.80992	+	chr1	117704465	117704962	cc_1,cc_3	gene	117686208	117753556	-	center	15169	PeakInsideFeature	NA	ENSG00000134258.12	VTCN1	any_internal	0.11054	0.14826	0	0	-0.35408
chr1	117759215	117759228	HNF1B_MA0153.2	7.94388	-	chr1	117758561	117759530	cc_1,cc_3	gene	117686208	117753556	-	start	5489	Upstream	NA	ENSG00000134258.12	VTCN1	any_promoter	0.01616	0.01403	0	0	0.07654
chr1	117759479	117759492	HNF1B_MA0153.2	8.14492	+	chr1	117758561	117759530	cc_1,cc_3	gene	117686208	117753556	-	start	5489	Upstream	NA	ENSG00000134258.12	VTCN1	any_promoter	0.02093	0.01588	0	0	0.1678
chr1	117843121	117843134	HNF1B_MA0153.2	8.54306	-	chr1	117842851	117843258	cc_3	gene	117838141	117863958	+	start	4913	PeakInsideFeature	NA	ENSG00000235202.1	RP11-39H13.1	any_internal	0.03155	0.0514	0	0	-0.43363
chr1	117994946	117994959	HNF1B_MA0153.2	6.86293	+	chr1	117994772	117995151	cc_3	gene	117910070	118071494	+	center	4179	PeakInsideFeature	NA	ENSG00000198162.8	MAN1A2	any_internal	0.01838	0.03185	0	0	-0.38964
chr1	118197187	118197200	HNF1B_MA0153.2	7.41754	-	chr1	118197166	118197444	cc_1,cc_3	gene	118183433	118184261	-	start	13044	Upstream	NA	ENSG00000213262.3	AL365331.2	distal_enhancer	0.06233	0.03675	0	0	0.49961
chr1	118234842	118234855	HNF1B_MA0153.2	6.32998	+	chr1	118234794	118235097	cc_1	gene	118231242	118231364	-	start	3581	Upstream	NA	ENSG00000212266.1	SNORA40	any_promoter	0.0262	0.01326	0	0	0.41971
chr1	118277473	118277486	HNF1B_MA0153.2	7.07201	+	chr1	118276758	118278135	cc_1,cc_3	gene	118242650	118242864	-	start	34582	Upstream	NA	ENSG00000270719.1	RP11-134N8.2	distal_enhancer	0.03762	0.02168	0	0	0.42333
chr1	118296563	118296576	HNF1B_MA0153.2	6.35131	+	chr1	118296554	118297201	cc_1,cc_3	gene	118320708	118321128	-	end	23831	Downstream	NA	ENSG00000228217.1	AL390877.1	distal_enhancer	0.03392	0.02384	0	0	0.27038
chr1	118389411	118389424	HNF1B_MA0153.2	7.47181	+	chr1	118389249	118390356	cc_1,cc_3	gene	118406106	118472253	-	end	16304	Downstream	NA	ENSG00000196505.6	GDAP2	distal_enhancer	0.07688	0.20801	0	0	-1.19302
chr1	118389964	118389977	HNF1B_MA0153.2	9.25586	+	chr1	118389249	118390356	cc_1,cc_3	gene	118406106	118472253	-	end	16304	Downstream	NA	ENSG00000196505.6	GDAP2	distal_enhancer	0.33955	0.52682	1	1	-0.598
chr1	118435355	118435368	HNF1B_MA0153.2	9.28521	+	chr1	118435172	118435765	cc_3	gene	118406106	118472253	-	center	3711	PeakInsideFeature	NA	ENSG00000196505.6	GDAP2	any_internal	0.04916	0.15683	0	0	-1.29316
chr1	118435431	118435444	HNF1B_MA0153.2	6.57371	-	chr1	118435172	118435765	cc_3	gene	118406106	118472253	-	center	3711	PeakInsideFeature	NA	ENSG00000196505.6	GDAP2	any_internal	0.03613	0.09135	0	0	-0.92782
chr1	118519024	118519037	HNF1B_MA0153.2	6.64985	-	chr1	118518667	118519456	cc_1,cc_3	gene	118496483	118727846	-	end	22578	PeakInsideFeature	NA	ENSG00000155761.9	SPAG17	any_internal	0.02507	0.03308	0	0	-0.21385
chr1	118519315	118519328	HNF1B_MA0153.2	7.77822	-	chr1	118518667	118519456	cc_1,cc_3	gene	118496483	118727846	-	end	22578	PeakInsideFeature	NA	ENSG00000155761.9	SPAG17	any_internal	0.04281	0.03967	0	0	0.06834
chr1	118635736	118635749	HNF1B_MA0153.2	7.58507	+	chr1	118635463	118635959	cc_3	gene	118496483	118727846	-	center	23547	PeakInsideFeature	NA	ENSG00000155761.9	SPAG17	any_internal	0.05536	0.0905	0	0	-0.523
chr1	118635807	118635820	HNF1B_MA0153.2	6.74918	-	chr1	118635463	118635959	cc_3	gene	118496483	118727846	-	center	23547	PeakInsideFeature	NA	ENSG00000155761.9	SPAG17	any_internal	0.06128	0.09984	0	0	-0.53266
chr1	118663576	118663589	HNF1B_MA0153.2	6.2182	-	chr1	118663285	118664160	cc_1,cc_3	gene	118496483	118727846	-	center	51558	PeakInsideFeature	NA	ENSG00000155761.9	SPAG17	any_internal	0.02982	0.0158	0	0	0.42557
chr1	118844830	118844843	HNF1B_MA0153.2	6.56087	-	chr1	118844735	118845115	cc_3	gene	118806994	118807112	-	start	37813	Upstream	NA	ENSG00000222209.1	RNA5SP56	distal_enhancer	0.022	0.01556	0	0	0.2123
chr1	118940033	118940046	HNF1B_MA0153.2	9.17141	-	chr1	118939258	118940411	cc_1,cc_3	NA	NA	NA	NA	NA	NA	NA	NA	NA	NA	NA	0.18136	0.34175	0	1	-0.82944
chr1	119192747	119192760	HNF1B_MA0153.2	6.81856	+	chr1	119192617	119192884	cc_3	gene	119156955	119158269	-	start	34481	Upstream	NA	ENSG00000226126.2	PSMC1P12	distal_enhancer	0.03635	0.03687	0	0	-0.01216
chr1	119405574	119405587	HNF1B_MA0153.2	10.10452	-	chr1	119405196	119405849	cc_1,cc_3	gene	119425668	119532179	-	end	20146	Downstream	NA	ENSG00000092607.9	TBX15	distal_enhancer	0.0408	0.02463	0	0	0.40643
chr1	119457206	119457219	HNF1B_MA0153.2	14.46076	+	chr1	119456954	119457745	cc_1,cc_3	gene	119425668	119532179	-	center	21574	PeakInsideFeature	NA	ENSG00000092607.9	TBX15	any_internal	0.07152	0.03343	0	0	0.72351
chr1	119457343	119457356	HNF1B_MA0153.2	7.19742	-	chr1	119456954	119457745	cc_1,cc_3	gene	119425668	119532179	-	center	21574	PeakInsideFeature	NA	ENSG00000092607.9	TBX15	any_internal	0.0358	0.01782	0	0	0.50516
chr1	119488329	119488342	HNF1B_MA0153.2	8.15099	+	chr1	119488065	119488387	cc_1,cc_3	gene	119425668	119532179	-	center	9303	PeakInsideFeature	NA	ENSG00000092607.9	TBX15	any_internal	0.0748	0.03516	0	0	0.72964
chr1	119527596	119527609	HNF1B_MA0153.2	10.04371	+	chr1	119526858	119527630	cc_1,cc_3	gene	119425668	119532179	-	start	4935	PeakInsideFeature	NA	ENSG00000092607.9	TBX15	any_internal	0.03231	0.0261	0	0	0.16527
chr1	119587910	119587923	HNF1B_MA0153.2	7.60409	-	chr1	119587378	119588739	cc_1,cc_3	gene	119590027	119607408	+	start	1969	Upstream	NA	ENSG00000224238.2	WARS2-IT1	any_promoter	0.10818	0.16076	0	0	-0.47987
chr1	119644631	119644644	HNF1B_MA0153.2	6.93043	+	chr1	119644152	119645054	cc_1,cc_3	gene	119573838	119683294	-	center	16037	PeakInsideFeature	NA	ENSG00000116874.7	WARS2	any_internal	0.04625	0.02926	0	0	0.39261
chr1	119677108	119677121	HNF1B_MA0153.2	7.1072	+	chr1	119677058	119677533	cc_3	gene	119683018	119818596	+	start	5723	Upstream	NA	ENSG00000231365.1	RP11-418J17.1	any_promoter	0.02208	0.03043	0	0	-0.23526
chr1	119760099	119760112	HNF1B_MA0153.2	8.13239	+	chr1	119759867	119760728	cc_3	gene	119683018	119818596	+	center	9490	PeakInsideFeature	NA	ENSG00000231365.1	RP11-418J17.1	any_internal	0.05141	0.06995	0	0	-0.31318
chr1	119822534	119822547	HNF1B_MA0153.2	6.27733	-	chr1	119822055	119823018	cc_1	gene	119802887	119869926	-	center	13870	PeakInsideFeature	NA	ENSG00000227712.1	RP11-418J17.3	any_internal	0.05074	0.02189	0	0	0.69104
chr1	119838069	119838082	HNF1B_MA0153.2	9.6503	-	chr1	119836448	119838443	cc_1,cc_3	gene	119802887	119869926	-	center	1039	PeakInsideFeature	NA	ENSG00000227712.1	RP11-418J17.3	any_internal	0.07286	0.14921	0	0	-0.83163
chr1	119856815	119856828	HNF1B_MA0153.2	7.51669	-	chr1	119856467	119857401	cc_1,cc_3	gene	119802887	119869926	-	start	12992	PeakInsideFeature	NA	ENSG00000227712.1	RP11-418J17.3	any_internal	0.13557	0.19338	0	0	-0.44349
chr1	119884225	119884238	HNF1B_MA0153.2	7.00196	-	chr1	119883740	119884537	cc_1,cc_3	gene	119874019	119874148	-	start	9990	Upstream	NA	ENSG00000194297.2	RNU1-75P	any_promoter	0.22089	0.2301	1	1	-0.05304
chr1	119911338	119911351	HNF1B_MA0153.2	6.2471	-	chr1	119909994	119912015	cc_1,cc_3	gene	119911401	119936753	+	start	397	OverlapStart	NA	ENSG00000116882.10	HAO2	any_promoter	0.32201	0.32186	1	1	0.00062
chr1	119911371	119911384	HNF1B_MA0153.2	7.74076	+	chr1	119909994	119912015	cc_1,cc_3	gene	119911401	119936753	+	start	397	OverlapStart	NA	ENSG00000116882.10	HAO2	any_promoter	0.50378	0.42353	1	1	0.23743
chr1	119959114	119959127	HNF1B_MA0153.2	6.28798	-	chr1	119958959	119959278	cc_1	gene	119957553	119965658	+	start	1565	PeakInsideFeature	NA	ENSG00000203859.5	HSD3B2	any_internal	0.05111	0.02698	0	0	0.54958
chr1	119972048	119972061	HNF1B_MA0153.2	7.42266	-	chr1	119971498	119972161	cc_3	gene	119981623	119988709	+	start	9794	Upstream	NA	ENSG00000203858.2	HSD3BP2	any_promoter	0.0382	0.02243	0	0	0.41365
chr1	120010920	120010933	HNF1B_MA0153.2	6.28798	-	chr1	120010546	120011189	cc_1,cc_3	gene	120004651	120005644	-	start	5223	Upstream	NA	ENSG00000235595.1	GAPDHP23	any_promoter	0.07521	0.06321	0	0	0.18389
chr1	120082453	120082466	HNF1B_MA0153.2	6.28798	-	chr1	120082059	120082710	cc_1,cc_3	gene	120076371	120077369	-	start	5015	Upstream	NA	ENSG00000226443.3	GAPDHP32	any_promoter	0.0659	0.07514	0	0	-0.13957
chr1	120125957	120125970	HNF1B_MA0153.2	7.15497	-	chr1	120125353	120126016	cc_1,cc_3	gene	120106688	120114734	+	end	10950	Downstream	NA	ENSG00000203855.6	HSD3BP4	distal_enhancer	0.03831	0.02723	0	0	0.27725
chr1	120144866	120144879	HNF1B_MA0153.2	6.64703	-	chr1	120144689	120145182	cc_1,cc_3	gene	120143962	120151873	+	start	973	PeakInsideFeature	NA	ENSG00000198857.3	HSD3BP5	any_promoter	0.01708	0.00926	0	0	0.29612
chr1	120145040	120145053	HNF1B_MA0153.2	6.46622	-	chr1	120144689	120145182	cc_1,cc_3	gene	120143962	120151873	+	start	973	PeakInsideFeature	NA	ENSG00000198857.3	HSD3BP5	any_promoter	0.03722	0.03096	0	0	0.15282
chr1	120172451	120172464	HNF1B_MA0153.2	6.75667	-	chr1	120172339	120172604	cc_3	gene	120162044	120190396	-	center	3749	PeakInsideFeature	NA	ENSG00000143067.4	ZNF697	any_internal	0.32519	0.34748	1	1	-0.08901
chr1	120174663	120174676	HNF1B_MA0153.2	9.75743	+	chr1	120173706	120175279	cc_1,cc_3	gene	120162044	120190396	-	center	1728	PeakInsideFeature	NA	ENSG00000143067.4	ZNF697	any_internal	0.351	0.39614	1	1	-0.16354
chr1	120180950	120180963	HNF1B_MA0153.2	6.45521	+	chr1	120180930	120182602	cc_1,cc_3	gene	120162044	120190396	-	center	5546	PeakInsideFeature	NA	ENSG00000143067.4	ZNF697	any_internal	0.0422	0.03643	0	0	0.12939
chr1	120181588	120181601	HNF1B_MA0153.2	6.9297	-	chr1	120180930	120182602	cc_1,cc_3	gene	120162044	120190396	-	center	5546	PeakInsideFeature	NA	ENSG00000143067.4	ZNF697	any_internal	0.05535	0.06064	0	0	-0.09192
chr1	120191302	120191315	HNF1B_MA0153.2	8.88411	+	chr1	120189458	120191329	cc_1,cc_3	gene	120162044	120190396	-	start	3	OverlapStart	NA	ENSG00000143067.4	ZNF697	any_promoter	0.08485	0.08865	0	0	-0.04904
chr1	120203488	120203501	HNF1B_MA0153.2	10.95415	+	chr1	120203267	120203655	cc_1,cc_3	gene	120202420	120286838	+	start	1041	PeakInsideFeature	NA	ENSG00000092621.7	PHGDH	any_internal	0.13008	0.18453	0	0	-0.43399
chr1	120219947	120219960	HNF1B_MA0153.2	6.479	+	chr1	120219205	120220398	cc_1,cc_3	gene	120202420	120286838	+	start	17381	PeakInsideFeature	NA	ENSG00000092621.7	PHGDH	any_internal	0.05544	0.03177	0	0	0.50232
chr1	120287104	120287117	HNF1B_MA0153.2	8.62706	+	chr1	120286509	120287233	cc_1,cc_3	gene	120202420	120286838	+	end	33	OverlapEnd	NA	ENSG00000092621.7	PHGDH	any_internal	0.05945	0.04403	0	0	0.29064
chr1	120317800	120317813	HNF1B_MA0153.2	9.56736	-	chr1	120317641	120318434	cc_1,cc_3	gene	120290618	120311528	-	start	6509	Upstream	NA	ENSG00000134240.7	HMGCS2	any_promoter	0.09496	0.10345	0	0	-0.0986
chr1	120321992	120322005	HNF1B_MA0153.2	7.47164	+	chr1	120321902	120322181	cc_3	gene	120290618	120311528	-	start	10513	Upstream	NA	ENSG00000134240.7	HMGCS2	distal_enhancer	0.02884	0.05154	0	0	-0.50704
chr1	120325484	120325497	HNF1B_MA0153.2	9.10697	-	chr1	120324908	120325516	cc_3	gene	120336640	120354283	-	end	11428	Downstream	NA	ENSG00000134193.10	REG4	distal_enhancer	0.02247	0.01343	0	0	0.30434
chr1	120501125	120501138	HNF1B_MA0153.2	7.57192	+	chr1	120500516	120501274	cc_3	gene	120454175	120612240	-	center	32312	PeakInsideFeature	NA	ENSG00000134250.13	NOTCH2	any_internal	0.02301	0.03171	0	0	-0.23998
chr1	120533780	120533793	HNF1B_MA0153.2	7.0352	+	chr1	120533187	120533845	cc_1	gene	120454175	120612240	-	center	309	PeakInsideFeature	NA	ENSG00000134250.13	NOTCH2	any_internal	0.10916	0.10104	0	0	0.09003
chr1	120535764	120535777	HNF1B_MA0153.2	9.34579	+	chr1	120535587	120536139	cc_3	gene	120454175	120612240	-	center	2656	PeakInsideFeature	NA	ENSG00000134250.13	NOTCH2	any_internal	0.10053	0.13267	0	0	-0.32873
chr1	120536102	120536115	HNF1B_MA0153.2	6.43368	-	chr1	120535587	120536139	cc_3	gene	120454175	120612240	-	center	2656	PeakInsideFeature	NA	ENSG00000134250.13	NOTCH2	any_internal	0.05372	0.07835	0	0	-0.39246
chr1	120537987	120538000	HNF1B_MA0153.2	7.03999	+	chr1	120537234	120538046	cc_1,cc_3	gene	120454175	120612240	-	center	4433	PeakInsideFeature	NA	ENSG00000134250.13	NOTCH2	any_internal	0.21231	0.31113	1	1	-0.50213
chr1	120569523	120569536	HNF1B_MA0153.2	8.6447	-	chr1	120569387	120569802	cc_3	gene	120454175	120612240	-	center	36387	PeakInsideFeature	NA	ENSG00000134250.13	NOTCH2	any_internal	0.1107	0.08482	0	0	0.30512
[truncated: 39,362 more rows]
