# Supplementary material for: Genomic and epigenomic integrative subtypes of renal cell carcinoma in a Japanese cohort
Source: Nat Commun. 2023 Dec 16;14:8383. doi: 10.1038/s41467-023-44159-1 (PMC10725467; doi:10.1038/s41467-023-44159-1)
Supplement: Supplementary file 6 — Source Data [file 41467_2023_44159_MOESM6_ESM.zip › Source_Data/Supplementary Figure6b_left.txt]

TFBS_chr	TFBS_start	TFBS_end	TFBS_name	TFBS_score	TFBS_strand	peak_chr	peak_start	peak_end	peak_id	feature	feat_start	feat_end	feat_strand	feat_anchor	distance	relative_location	gene_biotype	gene_id	gene_name	name	cc_1_score	cc_3_score	cc_1_bound	cc_3_bound	cc_1_cc_3_log2fc
GL000191.1	12745	12760	HNF1A_MA0046.2	8.68209	+	GL000191.1	12669	13171	cc_3	NA	NA	NA	NA	NA	NA	NA	NA	NA	NA	NA	0.0158	0.00903	0	0	0.26132
GL000191.1	21629	21644	HNF1A_MA0046.2	6.35353	-	GL000191.1	21267	22053	cc_1,cc_3	NA	NA	NA	NA	NA	NA	NA	NA	NA	NA	NA	0.14691	0.24851	0	1	-0.66975
GL000191.1	88208	88223	HNF1A_MA0046.2	8.50206	+	GL000191.1	88092	89216	cc_1,cc_3	NA	NA	NA	NA	NA	NA	NA	NA	NA	NA	NA	0.03193	0.02332	0	0	0.23629
GL000191.1	88233	88248	HNF1A_MA0046.2	9.94131	+	GL000191.1	88092	89216	cc_1,cc_3	NA	NA	NA	NA	NA	NA	NA	NA	NA	NA	NA	0.03035	0.04327	0	0	-0.30236
GL000192.1	268264	268279	HNF1A_MA0046.2	8.44853	-	GL000192.1	267677	268517	cc_1,cc_3	NA	NA	NA	NA	NA	NA	NA	NA	NA	NA	NA	0.02462	0.00869	0	0	0.55774
GL000192.1	456552	456567	HNF1A_MA0046.2	7.64542	+	GL000192.1	456283	456714	cc_1	NA	NA	NA	NA	NA	NA	NA	NA	NA	NA	NA	0.02042	0.01119	0	0	0.32723
GL000192.1	482883	482898	HNF1A_MA0046.2	7.40232	+	GL000192.1	482126	483072	cc_1,cc_3	NA	NA	NA	NA	NA	NA	NA	NA	NA	NA	NA	0.04035	0.02551	0	0	0.37121
GL000192.1	505718	505733	HNF1A_MA0046.2	7.52668	+	GL000192.1	505576	507259	cc_1,cc_3	NA	NA	NA	NA	NA	NA	NA	NA	NA	NA	NA	0.05854	0.06088	0	0	-0.03983
GL000192.1	506160	506175	HNF1A_MA0046.2	8.38379	+	GL000192.1	505576	507259	cc_1,cc_3	NA	NA	NA	NA	NA	NA	NA	NA	NA	NA	NA	0.04215	0.06996	0	0	-0.49954
GL000192.1	506566	506581	HNF1A_MA0046.2	6.85241	+	GL000192.1	505576	507259	cc_1,cc_3	NA	NA	NA	NA	NA	NA	NA	NA	NA	NA	NA	0.66978	0.67754	1	1	-0.01602
GL000194.1	115377	115392	HNF1A_MA0046.2	12.08381	+	GL000194.1	114324	115709	cc_1,cc_3	NA	NA	NA	NA	NA	NA	NA	NA	NA	NA	NA	0.11459	0.11015	0	0	0.04661
GL000194.1	182944	182959	HNF1A_MA0046.2	6.58262	-	GL000194.1	182136	182984	cc_1,cc_3	NA	NA	NA	NA	NA	NA	NA	NA	NA	NA	NA	0.04875	0.02258	0	0	0.63162
GL000194.1	189664	189679	HNF1A_MA0046.2	7.74739	+	GL000194.1	189646	191375	cc_1,cc_3	NA	NA	NA	NA	NA	NA	NA	NA	NA	NA	NA	0.02222	0.01692	0	0	0.17152
GL000195.1	12054	12069	HNF1A_MA0046.2	8.25247	+	GL000195.1	11932	12672	cc_1,cc_3	NA	NA	NA	NA	NA	NA	NA	NA	NA	NA	NA	0.11641	0.11469	0	0	0.01765
GL000195.1	12167	12182	HNF1A_MA0046.2	10.86817	+	GL000195.1	11932	12672	cc_1,cc_3	NA	NA	NA	NA	NA	NA	NA	NA	NA	NA	NA	0.2287	0.13663	1	0	0.65023
GL000195.1	46802	46817	HNF1A_MA0046.2	9.36062	+	GL000195.1	46604	47106	cc_3	NA	NA	NA	NA	NA	NA	NA	NA	NA	NA	NA	0.05442	0.03811	0	0	0.33134
GL000195.1	65517	65532	HNF1A_MA0046.2	7.13645	+	GL000195.1	65389	67097	cc_1,cc_3	NA	NA	NA	NA	NA	NA	NA	NA	NA	NA	NA	0.20483	0.25683	0	1	-0.29419
GL000195.1	65800	65815	HNF1A_MA0046.2	8.12985	-	GL000195.1	65389	67097	cc_1,cc_3	NA	NA	NA	NA	NA	NA	NA	NA	NA	NA	NA	0.54105	0.67708	1	1	-0.31068
GL000195.1	74745	74760	HNF1A_MA0046.2	8.08526	+	GL000195.1	73992	75603	cc_1,cc_3	NA	NA	NA	NA	NA	NA	NA	NA	NA	NA	NA	2.8539	3.43333	1	1	-0.26455
GL000195.1	74982	74997	HNF1A_MA0046.2	8.50206	-	GL000195.1	73992	75603	cc_1,cc_3	NA	NA	NA	NA	NA	NA	NA	NA	NA	NA	NA	0.41283	0.46567	1	1	-0.16436
GL000195.1	86181	86196	HNF1A_MA0046.2	11.54648	-	GL000195.1	85917	87112	cc_1,cc_3	NA	NA	NA	NA	NA	NA	NA	NA	NA	NA	NA	0.30187	0.34718	1	1	-0.18725
GL000195.1	91347	91362	HNF1A_MA0046.2	6.62594	+	GL000195.1	91068	92518	cc_1,cc_3	NA	NA	NA	NA	NA	NA	NA	NA	NA	NA	NA	0.16113	0.08588	0	0	0.74698
GL000195.1	114792	114807	HNF1A_MA0046.2	6.99418	+	GL000195.1	114782	115660	cc_1,cc_3	NA	NA	NA	NA	NA	NA	NA	NA	NA	NA	NA	0.02111	0.01464	0	0	0.2178
GL000195.1	114848	114863	HNF1A_MA0046.2	8.38346	+	GL000195.1	114782	115660	cc_1,cc_3	NA	NA	NA	NA	NA	NA	NA	NA	NA	NA	NA	0.03516	0.03459	0	0	0.01372
GL000195.1	114980	114995	HNF1A_MA0046.2	8.87202	-	GL000195.1	114782	115660	cc_1,cc_3	NA	NA	NA	NA	NA	NA	NA	NA	NA	NA	NA	0.07443	0.0731	0	0	0.01942
GL000195.1	115273	115288	HNF1A_MA0046.2	8.50936	+	GL000195.1	114782	115660	cc_1,cc_3	NA	NA	NA	NA	NA	NA	NA	NA	NA	NA	NA	0.05716	0.04741	0	0	0.1821
GL000195.1	138463	138478	HNF1A_MA0046.2	11.54648	+	GL000195.1	137516	138688	cc_1,cc_3	NA	NA	NA	NA	NA	NA	NA	NA	NA	NA	NA	0.24227	0.22071	1	1	0.12131
GL000195.1	157735	157750	HNF1A_MA0046.2	7.13645	-	GL000195.1	156883	157787	cc_1,cc_3	NA	NA	NA	NA	NA	NA	NA	NA	NA	NA	NA	0.05385	0.03795	0	0	0.32462
GL000195.1	176276	176291	HNF1A_MA0046.2	9.36062	-	GL000195.1	175968	176871	cc_1,cc_3	NA	NA	NA	NA	NA	NA	NA	NA	NA	NA	NA	0.05471	0.06313	0	0	-0.14476
GL000195.1	178230	178245	HNF1A_MA0046.2	6.80806	-	GL000195.1	178168	178544	cc_1	NA	NA	NA	NA	NA	NA	NA	NA	NA	NA	NA	0.07195	0.03425	0	0	0.70983
GL000198.1	70666	70681	HNF1A_MA0046.2	9.52485	+	GL000198.1	70652	71303	cc_1,cc_3	NA	NA	NA	NA	NA	NA	NA	NA	NA	NA	NA	0.06382	0.03319	0	0	0.60958
GL000198.1	81808	81823	HNF1A_MA0046.2	9.9071	+	GL000198.1	81532	81862	cc_1	NA	NA	NA	NA	NA	NA	NA	NA	NA	NA	NA	0.07839	0.04004	0	0	0.66818
GL000200.1	154067	154082	HNF1A_MA0046.2	6.74212	-	GL000200.1	153939	154295	cc_3	NA	NA	NA	NA	NA	NA	NA	NA	NA	NA	NA	0.03257	0.03589	0	0	-0.0808
GL000202.1	13215	13230	HNF1A_MA0046.2	6.43538	-	GL000202.1	12784	13646	cc_1,cc_3	NA	NA	NA	NA	NA	NA	NA	NA	NA	NA	NA	0.15791	0.31404	0	1	-0.89009
GL000205.1	3927	3942	HNF1A_MA0046.2	6.44024	-	GL000205.1	3632	4576	cc_1,cc_3	NA	NA	NA	NA	NA	NA	NA	NA	NA	NA	NA	0.06965	0.04574	0	0	0.41975
GL000205.1	10785	10800	HNF1A_MA0046.2	8.38346	+	GL000205.1	10784	12331	cc_1,cc_3	NA	NA	NA	NA	NA	NA	NA	NA	NA	NA	NA	0.05844	0.03303	0	0	0.52347
GL000205.1	10917	10932	HNF1A_MA0046.2	8.87202	-	GL000205.1	10784	12331	cc_1,cc_3	NA	NA	NA	NA	NA	NA	NA	NA	NA	NA	NA	0.08744	0.08864	0	0	-0.01531
GL000205.1	11209	11224	HNF1A_MA0046.2	8.50936	+	GL000205.1	10784	12331	cc_1,cc_3	NA	NA	NA	NA	NA	NA	NA	NA	NA	NA	NA	0.03755	0.02409	0	0	0.34919
GL000205.1	34338	34353	HNF1A_MA0046.2	11.54648	+	GL000205.1	33242	34553	cc_1,cc_3	NA	NA	NA	NA	NA	NA	NA	NA	NA	NA	NA	0.48298	0.40648	1	1	0.23545
GL000205.1	34361	34376	HNF1A_MA0046.2	8.39802	-	GL000205.1	33242	34553	cc_1,cc_3	NA	NA	NA	NA	NA	NA	NA	NA	NA	NA	NA	0.48298	0.40611	1	1	0.23668
GL000205.1	53601	53616	HNF1A_MA0046.2	7.13645	-	GL000205.1	52985	53618	cc_1,cc_3	NA	NA	NA	NA	NA	NA	NA	NA	NA	NA	NA	0.04941	0.03301	0	0	0.35885
GL000205.1	69794	69809	HNF1A_MA0046.2	8.62476	-	GL000205.1	69738	69938	cc_3	NA	NA	NA	NA	NA	NA	NA	NA	NA	NA	NA	0.04439	0.03233	0	0	0.27516
GL000205.1	72142	72157	HNF1A_MA0046.2	9.36062	-	GL000205.1	71834	72721	cc_1,cc_3	NA	NA	NA	NA	NA	NA	NA	NA	NA	NA	NA	0.03859	0.04087	0	0	-0.05077
GL000205.1	132090	132105	HNF1A_MA0046.2	6.80077	-	GL000205.1	131303	132372	cc_1,cc_3	NA	NA	NA	NA	NA	NA	NA	NA	NA	NA	NA	0.07407	0.05418	0	0	0.32308
GL000205.1	133277	133292	HNF1A_MA0046.2	6.87556	+	GL000205.1	132395	133495	cc_1,cc_3	NA	NA	NA	NA	NA	NA	NA	NA	NA	NA	NA	0.15119	0.08112	0	0	0.7311
GL000205.1	173171	173186	HNF1A_MA0046.2	8.15791	-	GL000205.1	172483	173875	cc_1,cc_3	NA	NA	NA	NA	NA	NA	NA	NA	NA	NA	NA	0.14494	0.07256	0	0	0.80027
GL000211.1	61437	61452	HNF1A_MA0046.2	8.50206	+	GL000211.1	61308	61648	cc_1	NA	NA	NA	NA	NA	NA	NA	NA	NA	NA	NA	0.06095	0.02565	0	0	0.7622
GL000212.1	1830	1845	HNF1A_MA0046.2	8.00465	+	GL000212.1	457	2379	cc_1,cc_3	NA	NA	NA	NA	NA	NA	NA	NA	NA	NA	NA	0.05549	0.02758	0	0	0.6137
GL000212.1	4973	4988	HNF1A_MA0046.2	8.09695	+	GL000212.1	4957	5519	cc_1,cc_3	NA	NA	NA	NA	NA	NA	NA	NA	NA	NA	NA	0.07053	0.02769	0	0	0.85766
GL000212.1	139816	139831	HNF1A_MA0046.2	9.87533	-	GL000212.1	139449	139966	cc_1	NA	NA	NA	NA	NA	NA	NA	NA	NA	NA	NA	0.05472	0.03044	0	0	0.52352
GL000212.1	141663	141678	HNF1A_MA0046.2	7.65272	+	GL000212.1	141126	141685	cc_1,cc_3	NA	NA	NA	NA	NA	NA	NA	NA	NA	NA	NA	0.02198	0.03681	0	0	-0.39533
GL000214.1	1586	1601	HNF1A_MA0046.2	7.76944	-	GL000214.1	1576	2083	cc_3	NA	NA	NA	NA	NA	NA	NA	NA	NA	NA	NA	0.04275	0.04272	0	0	0.00064
GL000214.1	23829	23844	HNF1A_MA0046.2	7.89952	-	GL000214.1	22740	23983	cc_1,cc_3	NA	NA	NA	NA	NA	NA	NA	NA	NA	NA	NA	0.0959	0.05859	0	0	0.53208
GL000214.1	30034	30049	HNF1A_MA0046.2	12.09883	-	GL000214.1	29976	31228	cc_1,cc_3	NA	NA	NA	NA	NA	NA	NA	NA	NA	NA	NA	0.12129	0.07613	0	0	0.53235
GL000214.1	48436	48451	HNF1A_MA0046.2	8.16329	+	GL000214.1	46922	49069	cc_1,cc_3	NA	NA	NA	NA	NA	NA	NA	NA	NA	NA	NA	0.04694	0.02602	0	0	0.49522
GL000214.1	80228	80243	HNF1A_MA0046.2	6.71591	-	GL000214.1	80005	80896	cc_1,cc_3	NA	NA	NA	NA	NA	NA	NA	NA	NA	NA	NA	0.06299	0.03611	0	0	0.52548
GL000216.1	100185	100200	HNF1A_MA0046.2	9.5299	-	GL000216.1	99682	100208	cc_1,cc_3	NA	NA	NA	NA	NA	NA	NA	NA	NA	NA	NA	0.02908	0.01318	0	0	0.50158
GL000216.1	170441	170456	HNF1A_MA0046.2	6.90104	-	GL000216.1	169235	170676	cc_1,cc_3	NA	NA	NA	NA	NA	NA	NA	NA	NA	NA	NA	0.07626	0.03578	0	0	0.7358
GL000218.1	1313	1328	HNF1A_MA0046.2	6.61671	-	GL000218.1	189	1441	cc_1,cc_3	NA	NA	NA	NA	NA	NA	NA	NA	NA	NA	NA	0.08287	0.04024	0	0	0.72492
GL000218.1	4939	4954	HNF1A_MA0046.2	7.31952	+	GL000218.1	4781	4981	cc_3	NA	NA	NA	NA	NA	NA	NA	NA	NA	NA	NA	0.02489	0.01156	0	0	0.44783
GL000218.1	97759	97774	HNF1A_MA0046.2	12.08381	+	GL000218.1	96802	98068	cc_1,cc_3	NA	NA	NA	NA	NA	NA	NA	NA	NA	NA	NA	0.1701	0.17777	0	0	-0.05561
GL000218.1	103981	103996	HNF1A_MA0046.2	7.89952	+	GL000218.1	103665	104476	cc_1,cc_3	NA	NA	NA	NA	NA	NA	NA	NA	NA	NA	NA	0.04687	0.0283	0	0	0.43082
GL000218.1	114687	114702	HNF1A_MA0046.2	6.44787	-	GL000218.1	114467	114882	cc_1,cc_3	NA	NA	NA	NA	NA	NA	NA	NA	NA	NA	NA	0.03523	0.01823	0	0	0.47786
GL000218.1	158885	158900	HNF1A_MA0046.2	6.69086	+	GL000218.1	158869	159346	cc_1,cc_3	NA	NA	NA	NA	NA	NA	NA	NA	NA	NA	NA	0.04848	0.02142	0	0	0.66189
GL000218.1	158992	159007	HNF1A_MA0046.2	8.0511	-	GL000218.1	158869	159346	cc_1,cc_3	NA	NA	NA	NA	NA	NA	NA	NA	NA	NA	NA	0.05558	0.02403	0	0	0.71604
GL000219.1	32004	32019	HNF1A_MA0046.2	9.41509	+	GL000219.1	31741	32109	cc_1,cc_3	NA	NA	NA	NA	NA	NA	NA	NA	NA	NA	NA	0.05358	0.03318	0	0	0.43324
GL000219.1	42855	42870	HNF1A_MA0046.2	8.64275	-	GL000219.1	41668	42877	cc_1,cc_3	NA	NA	NA	NA	NA	NA	NA	NA	NA	NA	NA	0.07209	0.0759	0	0	-0.0555
GL000219.1	46190	46205	HNF1A_MA0046.2	11.53228	-	GL000219.1	44883	46369	cc_1,cc_3	NA	NA	NA	NA	NA	NA	NA	NA	NA	NA	NA	0.18816	0.41083	0	1	-1.03161
GL000219.1	46269	46284	HNF1A_MA0046.2	7.26561	+	GL000219.1	44883	46369	cc_1,cc_3	NA	NA	NA	NA	NA	NA	NA	NA	NA	NA	NA	0.12031	0.30858	0	1	-1.19855
GL000219.1	79438	79453	HNF1A_MA0046.2	7.85896	-	GL000219.1	79230	79748	cc_1,cc_3	NA	NA	NA	NA	NA	NA	NA	NA	NA	NA	NA	0.0582	0.05058	0	0	0.13847
GL000219.1	81885	81900	HNF1A_MA0046.2	6.99272	-	GL000219.1	81774	82077	cc_1,cc_3	NA	NA	NA	NA	NA	NA	NA	NA	NA	NA	NA	0.0522	0.03893	0	0	0.27187
GL000219.1	96542	96557	HNF1A_MA0046.2	8.76457	-	GL000219.1	96161	96631	cc_1,cc_3	NA	NA	NA	NA	NA	NA	NA	NA	NA	NA	NA	0.1456	0.39992	0	1	-1.31626
GL000219.1	134751	134766	HNF1A_MA0046.2	6.53331	+	GL000219.1	134467	134795	cc_3	NA	NA	NA	NA	NA	NA	NA	NA	NA	NA	NA	0.03349	0.0266	0	0	0.18061
GL000219.1	175321	175336	HNF1A_MA0046.2	7.04419	-	GL000219.1	175240	175758	cc_1,cc_3	NA	NA	NA	NA	NA	NA	NA	NA	NA	NA	NA	0.10255	0.08597	0	0	0.20079
GL000220.1	36353	36368	HNF1A_MA0046.2	9.80401	-	GL000220.1	35963	36511	cc_3	NA	NA	NA	NA	NA	NA	NA	NA	NA	NA	NA	0.05281	0.0503	0	0	0.04727
GL000220.1	61399	61414	HNF1A_MA0046.2	8.9713	+	GL000220.1	61339	61961	cc_1,cc_3	NA	NA	NA	NA	NA	NA	NA	NA	NA	NA	NA	0.11656	0.06543	0	0	0.64618
GL000221.1	2353	2368	HNF1A_MA0046.2	6.39813	-	GL000221.1	2186	2386	cc_1	NA	NA	NA	NA	NA	NA	NA	NA	NA	NA	NA	0.04663	0.04383	0	0	0.05748
GL000221.1	6763	6778	HNF1A_MA0046.2	6.71591	+	GL000221.1	6206	6964	cc_1,cc_3	NA	NA	NA	NA	NA	NA	NA	NA	NA	NA	NA	0.06039	0.02078	0	0	0.89844
GL000221.1	39337	39352	HNF1A_MA0046.2	8.36075	+	GL000221.1	39150	39443	cc_1	NA	NA	NA	NA	NA	NA	NA	NA	NA	NA	NA	0.09101	0.0336	0	0	0.98452
GL000221.1	86473	86488	HNF1A_MA0046.2	7.89952	+	GL000221.1	86460	86989	cc_1	NA	NA	NA	NA	NA	NA	NA	NA	NA	NA	NA	0.05357	0.02422	0	0	0.67405
GL000221.1	97249	97264	HNF1A_MA0046.2	6.44787	-	GL000221.1	97095	97458	cc_1	NA	NA	NA	NA	NA	NA	NA	NA	NA	NA	NA	0.03852	0.03164	0	0	0.16522
GL000221.1	141582	141597	HNF1A_MA0046.2	6.63153	-	GL000221.1	141535	141916	cc_1	NA	NA	NA	NA	NA	NA	NA	NA	NA	NA	NA	0.04066	0.01824	0	0	0.60194
GL000224.1	83465	83480	HNF1A_MA0046.2	9.18707	+	GL000224.1	83320	83809	cc_1,cc_3	NA	NA	NA	NA	NA	NA	NA	NA	NA	NA	NA	0.04989	0.03597	0	0	0.2964
GL000225.1	101264	101279	HNF1A_MA0046.2	6.90104	+	GL000225.1	101208	102485	cc_1,cc_3	NA	NA	NA	NA	NA	NA	NA	NA	NA	NA	NA	0.23491	0.10943	1	0	0.95083
GL000227.1	3203	3218	HNF1A_MA0046.2	7.18352	+	GL000227.1	2094	3236	cc_3	NA	NA	NA	NA	NA	NA	NA	NA	NA	NA	NA	0.01279	0.01837	0	0	-0.19839
GL000227.1	3649	3664	HNF1A_MA0046.2	6.74771	-	GL000227.1	3541	4033	cc_3	NA	NA	NA	NA	NA	NA	NA	NA	NA	NA	NA	0.01791	0.0266	0	0	-0.2657
GL000227.1	3850	3865	HNF1A_MA0046.2	9.22876	-	GL000227.1	3541	4033	cc_3	NA	NA	NA	NA	NA	NA	NA	NA	NA	NA	NA	0.02365	0.02743	0	0	-0.10782
GL000227.1	3890	3905	HNF1A_MA0046.2	9.2802	-	GL000227.1	3541	4033	cc_3	NA	NA	NA	NA	NA	NA	NA	NA	NA	NA	NA	0.0134	0.01897	0	0	-0.19512
GL000228.1	42914	42929	HNF1A_MA0046.2	8.03184	-	GL000228.1	42869	43981	cc_1,cc_3	NA	NA	NA	NA	NA	NA	NA	NA	NA	NA	NA	0.02532	0.03028	0	0	-0.13547
GL000232.1	2187	2202	HNF1A_MA0046.2	7.74975	+	GL000232.1	2048	3391	cc_1,cc_3	NA	NA	NA	NA	NA	NA	NA	NA	NA	NA	NA	0.02968	0.01563	0	0	0.4279
GL000232.1	2438	2453	HNF1A_MA0046.2	8.94106	-	GL000232.1	2048	3391	cc_1,cc_3	NA	NA	NA	NA	NA	NA	NA	NA	NA	NA	NA	0.10997	0.13175	0	0	-0.21573
GL000234.1	1490	1505	HNF1A_MA0046.2	8.19647	+	GL000234.1	1261	1524	cc_1	NA	NA	NA	NA	NA	NA	NA	NA	NA	NA	NA	0.02804	0.02014	0	0	0.23238
GL000234.1	2287	2302	HNF1A_MA0046.2	6.81192	+	GL000234.1	2249	2511	cc_1	NA	NA	NA	NA	NA	NA	NA	NA	NA	NA	NA	0.05278	0.01596	0	0	0.92414
GL000236.1	22988	23003	HNF1A_MA0046.2	7.52002	-	GL000236.1	22383	23016	cc_3	NA	NA	NA	NA	NA	NA	NA	NA	NA	NA	NA	0.02249	0.04133	0	0	-0.4815
GL000237.1	11940	11955	HNF1A_MA0046.2	8.56383	+	GL000237.1	11873	13287	cc_1,cc_3	NA	NA	NA	NA	NA	NA	NA	NA	NA	NA	NA	0.17868	0.05816	0	0	1.2917
GL000237.1	15055	15070	HNF1A_MA0046.2	12.53372	-	GL000237.1	13924	15495	cc_1,cc_3	NA	NA	NA	NA	NA	NA	NA	NA	NA	NA	NA	0.11069	0.05905	0	0	0.69059
GL000239.1	2254	2269	HNF1A_MA0046.2	8.48703	+	GL000239.1	842	2548	cc_1,cc_3	NA	NA	NA	NA	NA	NA	NA	NA	NA	NA	NA	0.05504	0.01812	0	0	0.8914
GL000240.1	32041	32056	HNF1A_MA0046.2	7.01138	-	GL000240.1	31772	32131	cc_1,cc_3	NA	NA	NA	NA	NA	NA	NA	NA	NA	NA	NA	0.05684	0.03187	0	0	0.52466
GL000241.1	2691	2706	HNF1A_MA0046.2	6.83357	-	GL000241.1	2645	2986	cc_3	NA	NA	NA	NA	NA	NA	NA	NA	NA	NA	NA	0.03966	0.01905	0	0	0.55308
GL000241.1	36317	36332	HNF1A_MA0046.2	12.32848	+	GL000241.1	36208	37634	cc_1,cc_3	NA	NA	NA	NA	NA	NA	NA	NA	NA	NA	NA	0.0316	0.01406	0	0	0.5344
GL000241.1	39459	39474	HNF1A_MA0046.2	6.78466	+	GL000241.1	39107	39597	cc_3	NA	NA	NA	NA	NA	NA	NA	NA	NA	NA	NA	0.03671	0.02694	0	0	0.24838
GL000242.1	15880	15895	HNF1A_MA0046.2	8.50206	-	GL000242.1	15241	15907	cc_1,cc_3	NA	NA	NA	NA	NA	NA	NA	NA	NA	NA	NA	0.0194	0.04893	0	0	-0.73479
GL000248.1	21984	21999	HNF1A_MA0046.2	8.34602	-	GL000248.1	21375	22256	cc_1,cc_3	NA	NA	NA	NA	NA	NA	NA	NA	NA	NA	NA	0.02223	0.03934	0	0	-0.44551
chr1	103096	103111	HNF1A_MA0046.2	8.37651	+	chr1	102330	103469	cc_1,cc_3	gene	89294	133566	-	center	8531	PeakInsideFeature	NA	ENSG00000238009.2	RP11-34P13.7	any_internal	0.07776	0.08346	0	0	-0.07784
chr1	109317	109332	HNF1A_MA0046.2	8.22289	+	chr1	109018	109487	cc_1	gene	89294	133566	-	center	2178	PeakInsideFeature	NA	ENSG00000238009.2	RP11-34P13.7	any_internal	0.02662	0.02116	0	0	0.16108
chr1	231347	231362	HNF1A_MA0046.2	6.58572	+	chr1	231099	232101	cc_1,cc_3	gene	228291	228775	-	start	2825	Upstream	NA	ENSG00000241670.2	AP006222.1	any_promoter	0.07793	0.04808	0	0	0.49376
chr1	231777	231792	HNF1A_MA0046.2	7.13974	+	chr1	231099	232101	cc_1,cc_3	gene	228291	228775	-	start	2825	Upstream	NA	ENSG00000241670.2	AP006222.1	any_promoter	0.04573	0.03009	0	0	0.36017
chr1	396715	396730	HNF1A_MA0046.2	9.2802	+	chr1	396247	396890	cc_3	gene	317719	453948	+	center	10735	PeakInsideFeature	NA	ENSG00000237094.7	RP4-669L17.10	any_internal	0.0162	0.02042	0	0	-0.14048
chr1	396755	396770	HNF1A_MA0046.2	9.22876	+	chr1	396247	396890	cc_3	gene	317719	453948	+	center	10735	PeakInsideFeature	NA	ENSG00000237094.7	RP4-669L17.10	any_internal	0.02135	0.03537	0	0	-0.38081
chr1	397406	397421	HNF1A_MA0046.2	7.18352	-	chr1	397383	398303	cc_1,cc_3	gene	317719	453948	+	center	12010	PeakInsideFeature	NA	ENSG00000237094.7	RP4-669L17.10	any_internal	0.01262	0.0265	0	0	-0.45243
chr1	405755	405770	HNF1A_MA0046.2	8.37651	-	chr1	405004	406603	cc_1,cc_3	gene	317719	453948	+	center	19970	PeakInsideFeature	NA	ENSG00000237094.7	RP4-669L17.10	any_internal	0.11061	0.17874	0	0	-0.58704
chr1	409194	409209	HNF1A_MA0046.2	8.28947	+	chr1	408372	409631	cc_1,cc_3	gene	317719	453948	+	center	23168	PeakInsideFeature	NA	ENSG00000237094.7	RP4-669L17.10	any_internal	0.59362	0.75991	1	1	-0.34344
chr1	469861	469876	HNF1A_MA0046.2	8.50206	-	chr1	469710	470057	cc_3	gene	470970	471355	+	start	1087	Upstream	NA	ENSG00000236679.2	RP4-669L17.1	any_promoter	0.0271	0.02263	0	0	0.12925
chr1	470021	470036	HNF1A_MA0046.2	7.83254	-	chr1	469710	470057	cc_3	gene	470970	471355	+	start	1087	Upstream	NA	ENSG00000236679.2	RP4-669L17.1	any_promoter	0.0313	0.02073	0	0	0.29962
chr1	565629	565644	HNF1A_MA0046.2	7.23126	-	chr1	564467	566817	cc_1,cc_3	gene	565019	566063	+	start	623	FeatureInsidePeak	NA	ENSG00000225630.1	MTND2P28	any_promoter	8.53222	5.4981	1	1	0.63166
chr1	567850	567865	HNF1A_MA0046.2	8.20313	+	chr1	567193	570293	cc_1,cc_3	gene	568914	569121	+	start	171	FeatureInsidePeak	NA	ENSG00000240409.1	MTATP8P1	any_promoter	15.46027	7.64421	1	1	1.01374
chr1	568875	568890	HNF1A_MA0046.2	9.93425	+	chr1	567193	570293	cc_1,cc_3	gene	568914	569121	+	start	171	FeatureInsidePeak	NA	ENSG00000240409.1	MTATP8P1	any_promoter	23.20106	12.3357	1	1	0.90998
chr1	569616	569631	HNF1A_MA0046.2	8.70716	+	chr1	567193	570293	cc_1,cc_3	gene	568914	569121	+	start	171	FeatureInsidePeak	NA	ENSG00000240409.1	MTATP8P1	any_promoter	19.6023	9.94861	1	1	0.97667
chr1	581259	581274	HNF1A_MA0046.2	8.28947	-	chr1	580815	582047	cc_1,cc_3	gene	536815	659930	-	center	16941	PeakInsideFeature	NA	ENSG00000230021.3	RP5-857K21.4	any_internal	0.53102	0.76348	1	1	-0.50389
chr1	584700	584715	HNF1A_MA0046.2	8.37651	+	chr1	583804	585009	cc_1,cc_3	gene	536815	659930	-	center	13966	PeakInsideFeature	NA	ENSG00000230021.3	RP5-857K21.4	any_internal	0.14368	0.23223	0	1	-0.60859
chr1	593036	593051	HNF1A_MA0046.2	7.18352	+	chr1	591874	593078	cc_1,cc_3	gene	536815	659930	-	center	5896	PeakInsideFeature	NA	ENSG00000230021.3	RP5-857K21.4	any_internal	0.01499	0.02215	0	0	-0.23728
chr1	593727	593742	HNF1A_MA0046.2	9.2802	-	chr1	593709	594190	cc_3	gene	536815	659930	-	center	4423	PeakInsideFeature	NA	ENSG00000230021.3	RP5-857K21.4	any_internal	0.01255	0.01707	0	0	-0.16372
chr1	748385	748400	HNF1A_MA0046.2	7.74817	+	chr1	748385	748585	cc_3	gene	736258	745541	-	start	2944	Upstream	NA	ENSG00000230092.3	RP11-206L10.8	any_promoter	0.02213	0.01519	0	0	0.22948
chr1	796380	796395	HNF1A_MA0046.2	8.42331	-	chr1	796029	796635	cc_1	gene	762987	794826	+	end	1506	Downstream	NA	ENSG00000228794.4	RP11-206L10.11	distal_enhancer	0.042	0.02894	0	0	0.31248
chr1	804967	804982	HNF1A_MA0046.2	7.35748	+	chr1	804954	805664	cc_1,cc_3	gene	808671	809729	+	start	3362	Upstream	NA	ENSG00000234711.1	TUBB8P11	any_promoter	0.03178	0.03516	0	0	-0.08333
chr1	847574	847589	HNF1A_MA0046.2	10.95947	-	chr1	847367	847713	cc_1,cc_3	gene	846814	850328	+	start	726	PeakInsideFeature	NA	ENSG00000230699.2	RP11-54O7.1	any_promoter	0.127	0.12966	0	0	-0.02502
chr1	848343	848358	HNF1A_MA0046.2	7.21613	-	chr1	848098	848689	cc_1,cc_3	gene	849550	850351	+	start	1157	Upstream	NA	ENSG00000241180.1	RP11-54O7.2	any_promoter	0.20526	0.29053	0	1	-0.45441
chr1	852106	852121	HNF1A_MA0046.2	7.33561	-	chr1	852008	852512	cc_3	gene	860259	879955	+	start	7999	Upstream	NA	ENSG00000187634.6	SAMD11	any_promoter	0.08363	0.10569	0	0	-0.26659
chr1	852200	852215	HNF1A_MA0046.2	9.25117	+	chr1	852008	852512	cc_3	gene	860259	879955	+	start	7999	Upstream	NA	ENSG00000187634.6	SAMD11	any_promoter	0.0902	0.10781	0	0	-0.20512
chr1	875841	875856	HNF1A_MA0046.2	7.42565	-	chr1	875395	878093	cc_1,cc_3	gene	860259	879955	+	end	3211	PeakInsideFeature	NA	ENSG00000187634.6	SAMD11	any_internal	0.27123	0.28258	1	1	-0.05423
chr1	942530	942545	HNF1A_MA0046.2	7.61136	+	chr1	941572	942546	cc_1,cc_3	gene	934341	935552	-	start	6507	Upstream	NA	ENSG00000188290.6	HES4	any_promoter	0.04329	0.08691	0	0	-0.71208
chr1	954501	954516	HNF1A_MA0046.2	10.24915	-	chr1	954494	957038	cc_1,cc_3	gene	955502	991496	+	start	264	OverlapStart	NA	ENSG00000188157.9	AGRN	any_promoter	0.14967	0.14636	0	0	0.02759
chr1	1038178	1038193	HNF1A_MA0046.2	8.38379	+	chr1	1037979	1038220	cc_3	gene	1017197	1051741	-	center	3630	PeakInsideFeature	NA	ENSG00000131591.13	C1orf159	any_internal	0.02807	0.01834	0	0	0.29182
chr1	1063942	1063957	HNF1A_MA0046.2	7.92339	-	chr1	1063630	1064985	cc_1,cc_3	gene	1072396	1079436	+	start	8089	Upstream	NA	ENSG00000223823.1	RP11-465B22.5	any_promoter	0.44902	0.5151	1	1	-0.18826
chr1	1091927	1091942	HNF1A_MA0046.2	7.29699	+	chr1	1091642	1091970	cc_1,cc_3	gene	1102483	1102578	+	start	10677	Upstream	NA	ENSG00000207730.1	MIR200B	distal_enhancer	0.12363	0.09235	0	0	0.34075
chr1	1100414	1100429	HNF1A_MA0046.2	7.63938	+	chr1	1099948	1101862	cc_1,cc_3	gene	1102483	1102578	+	start	1578	Upstream	NA	ENSG00000207730.1	MIR200B	any_promoter	0.76038	0.76458	1	1	-0.00769
chr1	1185913	1185928	HNF1A_MA0046.2	6.92945	+	chr1	1185261	1186555	cc_1,cc_3	gene	1185156	1186714	-	start	806	PeakInsideFeature	NA	ENSG00000260179.1	RP5-902P8.12	any_promoter	0.03664	0.03492	0	0	0.04079
chr1	1373553	1373568	HNF1A_MA0046.2	7.52832	-	chr1	1373356	1374183	cc_1,cc_3	gene	1365918	1369953	-	start	3816	Upstream	NA	ENSG00000225285.1	RP4-758J18.10	any_promoter	0.71598	0.79487	1	1	-0.14595
chr1	1511045	1511060	HNF1A_MA0046.2	10.01356	+	chr1	1509259	1511392	cc_1,cc_3	gene	1510354	1511373	+	start	29	FeatureInsidePeak	NA	ENSG00000215014.3	AL645728.1	any_promoter	0.05825	0.07331	0	0	-0.23972
chr1	1515834	1515849	HNF1A_MA0046.2	7.04419	-	chr1	1515758	1516094	cc_1,cc_3	gene	1515135	1515379	+	start	791	Downstream	NA	ENSG00000236684.1	AL645728.3	any_promoter	0.10041	0.13024	0	0	-0.30771
chr1	1546654	1546669	HNF1A_MA0046.2	6.52015	+	chr1	1546577	1546813	cc_3	gene	1550794	1565990	+	start	4099	Upstream	NA	ENSG00000197530.8	MIB2	any_promoter	0.07353	0.10892	0	0	-0.44249
chr1	1714685	1714700	HNF1A_MA0046.2	10.62963	-	chr1	1714024	1714724	cc_1,cc_3	gene	1682670	1711896	-	start	2478	Upstream	NA	ENSG00000008130.11	NADK	any_promoter	0.10985	0.10786	0	0	0.02144
chr1	1758315	1758330	HNF1A_MA0046.2	7.29303	-	chr1	1757998	1758515	cc_3	gene	1716728	1822495	-	center	11355	PeakInsideFeature	NA	ENSG00000078369.13	GNB1	any_internal	0.0332	0.06357	0	0	-0.60527
chr1	1813249	1813264	HNF1A_MA0046.2	6.82386	+	chr1	1812840	1813715	cc_1,cc_3	gene	1822909	1824097	+	start	9632	Upstream	NA	ENSG00000231050.1	RP1-140A9.1	any_promoter	0.1917	0.20181	0	0	-0.06577
chr1	1814797	1814812	HNF1A_MA0046.2	7.25037	-	chr1	1814495	1815019	cc_1,cc_3	gene	1822909	1824097	+	start	8152	Upstream	NA	ENSG00000231050.1	RP1-140A9.1	any_promoter	0.04244	0.03247	0	0	0.23056
chr1	1946452	1946467	HNF1A_MA0046.2	11.63876	+	chr1	1946214	1947205	cc_1,cc_3	gene	1944651	1946969	-	start	260	OverlapStart	NA	ENSG00000233542.1	RP11-547D24.1	any_promoter	0.04668	0.03929	0	0	0.15683
chr1	2030758	2030773	HNF1A_MA0046.2	6.8139	-	chr1	2030646	2031064	cc_3	gene	1981908	2116834	+	center	18516	PeakInsideFeature	NA	ENSG00000067606.11	PRKCZ	any_internal	0.02849	0.03575	0	0	-0.18341
chr1	2030873	2030888	HNF1A_MA0046.2	8.03725	+	chr1	2030646	2031064	cc_3	gene	1981908	2116834	+	center	18516	PeakInsideFeature	NA	ENSG00000067606.11	PRKCZ	any_internal	0.03892	0.04308	0	0	-0.09088
chr1	2069986	2070001	HNF1A_MA0046.2	7.88315	-	chr1	2069653	2070250	cc_1,cc_3	gene	1981908	2116834	+	center	20580	PeakInsideFeature	NA	ENSG00000067606.11	PRKCZ	any_internal	0.10897	0.11358	0	0	-0.04879
chr1	2139885	2139900	HNF1A_MA0046.2	9.24375	-	chr1	2138356	2140291	cc_1,cc_3	gene	2143961	2152177	+	start	4638	Upstream	NA	ENSG00000234396.3	RP11-181G12.4	any_promoter	1.48844	2.09829	1	1	-0.48845
chr1	2179845	2179860	HNF1A_MA0046.2	7.23745	-	chr1	2179227	2180335	cc_1,cc_3	gene	2160133	2241558	+	start	19648	PeakInsideFeature	NA	ENSG00000157933.9	SKI	any_internal	0.07413	0.1076	0	0	-0.41946
chr1	2182411	2182426	HNF1A_MA0046.2	9.68113	+	chr1	2181868	2183091	cc_1,cc_3	gene	2160133	2241558	+	center	18366	PeakInsideFeature	NA	ENSG00000157933.9	SKI	any_internal	0.42535	0.46233	1	1	-0.11384
chr1	2182723	2182738	HNF1A_MA0046.2	8.38379	-	chr1	2181868	2183091	cc_1,cc_3	gene	2160133	2241558	+	center	18366	PeakInsideFeature	NA	ENSG00000157933.9	SKI	any_internal	0.12099	0.17598	0	0	-0.46101
chr1	2211599	2211614	HNF1A_MA0046.2	10.19156	+	chr1	2210330	2211869	cc_1,cc_3	gene	2160133	2241558	+	center	10254	PeakInsideFeature	NA	ENSG00000157933.9	SKI	any_internal	0.1795	0.2393	0	1	-0.36998
chr1	3091451	3091466	HNF1A_MA0046.2	8.94103	+	chr1	3091443	3091801	cc_1,cc_3	gene	2985731	3355185	+	center	78836	PeakInsideFeature	NA	ENSG00000142611.12	PRDM16	any_internal	0.03294	0.02498	0	0	0.21296
chr1	3125750	3125765	HNF1A_MA0046.2	11.2356	-	chr1	3125598	3125900	cc_1	gene	2985731	3355185	+	center	44709	PeakInsideFeature	NA	ENSG00000142611.12	PRDM16	any_internal	0.02062	0.00952	0	0	0.4016
chr1	3136128	3136143	HNF1A_MA0046.2	11.43641	+	chr1	3135777	3136499	cc_1,cc_3	gene	2985731	3355185	+	center	34320	PeakInsideFeature	NA	ENSG00000142611.12	PRDM16	any_internal	0.4187	0.42792	1	1	-0.02967
chr1	3270668	3270683	HNF1A_MA0046.2	10.15919	+	chr1	3269519	3270800	cc_3	gene	2985731	3355185	+	end	85026	PeakInsideFeature	NA	ENSG00000142611.12	PRDM16	any_internal	0.01694	0.02688	0	0	-0.30644
chr1	3376272	3376287	HNF1A_MA0046.2	6.83527	+	chr1	3376014	3377678	cc_1,cc_3	gene	3370989	3397677	+	start	5857	PeakInsideFeature	NA	ENSG00000130762.10	ARHGEF16	any_internal	0.2842	0.50425	1	1	-0.77529
chr1	3376312	3376327	HNF1A_MA0046.2	10.04019	+	chr1	3376014	3377678	cc_1,cc_3	gene	3370989	3397677	+	start	5857	PeakInsideFeature	NA	ENSG00000130762.10	ARHGEF16	any_internal	0.62479	0.94982	1	1	-0.58512
chr1	4143287	4143302	HNF1A_MA0046.2	6.42216	+	chr1	4143168	4144490	cc_1,cc_3	NA	NA	NA	NA	NA	NA	NA	NA	NA	NA	NA	0.03932	0.04627	0	0	-0.14789
chr1	4143308	4143323	HNF1A_MA0046.2	8.64933	+	chr1	4143168	4144490	cc_1,cc_3	NA	NA	NA	NA	NA	NA	NA	NA	NA	NA	NA	0.03932	0.04627	0	0	-0.14789
chr1	4169465	4169480	HNF1A_MA0046.2	6.58598	+	chr1	4168203	4169726	cc_1,cc_3	NA	NA	NA	NA	NA	NA	NA	NA	NA	NA	NA	0.02927	0.01169	0	0	0.56397
chr1	4327708	4327723	HNF1A_MA0046.2	9.78582	+	chr1	4327279	4328487	cc_1,cc_3	NA	NA	NA	NA	NA	NA	NA	NA	NA	NA	NA	0.22974	0.22889	1	1	0.00482
chr1	4455985	4456000	HNF1A_MA0046.2	7.88069	+	chr1	4455260	4456991	cc_1,cc_3	gene	4472110	4484747	+	start	15985	Upstream	NA	ENSG00000235054.1	RP5-1166F10.1	distal_enhancer	0.27529	0.37737	1	1	-0.42209
chr1	4587827	4587842	HNF1A_MA0046.2	6.47398	-	chr1	4587665	4588343	cc_1	gene	4611794	4612205	-	end	23790	Downstream	NA	ENSG00000227169.2	RP1-37J18.1	distal_enhancer	0.02964	0.01123	0	0	0.59194
chr1	4625318	4625333	HNF1A_MA0046.2	10.03293	-	chr1	4625307	4627093	cc_1,cc_3	gene	4631607	4643481	+	start	5407	Upstream	NA	ENSG00000232596.1	RP1-37J18.2	any_promoter	0.03751	0.06271	0	0	-0.48824
chr1	4625373	4625388	HNF1A_MA0046.2	6.70399	-	chr1	4625307	4627093	cc_1,cc_3	gene	4631607	4643481	+	start	5407	Upstream	NA	ENSG00000232596.1	RP1-37J18.2	any_promoter	0.06028	0.17424	0	0	-1.22362
chr1	4626248	4626263	HNF1A_MA0046.2	8.88892	+	chr1	4625307	4627093	cc_1,cc_3	gene	4631607	4643481	+	start	5407	Upstream	NA	ENSG00000232596.1	RP1-37J18.2	any_promoter	0.176	0.29625	0	1	-0.67633
chr1	4626297	4626312	HNF1A_MA0046.2	7.74271	-	chr1	4625307	4627093	cc_1,cc_3	gene	4631607	4643481	+	start	5407	Upstream	NA	ENSG00000232596.1	RP1-37J18.2	any_promoter	0.16278	0.28325	0	1	-0.71487
chr1	4644990	4645005	HNF1A_MA0046.2	7.67753	+	chr1	4644971	4646555	cc_1,cc_3	gene	4631607	4643481	+	end	2282	Downstream	NA	ENSG00000232596.1	RP1-37J18.2	distal_enhancer	0.01846	0.01341	0	0	0.17793
chr1	4645117	4645132	HNF1A_MA0046.2	6.6128	-	chr1	4644971	4646555	cc_1,cc_3	gene	4631607	4643481	+	end	2282	Downstream	NA	ENSG00000232596.1	RP1-37J18.2	distal_enhancer	0.01702	0.01135	0	0	0.20879
chr1	4645805	4645820	HNF1A_MA0046.2	8.73276	+	chr1	4644971	4646555	cc_1,cc_3	gene	4631607	4643481	+	end	2282	Downstream	NA	ENSG00000232596.1	RP1-37J18.2	distal_enhancer	0.01674	0.01278	0	0	0.14358
chr1	4687374	4687389	HNF1A_MA0046.2	10.01613	-	chr1	4686650	4687757	cc_1,cc_3	gene	4714791	4852594	+	start	27588	Upstream	NA	ENSG00000196581.6	AJAP1	distal_enhancer	0.05044	0.04887	0	0	0.03032
chr1	4733816	4733831	HNF1A_MA0046.2	7.98188	+	chr1	4733515	4733981	cc_1,cc_3	gene	4714791	4852594	+	start	18957	PeakInsideFeature	NA	ENSG00000196581.6	AJAP1	any_internal	0.0438	0.06223	0	0	-0.34214
chr1	4765485	4765500	HNF1A_MA0046.2	6.68444	-	chr1	4765438	4765881	cc_3	gene	4714791	4852594	+	center	18033	PeakInsideFeature	NA	ENSG00000196581.6	AJAP1	any_internal	0.01836	0.01884	0	0	-0.01586
chr1	5023192	5023207	HNF1A_MA0046.2	7.48666	-	chr1	5022901	5023885	cc_1,cc_3	NA	NA	NA	NA	NA	NA	NA	NA	NA	NA	NA	0.0496	0.0524	0	0	-0.05311
chr1	5357649	5357664	HNF1A_MA0046.2	6.92542	+	chr1	5357313	5358092	cc_1,cc_3	NA	NA	NA	NA	NA	NA	NA	NA	NA	NA	NA	0.06381	0.01925	0	0	1.00402
chr1	5365532	5365547	HNF1A_MA0046.2	7.42616	+	chr1	5365207	5365772	cc_3	NA	NA	NA	NA	NA	NA	NA	NA	NA	NA	NA	0.02345	0.01627	0	0	0.23108
chr1	5393647	5393662	HNF1A_MA0046.2	6.58822	+	chr1	5393237	5393822	cc_1,cc_3	NA	NA	NA	NA	NA	NA	NA	NA	NA	NA	NA	0.05103	0.03872	0	0	0.25459
chr1	5446187	5446202	HNF1A_MA0046.2	7.04241	-	chr1	5446169	5447494	cc_1,cc_3	NA	NA	NA	NA	NA	NA	NA	NA	NA	NA	NA	0.02239	0.0083	0	0	0.50826
chr1	5535874	5535889	HNF1A_MA0046.2	7.6878	+	chr1	5535669	5535948	cc_1	gene	5553037	5554734	+	start	17229	Upstream	NA	ENSG00000260972.1	RP1-58B11.1	distal_enhancer	0.04928	0.02035	0	0	0.7111
chr1	5538040	5538055	HNF1A_MA0046.2	11.58755	+	chr1	5537776	5538437	cc_1	gene	5553037	5554734	+	start	14931	Upstream	NA	ENSG00000260972.1	RP1-58B11.1	distal_enhancer	0.02537	0.00971	0	0	0.53641
chr1	5574033	5574048	HNF1A_MA0046.2	7.79838	+	chr1	5573760	5574202	cc_3	gene	5553037	5554734	+	end	19247	Downstream	NA	ENSG00000260972.1	RP1-58B11.1	distal_enhancer	0.04728	0.06729	0	0	-0.35231
chr1	5712483	5712498	HNF1A_MA0046.2	7.84182	-	chr1	5712307	5712685	cc_3	gene	5647427	5728355	-	start	15859	PeakInsideFeature	NA	ENSG00000236948.1	RP11-154H17.1	any_internal	0.03504	0.0286	0	0	0.16351
chr1	5787352	5787367	HNF1A_MA0046.2	7.79474	-	chr1	5787140	5787428	cc_3	NA	NA	NA	NA	NA	NA	NA	NA	NA	NA	NA	0.01288	0.00712	0	0	0.23754
chr1	5956533	5956548	HNF1A_MA0046.2	9.70258	+	chr1	5956377	5957169	cc_1,cc_3	gene	5953898	5953984	-	start	2789	Upstream	NA	ENSG00000266687.1	AL356261.1	any_promoter	0.03428	0.02884	0	0	0.13871
chr1	5956593	5956608	HNF1A_MA0046.2	8.1885	+	chr1	5956377	5957169	cc_1,cc_3	gene	5953898	5953984	-	start	2789	Upstream	NA	ENSG00000266687.1	AL356261.1	any_promoter	0.02096	0.02094	0	0	0.00063
chr1	6020413	6020428	HNF1A_MA0046.2	6.51913	+	chr1	6020360	6020631	cc_3	gene	5922870	6052533	-	start	32038	PeakInsideFeature	NA	ENSG00000131697.13	NPHP4	any_internal	0.02948	0.01551	0	0	0.42688
chr1	6035280	6035295	HNF1A_MA0046.2	6.8693	+	chr1	6035228	6035910	cc_1,cc_3	gene	5922870	6052533	-	start	16964	PeakInsideFeature	NA	ENSG00000131697.13	NPHP4	any_internal	0.04785	0.0783	0	0	-0.50347
chr1	6333723	6333738	HNF1A_MA0046.2	7.51672	+	chr1	6332625	6334096	cc_1,cc_3	gene	6324328	6454451	-	end	9032	PeakInsideFeature	NA	ENSG00000097021.15	ACOT7	any_internal	0.34215	0.48329	1	1	-0.46921
chr1	6413745	6413760	HNF1A_MA0046.2	8.16532	+	chr1	6413551	6414730	cc_1,cc_3	gene	6324328	6454451	-	center	24751	PeakInsideFeature	NA	ENSG00000097021.15	ACOT7	any_internal	0.19358	0.46095	0	1	-1.15242
chr1	6419130	6419145	HNF1A_MA0046.2	7.18848	+	chr1	6418829	6420437	cc_1,cc_3	gene	6324328	6454451	-	center	30244	PeakInsideFeature	NA	ENSG00000097021.15	ACOT7	any_internal	0.16796	0.22128	0	1	-0.3519
chr1	6420097	6420112	HNF1A_MA0046.2	9.46209	-	chr1	6418829	6420437	cc_1,cc_3	gene	6324328	6454451	-	center	30244	PeakInsideFeature	NA	ENSG00000097021.15	ACOT7	any_internal	0.09055	0.14107	0	0	-0.52304
chr1	6464800	6464815	HNF1A_MA0046.2	8.50206	+	chr1	6464439	6465401	cc_1,cc_3	gene	6472477	6484730	-	end	7557	Downstream	NA	ENSG00000069812.7	HES2	distal_enhancer	0.09954	0.15301	0	0	-0.51513
chr1	6736581	6736596	HNF1A_MA0046.2	7.90494	+	chr1	6735847	6736750	cc_1,cc_3	gene	6694227	6761984	-	center	8193	PeakInsideFeature	NA	ENSG00000007923.11	DNAJC11	any_internal	0.0257	0.02591	0	0	-0.00596
chr1	6738173	6738188	HNF1A_MA0046.2	8.04287	-	chr1	6737993	6738349	cc_1,cc_3	gene	6694227	6761984	-	center	10066	PeakInsideFeature	NA	ENSG00000007923.11	DNAJC11	any_internal	0.0981	0.1504	0	0	-0.5106
chr1	6787744	6787759	HNF1A_MA0046.2	8.76508	+	chr1	6787536	6787801	cc_3	gene	6784696	6790072	+	center	284	PeakInsideFeature	NA	ENSG00000228750.1	RP11-242F24.1	any_internal	0.04254	0.05156	0	0	-0.18069
chr1	6928034	6928049	HNF1A_MA0046.2	7.74188	-	chr1	6927839	6929499	cc_1,cc_3	gene	6845383	7829766	+	start	83286	PeakInsideFeature	NA	ENSG00000171735.14	CAMTA1	any_internal	0.06117	0.1158	0	0	-0.70798
chr1	6941868	6941883	HNF1A_MA0046.2	6.46002	+	chr1	6941217	6941913	cc_1,cc_3	gene	6845383	7829766	+	start	96182	PeakInsideFeature	NA	ENSG00000171735.14	CAMTA1	any_internal	0.02997	0.0276	0	0	0.06351
chr1	6944912	6944927	HNF1A_MA0046.2	9.92604	-	chr1	6944595	6945075	cc_1,cc_3	gene	6845383	7829766	+	start	99452	PeakInsideFeature	NA	ENSG00000171735.14	CAMTA1	any_internal	0.1732	0.31754	0	1	-0.78912
chr1	6945562	6945577	HNF1A_MA0046.2	6.77715	+	chr1	6945478	6946212	cc_1,cc_3	gene	6845383	7829766	+	start	100462	PeakInsideFeature	NA	ENSG00000171735.14	CAMTA1	any_internal	0.06202	0.16261	0	0	-1.10776
chr1	6945731	6945746	HNF1A_MA0046.2	8.95289	+	chr1	6945478	6946212	cc_1,cc_3	gene	6845383	7829766	+	start	100462	PeakInsideFeature	NA	ENSG00000171735.14	CAMTA1	any_internal	0.04918	0.13014	0	0	-1.06383
chr1	6972473	6972488	HNF1A_MA0046.2	6.42576	+	chr1	6972167	6972964	cc_1,cc_3	gene	6845383	7829766	+	start	127182	PeakInsideFeature	NA	ENSG00000171735.14	CAMTA1	any_internal	0.02744	0.01016	0	0	0.57589
chr1	7130443	7130458	HNF1A_MA0046.2	7.79108	-	chr1	7129959	7131100	cc_1,cc_3	gene	6845383	7829766	+	center	207045	PeakInsideFeature	NA	ENSG00000171735.14	CAMTA1	any_internal	0.0299	0.0231	0	0	0.19054
chr1	7157927	7157942	HNF1A_MA0046.2	6.46828	-	chr1	7157740	7159325	cc_1,cc_3	gene	6845383	7829766	+	center	179042	PeakInsideFeature	NA	ENSG00000171735.14	CAMTA1	any_internal	0.08403	0.13305	0	0	-0.5354
chr1	7165634	7165649	HNF1A_MA0046.2	9.42464	-	chr1	7165451	7165903	cc_3	gene	6845383	7829766	+	center	171897	PeakInsideFeature	NA	ENSG00000171735.14	CAMTA1	any_internal	0.04981	0.03923	0	0	0.21979
chr1	7170447	7170462	HNF1A_MA0046.2	8.24209	-	chr1	7170144	7171176	cc_1,cc_3	gene	6845383	7829766	+	center	166914	PeakInsideFeature	NA	ENSG00000171735.14	CAMTA1	any_internal	0.16764	0.22773	0	1	-0.39158
chr1	7187758	7187773	HNF1A_MA0046.2	7.61544	-	chr1	7187446	7188544	cc_1,cc_3	gene	6845383	7829766	+	center	149579	PeakInsideFeature	NA	ENSG00000171735.14	CAMTA1	any_internal	0.04328	0.03995	0	0	0.07207
chr1	7294610	7294625	HNF1A_MA0046.2	8.99435	+	chr1	7294326	7294811	cc_1,cc_3	gene	6845383	7829766	+	center	43006	PeakInsideFeature	NA	ENSG00000171735.14	CAMTA1	any_internal	0.04053	0.07662	0	0	-0.63247
chr1	7326092	7326107	HNF1A_MA0046.2	6.42192	+	chr1	7325754	7326981	cc_1,cc_3	gene	6845383	7829766	+	center	11207	PeakInsideFeature	NA	ENSG00000171735.14	CAMTA1	any_internal	0.81282	1.2014	1	1	-0.54968
chr1	7326498	7326513	HNF1A_MA0046.2	10.6997	-	chr1	7325754	7326981	cc_1,cc_3	gene	6845383	7829766	+	center	11207	PeakInsideFeature	NA	ENSG00000171735.14	CAMTA1	any_internal	0.06866	0.05641	0	0	0.20208
chr1	7551628	7551643	HNF1A_MA0046.2	6.5373	+	chr1	7550928	7552515	cc_1,cc_3	gene	6845383	7829766	+	center	214147	PeakInsideFeature	NA	ENSG00000171735.14	CAMTA1	any_internal	0.29806	0.33973	1	1	-0.17499
chr1	7596354	7596369	HNF1A_MA0046.2	9.20809	+	chr1	7596185	7596925	cc_1,cc_3	gene	6845383	7829766	+	end	233211	PeakInsideFeature	NA	ENSG00000171735.14	CAMTA1	any_internal	0.08742	0.18941	0	0	-0.93109
chr1	7603085	7603100	HNF1A_MA0046.2	6.43657	-	chr1	7603083	7603493	cc_3	gene	6845383	7829766	+	end	226478	PeakInsideFeature	NA	ENSG00000171735.14	CAMTA1	any_internal	0.03159	0.0311	0	0	0.01253
chr1	7609789	7609804	HNF1A_MA0046.2	7.54705	+	chr1	7609279	7611655	cc_1,cc_3	gene	6845383	7829766	+	end	219299	PeakInsideFeature	NA	ENSG00000171735.14	CAMTA1	any_internal	0.08068	0.04204	0	0	0.65612
chr1	7669300	7669315	HNF1A_MA0046.2	7.69672	-	chr1	7668957	7669666	cc_1,cc_3	gene	6845383	7829766	+	end	160455	PeakInsideFeature	NA	ENSG00000171735.14	CAMTA1	any_internal	0.07095	0.01316	0	0	1.3288
chr1	7681627	7681642	HNF1A_MA0046.2	7.15266	+	chr1	7681018	7682393	cc_1,cc_3	gene	6845383	7829766	+	end	148061	PeakInsideFeature	NA	ENSG00000171735.14	CAMTA1	any_internal	0.6982	0.8042	1	1	-0.19731
chr1	7805860	7805875	HNF1A_MA0046.2	10.41068	+	chr1	7805564	7806680	cc_1,cc_3	gene	6845383	7829766	+	end	23644	PeakInsideFeature	NA	ENSG00000171735.14	CAMTA1	any_internal	0.08262	0.10917	0	0	-0.31795
chr1	7868549	7868564	HNF1A_MA0046.2	6.383	+	chr1	7868249	7868573	cc_3	gene	7844379	7905237	+	center	6397	PeakInsideFeature	NA	ENSG00000049246.10	PER3	any_internal	0.02155	0.04515	0	0	-0.59101
chr1	7963428	7963443	HNF1A_MA0046.2	12.89158	-	chr1	7962696	7963591	cc_1,cc_3	gene	7979906	8000926	-	end	16763	Downstream	NA	ENSG00000049249.4	TNFRSF9	distal_enhancer	0.01627	0.02221	0	0	-0.19372
chr1	7963452	7963467	HNF1A_MA0046.2	7.7106	-	chr1	7962696	7963591	cc_1,cc_3	gene	7979906	8000926	-	end	16763	Downstream	NA	ENSG00000049249.4	TNFRSF9	distal_enhancer	0.01627	0.02221	0	0	-0.19372
chr1	7990670	7990685	HNF1A_MA0046.2	10.24915	+	chr1	7990639	7991766	cc_3	gene	7979906	8000926	-	center	786	PeakInsideFeature	NA	ENSG00000049249.4	TNFRSF9	any_internal	0.04332	0.02656	0	0	0.40563
chr1	8042675	8042690	HNF1A_MA0046.2	6.32474	+	chr1	8042077	8043069	cc_1,cc_3	gene	8042940	8043043	-	start	470	FeatureInsidePeak	NA	ENSG00000200344.1	Y_RNA	any_promoter	0.06521	0.07794	0	0	-0.19032
chr1	8074477	8074492	HNF1A_MA0046.2	7.37077	+	chr1	8072500	8075633	cc_1,cc_3	gene	8064463	8086368	-	center	1349	PeakInsideFeature	NA	ENSG00000116285.8	ERRFI1	any_internal	0.07605	0.20573	0	0	-1.19063
chr1	8075424	8075439	HNF1A_MA0046.2	7.51522	+	chr1	8072500	8075633	cc_1,cc_3	gene	8064463	8086368	-	center	1349	PeakInsideFeature	NA	ENSG00000116285.8	ERRFI1	any_internal	0.09556	0.20849	0	0	-0.95325
chr1	8079615	8079630	HNF1A_MA0046.2	8.62091	+	chr1	8078847	8079779	cc_3	gene	8086797	8182762	+	start	7484	Upstream	NA	ENSG00000238290.1	RP11-431K24.1	any_promoter	0.05245	0.19376	0	0	-1.49726
chr1	8087888	8087903	HNF1A_MA0046.2	11.20753	-	chr1	8085584	8088148	cc_1,cc_3	gene	8086797	8182762	+	start	69	OverlapStart	NA	ENSG00000238290.1	RP11-431K24.1	any_promoter	0.09208	0.14936	0	0	-0.57432
chr1	8156339	8156354	HNF1A_MA0046.2	13.13959	+	chr1	8155843	8156881	cc_1,cc_3	gene	8086797	8182762	+	center	21583	PeakInsideFeature	NA	ENSG00000238290.1	RP11-431K24.1	any_internal	0.3223	0.4638	1	1	-0.49299
chr1	8158000	8158015	HNF1A_MA0046.2	9.80841	-	chr1	8157352	8158219	cc_1,cc_3	gene	8086797	8182762	+	center	23006	PeakInsideFeature	NA	ENSG00000238290.1	RP11-431K24.1	any_internal	0.03314	0.0479	0	0	-0.32607
chr1	8158182	8158197	HNF1A_MA0046.2	7.4953	-	chr1	8157352	8158219	cc_1,cc_3	gene	8086797	8182762	+	center	23006	PeakInsideFeature	NA	ENSG00000238290.1	RP11-431K24.1	any_internal	0.12213	0.10059	0	0	0.22826
chr1	8169214	8169229	HNF1A_MA0046.2	6.61753	+	chr1	8169058	8169866	cc_1,cc_3	gene	8086797	8182762	+	end	13300	PeakInsideFeature	NA	ENSG00000238290.1	RP11-431K24.1	any_internal	0.03493	0.03688	0	0	-0.04615
chr1	8173658	8173673	HNF1A_MA0046.2	6.81763	-	chr1	8173334	8174168	cc_3	gene	8086797	8182762	+	end	9011	PeakInsideFeature	NA	ENSG00000238290.1	RP11-431K24.1	any_internal	0.02648	0.02893	0	0	-0.067
chr1	8194067	8194082	HNF1A_MA0046.2	9.86548	+	chr1	8193810	8194450	cc_1	gene	8086797	8182762	+	end	11368	Downstream	NA	ENSG00000238290.1	RP11-431K24.1	distal_enhancer	0.03441	0.01588	0	0	0.53862
chr1	8229777	8229792	HNF1A_MA0046.2	6.39528	+	chr1	8229319	8230839	cc_1,cc_3	gene	8249883	8252830	+	start	19804	Upstream	NA	ENSG00000229305.1	RP11-431K24.2	distal_enhancer	0.22006	0.27557	1	1	-0.2945
chr1	8234834	8234849	HNF1A_MA0046.2	14.78326	-	chr1	8234171	8235615	cc_1,cc_3	gene	8249883	8252830	+	start	14990	Upstream	NA	ENSG00000229305.1	RP11-431K24.2	distal_enhancer	0.02656	0.04552	0	0	-0.45131
chr1	8263324	8263339	HNF1A_MA0046.2	7.14967	+	chr1	8261276	8263728	cc_1,cc_3	gene	8268731	8275270	+	start	6229	Upstream	NA	ENSG00000227634.1	RP11-431K24.3	any_promoter	0.17888	0.43971	0	1	-1.18836
chr1	8272665	8272680	HNF1A_MA0046.2	8.98089	-	chr1	8271228	8273095	cc_1,cc_3	gene	8266493	8266657	-	start	5504	Upstream	NA	ENSG00000200975.1	RNU1-7P	any_promoter	0.08384	0.081	0	0	0.03812
chr1	8300500	8300515	HNF1A_MA0046.2	8.38379	-	chr1	8298847	8300632	cc_1,cc_3	gene	8278249	8280589	-	start	19150	Upstream	NA	ENSG00000233645.1	RP11-431K24.4	distal_enhancer	0.03795	0.04222	0	0	-0.09459
chr1	8318909	8318924	HNF1A_MA0046.2	8.49477	+	chr1	8318686	8320248	cc_1,cc_3	gene	8335183	8335438	-	end	15716	Downstream	NA	ENSG00000265414.1	RN7SL729P	distal_enhancer	0.07067	0.15696	0	0	-0.92704
chr1	8326897	8326912	HNF1A_MA0046.2	7.79203	-	chr1	8326326	8328055	cc_1,cc_3	gene	8335183	8335438	-	end	7993	Downstream	NA	ENSG00000265414.1	RN7SL729P	distal_enhancer	0.06666	0.25243	0	1	-1.5971
chr1	8327034	8327049	HNF1A_MA0046.2	8.45822	-	chr1	8326326	8328055	cc_1,cc_3	gene	8335183	8335438	-	end	7993	Downstream	NA	ENSG00000265414.1	RN7SL729P	distal_enhancer	0.10481	0.39922	0	1	-1.70793
chr1	8327134	8327149	HNF1A_MA0046.2	6.67644	-	chr1	8326326	8328055	cc_1,cc_3	gene	8335183	8335438	-	end	7993	Downstream	NA	ENSG00000265414.1	RN7SL729P	distal_enhancer	0.11944	0.39218	0	1	-1.52979
chr1	8362828	8362843	HNF1A_MA0046.2	6.71337	+	chr1	8362206	8362866	cc_1,cc_3	gene	8352216	8352323	-	start	10213	Upstream	NA	ENSG00000251977.1	RNU6-991P	distal_enhancer	0.03197	0.01412	0	0	0.54157
chr1	8367709	8367724	HNF1A_MA0046.2	8.20496	-	chr1	8367666	8368082	cc_1,cc_3	gene	8377885	8404227	+	start	10011	Upstream	NA	ENSG00000162426.10	SLC45A1	distal_enhancer	0.05158	0.03186	0	0	0.42915
chr1	8430903	8430918	HNF1A_MA0046.2	6.77589	+	chr1	8430859	8431758	cc_3	gene	8412456	8877702	-	end	18852	PeakInsideFeature	NA	ENSG00000142599.13	RERE	any_internal	0.04272	0.06637	0	0	-0.43179
chr1	8430919	8430934	HNF1A_MA0046.2	9.6489	-	chr1	8430859	8431758	cc_3	gene	8412456	8877702	-	end	18852	PeakInsideFeature	NA	ENSG00000142599.13	RERE	any_internal	0.04887	0.06637	0	0	-0.3065
chr1	8434059	8434074	HNF1A_MA0046.2	6.96695	-	chr1	8433564	8434428	cc_1,cc_3	gene	8412456	8877702	-	end	21540	PeakInsideFeature	NA	ENSG00000142599.13	RERE	any_internal	0.18596	0.15048	0	0	0.26558
chr1	8455376	8455391	HNF1A_MA0046.2	7.83254	+	chr1	8455244	8457877	cc_1,cc_3	gene	8412456	8877702	-	end	44104	PeakInsideFeature	NA	ENSG00000142599.13	RERE	any_internal	0.03817	0.04062	0	0	-0.05484
chr1	8456748	8456763	HNF1A_MA0046.2	6.63475	+	chr1	8455244	8457877	cc_1,cc_3	gene	8412456	8877702	-	end	44104	PeakInsideFeature	NA	ENSG00000142599.13	RERE	any_internal	0.04301	0.05226	0	0	-0.18382
chr1	8469764	8469779	HNF1A_MA0046.2	6.89906	-	chr1	8467907	8470291	cc_1,cc_3	gene	8412456	8877702	-	end	56643	PeakInsideFeature	NA	ENSG00000142599.13	RERE	any_internal	0.06336	0.08013	0	0	-0.25055
chr1	8469990	8470005	HNF1A_MA0046.2	8.91923	+	chr1	8467907	8470291	cc_1,cc_3	gene	8412456	8877702	-	end	56643	PeakInsideFeature	NA	ENSG00000142599.13	RERE	any_internal	0.19496	0.29415	0	1	-0.53687
chr1	8480540	8480555	HNF1A_MA0046.2	9.11872	+	chr1	8479825	8480882	cc_1,cc_3	gene	8484704	8494898	+	start	4351	Upstream	NA	ENSG00000232912.1	RP5-1115A15.1	any_promoter	0.37769	0.63531	1	1	-0.71339
chr1	8489862	8489877	HNF1A_MA0046.2	13.23123	-	chr1	8489430	8490103	cc_3	gene	8484704	8494898	+	center	35	PeakInsideFeature	NA	ENSG00000232912.1	RP5-1115A15.1	any_internal	0.03435	0.08665	0	0	-0.91095
chr1	8499557	8499572	HNF1A_MA0046.2	7.83477	+	chr1	8498980	8499874	cc_1,cc_3	gene	8412456	8877702	-	end	86971	PeakInsideFeature	NA	ENSG00000142599.13	RERE	any_internal	0.01564	0.02455	0	0	-0.28559
chr1	8510365	8510380	HNF1A_MA0046.2	7.25443	-	chr1	8510191	8510708	cc_1,cc_3	gene	8412456	8877702	-	end	97993	PeakInsideFeature	NA	ENSG00000142599.13	RERE	any_internal	0.02921	0.02598	0	0	0.08852
chr1	8515655	8515670	HNF1A_MA0046.2	6.87396	-	chr1	8515584	8516218	cc_1	gene	8412456	8877702	-	end	103445	PeakInsideFeature	NA	ENSG00000142599.13	RERE	any_internal	0.03727	0.0298	0	0	0.18416
chr1	8522959	8522974	HNF1A_MA0046.2	6.79655	+	chr1	8522373	8524068	cc_1,cc_3	gene	8412456	8877702	-	end	110764	PeakInsideFeature	NA	ENSG00000142599.13	RERE	any_internal	0.01615	0.01435	0	0	0.06443
chr1	8529130	8529145	HNF1A_MA0046.2	7.47192	+	chr1	8528743	8529146	cc_1,cc_3	gene	8412456	8877702	-	center	116135	PeakInsideFeature	NA	ENSG00000142599.13	RERE	any_internal	0.01965	0.01905	0	0	0.01949
chr1	8537189	8537204	HNF1A_MA0046.2	13.01741	+	chr1	8537042	8537883	cc_1,cc_3	gene	8412456	8877702	-	center	107617	PeakInsideFeature	NA	ENSG00000142599.13	RERE	any_internal	0.06352	0.06199	0	0	0.02514
chr1	8537326	8537341	HNF1A_MA0046.2	7.12783	+	chr1	8537042	8537883	cc_1,cc_3	gene	8412456	8877702	-	center	107617	PeakInsideFeature	NA	ENSG00000142599.13	RERE	any_internal	0.52609	0.33194	1	1	0.62652
chr1	8541160	8541175	HNF1A_MA0046.2	9.68115	+	chr1	8540667	8541450	cc_1,cc_3	gene	8412456	8877702	-	center	104021	PeakInsideFeature	NA	ENSG00000142599.13	RERE	any_internal	0.08726	0.12077	0	0	-0.37667
chr1	8545081	8545096	HNF1A_MA0046.2	8.04315	-	chr1	8545017	8545228	cc_3	gene	8412456	8877702	-	center	99957	PeakInsideFeature	NA	ENSG00000142599.13	RERE	any_internal	0.03663	0.05296	0	0	-0.3388
chr1	8611401	8611416	HNF1A_MA0046.2	6.81957	+	chr1	8611189	8611909	cc_3	gene	8412456	8877702	-	center	33530	PeakInsideFeature	NA	ENSG00000142599.13	RERE	any_internal	0.02754	0.01779	0	0	0.29575
chr1	8615487	8615502	HNF1A_MA0046.2	7.39556	-	chr1	8615251	8615666	cc_1,cc_3	gene	8412456	8877702	-	center	29621	PeakInsideFeature	NA	ENSG00000142599.13	RERE	any_internal	0.04708	0.11818	0	0	-0.98954
chr1	8623659	8623674	HNF1A_MA0046.2	8.07606	+	chr1	8623431	8624001	cc_1,cc_3	gene	8412456	8877702	-	center	21363	PeakInsideFeature	NA	ENSG00000142599.13	RERE	any_internal	0.08063	0.0569	0	0	0.36684
chr1	8664255	8664270	HNF1A_MA0046.2	6.75774	+	chr1	8663872	8664561	cc_1,cc_3	gene	8412456	8877702	-	center	19137	PeakInsideFeature	NA	ENSG00000142599.13	RERE	any_internal	0.05275	0.02915	0	0	0.52138
chr1	8686372	8686387	HNF1A_MA0046.2	10.34215	+	chr1	8686145	8687140	cc_1,cc_3	gene	8412456	8877702	-	center	41563	PeakInsideFeature	NA	ENSG00000142599.13	RERE	any_internal	0.05189	0.0306	0	0	0.46726
chr1	8689868	8689883	HNF1A_MA0046.2	7.02388	+	chr1	8689302	8690235	cc_1,cc_3	gene	8412456	8877702	-	center	44689	PeakInsideFeature	NA	ENSG00000142599.13	RERE	any_internal	0.03003	0.04323	0	0	-0.30987
chr1	8707942	8707957	HNF1A_MA0046.2	6.9374	+	chr1	8707722	8707987	cc_3	gene	8412456	8877702	-	center	62775	PeakInsideFeature	NA	ENSG00000142599.13	RERE	any_internal	0.0235	0.02046	0	0	0.09326
chr1	8712084	8712099	HNF1A_MA0046.2	6.61075	+	chr1	8711931	8712359	cc_3	gene	8412456	8877702	-	center	67066	PeakInsideFeature	NA	ENSG00000142599.13	RERE	any_internal	0.02479	0.01657	0	0	0.25996
chr1	8714256	8714271	HNF1A_MA0046.2	8.66707	-	chr1	8714075	8714275	cc_3	gene	8412456	8877702	-	center	69096	PeakInsideFeature	NA	ENSG00000142599.13	RERE	any_internal	0.02232	0.01646	0	0	0.19046
chr1	8721882	8721897	HNF1A_MA0046.2	6.50747	+	chr1	8720460	8722150	cc_1,cc_3	gene	8412456	8877702	-	center	76226	PeakInsideFeature	NA	ENSG00000142599.13	RERE	any_internal	0.06158	0.04717	0	0	0.26243
chr1	8739771	8739786	HNF1A_MA0046.2	7.91895	+	chr1	8739019	8740005	cc_1,cc_3	gene	8412456	8877702	-	center	94433	PeakInsideFeature	NA	ENSG00000142599.13	RERE	any_internal	0.01821	0.01432	0	0	0.1359
chr1	8763878	8763893	HNF1A_MA0046.2	8.29922	-	chr1	8762923	8763938	cc_1,cc_3	gene	8412456	8877702	-	start	114272	PeakInsideFeature	NA	ENSG00000142599.13	RERE	any_internal	0.05065	0.05451	0	0	-0.07174
chr1	8786371	8786386	HNF1A_MA0046.2	6.63701	-	chr1	8786226	8787396	cc_1,cc_3	gene	8412456	8877702	-	start	90891	PeakInsideFeature	NA	ENSG00000142599.13	RERE	any_internal	0.05575	0.04257	0	0	0.25686
chr1	8786789	8786804	HNF1A_MA0046.2	6.88678	-	chr1	8786226	8787396	cc_1,cc_3	gene	8412456	8877702	-	start	90891	PeakInsideFeature	NA	ENSG00000142599.13	RERE	any_internal	0.07474	0.12618	0	0	-0.59972
chr1	8786867	8786882	HNF1A_MA0046.2	8.50206	-	chr1	8786226	8787396	cc_1,cc_3	gene	8412456	8877702	-	start	90891	PeakInsideFeature	NA	ENSG00000142599.13	RERE	any_internal	0.04085	0.03905	0	0	0.03995
chr1	8797045	8797060	HNF1A_MA0046.2	7.09804	+	chr1	8796854	8797687	cc_1,cc_3	gene	8412456	8877702	-	start	80432	PeakInsideFeature	NA	ENSG00000142599.13	RERE	any_internal	0.03056	0.02143	0	0	0.25867
chr1	8802768	8802783	HNF1A_MA0046.2	9.49018	+	chr1	8802702	8802902	cc_3	gene	8810488	8811146	+	start	7686	Upstream	NA	ENSG00000234619.1	RP4-633I8.1	any_promoter	0.03324	0.03206	0	0	0.0295
chr1	8813934	8813949	HNF1A_MA0046.2	8.05801	-	chr1	8813820	8814071	cc_3	gene	8412456	8877702	-	start	63757	PeakInsideFeature	NA	ENSG00000142599.13	RERE	any_internal	0.03701	0.09573	0	0	-0.9605
chr1	8836110	8836125	HNF1A_MA0046.2	12.01413	-	chr1	8835956	8836514	cc_3	gene	8412456	8877702	-	start	41467	PeakInsideFeature	NA	ENSG00000142599.13	RERE	any_internal	0.02267	0.02028	0	0	0.07411
chr1	8836199	8836214	HNF1A_MA0046.2	6.36974	-	chr1	8835956	8836514	cc_3	gene	8412456	8877702	-	start	41467	PeakInsideFeature	NA	ENSG00000142599.13	RERE	any_internal	0.01855	0.01534	0	0	0.1103
chr1	8875060	8875075	HNF1A_MA0046.2	6.84189	+	chr1	8875011	8875283	cc_3	gene	8865918	8867110	-	start	8037	Upstream	NA	ENSG00000228423.2	RP4-633I8.4	any_promoter	0.10764	0.12276	0	0	-0.15567
chr1	8889435	8889450	HNF1A_MA0046.2	7.28038	-	chr1	8889289	8890186	cc_1,cc_3	gene	8891065	8891434	+	start	1328	Upstream	NA	ENSG00000229716.2	RP11-185B14.1	any_promoter	0.04323	0.02544	0	0	0.43537
chr1	8909204	8909219	HNF1A_MA0046.2	7.68121	+	chr1	8908629	8909567	cc_1	gene	8921060	8939308	-	end	11962	Downstream	NA	ENSG00000074800.9	ENO1	distal_enhancer	0.49704	0.49013	1	1	0.01922
chr1	8909254	8909269	HNF1A_MA0046.2	8.50206	+	chr1	8908629	8909567	cc_1	gene	8921060	8939308	-	end	11962	Downstream	NA	ENSG00000074800.9	ENO1	distal_enhancer	0.14754	0.12696	0	0	0.18317
chr1	8919933	8919948	HNF1A_MA0046.2	8.68209	-	chr1	8919161	8919983	cc_1,cc_3	gene	8921060	8939308	-	end	1488	Downstream	NA	ENSG00000074800.9	ENO1	distal_enhancer	0.09544	0.09132	0	0	0.05019
chr1	8930905	8930920	HNF1A_MA0046.2	6.96495	-	chr1	8930213	8931440	cc_1,cc_3	gene	8938893	8939953	+	start	8067	Upstream	NA	ENSG00000230679.1	ENO1-AS1	any_promoter	0.1769	0.30162	0	1	-0.6938
chr1	8940541	8940556	HNF1A_MA0046.2	11.85648	-	chr1	8940148	8941104	cc_1,cc_3	gene	8921060	8939308	-	start	1318	Upstream	NA	ENSG00000074800.9	ENO1	any_promoter	0.30814	0.46907	1	1	-0.5685
chr1	8960518	8960533	HNF1A_MA0046.2	7.79203	+	chr1	8959814	8960743	cc_1,cc_3	gene	8969800	8969963	+	start	9522	Upstream	NA	ENSG00000232663.2	RP3-477M7.6	any_promoter	0.08051	0.08769	0	0	-0.09493
chr1	9046638	9046653	HNF1A_MA0046.2	7.59934	+	chr1	9046082	9047137	cc_1,cc_3	gene	9039636	9039933	-	start	6676	Upstream	NA	ENSG00000265141.1	RN7SL451P	any_promoter	0.07752	0.10489	0	0	-0.3412
chr1	9061990	9062005	HNF1A_MA0046.2	9.41509	-	chr1	9061802	9062322	cc_1,cc_3	gene	9063358	9086404	-	end	1296	Downstream	NA	ENSG00000197241.3	SLC2A7	distal_enhancer	0.18427	0.18597	0	0	-0.01167
chr1	9071150	9071165	HNF1A_MA0046.2	6.50319	+	chr1	9070755	9071601	cc_1,cc_3	gene	9063358	9086404	-	center	3703	PeakInsideFeature	NA	ENSG00000197241.3	SLC2A7	any_internal	0.08391	0.06569	0	0	0.26395
chr1	9071557	9071572	HNF1A_MA0046.2	8.38379	+	chr1	9070755	9071601	cc_1,cc_3	gene	9063358	9086404	-	center	3703	PeakInsideFeature	NA	ENSG00000197241.3	SLC2A7	any_internal	0.03714	0.02545	0	0	0.30033
chr1	9104462	9104477	HNF1A_MA0046.2	8.01056	+	chr1	9104031	9105149	cc_1,cc_3	gene	9095165	9148537	-	end	9425	PeakInsideFeature	NA	ENSG00000142583.13	SLC2A5	any_internal	0.14047	0.26497	0	1	-0.8091
chr1	9121506	9121521	HNF1A_MA0046.2	7.36098	+	chr1	9121449	9123190	cc_1,cc_3	gene	9095165	9148537	-	center	468	PeakInsideFeature	NA	ENSG00000142583.13	SLC2A5	any_internal	0.1123	0.09972	0	0	0.13857
chr1	9122946	9122961	HNF1A_MA0046.2	8.55436	+	chr1	9121449	9123190	cc_1,cc_3	gene	9095165	9148537	-	center	468	PeakInsideFeature	NA	ENSG00000142583.13	SLC2A5	any_internal	0.1305	0.13777	0	0	-0.06589
chr1	9127231	9127246	HNF1A_MA0046.2	7.48729	-	chr1	9127022	9127801	cc_1,cc_3	gene	9095165	9148537	-	center	5560	PeakInsideFeature	NA	ENSG00000142583.13	SLC2A5	any_internal	0.194	0.17083	0	0	0.16128
chr1	9138946	9138961	HNF1A_MA0046.2	9.18576	+	chr1	9137720	9139734	cc_1,cc_3	gene	9142754	9142938	+	start	4027	Upstream	NA	ENSG00000252404.1	SCARNA16	any_promoter	0.51751	0.51299	1	1	0.01207
chr1	9170584	9170599	HNF1A_MA0046.2	8.50206	+	chr1	9170299	9171522	cc_1,cc_3	gene	9160363	9189229	-	center	3886	PeakInsideFeature	NA	ENSG00000180758.10	GPR157	any_internal	0.06456	0.0685	0	0	-0.06207
chr1	9205588	9205603	HNF1A_MA0046.2	7.00046	-	chr1	9205329	9205635	cc_3	gene	9211726	9211836	-	end	6244	Downstream	NA	ENSG00000207865.1	MIR34A	distal_enhancer	0.04754	0.06126	0	0	-0.24972
chr1	9234364	9234379	HNF1A_MA0046.2	7.34711	+	chr1	9234131	9234890	cc_3	gene	9242262	9252148	+	start	7752	Upstream	NA	ENSG00000234546.2	RP3-510D11.2	any_promoter	0.0413	0.04576	0	0	-0.09384
chr1	9354655	9354670	HNF1A_MA0046.2	6.57434	-	chr1	9354400	9355566	cc_1,cc_3	gene	9352938	9429591	+	start	2045	PeakInsideFeature	NA	ENSG00000171621.9	SPSB1	any_internal	0.12099	0.11839	0	0	0.02591
chr1	9496389	9496404	HNF1A_MA0046.2	8.26327	+	chr1	9496004	9496765	cc_1,cc_3	gene	9497727	9497837	-	end	1343	Downstream	NA	ENSG00000252956.1	RNA5SP40	distal_enhancer	0.1521	0.38187	0	1	-1.19972
chr1	9496511	9496526	HNF1A_MA0046.2	10.20245	-	chr1	9496004	9496765	cc_1,cc_3	gene	9497727	9497837	-	end	1343	Downstream	NA	ENSG00000252956.1	RNA5SP40	distal_enhancer	0.21207	0.42253	1	1	-0.91649
chr1	9515026	9515041	HNF1A_MA0046.2	7.87579	-	chr1	9513849	9515342	cc_1,cc_3	gene	9497727	9497837	-	start	16758	Upstream	NA	ENSG00000252956.1	RNA5SP40	distal_enhancer	0.04148	0.06866	0	0	-0.49412
chr1	9561361	9561376	HNF1A_MA0046.2	9.63683	+	chr1	9560906	9561805	cc_1,cc_3	gene	9561150	9563530	-	end	205	OverlapEnd	NA	ENSG00000235263.1	RP13-392I16.1	any_internal	0.46887	0.66055	1	1	-0.47308
chr1	9561675	9561690	HNF1A_MA0046.2	7.13228	+	chr1	9560906	9561805	cc_1,cc_3	gene	9561150	9563530	-	end	205	OverlapEnd	NA	ENSG00000235263.1	RP13-392I16.1	any_internal	0.02978	0.04717	0	0	-0.39735
chr1	9591578	9591593	HNF1A_MA0046.2	7.15923	-	chr1	9591051	9591881	cc_1,cc_3	gene	9599540	9645237	+	start	8074	Upstream	NA	ENSG00000171612.6	SLC25A33	any_promoter	0.01174	0.01518	0	0	-0.12892
chr1	9598779	9598794	HNF1A_MA0046.2	6.88151	-	chr1	9598743	9600422	cc_1,cc_3	gene	9599540	9645237	+	start	42	OverlapStart	NA	ENSG00000171612.6	SLC25A33	any_promoter	0.03666	0.04742	0	0	-0.23184
chr1	9636205	9636220	HNF1A_MA0046.2	6.97748	-	chr1	9636040	9636273	cc_3	gene	9636484	9637043	+	start	328	Upstream	NA	ENSG00000231181.1	RP13-15M17.1	any_promoter	0.02074	0.02143	0	0	-0.02157
chr1	9704599	9704614	HNF1A_MA0046.2	8.50206	+	chr1	9704585	9705411	cc_1,cc_3	gene	9711789	9789172	+	start	6791	Upstream	NA	ENSG00000171608.11	PIK3CD	any_promoter	0.02222	0.01727	0	0	0.15954
chr1	9704954	9704969	HNF1A_MA0046.2	6.57553	-	chr1	9704585	9705411	cc_1,cc_3	gene	9711789	9789172	+	start	6791	Upstream	NA	ENSG00000171608.11	PIK3CD	any_promoter	0.06468	0.07164	0	0	-0.10776
chr1	9836342	9836357	HNF1A_MA0046.2	7.23519	+	chr1	9835891	9836599	cc_1,cc_3	gene	9840879	9841298	+	start	4634	Upstream	NA	ENSG00000271264.1	RP11-558F24.6	any_promoter	0.06416	0.05397	0	0	0.17496
chr1	9844242	9844257	HNF1A_MA0046.2	7.41416	+	chr1	9844223	9845274	cc_1,cc_3	gene	9789083	9884584	-	center	7915	PeakInsideFeature	NA	ENSG00000171603.12	CLSTN1	any_internal	0.02812	0.0205	0	0	0.2231
chr1	9844971	9844986	HNF1A_MA0046.2	6.43514	+	chr1	9844223	9845274	cc_1,cc_3	gene	9789083	9884584	-	center	7915	PeakInsideFeature	NA	ENSG00000171603.12	CLSTN1	any_internal	0.03649	0.03341	0	0	0.07406
chr1	9856766	9856781	HNF1A_MA0046.2	8.99667	+	chr1	9856521	9857592	cc_1,cc_3	gene	9789083	9884584	-	center	20223	PeakInsideFeature	NA	ENSG00000171603.12	CLSTN1	any_internal	0.18191	0.30988	0	1	-0.69447
chr1	10002849	10002864	HNF1A_MA0046.2	7.3554	+	chr1	10002487	10003956	cc_1,cc_3	gene	10002980	10010032	+	start	241	OverlapStart	NA	ENSG00000228150.1	RP11-84A14.4	any_promoter	0.09495	0.12735	0	0	-0.3448
chr1	10078622	10078637	HNF1A_MA0046.2	7.6564	-	chr1	10078432	10079002	cc_3	gene	10078084	10078592	-	start	125	OverlapStart	NA	ENSG00000225786.2	AL590639.1	any_promoter	0.01876	0.02148	0	0	-0.08688
chr1	10134836	10134851	HNF1A_MA0046.2	6.74861	+	chr1	10134067	10134910	cc_1,cc_3	gene	10092889	10241297	+	center	32605	PeakInsideFeature	NA	ENSG00000130939.14	UBE4B	any_internal	0.04113	0.02391	0	0	0.4347
chr1	10229686	10229701	HNF1A_MA0046.2	7.42315	-	chr1	10229468	10230419	cc_3	gene	10092889	10241297	+	end	11354	PeakInsideFeature	NA	ENSG00000130939.14	UBE4B	any_internal	0.01907	0.03453	0	0	-0.43329
chr1	10230069	10230084	HNF1A_MA0046.2	8.50206	+	chr1	10229468	10230419	cc_3	gene	10092889	10241297	+	end	11354	PeakInsideFeature	NA	ENSG00000130939.14	UBE4B	any_internal	0.02655	0.02232	0	0	0.12337
chr1	10305972	10305987	HNF1A_MA0046.2	7.06666	-	chr1	10305669	10306175	cc_1,cc_3	gene	10270862	10441661	+	start	35060	PeakInsideFeature	NA	ENSG00000054523.12	KIF1B	any_internal	0.06305	0.11568	0	0	-0.67564
chr1	10313542	10313557	HNF1A_MA0046.2	6.78967	+	chr1	10313516	10314205	cc_1,cc_3	gene	10270862	10441661	+	center	42401	PeakInsideFeature	NA	ENSG00000054523.12	KIF1B	any_internal	0.05328	0.04905	0	0	0.08008
chr1	10314036	10314051	HNF1A_MA0046.2	7.25054	-	chr1	10313516	10314205	cc_1,cc_3	gene	10270862	10441661	+	center	42401	PeakInsideFeature	NA	ENSG00000054523.12	KIF1B	any_internal	0.12553	0.21491	0	1	-0.67222
chr1	10316166	10316181	HNF1A_MA0046.2	8.14427	-	chr1	10315901	10316490	cc_1,cc_3	gene	10270862	10441661	+	center	40066	PeakInsideFeature	NA	ENSG00000054523.12	KIF1B	any_internal	0.03405	0.04952	0	0	-0.33537
chr1	10348480	10348495	HNF1A_MA0046.2	7.23111	-	chr1	10348165	10348613	cc_1,cc_3	gene	10270862	10441661	+	center	7872	PeakInsideFeature	NA	ENSG00000054523.12	KIF1B	any_internal	0.08886	0.05877	0	0	0.44247
chr1	10368213	10368228	HNF1A_MA0046.2	6.84037	-	chr1	10368034	10368373	cc_3	gene	10270862	10441661	+	center	11942	PeakInsideFeature	NA	ENSG00000054523.12	KIF1B	any_internal	0.05484	0.04388	0	0	0.21285
chr1	10448250	10448265	HNF1A_MA0046.2	6.79704	-	chr1	10447922	10448784	cc_1,cc_3	gene	10450058	10450353	+	start	1705	Upstream	NA	ENSG00000265945.1	RN7SL721P	any_promoter	0.05996	0.04227	0	0	0.33654
chr1	10493480	10493495	HNF1A_MA0046.2	7.3922	+	chr1	10493038	10493709	cc_1,cc_3	gene	10489937	10490734	-	start	2639	Upstream	NA	ENSG00000271989.1	RP4-736L20.3	any_promoter	0.13208	0.18938	0	0	-0.44852
chr1	10517358	10517373	HNF1A_MA0046.2	6.41487	-	chr1	10517050	10517632	cc_1	gene	10518611	10519395	+	start	1270	Upstream	NA	ENSG00000203469.2	RP5-1113E3.3	any_promoter	0.04468	0.02598	0	0	0.45034
chr1	10519070	10519085	HNF1A_MA0046.2	7.83254	-	chr1	10518948	10519941	cc_1,cc_3	gene	10518611	10519395	+	start	833	OverlapEnd	NA	ENSG00000203469.2	RP5-1113E3.3	any_promoter	0.03526	0.03063	0	0	0.11521
chr1	10519617	10519632	HNF1A_MA0046.2	6.60767	+	chr1	10518948	10519941	cc_1,cc_3	gene	10518611	10519395	+	start	833	OverlapEnd	NA	ENSG00000203469.2	RP5-1113E3.3	any_promoter	0.02769	0.03817	0	0	-0.26143
chr1	10549506	10549521	HNF1A_MA0046.2	8.13778	-	chr1	10549280	10550052	cc_3	gene	10532344	10690815	+	start	17322	PeakInsideFeature	NA	ENSG00000142655.8	PEX14	any_internal	0.0367	0.05957	0	0	-0.45448
chr1	10579260	10579275	HNF1A_MA0046.2	6.51843	+	chr1	10579001	10579574	cc_1,cc_3	gene	10532344	10690815	+	center	32292	PeakInsideFeature	NA	ENSG00000142655.8	PEX14	any_internal	0.0924	0.06996	0	0	0.30586
chr1	10659742	10659757	HNF1A_MA0046.2	6.7251	-	chr1	10659140	10660000	cc_1,cc_3	gene	10532344	10690815	+	end	31245	PeakInsideFeature	NA	ENSG00000142655.8	PEX14	any_internal	0.14293	0.23063	0	1	-0.60601
chr1	10735225	10735240	HNF1A_MA0046.2	7.017	+	chr1	10735085	10736158	cc_1,cc_3	gene	10696660	10856707	-	end	38961	PeakInsideFeature	NA	ENSG00000130940.10	CASZ1	any_internal	0.09338	0.09564	0	0	-0.02727
chr1	10735682	10735697	HNF1A_MA0046.2	8.51256	-	chr1	10735085	10736158	cc_1,cc_3	gene	10696660	10856707	-	end	38961	PeakInsideFeature	NA	ENSG00000130940.10	CASZ1	any_internal	0.17454	0.12031	0	0	0.45738
chr1	10754382	10754397	HNF1A_MA0046.2	6.47056	+	chr1	10753760	10755622	cc_1,cc_3	gene	10696660	10856707	-	center	21992	PeakInsideFeature	NA	ENSG00000130940.10	CASZ1	any_internal	0.16314	0.15099	0	0	0.09628
chr1	10798168	10798183	HNF1A_MA0046.2	7.16872	+	chr1	10797248	10798699	cc_1,cc_3	gene	10696660	10856707	-	center	21290	PeakInsideFeature	NA	ENSG00000130940.10	CASZ1	any_internal	0.05681	0.03509	0	0	0.44475
chr1	11035950	11035965	HNF1A_MA0046.2	8.10654	-	chr1	11035650	11036389	cc_1,cc_3	gene	11006527	11042094	-	start	6075	PeakInsideFeature	NA	ENSG00000175262.10	C1orf127	any_internal	0.09166	0.03367	0	0	0.99085
chr1	11296955	11296970	HNF1A_MA0046.2	7.38527	+	chr1	11296786	11297415	cc_3	gene	11166591	11322564	-	start	25464	PeakInsideFeature	NA	ENSG00000198793.8	MTOR	any_internal	0.01465	0.02894	0	0	-0.44343
chr1	11297084	11297099	HNF1A_MA0046.2	8.58442	+	chr1	11296786	11297415	cc_3	gene	11166591	11322564	-	start	25464	PeakInsideFeature	NA	ENSG00000198793.8	MTOR	any_internal	0.01376	0.012	0	0	0.06693
chr1	11303586	11303601	HNF1A_MA0046.2	6.41487	+	chr1	11303380	11303641	cc_3	gene	11166591	11322564	-	start	19054	PeakInsideFeature	NA	ENSG00000198793.8	MTOR	any_internal	0.02043	0.01921	0	0	0.03922
chr1	11346437	11346452	HNF1A_MA0046.2	9.3996	+	chr1	11346401	11346618	cc_3	gene	11338672	11339408	-	start	7101	Upstream	NA	ENSG00000238199.1	UBE2V2P3	any_promoter	0.0237	0.03124	0	0	-0.20743
chr1	11725103	11725118	HNF1A_MA0046.2	8.50206	-	chr1	11723836	11725331	cc_1,cc_3	gene	11724180	11734411	+	start	403	OverlapStart	NA	ENSG00000116663.6	FBXO6	any_promoter	0.25109	0.21156	1	1	0.22288
chr1	11857533	11857548	HNF1A_MA0046.2	10.97258	-	chr1	11856180	11858130	cc_1,cc_3	gene	11866206	11903201	+	start	9051	Upstream	NA	ENSG00000011021.17	CLCN6	any_promoter	0.02946	0.05186	0	0	-0.49655
chr1	11875193	11875208	HNF1A_MA0046.2	7.50349	+	chr1	11874752	11875782	cc_1,cc_3	gene	11845779	11866977	-	start	8290	Upstream	NA	ENSG00000177000.6	MTHFR	any_promoter	0.02224	0.01912	0	0	0.09844
chr1	11973267	11973282	HNF1A_MA0046.2	14.72526	-	chr1	11972830	11973682	cc_1,cc_3	gene	11969864	11969984	-	start	3272	Upstream	NA	ENSG00000201801.1	RNU5E-4P	any_promoter	0.07104	0.12622	0	0	-0.6546
chr1	11973289	11973304	HNF1A_MA0046.2	7.81752	-	chr1	11972830	11973682	cc_1,cc_3	gene	11969864	11969984	-	start	3272	Upstream	NA	ENSG00000201801.1	RNU5E-4P	any_promoter	0.05247	0.10109	0	0	-0.7023
chr1	12046120	12046135	HNF1A_MA0046.2	8.7474	+	chr1	12045952	12046236	cc_1,cc_3	gene	12040237	12073571	+	start	5857	PeakInsideFeature	NA	ENSG00000116688.12	MFN2	any_internal	0.07448	0.06575	0	0	0.13242
chr1	12238258	12238273	HNF1A_MA0046.2	6.55461	+	chr1	12237621	12238444	cc_1,cc_3	gene	12227059	12269285	+	center	10140	PeakInsideFeature	NA	ENSG00000028137.12	TNFRSF1B	any_internal	0.11404	0.09115	0	0	0.25938
chr1	12429797	12429812	HNF1A_MA0046.2	9.76625	-	chr1	12429448	12430174	cc_1,cc_3	gene	12290123	12572099	+	center	1300	PeakInsideFeature	NA	ENSG00000048707.9	VPS13D	any_internal	0.03519	0.03087	0	0	0.10733
chr1	12430025	12430040	HNF1A_MA0046.2	6.53517	-	chr1	12429448	12430174	cc_1,cc_3	gene	12290123	12572099	+	center	1300	PeakInsideFeature	NA	ENSG00000048707.9	VPS13D	any_internal	0.01291	0.01681	0	0	-0.14105
chr1	12475287	12475302	HNF1A_MA0046.2	7.58121	+	chr1	12475033	12475591	cc_1,cc_3	gene	12290123	12572099	+	center	44201	PeakInsideFeature	NA	ENSG00000048707.9	VPS13D	any_internal	0.0301	0.05389	0	0	-0.5173
chr1	12482975	12482990	HNF1A_MA0046.2	6.47429	+	chr1	12482784	12483140	cc_3	gene	12290123	12572099	+	center	51851	PeakInsideFeature	NA	ENSG00000048707.9	VPS13D	any_internal	0.05018	0.04086	0	0	0.19078
chr1	12514438	12514453	HNF1A_MA0046.2	6.32108	-	chr1	12514091	12515540	cc_1,cc_3	gene	12290123	12572099	+	end	57284	PeakInsideFeature	NA	ENSG00000048707.9	VPS13D	any_internal	0.06995	0.06518	0	0	0.07431
chr1	12514947	12514962	HNF1A_MA0046.2	7.66073	-	chr1	12514091	12515540	cc_1,cc_3	gene	12290123	12572099	+	end	57284	PeakInsideFeature	NA	ENSG00000048707.9	VPS13D	any_internal	0.14301	0.27534	0	1	-0.83781
chr1	12515285	12515300	HNF1A_MA0046.2	6.81756	+	chr1	12514091	12515540	cc_1,cc_3	gene	12290123	12572099	+	end	57284	PeakInsideFeature	NA	ENSG00000048707.9	VPS13D	any_internal	0.03944	0.07113	0	0	-0.57657
chr1	12517937	12517952	HNF1A_MA0046.2	6.40753	-	chr1	12517805	12518191	cc_1,cc_3	gene	12290123	12572099	+	end	54101	PeakInsideFeature	NA	ENSG00000048707.9	VPS13D	any_internal	0.02351	0.04793	0	0	-0.58761
chr1	12530373	12530388	HNF1A_MA0046.2	6.85447	-	chr1	12530091	12530499	cc_1	gene	12290123	12572099	+	end	41804	PeakInsideFeature	NA	ENSG00000048707.9	VPS13D	any_internal	0.05862	0.03019	0	0	0.59889
chr1	12610386	12610401	HNF1A_MA0046.2	10.13088	-	chr1	12608848	12610445	cc_1,cc_3	gene	12627938	12677737	-	end	18292	Downstream	NA	ENSG00000162496.4	DHRS3	distal_enhancer	0.10792	0.06607	0	0	0.5452
chr1	12816348	12816363	HNF1A_MA0046.2	9.47596	+	chr1	12816210	12816936	cc_1,cc_3	gene	12806162	12823847	+	center	1569	PeakInsideFeature	NA	ENSG00000157330.5	C1orf158	any_internal	0.02944	0.01872	0	0	0.31597
chr1	13185498	13185513	HNF1A_MA0046.2	10.76297	+	chr1	13185268	13185887	cc_1,cc_3	gene	13182959	13184326	-	start	1251	Upstream	NA	ENSG00000179412.8	HNRNPCP5	any_promoter	0.03411	0.04535	0	0	-0.2509
chr1	13795945	13795960	HNF1A_MA0046.2	6.59273	+	chr1	13795914	13796228	cc_1	gene	13801444	13840543	-	end	5373	Downstream	NA	ENSG00000162494.5	LRRC38	distal_enhancer	0.05572	0.01964	0	0	0.85369
chr1	13841896	13841911	HNF1A_MA0046.2	7.53849	+	chr1	13841753	13842254	cc_1	gene	13801444	13840543	-	start	1460	Upstream	NA	ENSG00000162494.5	LRRC38	any_promoter	0.0347	0.01674	0	0	0.51565
chr1	14139645	14139660	HNF1A_MA0046.2	11.91675	-	chr1	14139457	14139839	cc_1,cc_3	gene	14026692	14151574	+	end	11926	PeakInsideFeature	NA	ENSG00000116731.18	PRDM2	any_internal	0.05368	0.03545	0	0	0.37991
chr1	14344533	14344548	HNF1A_MA0046.2	6.89423	-	chr1	14343939	14344573	cc_1	NA	NA	NA	NA	NA	NA	NA	NA	NA	NA	NA	0.02711	0.01077	0	0	0.54202
chr1	14444408	14444423	HNF1A_MA0046.2	11.49792	-	chr1	14444261	14444588	cc_1,cc_3	gene	14450727	14450830	-	end	6303	Downstream	NA	ENSG00000252151.1	RNU6-1265P	distal_enhancer	0.06795	0.05085	0	0	0.29309
chr1	14495401	14495416	HNF1A_MA0046.2	6.35184	+	chr1	14495141	14495831	cc_1,cc_3	gene	14450727	14450830	-	start	44656	Upstream	NA	ENSG00000252151.1	RNU6-1265P	distal_enhancer	0.05024	0.02822	0	0	0.49904
chr1	14495475	14495490	HNF1A_MA0046.2	7.35419	+	chr1	14495141	14495831	cc_1,cc_3	gene	14450727	14450830	-	start	44656	Upstream	NA	ENSG00000252151.1	RNU6-1265P	distal_enhancer	0.05208	0.03838	0	0	0.28208
chr1	14629604	14629619	HNF1A_MA0046.2	10.18254	-	chr1	14629546	14630114	cc_1,cc_3	gene	14675449	14677518	-	end	45619	Downstream	NA	ENSG00000234593.1	RP4-704D23.1	distal_enhancer	0.05686	0.05006	0	0	0.12501
chr1	14631503	14631518	HNF1A_MA0046.2	6.9088	-	chr1	14630757	14631645	cc_1,cc_3	gene	14675449	14677518	-	end	44248	Downstream	NA	ENSG00000234593.1	RP4-704D23.1	distal_enhancer	0.02403	0.02777	0	0	-0.10592
chr1	14700084	14700099	HNF1A_MA0046.2	8.59835	+	chr1	14699688	14700865	cc_1,cc_3	gene	14675449	14677518	-	start	22758	Upstream	NA	ENSG00000234593.1	RP4-704D23.1	distal_enhancer	0.19115	0.17055	0	0	0.14445
chr1	14700556	14700571	HNF1A_MA0046.2	8.21922	+	chr1	14699688	14700865	cc_1,cc_3	gene	14675449	14677518	-	start	22758	Upstream	NA	ENSG00000234593.1	RP4-704D23.1	distal_enhancer	0.03835	0.03938	0	0	-0.02325
chr1	14740910	14740925	HNF1A_MA0046.2	11.07574	+	chr1	14740382	14741382	cc_1,cc_3	NA	NA	NA	NA	NA	NA	NA	NA	NA	NA	NA	0.08354	0.08227	0	0	0.01697
chr1	14813175	14813190	HNF1A_MA0046.2	9.99356	+	chr1	14812788	14813779	cc_1,cc_3	NA	NA	NA	NA	NA	NA	NA	NA	NA	NA	NA	0.08019	0.05369	0	0	0.41846
chr1	14821576	14821591	HNF1A_MA0046.2	7.67274	+	chr1	14821446	14821715	cc_1,cc_3	NA	NA	NA	NA	NA	NA	NA	NA	NA	NA	NA	0.05244	0.01691	0	0	0.8848
chr1	14869786	14869801	HNF1A_MA0046.2	6.77015	+	chr1	14869726	14870307	cc_1,cc_3	NA	NA	NA	NA	NA	NA	NA	NA	NA	NA	NA	0.05999	0.04803	0	0	0.21863
chr1	14870076	14870091	HNF1A_MA0046.2	6.42305	-	chr1	14869726	14870307	cc_1,cc_3	NA	NA	NA	NA	NA	NA	NA	NA	NA	NA	NA	0.03933	0.02929	0	0	0.24455
chr1	14893594	14893609	HNF1A_MA0046.2	7.28063	-	chr1	14893365	14893924	cc_3	gene	14925199	15444539	+	start	31555	Upstream	NA	ENSG00000189337.11	KAZN	distal_enhancer	0.02526	0.04613	0	0	-0.50052
chr1	14928660	14928675	HNF1A_MA0046.2	8.37244	+	chr1	14928589	14929190	cc_1,cc_3	gene	14925199	15444539	+	start	3690	PeakInsideFeature	NA	ENSG00000189337.11	KAZN	any_internal	0.1537	0.34556	0	1	-1.05191
chr1	14940423	14940438	HNF1A_MA0046.2	7.10601	+	chr1	14940165	14941434	cc_1,cc_3	gene	14925199	15444539	+	start	15600	PeakInsideFeature	NA	ENSG00000189337.11	KAZN	any_internal	0.05604	0.11819	0	0	-0.82074
chr1	14981221	14981236	HNF1A_MA0046.2	6.69724	-	chr1	14980425	14981798	cc_1,cc_3	gene	14925199	15444539	+	start	55912	PeakInsideFeature	NA	ENSG00000189337.11	KAZN	any_internal	0.22585	0.34328	1	1	-0.55386
chr1	15010053	15010068	HNF1A_MA0046.2	8.42024	+	chr1	15009434	15010187	cc_1,cc_3	gene	14925199	15444539	+	start	84611	PeakInsideFeature	NA	ENSG00000189337.11	KAZN	any_internal	0.0533	0.01954	0	0	0.81304
chr1	15026221	15026236	HNF1A_MA0046.2	8.36113	+	chr1	15025674	15027021	cc_1,cc_3	gene	15018624	15019109	-	start	7238	Upstream	NA	ENSG00000235829.1	TBCAP2	any_promoter	0.43086	0.63832	1	1	-0.54105
chr1	15065005	15065020	HNF1A_MA0046.2	8.1845	+	chr1	15064606	15065416	cc_1,cc_3	gene	14925199	15444539	+	center	119858	PeakInsideFeature	NA	ENSG00000189337.11	KAZN	any_internal	0.05678	0.06819	0	0	-0.18829
chr1	15069959	15069974	HNF1A_MA0046.2	9.86192	-	chr1	15069878	15070198	cc_1,cc_3	gene	14925199	15444539	+	center	114831	PeakInsideFeature	NA	ENSG00000189337.11	KAZN	any_internal	0.04702	0.04413	0	0	0.05903
chr1	15071733	15071748	HNF1A_MA0046.2	6.64845	-	chr1	15071366	15071776	cc_1,cc_3	gene	14925199	15444539	+	center	113298	PeakInsideFeature	NA	ENSG00000189337.11	KAZN	any_internal	0.07373	0.08287	0	0	-0.12766
chr1	15095534	15095549	HNF1A_MA0046.2	8.07076	+	chr1	15095129	15095925	cc_1,cc_3	gene	14925199	15444539	+	center	89342	PeakInsideFeature	NA	ENSG00000189337.11	KAZN	any_internal	0.43043	0.51824	1	1	-0.25433
chr1	15112744	15112759	HNF1A_MA0046.2	8.93545	+	chr1	15112287	15113366	cc_1,cc_3	gene	14925199	15444539	+	center	72043	PeakInsideFeature	NA	ENSG00000189337.11	KAZN	any_internal	0.44842	0.68658	1	1	-0.58784
chr1	15112797	15112812	HNF1A_MA0046.2	7.83361	-	chr1	15112287	15113366	cc_1,cc_3	gene	14925199	15444539	+	center	72043	PeakInsideFeature	NA	ENSG00000189337.11	KAZN	any_internal	0.30041	0.50169	1	1	-0.69459
chr1	15131464	15131479	HNF1A_MA0046.2	8.55899	-	chr1	15130818	15131694	cc_3	gene	14925199	15444539	+	center	53613	PeakInsideFeature	NA	ENSG00000189337.11	KAZN	any_internal	0.02561	0.01229	0	0	0.44
chr1	15236546	15236561	HNF1A_MA0046.2	7.32181	+	chr1	15236421	15238285	cc_1,cc_3	gene	14925199	15444539	+	center	52484	PeakInsideFeature	NA	ENSG00000189337.11	KAZN	any_internal	0.07156	0.04711	0	0	0.42091
chr1	15277067	15277082	HNF1A_MA0046.2	7.33539	+	chr1	15276381	15277360	cc_1,cc_3	gene	14925199	15444539	+	center	92001	PeakInsideFeature	NA	ENSG00000189337.11	KAZN	any_internal	0.46465	0.37934	1	1	0.27614
chr1	15279401	15279416	HNF1A_MA0046.2	6.84056	-	chr1	15279136	15279920	cc_1,cc_3	gene	14925199	15444539	+	center	94659	PeakInsideFeature	NA	ENSG00000189337.11	KAZN	any_internal	0.16465	0.19398	0	0	-0.2074
chr1	15295276	15295291	HNF1A_MA0046.2	6.69971	-	chr1	15294743	15295955	cc_1,cc_3	gene	14925199	15444539	+	center	110480	PeakInsideFeature	NA	ENSG00000189337.11	KAZN	any_internal	0.14988	0.16565	0	0	-0.12452
chr1	15312558	15312573	HNF1A_MA0046.2	9.74428	+	chr1	15312256	15313338	cc_3	gene	14925199	15444539	+	center	127928	PeakInsideFeature	NA	ENSG00000189337.11	KAZN	any_internal	0.0499	0.10112	0	0	-0.75127
chr1	15328249	15328264	HNF1A_MA0046.2	9.47654	-	chr1	15327942	15328524	cc_1,cc_3	gene	14925199	15444539	+	end	116306	PeakInsideFeature	NA	ENSG00000189337.11	KAZN	any_internal	0.12806	0.25338	0	1	-0.86269
chr1	15331977	15331992	HNF1A_MA0046.2	6.84456	-	chr1	15331647	15332023	cc_3	gene	14925199	15444539	+	end	112704	PeakInsideFeature	NA	ENSG00000189337.11	KAZN	any_internal	0.04735	0.09711	0	0	-0.75461
chr1	15355051	15355066	HNF1A_MA0046.2	6.44046	-	chr1	15353845	15355368	cc_1,cc_3	gene	14925199	15444539	+	end	89933	PeakInsideFeature	NA	ENSG00000189337.11	KAZN	any_internal	0.04889	0.06777	0	0	-0.32803
chr1	15372831	15372846	HNF1A_MA0046.2	6.51103	-	chr1	15372811	15373718	cc_1,cc_3	gene	14925199	15444539	+	end	71275	PeakInsideFeature	NA	ENSG00000189337.11	KAZN	any_internal	0.02815	0.03148	0	0	-0.08757
chr1	15415446	15415461	HNF1A_MA0046.2	6.83862	+	chr1	15415211	15415508	cc_1	gene	14925199	15444539	+	end	29180	PeakInsideFeature	NA	ENSG00000189337.11	KAZN	any_internal	0.0489	0.03101	0	0	0.3995
chr1	15462665	15462680	HNF1A_MA0046.2	9.41509	+	chr1	15462206	15462720	cc_3	gene	15442447	15478960	-	center	1760	PeakInsideFeature	NA	ENSG00000175147.7	TMEM51-AS1	any_internal	0.03736	0.02186	0	0	0.41179
chr1	15506512	15506527	HNF1A_MA0046.2	7.91683	+	chr1	15505257	15507227	cc_1,cc_3	gene	15490839	15497813	-	start	8429	Upstream	NA	ENSG00000204464.3	C1orf195	any_promoter	0.10376	0.1174	0	0	-0.1452
chr1	15516693	15516708	HNF1A_MA0046.2	9.13618	-	chr1	15515921	15517286	cc_1,cc_3	gene	15479027	15546976	+	center	3602	PeakInsideFeature	NA	ENSG00000171729.9	TMEM51	any_internal	0.80916	0.69156	1	1	0.21922
chr1	15527243	15527258	HNF1A_MA0046.2	9.98849	-	chr1	15526730	15527617	cc_1,cc_3	gene	15518323	15519341	-	start	7832	Upstream	NA	ENSG00000215720.4	RP1-21O18.3	any_promoter	0.79327	0.84233	1	1	-0.084
chr1	15530377	15530392	HNF1A_MA0046.2	7.03617	+	chr1	15530242	15530562	cc_1,cc_3	gene	15479027	15546976	+	end	16574	PeakInsideFeature	NA	ENSG00000171729.9	TMEM51	any_internal	0.24079	0.26599	1	1	-0.13065
chr1	15539648	15539663	HNF1A_MA0046.2	7.01722	-	chr1	15538985	15539849	cc_3	gene	15479027	15546976	+	end	7559	PeakInsideFeature	NA	ENSG00000171729.9	TMEM51	any_internal	0.05236	0.04293	0	0	0.18738
chr1	15572500	15572515	HNF1A_MA0046.2	6.94904	+	chr1	15572449	15573044	cc_1,cc_3	gene	15573767	15726779	+	start	1021	Upstream	NA	ENSG00000142621.15	FHAD1	any_promoter	0.06122	0.05696	0	0	0.07305
chr1	15679055	15679070	HNF1A_MA0046.2	6.65672	-	chr1	15678817	15679272	cc_1,cc_3	gene	15653175	15670372	-	start	8672	Upstream	NA	ENSG00000233485.1	RP3-467K16.2	any_promoter	0.07265	0.08133	0	0	-0.12278
chr1	15682591	15682606	HNF1A_MA0046.2	7.19588	+	chr1	15682551	15683459	cc_1,cc_3	gene	15573767	15726779	+	center	32732	PeakInsideFeature	NA	ENSG00000142621.15	FHAD1	any_internal	0.06457	0.04312	0	0	0.39462
chr1	15766667	15766682	HNF1A_MA0046.2	6.62624	+	chr1	15766636	15767004	cc_1	gene	15764934	15775737	+	start	1886	PeakInsideFeature	NA	ENSG00000162438.7	CTRC	any_internal	0.03626	0.015	0	0	0.61416
chr1	15791449	15791464	HNF1A_MA0046.2	9.92956	-	chr1	15790680	15791698	cc_3	gene	15792403	15817895	+	start	1214	Upstream	NA	ENSG00000215704.5	CELA2B	any_promoter	0.01961	0.02356	0	0	-0.12224
chr1	15868999	15869014	HNF1A_MA0046.2	6.96021	+	chr1	15868850	15869409	cc_1,cc_3	gene	15868659	15868799	+	start	470	Downstream	NA	ENSG00000251866.1	SCARNA21	any_promoter	0.0271	0.02397	0	0	0.08927
chr1	15886036	15886051	HNF1A_MA0046.2	8.05548	-	chr1	15885416	15886823	cc_1,cc_3	gene	15853307	15918874	+	center	29	PeakInsideFeature	NA	ENSG00000116138.8	DNAJC16	any_internal	0.18525	0.34571	0	1	-0.818
chr1	15901177	15901192	HNF1A_MA0046.2	7.49428	-	chr1	15900888	15901863	cc_1,cc_3	gene	15892105	15892451	-	start	8924	Upstream	NA	ENSG00000272510.1	RP4-680D5.8	any_promoter	0.33401	0.52614	1	1	-0.61831
chr1	15901367	15901382	HNF1A_MA0046.2	10.2141	-	chr1	15900888	15901863	cc_1,cc_3	gene	15892105	15892451	-	start	8924	Upstream	NA	ENSG00000272510.1	RP4-680D5.8	any_promoter	0.629	0.84651	1	1	-0.41419
chr1	15906393	15906408	HNF1A_MA0046.2	9.13595	-	chr1	15905818	15906578	cc_1,cc_3	gene	15898847	15911605	-	center	972	PeakInsideFeature	NA	ENSG00000116771.5	AGMAT	any_internal	0.27862	0.43145	1	1	-0.58809
chr1	15943287	15943302	HNF1A_MA0046.2	7.55397	+	chr1	15943164	15945229	cc_1,cc_3	gene	15943994	15995539	+	start	202	OverlapStart	NA	ENSG00000197312.7	DDI2	any_promoter	0.22833	0.19727	1	0	0.18865
chr1	16005408	16005423	HNF1A_MA0046.2	8.50206	-	chr1	16005140	16005452	cc_3	gene	16010826	16061264	+	start	5530	Upstream	NA	ENSG00000116786.7	PLEKHM2	any_promoter	0.03186	0.06403	0	0	-0.6463
chr1	16030075	16030090	HNF1A_MA0046.2	9.46321	-	chr1	16029416	16030722	cc_1,cc_3	gene	16010826	16061264	+	center	5976	PeakInsideFeature	NA	ENSG00000116786.7	PLEKHM2	any_internal	0.19666	0.23622	0	1	-0.23686
chr1	16030514	16030529	HNF1A_MA0046.2	7.59379	+	chr1	16029416	16030722	cc_1,cc_3	gene	16010826	16061264	+	center	5976	PeakInsideFeature	NA	ENSG00000116786.7	PLEKHM2	any_internal	0.14097	0.18822	0	0	-0.3613
chr1	16106146	16106161	HNF1A_MA0046.2	9.58663	-	chr1	16105960	16106336	cc_1,cc_3	gene	16083101	16113089	+	end	6941	PeakInsideFeature	NA	ENSG00000162458.8	FBLIM1	any_internal	0.28512	0.32895	1	1	-0.19068
chr1	16163663	16163678	HNF1A_MA0046.2	6.9214	+	chr1	16160763	16164221	cc_1,cc_3	gene	16160559	16174642	-	end	1933	PeakInsideFeature	NA	ENSG00000179743.2	RP11-169K16.9	any_internal	0.18538	0.12343	0	0	0.50304
chr1	16175797	16175812	HNF1A_MA0046.2	7.58325	+	chr1	16175692	16176811	cc_1,cc_3	gene	16160559	16174642	-	start	1609	Upstream	NA	ENSG00000179743.2	RP11-169K16.9	any_promoter	0.24998	0.21414	1	1	0.20142
chr1	16223572	16223587	HNF1A_MA0046.2	11.37106	-	chr1	16223282	16224632	cc_1,cc_3	gene	16174358	16266955	+	center	3301	PeakInsideFeature	NA	ENSG00000065526.6	SPEN	any_internal	0.09886	0.1887	0	0	-0.78657
chr1	16227512	16227527	HNF1A_MA0046.2	6.84068	-	chr1	16227262	16227974	cc_1,cc_3	gene	16237391	16237492	+	start	9773	Upstream	NA	ENSG00000238818.1	snoU13	any_promoter	0.04889	0.05333	0	0	-0.08412
chr1	16292539	16292554	HNF1A_MA0046.2	6.67647	+	chr1	16291791	16293307	cc_1,cc_3	gene	16296126	16296689	+	start	3577	Upstream	NA	ENSG00000234607.2	RP11-5P18.1	any_promoter	0.04304	0.05996	0	0	-0.32014
chr1	16292590	16292605	HNF1A_MA0046.2	6.40379	-	chr1	16291791	16293307	cc_1,cc_3	gene	16296126	16296689	+	start	3577	Upstream	NA	ENSG00000234607.2	RP11-5P18.1	any_promoter	0.07626	0.10663	0	0	-0.37822
chr1	16292793	16292808	HNF1A_MA0046.2	6.67425	+	chr1	16291791	16293307	cc_1,cc_3	gene	16296126	16296689	+	start	3577	Upstream	NA	ENSG00000234607.2	RP11-5P18.1	any_promoter	0.27782	0.33826	1	1	-0.26249
chr1	16333687	16333702	HNF1A_MA0046.2	7.0213	-	chr1	16333314	16333967	cc_3	gene	16332654	16333166	-	start	474	Upstream	NA	ENSG00000233078.1	RP11-5P18.5	any_promoter	0.05816	0.05229	0	0	0.10553
chr1	16505048	16505063	HNF1A_MA0046.2	10.29393	-	chr1	16504955	16505288	cc_1,cc_3	gene	16485760	16488378	+	end	16743	Downstream	NA	ENSG00000224621.1	RP11-276H7.3	distal_enhancer	0.26792	0.31007	1	1	-0.19392
chr1	16644256	16644271	HNF1A_MA0046.2	9.79438	+	chr1	16644072	16644322	cc_3	gene	16573333	16678949	-	center	18056	PeakInsideFeature	NA	ENSG00000037637.6	FBXO42	any_internal	0.01843	0.0274	0	0	-0.27052
chr1	16678421	16678436	HNF1A_MA0046.2	6.42515	+	chr1	16678073	16679956	cc_1,cc_3	gene	16679069	16724640	+	start	55	OverlapStart	NA	ENSG00000055070.12	SZRD1	any_promoter	0.10019	0.08428	0	0	0.19599
chr1	16759569	16759584	HNF1A_MA0046.2	6.93216	-	chr1	16759408	16760100	cc_1,cc_3	gene	16767166	16786573	+	start	7412	Upstream	NA	ENSG00000157191.15	NECAP2	any_promoter	0.03324	0.0182	0	0	0.43044
chr1	16870688	16870703	HNF1A_MA0046.2	9.76767	+	chr1	16869806	16870729	cc_1,cc_3	gene	16875408	16875482	+	start	5141	Upstream	NA	ENSG00000266584.1	AL355149.1	any_promoter	0.05007	0.02602	0	0	0.55661
chr1	16892421	16892436	HNF1A_MA0046.2	7.13603	-	chr1	16891513	16894145	cc_1,cc_3	gene	16888813	16940057	-	end	4016	PeakInsideFeature	NA	ENSG00000219481.6	NBPF1	any_internal	0.08712	0.0495	0	0	0.58933
chr1	16970413	16970428	HNF1A_MA0046.2	9.80906	+	chr1	16970260	16972391	cc_1,cc_3	gene	16944750	16971178	-	start	147	OverlapStart	NA	ENSG00000215908.5	CROCCP2	any_promoter	0.07294	0.0617	0	0	0.17575
chr1	16984730	16984745	HNF1A_MA0046.2	8.50206	-	chr1	16982918	16985720	cc_1,cc_3	gene	16972068	16976914	+	end	7405	Downstream	NA	ENSG00000186301.7	MST1P2	distal_enhancer	0.07073	0.04423	0	0	0.46721
chr1	17021036	17021051	HNF1A_MA0046.2	7.85375	-	chr1	17020579	17021105	cc_3	gene	17012115	17012550	-	start	8292	Upstream	NA	ENSG00000236698.1	EIF1AXP1	any_promoter	0.15666	0.16967	0	0	-0.09976
chr1	17044286	17044301	HNF1A_MA0046.2	7.34128	+	chr1	17043932	17044835	cc_1,cc_3	gene	17013833	17046652	-	start	2269	PeakInsideFeature	NA	ENSG00000268869.1	ESPNP	any_internal	0.52732	0.2839	1	1	0.83824
chr1	17082049	17082064	HNF1A_MA0046.2	7.79659	-	chr1	17081997	17082238	cc_3	gene	17081404	17096732	-	end	713	PeakInsideFeature	NA	ENSG00000186715.6	MST1L	any_internal	0.11259	0.11623	0	0	-0.03765
chr1	17091451	17091466	HNF1A_MA0046.2	10.64278	+	chr1	17090634	17093727	cc_1,cc_3	gene	17081404	17096732	-	center	3112	PeakInsideFeature	NA	ENSG00000186715.6	MST1L	any_internal	1.0533	1.23316	1	1	-0.22254
chr1	17091510	17091525	HNF1A_MA0046.2	7.83921	+	chr1	17090634	17093727	cc_1,cc_3	gene	17081404	17096732	-	center	3112	PeakInsideFeature	NA	ENSG00000186715.6	MST1L	any_internal	0.94668	1.14675	1	1	-0.2701
chr1	17091547	17091562	HNF1A_MA0046.2	8.6659	-	chr1	17090634	17093727	cc_1,cc_3	gene	17081404	17096732	-	center	3112	PeakInsideFeature	NA	ENSG00000186715.6	MST1L	any_internal	0.7924	0.93294	1	1	-0.22888
chr1	17093677	17093692	HNF1A_MA0046.2	12.71408	+	chr1	17090634	17093727	cc_1,cc_3	gene	17081404	17096732	-	center	3112	PeakInsideFeature	NA	ENSG00000186715.6	MST1L	any_internal	0.33427	0.48043	1	1	-0.49237
chr1	17097190	17097205	HNF1A_MA0046.2	8.78171	-	chr1	17096534	17097559	cc_1,cc_3	gene	17081404	17096732	-	start	314	OverlapStart	NA	ENSG00000186715.6	MST1L	any_promoter	0.43899	0.55079	1	1	-0.31141
chr1	17107673	17107688	HNF1A_MA0046.2	9.70066	-	chr1	17107339	17108286	cc_1,cc_3	gene	17066767	17299474	+	start	41045	PeakInsideFeature	NA	ENSG00000058453.12	CROCC	any_internal	0.14524	0.12077	0	0	0.22379
chr1	17209984	17209999	HNF1A_MA0046.2	10.79506	+	chr1	17209481	17210116	cc_3	gene	17215589	17216097	+	start	5791	Upstream	NA	ENSG00000235241.1	RP11-108M9.5	any_promoter	0.02556	0.04151	0	0	-0.39515
chr1	17239582	17239597	HNF1A_MA0046.2	7.39331	+	chr1	17239329	17241257	cc_1,cc_3	gene	17230833	17231271	-	start	9022	Upstream	NA	ENSG00000272426.1	RP11-108M9.6	any_promoter	0.15647	0.18662	0	0	-0.22167
chr1	17371655	17371670	HNF1A_MA0046.2	8.21648	+	chr1	17371625	17373099	cc_1,cc_3	gene	17345216	17380665	-	start	8303	PeakInsideFeature	NA	ENSG00000117118.5	SDHB	any_internal	0.02445	0.02634	0	0	-0.05405
chr1	17372145	17372160	HNF1A_MA0046.2	7.24272	-	chr1	17371625	17373099	cc_1,cc_3	gene	17345216	17380665	-	start	8303	PeakInsideFeature	NA	ENSG00000117118.5	SDHB	any_internal	0.02972	0.0132	0	0	0.51778
chr1	17459370	17459385	HNF1A_MA0046.2	8.11739	-	chr1	17458953	17460549	cc_3	gene	17393255	17445948	-	start	13803	Upstream	NA	ENSG00000117115.8	PADI2	distal_enhancer	0.04077	0.04696	0	0	-0.12965
chr1	17466724	17466739	HNF1A_MA0046.2	7.95324	-	chr1	17466505	17467048	cc_1,cc_3	gene	17484691	17484779	+	start	17915	Upstream	NA	ENSG00000252180.1	Y_RNA	distal_enhancer	0.03589	0.04737	0	0	-0.24895
chr1	17468173	17468188	HNF1A_MA0046.2	6.36964	+	chr1	17467802	17468702	cc_1,cc_3	gene	17484691	17484779	+	start	16439	Upstream	NA	ENSG00000252180.1	Y_RNA	distal_enhancer	0.02499	0.01976	0	0	0.15922
chr1	17468223	17468238	HNF1A_MA0046.2	7.30063	-	chr1	17467802	17468702	cc_1,cc_3	gene	17484691	17484779	+	start	16439	Upstream	NA	ENSG00000252180.1	Y_RNA	distal_enhancer	0.03337	0.02475	0	0	0.23026
chr1	17485712	17485727	HNF1A_MA0046.2	6.38169	-	chr1	17485479	17485815	cc_1	gene	17484691	17484779	+	start	956	Downstream	NA	ENSG00000252180.1	Y_RNA	any_promoter	0.09439	0.01666	0	0	1.51754
chr1	17527189	17527204	HNF1A_MA0046.2	7.71975	-	chr1	17527072	17528476	cc_1,cc_3	gene	17531620	17572500	+	start	3846	Upstream	NA	ENSG00000142623.8	PADI1	any_promoter	0.08057	0.03657	0	0	0.77729
chr1	17527484	17527499	HNF1A_MA0046.2	7.41176	-	chr1	17527072	17528476	cc_1,cc_3	gene	17531620	17572500	+	start	3846	Upstream	NA	ENSG00000142623.8	PADI1	any_promoter	0.2611	0.0929	1	0	1.27851
chr1	17554062	17554077	HNF1A_MA0046.2	8.50206	+	chr1	17553883	17554461	cc_1,cc_3	gene	17531620	17572500	+	center	2112	PeakInsideFeature	NA	ENSG00000142623.8	PADI1	any_internal	0.05251	0.07097	0	0	-0.30798
chr1	17599294	17599309	HNF1A_MA0046.2	8.1325	+	chr1	17599211	17599521	cc_3	gene	17604383	17604470	+	start	5017	Upstream	NA	ENSG00000266634.1	MIR3972	any_promoter	0.04607	0.03068	0	0	0.35173
chr1	17599389	17599404	HNF1A_MA0046.2	6.47215	-	chr1	17599211	17599521	cc_3	gene	17604383	17604470	+	start	5017	Upstream	NA	ENSG00000266634.1	MIR3972	any_promoter	0.04522	0.03841	0	0	0.14703
chr1	17799645	17799660	HNF1A_MA0046.2	11.94938	+	chr1	17799198	17800145	cc_1,cc_3	gene	17776258	17776359	+	end	23312	Downstream	NA	ENSG00000239020.1	snoU13	distal_enhancer	0.04635	0.13888	0	0	-1.19894
chr1	17803954	17803969	HNF1A_MA0046.2	7.84815	-	chr1	17803684	17804229	cc_1,cc_3	gene	17776258	17776359	+	end	27597	Downstream	NA	ENSG00000239020.1	snoU13	distal_enhancer	0.09119	0.10969	0	0	-0.21305
chr1	17824889	17824904	HNF1A_MA0046.2	7.19299	-	chr1	17824491	17825124	cc_1,cc_3	gene	17866329	18024369	+	start	41522	Upstream	NA	ENSG00000074964.12	ARHGEF10L	distal_enhancer	0.08526	0.13146	0	0	-0.50464
chr1	17829294	17829309	HNF1A_MA0046.2	7.96463	+	chr1	17828639	17829787	cc_1,cc_3	gene	17866329	18024369	+	start	37116	Upstream	NA	ENSG00000074964.12	ARHGEF10L	distal_enhancer	0.07301	0.1478	0	0	-0.8177
chr1	17886496	17886511	HNF1A_MA0046.2	9.46521	+	chr1	17885848	17887125	cc_1,cc_3	gene	17866329	18024369	+	start	20157	PeakInsideFeature	NA	ENSG00000074964.12	ARHGEF10L	any_internal	0.67247	1.08957	1	1	-0.67624
chr1	17892241	17892256	HNF1A_MA0046.2	6.34488	-	chr1	17891883	17892428	cc_1,cc_3	gene	17866329	18024369	+	start	25826	PeakInsideFeature	NA	ENSG00000074964.12	ARHGEF10L	any_internal	0.76501	1.06033	1	1	-0.45816
chr1	17906884	17906899	HNF1A_MA0046.2	12.60512	-	chr1	17906352	17907491	cc_1,cc_3	gene	17866329	18024369	+	center	38428	PeakInsideFeature	NA	ENSG00000074964.12	ARHGEF10L	any_internal	0.83899	1.22665	1	1	-0.53471
chr1	17926387	17926402	HNF1A_MA0046.2	9.78949	+	chr1	17925690	17926948	cc_1,cc_3	gene	17866329	18024369	+	center	19030	PeakInsideFeature	NA	ENSG00000074964.12	ARHGEF10L	any_internal	0.07508	0.26138	0	1	-1.51619
chr1	18475924	18475939	HNF1A_MA0046.2	9.38583	-	chr1	18474976	18476210	cc_1,cc_3	gene	18434239	18704977	+	start	41354	PeakInsideFeature	NA	ENSG00000117154.7	IGSF21	any_internal	0.10635	0.19582	0	0	-0.74918
chr1	18807419	18807434	HNF1A_MA0046.2	9.08028	-	chr1	18806535	18808136	cc_1,cc_3	gene	18807423	18812478	+	start	88	OverlapStart	NA	ENSG00000179023.7	KLHDC7A	any_promoter	1.35999	1.7804	1	1	-0.38243
chr1	19053593	19053608	HNF1A_MA0046.2	6.37621	+	chr1	19053561	19053854	cc_3	gene	18957499	19075360	+	end	21653	PeakInsideFeature	NA	ENSG00000009709.7	PAX7	any_internal	0.02421	0.01131	0	0	0.43793
chr1	19193096	19193111	HNF1A_MA0046.2	7.161	-	chr1	19192881	19193184	cc_3	gene	19166092	19186176	-	start	6856	Upstream	NA	ENSG00000179002.5	TAS1R2	any_promoter	0.03797	0.02933	0	0	0.21269
chr1	19209063	19209078	HNF1A_MA0046.2	6.52885	+	chr1	19208372	19209572	cc_1,cc_3	gene	19209695	19209769	-	start	797	Downstream	NA	ENSG00000265606.1	MIR4695	any_promoter	0.3029	0.52974	1	1	-0.75844
chr1	19227843	19227858	HNF1A_MA0046.2	7.41986	+	chr1	19227587	19228004	cc_1,cc_3	gene	19223564	19223642	-	start	4153	Upstream	NA	ENSG00000221662.1	MIR1290	any_promoter	0.1658	0.25657	0	1	-0.56128
chr1	19233629	19233644	HNF1A_MA0046.2	8.94431	+	chr1	19233476	19234710	cc_1,cc_3	gene	19197925	19229275	-	start	4818	Upstream	NA	ENSG00000159423.12	ALDH4A1	any_promoter	0.15539	0.24246	0	1	-0.56804
chr1	19288497	19288512	HNF1A_MA0046.2	7.3222	-	chr1	19288332	19289280	cc_1,cc_3	gene	19230774	19283180	-	start	5626	Upstream	NA	ENSG00000169991.6	IFFO2	any_promoter	0.02366	0.01694	0	0	0.21411
chr1	19288513	19288528	HNF1A_MA0046.2	7.37032	-	chr1	19288332	19289280	cc_1,cc_3	gene	19230774	19283180	-	start	5626	Upstream	NA	ENSG00000169991.6	IFFO2	any_promoter	0.02711	0.03865	0	0	-0.28829
chr1	19289254	19289269	HNF1A_MA0046.2	9.72973	+	chr1	19288332	19289280	cc_1,cc_3	gene	19230774	19283180	-	start	5626	Upstream	NA	ENSG00000169991.6	IFFO2	any_promoter	0.04024	0.0466	0	0	-0.13408
chr1	19299135	19299150	HNF1A_MA0046.2	6.97138	-	chr1	19299095	19299772	cc_1,cc_3	gene	19230774	19283180	-	start	16253	Upstream	NA	ENSG00000169991.6	IFFO2	distal_enhancer	0.03499	0.03858	0	0	-0.08377
chr1	19340326	19340341	HNF1A_MA0046.2	9.16055	+	chr1	19340012	19340804	cc_1,cc_3	NA	NA	NA	NA	NA	NA	NA	NA	NA	NA	NA	0.50975	0.74819	1	1	-0.53191
chr1	19370351	19370366	HNF1A_MA0046.2	7.59936	+	chr1	19369693	19370419	cc_1,cc_3	gene	19398603	19402005	-	end	28547	Downstream	NA	ENSG00000272084.1	RP5-1126H10.2	distal_enhancer	0.05224	0.03685	0	0	0.32028
chr1	19377492	19377507	HNF1A_MA0046.2	6.80049	-	chr1	19377354	19377608	cc_1	gene	19398603	19402005	-	end	21122	Downstream	NA	ENSG00000272084.1	RP5-1126H10.2	distal_enhancer	0.10401	0.03407	0	0	1.12616
chr1	19406354	19406369	HNF1A_MA0046.2	7.48201	-	chr1	19405853	19408391	cc_1,cc_3	gene	19398603	19402005	-	start	5117	Upstream	NA	ENSG00000272084.1	RP5-1126H10.2	any_promoter	0.15879	0.30715	0	1	-0.85356
chr1	19406679	19406694	HNF1A_MA0046.2	11.52814	-	chr1	19405853	19408391	cc_1,cc_3	gene	19398603	19402005	-	start	5117	Upstream	NA	ENSG00000272084.1	RP5-1126H10.2	any_promoter	0.20274	0.32758	0	1	-0.63042
chr1	19407447	19407462	HNF1A_MA0046.2	7.40658	-	chr1	19405853	19408391	cc_1,cc_3	gene	19398603	19402005	-	start	5117	Upstream	NA	ENSG00000272084.1	RP5-1126H10.2	any_promoter	0.0625	0.07454	0	0	-0.18587
chr1	19422742	19422757	HNF1A_MA0046.2	7.3222	+	chr1	19422677	19423071	cc_1,cc_3	gene	19400999	19536770	-	end	21875	PeakInsideFeature	NA	ENSG00000127481.10	UBR4	any_internal	0.04552	0.04966	0	0	-0.08223
chr1	19437013	19437028	HNF1A_MA0046.2	7.85493	-	chr1	19436726	19437338	cc_1,cc_3	gene	19400999	19536770	-	center	31852	PeakInsideFeature	NA	ENSG00000127481.10	UBR4	any_internal	0.06734	0.08709	0	0	-0.27946
chr1	19483148	19483163	HNF1A_MA0046.2	7.04691	-	chr1	19482772	19483574	cc_1,cc_3	gene	19400999	19536770	-	center	14289	PeakInsideFeature	NA	ENSG00000127481.10	UBR4	any_internal	0.03635	0.04446	0	0	-0.17895
chr1	19488864	19488879	HNF1A_MA0046.2	7.06392	-	chr1	19488730	19489293	cc_1,cc_3	gene	19400999	19536770	-	center	20127	PeakInsideFeature	NA	ENSG00000127481.10	UBR4	any_internal	0.03779	0.06203	0	0	-0.47058
chr1	19489236	19489251	HNF1A_MA0046.2	9.49747	-	chr1	19488730	19489293	cc_1,cc_3	gene	19400999	19536770	-	center	20127	PeakInsideFeature	NA	ENSG00000127481.10	UBR4	any_internal	0.02206	0.04105	0	0	-0.48851
chr1	19506677	19506692	HNF1A_MA0046.2	7.79203	-	chr1	19506111	19506702	cc_1,cc_3	gene	19400999	19536770	-	start	30364	PeakInsideFeature	NA	ENSG00000127481.10	UBR4	any_internal	0.02326	0.02041	0	0	0.0877
chr1	19532638	19532653	HNF1A_MA0046.2	7.16678	+	chr1	19532456	19532746	cc_3	gene	19536994	19567198	+	start	4393	Upstream	NA	ENSG00000230424.1	RP1-43E13.2	any_promoter	0.04584	0.08561	0	0	-0.64239
chr1	19546328	19546343	HNF1A_MA0046.2	7.35036	+	chr1	19545587	19546827	cc_1,cc_3	gene	19400999	19536770	-	start	9437	Upstream	NA	ENSG00000127481.10	UBR4	any_promoter	0.04083	0.01505	0	0	0.71606
chr1	19559010	19559025	HNF1A_MA0046.2	6.61692	-	chr1	19558790	19559429	cc_1,cc_3	gene	19542157	19578046	-	center	992	PeakInsideFeature	NA	ENSG00000127463.9	EMC1	any_internal	0.0426	0.05619	0	0	-0.26406
chr1	19577754	19577769	HNF1A_MA0046.2	6.63931	+	chr1	19577595	19578931	cc_1,cc_3	gene	19542157	19578046	-	start	217	OverlapStart	NA	ENSG00000127463.9	EMC1	any_promoter	0.04018	0.02873	0	0	0.27841
chr1	19751560	19751575	HNF1A_MA0046.2	7.15717	-	chr1	19751014	19751720	cc_1,cc_3	gene	19750877	19751163	+	start	490	OverlapEnd	NA	ENSG00000240490.2	RN7SL277P	any_promoter	0.05905	0.03496	0	0	0.48682
chr1	19795015	19795030	HNF1A_MA0046.2	8.33475	+	chr1	19794831	19796434	cc_1,cc_3	gene	19665266	19812066	-	start	16434	PeakInsideFeature	NA	ENSG00000077549.13	CAPZB	any_internal	0.58825	0.58278	1	1	0.01292
chr1	19795913	19795928	HNF1A_MA0046.2	12.13671	+	chr1	19794831	19796434	cc_1,cc_3	gene	19665266	19812066	-	start	16434	PeakInsideFeature	NA	ENSG00000077549.13	CAPZB	any_internal	0.0696	0.11125	0	0	-0.52605
chr1	19821541	19821556	HNF1A_MA0046.2	6.50482	-	chr1	19821538	19822122	cc_1,cc_3	gene	19665266	19812066	-	start	9764	Upstream	NA	ENSG00000077549.13	CAPZB	any_promoter	0.02218	0.02231	0	0	-0.00396
chr1	19837703	19837718	HNF1A_MA0046.2	7.70202	+	chr1	19837641	19837939	cc_3	gene	19837086	19837227	+	start	704	Downstream	NA	ENSG00000201609.1	RNU4-28P	any_promoter	0.03567	0.03984	0	0	-0.09581
chr1	19923173	19923188	HNF1A_MA0046.2	7.1545	+	chr1	19922778	19924318	cc_1,cc_3	gene	19923476	19956314	+	start	72	OverlapStart	NA	ENSG00000173436.9	MINOS1	any_promoter	0.37999	0.45004	1	1	-0.23013
chr1	19941125	19941140	HNF1A_MA0046.2	6.34112	+	chr1	19940943	19941187	cc_3	gene	19923476	19956314	+	center	1170	PeakInsideFeature	NA	ENSG00000173436.9	MINOS1	any_internal	0.04461	0.02532	0	0	0.46767
chr1	19944767	19944782	HNF1A_MA0046.2	8.38379	-	chr1	19944436	19944944	cc_1,cc_3	gene	19923476	19956314	+	center	4795	PeakInsideFeature	NA	ENSG00000173436.9	MINOS1	any_internal	0.0161	0.01649	0	0	-0.0136
chr1	19946540	19946555	HNF1A_MA0046.2	7.87243	-	chr1	19946355	19946613	cc_3	gene	19923476	19956314	+	center	6589	PeakInsideFeature	NA	ENSG00000173436.9	MINOS1	any_internal	0.02697	0.0858	0	0	-1.09129
chr1	19966566	19966581	HNF1A_MA0046.2	6.5162	+	chr1	19966481	19967688	cc_1,cc_3	gene	19967047	19984945	+	start	37	OverlapStart	NA	ENSG00000158747.9	NBL1	any_promoter	0.05349	0.11371	0	0	-0.82099
chr1	19966774	19966789	HNF1A_MA0046.2	8.14143	+	chr1	19966481	19967688	cc_1,cc_3	gene	19967047	19984945	+	start	37	OverlapStart	NA	ENSG00000158747.9	NBL1	any_promoter	0.02658	0.04673	0	0	-0.47527
chr1	19967617	19967632	HNF1A_MA0046.2	6.42624	-	chr1	19966481	19967688	cc_1,cc_3	gene	19967047	19984945	+	start	37	OverlapStart	NA	ENSG00000158747.9	NBL1	any_promoter	0.0675	0.13131	0	0	-0.75649
chr1	20037896	20037911	HNF1A_MA0046.2	7.28063	-	chr1	20037341	20038224	cc_1,cc_3	gene	20008705	20126438	-	end	29077	PeakInsideFeature	NA	ENSG00000162542.9	TMCO4	any_internal	0.12418	0.22319	0	1	-0.73415
chr1	20041730	20041745	HNF1A_MA0046.2	8.03184	-	chr1	20041725	20042570	cc_1,cc_3	gene	20008705	20126438	-	center	25424	PeakInsideFeature	NA	ENSG00000162542.9	TMCO4	any_internal	0.05925	0.10932	0	0	-0.67253
chr1	20060964	20060979	HNF1A_MA0046.2	9.41309	-	chr1	20060583	20061744	cc_1,cc_3	gene	20008705	20126438	-	center	6408	PeakInsideFeature	NA	ENSG00000162542.9	TMCO4	any_internal	0.41214	0.56014	1	1	-0.42063
chr1	20092200	20092215	HNF1A_MA0046.2	8.44153	+	chr1	20091297	20092702	cc_1,cc_3	gene	20008705	20126438	-	center	24428	PeakInsideFeature	NA	ENSG00000162542.9	TMCO4	any_internal	0.44671	0.46156	1	1	-0.04471
chr1	20131758	20131773	HNF1A_MA0046.2	8.19238	-	chr1	20131095	20132094	cc_1,cc_3	gene	20008705	20126438	-	start	5156	Upstream	NA	ENSG00000162542.9	TMCO4	any_promoter	0.5312	0.75358	1	1	-0.4852
chr1	20136007	20136022	HNF1A_MA0046.2	6.79312	-	chr1	20135780	20136261	cc_1,cc_3	gene	20140859	20145995	+	start	4839	Upstream	NA	ENSG00000235434.1	RP11-91K11.2	any_promoter	0.07993	0.13393	0	0	-0.59867
chr1	20139346	20139361	HNF1A_MA0046.2	6.60581	+	chr1	20139131	20139778	cc_1,cc_3	gene	20140859	20145995	+	start	1405	Upstream	NA	ENSG00000235434.1	RP11-91K11.2	any_promoter	0.0429	0.05741	0	0	-0.27917
chr1	20141820	20141835	HNF1A_MA0046.2	12.04634	-	chr1	20140671	20143107	cc_1,cc_3	gene	20140522	20141771	-	start	118	OverlapStart	NA	ENSG00000178828.5	RNF186	any_promoter	0.28121	0.39627	1	1	-0.46014
chr1	20151270	20151285	HNF1A_MA0046.2	7.9418	-	chr1	20150457	20152202	cc_1,cc_3	gene	20140522	20141771	-	start	9558	Upstream	NA	ENSG00000178828.5	RNF186	any_promoter	0.07254	0.11559	0	0	-0.52715
chr1	20187466	20187481	HNF1A_MA0046.2	7.0882	-	chr1	20187044	20188147	cc_1,cc_3	gene	20209005	20239438	+	start	21410	Upstream	NA	ENSG00000169914.5	OTUD3	distal_enhancer	0.01962	0.01943	0	0	0.00615
chr1	20188083	20188098	HNF1A_MA0046.2	7.0047	+	chr1	20187044	20188147	cc_1,cc_3	gene	20209005	20239438	+	start	21410	Upstream	NA	ENSG00000169914.5	OTUD3	distal_enhancer	0.04659	0.03059	0	0	0.36457
chr1	20536161	20536176	HNF1A_MA0046.2	6.59372	-	chr1	20536062	20536291	cc_3	gene	20512577	20522541	+	end	13635	Downstream	NA	ENSG00000162543.5	UBXN10	distal_enhancer	0.16758	0.14374	0	0	0.19059
chr1	20538307	20538322	HNF1A_MA0046.2	6.62839	+	chr1	20537330	20539979	cc_1,cc_3	gene	20512577	20522541	+	end	16113	Downstream	NA	ENSG00000162543.5	UBXN10	distal_enhancer	0.12091	0.1383	0	0	-0.16238
chr1	20575322	20575337	HNF1A_MA0046.2	9.26105	+	chr1	20575310	20575904	cc_1,cc_3	gene	20569587	20571148	+	end	4459	Downstream	NA	ENSG00000228105.1	RP3-340N1.6	distal_enhancer	0.04482	0.05453	0	0	-0.1877
chr1	20576990	20577005	HNF1A_MA0046.2	6.97631	-	chr1	20576848	20577781	cc_1,cc_3	gene	20569587	20571148	+	end	6166	Downstream	NA	ENSG00000228105.1	RP3-340N1.6	distal_enhancer	0.05141	0.06601	0	0	-0.25207
chr1	20598242	20598257	HNF1A_MA0046.2	7.11745	+	chr1	20598158	20598598	cc_1,cc_3	gene	20617411	20681387	+	start	19033	Upstream	NA	ENSG00000158816.11	VWA5B1	distal_enhancer	0.01538	0.01242	0	0	0.10966
chr1	20802837	20802852	HNF1A_MA0046.2	9.53287	+	chr1	20802542	20803299	cc_1,cc_3	gene	20808883	20812713	-	end	5963	Downstream	NA	ENSG00000162545.5	CAMK2N1	distal_enhancer	0.29652	0.2656	1	1	0.14584
chr1	20803831	20803846	HNF1A_MA0046.2	7.53813	-	chr1	20803660	20804949	cc_1,cc_3	gene	20808883	20812713	-	end	4579	Downstream	NA	ENSG00000162545.5	CAMK2N1	distal_enhancer	0.06572	0.05426	0	0	0.19468
chr1	20804687	20804702	HNF1A_MA0046.2	6.81258	+	chr1	20803660	20804949	cc_1,cc_3	gene	20808883	20812713	-	end	4579	Downstream	NA	ENSG00000162545.5	CAMK2N1	distal_enhancer	0.15403	0.23203	0	1	-0.52158
chr1	20806923	20806938	HNF1A_MA0046.2	6.8323	+	chr1	20806767	20807344	cc_1,cc_3	gene	20808883	20812713	-	end	1828	Downstream	NA	ENSG00000162545.5	CAMK2N1	distal_enhancer	0.81925	1.08026	1	1	-0.38862
chr1	20878878	20878893	HNF1A_MA0046.2	8.89464	+	chr1	20878549	20879143	cc_1,cc_3	gene	20878931	20881512	+	start	85	OverlapStart	NA	ENSG00000183114.6	FAM43B	any_promoter	0.08464	0.05705	0	0	0.41792
chr1	20916914	20916929	HNF1A_MA0046.2	12.03946	+	chr1	20916871	20917369	cc_1,cc_3	gene	20915440	20945401	+	start	1680	PeakInsideFeature	NA	ENSG00000158825.5	CDA	any_internal	0.06484	0.03188	0	0	0.65886
chr1	20977669	20977684	HNF1A_MA0046.2	7.78387	-	chr1	20977162	20978179	cc_1,cc_3	gene	20976855	20977207	-	start	463	OverlapStart	NA	ENSG00000257033.1	AL391357.1	any_promoter	0.04866	0.05964	0	0	-0.2003
chr1	20977778	20977793	HNF1A_MA0046.2	6.57681	+	chr1	20977162	20978179	cc_1,cc_3	gene	20976855	20977207	-	start	463	OverlapStart	NA	ENSG00000257033.1	AL391357.1	any_promoter	0.03186	0.04108	0	0	-0.21658
chr1	21197811	21197826	HNF1A_MA0046.2	6.37575	-	chr1	21197772	21198549	cc_1,cc_3	gene	21132962	21503377	-	end	65198	PeakInsideFeature	NA	ENSG00000075151.15	EIF4G3	any_internal	0.0487	0.02455	0	0	0.57218
chr1	21197989	21198004	HNF1A_MA0046.2	6.38584	-	chr1	21197772	21198549	cc_1,cc_3	gene	21132962	21503377	-	end	65198	PeakInsideFeature	NA	ENSG00000075151.15	EIF4G3	any_internal	0.0713	0.02224	0	0	1.02656
chr1	21198050	21198065	HNF1A_MA0046.2	9.58466	-	chr1	21197772	21198549	cc_1,cc_3	gene	21132962	21503377	-	end	65198	PeakInsideFeature	NA	ENSG00000075151.15	EIF4G3	any_internal	0.08824	0.03081	0	0	1.01997
chr1	21211307	21211322	HNF1A_MA0046.2	6.91907	+	chr1	21211244	21211907	cc_1	gene	21132962	21503377	-	end	78613	PeakInsideFeature	NA	ENSG00000075151.15	EIF4G3	any_internal	0.03635	0.01546	0	0	0.59981
chr1	21308500	21308515	HNF1A_MA0046.2	7.73868	+	chr1	21308461	21308754	cc_3	gene	21132962	21503377	-	center	9562	PeakInsideFeature	NA	ENSG00000075151.15	EIF4G3	any_internal	0.04617	0.06687	0	0	-0.36804
chr1	21417636	21417651	HNF1A_MA0046.2	8.94431	-	chr1	21417563	21418150	cc_1,cc_3	gene	21132962	21503377	-	start	85521	PeakInsideFeature	NA	ENSG00000075151.15	EIF4G3	any_internal	0.04494	0.0363	0	0	0.19005
chr1	21441678	21441693	HNF1A_MA0046.2	7.28063	-	chr1	21441372	21442158	cc_1,cc_3	gene	21132962	21503377	-	start	61612	PeakInsideFeature	NA	ENSG00000075151.15	EIF4G3	any_internal	0.17799	0.27508	0	1	-0.56379
chr1	21574589	21574604	HNF1A_MA0046.2	8.47887	+	chr1	21574188	21574991	cc_1,cc_3	gene	21543739	21671997	-	end	30850	PeakInsideFeature	NA	ENSG00000117298.10	ECE1	any_internal	0.08934	0.1147	0	0	-0.28886
chr1	21578423	21578438	HNF1A_MA0046.2	9.6476	-	chr1	21578326	21578979	cc_1,cc_3	gene	21543739	21671997	-	center	29216	PeakInsideFeature	NA	ENSG00000117298.10	ECE1	any_internal	0.03923	0.03932	0	0	-0.00202
chr1	21665335	21665350	HNF1A_MA0046.2	7.28138	+	chr1	21664351	21666112	cc_1,cc_3	gene	21543739	21671997	-	start	6766	PeakInsideFeature	NA	ENSG00000117298.10	ECE1	any_internal	0.19933	0.29589	0	1	-0.51634
chr1	21676910	21676925	HNF1A_MA0046.2	9.71991	-	chr1	21676684	21677251	cc_1,cc_3	gene	21543739	21671997	-	start	4970	Upstream	NA	ENSG00000117298.10	ECE1	any_promoter	0.0773	0.09154	0	0	-0.18791
chr1	21705381	21705396	HNF1A_MA0046.2	7.85245	+	chr1	21705361	21706247	cc_1,cc_3	gene	21724479	21724855	+	start	18675	Upstream	NA	ENSG00000236216.4	PPP1R11P1	distal_enhancer	0.02975	0.03453	0	0	-0.12063
chr1	21711602	21711617	HNF1A_MA0046.2	6.72952	-	chr1	21710920	21711944	cc_1,cc_3	gene	21724479	21724855	+	start	13047	Upstream	NA	ENSG00000236216.4	PPP1R11P1	distal_enhancer	0.07247	0.06664	0	0	0.08892
chr1	21877142	21877157	HNF1A_MA0046.2	7.41632	+	chr1	21876562	21878447	cc_1,cc_3	gene	21835857	21904905	+	center	7123	PeakInsideFeature	NA	ENSG00000162551.9	ALPL	any_internal	0.052	0.05798	0	0	-0.10782
chr1	21877707	21877722	HNF1A_MA0046.2	6.99004	-	chr1	21876562	21878447	cc_1,cc_3	gene	21835857	21904905	+	center	7123	PeakInsideFeature	NA	ENSG00000162551.9	ALPL	any_internal	0.20716	0.31219	0	1	-0.53832
chr1	21886173	21886188	HNF1A_MA0046.2	6.4905	-	chr1	21885677	21886953	cc_1,cc_3	gene	21835857	21904905	+	center	15934	PeakInsideFeature	NA	ENSG00000162551.9	ALPL	any_internal	0.04266	0.08164	0	0	-0.65589
chr1	21886651	21886666	HNF1A_MA0046.2	8.20578	-	chr1	21885677	21886953	cc_1,cc_3	gene	21835857	21904905	+	center	15934	PeakInsideFeature	NA	ENSG00000162551.9	ALPL	any_internal	0.37074	0.61544	1	1	-0.69442
chr1	21886714	21886729	HNF1A_MA0046.2	8.93816	-	chr1	21885677	21886953	cc_1,cc_3	gene	21835857	21904905	+	center	15934	PeakInsideFeature	NA	ENSG00000162551.9	ALPL	any_internal	0.34247	0.57105	1	1	-0.69771
chr1	21894904	21894919	HNF1A_MA0046.2	7.10015	+	chr1	21894851	21895066	cc_3	gene	21835857	21904905	+	end	9947	PeakInsideFeature	NA	ENSG00000162551.9	ALPL	any_internal	0.05253	0.05938	0	0	-0.12205
chr1	21906468	21906483	HNF1A_MA0046.2	7.30923	+	chr1	21906285	21906872	cc_1,cc_3	gene	21912964	21917680	+	start	6386	Upstream	NA	ENSG00000233431.1	RP11-63N8.3	any_promoter	0.21296	0.39964	1	1	-0.83535
chr1	21950208	21950223	HNF1A_MA0046.2	12.18928	+	chr1	21948642	21950712	cc_1,cc_3	gene	21922707	21995801	-	center	9577	PeakInsideFeature	NA	ENSG00000076864.15	RAP1GAP	any_internal	0.16659	0.26311	0	1	-0.58844
chr1	22048107	22048122	HNF1A_MA0046.2	9.68766	-	chr1	22048093	22048315	cc_3	gene	22004790	22110099	-	center	9240	PeakInsideFeature	NA	ENSG00000090686.11	USP48	any_internal	0.02683	0.03103	0	0	-0.11228
chr1	22048160	22048175	HNF1A_MA0046.2	6.66261	+	chr1	22048093	22048315	cc_3	gene	22004790	22110099	-	center	9240	PeakInsideFeature	NA	ENSG00000090686.11	USP48	any_internal	0.02388	0.02874	0	0	-0.13659
chr1	22248131	22248146	HNF1A_MA0046.2	11.77476	+	chr1	22247760	22248476	cc_1,cc_3	gene	22148737	22263790	-	start	15672	PeakInsideFeature	NA	ENSG00000142798.12	HSPG2	any_internal	0.14548	0.05486	0	0	1.09346
chr1	22418489	22418504	HNF1A_MA0046.2	7.62694	-	chr1	22418355	22419204	cc_1,cc_3	gene	22427105	22427853	+	start	8326	Upstream	NA	ENSG00000271840.1	RP1-224A6.9	any_promoter	0.06091	0.06917	0	0	-0.13235
chr1	22418802	22418817	HNF1A_MA0046.2	7.04206	-	chr1	22418355	22419204	cc_1,cc_3	gene	22427105	22427853	+	start	8326	Upstream	NA	ENSG00000271840.1	RP1-224A6.9	any_promoter	0.02724	0.03051	0	0	-0.08749
chr1	22432154	22432169	HNF1A_MA0046.2	6.86398	+	chr1	22431962	22432471	cc_1,cc_3	gene	22427105	22427853	+	end	4363	Downstream	NA	ENSG00000271840.1	RP1-224A6.9	distal_enhancer	0.03903	0.02234	0	0	0.43519
chr1	22827378	22827393	HNF1A_MA0046.2	8.31469	-	chr1	22826986	22827400	cc_1,cc_3	gene	22778343	22857650	+	center	9197	PeakInsideFeature	NA	ENSG00000184677.12	ZBTB40	any_internal	0.0154	0.00716	0	0	0.32852
chr1	22979015	22979030	HNF1A_MA0046.2	7.61779	+	chr1	22978999	22980047	cc_1,cc_3	gene	22979254	22988031	+	start	269	OverlapStart	NA	ENSG00000173369.11	C1QB	any_promoter	0.0235	0.02305	0	0	0.01343
chr1	23199600	23199615	HNF1A_MA0046.2	9.60379	+	chr1	23199162	23200193	cc_1,cc_3	gene	23189651	23189719	-	start	9958	Upstream	NA	ENSG00000264014.1	MIR4253	any_promoter	0.19738	0.09667	0	0	0.86972
chr1	23215975	23215990	HNF1A_MA0046.2	9.03884	-	chr1	23215279	23215997	cc_1,cc_3	gene	23037331	23241818	+	end	26180	PeakInsideFeature	NA	ENSG00000133216.12	EPHB2	any_internal	0.03736	0.03118	0	0	0.15041
chr1	23345674	23345689	HNF1A_MA0046.2	6.39895	+	chr1	23345349	23346889	cc_1,cc_3	gene	23345940	23410182	+	start	179	OverlapStart	NA	ENSG00000004487.11	KDM1A	any_promoter	0.13108	0.14626	0	0	-0.13385
chr1	23440835	23440850	HNF1A_MA0046.2	7.07832	-	chr1	23440557	23441008	cc_3	gene	23410515	23504301	-	center	16626	PeakInsideFeature	NA	ENSG00000169641.9	LUZP1	any_internal	0.02856	0.0146	0	0	0.43506
chr1	23449176	23449191	HNF1A_MA0046.2	7.95358	+	chr1	23448797	23450423	cc_1,cc_3	gene	23410515	23504301	-	center	7798	PeakInsideFeature	NA	ENSG00000169641.9	LUZP1	any_internal	0.02782	0.09451	0	0	-1.17702
chr1	23450236	23450251	HNF1A_MA0046.2	10.15965	+	chr1	23448797	23450423	cc_1,cc_3	gene	23410515	23504301	-	center	7798	PeakInsideFeature	NA	ENSG00000169641.9	LUZP1	any_internal	0.17643	0.28903	0	1	-0.64046
chr1	23450370	23450385	HNF1A_MA0046.2	7.34895	-	chr1	23448797	23450423	cc_1,cc_3	gene	23410515	23504301	-	center	7798	PeakInsideFeature	NA	ENSG00000169641.9	LUZP1	any_internal	0.09702	0.18099	0	0	-0.75516
chr1	23475602	23475617	HNF1A_MA0046.2	7.57063	+	chr1	23475388	23476171	cc_1,cc_3	gene	23410515	23504301	-	center	18371	PeakInsideFeature	NA	ENSG00000169641.9	LUZP1	any_internal	0.02685	0.06516	0	0	-0.79741
chr1	23475768	23475783	HNF1A_MA0046.2	10.88612	+	chr1	23475388	23476171	cc_1,cc_3	gene	23410515	23504301	-	center	18371	PeakInsideFeature	NA	ENSG00000169641.9	LUZP1	any_internal	0.36259	0.38129	1	1	-0.06797
chr1	23575125	23575140	HNF1A_MA0046.2	6.60239	+	chr1	23574913	23575475	cc_1,cc_3	gene	23571257	23571717	+	end	3477	Downstream	NA	ENSG00000215381.3	RP5-1057J7.1	distal_enhancer	0.0427	0.15162	0	0	-1.3826
chr1	23575435	23575450	HNF1A_MA0046.2	7.59233	+	chr1	23574913	23575475	cc_1,cc_3	gene	23571257	23571717	+	end	3477	Downstream	NA	ENSG00000215381.3	RP5-1057J7.1	distal_enhancer	0.02562	0.02732	0	0	-0.0476
chr1	23610284	23610299	HNF1A_MA0046.2	10.66676	+	chr1	23610220	23610600	cc_1,cc_3	gene	23607801	23613245	-	center	113	PeakInsideFeature	NA	ENSG00000261326.2	RP5-1057J7.6	any_internal	0.04913	0.06044	0	0	-0.20469
chr1	23704394	23704409	HNF1A_MA0046.2	7.41416	+	chr1	23703487	23705241	cc_1,cc_3	gene	23685940	23695935	-	start	8429	Upstream	NA	ENSG00000125945.10	ZNF436	any_promoter	0.03899	0.03986	0	0	-0.01946
chr1	23705178	23705193	HNF1A_MA0046.2	8.37651	+	chr1	23703487	23705241	cc_1,cc_3	gene	23685940	23695935	-	start	8429	Upstream	NA	ENSG00000125945.10	ZNF436	any_promoter	0.07146	0.06624	0	0	0.08021
chr1	23729335	23729350	HNF1A_MA0046.2	8.32672	+	chr1	23728716	23730868	cc_1,cc_3	gene	23737324	23738639	+	start	7532	Upstream	NA	ENSG00000232482.2	RP4-654C18.1	any_promoter	0.07786	0.07021	0	0	0.11143
chr1	23729741	23729756	HNF1A_MA0046.2	6.56419	-	chr1	23728716	23730868	cc_1,cc_3	gene	23737324	23738639	+	start	7532	Upstream	NA	ENSG00000232482.2	RP4-654C18.1	any_promoter	0.09822	0.09694	0	0	0.01506
chr1	23744279	23744294	HNF1A_MA0046.2	7.1837	-	chr1	23743899	23744488	cc_3	gene	23707553	23751233	-	start	7040	PeakInsideFeature	NA	ENSG00000204219.5	TCEA3	any_internal	0.06262	0.09037	0	0	-0.39669
chr1	23750275	23750290	HNF1A_MA0046.2	10.55377	+	chr1	23748850	23751960	cc_1,cc_3	gene	23707553	23751233	-	start	828	OverlapStart	NA	ENSG00000204219.5	TCEA3	any_promoter	0.91	1.2224	1	1	-0.41586
chr1	23903978	23903993	HNF1A_MA0046.2	7.06039	+	chr1	23903121	23904237	cc_1,cc_3	gene	23907984	23967058	+	start	4305	Upstream	NA	ENSG00000197880.4	MDS2	any_promoter	0.13902	0.11526	0	0	0.22568
chr1	23970525	23970540	HNF1A_MA0046.2	8.44793	-	chr1	23970179	23970930	cc_1,cc_3	gene	23907984	23967058	+	end	3496	Downstream	NA	ENSG00000197880.4	MDS2	distal_enhancer	0.04644	0.05117	0	0	-0.09241
chr1	24017915	24017930	HNF1A_MA0046.2	8.50206	+	chr1	24017703	24019148	cc_1,cc_3	gene	24018268	24022915	+	start	157	OverlapStart	NA	ENSG00000142676.8	RPL11	any_promoter	0.06461	0.04635	0	0	0.32849
chr1	24055662	24055677	HNF1A_MA0046.2	8.30617	-	chr1	24054804	24055995	cc_1,cc_3	gene	24063099	24063380	-	end	7700	Downstream	NA	ENSG00000244609.2	RN7SL532P	distal_enhancer	0.11616	0.22015	0	1	-0.79606
chr1	24089891	24089906	HNF1A_MA0046.2	8.18911	+	chr1	24089354	24090623	cc_1,cc_3	gene	24086871	24104777	-	end	3117	PeakInsideFeature	NA	ENSG00000236810.1	RP5-886K2.3	any_internal	0.0306	0.04771	0	0	-0.38669
chr1	24090117	24090132	HNF1A_MA0046.2	7.13228	+	chr1	24089354	24090623	cc_1,cc_3	gene	24086871	24104777	-	end	3117	PeakInsideFeature	NA	ENSG00000236810.1	RP5-886K2.3	any_internal	0.01828	0.01934	0	0	-0.03486
chr1	24119496	24119511	HNF1A_MA0046.2	7.44313	-	chr1	24119439	24120241	cc_1,cc_3	gene	24117459	24122029	+	center	96	PeakInsideFeature	NA	ENSG00000011009.6	LYPLA2	any_internal	0.08545	0.07241	0	0	0.18114
chr1	24256402	24256417	HNF1A_MA0046.2	7.79203	-	chr1	24255978	24256602	cc_3	gene	24255559	24255637	+	start	731	Downstream	NA	ENSG00000264926.1	MIR378F	any_promoter	0.02086	0.02114	0	0	-0.00877
chr1	24278300	24278315	HNF1A_MA0046.2	6.35353	-	chr1	24277927	24278739	cc_1,cc_3	gene	24275505	24275873	-	start	2460	Upstream	NA	ENSG00000230228.2	RP11-4M23.4	any_promoter	0.08525	0.20782	0	0	-1.07801
chr1	24344999	24345014	HNF1A_MA0046.2	8.50206	+	chr1	24344997	24346017	cc_1,cc_3	gene	24334370	24335009	-	start	10498	Upstream	NA	ENSG00000215905.4	RP11-4M23.7	distal_enhancer	0.02098	0.0166	0	0	0.14422
chr1	24345024	24345039	HNF1A_MA0046.2	9.94131	+	chr1	24344997	24346017	cc_1,cc_3	gene	24334370	24335009	-	start	10498	Upstream	NA	ENSG00000215905.4	RP11-4M23.7	distal_enhancer	0.04651	0.04081	0	0	0.11973
chr1	24373340	24373355	HNF1A_MA0046.2	8.11189	-	chr1	24372591	24374057	cc_1,cc_3	gene	24367324	24413289	+	start	6000	PeakInsideFeature	NA	ENSG00000225315.2	RP11-293P20.2	any_internal	0.03537	0.03098	0	0	0.1088
chr1	24379001	24379016	HNF1A_MA0046.2	6.84669	-	chr1	24378714	24379078	cc_3	gene	24367324	24413289	+	center	11410	PeakInsideFeature	NA	ENSG00000225315.2	RP11-293P20.2	any_internal	0.04101	0.04043	0	0	0.01272
chr1	24402061	24402076	HNF1A_MA0046.2	7.20346	+	chr1	24401642	24402235	cc_1,cc_3	gene	24393263	24410055	+	center	279	PeakInsideFeature	NA	ENSG00000230703.1	RP11-293P20.4	any_internal	0.08285	0.19802	0	0	-1.04772
chr1	24425941	24425956	HNF1A_MA0046.2	12.05134	-	chr1	24425587	24426503	cc_1,cc_3	gene	24382524	24438665	-	start	12620	PeakInsideFeature	NA	ENSG00000142661.14	MYOM3	any_internal	0.20089	0.30577	0	1	-0.55008
chr1	24429347	24429362	HNF1A_MA0046.2	6.90259	-	chr1	24428479	24430220	cc_1,cc_3	gene	24382524	24438665	-	start	9316	PeakInsideFeature	NA	ENSG00000142661.14	MYOM3	any_internal	0.06113	0.10227	0	0	-0.56297
chr1	24430071	24430086	HNF1A_MA0046.2	9.67983	+	chr1	24428479	24430220	cc_1,cc_3	gene	24382524	24438665	-	start	9316	PeakInsideFeature	NA	ENSG00000142661.14	MYOM3	any_internal	0.06403	0.171	0	0	-1.13794
chr1	24445150	24445165	HNF1A_MA0046.2	12.31436	-	chr1	24444198	24445225	cc_1,cc_3	gene	24382524	24438665	-	start	6046	Upstream	NA	ENSG00000142661.14	MYOM3	any_promoter	0.0629	0.09399	0	0	-0.43664
chr1	24516971	24516986	HNF1A_MA0046.2	6.34645	+	chr1	24516665	24517043	cc_1,cc_3	gene	24480646	24514449	-	start	2405	Upstream	NA	ENSG00000185436.7	IFNLR1	any_promoter	0.06559	0.04741	0	0	0.32291
chr1	24610459	24610474	HNF1A_MA0046.2	8.18145	-	chr1	24609913	24610915	cc_1,cc_3	gene	24606256	24606345	-	start	4069	Upstream	NA	ENSG00000266511.1	AL590683.2	any_promoter	0.11022	0.07017	0	0	0.50645
chr1	24616106	24616121	HNF1A_MA0046.2	7.51665	-	chr1	24616091	24617184	cc_1,cc_3	gene	24606256	24606345	-	start	10292	Upstream	NA	ENSG00000266511.1	AL590683.2	distal_enhancer	0.06463	0.07812	0	0	-0.20214
chr1	24714422	24714437	HNF1A_MA0046.2	7.50215	+	chr1	24714263	24714799	cc_1,cc_3	gene	24683488	24743424	-	center	1075	PeakInsideFeature	NA	ENSG00000001460.13	STPG1	any_internal	0.11147	0.23274	0	1	-0.91702
chr1	24714458	24714473	HNF1A_MA0046.2	6.72978	+	chr1	24714263	24714799	cc_1,cc_3	gene	24683488	24743424	-	center	1075	PeakInsideFeature	NA	ENSG00000001460.13	STPG1	any_internal	0.08199	0.19056	0	0	-1.01019
chr1	24717706	24717721	HNF1A_MA0046.2	9.19232	-	chr1	24717491	24719262	cc_1,cc_3	gene	24683488	24743424	-	center	4920	PeakInsideFeature	NA	ENSG00000001460.13	STPG1	any_internal	0.02836	0.02972	0	0	-0.03627
chr1	24718207	24718222	HNF1A_MA0046.2	7.54375	+	chr1	24717491	24719262	cc_1,cc_3	gene	24683488	24743424	-	center	4920	PeakInsideFeature	NA	ENSG00000001460.13	STPG1	any_internal	0.04634	0.05242	0	0	-0.1179
chr1	24735691	24735706	HNF1A_MA0046.2	6.63701	+	chr1	24735558	24736333	cc_1,cc_3	gene	24742283	24799466	+	start	6338	Upstream	NA	ENSG00000001461.12	NIPAL3	any_promoter	0.02928	0.04998	0	0	-0.46563
chr1	24736102	24736117	HNF1A_MA0046.2	6.70449	+	chr1	24735558	24736333	cc_1,cc_3	gene	24742283	24799466	+	start	6338	Upstream	NA	ENSG00000001461.12	NIPAL3	any_promoter	0.03227	0.02364	0	0	0.23536
chr1	24742396	24742411	HNF1A_MA0046.2	6.39318	+	chr1	24741668	24742942	cc_1,cc_3	gene	24742283	24799466	+	start	22	OverlapStart	NA	ENSG00000001461.12	NIPAL3	any_promoter	0.06719	0.07627	0	0	-0.13544
chr1	24862024	24862039	HNF1A_MA0046.2	6.71396	+	chr1	24861513	24862050	cc_1,cc_3	gene	24855944	24856204	-	start	5577	Upstream	NA	ENSG00000266551.1	RN7SL857P	any_promoter	0.03721	0.02922	0	0	0.19811
chr1	24867640	24867655	HNF1A_MA0046.2	7.50047	-	chr1	24867485	24868465	cc_1,cc_3	gene	24865291	24882515	-	end	2684	PeakInsideFeature	NA	ENSG00000264443.1	RP4-594I10.3	any_internal	0.28563	0.35456	1	1	-0.28908
chr1	24984036	24984051	HNF1A_MA0046.2	7.76538	-	chr1	24983419	24984052	cc_1,cc_3	gene	24958206	24999758	+	center	4753	PeakInsideFeature	NA	ENSG00000133226.12	SRRM1	any_internal	0.03538	0.02159	0	0	0.37361
chr1	24984144	24984159	HNF1A_MA0046.2	7.4021	-	chr1	24984073	24984904	cc_1,cc_3	gene	24958206	24999758	+	center	5506	PeakInsideFeature	NA	ENSG00000133226.12	SRRM1	any_internal	0.02382	0.03006	0	0	-0.17332
chr1	24984444	24984459	HNF1A_MA0046.2	11.98301	+	chr1	24984073	24984904	cc_1,cc_3	gene	24958206	24999758	+	center	5506	PeakInsideFeature	NA	ENSG00000133226.12	SRRM1	any_internal	0.04624	0.04929	0	0	-0.06043
chr1	25015675	25015690	HNF1A_MA0046.2	6.79888	+	chr1	25014697	25015746	cc_1,cc_3	gene	24958206	24999758	+	end	15463	Downstream	NA	ENSG00000133226.12	SRRM1	distal_enhancer	0.08141	0.07649	0	0	0.06826
chr1	25044901	25044916	HNF1A_MA0046.2	8.54935	+	chr1	25044148	25045034	cc_1,cc_3	gene	25071847	25170815	+	start	27256	Upstream	NA	ENSG00000169504.10	CLIC4	distal_enhancer	0.15683	0.23454	0	1	-0.51322
chr1	25054418	25054433	HNF1A_MA0046.2	9.70897	-	chr1	25053716	25054608	cc_1,cc_3	gene	25071847	25170815	+	start	17685	Upstream	NA	ENSG00000169504.10	CLIC4	distal_enhancer	0.06723	0.06677	0	0	0.00721
chr1	25069817	25069832	HNF1A_MA0046.2	8.93858	+	chr1	25069677	25070290	cc_3	gene	25071847	25170815	+	start	1864	Upstream	NA	ENSG00000169504.10	CLIC4	any_promoter	0.09205	0.15126	0	0	-0.59032
chr1	25069908	25069923	HNF1A_MA0046.2	8.50206	-	chr1	25069677	25070290	cc_3	gene	25071847	25170815	+	start	1864	Upstream	NA	ENSG00000169504.10	CLIC4	any_promoter	0.17949	0.25482	0	1	-0.45235
chr1	25096282	25096297	HNF1A_MA0046.2	8.26965	-	chr1	25095795	25097360	cc_1,cc_3	gene	25071847	25170815	+	start	24730	PeakInsideFeature	NA	ENSG00000169504.10	CLIC4	any_internal	0.08742	0.21744	0	1	-1.1083
chr1	25096721	25096736	HNF1A_MA0046.2	9.54334	-	chr1	25095795	25097360	cc_1,cc_3	gene	25071847	25170815	+	start	24730	PeakInsideFeature	NA	ENSG00000169504.10	CLIC4	any_internal	0.17271	0.32131	0	1	-0.80848
chr1	25106423	25106438	HNF1A_MA0046.2	6.69612	-	chr1	25105739	25106681	cc_1,cc_3	gene	25104363	25104470	-	start	1740	Upstream	NA	ENSG00000238482.1	RNU6-1208P	any_promoter	0.05276	0.07683	0	0	-0.38879
chr1	25107122	25107137	HNF1A_MA0046.2	8.62476	+	chr1	25106889	25107501	cc_1,cc_3	gene	25104363	25104470	-	start	2725	Upstream	NA	ENSG00000238482.1	RNU6-1208P	any_promoter	0.08717	0.07651	0	0	0.14398
chr1	25111077	25111092	HNF1A_MA0046.2	8.55979	-	chr1	25110766	25111540	cc_1,cc_3	gene	25104363	25104470	-	start	6683	Upstream	NA	ENSG00000238482.1	RNU6-1208P	any_promoter	0.10406	0.20343	0	0	-0.82341
chr1	25112810	25112825	HNF1A_MA0046.2	9.00281	+	chr1	25112176	25113590	cc_1,cc_3	gene	25104363	25104470	-	start	8413	Upstream	NA	ENSG00000238482.1	RNU6-1208P	any_promoter	0.23162	0.34244	1	1	-0.51777
chr1	25153033	25153048	HNF1A_MA0046.2	8.85299	-	chr1	25152782	25153185	cc_1,cc_3	gene	25071847	25170815	+	end	17832	PeakInsideFeature	NA	ENSG00000169504.10	CLIC4	any_internal	0.03725	0.03197	0	0	0.12774
chr1	25157314	25157329	HNF1A_MA0046.2	7.0833	-	chr1	25157206	25158264	cc_1,cc_3	gene	25071847	25170815	+	end	13080	PeakInsideFeature	NA	ENSG00000169504.10	CLIC4	any_internal	0.16932	0.2013	0	0	-0.21974
chr1	25157946	25157961	HNF1A_MA0046.2	7.94813	-	chr1	25157206	25158264	cc_1,cc_3	gene	25071847	25170815	+	end	13080	PeakInsideFeature	NA	ENSG00000169504.10	CLIC4	any_internal	0.03554	0.02197	0	0	0.36572
chr1	25174264	25174279	HNF1A_MA0046.2	8.38379	+	chr1	25173933	25175402	cc_1,cc_3	gene	25071847	25170815	+	end	3852	Downstream	NA	ENSG00000169504.10	CLIC4	distal_enhancer	0.07633	0.04424	0	0	0.54897
chr1	25217502	25217517	HNF1A_MA0046.2	7.05685	+	chr1	25217221	25217730	cc_1,cc_3	gene	25226001	25291612	-	end	8526	Downstream	NA	ENSG00000020633.14	RUNX3	distal_enhancer	0.11619	0.08982	0	0	0.29812
chr1	25241493	25241508	HNF1A_MA0046.2	7.35464	+	chr1	25240641	25241717	cc_1,cc_3	gene	25226001	25291612	-	end	15178	PeakInsideFeature	NA	ENSG00000020633.14	RUNX3	any_internal	0.12543	0.11235	0	0	0.13118
chr1	25281877	25281892	HNF1A_MA0046.2	6.70655	-	chr1	25281299	25281991	cc_1,cc_3	gene	25287835	25289588	+	start	6190	Upstream	NA	ENSG00000229162.1	RP11-84D1.1	any_promoter	0.07827	0.03914	0	0	0.68659
chr1	25495176	25495191	HNF1A_MA0046.2	6.97874	-	chr1	25494213	25495557	cc_1,cc_3	gene	25534629	25535360	+	start	39744	Upstream	NA	ENSG00000231953.1	RP4-706G24.1	distal_enhancer	0.05434	0.11176	0	0	-0.78505
chr1	25566365	25566380	HNF1A_MA0046.2	8.17574	-	chr1	25565719	25566949	cc_1,cc_3	gene	25549169	25558993	-	start	7341	Upstream	NA	ENSG00000117614.5	SYF2	any_promoter	0.51767	0.53672	1	1	-0.04977
chr1	25579557	25579572	HNF1A_MA0046.2	10.33545	-	chr1	25579294	25579617	cc_3	gene	25568727	25664704	-	end	10728	PeakInsideFeature	NA	ENSG00000117616.13	C1orf63	any_internal	0.02094	0.01762	0	0	0.10807
chr1	25631866	25631881	HNF1A_MA0046.2	8.50206	-	chr1	25631521	25631881	cc_3	gene	25598883	25656936	+	center	3792	PeakInsideFeature	NA	ENSG00000187010.14	RHD	any_internal	0.02082	0.01568	0	0	0.17141
chr1	25634980	25634995	HNF1A_MA0046.2	7.69642	+	chr1	25634521	25635284	cc_3	gene	25598883	25656936	+	center	6993	PeakInsideFeature	NA	ENSG00000187010.14	RHD	any_internal	0.02448	0.03751	0	0	-0.33686
chr1	25646951	25646966	HNF1A_MA0046.2	8.65147	-	chr1	25646669	25647790	cc_1,cc_3	gene	25598883	25656936	+	end	9707	PeakInsideFeature	NA	ENSG00000187010.14	RHD	any_internal	0.0788	0.08419	0	0	-0.07299
chr1	25691586	25691601	HNF1A_MA0046.2	7.83254	-	chr1	25691025	25691684	cc_1,cc_3	gene	25688739	25756683	-	end	2615	PeakInsideFeature	NA	ENSG00000188672.12	RHCE	any_internal	0.03627	0.03282	0	0	0.08352
chr1	25800439	25800454	HNF1A_MA0046.2	7.2552	+	chr1	25800223	25800601	cc_3	gene	25757387	25826700	+	center	8369	PeakInsideFeature	NA	ENSG00000204178.5	TMEM57	any_internal	0.02465	0.0168	0	0	0.24795
chr1	25848944	25848959	HNF1A_MA0046.2	11.25399	+	chr1	25848756	25849298	cc_1,cc_3	gene	25870070	25895377	+	start	21043	Upstream	NA	ENSG00000157978.7	LDLRAP1	distal_enhancer	0.13594	0.086	0	0	0.53571
chr1	25914452	25914467	HNF1A_MA0046.2	9.41509	-	chr1	25914439	25914808	cc_3	gene	25907968	25916847	+	center	2216	PeakInsideFeature	NA	ENSG00000225643.1	RP11-70P17.1	any_internal	0.03085	0.02134	0	0	0.26897
chr1	25968784	25968799	HNF1A_MA0046.2	7.63139	-	chr1	25968770	25969597	cc_1,cc_3	gene	25943958	26112698	+	start	25225	PeakInsideFeature	NA	ENSG00000117643.10	MAN1C1	any_internal	0.04337	0.01876	0	0	0.64301
chr1	26054482	26054497	HNF1A_MA0046.2	7.10382	-	chr1	26053378	26054931	cc_1,cc_3	gene	25943958	26112698	+	center	25826	PeakInsideFeature	NA	ENSG00000117643.10	MAN1C1	any_internal	0.47669	0.48305	1	1	-0.01817
chr1	26063658	26063673	HNF1A_MA0046.2	7.34518	+	chr1	26063050	26064245	cc_1,cc_3	gene	25943958	26112698	+	center	35319	PeakInsideFeature	NA	ENSG00000117643.10	MAN1C1	any_internal	0.22752	0.64187	1	1	-1.40079
chr1	26145341	26145356	HNF1A_MA0046.2	10.38907	+	chr1	26145192	26147835	cc_1,cc_3	gene	26143239	26146263	-	start	250	OverlapStart	NA	ENSG00000228172.1	RP1-317E23.3	any_promoter	0.14355	0.12387	0	0	0.17905
chr1	26193942	26193957	HNF1A_MA0046.2	12.38471	-	chr1	26193668	26194537	cc_1,cc_3	gene	26158413	26185903	-	start	8199	Upstream	NA	ENSG00000127423.6	AUNIP	any_promoter	0.15266	0.31293	0	1	-0.92736
chr1	26197607	26197622	HNF1A_MA0046.2	7.23135	+	chr1	26197544	26198397	cc_1,cc_3	gene	26187700	26197744	-	start	226	OverlapStart	NA	ENSG00000182749.5	PAQR7	any_promoter	0.26883	0.47979	1	1	-0.78057
chr1	26197687	26197702	HNF1A_MA0046.2	10.30319	+	chr1	26197544	26198397	cc_1,cc_3	gene	26187700	26197744	-	start	226	OverlapStart	NA	ENSG00000182749.5	PAQR7	any_promoter	0.18429	0.33945	0	1	-0.80003
chr1	26222568	26222583	HNF1A_MA0046.2	12.52453	+	chr1	26221521	26222901	cc_1,cc_3	gene	26210671	26233482	-	center	135	PeakInsideFeature	NA	ENSG00000117632.16	STMN1	any_internal	0.03822	0.04941	0	0	-0.2349
chr1	26390763	26390778	HNF1A_MA0046.2	6.75647	+	chr1	26390691	26391679	cc_1,cc_3	gene	26398068	26398168	+	start	6883	Upstream	NA	ENSG00000265320.1	AL391650.1	any_promoter	0.02339	0.03901	0	0	-0.40313
chr1	26408002	26408017	HNF1A_MA0046.2	8.94267	+	chr1	26407857	26408583	cc_1,cc_3	gene	26398068	26398168	+	end	10052	Downstream	NA	ENSG00000265320.1	AL391650.1	distal_enhancer	0.02339	0.01694	0	0	0.2061
chr1	26426027	26426042	HNF1A_MA0046.2	9.15681	-	chr1	26425834	26426112	cc_3	gene	26437663	26452034	+	start	11690	Upstream	NA	ENSG00000175087.5	PDIK1L	distal_enhancer	0.0188	0.02898	0	0	-0.30111
chr1	26496014	26496029	HNF1A_MA0046.2	8.34769	-	chr1	26495800	26496933	cc_1,cc_3	gene	26496361	26498551	+	start	5	OverlapStart	NA	ENSG00000142684.7	ZNF593	any_promoter	0.09212	0.10165	0	0	-0.1128
chr1	26604000	26604015	HNF1A_MA0046.2	12.0889	+	chr1	26603742	26604145	cc_3	gene	26605666	26608007	+	start	1723	Upstream	NA	ENSG00000142669.9	SH3BGRL3	any_promoter	0.14801	0.28827	0	1	-0.85632
chr1	26676249	26676264	HNF1A_MA0046.2	7.0334	+	chr1	26675788	26676508	cc_1,cc_3	gene	26674955	26675210	-	start	938	Upstream	NA	ENSG00000265143.1	RN7SL490P	any_promoter	0.04422	0.01887	0	0	0.6572
chr1	26676265	26676280	HNF1A_MA0046.2	6.88054	-	chr1	26675788	26676508	cc_1,cc_3	gene	26674955	26675210	-	start	938	Upstream	NA	ENSG00000265143.1	RN7SL490P	any_promoter	0.04422	0.0201	0	0	0.61737
chr1	26796058	26796073	HNF1A_MA0046.2	6.48062	-	chr1	26795478	26796482	cc_1,cc_3	gene	26789246	26793773	-	start	2207	Upstream	NA	ENSG00000225891.1	RP3-476K8.3	any_promoter	0.05957	0.09146	0	0	-0.46132
chr1	26909062	26909077	HNF1A_MA0046.2	6.41487	-	chr1	26908976	26909707	cc_1,cc_3	gene	26856251	26901521	+	end	7820	Downstream	NA	ENSG00000117676.9	RPS6KA1	distal_enhancer	0.03217	0.01574	0	0	0.48818
chr1	26925481	26925496	HNF1A_MA0046.2	8.67245	+	chr1	26925481	26925918	cc_3	gene	26920430	26920532	-	start	5167	Upstream	NA	ENSG00000252802.1	Y_RNA	any_promoter	0.03091	0.03222	0	0	-0.03338
chr1	26925771	26925786	HNF1A_MA0046.2	7.39341	+	chr1	26925481	26925918	cc_3	gene	26920430	26920532	-	start	5167	Upstream	NA	ENSG00000252802.1	Y_RNA	any_promoter	0.0457	0.02145	0	0	0.60537
chr1	27050573	27050588	HNF1A_MA0046.2	8.81893	-	chr1	27049577	27050795	cc_1,cc_3	gene	27022523	27108595	+	center	15373	PeakInsideFeature	NA	ENSG00000117713.13	ARID1A	any_internal	0.03464	0.04205	0	0	-0.16879
chr1	27136583	27136598	HNF1A_MA0046.2	7.30195	-	chr1	27136211	27137203	cc_1,cc_3	gene	27141312	27141601	+	start	4605	Upstream	NA	ENSG00000241188.2	RN7SL165P	any_promoter	0.12118	0.17035	0	0	-0.41816
chr1	27152391	27152406	HNF1A_MA0046.2	8.68209	-	chr1	27152071	27153991	cc_1,cc_3	gene	27153200	27184093	+	start	169	OverlapStart	NA	ENSG00000204160.7	ZDHHC18	any_promoter	0.05689	0.04439	0	0	0.23876
chr1	27272858	27272873	HNF1A_MA0046.2	6.93412	+	chr1	27272730	27273101	cc_3	gene	27226728	27273353	+	end	438	PeakInsideFeature	NA	ENSG00000090273.9	NUDC	any_internal	0.05092	0.06023	0	0	-0.16675
chr1	27273037	27273052	HNF1A_MA0046.2	7.99423	+	chr1	27272730	27273101	cc_3	gene	27226728	27273353	+	end	438	PeakInsideFeature	NA	ENSG00000090273.9	NUDC	any_internal	0.03635	0.04262	0	0	-0.14025
chr1	27438304	27438319	HNF1A_MA0046.2	8.38379	+	chr1	27438245	27439167	cc_1,cc_3	gene	27425305	27493472	-	end	13401	PeakInsideFeature	NA	ENSG00000090020.6	SLC9A1	any_internal	0.03759	0.04348	0	0	-0.12963
chr1	27649196	27649211	HNF1A_MA0046.2	6.44198	-	chr1	27648270	27649256	cc_1,cc_3	gene	27648650	27662891	+	start	113	OverlapStart	NA	ENSG00000186501.10	TMEM222	any_promoter	0.1134	0.08607	0	0	0.31721
chr1	27699072	27699087	HNF1A_MA0046.2	7.08908	-	chr1	27698920	27699793	cc_1,cc_3	gene	27681674	27693383	-	start	5973	Upstream	NA	ENSG00000142733.10	MAP3K6	any_promoter	0.17418	0.15808	0	0	0.12156
chr1	27753897	27753912	HNF1A_MA0046.2	6.33582	-	chr1	27753800	27754142	cc_3	gene	27730729	27816669	-	center	19728	PeakInsideFeature	NA	ENSG00000158195.6	WASF2	any_internal	0.04308	0.06178	0	0	-0.34985
chr1	27781642	27781657	HNF1A_MA0046.2	6.61011	-	chr1	27781510	27782297	cc_1,cc_3	gene	27783708	27786093	+	start	1805	Upstream	NA	ENSG00000241169.1	RP4-752I6.1	any_promoter	0.03464	0.05039	0	0	-0.33778
chr1	27781839	27781854	HNF1A_MA0046.2	8.96916	+	chr1	27781510	27782297	cc_1,cc_3	gene	27783708	27786093	+	start	1805	Upstream	NA	ENSG00000241169.1	RP4-752I6.1	any_promoter	0.19199	0.24052	0	1	-0.29112
chr1	27928247	27928262	HNF1A_MA0046.2	6.73022	-	chr1	27928200	27929172	cc_1,cc_3	gene	27860545	27930942	-	start	2256	PeakInsideFeature	NA	ENSG00000126705.9	AHDC1	any_internal	0.18453	0.263	0	1	-0.45879
chr1	28082781	28082796	HNF1A_MA0046.2	8.50681	-	chr1	28081970	28082863	cc_1,cc_3	gene	28052489	28089633	+	end	7217	PeakInsideFeature	NA	ENSG00000009780.11	FAM76A	any_internal	0.02073	0.08085	0	0	-1.20969
chr1	28116649	28116664	HNF1A_MA0046.2	6.80081	+	chr1	28116000	28116706	cc_1,cc_3	gene	28099693	28150963	+	center	8975	PeakInsideFeature	NA	ENSG00000117758.9	STX12	any_internal	0.03144	0.03017	0	0	0.0328
chr1	28148632	28148647	HNF1A_MA0046.2	13.07852	-	chr1	28148216	28149007	cc_1,cc_3	gene	28151048	28151154	+	start	2437	Upstream	NA	ENSG00000223062.1	RNU6-1245P	any_promoter	0.19407	0.3262	0	1	-0.68075
chr1	28202189	28202204	HNF1A_MA0046.2	7.53813	-	chr1	28201351	28202210	cc_1,cc_3	gene	28199054	28213196	+	start	2726	PeakInsideFeature	NA	ENSG00000130775.11	THEMIS2	any_internal	0.10005	0.05451	0	0	0.65288
chr1	28241985	28242000	HNF1A_MA0046.2	6.55113	-	chr1	28240582	28242140	cc_1,cc_3	gene	28218034	28241257	-	start	104	OverlapStart	NA	ENSG00000117748.5	RPA2	any_promoter	0.06025	0.04866	0	0	0.21065
chr1	28267162	28267177	HNF1A_MA0046.2	8.1766	+	chr1	28266848	28267182	cc_1,cc_3	gene	28265385	28286704	-	end	1630	PeakInsideFeature	NA	ENSG00000227050.1	RP11-460I13.2	any_internal	0.04016	0.01576	0	0	0.67601
chr1	28269792	28269807	HNF1A_MA0046.2	6.77677	+	chr1	28269771	28270520	cc_1,cc_3	gene	28261503	28285668	+	center	3440	PeakInsideFeature	NA	ENSG00000130768.10	SMPDL3B	any_internal	0.03359	0.03163	0	0	0.04903
chr1	28306587	28306602	HNF1A_MA0046.2	7.72568	-	chr1	28306108	28306633	cc_1,cc_3	gene	28296854	28415207	-	end	9516	PeakInsideFeature	NA	ENSG00000158161.11	EYA3	any_internal	0.03733	0.03303	0	0	0.10302
chr1	28397943	28397958	HNF1A_MA0046.2	10.77715	+	chr1	28397351	28398103	cc_1,cc_3	gene	28296854	28415207	-	start	17480	PeakInsideFeature	NA	ENSG00000158161.11	EYA3	any_internal	0.07691	0.10495	0	0	-0.35047
chr1	28397962	28397977	HNF1A_MA0046.2	10.61461	-	chr1	28397351	28398103	cc_1,cc_3	gene	28296854	28415207	-	start	17480	PeakInsideFeature	NA	ENSG00000158161.11	EYA3	any_internal	0.07691	0.10754	0	0	-0.37893
chr1	28405217	28405232	HNF1A_MA0046.2	7.05275	-	chr1	28404788	28406322	cc_1,cc_3	gene	28296854	28415207	-	start	9652	PeakInsideFeature	NA	ENSG00000158161.11	EYA3	any_internal	0.02841	0.06088	0	0	-0.68457
chr1	28431609	28431624	HNF1A_MA0046.2	8.05357	-	chr1	28431348	28432270	cc_1,cc_3	gene	28436249	28436809	+	start	4440	Upstream	NA	ENSG00000228943.1	RP5-1053E7.2	any_promoter	0.03522	0.0129	0	0	0.66716
chr1	28499098	28499113	HNF1A_MA0046.2	6.8925	+	chr1	28498882	28499582	cc_1,cc_3	gene	28473676	28520447	-	center	2171	PeakInsideFeature	NA	ENSG00000169403.7	PTAFR	any_internal	0.04537	0.03129	0	0	0.32176
chr1	28522328	28522343	HNF1A_MA0046.2	7.80989	+	chr1	28522261	28522480	cc_3	gene	28473676	28520447	-	start	1923	Upstream	NA	ENSG00000169403.7	PTAFR	any_promoter	0.07361	0.04164	0	0	0.56491
chr1	28523923	28523938	HNF1A_MA0046.2	8.68209	-	chr1	28523449	28524061	cc_1,cc_3	gene	28473676	28520447	-	start	3308	Upstream	NA	ENSG00000169403.7	PTAFR	any_promoter	0.0499	0.03055	0	0	0.43076
chr1	28535447	28535462	HNF1A_MA0046.2	8.50206	+	chr1	28535407	28535952	cc_1,cc_3	gene	28527012	28527152	-	start	8527	Upstream	NA	ENSG00000215902.1	AL353354.1	any_promoter	0.06957	0.10644	0	0	-0.47468
chr1	28559783	28559798	HNF1A_MA0046.2	8.50206	-	chr1	28559087	28559954	cc_1,cc_3	gene	28525966	28559536	-	start	16	OverlapStart	NA	ENSG00000126698.6	DNAJC8	any_promoter	0.08444	0.11163	0	0	-0.31997
chr1	28570617	28570632	HNF1A_MA0046.2	7.76518	+	chr1	28570224	28570957	cc_1,cc_3	gene	28566019	28567964	-	start	2626	Upstream	NA	ENSG00000270605.1	RP5-1092A3.4	any_promoter	0.11067	0.20722	0	0	-0.77511
chr1	28575675	28575690	HNF1A_MA0046.2	7.24554	+	chr1	28573003	28576288	cc_1,cc_3	gene	28573654	28574079	+	start	991	FeatureInsidePeak	NA	ENSG00000271398.1	RP5-1092A3.5	any_promoter	0.59405	0.56991	1	1	0.05738
chr1	28578399	28578414	HNF1A_MA0046.2	8.50206	-	chr1	28577798	28578540	cc_1,cc_3	gene	28586037	28609002	+	start	7868	Upstream	NA	ENSG00000130766.4	SESN2	any_promoter	0.08764	0.16104	0	0	-0.72358
chr1	28579009	28579024	HNF1A_MA0046.2	7.09112	+	chr1	28578885	28579242	cc_3	gene	28586037	28609002	+	start	6974	Upstream	NA	ENSG00000130766.4	SESN2	any_promoter	0.09102	0.20957	0	0	-1.01525
chr1	28648718	28648733	HNF1A_MA0046.2	6.43965	-	chr1	28648082	28649495	cc_1,cc_3	gene	28655512	28662476	+	start	6724	Upstream	NA	ENSG00000130772.9	MED18	any_promoter	0.65109	0.74381	1	1	-0.1854
chr1	28648824	28648839	HNF1A_MA0046.2	10.07382	-	chr1	28648082	28649495	cc_1,cc_3	gene	28655512	28662476	+	start	6724	Upstream	NA	ENSG00000130772.9	MED18	any_promoter	0.54523	0.73127	1	1	-0.40732
chr1	28648852	28648867	HNF1A_MA0046.2	7.22505	-	chr1	28648082	28649495	cc_1,cc_3	gene	28655512	28662476	+	start	6724	Upstream	NA	ENSG00000130772.9	MED18	any_promoter	0.60324	0.90877	1	1	-0.5717
chr1	28653909	28653924	HNF1A_MA0046.2	6.38821	-	chr1	28653777	28656321	cc_1,cc_3	gene	28655512	28662476	+	start	463	OverlapStart	NA	ENSG00000130772.9	MED18	any_promoter	0.06976	0.05913	0	0	0.17154
chr1	28678475	28678490	HNF1A_MA0046.2	7.60149	-	chr1	28677995	28678730	cc_1,cc_3	gene	28655512	28662476	+	end	15886	Downstream	NA	ENSG00000130772.9	MED18	distal_enhancer	0.06946	0.04547	0	0	0.42237
chr1	28680626	28680641	HNF1A_MA0046.2	7.04096	-	chr1	28680209	28681354	cc_1,cc_3	gene	28696113	28826881	+	start	15332	Upstream	NA	ENSG00000204138.8	PHACTR4	distal_enhancer	0.0217	0.03093	0	0	-0.25988
chr1	28680647	28680662	HNF1A_MA0046.2	9.02307	+	chr1	28680209	28681354	cc_1,cc_3	gene	28696113	28826881	+	start	15332	Upstream	NA	ENSG00000204138.8	PHACTR4	distal_enhancer	0.0217	0.03109	0	0	-0.264
chr1	28696834	28696849	HNF1A_MA0046.2	9.27499	-	chr1	28695837	28697193	cc_1,cc_3	gene	28696113	28826881	+	start	402	OverlapStart	NA	ENSG00000204138.8	PHACTR4	any_promoter	0.17734	0.21061	0	0	-0.21956
chr1	28739328	28739343	HNF1A_MA0046.2	6.36044	-	chr1	28739271	28739955	cc_1,cc_3	gene	28696113	28826881	+	center	21884	PeakInsideFeature	NA	ENSG00000204138.8	PHACTR4	any_internal	0.03822	0.03354	0	0	0.11084
chr1	28744148	28744163	HNF1A_MA0046.2	7.39343	-	chr1	28743891	28744629	cc_1,cc_3	gene	28696113	28826881	+	center	17237	PeakInsideFeature	NA	ENSG00000204138.8	PHACTR4	any_internal	0.08905	0.07011	0	0	0.26184
chr1	28763739	28763754	HNF1A_MA0046.2	8.38379	-	chr1	28763727	28765016	cc_1,cc_3	gene	28696113	28826881	+	center	2874	PeakInsideFeature	NA	ENSG00000204138.8	PHACTR4	any_internal	0.03238	0.04907	0	0	-0.36799
chr1	28763901	28763916	HNF1A_MA0046.2	7.59936	-	chr1	28763727	28765016	cc_1,cc_3	gene	28696113	28826881	+	center	2874	PeakInsideFeature	NA	ENSG00000204138.8	PHACTR4	any_internal	0.15206	0.19036	0	0	-0.28242
chr1	28832699	28832714	HNF1A_MA0046.2	8.36877	-	chr1	28831986	28833226	cc_1,cc_3	gene	28832491	28837404	+	start	115	OverlapStart	NA	ENSG00000242125.2	SNHG3	any_promoter	0.17155	0.19839	0	0	-0.18461
chr1	28905548	28905563	HNF1A_MA0046.2	6.64215	+	chr1	28905343	28905732	cc_3	gene	28905260	28905334	-	start	203	Upstream	NA	ENSG00000221539.1	SNORD99	any_promoter	0.04811	0.05279	0	0	-0.08944
chr1	28913734	28913749	HNF1A_MA0046.2	8.77804	-	chr1	28913411	28913864	cc_1,cc_3	gene	28905049	28909495	-	start	4142	Upstream	NA	ENSG00000197989.9	SNHG12	any_promoter	0.24762	0.12105	1	0	0.90014
chr1	28961746	28961761	HNF1A_MA0046.2	8.50206	+	chr1	28961628	28962012	cc_3	gene	28969739	28975093	+	start	7919	Upstream	NA	ENSG00000229388.1	RP11-442N24__B.1	any_promoter	0.03334	0.01396	0	0	0.58172
chr1	28970123	28970138	HNF1A_MA0046.2	8.38169	-	chr1	28968900	28970529	cc_1,cc_3	gene	28969739	28975093	+	start	25	OverlapStart	NA	ENSG00000229388.1	RP11-442N24__B.1	any_promoter	0.13577	0.13141	0	0	0.03965
chr1	29064383	29064398	HNF1A_MA0046.2	6.81282	-	chr1	29062786	29064556	cc_1,cc_3	gene	29063132	29096287	+	start	539	OverlapStart	NA	ENSG00000198492.10	YTHDF2	any_promoter	0.08823	0.06275	0	0	0.36755
chr1	29089964	29089979	HNF1A_MA0046.2	6.98268	-	chr1	29089368	29090011	cc_1,cc_3	gene	29063132	29096287	+	end	6598	PeakInsideFeature	NA	ENSG00000198492.10	YTHDF2	any_internal	0.02989	0.02293	0	0	0.19538
chr1	29186985	29187000	HNF1A_MA0046.2	10.21626	+	chr1	29186275	29187614	cc_1,cc_3	gene	29194086	29197779	+	start	7142	Upstream	NA	ENSG00000226852.2	RP1-212P9.2	any_promoter	0.05868	0.07014	0	0	-0.18504
chr1	29187110	29187125	HNF1A_MA0046.2	8.23091	+	chr1	29186275	29187614	cc_1,cc_3	gene	29194086	29197779	+	start	7142	Upstream	NA	ENSG00000226852.2	RP1-212P9.2	any_promoter	0.04957	0.05337	0	0	-0.07165
chr1	29198598	29198613	HNF1A_MA0046.2	11.92639	+	chr1	29198148	29199063	cc_1,cc_3	gene	29196994	29203848	-	end	1611	PeakInsideFeature	NA	ENSG00000233427.1	RP1-212P9.3	any_internal	0.16915	0.26539	0	1	-0.58067
chr1	29209018	29209033	HNF1A_MA0046.2	6.56278	+	chr1	29208567	29209055	cc_1,cc_3	gene	29208237	29208347	-	start	464	Upstream	NA	ENSG00000199756.1	Y_RNA	any_promoter	0.0778	0.09917	0	0	-0.27233
chr1	29292393	29292408	HNF1A_MA0046.2	6.96712	-	chr1	29292045	29292678	cc_1,cc_3	gene	29213602	29446553	+	center	37716	PeakInsideFeature	NA	ENSG00000159023.14	EPB41	any_internal	0.08206	0.09204	0	0	-0.12851
chr1	29298820	29298835	HNF1A_MA0046.2	6.75707	-	chr1	29298539	29299415	cc_1,cc_3	gene	29213602	29446553	+	center	31100	PeakInsideFeature	NA	ENSG00000159023.14	EPB41	any_internal	0.04529	0.0606	0	0	-0.28406
chr1	29312857	29312872	HNF1A_MA0046.2	6.6914	-	chr1	29312787	29313239	cc_1,cc_3	gene	29312221	29312322	+	start	792	Downstream	NA	ENSG00000206704.1	Y_RNA	any_promoter	0.03248	0.02139	0	0	0.30887
chr1	29360238	29360253	HNF1A_MA0046.2	6.32594	-	chr1	29360229	29360734	cc_1,cc_3	gene	29213602	29446553	+	center	30404	PeakInsideFeature	NA	ENSG00000159023.14	EPB41	any_internal	0.03091	0.01456	0	0	0.4984
chr1	29360568	29360583	HNF1A_MA0046.2	7.36843	-	chr1	29360229	29360734	cc_1,cc_3	gene	29213602	29446553	+	center	30404	PeakInsideFeature	NA	ENSG00000159023.14	EPB41	any_internal	0.07251	0.16568	0	0	-0.96708
chr1	29476382	29476397	HNF1A_MA0046.2	6.33789	+	chr1	29476216	29476513	cc_3	gene	29479000	29479503	+	start	2636	Upstream	NA	ENSG00000227637.1	RP11-242O24.5	any_promoter	0.07291	0.10313	0	0	-0.38786
chr1	29654178	29654193	HNF1A_MA0046.2	11.89044	-	chr1	29654129	29654396	cc_3	gene	29563027	29653325	+	end	937	Downstream	NA	ENSG00000060656.15	PTPRU	distal_enhancer	0.03654	0.04521	0	0	-0.18997
chr1	29769578	29769593	HNF1A_MA0046.2	7.29226	-	chr1	29769346	29769926	cc_1,cc_3	gene	29758992	29759074	+	end	10562	Downstream	NA	ENSG00000266678.1	AL139151.1	distal_enhancer	0.03212	0.018	0	0	0.40914
chr1	29798561	29798576	HNF1A_MA0046.2	6.93913	-	chr1	29798228	29798977	cc_1,cc_3	gene	29814704	29823405	-	end	16102	Downstream	NA	ENSG00000225011.4	RP11-810H18.1	distal_enhancer	0.55091	1.07414	1	1	-0.93239
chr1	29798609	29798624	HNF1A_MA0046.2	8.13308	-	chr1	29798228	29798977	cc_1,cc_3	gene	29814704	29823405	-	end	16102	Downstream	NA	ENSG00000225011.4	RP11-810H18.1	distal_enhancer	0.69756	1.28544	1	1	-0.85881
chr1	29830870	29830885	HNF1A_MA0046.2	9.05662	+	chr1	29830162	29831214	cc_1,cc_3	gene	29814704	29823405	-	start	7283	Upstream	NA	ENSG00000225011.4	RP11-810H18.1	any_promoter	0.07314	0.18657	0	0	-1.10773
chr1	30076661	30076676	HNF1A_MA0046.2	7.52889	-	chr1	30076321	30077010	cc_1,cc_3	gene	30117391	30117525	-	end	40726	Downstream	NA	ENSG00000221126.1	AC092265.1	distal_enhancer	0.14115	0.19911	0	0	-0.43158
chr1	30182568	30182583	HNF1A_MA0046.2	6.57312	+	chr1	30181936	30183027	cc_1,cc_3	gene	30181697	30182394	-	start	87	OverlapStart	NA	ENSG00000228176.1	RP4-656G21.1	any_promoter	0.05212	0.04784	0	0	0.08231
chr1	30182615	30182630	HNF1A_MA0046.2	6.92066	+	chr1	30181936	30183027	cc_1,cc_3	gene	30181697	30182394	-	start	87	OverlapStart	NA	ENSG00000228176.1	RP4-656G21.1	any_promoter	0.06017	0.0403	0	0	0.38294
chr1	30185194	30185209	HNF1A_MA0046.2	6.47972	-	chr1	30184721	30185414	cc_1,cc_3	gene	30181697	30182394	-	start	2673	Upstream	NA	ENSG00000228176.1	RP4-656G21.1	any_promoter	0.07856	0.02777	0	0	0.97184
chr1	30231721	30231736	HNF1A_MA0046.2	6.93913	-	chr1	30231164	30232282	cc_1,cc_3	gene	30181697	30182394	-	start	49329	Upstream	NA	ENSG00000228176.1	RP4-656G21.1	distal_enhancer	0.41442	0.53679	1	1	-0.35439
chr1	30231769	30231784	HNF1A_MA0046.2	8.13308	-	chr1	30231164	30232282	cc_1,cc_3	gene	30181697	30182394	-	start	49329	Upstream	NA	ENSG00000228176.1	RP4-656G21.1	distal_enhancer	0.37098	0.58484	1	1	-0.62292
chr1	30324685	30324700	HNF1A_MA0046.2	12.5684	+	chr1	30324381	30325232	cc_1,cc_3	gene	30357748	30357852	+	start	32942	Upstream	NA	ENSG00000222787.1	AL645944.1	distal_enhancer	0.27958	0.16015	1	0	0.71794
chr1	30458026	30458041	HNF1A_MA0046.2	8.90044	+	chr1	30456997	30458702	cc_1,cc_3	gene	30486798	30510459	-	end	28949	Downstream	NA	ENSG00000233399.2	RP11-111I12.1	distal_enhancer	0.10498	0.10924	0	0	-0.0465
chr1	30458266	30458281	HNF1A_MA0046.2	10.33545	+	chr1	30456997	30458702	cc_1,cc_3	gene	30486798	30510459	-	end	28949	Downstream	NA	ENSG00000233399.2	RP11-111I12.1	distal_enhancer	0.05265	0.08755	0	0	-0.53515
chr1	30556975	30556990	HNF1A_MA0046.2	8.31972	+	chr1	30556263	30557443	cc_1,cc_3	gene	30486798	30510459	-	start	46394	Upstream	NA	ENSG00000233399.2	RP11-111I12.1	distal_enhancer	0.14923	0.07862	0	0	0.74934
chr1	30561821	30561836	HNF1A_MA0046.2	7.13573	-	chr1	30561689	30562094	cc_3	NA	NA	NA	NA	NA	NA	NA	NA	NA	NA	NA	0.01361	0.01065	0	0	0.11488
chr1	30819526	30819541	HNF1A_MA0046.2	8.94106	-	chr1	30819449	30819686	cc_3	NA	NA	NA	NA	NA	NA	NA	NA	NA	NA	NA	0.03494	0.03228	0	0	0.06542
chr1	30853527	30853542	HNF1A_MA0046.2	7.50745	+	chr1	30852673	30853547	cc_1,cc_3	gene	30882406	30884485	-	end	29296	Downstream	NA	ENSG00000236335.1	RP4-591L5.1	distal_enhancer	0.04614	0.04053	0	0	0.1184
chr1	31008307	31008322	HNF1A_MA0046.2	6.48254	-	chr1	31008145	31008514	cc_1	NA	NA	NA	NA	NA	NA	NA	NA	NA	NA	NA	0.02389	0.01453	0	0	0.30616
chr1	31158830	31158845	HNF1A_MA0046.2	9.17003	+	chr1	31158018	31159206	cc_1,cc_3	gene	31184123	31196434	-	end	25511	Downstream	NA	ENSG00000162510.5	MATN1	distal_enhancer	0.05146	0.06315	0	0	-0.2051
chr1	31181290	31181305	HNF1A_MA0046.2	8.01926	+	chr1	31180836	31181306	cc_1,cc_3	gene	31184123	31196434	-	end	3052	Downstream	NA	ENSG00000162510.5	MATN1	distal_enhancer	0.02517	0.0228	0	0	0.06973
chr1	31221812	31221827	HNF1A_MA0046.2	8.42011	+	chr1	31221016	31221972	cc_1,cc_3	gene	31212002	31212079	-	start	9415	Upstream	NA	ENSG00000264773.1	MIR4420	any_promoter	0.19431	0.10519	0	0	0.75207
chr1	31229890	31229905	HNF1A_MA0046.2	6.60566	+	chr1	31229315	31230944	cc_1,cc_3	gene	31205315	31230667	-	start	538	OverlapStart	NA	ENSG00000162511.7	LAPTM5	any_promoter	0.22584	0.15185	1	0	0.50409
chr1	31267781	31267796	HNF1A_MA0046.2	10.85884	-	chr1	31267759	31268033	cc_3	gene	31283224	31288400	-	end	15328	Downstream	NA	ENSG00000229607.1	RP5-1125N11.1	distal_enhancer	0.03523	0.02491	0	0	0.27084
chr1	31310621	31310636	HNF1A_MA0046.2	10.29393	+	chr1	31310499	31310971	cc_1	gene	31316669	31316957	+	start	5934	Upstream	NA	ENSG00000222784.1	RN7SKP91	any_promoter	0.05234	0.02931	0	0	0.5095
chr1	31385710	31385725	HNF1A_MA0046.2	8.04854	-	chr1	31385610	31386274	cc_1,cc_3	gene	31342313	31381608	-	start	4334	Upstream	NA	ENSG00000162512.11	SDC3	any_promoter	0.04897	0.03644	0	0	0.26751
chr1	31403677	31403692	HNF1A_MA0046.2	6.47148	-	chr1	31403463	31404095	cc_1,cc_3	gene	31404352	31538838	-	end	573	Downstream	NA	ENSG00000134644.11	PUM1	distal_enhancer	0.04803	0.0422	0	0	0.11992
chr1	31435651	31435666	HNF1A_MA0046.2	8.9399	-	chr1	31435548	31436286	cc_3	gene	31404352	31538838	-	end	31565	PeakInsideFeature	NA	ENSG00000134644.11	PUM1	any_internal	0.04429	0.04236	0	0	0.04072
chr1	31448776	31448791	HNF1A_MA0046.2	7.83254	+	chr1	31448709	31449413	cc_1,cc_3	gene	31441010	31441083	-	start	7978	Upstream	NA	ENSG00000200181.1	SNORD85	any_promoter	0.04296	0.06657	0	0	-0.42985
chr1	31449222	31449237	HNF1A_MA0046.2	7.29304	-	chr1	31448709	31449413	cc_1,cc_3	gene	31441010	31441083	-	start	7978	Upstream	NA	ENSG00000200181.1	SNORD85	any_promoter	0.29886	0.40561	1	1	-0.41094
chr1	31455095	31455110	HNF1A_MA0046.2	8.08578	-	chr1	31454949	31456131	cc_1,cc_3	gene	31404352	31538838	-	center	16055	PeakInsideFeature	NA	ENSG00000134644.11	PUM1	any_internal	0.03661	0.06104	0	0	-0.48143
chr1	31486461	31486476	HNF1A_MA0046.2	6.52932	+	chr1	31486144	31487201	cc_1,cc_3	gene	31404352	31538838	-	center	15077	PeakInsideFeature	NA	ENSG00000134644.11	PUM1	any_internal	0.09847	0.14437	0	0	-0.45582
chr1	31572710	31572725	HNF1A_MA0046.2	12.09755	-	chr1	31572215	31573021	cc_1,cc_3	gene	31567833	31568405	-	start	4213	Upstream	NA	ENSG00000215900.4	SEPW1P	any_promoter	0.45449	0.59018	1	1	-0.35947
chr1	31669577	31669592	HNF1A_MA0046.2	8.50206	+	chr1	31669523	31669903	cc_1,cc_3	gene	31652591	31712401	-	center	12783	PeakInsideFeature	NA	ENSG00000084628.5	NKAIN1	any_internal	0.01974	0.04393	0	0	-0.62286
chr1	31770498	31770513	HNF1A_MA0046.2	6.46505	+	chr1	31769208	31770652	cc_1,cc_3	gene	31769841	31837783	+	start	89	OverlapStart	NA	ENSG00000121766.10	ZCCHC17	any_promoter	0.09536	0.06033	0	0	0.49592
chr1	31844717	31844732	HNF1A_MA0046.2	10.35262	+	chr1	31844348	31845249	cc_1,cc_3	gene	31838471	31849697	-	center	714	PeakInsideFeature	NA	ENSG00000121769.3	FABP3	any_internal	0.77832	1.03619	1	1	-0.40161
chr1	31917725	31917740	HNF1A_MA0046.2	8.60972	-	chr1	31917257	31918802	cc_1,cc_3	gene	31882411	31907525	+	end	10504	Downstream	NA	ENSG00000168528.7	SERINC2	distal_enhancer	0.19659	0.18834	0	0	0.05472
chr1	31944264	31944279	HNF1A_MA0046.2	7.06465	-	chr1	31944075	31944758	cc_1,cc_3	gene	31960435	31961777	-	end	16019	Downstream	NA	ENSG00000215899.3	RP11-439L8.2	distal_enhancer	0.01632	0.01872	0	0	-0.08133
chr1	31956033	31956048	HNF1A_MA0046.2	8.77804	-	chr1	31955348	31956922	cc_1,cc_3	gene	31960435	31961777	-	end	4300	Downstream	NA	ENSG00000215899.3	RP11-439L8.2	distal_enhancer	0.17582	0.21325	0	1	-0.2465
chr1	31988950	31988965	HNF1A_MA0046.2	6.60295	+	chr1	31988678	31990394	cc_1,cc_3	gene	31984035	31989846	+	end	310	OverlapEnd	NA	ENSG00000223907.1	RP11-439L8.4	any_internal	0.06255	0.05426	0	0	0.14341
chr1	31989792	31989807	HNF1A_MA0046.2	7.09181	-	chr1	31988678	31990394	cc_1,cc_3	gene	31984035	31989846	+	end	310	OverlapEnd	NA	ENSG00000223907.1	RP11-439L8.4	any_internal	0.08151	0.08043	0	0	0.01469
chr1	32015432	32015447	HNF1A_MA0046.2	6.77237	+	chr1	32013857	32016251	cc_1,cc_3	gene	32037185	32041174	-	end	22131	Downstream	NA	ENSG00000229167.1	RP11-73M7.1	distal_enhancer	0.13117	0.2555	0	1	-0.84463
chr1	32033975	32033990	HNF1A_MA0046.2	10.21866	+	chr1	32033488	32035031	cc_1,cc_3	gene	32042115	32053288	+	start	7856	Upstream	NA	ENSG00000142910.11	TINAGL1	any_promoter	0.04675	0.06395	0	0	-0.30977
chr1	32039540	32039555	HNF1A_MA0046.2	6.7684	+	chr1	32039238	32040274	cc_1,cc_3	gene	32042115	32053288	+	start	2359	Upstream	NA	ENSG00000142910.11	TINAGL1	any_promoter	0.33202	0.35754	1	1	-0.09959
chr1	32338308	32338323	HNF1A_MA0046.2	8.50206	+	chr1	32338139	32338865	cc_1,cc_3	gene	32317513	32387442	-	center	13975	PeakInsideFeature	NA	ENSG00000269967.1	RP11-84A19.4	any_internal	0.02495	0.01226	0	0	0.42224
chr1	32338473	32338488	HNF1A_MA0046.2	8.04668	+	chr1	32338139	32338865	cc_1,cc_3	gene	32317513	32387442	-	center	13975	PeakInsideFeature	NA	ENSG00000269967.1	RP11-84A19.4	any_internal	0.02493	0.01336	0	0	0.37976
chr1	32370298	32370313	HNF1A_MA0046.2	7.22707	+	chr1	32369773	32370936	cc_1,cc_3	gene	32379173	32380745	+	start	8819	Upstream	NA	ENSG00000212673.1	AL136115.1	any_promoter	0.02176	0.01491	0	0	0.22819
chr1	32421555	32421570	HNF1A_MA0046.2	8.50206	+	chr1	32421552	32422131	cc_1,cc_3	gene	32372021	32410457	-	start	11384	Upstream	NA	ENSG00000184007.13	PTP4A2	distal_enhancer	0.04119	0.03005	0	0	0.2656
chr1	32487918	32487933	HNF1A_MA0046.2	8.29928	-	chr1	32487868	32488187	cc_3	gene	32479429	32526451	+	start	8598	PeakInsideFeature	NA	ENSG00000121774.13	KHDRBS1	any_internal	0.02485	0.04255	0	0	-0.43789
chr1	32494648	32494663	HNF1A_MA0046.2	6.75551	-	chr1	32494521	32494794	cc_3	gene	32479429	32526451	+	center	8283	PeakInsideFeature	NA	ENSG00000121774.13	KHDRBS1	any_internal	0.04002	0.0261	0	0	0.34718
chr1	32566322	32566337	HNF1A_MA0046.2	6.42816	+	chr1	32566034	32566394	cc_1,cc_3	gene	32573638	32642169	+	start	7424	Upstream	NA	ENSG00000025800.9	KPNA6	any_promoter	0.05198	0.04211	0	0	0.19778
chr1	32582352	32582367	HNF1A_MA0046.2	7.28063	-	chr1	32581464	32582530	cc_1,cc_3	gene	32573638	32642169	+	start	8359	PeakInsideFeature	NA	ENSG00000025800.9	KPNA6	any_internal	0.05793	0.08227	0	0	-0.37103
chr1	32582432	32582447	HNF1A_MA0046.2	8.62001	-	chr1	32581464	32582530	cc_1,cc_3	gene	32573638	32642169	+	start	8359	PeakInsideFeature	NA	ENSG00000025800.9	KPNA6	any_internal	0.04374	0.06177	0	0	-0.33577
chr1	32785651	32785666	HNF1A_MA0046.2	7.17538	+	chr1	32785635	32785880	cc_3	gene	32757686	32799236	+	center	7296	PeakInsideFeature	NA	ENSG00000116478.7	HDAC1	any_internal	0.02765	0.0246	0	0	0.08599
chr1	32859093	32859108	HNF1A_MA0046.2	6.41707	+	chr1	32858992	32860958	cc_1,cc_3	gene	32830703	32860332	-	start	357	OverlapStart	NA	ENSG00000160058.14	BSDC1	any_promoter	0.10969	0.11227	0	0	-0.02736
chr1	32986076	32986091	HNF1A_MA0046.2	6.42078	-	chr1	32986074	32986722	cc_1,cc_3	gene	32930657	33066393	+	center	12127	PeakInsideFeature	NA	ENSG00000254553.1	RP1-27O5.3	any_internal	0.03732	0.02808	0	0	0.23128
chr1	33102787	33102802	HNF1A_MA0046.2	6.37001	+	chr1	33102743	33103135	cc_3	gene	33105551	33105653	+	start	2612	Upstream	NA	ENSG00000200591.1	Y_RNA	any_promoter	0.01737	0.00914	0	0	0.31107
chr1	33132439	33132454	HNF1A_MA0046.2	10.70283	+	chr1	33132430	33133150	cc_1,cc_3	gene	33116742	33151812	+	center	1487	PeakInsideFeature	NA	ENSG00000162521.14	RBBP4	any_internal	0.01526	0.02685	0	0	-0.3645
chr1	33241278	33241293	HNF1A_MA0046.2	7.34607	+	chr1	33240888	33241435	cc_3	gene	33240839	33283754	-	end	322	PeakInsideFeature	NA	ENSG00000134684.6	YARS	any_internal	0.02613	0.02324	0	0	0.08383
chr1	33269661	33269676	HNF1A_MA0046.2	8.94106	+	chr1	33269471	33269836	cc_3	gene	33240839	33283754	-	center	7357	PeakInsideFeature	NA	ENSG00000134684.6	YARS	any_internal	0.0393	0.06512	0	0	-0.48663
chr1	33378414	33378429	HNF1A_MA0046.2	7.8217	-	chr1	33378037	33379300	cc_1,cc_3	gene	33360194	33367039	-	start	11629	Upstream	NA	ENSG00000121900.14	TMEM54	distal_enhancer	0.07088	0.10075	0	0	-0.39103
chr1	33378553	33378568	HNF1A_MA0046.2	8.44866	+	chr1	33378037	33379300	cc_1,cc_3	gene	33360194	33367039	-	start	11629	Upstream	NA	ENSG00000121900.14	TMEM54	distal_enhancer	0.26731	0.25192	1	1	0.07801
chr1	33414719	33414734	HNF1A_MA0046.2	14.71479	-	chr1	33414150	33415079	cc_1,cc_3	gene	33402045	33430286	-	center	1551	PeakInsideFeature	NA	ENSG00000116514.12	RNF19B	any_internal	0.27604	0.34231	1	1	-0.28699
chr1	33419221	33419236	HNF1A_MA0046.2	6.69242	-	chr1	33419121	33419554	cc_3	gene	33402045	33430286	-	center	3172	PeakInsideFeature	NA	ENSG00000116514.12	RNF19B	any_internal	0.10759	0.15737	0	0	-0.45971
chr1	33419465	33419480	HNF1A_MA0046.2	6.68281	-	chr1	33419121	33419554	cc_3	gene	33402045	33430286	-	center	3172	PeakInsideFeature	NA	ENSG00000116514.12	RNF19B	any_internal	0.0755	0.13508	0	0	-0.67126
chr1	33426455	33426470	HNF1A_MA0046.2	8.55671	+	chr1	33426127	33426977	cc_1,cc_3	gene	33402045	33430286	-	start	3734	PeakInsideFeature	NA	ENSG00000116514.12	RNF19B	any_internal	0.06079	0.15024	0	0	-1.02991
chr1	33426740	33426755	HNF1A_MA0046.2	6.94085	-	chr1	33426127	33426977	cc_1,cc_3	gene	33402045	33430286	-	start	3734	PeakInsideFeature	NA	ENSG00000116514.12	RNF19B	any_internal	0.07863	0.24295	0	1	-1.36999
chr1	33427917	33427932	HNF1A_MA0046.2	7.25663	-	chr1	33427526	33428205	cc_1,cc_3	gene	33402045	33430286	-	start	2421	PeakInsideFeature	NA	ENSG00000116514.12	RNF19B	any_internal	0.35126	0.55403	1	1	-0.62182
chr1	33428001	33428016	HNF1A_MA0046.2	8.04968	-	chr1	33427526	33428205	cc_1,cc_3	gene	33402045	33430286	-	start	2421	PeakInsideFeature	NA	ENSG00000116514.12	RNF19B	any_internal	0.39996	0.55029	1	1	-0.43691
chr1	33446615	33446630	HNF1A_MA0046.2	10.1103	-	chr1	33446241	33447721	cc_1,cc_3	gene	33452552	33453834	+	start	5571	Upstream	NA	ENSG00000239670.1	RP4-803A2.2	any_promoter	0.04164	0.04411	0	0	-0.05246
chr1	33447213	33447228	HNF1A_MA0046.2	11.88317	-	chr1	33446241	33447721	cc_1,cc_3	gene	33452552	33453834	+	start	5571	Upstream	NA	ENSG00000239670.1	RP4-803A2.2	any_promoter	0.097	0.11297	0	0	-0.17739
chr1	33472196	33472211	HNF1A_MA0046.2	8.93691	+	chr1	33471150	33472355	cc_1,cc_3	gene	33452675	33498070	+	center	3620	PeakInsideFeature	NA	ENSG00000236065.2	RP1-117O3.2	any_internal	0.10898	0.13819	0	0	-0.28441
chr1	33480624	33480639	HNF1A_MA0046.2	7.26015	+	chr1	33480430	33481056	cc_3	gene	33452675	33498070	+	center	5371	PeakInsideFeature	NA	ENSG00000236065.2	RP1-117O3.2	any_internal	0.03161	0.04662	0	0	-0.33897
chr1	33501888	33501903	HNF1A_MA0046.2	8.59564	+	chr1	33501623	33502865	cc_1,cc_3	gene	33473584	33546597	-	center	7846	PeakInsideFeature	NA	ENSG00000004455.12	AK2	any_internal	0.10203	0.12005	0	0	-0.19129
chr1	33520771	33520786	HNF1A_MA0046.2	6.47086	-	chr1	33520702	33521767	cc_1,cc_3	gene	33473584	33546597	-	center	11144	PeakInsideFeature	NA	ENSG00000004455.12	AK2	any_internal	0.07847	0.12177	0	0	-0.50409
chr1	33529228	33529243	HNF1A_MA0046.2	9.41509	-	chr1	33529144	33529377	cc_3	gene	33473584	33546597	-	start	17337	PeakInsideFeature	NA	ENSG00000004455.12	AK2	any_internal	0.07696	0.11291	0	0	-0.43549
chr1	33738860	33738875	HNF1A_MA0046.2	7.08851	+	chr1	33738745	33739691	cc_1,cc_3	gene	33722145	33766320	+	center	5014	PeakInsideFeature	NA	ENSG00000160094.10	ZNF362	any_internal	0.03785	0.0229	0	0	0.39144
chr1	33755259	33755274	HNF1A_MA0046.2	10.86791	-	chr1	33754918	33755474	cc_3	gene	33764974	33766320	+	start	9778	Upstream	NA	ENSG00000256142.1	AL513327.1	any_promoter	0.02123	0.03442	0	0	-0.36169
chr1	33774689	33774704	HNF1A_MA0046.2	8.94106	+	chr1	33774448	33774861	cc_3	gene	33772966	33791644	+	start	1688	PeakInsideFeature	NA	ENSG00000225313.2	RP11-415J8.3	any_internal	0.02899	0.05574	0	0	-0.58004
chr1	33812252	33812267	HNF1A_MA0046.2	7.73327	-	chr1	33812120	33813471	cc_1,cc_3	gene	33815952	33828846	+	start	3157	Upstream	NA	ENSG00000233246.1	RP11-415J8.5	any_promoter	0.2477	0.31615	1	1	-0.32303
chr1	33812677	33812692	HNF1A_MA0046.2	8.19193	+	chr1	33812120	33813471	cc_1,cc_3	gene	33815952	33828846	+	start	3157	Upstream	NA	ENSG00000233246.1	RP11-415J8.5	any_promoter	0.60701	0.50982	1	1	0.24087
chr1	33813050	33813065	HNF1A_MA0046.2	12.50991	+	chr1	33812120	33813471	cc_1,cc_3	gene	33815952	33828846	+	start	3157	Upstream	NA	ENSG00000233246.1	RP11-415J8.5	any_promoter	0.15661	0.23313	0	1	-0.50711
chr1	33822213	33822228	HNF1A_MA0046.2	8.94106	+	chr1	33822023	33822294	cc_3	gene	33815952	33828846	+	center	241	PeakInsideFeature	NA	ENSG00000233246.1	RP11-415J8.5	any_internal	0.04491	0.08121	0	0	-0.60291
chr1	33887053	33887068	HNF1A_MA0046.2	6.677	+	chr1	33886816	33887311	cc_3	gene	33789223	33896653	-	start	9590	PeakInsideFeature	NA	ENSG00000134686.12	PHC2	any_internal	0.0399	0.03278	0	0	0.16748
chr1	34041396	34041411	HNF1A_MA0046.2	8.49576	-	chr1	34040815	34041615	cc_1,cc_3	gene	33979608	34631443	-	end	61607	PeakInsideFeature	NA	ENSG00000121904.13	CSMD2	any_internal	0.09817	0.09847	0	0	-0.00351
chr1	34359341	34359356	HNF1A_MA0046.2	6.46034	-	chr1	34358925	34359619	cc_1	gene	33979608	34631443	-	center	53747	PeakInsideFeature	NA	ENSG00000121904.13	CSMD2	any_internal	0.03336	0.0188	0	0	0.41354
chr1	34369026	34369041	HNF1A_MA0046.2	11.79569	-	chr1	34368511	34369259	cc_1,cc_3	gene	33979608	34631443	-	center	63360	PeakInsideFeature	NA	ENSG00000121904.13	CSMD2	any_internal	0.4604	0.33474	1	1	0.43215
chr1	34475393	34475408	HNF1A_MA0046.2	10.96928	+	chr1	34474839	34475565	cc_1,cc_3	gene	33979608	34631443	-	start	156241	PeakInsideFeature	NA	ENSG00000121904.13	CSMD2	any_internal	0.18215	0.10583	0	0	0.66273
chr1	35224536	35224551	HNF1A_MA0046.2	10.30279	-	chr1	35224316	35225498	cc_1,cc_3	gene	35225341	35229325	+	start	434	OverlapStart	NA	ENSG00000189433.5	GJB4	any_promoter	0.08658	0.15854	0	0	-0.7177
chr1	35414033	35414048	HNF1A_MA0046.2	8.94106	-	chr1	35413901	35414252	cc_3	gene	35409356	35409425	+	end	4651	Downstream	NA	ENSG00000252728.1	SNORD112	distal_enhancer	0.03851	0.03693	0	0	0.03631
chr1	35586307	35586322	HNF1A_MA0046.2	8.01926	+	chr1	35586260	35587156	cc_1,cc_3	gene	35587622	35588085	+	start	914	Upstream	NA	ENSG00000228348.1	EFCAB14P1	any_promoter	0.04897	0.02415	0	0	0.58913
chr1	35644542	35644557	HNF1A_MA0046.2	9.48024	-	chr1	35643964	35645094	cc_1,cc_3	gene	35641978	35658749	-	end	2551	PeakInsideFeature	NA	ENSG00000116560.6	SFPQ	any_internal	0.11692	0.24234	0	1	-0.9133
chr1	35644593	35644608	HNF1A_MA0046.2	6.85926	-	chr1	35643964	35645094	cc_1,cc_3	gene	35641978	35658749	-	end	2551	PeakInsideFeature	NA	ENSG00000116560.6	SFPQ	any_internal	0.13145	0.22156	0	1	-0.65603
chr1	35644826	35644841	HNF1A_MA0046.2	9.35592	+	chr1	35643964	35645094	cc_1,cc_3	gene	35641978	35658749	-	end	2551	PeakInsideFeature	NA	ENSG00000116560.6	SFPQ	any_internal	0.17647	0.2753	0	1	-0.57569
chr1	35785752	35785767	HNF1A_MA0046.2	7.13085	+	chr1	35785669	35786064	cc_1,cc_3	gene	35734567	35887659	+	center	25247	PeakInsideFeature	NA	ENSG00000146463.7	ZMYM4	any_internal	0.04654	0.0516	0	0	-0.09851
chr1	35785865	35785880	HNF1A_MA0046.2	8.63138	-	chr1	35785669	35786064	cc_1,cc_3	gene	35734567	35887659	+	center	25247	PeakInsideFeature	NA	ENSG00000146463.7	ZMYM4	any_internal	0.0655	0.058	0	0	0.12472
chr1	35971597	35971612	HNF1A_MA0046.2	8.38366	-	chr1	35971359	35972406	cc_1,cc_3	gene	35975342	35977039	+	start	3460	Upstream	NA	ENSG00000236274.1	RP4-728D4.3	any_promoter	0.32173	0.38048	1	1	-0.22578
chr1	36106795	36106810	HNF1A_MA0046.2	8.50206	+	chr1	36106660	36107839	cc_1,cc_3	gene	36067184	36107445	-	start	196	OverlapStart	NA	ENSG00000126067.7	PSMB2	any_promoter	0.08827	0.05992	0	0	0.41532
chr1	36395763	36395778	HNF1A_MA0046.2	10.55463	+	chr1	36395743	36397478	cc_1,cc_3	gene	36396318	36538101	+	start	292	OverlapStart	NA	ENSG00000126070.14	AGO3	any_promoter	0.08823	0.05285	0	0	0.54013
chr1	36497106	36497121	HNF1A_MA0046.2	7.95263	-	chr1	36496824	36497690	cc_3	gene	36396318	36538101	+	center	30048	PeakInsideFeature	NA	ENSG00000126070.14	AGO3	any_internal	0.01387	0.01185	0	0	0.07687
chr1	36497268	36497283	HNF1A_MA0046.2	8.07406	+	chr1	36496824	36497690	cc_3	gene	36396318	36538101	+	center	30048	PeakInsideFeature	NA	ENSG00000126070.14	AGO3	any_internal	0.01547	0.03014	0	0	-0.44565
chr1	36607604	36607619	HNF1A_MA0046.2	10.1735	-	chr1	36607402	36608152	cc_1,cc_3	gene	36602172	36615098	-	center	858	PeakInsideFeature	NA	ENSG00000054116.7	TRAPPC3	any_internal	0.01269	0.01214	0	0	0.02117
chr1	36664439	36664454	HNF1A_MA0046.2	6.96626	-	chr1	36664334	36664590	cc_3	gene	36657515	36657769	+	end	6693	Downstream	NA	ENSG00000264592.1	RN7SL131P	distal_enhancer	0.04062	0.11816	0	0	-1.12468
chr1	36683492	36683507	HNF1A_MA0046.2	6.72313	+	chr1	36683263	36684072	cc_1,cc_3	gene	36690016	36770958	+	start	6349	Upstream	NA	ENSG00000054118.9	THRAP3	any_promoter	0.09291	0.26628	0	1	-1.30427
chr1	36683564	36683579	HNF1A_MA0046.2	7.28063	+	chr1	36683263	36684072	cc_1,cc_3	gene	36690016	36770958	+	start	6349	Upstream	NA	ENSG00000054118.9	THRAP3	any_promoter	0.08338	0.19613	0	0	-1.02837
chr1	36713789	36713804	HNF1A_MA0046.2	7.34404	-	chr1	36713632	36714555	cc_1,cc_3	gene	36707498	36707757	-	start	6336	Upstream	NA	ENSG00000231849.1	UBE2V2P4	any_promoter	0.0178	0.01787	0	0	-0.00235
chr1	36720725	36720740	HNF1A_MA0046.2	7.45869	-	chr1	36720439	36721340	cc_1,cc_3	gene	36690016	36770958	+	center	9598	PeakInsideFeature	NA	ENSG00000054118.9	THRAP3	any_internal	0.05911	0.1751	0	0	-1.24975
chr1	36789790	36789805	HNF1A_MA0046.2	8.74661	-	chr1	36788370	36790302	cc_1,cc_3	gene	36789334	36794822	+	start	2	OverlapStart	NA	ENSG00000116883.8	RP11-268J15.5	any_promoter	0.69932	0.91163	1	1	-0.37082
chr1	36898368	36898383	HNF1A_MA0046.2	9.3939	-	chr1	36897862	36898916	cc_1,cc_3	gene	36881427	36916086	-	center	367	PeakInsideFeature	NA	ENSG00000116885.14	OSCP1	any_internal	0.14878	0.19739	0	0	-0.35572
chr1	36952266	36952281	HNF1A_MA0046.2	6.84983	-	chr1	36951958	36953003	cc_1,cc_3	gene	36931643	36948879	-	start	3601	Upstream	NA	ENSG00000119535.13	CSF3R	any_promoter	0.10261	0.06644	0	0	0.48056
chr1	37089034	37089049	HNF1A_MA0046.2	12.07044	+	chr1	37088805	37089371	cc_1,cc_3	gene	37095935	37096458	+	start	6847	Upstream	NA	ENSG00000230214.1	FTLP18	any_promoter	0.115	0.15456	0	0	-0.3589
chr1	37437605	37437620	HNF1A_MA0046.2	9.72853	-	chr1	37437437	37438138	cc_3	gene	37261127	37499730	-	center	57359	PeakInsideFeature	NA	ENSG00000163873.5	GRIK3	any_internal	0.04155	0.04074	0	0	0.01765
chr1	37931488	37931503	HNF1A_MA0046.2	6.32249	-	chr1	37931022	37931769	cc_1,cc_3	gene	37940152	37949980	+	start	8757	Upstream	NA	ENSG00000163874.8	ZC3H12A	any_promoter	0.01242	0.03244	0	0	-0.61741
chr1	37931507	37931522	HNF1A_MA0046.2	6.75047	-	chr1	37931022	37931769	cc_1,cc_3	gene	37940152	37949980	+	start	8757	Upstream	NA	ENSG00000163874.8	ZC3H12A	any_promoter	0.01242	0.0112	0	0	0.04774
chr1	37964891	37964906	HNF1A_MA0046.2	6.88306	+	chr1	37964549	37965296	cc_1,cc_3	gene	37958175	37980375	-	center	4353	PeakInsideFeature	NA	ENSG00000163875.11	MEAF6	any_internal	0.03031	0.04134	0	0	-0.26207
chr1	38283018	38283033	HNF1A_MA0046.2	7.98196	+	chr1	38282997	38283970	cc_1,cc_3	gene	38268615	38273857	-	start	9626	Upstream	NA	ENSG00000196449.3	YRDC	any_promoter	0.0315	0.02776	0	0	0.09869
chr1	38283915	38283930	HNF1A_MA0046.2	7.21036	-	chr1	38282997	38283970	cc_1,cc_3	gene	38268615	38273857	-	start	9626	Upstream	NA	ENSG00000196449.3	YRDC	any_promoter	0.01704	0.01571	0	0	0.04631
chr1	38310150	38310165	HNF1A_MA0046.2	9.63686	-	chr1	38309943	38310531	cc_3	gene	38275238	38325292	-	center	9972	PeakInsideFeature	NA	ENSG00000188786.9	MTF1	any_internal	0.01798	0.02478	0	0	-0.21161
chr1	38310387	38310402	HNF1A_MA0046.2	13.62865	+	chr1	38309943	38310531	cc_3	gene	38275238	38325292	-	center	9972	PeakInsideFeature	NA	ENSG00000188786.9	MTF1	any_internal	0.0359	0.06914	0	0	-0.62784
chr1	38421682	38421697	HNF1A_MA0046.2	9.47456	-	chr1	38421159	38421828	cc_1,cc_3	gene	38326368	38412729	-	start	8764	Upstream	NA	ENSG00000204084.8	INPP5B	any_promoter	0.06309	0.09508	0	0	-0.44667
chr1	38486269	38486284	HNF1A_MA0046.2	7.06607	-	chr1	38486102	38486679	cc_3	gene	38474929	38490496	+	center	3678	PeakInsideFeature	NA	ENSG00000183520.7	UTP11L	any_internal	0.02173	0.01049	0	0	0.39633
chr1	38504739	38504754	HNF1A_MA0046.2	9.66837	+	chr1	38504560	38504956	cc_1,cc_3	gene	38512985	38584697	+	start	8227	Upstream	NA	ENSG00000224592.1	RP5-884C9.2	any_promoter	0.0498	0.02339	0	0	0.62767
chr1	38542018	38542033	HNF1A_MA0046.2	7.32027	+	chr1	38541737	38542035	cc_3	gene	38512985	38584697	+	center	6955	PeakInsideFeature	NA	ENSG00000224592.1	RP5-884C9.2	any_internal	0.03424	0.02284	0	0	0.30799
chr1	38618481	38618496	HNF1A_MA0046.2	9.0813	+	chr1	38617760	38618881	cc_1,cc_3	gene	38512985	38584697	+	end	33623	Downstream	NA	ENSG00000224592.1	RP5-884C9.2	distal_enhancer	0.11724	0.09496	0	0	0.24566
chr1	38675967	38675982	HNF1A_MA0046.2	6.87139	-	chr1	38675729	38676321	cc_1,cc_3	gene	38674705	38680439	-	end	1320	PeakInsideFeature	NA	ENSG00000237290.1	RP11-214L19.1	any_internal	0.05927	0.04585	0	0	0.25005
chr1	38675994	38676009	HNF1A_MA0046.2	10.41969	+	chr1	38675729	38676321	cc_1,cc_3	gene	38674705	38680439	-	end	1320	PeakInsideFeature	NA	ENSG00000237290.1	RP11-214L19.1	any_internal	0.03747	0.0262	0	0	0.2867
chr1	38676076	38676091	HNF1A_MA0046.2	8.98347	+	chr1	38675729	38676321	cc_1,cc_3	gene	38674705	38680439	-	end	1320	PeakInsideFeature	NA	ENSG00000237290.1	RP11-214L19.1	any_internal	0.05926	0.0277	0	0	0.6764
chr1	39146505	39146520	HNF1A_MA0046.2	6.52374	+	chr1	39146452	39146854	cc_3	gene	39174602	39176562	+	start	27949	Upstream	NA	ENSG00000215895.4	RP11-334L9.1	distal_enhancer	0.02604	0.01059	0	0	0.51939
chr1	39182031	39182046	HNF1A_MA0046.2	10.12209	+	chr1	39181872	39182189	cc_3	gene	39174602	39176562	+	end	5468	Downstream	NA	ENSG00000215895.4	RP11-334L9.1	distal_enhancer	0.02092	0.0399	0	0	-0.49852
chr1	39192594	39192609	HNF1A_MA0046.2	6.7831	-	chr1	39192446	39192705	cc_3	gene	39174602	39176562	+	end	16013	Downstream	NA	ENSG00000215895.4	RP11-334L9.1	distal_enhancer	0.03482	0.13044	0	0	-1.37673
chr1	39196065	39196080	HNF1A_MA0046.2	9.51271	-	chr1	39195765	39196092	cc_3	gene	39174602	39176562	+	end	19366	Downstream	NA	ENSG00000215895.4	RP11-334L9.1	distal_enhancer	0.02276	0.04021	0	0	-0.44879
chr1	39228611	39228626	HNF1A_MA0046.2	6.6725	-	chr1	39228585	39229390	cc_1,cc_3	NA	NA	NA	NA	NA	NA	NA	NA	NA	NA	NA	0.03804	0.02409	0	0	0.36043
chr1	39228955	39228970	HNF1A_MA0046.2	11.147	+	chr1	39228585	39229390	cc_1,cc_3	NA	NA	NA	NA	NA	NA	NA	NA	NA	NA	NA	0.09524	0.1912	0	0	-0.84612
chr1	39229252	39229267	HNF1A_MA0046.2	7.47862	-	chr1	39228585	39229390	cc_1,cc_3	NA	NA	NA	NA	NA	NA	NA	NA	NA	NA	NA	0.02109	0.01942	0	0	0.05317
chr1	39249521	39249536	HNF1A_MA0046.2	11.52825	+	chr1	39248785	39250339	cc_1,cc_3	NA	NA	NA	NA	NA	NA	NA	NA	NA	NA	NA	0.13763	0.43613	0	1	-1.50322
chr1	39249797	39249812	HNF1A_MA0046.2	8.85805	+	chr1	39248785	39250339	cc_1,cc_3	NA	NA	NA	NA	NA	NA	NA	NA	NA	NA	NA	0.06723	0.14497	0	0	-0.88153
chr1	39249990	39250005	HNF1A_MA0046.2	7.23304	-	chr1	39248785	39250339	cc_1,cc_3	NA	NA	NA	NA	NA	NA	NA	NA	NA	NA	NA	0.04329	0.04042	0	0	0.06188
chr1	39265972	39265987	HNF1A_MA0046.2	7.28063	-	chr1	39265518	39266141	cc_3	gene	39303869	39325495	-	end	38040	Downstream	NA	ENSG00000116954.7	RRAGC	distal_enhancer	0.01707	0.0651	0	0	-1.09759
chr1	39266053	39266068	HNF1A_MA0046.2	6.72313	-	chr1	39265518	39266141	cc_3	gene	39303869	39325495	-	end	38040	Downstream	NA	ENSG00000116954.7	RRAGC	distal_enhancer	0.01504	0.0247	0	0	-0.31137
chr1	39284433	39284448	HNF1A_MA0046.2	11.01756	-	chr1	39283488	39284475	cc_1,cc_3	gene	39303869	39325495	-	end	19888	Downstream	NA	ENSG00000116954.7	RRAGC	distal_enhancer	0.02953	0.03036	0	0	-0.02177
chr1	39300894	39300909	HNF1A_MA0046.2	6.37024	+	chr1	39300808	39301249	cc_1,cc_3	gene	39303869	39325495	-	end	2841	Downstream	NA	ENSG00000116954.7	RRAGC	distal_enhancer	0.02823	0.01911	0	0	0.27078
chr1	39339599	39339614	HNF1A_MA0046.2	7.04691	-	chr1	39338312	39339784	cc_1,cc_3	gene	39330174	39347289	-	center	317	PeakInsideFeature	NA	ENSG00000131233.8	GJA9	any_internal	0.07803	0.07134	0	0	0.0968
chr1	39390326	39390341	HNF1A_MA0046.2	7.24747	+	chr1	39390125	39390411	cc_1	gene	39392541	39392649	+	start	2273	Upstream	NA	ENSG00000199963.1	RNU6-605P	any_promoter	0.03501	0.03188	0	0	0.0772
chr1	39457878	39457893	HNF1A_MA0046.2	6.72568	+	chr1	39456205	39458106	cc_1,cc_3	gene	39456894	39471731	+	start	261	OverlapStart	NA	ENSG00000174574.11	AKIRIN1	any_promoter	0.06674	0.04917	0	0	0.30648
chr1	39466819	39466834	HNF1A_MA0046.2	12.68221	+	chr1	39466603	39466991	cc_3	gene	39456894	39471731	+	center	2485	PeakInsideFeature	NA	ENSG00000174574.11	AKIRIN1	any_internal	0.04618	0.08722	0	0	-0.65632
chr1	39491763	39491778	HNF1A_MA0046.2	8.37651	-	chr1	39491143	39492810	cc_1,cc_3	gene	39491989	39500308	+	start	13	OverlapStart	NA	ENSG00000168653.6	NDUFS5	any_promoter	0.12613	0.14789	0	0	-0.19399
chr1	39513325	39513340	HNF1A_MA0046.2	7.17747	+	chr1	39513182	39514099	cc_1,cc_3	gene	39491989	39500308	+	end	13332	Downstream	NA	ENSG00000168653.6	NDUFS5	distal_enhancer	0.03525	0.04932	0	0	-0.30251
chr1	39582636	39582651	HNF1A_MA0046.2	6.42923	-	chr1	39582450	39583388	cc_1,cc_3	gene	39546987	39952849	+	start	35932	PeakInsideFeature	NA	ENSG00000127603.19	MACF1	any_internal	0.07478	0.12865	0	0	-0.62251
chr1	39608953	39608968	HNF1A_MA0046.2	8.79237	-	chr1	39608061	39609001	cc_1,cc_3	gene	39546987	39952849	+	start	61544	PeakInsideFeature	NA	ENSG00000127603.19	MACF1	any_internal	0.02772	0.03018	0	0	-0.06572
chr1	39643869	39643884	HNF1A_MA0046.2	6.73328	-	chr1	39643730	39645191	cc_1,cc_3	gene	39546987	39952849	+	start	97473	PeakInsideFeature	NA	ENSG00000127603.19	MACF1	any_internal	0.06624	0.07933	0	0	-0.19329
chr1	39645115	39645130	HNF1A_MA0046.2	7.0833	-	chr1	39643730	39645191	cc_1,cc_3	gene	39546987	39952849	+	start	97473	PeakInsideFeature	NA	ENSG00000127603.19	MACF1	any_internal	0.07105	0.13522	0	0	-0.73782
chr1	39670820	39670835	HNF1A_MA0046.2	7.79358	-	chr1	39669920	39671728	cc_1,cc_3	gene	39672183	39672629	+	start	1359	Upstream	NA	ENSG00000270040.1	RP11-416A14.1	any_promoter	0.06702	0.07221	0	0	-0.0791
chr1	39858023	39858038	HNF1A_MA0046.2	6.90659	-	chr1	39857486	39858411	cc_1,cc_3	gene	39546987	39952849	+	end	94901	PeakInsideFeature	NA	ENSG00000127603.19	MACF1	any_internal	0.1857	0.21706	0	1	-0.20012
chr1	39900869	39900884	HNF1A_MA0046.2	6.98451	+	chr1	39900521	39901155	cc_1,cc_3	gene	39546987	39952849	+	end	52011	PeakInsideFeature	NA	ENSG00000127603.19	MACF1	any_internal	0.12412	0.32112	0	1	-1.21445
chr1	39917269	39917284	HNF1A_MA0046.2	6.75114	+	chr1	39916418	39917285	cc_1,cc_3	gene	39546987	39952849	+	end	35998	PeakInsideFeature	NA	ENSG00000127603.19	MACF1	any_internal	0.02846	0.02683	0	0	0.04462
chr1	39991175	39991190	HNF1A_MA0046.2	7.51095	-	chr1	39991067	39992044	cc_1,cc_3	gene	39957317	39991607	+	end	52	OverlapEnd	NA	ENSG00000183682.7	BMP8A	any_internal	0.0356	0.02651	0	0	0.2342
chr1	40004576	40004591	HNF1A_MA0046.2	7.05392	+	chr1	40004549	40005254	cc_1,cc_3	gene	39987951	40011859	-	center	4996	PeakInsideFeature	NA	ENSG00000182109.3	RP11-69E11.4	any_internal	0.05894	0.04233	0	0	0.31784
chr1	40274290	40274305	HNF1A_MA0046.2	8.94106	-	chr1	40273856	40275460	cc_1,cc_3	gene	40261514	40261668	-	start	12990	Upstream	NA	ENSG00000229213.1	RP1-118J21.24	distal_enhancer	0.04511	0.09305	0	0	-0.75118
chr1	40274599	40274614	HNF1A_MA0046.2	6.80114	+	chr1	40273856	40275460	cc_1,cc_3	gene	40261514	40261668	-	start	12990	Upstream	NA	ENSG00000229213.1	RP1-118J21.24	distal_enhancer	0.02209	0.03591	0	0	-0.37082
chr1	40274642	40274657	HNF1A_MA0046.2	8.50206	+	chr1	40273856	40275460	cc_1,cc_3	gene	40261514	40261668	-	start	12990	Upstream	NA	ENSG00000229213.1	RP1-118J21.24	distal_enhancer	0.00877	0.01538	0	0	-0.25746
chr1	40274995	40275010	HNF1A_MA0046.2	9.46124	-	chr1	40273856	40275460	cc_1,cc_3	gene	40261514	40261668	-	start	12990	Upstream	NA	ENSG00000229213.1	RP1-118J21.24	distal_enhancer	0.12904	0.38301	0	1	-1.40494
chr1	40275080	40275095	HNF1A_MA0046.2	7.14326	+	chr1	40273856	40275460	cc_1,cc_3	gene	40261514	40261668	-	start	12990	Upstream	NA	ENSG00000229213.1	RP1-118J21.24	distal_enhancer	0.10636	0.23514	0	1	-0.98542
chr1	40311661	40311676	HNF1A_MA0046.2	6.72902	-	chr1	40311046	40312065	cc_1,cc_3	gene	40306722	40349183	-	end	4833	PeakInsideFeature	NA	ENSG00000043514.11	TRIT1	any_internal	0.08281	0.10292	0	0	-0.24662
chr1	40385591	40385606	HNF1A_MA0046.2	9.55901	+	chr1	40385194	40385781	cc_1,cc_3	gene	40361097	40367928	-	start	17559	Upstream	NA	ENSG00000116990.9	MYCL	distal_enhancer	0.0255	0.02001	0	0	0.16582
chr1	40399942	40399957	HNF1A_MA0046.2	6.38998	-	chr1	40399575	40400813	cc_1,cc_3	gene	40410561	40410670	-	end	10367	Downstream	NA	ENSG00000207356.1	Y_RNA	distal_enhancer	0.13008	0.154	0	0	-0.20687
chr1	40457427	40457442	HNF1A_MA0046.2	7.1254	-	chr1	40457135	40458134	cc_1,cc_3	gene	40420801	40435638	+	end	21996	Downstream	NA	ENSG00000168389.13	MFSD2A	distal_enhancer	0.11936	0.16073	0	0	-0.3634
chr1	40497919	40497934	HNF1A_MA0046.2	9.80401	-	chr1	40497733	40498396	cc_1,cc_3	gene	40505904	40538321	+	start	7840	Upstream	NA	ENSG00000131236.12	CAP1	any_promoter	0.02239	0.02172	0	0	0.02052
chr1	40498094	40498109	HNF1A_MA0046.2	6.55279	+	chr1	40497733	40498396	cc_1,cc_3	gene	40505904	40538321	+	start	7840	Upstream	NA	ENSG00000131236.12	CAP1	any_promoter	0.0853	0.14791	0	0	-0.64829
chr1	40505237	40505252	HNF1A_MA0046.2	7.09034	+	chr1	40504874	40506923	cc_1,cc_3	gene	40505904	40538321	+	start	6	OverlapStart	NA	ENSG00000131236.12	CAP1	any_promoter	0.24755	0.24764	1	1	-0.00048
chr1	40733197	40733212	HNF1A_MA0046.2	7.90494	-	chr1	40733072	40734100	cc_1,cc_3	gene	40728343	40728656	-	start	4930	Upstream	NA	ENSG00000231296.1	RP1-39G22.4	any_promoter	0.05036	0.03868	0	0	0.24274
chr1	40739402	40739417	HNF1A_MA0046.2	12.83452	-	chr1	40739188	40739928	cc_1,cc_3	gene	40723778	40759856	+	center	2259	PeakInsideFeature	NA	ENSG00000084073.4	ZMPSTE24	any_internal	0.17717	0.24937	0	1	-0.44044
chr1	40869611	40869626	HNF1A_MA0046.2	6.33789	+	chr1	40869412	40869664	cc_3	gene	40810521	40888998	+	end	19460	PeakInsideFeature	NA	ENSG00000084070.7	SMAP2	any_internal	0.0351	0.02644	0	0	0.22422
chr1	40870743	40870758	HNF1A_MA0046.2	7.25037	-	chr1	40870431	40871128	cc_3	gene	40810521	40888998	+	end	18219	PeakInsideFeature	NA	ENSG00000084070.7	SMAP2	any_internal	0.07002	0.08277	0	0	-0.18154
chr1	40942724	40942739	HNF1A_MA0046.2	6.8139	+	chr1	40942440	40944051	cc_1,cc_3	gene	40942886	40962015	+	start	359	OverlapStart	NA	ENSG00000187815.5	ZFP69	any_promoter	0.04753	0.0492	0	0	-0.03281
chr1	40999068	40999083	HNF1A_MA0046.2	6.96276	+	chr1	40998614	40999648	cc_3	gene	40997232	41013841	+	start	1899	PeakInsideFeature	NA	ENSG00000117010.11	ZNF684	any_internal	0.0498	0.11642	0	0	-0.91831
chr1	41037809	41037824	HNF1A_MA0046.2	9.41509	-	chr1	41037674	41037990	cc_3	gene	41029205	41029331	+	end	8501	Downstream	NA	ENSG00000236505.1	RP1-63P18.2	distal_enhancer	0.02703	0.04221	0	0	-0.36894
chr1	41058059	41058074	HNF1A_MA0046.2	8.77695	-	chr1	41057883	41058378	cc_1,cc_3	gene	41059304	41060025	-	end	1174	Downstream	NA	ENSG00000233910.1	GTF2F2P2	distal_enhancer	0.10136	0.08037	0	0	0.26193
chr1	41107019	41107034	HNF1A_MA0046.2	9.33332	-	chr1	41106453	41107367	cc_1,cc_3	gene	41086350	41131329	-	center	1929	PeakInsideFeature	NA	ENSG00000117016.5	RIMS3	any_internal	0.06305	0.1239	0	0	-0.75753
chr1	41134812	41134827	HNF1A_MA0046.2	10.56965	+	chr1	41134410	41134883	cc_1,cc_3	gene	41086350	41131329	-	start	3317	Upstream	NA	ENSG00000117016.5	RIMS3	any_promoter	0.20111	0.22635	0	1	-0.15263
chr1	41169005	41169020	HNF1A_MA0046.2	10.24915	+	chr1	41168961	41169341	cc_1,cc_3	gene	41157319	41237275	+	start	11832	PeakInsideFeature	NA	ENSG00000066136.15	NFYC	any_internal	0.04075	0.04182	0	0	-0.02327
chr1	41170839	41170854	HNF1A_MA0046.2	6.91754	+	chr1	41170825	41171152	cc_3	gene	41157319	41237275	+	start	13669	PeakInsideFeature	NA	ENSG00000066136.15	NFYC	any_internal	0.0465	0.07431	0	0	-0.47364
chr1	41177321	41177336	HNF1A_MA0046.2	6.48646	-	chr1	41177057	41177727	cc_3	gene	41157319	41237275	+	center	19905	PeakInsideFeature	NA	ENSG00000066136.15	NFYC	any_internal	0.05207	0.15049	0	0	-1.18649
chr1	41181346	41181361	HNF1A_MA0046.2	7.83953	+	chr1	41181216	41181773	cc_1,cc_3	gene	41157319	41237275	+	center	15803	PeakInsideFeature	NA	ENSG00000066136.15	NFYC	any_internal	0.03707	0.06145	0	0	-0.47756
chr1	41181496	41181511	HNF1A_MA0046.2	10.85055	+	chr1	41181216	41181773	cc_1,cc_3	gene	41157319	41237275	+	center	15803	PeakInsideFeature	NA	ENSG00000066136.15	NFYC	any_internal	0.09852	0.19878	0	0	-0.85701
chr1	41192822	41192837	HNF1A_MA0046.2	6.89785	-	chr1	41192737	41193024	cc_3	gene	41157319	41237275	+	center	4417	PeakInsideFeature	NA	ENSG00000066136.15	NFYC	any_internal	0.01658	0.01911	0	0	-0.08509
chr1	41198746	41198761	HNF1A_MA0046.2	6.7926	-	chr1	41198656	41198868	cc_3	gene	41157319	41237275	+	center	1465	PeakInsideFeature	NA	ENSG00000066136.15	NFYC	any_internal	0.0461	0.03092	0	0	0.34614
chr1	41205936	41205951	HNF1A_MA0046.2	6.79685	-	chr1	41205488	41206569	cc_3	gene	41157319	41237275	+	center	8731	PeakInsideFeature	NA	ENSG00000066136.15	NFYC	any_internal	0.03405	0.04164	0	0	-0.17428
chr1	41224557	41224572	HNF1A_MA0046.2	9.44063	-	chr1	41223859	41224884	cc_1,cc_3	gene	41157319	41237275	+	end	12904	PeakInsideFeature	NA	ENSG00000066136.15	NFYC	any_internal	0.04739	0.11763	0	0	-0.9778
chr1	41268034	41268049	HNF1A_MA0046.2	7.05747	-	chr1	41267795	41268695	cc_1,cc_3	gene	41270517	41270811	+	start	2272	Upstream	NA	ENSG00000264582.1	RN7SL326P	any_promoter	0.15729	0.19691	0	0	-0.28365
chr1	41313154	41313169	HNF1A_MA0046.2	7.88856	+	chr1	41312839	41313259	cc_3	gene	41249683	41306124	+	end	6925	Downstream	NA	ENSG00000117013.10	KCNQ4	distal_enhancer	0.0476	0.04471	0	0	0.05855
chr1	41328612	41328627	HNF1A_MA0046.2	9.49903	-	chr1	41326425	41328678	cc_1,cc_3	gene	41326728	41328018	-	start	467	FeatureInsidePeak	NA	ENSG00000179862.5	CITED4	any_promoter	0.1369	0.17321	0	0	-0.29182
chr1	41341560	41341575	HNF1A_MA0046.2	9.69699	+	chr1	41341344	41341926	cc_1,cc_3	gene	41329585	41342342	+	end	707	PeakInsideFeature	NA	ENSG00000229528.1	RP5-1066H13.4	any_internal	0.48236	0.33711	1	1	0.48651
chr1	41343944	41343959	HNF1A_MA0046.2	8.98241	-	chr1	41343093	41344231	cc_1,cc_3	gene	41329585	41342342	+	end	1320	Downstream	NA	ENSG00000229528.1	RP5-1066H13.4	distal_enhancer	0.09509	0.11871	0	0	-0.25892
chr1	41368004	41368019	HNF1A_MA0046.2	7.19774	+	chr1	41367513	41368048	cc_1,cc_3	gene	41329585	41342342	+	end	25438	Downstream	NA	ENSG00000229528.1	RP5-1066H13.4	distal_enhancer	0.02839	0.0257	0	0	0.07449
chr1	41393937	41393952	HNF1A_MA0046.2	6.9088	+	chr1	41393556	41394101	cc_3	gene	41403775	41405435	-	end	9947	Downstream	NA	ENSG00000228940.1	RP11-348A7.1	distal_enhancer	0.01881	0.0159	0	0	0.09901
chr1	41410762	41410777	HNF1A_MA0046.2	7.44518	+	chr1	41409912	41411211	cc_1,cc_3	gene	41407922	41408187	-	start	2374	Upstream	NA	ENSG00000233118.2	UBE2V1P8	any_promoter	0.58648	0.75283	1	1	-0.34712
chr1	41414569	41414584	HNF1A_MA0046.2	6.88525	+	chr1	41414330	41414977	cc_1,cc_3	gene	41407922	41408187	-	start	6466	Upstream	NA	ENSG00000233118.2	UBE2V1P8	any_promoter	0.08548	0.08688	0	0	-0.01816
chr1	41414957	41414972	HNF1A_MA0046.2	6.76035	+	chr1	41414330	41414977	cc_1,cc_3	gene	41407922	41408187	-	start	6466	Upstream	NA	ENSG00000233118.2	UBE2V1P8	any_promoter	0.08991	0.08267	0	0	0.09384
chr1	41433148	41433163	HNF1A_MA0046.2	6.55527	-	chr1	41433079	41434354	cc_1,cc_3	gene	41445006	41478235	+	start	11290	Upstream	NA	ENSG00000171793.9	CTPS1	distal_enhancer	0.05761	0.02888	0	0	0.61599
chr1	41446789	41446804	HNF1A_MA0046.2	8.41966	-	chr1	41444654	41446853	cc_1,cc_3	gene	41445006	41478235	+	start	747	OverlapStart	NA	ENSG00000171793.9	CTPS1	any_promoter	0.08782	0.13013	0	0	-0.45924
chr1	41446804	41446819	HNF1A_MA0046.2	9.1177	-	chr1	41444654	41446853	cc_1,cc_3	gene	41445006	41478235	+	start	747	OverlapStart	NA	ENSG00000171793.9	CTPS1	any_promoter	0.07947	0.10031	0	0	-0.26227
chr1	41452306	41452321	HNF1A_MA0046.2	8.90248	-	chr1	41451872	41454384	cc_1,cc_3	gene	41445006	41478235	+	start	8122	PeakInsideFeature	NA	ENSG00000171793.9	CTPS1	any_internal	0.13372	0.18821	0	0	-0.42565
chr1	41454115	41454130	HNF1A_MA0046.2	7.93189	-	chr1	41451872	41454384	cc_1,cc_3	gene	41445006	41478235	+	start	8122	PeakInsideFeature	NA	ENSG00000171793.9	CTPS1	any_internal	0.30515	0.52761	1	1	-0.74303
chr1	41469615	41469630	HNF1A_MA0046.2	6.34238	-	chr1	41468872	41470260	cc_1,cc_3	gene	41445006	41478235	+	center	7946	PeakInsideFeature	NA	ENSG00000171793.9	CTPS1	any_internal	1.16077	1.14693	1	1	0.01694
chr1	41481277	41481292	HNF1A_MA0046.2	9.21169	-	chr1	41480915	41481780	cc_1,cc_3	gene	41481268	41488909	-	end	79	OverlapEnd	NA	ENSG00000171790.11	SLFNL1	any_internal	0.06318	0.16663	0	0	-1.11925
chr1	41497036	41497051	HNF1A_MA0046.2	6.6384	-	chr1	41496611	41497398	cc_1,cc_3	gene	41481268	41488909	-	start	8095	Upstream	NA	ENSG00000171790.11	SLFNL1	any_promoter	0.04837	0.18174	0	0	-1.49376
chr1	41502276	41502291	HNF1A_MA0046.2	7.02158	-	chr1	41502251	41503272	cc_3	gene	41492871	41707826	-	end	9890	PeakInsideFeature	NA	ENSG00000010803.12	SCMH1	any_internal	0.02523	0.02747	0	0	-0.06287
chr1	41502659	41502674	HNF1A_MA0046.2	8.88139	-	chr1	41502251	41503272	cc_3	gene	41492871	41707826	-	end	9890	PeakInsideFeature	NA	ENSG00000010803.12	SCMH1	any_internal	0.03425	0.12865	0	0	-1.37383
chr1	41502759	41502774	HNF1A_MA0046.2	6.59498	+	chr1	41502251	41503272	cc_3	gene	41492871	41707826	-	end	9890	PeakInsideFeature	NA	ENSG00000010803.12	SCMH1	any_internal	0.02714	0.07377	0	0	-0.92087
chr1	41511462	41511477	HNF1A_MA0046.2	6.4918	-	chr1	41511034	41512362	cc_1,cc_3	gene	41492871	41707826	-	end	18827	PeakInsideFeature	NA	ENSG00000010803.12	SCMH1	any_internal	0.38292	0.68826	1	1	-0.80605
chr1	41538379	41538394	HNF1A_MA0046.2	7.36098	+	chr1	41538303	41538503	cc_3	gene	41492871	41707826	-	end	45532	PeakInsideFeature	NA	ENSG00000010803.12	SCMH1	any_internal	0.03559	0.02182	0	0	0.37152
chr1	41567799	41567814	HNF1A_MA0046.2	8.10463	+	chr1	41567579	41568609	cc_1,cc_3	gene	41492871	41707826	-	center	32254	PeakInsideFeature	NA	ENSG00000010803.12	SCMH1	any_internal	0.06326	0.09781	0	0	-0.47631
chr1	41618595	41618610	HNF1A_MA0046.2	8.24209	-	chr1	41617634	41619033	cc_1,cc_3	gene	41492871	41707826	-	center	17985	PeakInsideFeature	NA	ENSG00000010803.12	SCMH1	any_internal	0.61784	0.68436	1	1	-0.14205
chr1	41618803	41618818	HNF1A_MA0046.2	7.67798	+	chr1	41617634	41619033	cc_1,cc_3	gene	41492871	41707826	-	center	17985	PeakInsideFeature	NA	ENSG00000010803.12	SCMH1	any_internal	0.09788	0.22076	0	1	-0.99963
chr1	41618999	41619014	HNF1A_MA0046.2	7.48526	-	chr1	41617634	41619033	cc_1,cc_3	gene	41492871	41707826	-	center	17985	PeakInsideFeature	NA	ENSG00000010803.12	SCMH1	any_internal	0.04564	0.06364	0	0	-0.32721
chr1	41635296	41635311	HNF1A_MA0046.2	6.79016	-	chr1	41634883	41636004	cc_1,cc_3	gene	41492871	41707826	-	center	35095	PeakInsideFeature	NA	ENSG00000010803.12	SCMH1	any_internal	0.06573	0.12393	0	0	-0.71459
chr1	41635635	41635650	HNF1A_MA0046.2	10.31885	-	chr1	41634883	41636004	cc_1,cc_3	gene	41492871	41707826	-	center	35095	PeakInsideFeature	NA	ENSG00000010803.12	SCMH1	any_internal	0.05767	0.10099	0	0	-0.6075
chr1	41639892	41639907	HNF1A_MA0046.2	7.10042	+	chr1	41639879	41640208	cc_1,cc_3	gene	41492871	41707826	-	center	39695	PeakInsideFeature	NA	ENSG00000010803.12	SCMH1	any_internal	0.01606	0.01202	0	0	0.14919
chr1	41815968	41815983	HNF1A_MA0046.2	10.16259	+	chr1	41815511	41816095	cc_1,cc_3	gene	41827593	41849262	+	start	11790	Upstream	NA	ENSG00000204060.4	FOXO6	distal_enhancer	0.12058	0.1425	0	0	-0.20227
chr1	41840713	41840728	HNF1A_MA0046.2	7.50977	-	chr1	41840468	41840760	cc_3	gene	41840675	41841341	-	start	727	OverlapEnd	NA	ENSG00000229901.1	RP11-399E6.4	any_promoter	0.05015	0.0399	0	0	0.21137
chr1	41932561	41932576	HNF1A_MA0046.2	6.38755	+	chr1	41932378	41932951	cc_1,cc_3	gene	41932607	41932699	-	start	35	FeatureInsidePeak	NA	ENSG00000252563.1	RNA5SP45	any_promoter	0.03619	0.02137	0	0	0.39963
chr1	42116122	42116137	HNF1A_MA0046.2	7.44909	-	chr1	42115672	42116158	cc_1,cc_3	gene	41972035	42501596	-	center	120900	PeakInsideFeature	NA	ENSG00000127124.9	HIVEP3	any_internal	0.0464	0.0352	0	0	0.24593
chr1	42184151	42184166	HNF1A_MA0046.2	8.68882	-	chr1	42184133	42184488	cc_1	gene	41972035	42501596	-	center	52505	PeakInsideFeature	NA	ENSG00000127124.9	HIVEP3	any_internal	0.03265	0.01006	0	0	0.71649
chr1	42208080	42208095	HNF1A_MA0046.2	9.59968	-	chr1	42207953	42208210	cc_3	gene	41972035	42501596	-	center	28734	PeakInsideFeature	NA	ENSG00000127124.9	HIVEP3	any_internal	0.07631	0.05587	0	0	0.32488
chr1	42215869	42215884	HNF1A_MA0046.2	7.0811	+	chr1	42215592	42216209	cc_1,cc_3	gene	42224811	42224898	+	start	8911	Upstream	NA	ENSG00000264896.1	AL451006.1	any_promoter	0.3215	0.09824	1	0	1.49091
chr1	42230860	42230875	HNF1A_MA0046.2	6.73165	-	chr1	42230323	42231122	cc_1,cc_3	gene	41972035	42501596	-	center	6093	PeakInsideFeature	NA	ENSG00000127124.9	HIVEP3	any_internal	0.05696	0.03766	0	0	0.38704
chr1	42234469	42234484	HNF1A_MA0046.2	7.05481	-	chr1	42234207	42234705	cc_1,cc_3	gene	41972035	42501596	-	center	2359	PeakInsideFeature	NA	ENSG00000127124.9	HIVEP3	any_internal	0.05792	0.0524	0	0	0.09931
chr1	42237025	42237040	HNF1A_MA0046.2	6.55746	-	chr1	42237024	42237744	cc_1,cc_3	gene	41972035	42501596	-	center	569	PeakInsideFeature	NA	ENSG00000127124.9	HIVEP3	any_internal	0.02889	0.02255	0	0	0.18035
chr1	42237075	42237090	HNF1A_MA0046.2	7.0022	-	chr1	42237024	42237744	cc_1,cc_3	gene	41972035	42501596	-	center	569	PeakInsideFeature	NA	ENSG00000127124.9	HIVEP3	any_internal	0.32399	0.10702	1	0	1.402
chr1	42261305	42261320	HNF1A_MA0046.2	6.96691	-	chr1	42261108	42261320	cc_1	gene	41972035	42501596	-	center	24399	PeakInsideFeature	NA	ENSG00000127124.9	HIVEP3	any_internal	0.06074	0.03124	0	0	0.60782
chr1	42277547	42277562	HNF1A_MA0046.2	7.26706	+	chr1	42277136	42278570	cc_1,cc_3	gene	41972035	42501596	-	center	41038	PeakInsideFeature	NA	ENSG00000127124.9	HIVEP3	any_internal	0.01781	0.02039	0	0	-0.08431
chr1	42421053	42421068	HNF1A_MA0046.2	7.18795	-	chr1	42420997	42421870	cc_1,cc_3	gene	41972035	42501596	-	start	80163	PeakInsideFeature	NA	ENSG00000127124.9	HIVEP3	any_internal	0.07482	0.04954	0	0	0.42101
chr1	42421401	42421416	HNF1A_MA0046.2	7.66556	-	chr1	42420997	42421870	cc_1,cc_3	gene	41972035	42501596	-	start	80163	PeakInsideFeature	NA	ENSG00000127124.9	HIVEP3	any_internal	0.51568	0.3745	1	1	0.43652
chr1	42603309	42603324	HNF1A_MA0046.2	6.87761	+	chr1	42603175	42604058	cc_1,cc_3	gene	42606305	42607062	+	start	2689	Upstream	NA	ENSG00000228776.2	RP11-319C21.1	any_promoter	0.06256	0.09282	0	0	-0.42798
chr1	42619016	42619031	HNF1A_MA0046.2	9.95103	+	chr1	42618722	42619566	cc_3	gene	42619091	42621495	+	start	53	OverlapStart	NA	ENSG00000044012.3	GUCA2B	any_promoter	0.05949	0.13164	0	0	-0.89011
chr1	42658156	42658171	HNF1A_MA0046.2	7.51774	-	chr1	42657624	42658319	cc_1,cc_3	gene	42642209	42801548	-	end	15762	PeakInsideFeature	NA	ENSG00000198815.4	FOXJ3	any_internal	0.03733	0.03752	0	0	-0.00439
chr1	42660696	42660711	HNF1A_MA0046.2	10.04821	-	chr1	42660579	42661035	cc_1,cc_3	gene	42642209	42801548	-	end	18598	PeakInsideFeature	NA	ENSG00000198815.4	FOXJ3	any_internal	0.1418	0.18552	0	0	-0.33573
chr1	42661655	42661670	HNF1A_MA0046.2	6.6656	-	chr1	42661417	42662188	cc_1,cc_3	gene	42642209	42801548	-	end	19593	PeakInsideFeature	NA	ENSG00000198815.4	FOXJ3	any_internal	0.08563	0.18464	0	0	-0.92179
chr1	42684339	42684354	HNF1A_MA0046.2	6.61179	-	chr1	42684233	42684545	cc_1	gene	42642209	42801548	-	center	37489	PeakInsideFeature	NA	ENSG00000198815.4	FOXJ3	any_internal	0.03487	0.02799	0	0	0.17592
chr1	42692329	42692344	HNF1A_MA0046.2	6.72211	+	chr1	42691899	42692712	cc_1,cc_3	gene	42642209	42801548	-	center	29573	PeakInsideFeature	NA	ENSG00000198815.4	FOXJ3	any_internal	0.04397	0.03986	0	0	0.08856
chr1	42781236	42781251	HNF1A_MA0046.2	6.86563	-	chr1	42780776	42781489	cc_1,cc_3	gene	42642209	42801548	-	start	20416	PeakInsideFeature	NA	ENSG00000198815.4	FOXJ3	any_internal	0.02658	0.04593	0	0	-0.45911
chr1	42805944	42805959	HNF1A_MA0046.2	7.68499	+	chr1	42805833	42806147	cc_1,cc_3	gene	42801056	42804047	-	start	1943	Upstream	NA	ENSG00000227527.2	RP11-223A3.1	any_promoter	0.06885	0.09264	0	0	-0.32576
chr1	42810046	42810061	HNF1A_MA0046.2	6.33013	-	chr1	42809835	42810421	cc_1,cc_3	gene	42801056	42804047	-	start	6081	Upstream	NA	ENSG00000227527.2	RP11-223A3.1	any_promoter	0.11226	0.14632	0	0	-0.31965
chr1	42824000	42824015	HNF1A_MA0046.2	7.50902	-	chr1	42823886	42824171	cc_3	gene	42801056	42804047	-	start	19981	Upstream	NA	ENSG00000227527.2	RP11-223A3.1	distal_enhancer	0.04488	0.05128	0	0	-0.12632
chr1	42834302	42834317	HNF1A_MA0046.2	10.39196	+	chr1	42833538	42834492	cc_1,cc_3	gene	42846465	42888249	+	start	12450	Upstream	NA	ENSG00000177181.10	RIMKLA	distal_enhancer	0.32626	0.31271	1	1	0.05674
chr1	42845733	42845748	HNF1A_MA0046.2	7.78024	-	chr1	42845519	42846988	cc_1,cc_3	gene	42846465	42888249	+	start	212	OverlapStart	NA	ENSG00000177181.10	RIMKLA	any_promoter	0.08485	0.11287	0	0	-0.32761
chr1	42886520	42886535	HNF1A_MA0046.2	6.57248	-	chr1	42886475	42887410	cc_1,cc_3	gene	42878068	42878465	-	start	8477	Upstream	NA	ENSG00000235002.1	RP11-157D18.2	any_promoter	0.03477	0.02261	0	0	0.32777
chr1	42921558	42921573	HNF1A_MA0046.2	6.46664	+	chr1	42921374	42922771	cc_1,cc_3	gene	42895999	42921938	-	start	134	OverlapStart	NA	ENSG00000066185.8	ZMYND12	any_promoter	0.20154	0.23261	0	1	-0.18537
chr1	43059178	43059193	HNF1A_MA0046.2	10.9196	+	chr1	43059011	43059410	cc_3	gene	42929000	43120335	+	center	34543	PeakInsideFeature	NA	ENSG00000186409.10	CCDC30	any_internal	0.04616	0.07393	0	0	-0.47499
chr1	43147967	43147982	HNF1A_MA0046.2	7.65899	+	chr1	43147144	43149202	cc_1,cc_3	gene	43148097	43168020	+	start	76	OverlapStart	NA	ENSG00000065978.13	YBX1	any_promoter	0.87938	0.83746	1	1	0.06847
chr1	43158843	43158858	HNF1A_MA0046.2	12.34505	-	chr1	43158163	43159086	cc_1,cc_3	gene	43148097	43168020	+	center	566	PeakInsideFeature	NA	ENSG00000065978.13	YBX1	any_internal	0.10485	0.2418	0	1	-1.03856
chr1	43186756	43186771	HNF1A_MA0046.2	15.13594	-	chr1	43186546	43186901	cc_1,cc_3	gene	43198763	43205925	-	end	12040	Downstream	NA	ENSG00000164007.6	CLDN19	distal_enhancer	0.063	0.09576	0	0	-0.45629
chr1	43243986	43244001	HNF1A_MA0046.2	6.41327	+	chr1	43243480	43244032	cc_1,cc_3	gene	43241483	43242461	-	start	1295	Upstream	NA	ENSG00000228452.1	RP5-994D16.9	any_promoter	0.03654	0.03638	0	0	0.00375
chr1	43288156	43288171	HNF1A_MA0046.2	10.15942	-	chr1	43287898	43288945	cc_3	gene	43272722	43282954	-	start	5467	Upstream	NA	ENSG00000177868.7	CCDC23	any_promoter	0.0383	0.05275	0	0	-0.29637
chr1	43288921	43288936	HNF1A_MA0046.2	6.77881	+	chr1	43287898	43288945	cc_3	gene	43272722	43282954	-	start	5467	Upstream	NA	ENSG00000177868.7	CCDC23	any_promoter	0.02351	0.0288	0	0	-0.14914
chr1	43433321	43433336	HNF1A_MA0046.2	6.37784	-	chr1	43432754	43433555	cc_1,cc_3	gene	43391051	43424530	-	start	8624	Upstream	NA	ENSG00000117394.15	SLC2A1	any_promoter	0.05461	0.05301	0	0	0.02927
chr1	43433495	43433510	HNF1A_MA0046.2	7.72126	+	chr1	43432754	43433555	cc_1,cc_3	gene	43391051	43424530	-	start	8624	Upstream	NA	ENSG00000117394.15	SLC2A1	any_promoter	0.10009	0.08531	0	0	0.18131
chr1	43500264	43500279	HNF1A_MA0046.2	8.53002	+	chr1	43499778	43500792	cc_1,cc_3	gene	43489219	43489308	-	start	10977	Upstream	NA	ENSG00000252803.1	RNU6-870P	distal_enhancer	0.264	0.2487	1	1	0.07846
chr1	43500497	43500512	HNF1A_MA0046.2	8.24182	-	chr1	43499778	43500792	cc_1,cc_3	gene	43489219	43489308	-	start	10977	Upstream	NA	ENSG00000252803.1	RNU6-870P	distal_enhancer	0.07496	0.06117	0	0	0.21402
chr1	43680746	43680761	HNF1A_MA0046.2	7.08854	-	chr1	43680631	43681276	cc_3	gene	43637819	43720029	+	center	2029	PeakInsideFeature	NA	ENSG00000243710.3	WDR65	any_internal	0.0237	0.03653	0	0	-0.33698
chr1	43687301	43687316	HNF1A_MA0046.2	7.10897	-	chr1	43686986	43687492	cc_1,cc_3	gene	43629845	43736607	-	center	4013	PeakInsideFeature	NA	ENSG00000117395.6	EBNA1BP2	any_internal	0.03695	0.0294	0	0	0.1873
chr1	43716087	43716102	HNF1A_MA0046.2	6.45062	+	chr1	43715735	43716614	cc_1,cc_3	gene	43637819	43720029	+	end	3855	PeakInsideFeature	NA	ENSG00000243710.3	WDR65	any_internal	0.11504	0.29271	0	1	-1.18151
chr1	43730970	43730985	HNF1A_MA0046.2	7.65049	+	chr1	43730913	43731948	cc_1,cc_3	gene	43735664	43739673	+	start	4234	Upstream	NA	ENSG00000179178.6	TMEM125	any_promoter	0.02719	0.03003	0	0	-0.07636
chr1	43731336	43731351	HNF1A_MA0046.2	8.65309	+	chr1	43730913	43731948	cc_1,cc_3	gene	43735664	43739673	+	start	4234	Upstream	NA	ENSG00000179178.6	TMEM125	any_promoter	0.34519	0.63139	1	1	-0.82618
chr1	43866588	43866603	HNF1A_MA0046.2	9.96108	+	chr1	43866402	43867028	cc_3	gene	43855552	43918321	+	start	11163	PeakInsideFeature	NA	ENSG00000198198.9	SZT2	any_internal	0.03789	0.13509	0	0	-1.34711
chr1	43870844	43870859	HNF1A_MA0046.2	8.50206	-	chr1	43870806	43871631	cc_1,cc_3	gene	43855552	43918321	+	start	15666	PeakInsideFeature	NA	ENSG00000198198.9	SZT2	any_internal	0.02302	0.01203	0	0	0.37438
chr1	44011864	44011879	HNF1A_MA0046.2	6.44158	+	chr1	44011068	44012212	cc_1,cc_3	gene	43990857	44089343	+	start	20783	PeakInsideFeature	NA	ENSG00000142949.12	PTPRF	any_internal	0.63965	0.79411	1	1	-0.30144
chr1	44056087	44056102	HNF1A_MA0046.2	10.91355	-	chr1	44055971	44056372	cc_3	gene	43990857	44089343	+	center	16071	PeakInsideFeature	NA	ENSG00000142949.12	PTPRF	any_internal	0.0399	0.05389	0	0	-0.28138
chr1	44269420	44269435	HNF1A_MA0046.2	11.80626	-	chr1	44269414	44269713	cc_1	gene	44171494	44396831	+	center	14599	PeakInsideFeature	NA	ENSG00000126091.15	ST3GAL3	any_internal	0.02997	0.01913	0	0	0.31648
chr1	44290120	44290135	HNF1A_MA0046.2	7.3861	+	chr1	44289965	44290324	cc_1	gene	44171494	44396831	+	center	5982	PeakInsideFeature	NA	ENSG00000126091.15	ST3GAL3	any_internal	0.02335	0.0159	0	0	0.24108
chr1	44301366	44301381	HNF1A_MA0046.2	6.81025	-	chr1	44299889	44301657	cc_1,cc_3	gene	44171494	44396831	+	center	16611	PeakInsideFeature	NA	ENSG00000126091.15	ST3GAL3	any_internal	0.11139	0.03966	0	0	1.07606
chr1	44303824	44303839	HNF1A_MA0046.2	7.91158	+	chr1	44303678	44304231	cc_1,cc_3	gene	44171494	44396831	+	center	19792	PeakInsideFeature	NA	ENSG00000126091.15	ST3GAL3	any_internal	0.05421	0.02766	0	0	0.5884
chr1	44345046	44345061	HNF1A_MA0046.2	8.93579	-	chr1	44344989	44345388	cc_1	gene	44171494	44396831	+	end	51643	PeakInsideFeature	NA	ENSG00000126091.15	ST3GAL3	any_internal	0.0294	0.01418	0	0	0.47285
chr1	44402899	44402914	HNF1A_MA0046.2	10.67289	-	chr1	44401495	44403450	cc_1,cc_3	gene	44398991	44402913	+	end	441	OverlapEnd	NA	ENSG00000117407.12	ARTN	any_internal	0.72844	0.74431	1	1	-0.03007
chr1	44411623	44411638	HNF1A_MA0046.2	6.85001	-	chr1	44411554	44413311	cc_1,cc_3	gene	44412610	44433694	+	start	178	OverlapStart	NA	ENSG00000117408.6	IPO13	any_promoter	0.14274	0.10853	0	0	0.32893
chr1	44498226	44498241	HNF1A_MA0046.2	7.47895	-	chr1	44497871	44498456	cc_1,cc_3	gene	44457171	44497139	-	start	1024	Upstream	NA	ENSG00000196517.7	SLC6A9	any_promoter	0.06415	0.07011	0	0	-0.0933
chr1	44678746	44678761	HNF1A_MA0046.2	8.43969	-	chr1	44678625	44679757	cc_1,cc_3	gene	44679126	44686353	+	start	65	OverlapStart	NA	ENSG00000178028.9	DMAP1	any_promoter	0.05039	0.05433	0	0	-0.07343
chr1	44678797	44678812	HNF1A_MA0046.2	8.07836	-	chr1	44678625	44679757	cc_1,cc_3	gene	44679126	44686353	+	start	65	OverlapStart	NA	ENSG00000178028.9	DMAP1	any_promoter	0.06084	0.05768	0	0	0.05407
chr1	44741624	44741639	HNF1A_MA0046.2	7.18059	+	chr1	44741572	44742036	cc_3	gene	44686741	44820932	-	center	12032	PeakInsideFeature	NA	ENSG00000117419.10	ERI3	any_internal	0.04302	0.03672	0	0	0.14009
chr1	44782023	44782038	HNF1A_MA0046.2	9.54838	+	chr1	44781812	44782344	cc_1,cc_3	gene	44686741	44820932	-	center	28242	PeakInsideFeature	NA	ENSG00000117419.10	ERI3	any_internal	0.05597	0.02752	0	0	0.62392
chr1	44793844	44793859	HNF1A_MA0046.2	6.35661	-	chr1	44792927	44794720	cc_1,cc_3	gene	44686741	44820932	-	start	27109	PeakInsideFeature	NA	ENSG00000117419.10	ERI3	any_internal	0.11145	0.13469	0	0	-0.22681
chr1	44802537	44802552	HNF1A_MA0046.2	8.44336	-	chr1	44802171	44803089	cc_1,cc_3	gene	44798776	44798850	-	start	3780	Upstream	NA	ENSG00000252146.1	AL390776.1	any_promoter	0.0529	0.04954	0	0	0.06356
chr1	44802689	44802704	HNF1A_MA0046.2	8.50859	+	chr1	44802171	44803089	cc_1,cc_3	gene	44798776	44798850	-	start	3780	Upstream	NA	ENSG00000252146.1	AL390776.1	any_promoter	0.04774	0.03654	0	0	0.241
chr1	44812897	44812912	HNF1A_MA0046.2	7.53733	+	chr1	44812701	44812919	cc_3	gene	44686741	44820932	-	start	8122	PeakInsideFeature	NA	ENSG00000117419.10	ERI3	any_internal	0.01268	0.01441	0	0	-0.06466
chr1	44819404	44819419	HNF1A_MA0046.2	6.48089	-	chr1	44819370	44819588	cc_1	gene	44686741	44820932	-	start	1453	PeakInsideFeature	NA	ENSG00000117419.10	ERI3	any_internal	0.07498	0.07218	0	0	0.04095
chr1	44902964	44902979	HNF1A_MA0046.2	12.34842	+	chr1	44902170	44903555	cc_1,cc_3	gene	44870865	45117396	+	start	31997	PeakInsideFeature	NA	ENSG00000187147.13	RNF220	any_internal	0.22824	0.23742	1	1	-0.05136
chr1	44903077	44903092	HNF1A_MA0046.2	6.94244	+	chr1	44902170	44903555	cc_1,cc_3	gene	44870865	45117396	+	start	31997	PeakInsideFeature	NA	ENSG00000187147.13	RNF220	any_internal	0.04427	0.03475	0	0	0.21308
chr1	45127773	45127788	HNF1A_MA0046.2	7.22335	+	chr1	45127468	45128063	cc_1,cc_3	gene	45100909	45140227	-	center	7197	PeakInsideFeature	NA	ENSG00000126106.9	TMEM53	any_internal	0.06829	0.02695	0	0	0.84383
chr1	45173483	45173498	HNF1A_MA0046.2	6.68137	-	chr1	45173460	45174135	cc_1,cc_3	gene	45140363	45191263	+	center	7984	PeakInsideFeature	NA	ENSG00000198520.6	C1orf228	any_internal	0.03162	0.01559	0	0	0.47956
chr1	45196329	45196344	HNF1A_MA0046.2	6.64546	+	chr1	45196145	45197560	cc_1,cc_3	gene	45196726	45196842	-	start	10	FeatureInsidePeak	NA	ENSG00000200169.1	RNU5D-1	any_promoter	0.33063	0.21838	1	1	0.54705
chr1	45204733	45204748	HNF1A_MA0046.2	8.94106	-	chr1	45203709	45205983	cc_1,cc_3	gene	45205489	45233439	+	start	643	OverlapStart	NA	ENSG00000142945.8	KIF2C	any_promoter	0.06818	0.12427	0	0	-0.67947
chr1	45301860	45301875	HNF1A_MA0046.2	7.42945	-	chr1	45301383	45302025	cc_1,cc_3	gene	45285515	45308735	-	center	4579	PeakInsideFeature	NA	ENSG00000117425.9	PTCH2	any_internal	0.04618	0.05348	0	0	-0.14074
chr1	45440207	45440222	HNF1A_MA0046.2	7.70591	-	chr1	45439956	45440317	cc_3	gene	45316449	45452282	-	start	12146	PeakInsideFeature	NA	ENSG00000070785.12	EIF2B3	any_internal	0.03426	0.01878	0	0	0.43625
chr1	45572566	45572581	HNF1A_MA0046.2	8.94106	-	chr1	45571560	45572799	cc_1,cc_3	gene	45482070	45771881	-	center	54796	PeakInsideFeature	NA	ENSG00000162415.6	ZSWIM5	any_internal	0.02804	0.04718	0	0	-0.44407
chr1	45599985	45600000	HNF1A_MA0046.2	10.14395	+	chr1	45599961	45600658	cc_1,cc_3	gene	45482070	45771881	-	center	26666	PeakInsideFeature	NA	ENSG00000162415.6	ZSWIM5	any_internal	0.01416	0.01206	0	0	0.07939
chr1	45600152	45600167	HNF1A_MA0046.2	11.26505	-	chr1	45599961	45600658	cc_1,cc_3	gene	45482070	45771881	-	center	26666	PeakInsideFeature	NA	ENSG00000162415.6	ZSWIM5	any_internal	0.20726	0.32625	0	1	-0.59663
chr1	45665403	45665418	HNF1A_MA0046.2	6.66193	+	chr1	45665296	45665926	cc_3	gene	45482070	45771881	-	center	38636	PeakInsideFeature	NA	ENSG00000162415.6	ZSWIM5	any_internal	0.02519	0.04504	0	0	-0.48027
chr1	45665553	45665568	HNF1A_MA0046.2	7.35743	+	chr1	45665296	45665926	cc_3	gene	45482070	45771881	-	center	38636	PeakInsideFeature	NA	ENSG00000162415.6	ZSWIM5	any_internal	0.04389	0.06205	0	0	-0.33728
chr1	45665623	45665638	HNF1A_MA0046.2	7.40226	+	chr1	45665296	45665926	cc_3	gene	45482070	45771881	-	center	38636	PeakInsideFeature	NA	ENSG00000162415.6	ZSWIM5	any_internal	0.01744	0.02916	0	0	-0.35134
chr1	45665803	45665818	HNF1A_MA0046.2	6.43531	+	chr1	45665296	45665926	cc_3	gene	45482070	45771881	-	center	38636	PeakInsideFeature	NA	ENSG00000162415.6	ZSWIM5	any_internal	0.01547	0.03941	0	0	-0.6696
chr1	45763294	45763309	HNF1A_MA0046.2	7.77942	-	chr1	45763172	45763803	cc_1,cc_3	gene	45482070	45771881	-	start	8394	PeakInsideFeature	NA	ENSG00000162415.6	ZSWIM5	any_internal	0.05707	0.03498	0	0	0.45197
chr1	45763655	45763670	HNF1A_MA0046.2	11.92163	+	chr1	45763172	45763803	cc_1,cc_3	gene	45482070	45771881	-	start	8394	PeakInsideFeature	NA	ENSG00000162415.6	ZSWIM5	any_internal	0.02421	0.01318	0	0	0.36561
chr1	45988295	45988310	HNF1A_MA0046.2	10.21665	+	chr1	45986843	45988605	cc_1,cc_3	gene	45976707	45988719	-	start	995	PeakInsideFeature	NA	ENSG00000117450.9	PRDX1	any_promoter	0.1222	0.10695	0	0	0.15772
chr1	45993883	45993898	HNF1A_MA0046.2	7.04419	-	chr1	45993814	45994315	cc_3	gene	45996598	45997811	+	start	2534	Upstream	NA	ENSG00000234379.1	HMGB1P48	any_promoter	0.02313	0.03022	0	0	-0.19801
chr1	46009551	46009566	HNF1A_MA0046.2	6.79893	+	chr1	46009166	46010051	cc_1,cc_3	gene	46016214	46035721	+	start	6606	Upstream	NA	ENSG00000117448.9	AKR1A1	any_promoter	0.13672	0.16442	0	0	-0.22801
chr1	46017840	46017855	HNF1A_MA0046.2	8.50206	-	chr1	46017801	46018578	cc_1,cc_3	gene	46016214	46035721	+	start	1975	PeakInsideFeature	NA	ENSG00000117448.9	AKR1A1	any_internal	0.06313	0.05324	0	0	0.1716
chr1	46018005	46018020	HNF1A_MA0046.2	10.19035	-	chr1	46017801	46018578	cc_1,cc_3	gene	46016214	46035721	+	start	1975	PeakInsideFeature	NA	ENSG00000117448.9	AKR1A1	any_internal	0.24865	0.34247	1	1	-0.42521
chr1	46135220	46135235	HNF1A_MA0046.2	8.43744	+	chr1	46134801	46135339	cc_1,cc_3	gene	46092975	46153785	-	center	11690	PeakInsideFeature	NA	ENSG00000159592.6	GPBP1L1	any_internal	0.02329	0.04413	0	0	-0.51703
chr1	46201472	46201487	HNF1A_MA0046.2	7.05539	-	chr1	46201164	46201847	cc_1,cc_3	gene	46159995	46216322	-	center	13347	PeakInsideFeature	NA	ENSG00000197429.6	IPP	any_internal	0.07227	0.14246	0	0	-0.78336
chr1	46231049	46231064	HNF1A_MA0046.2	8.94106	+	chr1	46230863	46231220	cc_3	gene	46159995	46216322	-	start	14719	Upstream	NA	ENSG00000197429.6	IPP	distal_enhancer	0.03988	0.06034	0	0	-0.39512
chr1	46358874	46358889	HNF1A_MA0046.2	8.50206	-	chr1	46357722	46358910	cc_1,cc_3	gene	46252658	46501796	+	center	18911	PeakInsideFeature	NA	ENSG00000086015.16	MAST2	any_internal	0.03327	0.04229	0	0	-0.20743
chr1	46360030	46360045	HNF1A_MA0046.2	7.72457	-	chr1	46359768	46360232	cc_3	gene	46252658	46501796	+	center	17227	PeakInsideFeature	NA	ENSG00000086015.16	MAST2	any_internal	0.0177	0.03334	0	0	-0.44968
chr1	46360054	46360069	HNF1A_MA0046.2	7.88247	-	chr1	46359768	46360232	cc_3	gene	46252658	46501796	+	center	17227	PeakInsideFeature	NA	ENSG00000086015.16	MAST2	any_internal	0.01429	0.02657	0	0	-0.39182
chr1	46362015	46362030	HNF1A_MA0046.2	6.67521	-	chr1	46361892	46362092	cc_1	gene	46252658	46501796	+	center	15235	PeakInsideFeature	NA	ENSG00000086015.16	MAST2	any_internal	0.04133	0.04878	0	0	-0.15343
chr1	46420433	46420448	HNF1A_MA0046.2	7.51405	+	chr1	46419688	46420877	cc_1,cc_3	gene	46252658	46501796	+	center	43055	PeakInsideFeature	NA	ENSG00000086015.16	MAST2	any_internal	0.28081	0.29021	1	1	-0.04367
chr1	46445201	46445216	HNF1A_MA0046.2	7.03369	-	chr1	46444824	46445377	cc_3	gene	46252658	46501796	+	end	56696	PeakInsideFeature	NA	ENSG00000086015.16	MAST2	any_internal	0.02946	0.05038	0	0	-0.46853
chr1	46528796	46528811	HNF1A_MA0046.2	12.23995	-	chr1	46528335	46529397	cc_1,cc_3	gene	46505811	46642160	-	end	23055	PeakInsideFeature	NA	ENSG00000117461.10	PIK3R3	any_internal	0.03529	0.06291	0	0	-0.54364
chr1	46528811	46528826	HNF1A_MA0046.2	7.60757	-	chr1	46528335	46529397	cc_1,cc_3	gene	46505811	46642160	-	end	23055	PeakInsideFeature	NA	ENSG00000117461.10	PIK3R3	any_internal	0.03705	0.06291	0	0	-0.50217
chr1	46529062	46529077	HNF1A_MA0046.2	6.85876	+	chr1	46528335	46529397	cc_1,cc_3	gene	46505811	46642160	-	end	23055	PeakInsideFeature	NA	ENSG00000117461.10	PIK3R3	any_internal	0.0325	0.03779	0	0	-0.12684
chr1	46529203	46529218	HNF1A_MA0046.2	6.54462	+	chr1	46528335	46529397	cc_1,cc_3	gene	46505811	46642160	-	end	23055	PeakInsideFeature	NA	ENSG00000117461.10	PIK3R3	any_internal	0.02566	0.01287	0	0	0.41919
chr1	46531045	46531060	HNF1A_MA0046.2	6.98361	+	chr1	46531009	46531535	cc_1,cc_3	gene	46505811	46642160	-	end	25461	PeakInsideFeature	NA	ENSG00000117461.10	PIK3R3	any_internal	0.02944	0.03617	0	0	-0.16798
chr1	46536020	46536035	HNF1A_MA0046.2	6.63937	+	chr1	46535958	46536610	cc_1,cc_3	gene	46505811	46642160	-	end	30473	PeakInsideFeature	NA	ENSG00000117461.10	PIK3R3	any_internal	0.02521	0.03065	0	0	-0.14823
chr1	46560223	46560238	HNF1A_MA0046.2	7.5267	+	chr1	46560165	46560460	cc_3	gene	46505811	46642160	-	center	13673	PeakInsideFeature	NA	ENSG00000117461.10	PIK3R3	any_internal	0.01643	0.02767	0	0	-0.34584
chr1	46616098	46616113	HNF1A_MA0046.2	6.98995	-	chr1	46615732	46616206	cc_1,cc_3	gene	46505811	46642160	-	start	26191	PeakInsideFeature	NA	ENSG00000117461.10	PIK3R3	any_internal	0.03905	0.03091	0	0	0.19589
chr1	46776293	46776308	HNF1A_MA0046.2	8.37651	-	chr1	46775861	46776392	cc_3	gene	46726867	46769280	-	start	6846	Upstream	NA	ENSG00000132128.12	LRRC41	any_promoter	0.03002	0.03751	0	0	-0.18393
chr1	46786079	46786094	HNF1A_MA0046.2	9.41509	-	chr1	46785925	46787193	cc_1,cc_3	gene	46769302	46782448	+	end	4111	Downstream	NA	ENSG00000173660.7	UQCRH	distal_enhancer	0.09035	0.13747	0	0	-0.49393
chr1	46791536	46791551	HNF1A_MA0046.2	8.77804	-	chr1	46791071	46791763	cc_1,cc_3	gene	46769302	46782448	+	end	8969	Downstream	NA	ENSG00000173660.7	UQCRH	distal_enhancer	0.25282	0.30271	1	1	-0.23822
chr1	46798057	46798072	HNF1A_MA0046.2	8.77804	-	chr1	46797388	46798534	cc_1,cc_3	gene	46805848	46830824	+	start	7887	Upstream	NA	ENSG00000117481.6	NSUN4	any_promoter	0.30345	0.4614	1	1	-0.56638
chr1	46932266	46932281	HNF1A_MA0046.2	7.16325	-	chr1	46931932	46933069	cc_1,cc_3	gene	46921494	46948147	+	center	2320	PeakInsideFeature	NA	ENSG00000225667.1	LINC00505	any_internal	0.04441	0.01369	0	0	0.84215
chr1	47012446	47012461	HNF1A_MA0046.2	6.99953	-	chr1	47012319	47012766	cc_3	gene	47011315	47017199	-	end	1227	PeakInsideFeature	NA	ENSG00000162456.5	KNCN	any_internal	0.03974	0.03555	0	0	0.09643
chr1	47254352	47254367	HNF1A_MA0046.2	9.41509	-	chr1	47254210	47254595	cc_1,cc_3	gene	47223509	47285085	+	center	105	PeakInsideFeature	NA	ENSG00000142973.8	CYP4B1	any_internal	0.09193	0.03906	0	0	0.86751
chr1	47396298	47396313	HNF1A_MA0046.2	7.39921	-	chr1	47395384	47396470	cc_3	gene	47394848	47407156	-	end	1079	PeakInsideFeature	NA	ENSG00000187048.8	CYP4A11	any_internal	0.03547	0.03591	0	0	-0.01045
chr1	47408019	47408034	HNF1A_MA0046.2	9.86548	+	chr1	47406044	47408329	cc_1,cc_3	gene	47394848	47407156	-	start	30	OverlapStart	NA	ENSG00000187048.8	CYP4A11	any_promoter	0.22083	0.29918	1	1	-0.39905
chr1	47410320	47410335	HNF1A_MA0046.2	7.75872	+	chr1	47410212	47410460	cc_1	gene	47394848	47407156	-	start	3180	Upstream	NA	ENSG00000187048.8	CYP4A11	any_promoter	0.06668	0.03081	0	0	0.71545
chr1	47414978	47414993	HNF1A_MA0046.2	8.45822	-	chr1	47414091	47415614	cc_1,cc_3	gene	47394848	47407156	-	start	7696	Upstream	NA	ENSG00000187048.8	CYP4A11	any_promoter	0.15698	0.34786	0	1	-1.0346
chr1	47415377	47415392	HNF1A_MA0046.2	7.7106	-	chr1	47414091	47415614	cc_1,cc_3	gene	47394848	47407156	-	start	7696	Upstream	NA	ENSG00000187048.8	CYP4A11	any_promoter	0.04187	0.06294	0	0	-0.39484
chr1	47415397	47415412	HNF1A_MA0046.2	8.50206	-	chr1	47414091	47415614	cc_1,cc_3	gene	47394848	47407156	-	start	7696	Upstream	NA	ENSG00000187048.8	CYP4A11	any_promoter	0.04187	0.06294	0	0	-0.39484
chr1	47428147	47428162	HNF1A_MA0046.2	9.67895	+	chr1	47427646	47428649	cc_1,cc_3	gene	47427035	47516423	+	start	1112	PeakInsideFeature	NA	ENSG00000186377.6	CYP4X1	any_internal	0.16433	0.22547	0	1	-0.40362
chr1	47433616	47433631	HNF1A_MA0046.2	7.09362	-	chr1	47433596	47434219	cc_1,cc_3	gene	47433350	47433546	-	start	361	Upstream	NA	ENSG00000259832.1	RP11-346M5.6	any_promoter	0.03665	0.03474	0	0	0.04536
chr1	47594245	47594260	HNF1A_MA0046.2	8.45822	+	chr1	47594217	47594994	cc_1,cc_3	gene	47603106	47615413	+	start	8501	Upstream	NA	ENSG00000162365.7	CYP4A22	any_promoter	0.04557	0.01935	0	0	0.66937
chr1	47627122	47627137	HNF1A_MA0046.2	7.11587	-	chr1	47626490	47627865	cc_1,cc_3	gene	47562324	47644943	-	start	17766	PeakInsideFeature	NA	ENSG00000225506.2	CYP4A22-AS1	any_internal	0.11073	0.08864	0	0	0.25614
chr1	47627143	47627158	HNF1A_MA0046.2	11.33432	+	chr1	47626490	47627865	cc_1,cc_3	gene	47562324	47644943	-	start	17766	PeakInsideFeature	NA	ENSG00000225506.2	CYP4A22-AS1	any_internal	0.11073	0.08891	0	0	0.25272
chr1	47643805	47643820	HNF1A_MA0046.2	10.12893	-	chr1	47643633	47644122	cc_1,cc_3	gene	47644921	47646011	+	start	1044	Upstream	NA	ENSG00000224805.2	LINC00853	any_promoter	0.20106	0.7318	0	1	-1.74293
chr1	47701575	47701590	HNF1A_MA0046.2	7.04443	-	chr1	47700817	47701662	cc_1,cc_3	gene	47681961	47697892	-	start	3347	Upstream	NA	ENSG00000162367.7	TAL1	any_promoter	0.04498	0.03648	0	0	0.18665
chr1	47720166	47720181	HNF1A_MA0046.2	7.59611	-	chr1	47719468	47720349	cc_1,cc_3	gene	47715810	47779819	-	end	4098	PeakInsideFeature	NA	ENSG00000123473.11	STIL	any_internal	0.01659	0.01331	0	0	0.11833
chr1	47755277	47755292	HNF1A_MA0046.2	6.42328	+	chr1	47754982	47755309	cc_3	gene	47715810	47779819	-	center	7331	PeakInsideFeature	NA	ENSG00000123473.11	STIL	any_internal	0.01855	0.0233	0	0	-0.14915
chr1	47779360	47779375	HNF1A_MA0046.2	7.85647	+	chr1	47779188	47780738	cc_1,cc_3	gene	47715810	47779819	-	start	144	OverlapStart	NA	ENSG00000123473.11	STIL	any_promoter	0.05602	0.04334	0	0	0.24534
chr1	47780276	47780291	HNF1A_MA0046.2	6.87031	-	chr1	47779188	47780738	cc_1,cc_3	gene	47715810	47779819	-	start	144	OverlapStart	NA	ENSG00000123473.11	STIL	any_promoter	0.04653	0.05265	0	0	-0.11834
chr1	47799213	47799228	HNF1A_MA0046.2	6.37768	-	chr1	47798960	47800618	cc_1,cc_3	gene	47799468	47844511	+	start	321	OverlapStart	NA	ENSG00000162368.9	CMPK1	any_promoter	0.37794	0.31395	1	1	0.24945
chr1	47813612	47813627	HNF1A_MA0046.2	8.84371	+	chr1	47813474	47813708	cc_3	gene	47799468	47844511	+	center	8398	PeakInsideFeature	NA	ENSG00000162368.9	CMPK1	any_internal	0.04107	0.05792	0	0	-0.32745
chr1	47987211	47987226	HNF1A_MA0046.2	9.43641	-	chr1	47986776	47987274	cc_1,cc_3	gene	47968175	47968311	+	end	18714	Downstream	NA	ENSG00000221346.1	AL356458.1	distal_enhancer	0.04484	0.01864	0	0	0.67763
chr1	47999601	47999616	HNF1A_MA0046.2	7.17047	+	chr1	47998684	48000439	cc_1,cc_3	gene	48015867	48016425	+	start	16306	Upstream	NA	ENSG00000227883.1	ATP6V0E1P4	distal_enhancer	0.04769	0.02038	0	0	0.67895
chr1	48024535	48024550	HNF1A_MA0046.2	6.45513	+	chr1	48024353	48025137	cc_1,cc_3	gene	48015867	48016425	+	end	8320	Downstream	NA	ENSG00000227883.1	ATP6V0E1P4	distal_enhancer	0.02415	0.01444	0	0	0.31708
chr1	48026156	48026171	HNF1A_MA0046.2	8.81313	-	chr1	48025604	48026528	cc_1,cc_3	gene	48015867	48016425	+	end	9641	Downstream	NA	ENSG00000227883.1	ATP6V0E1P4	distal_enhancer	0.24291	0.21398	1	1	0.16482
chr1	48035706	48035721	HNF1A_MA0046.2	6.4599	+	chr1	48035315	48035898	cc_1,cc_3	gene	48015867	48016425	+	end	19181	Downstream	NA	ENSG00000227883.1	ATP6V0E1P4	distal_enhancer	0.23351	0.15058	1	0	0.55793
chr1	48125247	48125262	HNF1A_MA0046.2	9.9173	+	chr1	48124370	48125375	cc_1,cc_3	gene	48154134	48169055	+	start	29262	Upstream	NA	ENSG00000227947.1	RP11-543D5.1	distal_enhancer	0.06511	0.10235	0	0	-0.49875
chr1	48128811	48128826	HNF1A_MA0046.2	6.7811	+	chr1	48128562	48129269	cc_1,cc_3	gene	48154134	48169055	+	start	25219	Upstream	NA	ENSG00000227947.1	RP11-543D5.1	distal_enhancer	0.08425	0.11546	0	0	-0.36234
chr1	48169551	48169566	HNF1A_MA0046.2	8.53431	+	chr1	48168845	48169912	cc_1,cc_3	gene	48154134	48169055	+	end	323	OverlapEnd	NA	ENSG00000227947.1	RP11-543D5.1	any_internal	0.01365	0.00927	0	0	0.17322
chr1	48198391	48198406	HNF1A_MA0046.2	11.88621	-	chr1	48197523	48198639	cc_1,cc_3	gene	48226199	48462567	-	end	28118	Downstream	NA	ENSG00000269113.3	TRABD2B	distal_enhancer	0.14691	0.12199	0	0	0.22585
chr1	48204704	48204719	HNF1A_MA0046.2	6.37891	-	chr1	48204121	48204761	cc_1,cc_3	gene	48226199	48462567	-	end	21758	Downstream	NA	ENSG00000269113.3	TRABD2B	distal_enhancer	0.03654	0.0488	0	0	-0.26185
chr1	48263230	48263245	HNF1A_MA0046.2	6.81003	+	chr1	48263030	48263900	cc_1,cc_3	gene	48226199	48462567	-	end	37266	PeakInsideFeature	NA	ENSG00000269113.3	TRABD2B	any_internal	0.0658	0.09295	0	0	-0.37718
chr1	48306230	48306245	HNF1A_MA0046.2	9.04804	+	chr1	48305754	48306821	cc_1,cc_3	gene	48226199	48462567	-	center	38096	PeakInsideFeature	NA	ENSG00000269113.3	TRABD2B	any_internal	0.24848	0.2443	1	1	0.02222
chr1	48331722	48331737	HNF1A_MA0046.2	7.29603	-	chr1	48331321	48332577	cc_1,cc_3	gene	48226199	48462567	-	center	12434	PeakInsideFeature	NA	ENSG00000269113.3	TRABD2B	any_internal	0.44946	0.54269	1	1	-0.25879
chr1	48338777	48338792	HNF1A_MA0046.2	14.3595	+	chr1	48338728	48338950	cc_3	gene	48226199	48462567	-	center	5544	PeakInsideFeature	NA	ENSG00000269113.3	TRABD2B	any_internal	0.08301	0.13984	0	0	-0.60961
chr1	48338793	48338808	HNF1A_MA0046.2	15.15096	+	chr1	48338728	48338950	cc_3	gene	48226199	48462567	-	center	5544	PeakInsideFeature	NA	ENSG00000269113.3	TRABD2B	any_internal	0.07622	0.13535	0	0	-0.6634
chr1	48342127	48342142	HNF1A_MA0046.2	11.46678	+	chr1	48341457	48342549	cc_1,cc_3	gene	48226199	48462567	-	center	2380	PeakInsideFeature	NA	ENSG00000269113.3	TRABD2B	any_internal	0.97808	1.3147	1	1	-0.41745
chr1	48399773	48399788	HNF1A_MA0046.2	7.32157	-	chr1	48399210	48400840	cc_1,cc_3	gene	48226199	48462567	-	center	55642	PeakInsideFeature	NA	ENSG00000269113.3	TRABD2B	any_internal	0.0434	0.05878	0	0	-0.29237
chr1	48407657	48407672	HNF1A_MA0046.2	7.75211	+	chr1	48406064	48408269	cc_1,cc_3	gene	48226199	48462567	-	start	55401	PeakInsideFeature	NA	ENSG00000269113.3	TRABD2B	any_internal	0.32061	0.39277	1	1	-0.27352
chr1	48414012	48414027	HNF1A_MA0046.2	8.48566	+	chr1	48413807	48414154	cc_1,cc_3	gene	48226199	48462567	-	start	48587	PeakInsideFeature	NA	ENSG00000269113.3	TRABD2B	any_internal	0.13901	0.21558	0	1	-0.55256
chr1	48414107	48414122	HNF1A_MA0046.2	7.00923	-	chr1	48413807	48414154	cc_1,cc_3	gene	48226199	48462567	-	start	48587	PeakInsideFeature	NA	ENSG00000269113.3	TRABD2B	any_internal	0.05008	0.11713	0	0	-0.92014
chr1	48428716	48428731	HNF1A_MA0046.2	6.49196	+	chr1	48428243	48429939	cc_1,cc_3	gene	48226199	48462567	-	start	33476	PeakInsideFeature	NA	ENSG00000269113.3	TRABD2B	any_internal	0.03248	0.07288	0	0	-0.76731
chr1	48429301	48429316	HNF1A_MA0046.2	10.38233	-	chr1	48428243	48429939	cc_1,cc_3	gene	48226199	48462567	-	start	33476	PeakInsideFeature	NA	ENSG00000269113.3	TRABD2B	any_internal	0.2616	0.5289	1	1	-0.95044
chr1	48445645	48445660	HNF1A_MA0046.2	9.66387	+	chr1	48445471	48446020	cc_3	gene	48226199	48462567	-	start	16822	PeakInsideFeature	NA	ENSG00000269113.3	TRABD2B	any_internal	0.04507	0.05088	0	0	-0.11482
chr1	48447398	48447413	HNF1A_MA0046.2	10.18112	-	chr1	48447241	48447553	cc_3	gene	48226199	48462567	-	start	15170	PeakInsideFeature	NA	ENSG00000269113.3	TRABD2B	any_internal	0.02786	0.02455	0	0	0.09318
chr1	48459096	48459111	HNF1A_MA0046.2	7.15772	+	chr1	48458381	48459602	cc_1,cc_3	gene	48226199	48462567	-	start	3576	PeakInsideFeature	NA	ENSG00000269113.3	TRABD2B	any_internal	0.51729	0.76831	1	1	-0.54877
chr1	48502587	48502602	HNF1A_MA0046.2	6.94945	-	chr1	48502224	48502761	cc_1,cc_3	gene	48519216	48532873	+	start	16724	Upstream	NA	ENSG00000226133.1	RP4-683M8.2	distal_enhancer	0.08445	0.04021	0	0	0.74655
chr1	48522118	48522133	HNF1A_MA0046.2	9.15997	-	chr1	48521534	48522169	cc_1,cc_3	gene	48519216	48532873	+	start	2635	PeakInsideFeature	NA	ENSG00000226133.1	RP4-683M8.2	any_internal	0.09539	0.09643	0	0	-0.0124
chr1	48528208	48528223	HNF1A_MA0046.2	8.97049	-	chr1	48527470	48528460	cc_1,cc_3	gene	48519216	48532873	+	center	1921	PeakInsideFeature	NA	ENSG00000226133.1	RP4-683M8.2	any_internal	0.64592	0.76248	1	1	-0.23108
chr1	48528250	48528265	HNF1A_MA0046.2	9.23552	-	chr1	48527470	48528460	cc_1,cc_3	gene	48519216	48532873	+	center	1921	PeakInsideFeature	NA	ENSG00000226133.1	RP4-683M8.2	any_internal	0.83856	1.15774	1	1	-0.45374
chr1	48532661	48532676	HNF1A_MA0046.2	8.90898	-	chr1	48532521	48533124	cc_1,cc_3	gene	48519216	48532873	+	end	51	OverlapEnd	NA	ENSG00000226133.1	RP4-683M8.2	any_internal	0.24564	0.30498	1	1	-0.28594
chr1	48535802	48535817	HNF1A_MA0046.2	6.52189	+	chr1	48535269	48536533	cc_1,cc_3	gene	48519216	48532873	+	end	3028	Downstream	NA	ENSG00000226133.1	RP4-683M8.2	distal_enhancer	0.33013	0.44366	1	1	-0.40013
chr1	48537332	48537347	HNF1A_MA0046.2	6.61132	-	chr1	48537123	48537445	cc_3	gene	48519216	48532873	+	end	4411	Downstream	NA	ENSG00000226133.1	RP4-683M8.2	distal_enhancer	0.06389	0.11427	0	0	-0.64742
chr1	48559039	48559054	HNF1A_MA0046.2	6.8081	-	chr1	48558680	48560196	cc_1,cc_3	gene	48569305	48569878	+	start	9867	Upstream	NA	ENSG00000269709.1	AL109659.1	any_promoter	0.03777	0.06687	0	0	-0.54906
chr1	48575423	48575438	HNF1A_MA0046.2	8.39894	-	chr1	48574932	48575645	cc_1,cc_3	gene	48561763	48648100	-	end	13525	PeakInsideFeature	NA	ENSG00000242267.2	SKINTL	any_internal	0.04642	0.05704	0	0	-0.19984
chr1	48640457	48640472	HNF1A_MA0046.2	8.94106	-	chr1	48640369	48640749	cc_3	gene	48561763	48648100	-	start	7541	PeakInsideFeature	NA	ENSG00000242267.2	SKINTL	any_internal	0.03652	0.05352	0	0	-0.35169
chr1	48652532	48652547	HNF1A_MA0046.2	8.71433	+	chr1	48651951	48652860	cc_1,cc_3	gene	48561763	48648100	-	start	4305	Upstream	NA	ENSG00000242267.2	SKINTL	any_promoter	0.04109	0.05795	0	0	-0.32753
chr1	48669233	48669248	HNF1A_MA0046.2	7.24778	-	chr1	48669036	48669274	cc_3	gene	48671636	48672515	+	start	2481	Upstream	NA	ENSG00000223720.1	RP5-1024N4.2	any_promoter	0.05068	0.06196	0	0	-0.20029
chr1	48688334	48688349	HNF1A_MA0046.2	9.83162	-	chr1	48687828	48689264	cc_1,cc_3	gene	48688356	48714316	+	start	190	OverlapStart	NA	ENSG00000117834.8	SLC5A9	any_promoter	0.51329	0.61462	1	1	-0.2488
chr1	48720148	48720163	HNF1A_MA0046.2	8.39705	-	chr1	48719791	48720304	cc_1,cc_3	gene	48688356	48714316	+	end	5731	Downstream	NA	ENSG00000117834.8	SLC5A9	distal_enhancer	0.14725	0.23298	0	1	-0.58258
chr1	48935873	48935888	HNF1A_MA0046.2	6.65949	+	chr1	48935782	48936925	cc_1,cc_3	gene	48761043	48937845	-	start	1492	PeakInsideFeature	NA	ENSG00000132122.7	SPATA6	any_internal	0.43509	0.28298	1	1	0.57898
chr1	48948116	48948131	HNF1A_MA0046.2	6.5162	-	chr1	48947907	48948184	cc_3	gene	48761043	48937845	-	start	10200	Upstream	NA	ENSG00000132122.7	SPATA6	distal_enhancer	0.02852	0.01943	0	0	0.2682
chr1	48989234	48989249	HNF1A_MA0046.2	8.20846	+	chr1	48989018	48989562	cc_3	gene	48998526	50489585	-	end	9236	Downstream	NA	ENSG00000186094.12	AGBL4	distal_enhancer	0.0318	0.05143	0	0	-0.42784
chr1	48989254	48989269	HNF1A_MA0046.2	8.95492	+	chr1	48989018	48989562	cc_3	gene	48998526	50489585	-	end	9236	Downstream	NA	ENSG00000186094.12	AGBL4	distal_enhancer	0.0324	0.05143	0	0	-0.4127
chr1	49030784	49030799	HNF1A_MA0046.2	7.71252	+	chr1	49030527	49030936	cc_3	gene	48998526	50489585	-	end	32205	PeakInsideFeature	NA	ENSG00000186094.12	AGBL4	any_internal	0.02284	0.01629	0	0	0.21213
chr1	49144518	49144533	HNF1A_MA0046.2	7.63334	+	chr1	49144332	49145101	cc_1,cc_3	gene	48998526	50489585	-	end	146190	PeakInsideFeature	NA	ENSG00000186094.12	AGBL4	any_internal	0.09415	0.08366	0	0	0.13288
chr1	49167328	49167343	HNF1A_MA0046.2	8.66097	-	chr1	49166691	49167902	cc_1,cc_3	gene	48998526	50489585	-	end	168770	PeakInsideFeature	NA	ENSG00000186094.12	AGBL4	any_internal	0.07087	0.09038	0	0	-0.26708
chr1	49167347	49167362	HNF1A_MA0046.2	7.40164	+	chr1	49166691	49167902	cc_1,cc_3	gene	48998526	50489585	-	end	168770	PeakInsideFeature	NA	ENSG00000186094.12	AGBL4	any_internal	0.08551	0.09038	0	0	-0.06218
chr1	49167367	49167382	HNF1A_MA0046.2	7.39692	-	chr1	49166691	49167902	cc_1,cc_3	gene	48998526	50489585	-	end	168770	PeakInsideFeature	NA	ENSG00000186094.12	AGBL4	any_internal	0.08551	0.08678	0	0	-0.01648
chr1	49167620	49167635	HNF1A_MA0046.2	8.75686	+	chr1	49166691	49167902	cc_1,cc_3	gene	48998526	50489585	-	end	168770	PeakInsideFeature	NA	ENSG00000186094.12	AGBL4	any_internal	0.03299	0.01771	0	0	0.44067
chr1	49186654	49186669	HNF1A_MA0046.2	6.55165	-	chr1	49186528	49186847	cc_1,cc_3	gene	48998526	50489585	-	end	188161	PeakInsideFeature	NA	ENSG00000186094.12	AGBL4	any_internal	0.0947	0.04472	0	0	0.77924
chr1	49191778	49191793	HNF1A_MA0046.2	8.16891	+	chr1	49191121	49193033	cc_1,cc_3	gene	48998526	50489585	-	end	193551	PeakInsideFeature	NA	ENSG00000186094.12	AGBL4	any_internal	0.06425	0.03057	0	0	0.68293
chr1	49192461	49192476	HNF1A_MA0046.2	7.4155	+	chr1	49191121	49193033	cc_1,cc_3	gene	48998526	50489585	-	end	193551	PeakInsideFeature	NA	ENSG00000186094.12	AGBL4	any_internal	0.03963	0.02058	0	0	0.50322
chr1	49235243	49235258	HNF1A_MA0046.2	7.00682	-	chr1	49234743	49235425	cc_1,cc_3	gene	49193194	49242641	-	start	7557	PeakInsideFeature	NA	ENSG00000162373.8	BEND5	any_internal	0.10381	0.08924	0	0	0.17309
chr1	49238113	49238128	HNF1A_MA0046.2	8.26291	-	chr1	49237771	49238263	cc_1,cc_3	gene	49193194	49242641	-	start	4624	PeakInsideFeature	NA	ENSG00000162373.8	BEND5	any_internal	0.14813	0.17691	0	0	-0.22178
chr1	49288816	49288831	HNF1A_MA0046.2	9.21956	-	chr1	49288409	49289415	cc_1,cc_3	gene	48998526	50489585	-	end	290386	PeakInsideFeature	NA	ENSG00000186094.12	AGBL4	any_internal	0.02923	0.0498	0	0	-0.46349
chr1	49288982	49288997	HNF1A_MA0046.2	7.50771	+	chr1	49288409	49289415	cc_1,cc_3	gene	48998526	50489585	-	end	290386	PeakInsideFeature	NA	ENSG00000186094.12	AGBL4	any_internal	0.7152	0.8178	1	1	-0.18726
chr1	49353611	49353626	HNF1A_MA0046.2	6.37851	+	chr1	49353173	49353626	cc_1	gene	48998526	50489585	-	end	354873	PeakInsideFeature	NA	ENSG00000186094.12	AGBL4	any_internal	0.02436	0.01271	0	0	0.38783
chr1	49381817	49381832	HNF1A_MA0046.2	9.43454	+	chr1	49381667	49382471	cc_1,cc_3	gene	48998526	50489585	-	center	361986	PeakInsideFeature	NA	ENSG00000186094.12	AGBL4	any_internal	0.0357	0.02422	0	0	0.30211
chr1	49421597	49421612	HNF1A_MA0046.2	14.47776	+	chr1	49421471	49421827	cc_1,cc_3	gene	48998526	50489585	-	center	322406	PeakInsideFeature	NA	ENSG00000186094.12	AGBL4	any_internal	0.09139	0.10148	0	0	-0.11988
chr1	49478575	49478590	HNF1A_MA0046.2	6.61839	+	chr1	49478335	49478805	cc_1	gene	48998526	50489585	-	center	265485	PeakInsideFeature	NA	ENSG00000186094.12	AGBL4	any_internal	0.02046	0.00813	0	0	0.45572
chr1	49577878	49577893	HNF1A_MA0046.2	7.11492	-	chr1	49577611	49578136	cc_1,cc_3	gene	49513987	49653257	+	center	5749	PeakInsideFeature	NA	ENSG00000229846.1	RP11-141A19.1	any_internal	0.02929	0.0123	0	0	0.54076
chr1	49665419	49665434	HNF1A_MA0046.2	11.77737	-	chr1	49665084	49665880	cc_1,cc_3	gene	48998526	50489585	-	center	78573	PeakInsideFeature	NA	ENSG00000186094.12	AGBL4	any_internal	0.40112	0.48992	1	1	-0.27305
chr1	49695393	49695408	HNF1A_MA0046.2	7.73496	+	chr1	49694582	49695886	cc_1,cc_3	gene	48998526	50489585	-	center	48821	PeakInsideFeature	NA	ENSG00000186094.12	AGBL4	any_internal	0.58034	0.78253	1	1	-0.41573
chr1	49722828	49722843	HNF1A_MA0046.2	8.87156	+	chr1	49722824	49723628	cc_1,cc_3	gene	49723082	49734957	+	start	144	OverlapStart	NA	ENSG00000230114.1	RP11-141A19.2	any_promoter	0.0113	0.01116	0	0	0.00557
chr1	50564335	50564350	HNF1A_MA0046.2	8.82523	+	chr1	50564019	50564730	cc_1,cc_3	gene	50513685	50669458	+	center	27197	PeakInsideFeature	NA	ENSG00000162374.12	ELAVL4	any_internal	0.05625	0.16848	0	0	-1.2511
chr1	50645472	50645487	HNF1A_MA0046.2	6.97518	+	chr1	50645200	50645680	cc_1,cc_3	gene	50639977	50641540	-	start	3900	Upstream	NA	ENSG00000237337.1	RP11-567C20.2	any_promoter	0.05143	0.09172	0	0	-0.61043
chr1	50645500	50645515	HNF1A_MA0046.2	14.88709	+	chr1	50645200	50645680	cc_1,cc_3	gene	50639977	50641540	-	start	3900	Upstream	NA	ENSG00000237337.1	RP11-567C20.2	any_promoter	0.067	0.1347	0	0	-0.79524
chr1	50993074	50993089	HNF1A_MA0046.2	12.76856	+	chr1	50992825	50993795	cc_1,cc_3	gene	50905149	51425935	-	end	88161	PeakInsideFeature	NA	ENSG00000185104.15	FAF1	any_internal	0.03234	0.12015	0	0	-1.33898
chr1	50993179	50993194	HNF1A_MA0046.2	7.19108	-	chr1	50992825	50993795	cc_1,cc_3	gene	50905149	51425935	-	end	88161	PeakInsideFeature	NA	ENSG00000185104.15	FAF1	any_internal	0.02947	0.09536	0	0	-1.14292
chr1	51002299	51002314	HNF1A_MA0046.2	8.8089	+	chr1	51002138	51002338	cc_3	gene	50905149	51425935	-	end	97089	PeakInsideFeature	NA	ENSG00000185104.15	FAF1	any_internal	0.03298	0.02881	0	0	0.10756
chr1	51069556	51069571	HNF1A_MA0046.2	8.44062	+	chr1	51069314	51069895	cc_1	gene	50905149	51425935	-	center	95938	PeakInsideFeature	NA	ENSG00000185104.15	FAF1	any_internal	0.0333	0.01775	0	0	0.44701
chr1	51109820	51109835	HNF1A_MA0046.2	8.27384	-	chr1	51109407	51110644	cc_1,cc_3	gene	50905149	51425935	-	center	55517	PeakInsideFeature	NA	ENSG00000185104.15	FAF1	any_internal	0.03107	0.06654	0	0	-0.70655
chr1	51111028	51111043	HNF1A_MA0046.2	6.67198	-	chr1	51110877	51111212	cc_3	gene	50905149	51425935	-	center	54498	PeakInsideFeature	NA	ENSG00000185104.15	FAF1	any_internal	0.04161	0.036	0	0	0.12681
chr1	51134577	51134592	HNF1A_MA0046.2	7.18222	+	chr1	51134047	51134812	cc_3	gene	50905149	51425935	-	center	31113	PeakInsideFeature	NA	ENSG00000185104.15	FAF1	any_internal	0.03934	0.03445	0	0	0.11392
chr1	51151424	51151439	HNF1A_MA0046.2	10.77799	+	chr1	51151259	51151552	cc_3	gene	50905149	51425935	-	center	14137	PeakInsideFeature	NA	ENSG00000185104.15	FAF1	any_internal	0.01828	0.02123	0	0	-0.095
chr1	51163709	51163724	HNF1A_MA0046.2	7.55397	-	chr1	51163518	51164204	cc_1,cc_3	gene	50905149	51425935	-	center	1681	PeakInsideFeature	NA	ENSG00000185104.15	FAF1	any_internal	0.02097	0.01492	0	0	0.20328
chr1	51163902	51163917	HNF1A_MA0046.2	10.56986	+	chr1	51163518	51164204	cc_1,cc_3	gene	50905149	51425935	-	center	1681	PeakInsideFeature	NA	ENSG00000185104.15	FAF1	any_internal	0.0618	0.06088	0	0	0.01536
chr1	51164028	51164043	HNF1A_MA0046.2	8.62507	-	chr1	51163518	51164204	cc_1,cc_3	gene	50905149	51425935	-	center	1681	PeakInsideFeature	NA	ENSG00000185104.15	FAF1	any_internal	0.05022	0.04172	0	0	0.17284
chr1	51169793	51169808	HNF1A_MA0046.2	8.05139	+	chr1	51169777	51170035	cc_3	gene	50905149	51425935	-	center	4364	PeakInsideFeature	NA	ENSG00000185104.15	FAF1	any_internal	0.02128	0.02079	0	0	0.01534
chr1	51203164	51203179	HNF1A_MA0046.2	6.9668	+	chr1	51202974	51203224	cc_3	gene	50905149	51425935	-	center	37557	PeakInsideFeature	NA	ENSG00000185104.15	FAF1	any_internal	0.02445	0.02335	0	0	0.03241
chr1	51208389	51208404	HNF1A_MA0046.2	9.04029	+	chr1	51207854	51208567	cc_3	gene	51215967	51216025	+	start	7757	Upstream	NA	ENSG00000252825.1	RNU6-1253P	any_promoter	0.0242	0.04561	0	0	-0.52066
chr1	51208442	51208457	HNF1A_MA0046.2	6.41839	-	chr1	51207854	51208567	cc_3	gene	51215967	51216025	+	start	7757	Upstream	NA	ENSG00000252825.1	RNU6-1253P	any_promoter	0.03313	0.04088	0	0	-0.18038
chr1	51215160	51215175	HNF1A_MA0046.2	6.39744	-	chr1	51214871	51215438	cc_3	gene	51215967	51216025	+	start	813	Upstream	NA	ENSG00000252825.1	RNU6-1253P	any_promoter	0.03592	0.03173	0	0	0.10269
chr1	51215301	51215316	HNF1A_MA0046.2	10.00057	-	chr1	51214871	51215438	cc_3	gene	51215967	51216025	+	start	813	Upstream	NA	ENSG00000252825.1	RNU6-1253P	any_promoter	0.02868	0.04471	0	0	-0.3766
chr1	51292981	51292996	HNF1A_MA0046.2	8.94106	-	chr1	51292887	51293224	cc_3	gene	50905149	51425935	-	center	127513	PeakInsideFeature	NA	ENSG00000185104.15	FAF1	any_internal	0.03518	0.08627	0	0	-0.88602
chr1	51295441	51295456	HNF1A_MA0046.2	7.68408	-	chr1	51294709	51295771	cc_1,cc_3	gene	50905149	51425935	-	center	129698	PeakInsideFeature	NA	ENSG00000185104.15	FAF1	any_internal	0.03172	0.05409	0	0	-0.47919
chr1	51307988	51308003	HNF1A_MA0046.2	7.5572	-	chr1	51307477	51308326	cc_1,cc_3	gene	51312139	51312509	+	start	4238	Upstream	NA	ENSG00000237130.1	MRPS6P2	any_promoter	0.02583	0.04021	0	0	-0.35902
chr1	51308005	51308020	HNF1A_MA0046.2	7.2038	+	chr1	51307477	51308326	cc_1,cc_3	gene	51312139	51312509	+	start	4238	Upstream	NA	ENSG00000237130.1	MRPS6P2	any_promoter	0.01957	0.02764	0	0	-0.23978
chr1	51319295	51319310	HNF1A_MA0046.2	9.8329	-	chr1	51318402	51319446	cc_1,cc_3	gene	50905149	51425935	-	start	107011	PeakInsideFeature	NA	ENSG00000185104.15	FAF1	any_internal	0.05488	0.09851	0	0	-0.62832
chr1	51339382	51339397	HNF1A_MA0046.2	12.49051	-	chr1	51339035	51339734	cc_1,cc_3	gene	50905149	51425935	-	start	86551	PeakInsideFeature	NA	ENSG00000185104.15	FAF1	any_internal	0.23436	0.37804	1	1	-0.63584
chr1	51347124	51347139	HNF1A_MA0046.2	6.48546	-	chr1	51346975	51347195	cc_3	gene	50905149	51425935	-	start	78850	PeakInsideFeature	NA	ENSG00000185104.15	FAF1	any_internal	0.02807	0.02505	0	0	0.08442
chr1	51418745	51418760	HNF1A_MA0046.2	8.94106	-	chr1	51418421	51418981	cc_1,cc_3	gene	51426416	51440305	+	start	7715	Upstream	NA	ENSG00000123080.6	CDKN2C	any_promoter	0.04593	0.05989	0	0	-0.25899
chr1	51657928	51657943	HNF1A_MA0046.2	8.50206	-	chr1	51657923	51658205	cc_1,cc_3	gene	51656554	51656630	+	end	1434	Downstream	NA	ENSG00000221492.1	AL162430.1	distal_enhancer	0.02028	0.0293	0	0	-0.26175
chr1	51701063	51701078	HNF1A_MA0046.2	8.61975	+	chr1	51700643	51703024	cc_1,cc_3	gene	51701942	51739127	+	start	109	OverlapStart	NA	ENSG00000123091.4	RNF11	any_promoter	0.16808	0.23469	0	1	-0.42747
chr1	51749773	51749788	HNF1A_MA0046.2	6.47629	+	chr1	51749657	51750592	cc_1,cc_3	gene	51752929	51810788	-	end	2805	Downstream	NA	ENSG00000085831.11	TTC39A	distal_enhancer	0.08879	0.13607	0	0	-0.50108
chr1	51749838	51749853	HNF1A_MA0046.2	8.80115	-	chr1	51749657	51750592	cc_1,cc_3	gene	51752929	51810788	-	end	2805	Downstream	NA	ENSG00000085831.11	TTC39A	distal_enhancer	0.24903	0.19785	1	0	0.29819
chr1	51771304	51771319	HNF1A_MA0046.2	10.10661	+	chr1	51770606	51771818	cc_1,cc_3	gene	51752929	51810788	-	center	10646	PeakInsideFeature	NA	ENSG00000085831.11	TTC39A	any_internal	0.58131	0.86902	1	1	-0.5602
chr1	51780058	51780073	HNF1A_MA0046.2	8.16467	-	chr1	51779202	51780875	cc_1,cc_3	gene	51752929	51810788	-	center	1820	PeakInsideFeature	NA	ENSG00000085831.11	TTC39A	any_internal	0.66152	0.81354	1	1	-0.28855
chr1	51782617	51782632	HNF1A_MA0046.2	6.74583	-	chr1	51781949	51782793	cc_1,cc_3	gene	51752929	51810788	-	center	513	PeakInsideFeature	NA	ENSG00000085831.11	TTC39A	any_internal	0.19511	0.19479	0	0	0.0021
chr1	51790195	51790210	HNF1A_MA0046.2	8.50206	-	chr1	51789933	51790392	cc_1,cc_3	gene	51795325	51800996	+	start	5163	Upstream	NA	ENSG00000261664.1	RP11-275F13.1	any_promoter	0.11101	0.13915	0	0	-0.27119
chr1	51801843	51801858	HNF1A_MA0046.2	10.32348	+	chr1	51801711	51802443	cc_1,cc_3	gene	51752929	51810788	-	start	8711	PeakInsideFeature	NA	ENSG00000085831.11	TTC39A	any_internal	0.06361	0.13099	0	0	-0.81547
chr1	51899534	51899549	HNF1A_MA0046.2	7.93409	+	chr1	51899131	51899963	cc_1,cc_3	gene	51819934	51985000	-	center	2920	PeakInsideFeature	NA	ENSG00000085832.12	EPS15	any_internal	0.08619	0.11848	0	0	-0.36764
chr1	51938039	51938054	HNF1A_MA0046.2	9.23618	+	chr1	51937758	51938297	cc_3	gene	51819934	51985000	-	center	35560	PeakInsideFeature	NA	ENSG00000085832.12	EPS15	any_internal	0.01657	0.01908	0	0	-0.08446
chr1	51954497	51954512	HNF1A_MA0046.2	7.76977	-	chr1	51954328	51954590	cc_3	gene	51819934	51985000	-	start	30541	PeakInsideFeature	NA	ENSG00000085832.12	EPS15	any_internal	0.01889	0.02184	0	0	-0.09372
chr1	51956352	51956367	HNF1A_MA0046.2	8.10463	+	chr1	51956070	51956424	cc_3	gene	51819934	51985000	-	start	28753	PeakInsideFeature	NA	ENSG00000085832.12	EPS15	any_internal	0.03354	0.0228	0	0	0.29207
chr1	51967105	51967120	HNF1A_MA0046.2	7.48686	-	chr1	51966937	51967488	cc_1,cc_3	gene	51819934	51985000	-	start	17788	PeakInsideFeature	NA	ENSG00000085832.12	EPS15	any_internal	0.03422	0.02433	0	0	0.26331
chr1	52049685	52049700	HNF1A_MA0046.2	8.50206	-	chr1	52049025	52049733	cc_1,cc_3	gene	52027537	52060569	-	center	5326	PeakInsideFeature	NA	ENSG00000227742.1	CALR4P	any_internal	0.02445	0.01816	0	0	0.19601
chr1	52082491	52082506	HNF1A_MA0046.2	9.05493	-	chr1	52082483	52083847	cc_1,cc_3	gene	52042850	52254889	+	start	40315	PeakInsideFeature	NA	ENSG00000117859.14	OSBPL9	any_internal	0.03657	0.04293	0	0	-0.14168
chr1	52093625	52093640	HNF1A_MA0046.2	7.83096	-	chr1	52093378	52093750	cc_1,cc_3	gene	52042850	52254889	+	start	50714	PeakInsideFeature	NA	ENSG00000117859.14	OSBPL9	any_internal	0.08852	0.10834	0	0	-0.23205
chr1	52093684	52093699	HNF1A_MA0046.2	6.53236	-	chr1	52093378	52093750	cc_1,cc_3	gene	52042850	52254889	+	start	50714	PeakInsideFeature	NA	ENSG00000117859.14	OSBPL9	any_internal	0.02834	0.03414	0	0	-0.14875
chr1	52110407	52110422	HNF1A_MA0046.2	6.4823	+	chr1	52110171	52110576	cc_1,cc_3	gene	52042850	52254889	+	center	38496	PeakInsideFeature	NA	ENSG00000117859.14	OSBPL9	any_internal	0.20513	0.15574	0	0	0.34843
chr1	52119143	52119158	HNF1A_MA0046.2	14.61096	+	chr1	52118847	52119657	cc_1,cc_3	gene	52042850	52254889	+	center	29617	PeakInsideFeature	NA	ENSG00000117859.14	OSBPL9	any_internal	0.02324	0.02322	0	0	0.0006
chr1	52144340	52144355	HNF1A_MA0046.2	8.50206	+	chr1	52143658	52144376	cc_1,cc_3	gene	52042850	52254889	+	center	4852	PeakInsideFeature	NA	ENSG00000117859.14	OSBPL9	any_internal	0.01393	0.02914	0	0	-0.47516
chr1	52152441	52152456	HNF1A_MA0046.2	10.67152	+	chr1	52152065	52152534	cc_1,cc_3	gene	52042850	52254889	+	center	3430	PeakInsideFeature	NA	ENSG00000117859.14	OSBPL9	any_internal	0.0342	0.04278	0	0	-0.19507
chr1	52284326	52284341	HNF1A_MA0046.2	6.74071	+	chr1	52284011	52284975	cc_3	gene	52254862	52344477	-	center	15176	PeakInsideFeature	NA	ENSG00000078618.15	NRD1	any_internal	0.04953	0.10157	0	0	-0.76355
chr1	52364270	52364285	HNF1A_MA0046.2	8.05627	+	chr1	52364134	52364354	cc_3	gene	52366591	52366643	-	end	2347	Downstream	NA	ENSG00000265769.1	AL589663.1	distal_enhancer	0.02532	0.01685	0	0	0.26554
chr1	52372131	52372146	HNF1A_MA0046.2	7.3175	-	chr1	52372125	52372328	cc_3	gene	52366591	52366643	-	start	5583	Upstream	NA	ENSG00000265769.1	AL589663.1	any_promoter	0.02882	0.03279	0	0	-0.10256
chr1	52435271	52435286	HNF1A_MA0046.2	8.73759	-	chr1	52434964	52435406	cc_3	gene	52439081	52439207	+	start	3896	Upstream	NA	ENSG00000200839.1	RNA5SP48	any_promoter	0.02047	0.01861	0	0	0.06017
chr1	52472028	52472043	HNF1A_MA0046.2	8.94106	-	chr1	52471723	52472607	cc_1,cc_3	gene	52461411	52461709	+	end	10456	Downstream	NA	ENSG00000264613.1	RN7SL290P	distal_enhancer	0.13099	0.19842	0	0	-0.51813
chr1	52521174	52521189	HNF1A_MA0046.2	8.59893	-	chr1	52520121	52522693	cc_1,cc_3	gene	52521796	52556388	+	start	389	OverlapStart	NA	ENSG00000134717.13	BTF3L4	any_promoter	0.35115	0.32836	1	1	0.09015
chr1	52829253	52829268	HNF1A_MA0046.2	11.79196	+	chr1	52829193	52829397	cc_3	gene	52834348	52834916	+	start	5053	Upstream	NA	ENSG00000224680.4	PLA2G12AP1	any_promoter	0.0717	0.12111	0	0	-0.59515
chr1	52943979	52943994	HNF1A_MA0046.2	7.67492	-	chr1	52943444	52944072	cc_3	gene	52873953	53019159	-	center	2798	PeakInsideFeature	NA	ENSG00000134744.9	ZCCHC11	any_internal	0.00891	0.01246	0	0	-0.14339
chr1	53069638	53069653	HNF1A_MA0046.2	9.69516	-	chr1	53069420	53070295	cc_3	gene	53068043	53074723	+	center	1526	PeakInsideFeature	NA	ENSG00000116157.5	GPX7	any_internal	0.03769	0.05325	0	0	-0.31957
chr1	53078782	53078797	HNF1A_MA0046.2	10.63945	-	chr1	53077632	53079053	cc_1,cc_3	gene	53068043	53074723	+	end	3619	Downstream	NA	ENSG00000116157.5	GPX7	distal_enhancer	0.03603	0.06604	0	0	-0.5765
chr1	53152671	53152686	HNF1A_MA0046.2	10.11586	-	chr1	53151651	53152846	cc_1,cc_3	gene	53152507	53164038	-	end	259	OverlapEnd	NA	ENSG00000162377.4	SELRC1	any_internal	0.04958	0.18057	0	0	-1.462
chr1	53174254	53174269	HNF1A_MA0046.2	11.09768	+	chr1	53173678	53174379	cc_1,cc_3	gene	53174793	53175114	+	start	765	Upstream	NA	ENSG00000233664.1	NDUFS5P3	any_promoter	0.02218	0.02677	0	0	-0.13377
chr1	53191820	53191835	HNF1A_MA0046.2	6.7341	+	chr1	53191641	53193066	cc_1,cc_3	gene	53192125	53293014	+	start	228	OverlapStart	NA	ENSG00000162378.8	ZYG11B	any_promoter	0.09635	0.1039	0	0	-0.08703
chr1	53202858	53202873	HNF1A_MA0046.2	9.2839	-	chr1	53202488	53203790	cc_3	gene	53192125	53293014	+	start	11014	PeakInsideFeature	NA	ENSG00000162378.8	ZYG11B	any_internal	0.05443	0.13952	0	0	-1.04992
chr1	53235256	53235271	HNF1A_MA0046.2	6.31531	-	chr1	53235153	53235634	cc_3	gene	53192125	53293014	+	center	7176	PeakInsideFeature	NA	ENSG00000162378.8	ZYG11B	any_internal	0.02102	0.0146	0	0	0.21644
chr1	53235481	53235496	HNF1A_MA0046.2	7.3626	-	chr1	53235153	53235634	cc_3	gene	53192125	53293014	+	center	7176	PeakInsideFeature	NA	ENSG00000162378.8	ZYG11B	any_internal	0.0183	0.01766	0	0	0.02145
chr1	53258824	53258839	HNF1A_MA0046.2	7.47609	-	chr1	53258689	53259029	cc_3	gene	53192125	53293014	+	center	16290	PeakInsideFeature	NA	ENSG00000162378.8	ZYG11B	any_internal	0.01837	0.02083	0	0	-0.07948
chr1	53269968	53269983	HNF1A_MA0046.2	11.97474	-	chr1	53269578	53270344	cc_1,cc_3	gene	53270779	53270884	-	start	923	Downstream	NA	ENSG00000206627.1	RNU6-969P	any_promoter	0.07469	0.27619	0	1	-1.59455
chr1	53421236	53421251	HNF1A_MA0046.2	8.15919	+	chr1	53420810	53421815	cc_1,cc_3	gene	53392900	53517375	+	start	28412	PeakInsideFeature	NA	ENSG00000116171.12	SCP2	any_internal	0.13905	0.22493	0	1	-0.6072
chr1	53421695	53421710	HNF1A_MA0046.2	8.85299	+	chr1	53420810	53421815	cc_1,cc_3	gene	53392900	53517375	+	start	28412	PeakInsideFeature	NA	ENSG00000116171.12	SCP2	any_internal	0.01507	0.0193	0	0	-0.14457
chr1	53611657	53611672	HNF1A_MA0046.2	11.79315	-	chr1	53611310	53613340	cc_1,cc_3	gene	53552854	53608289	-	start	4036	Upstream	NA	ENSG00000162383.7	SLC1A7	any_promoter	1.26545	1.42929	1	1	-0.17243
chr1	53612648	53612663	HNF1A_MA0046.2	6.35661	-	chr1	53611310	53613340	cc_1,cc_3	gene	53552854	53608289	-	start	4036	Upstream	NA	ENSG00000162383.7	SLC1A7	any_promoter	0.07288	0.09617	0	0	-0.30777
chr1	53613179	53613194	HNF1A_MA0046.2	7.93799	-	chr1	53611310	53613340	cc_1,cc_3	gene	53552854	53608289	-	start	4036	Upstream	NA	ENSG00000162383.7	SLC1A7	any_promoter	0.09615	0.21971	0	1	-1.0139
chr1	53628267	53628282	HNF1A_MA0046.2	11.24844	+	chr1	53628259	53628602	cc_3	gene	53552854	53608289	-	start	20141	Upstream	NA	ENSG00000162383.7	SLC1A7	distal_enhancer	0.03667	0.02067	0	0	0.43281
chr1	53663370	53663385	HNF1A_MA0046.2	8.20249	-	chr1	53661100	53663688	cc_1,cc_3	gene	53662100	53679869	+	start	294	OverlapStart	NA	ENSG00000157184.5	CPT2	any_promoter	0.09725	0.1186	0	0	-0.23211
chr1	53685837	53685852	HNF1A_MA0046.2	6.75325	-	chr1	53685417	53686897	cc_1,cc_3	gene	53679770	53686289	-	start	132	OverlapStart	NA	ENSG00000162384.9	C1orf123	any_promoter	0.73816	0.87614	1	1	-0.23975
chr1	53694688	53694703	HNF1A_MA0046.2	9.82538	+	chr1	53694663	53695037	cc_3	gene	53679770	53686289	-	start	8561	Upstream	NA	ENSG00000162384.9	C1orf123	any_promoter	0.02955	0.04671	0	0	-0.3942
chr1	53703685	53703700	HNF1A_MA0046.2	7.40624	-	chr1	53703431	53705117	cc_1,cc_3	gene	53704281	53708455	+	start	7	OverlapStart	NA	ENSG00000226754.1	RP5-1024G6.5	any_promoter	0.03831	0.0439	0	0	-0.12196
chr1	53771960	53771975	HNF1A_MA0046.2	6.46021	+	chr1	53771353	53772180	cc_1,cc_3	gene	53770207	53773134	+	center	96	PeakInsideFeature	NA	ENSG00000232762.1	RP4-784A16.4	any_internal	0.03751	0.03158	0	0	0.14364
chr1	53791526	53791541	HNF1A_MA0046.2	6.4938	+	chr1	53791384	53792625	cc_1,cc_3	gene	53793904	53802181	+	start	1900	Upstream	NA	ENSG00000225675.2	RP4-784A16.5	any_promoter	0.16385	0.12701	0	0	0.31296
chr1	54008046	54008061	HNF1A_MA0046.2	6.43348	-	chr1	54007491	54008694	cc_1,cc_3	gene	53971909	54199877	-	end	36183	PeakInsideFeature	NA	ENSG00000174332.3	GLIS1	any_internal	0.83627	1.03015	1	1	-0.29289
chr1	54008135	54008150	HNF1A_MA0046.2	7.28374	+	chr1	54007491	54008694	cc_1,cc_3	gene	53971909	54199877	-	end	36183	PeakInsideFeature	NA	ENSG00000174332.3	GLIS1	any_internal	1.18015	1.27803	1	1	-0.11265
chr1	54009885	54009900	HNF1A_MA0046.2	7.65872	+	chr1	54009537	54010172	cc_3	gene	53971909	54199877	-	end	37945	PeakInsideFeature	NA	ENSG00000174332.3	GLIS1	any_internal	0.08947	0.12823	0	0	-0.42053
chr1	54069821	54069836	HNF1A_MA0046.2	6.56307	-	chr1	54069817	54070384	cc_1,cc_3	gene	53971909	54199877	-	center	15793	PeakInsideFeature	NA	ENSG00000174332.3	GLIS1	any_internal	0.0339	0.03238	0	0	0.03768
chr1	54097848	54097863	HNF1A_MA0046.2	6.49798	+	chr1	54097815	54098028	cc_1	gene	53971909	54199877	-	center	12028	PeakInsideFeature	NA	ENSG00000174332.3	GLIS1	any_internal	0.03498	0.01942	0	0	0.43275
chr1	54105135	54105150	HNF1A_MA0046.2	8.37055	+	chr1	54104790	54105362	cc_3	gene	53971909	54199877	-	center	19183	PeakInsideFeature	NA	ENSG00000174332.3	GLIS1	any_internal	0.03529	0.043	0	0	-0.17345
chr1	54151123	54151138	HNF1A_MA0046.2	6.36915	-	chr1	54150527	54151697	cc_1,cc_3	gene	53971909	54199877	-	start	48765	PeakInsideFeature	NA	ENSG00000174332.3	GLIS1	any_internal	0.2491	0.22392	1	1	0.13899
chr1	54195968	54195983	HNF1A_MA0046.2	7.87712	-	chr1	54195643	54196503	cc_1,cc_3	gene	53971909	54199877	-	start	3804	PeakInsideFeature	NA	ENSG00000174332.3	GLIS1	any_internal	0.19457	0.28393	0	1	-0.49248
chr1	54198159	54198174	HNF1A_MA0046.2	9.27632	-	chr1	54197508	54198301	cc_1,cc_3	gene	53971909	54199877	-	start	1973	PeakInsideFeature	NA	ENSG00000174332.3	GLIS1	any_internal	0.10216	0.22343	0	1	-0.96585
chr1	54199900	54199915	HNF1A_MA0046.2	7.04366	+	chr1	54199778	54199982	cc_3	gene	53971909	54199877	-	start	3	OverlapStart	NA	ENSG00000174332.3	GLIS1	any_promoter	0.12793	0.21047	0	0	-0.62247
chr1	54202709	54202724	HNF1A_MA0046.2	6.33111	-	chr1	54202478	54202965	cc_3	gene	53971909	54199877	-	start	2844	Upstream	NA	ENSG00000174332.3	GLIS1	any_promoter	0.09632	0.16061	0	0	-0.6132
chr1	54202749	54202764	HNF1A_MA0046.2	10.87556	+	chr1	54202478	54202965	cc_3	gene	53971909	54199877	-	start	2844	Upstream	NA	ENSG00000174332.3	GLIS1	any_promoter	0.10815	0.15528	0	0	-0.43701
chr1	54220405	54220420	HNF1A_MA0046.2	6.8837	-	chr1	54220078	54220749	cc_1,cc_3	gene	54231132	54304533	-	end	10719	Downstream	NA	ENSG00000058804.10	NDC1	distal_enhancer	0.03175	0.02799	0	0	0.09879
chr1	54365214	54365229	HNF1A_MA0046.2	10.59324	+	chr1	54364523	54365776	cc_1,cc_3	gene	54317391	54356407	-	start	8742	Upstream	NA	ENSG00000058799.9	YIPF1	any_promoter	0.63977	0.73927	1	1	-0.20121
chr1	54385429	54385444	HNF1A_MA0046.2	7.74352	-	chr1	54384406	54385863	cc_1,cc_3	gene	54382246	54411602	-	end	2888	PeakInsideFeature	NA	ENSG00000081870.7	HSPB11	any_internal	0.02532	0.01591	0	0	0.29827
chr1	54385447	54385462	HNF1A_MA0046.2	7.60561	+	chr1	54384406	54385863	cc_1,cc_3	gene	54382246	54411602	-	end	2888	PeakInsideFeature	NA	ENSG00000081870.7	HSPB11	any_internal	0.03148	0.02577	0	0	0.15358
chr1	54446451	54446466	HNF1A_MA0046.2	8.56548	+	chr1	54446413	54447313	cc_1,cc_3	gene	54440641	54441704	-	start	5159	Upstream	NA	ENSG00000219102.3	HNRNPA3P12	any_promoter	0.03684	0.04706	0	0	-0.22045
chr1	54448648	54448663	HNF1A_MA0046.2	7.20978	-	chr1	54447525	54449077	cc_1,cc_3	gene	54440641	54441704	-	start	6597	Upstream	NA	ENSG00000219102.3	HNRNPA3P12	any_promoter	0.46712	0.30795	1	1	0.56362
chr1	54448665	54448680	HNF1A_MA0046.2	9.55823	+	chr1	54447525	54449077	cc_1,cc_3	gene	54440641	54441704	-	start	6597	Upstream	NA	ENSG00000219102.3	HNRNPA3P12	any_promoter	0.45932	0.29248	1	1	0.6092
chr1	54448849	54448864	HNF1A_MA0046.2	7.00637	-	chr1	54447525	54449077	cc_1,cc_3	gene	54440641	54441704	-	start	6597	Upstream	NA	ENSG00000219102.3	HNRNPA3P12	any_promoter	0.08015	0.09092	0	0	-0.1406
chr1	54546562	54546577	HNF1A_MA0046.2	6.60312	-	chr1	54546126	54547028	cc_1,cc_3	gene	54555528	54555766	+	start	8951	Upstream	NA	ENSG00000225183.1	RP4-758J24.4	any_promoter	0.027	0.05515	0	0	-0.62358
chr1	54638858	54638873	HNF1A_MA0046.2	9.16488	+	chr1	54638445	54639113	cc_1,cc_3	gene	54635332	54637997	-	start	782	Upstream	NA	ENSG00000248835.2	AL357673.1	any_promoter	0.03771	0.02082	0	0	0.45219
chr1	54719025	54719040	HNF1A_MA0046.2	7.59936	-	chr1	54718834	54719898	cc_1,cc_3	gene	54691104	54879152	-	end	28262	PeakInsideFeature	NA	ENSG00000157216.11	SSBP3	any_internal	0.04343	0.02032	0	0	0.59381
chr1	54741351	54741366	HNF1A_MA0046.2	6.55516	-	chr1	54740963	54741368	cc_1,cc_3	gene	54751077	54753044	+	start	9912	Upstream	NA	ENSG00000225632.1	RP5-997D24.3	any_promoter	0.15685	0.21048	0	0	-0.37274
chr1	54756340	54756355	HNF1A_MA0046.2	9.58989	-	chr1	54756139	54756848	cc_1,cc_3	gene	54691104	54879152	-	center	28635	PeakInsideFeature	NA	ENSG00000157216.11	SSBP3	any_internal	0.1561	0.21795	0	1	-0.42375
chr1	54764754	54764769	HNF1A_MA0046.2	9.21803	-	chr1	54764275	54765131	cc_1,cc_3	gene	54691104	54879152	-	center	20425	PeakInsideFeature	NA	ENSG00000157216.11	SSBP3	any_internal	0.05767	0.07031	0	0	-0.20512
chr1	54813630	54813645	HNF1A_MA0046.2	6.97689	-	chr1	54813360	54814595	cc_1,cc_3	gene	54691104	54879152	-	center	28849	PeakInsideFeature	NA	ENSG00000157216.11	SSBP3	any_internal	0.21018	0.32213	0	1	-0.56159
chr1	54837708	54837723	HNF1A_MA0046.2	8.63373	-	chr1	54837083	54837939	cc_1,cc_3	gene	54691104	54879152	-	start	41641	PeakInsideFeature	NA	ENSG00000157216.11	SSBP3	any_internal	0.26381	0.19774	1	0	0.37467
chr1	54862605	54862620	HNF1A_MA0046.2	10.70315	-	chr1	54862131	54863368	cc_1,cc_3	gene	54691104	54879152	-	start	16403	PeakInsideFeature	NA	ENSG00000157216.11	SSBP3	any_internal	0.04117	0.0396	0	0	0.03461
chr1	54873464	54873479	HNF1A_MA0046.2	6.63972	+	chr1	54871569	54873595	cc_1,cc_3	gene	54881928	54886533	+	start	9346	Upstream	NA	ENSG00000232245.1	RP4-705F19.1	any_promoter	0.25463	0.26291	1	1	-0.04209
chr1	54890669	54890684	HNF1A_MA0046.2	7.58505	-	chr1	54890616	54891177	cc_3	gene	54881928	54886533	+	end	4363	Downstream	NA	ENSG00000232245.1	RP4-705F19.1	distal_enhancer	0.02353	0.01274	0	0	0.36225
chr1	54947221	54947236	HNF1A_MA0046.2	6.43531	+	chr1	54946966	54947431	cc_3	gene	54970340	54970443	+	start	23142	Upstream	NA	ENSG00000265404.1	AC099796.1	distal_enhancer	0.04305	0.04682	0	0	-0.07772
chr1	55056363	55056378	HNF1A_MA0046.2	7.80356	+	chr1	55055635	55056672	cc_1,cc_3	gene	55007929	55104865	+	center	244	PeakInsideFeature	NA	ENSG00000162390.13	ACOT11	any_internal	0.03428	0.03192	0	0	0.05855
chr1	55056593	55056608	HNF1A_MA0046.2	8.50206	-	chr1	55055635	55056672	cc_1,cc_3	gene	55007929	55104865	+	center	244	PeakInsideFeature	NA	ENSG00000162390.13	ACOT11	any_internal	0.04046	0.02101	0	0	0.50808
chr1	55065585	55065600	HNF1A_MA0046.2	10.26822	+	chr1	55064962	55065926	cc_1,cc_3	gene	55007929	55104865	+	center	9047	PeakInsideFeature	NA	ENSG00000162390.13	ACOT11	any_internal	0.13781	0.34098	0	1	-1.16827
chr1	55084545	55084560	HNF1A_MA0046.2	7.29147	+	chr1	55084472	55085061	cc_1,cc_3	gene	55074854	55089229	-	center	2725	PeakInsideFeature	NA	ENSG00000162391.7	FAM151A	any_internal	0.02958	0.03981	0	0	-0.24758
chr1	55084585	55084600	HNF1A_MA0046.2	12.96643	-	chr1	55084472	55085061	cc_1,cc_3	gene	55074854	55089229	-	center	2725	PeakInsideFeature	NA	ENSG00000162391.7	FAM151A	any_internal	0.03836	0.06471	0	0	-0.50128
chr1	55084656	55084671	HNF1A_MA0046.2	8.33485	-	chr1	55084472	55085061	cc_1,cc_3	gene	55074854	55089229	-	center	2725	PeakInsideFeature	NA	ENSG00000162391.7	FAM151A	any_internal	0.03338	0.04325	0	0	-0.22513
chr1	55102647	55102662	HNF1A_MA0046.2	8.82333	+	chr1	55102344	55102943	cc_3	gene	55107458	55207981	+	start	4815	Upstream	NA	ENSG00000271723.1	MROH7-TTC4	any_promoter	0.04678	0.04584	0	0	0.019
chr1	55114920	55114935	HNF1A_MA0046.2	8.20524	-	chr1	55114547	55115456	cc_1,cc_3	gene	55107462	55175939	+	start	7539	PeakInsideFeature	NA	ENSG00000184313.15	MROH7	any_internal	0.10655	0.24164	0	1	-1.01893
chr1	55193863	55193878	HNF1A_MA0046.2	6.31704	-	chr1	55193673	55194001	cc_1,cc_3	gene	55181494	55208330	+	center	1075	PeakInsideFeature	NA	ENSG00000243725.2	TTC4	any_internal	0.04267	0.05595	0	0	-0.2583
chr1	55232483	55232498	HNF1A_MA0046.2	10.32151	-	chr1	55232333	55232759	cc_3	gene	55222570	55230187	-	start	2359	Upstream	NA	ENSG00000162396.5	PARS2	any_promoter	0.07464	0.1427	0	0	-0.75072
chr1	55232595	55232610	HNF1A_MA0046.2	8.87001	-	chr1	55232333	55232759	cc_3	gene	55222570	55230187	-	start	2359	Upstream	NA	ENSG00000162396.5	PARS2	any_promoter	0.03122	0.06744	0	0	-0.71681
chr1	55257705	55257720	HNF1A_MA0046.2	9.67894	-	chr1	55257551	55257806	cc_3	gene	55258557	55260578	+	start	879	Upstream	NA	ENSG00000237453.1	RP11-67L3.2	any_promoter	0.04637	0.07632	0	0	-0.50516
chr1	55302219	55302234	HNF1A_MA0046.2	7.33553	-	chr1	55301663	55302253	cc_1,cc_3	gene	55271735	55307925	+	end	5967	PeakInsideFeature	NA	ENSG00000162398.7	C1orf177	any_internal	0.02555	0.01738	0	0	0.25398
chr1	55315959	55315974	HNF1A_MA0046.2	8.01986	-	chr1	55315110	55316850	cc_1,cc_3	gene	55315305	55352891	-	end	675	OverlapEnd	NA	ENSG00000116133.7	DHCR24	any_internal	0.52517	0.72332	1	1	-0.44373
chr1	55323333	55323348	HNF1A_MA0046.2	7.61724	+	chr1	55322960	55324194	cc_1,cc_3	gene	55315305	55352891	-	end	8272	PeakInsideFeature	NA	ENSG00000116133.7	DHCR24	any_internal	0.02106	0.02806	0	0	-0.20385
chr1	55330333	55330348	HNF1A_MA0046.2	6.38808	-	chr1	55330270	55332153	cc_1,cc_3	gene	55315305	55352891	-	center	2887	PeakInsideFeature	NA	ENSG00000116133.7	DHCR24	any_internal	0.2034	0.18421	0	0	0.12657
chr1	55331414	55331429	HNF1A_MA0046.2	8.24899	+	chr1	55330270	55332153	cc_1,cc_3	gene	55315305	55352891	-	center	2887	PeakInsideFeature	NA	ENSG00000116133.7	DHCR24	any_internal	0.70525	1.1005	1	1	-0.62406
chr1	55370328	55370343	HNF1A_MA0046.2	6.95834	-	chr1	55369817	55371647	cc_1,cc_3	gene	55353235	55354523	+	end	16209	Downstream	NA	ENSG00000233203.2	RP11-67L3.4	distal_enhancer	0.13933	0.21309	0	1	-0.53474
chr1	55371338	55371353	HNF1A_MA0046.2	6.67254	-	chr1	55369817	55371647	cc_1,cc_3	gene	55353235	55354523	+	end	16209	Downstream	NA	ENSG00000233203.2	RP11-67L3.4	distal_enhancer	0.05605	0.09794	0	0	-0.60069
chr1	55422604	55422619	HNF1A_MA0046.2	7.03578	-	chr1	55422391	55422758	cc_3	gene	55446464	55457966	+	start	23890	Upstream	NA	ENSG00000143001.4	TMEM61	distal_enhancer	0.05194	0.05215	0	0	-0.00393
chr1	55481312	55481327	HNF1A_MA0046.2	7.93996	-	chr1	55481124	55481514	cc_1	gene	55464605	55476556	+	end	4763	Downstream	NA	ENSG00000162399.6	BSND	distal_enhancer	0.02659	0.01595	0	0	0.33277
chr1	55505123	55505138	HNF1A_MA0046.2	11.74062	-	chr1	55505106	55505507	cc_1	gene	55505220	55530525	+	start	86	OverlapStart	NA	ENSG00000169174.9	PCSK9	any_promoter	0.03913	0.02112	0	0	0.47506
chr1	55547191	55547206	HNF1A_MA0046.2	7.54389	-	chr1	55546881	55547824	cc_1,cc_3	gene	55532031	55680786	-	end	15321	PeakInsideFeature	NA	ENSG00000162402.8	USP24	any_internal	0.04934	0.03189	0	0	0.38559
chr1	55547524	55547539	HNF1A_MA0046.2	7.01753	+	chr1	55546881	55547824	cc_1,cc_3	gene	55532031	55680786	-	end	15321	PeakInsideFeature	NA	ENSG00000162402.8	USP24	any_internal	0.01878	0.02219	0	0	-0.10806
chr1	55569741	55569756	HNF1A_MA0046.2	9.68599	+	chr1	55569393	55570081	cc_1,cc_3	gene	55532031	55680786	-	center	36671	PeakInsideFeature	NA	ENSG00000162402.8	USP24	any_internal	0.1039	0.18089	0	0	-0.67536
chr1	55572898	55572913	HNF1A_MA0046.2	6.99136	+	chr1	55572689	55574552	cc_1,cc_3	gene	55532031	55680786	-	center	32788	PeakInsideFeature	NA	ENSG00000162402.8	USP24	any_internal	0.12274	0.16356	0	0	-0.35183
chr1	55594234	55594249	HNF1A_MA0046.2	7.73581	+	chr1	55593583	55594725	cc_1,cc_3	gene	55532031	55680786	-	center	12254	PeakInsideFeature	NA	ENSG00000162402.8	USP24	any_internal	0.23393	0.32864	1	1	-0.44963
chr1	55594274	55594289	HNF1A_MA0046.2	6.50319	-	chr1	55593583	55594725	cc_1,cc_3	gene	55532031	55680786	-	center	12254	PeakInsideFeature	NA	ENSG00000162402.8	USP24	any_internal	0.14164	0.25315	0	1	-0.73891
chr1	55701798	55701813	HNF1A_MA0046.2	6.39867	+	chr1	55701504	55701814	cc_1,cc_3	gene	55683533	55699850	+	end	1809	Downstream	NA	ENSG00000231090.1	RP11-101C11.1	distal_enhancer	0.02286	0.01425	0	0	0.28572
chr1	55750801	55750816	HNF1A_MA0046.2	6.37271	-	chr1	55750116	55750845	cc_1,cc_3	NA	NA	NA	NA	NA	NA	NA	NA	NA	NA	NA	0.02223	0.02535	0	0	-0.09217
chr1	55894782	55894797	HNF1A_MA0046.2	6.92574	+	chr1	55894336	55895372	cc_1,cc_3	gene	55864186	55864293	+	end	30561	Downstream	NA	ENSG00000252162.1	RNU6-830P	distal_enhancer	0.21179	0.16365	1	0	0.3278
chr1	55942422	55942437	HNF1A_MA0046.2	8.88766	+	chr1	55941949	55942680	cc_1,cc_3	gene	55950543	55950645	-	end	8229	Downstream	NA	ENSG00000272051.1	Y_RNA	distal_enhancer	0.20394	0.32039	0	1	-0.59312
chr1	55942445	55942460	HNF1A_MA0046.2	7.62147	+	chr1	55941949	55942680	cc_1,cc_3	gene	55950543	55950645	-	end	8229	Downstream	NA	ENSG00000272051.1	Y_RNA	distal_enhancer	0.17858	0.32039	0	1	-0.76245
chr1	55944696	55944711	HNF1A_MA0046.2	8.61838	+	chr1	55944428	55944776	cc_3	gene	55950543	55950645	-	end	5941	Downstream	NA	ENSG00000272051.1	Y_RNA	distal_enhancer	0.04651	0.0724	0	0	-0.44544
chr1	55946243	55946258	HNF1A_MA0046.2	9.62766	+	chr1	55945875	55946688	cc_1,cc_3	gene	55950543	55950645	-	end	4262	Downstream	NA	ENSG00000272051.1	Y_RNA	distal_enhancer	0.12652	0.19869	0	0	-0.5618
chr1	56185115	56185130	HNF1A_MA0046.2	6.75657	-	chr1	56184356	56185331	cc_1,cc_3	gene	56046709	56200675	+	end	15832	PeakInsideFeature	NA	ENSG00000234810.1	RP11-466L17.1	any_internal	0.08108	0.04829	0	0	0.53308
chr1	56334800	56334815	HNF1A_MA0046.2	7.9141	-	chr1	56334516	56335202	cc_1,cc_3	gene	56289479	56333921	+	end	938	Downstream	NA	ENSG00000233147.1	RP11-90C4.1	distal_enhancer	0.05449	0.09003	0	0	-0.53281
chr1	56670113	56670128	HNF1A_MA0046.2	6.46515	-	chr1	56669974	56670174	cc_3	gene	56673238	56674128	-	end	3164	Downstream	NA	ENSG00000229871.1	RP4-710M16.1	distal_enhancer	0.02328	0.0185	0	0	0.15021
chr1	56680090	56680105	HNF1A_MA0046.2	8.94106	-	chr1	56680045	56680265	cc_1	gene	56673238	56674128	-	start	6027	Upstream	NA	ENSG00000229871.1	RP4-710M16.1	any_promoter	0.0355	0.02706	0	0	0.21652
chr1	56750685	56750700	HNF1A_MA0046.2	6.6729	-	chr1	56750348	56752054	cc_1,cc_3	gene	56713965	56724243	-	start	26958	Upstream	NA	ENSG00000260971.3	RP11-504A18.1	distal_enhancer	0.30231	0.3568	1	1	-0.22212
chr1	56750831	56750846	HNF1A_MA0046.2	9.22628	+	chr1	56750348	56752054	cc_1,cc_3	gene	56713965	56724243	-	start	26958	Upstream	NA	ENSG00000260971.3	RP11-504A18.1	distal_enhancer	0.72407	0.87165	1	1	-0.25942
chr1	56773297	56773312	HNF1A_MA0046.2	7.02872	+	chr1	56773272	56773514	cc_1	gene	56713965	56724243	-	start	49150	Upstream	NA	ENSG00000260971.3	RP11-504A18.1	distal_enhancer	0.03067	0.02015	0	0	0.3018
chr1	56773383	56773398	HNF1A_MA0046.2	7.28063	+	chr1	56773272	56773514	cc_1	gene	56713965	56724243	-	start	49150	Upstream	NA	ENSG00000260971.3	RP11-504A18.1	distal_enhancer	0.03346	0.02494	0	0	0.22699
chr1	56796177	56796192	HNF1A_MA0046.2	7.58652	-	chr1	56795717	56796397	cc_1,cc_3	gene	56843004	56843090	-	end	46947	Downstream	NA	ENSG00000223307.2	AC119674.1	distal_enhancer	0.0446	0.03353	0	0	0.24967
chr1	56840480	56840495	HNF1A_MA0046.2	6.87512	-	chr1	56839779	56841174	cc_1,cc_3	gene	56843004	56843090	-	end	2528	Downstream	NA	ENSG00000223307.2	AC119674.1	distal_enhancer	0.11319	0.20223	0	0	-0.71724
chr1	56840758	56840773	HNF1A_MA0046.2	8.70747	+	chr1	56839779	56841174	cc_1,cc_3	gene	56843004	56843090	-	end	2528	Downstream	NA	ENSG00000223307.2	AC119674.1	distal_enhancer	0.04755	0.10277	0	0	-0.81596
chr1	56856113	56856128	HNF1A_MA0046.2	8.10202	-	chr1	56856003	56856331	cc_1	gene	56843004	56843090	-	start	13077	Upstream	NA	ENSG00000223307.2	AC119674.1	distal_enhancer	0.04817	0.02444	0	0	0.56498
chr1	56862685	56862700	HNF1A_MA0046.2	6.90815	-	chr1	56862217	56863207	cc_1,cc_3	gene	56880634	56881638	+	start	17922	Upstream	NA	ENSG00000223956.1	RP4-710M16.2	distal_enhancer	0.04911	0.06368	0	0	-0.25874
chr1	56862837	56862852	HNF1A_MA0046.2	7.58839	+	chr1	56862217	56863207	cc_1,cc_3	gene	56880634	56881638	+	start	17922	Upstream	NA	ENSG00000223956.1	RP4-710M16.2	distal_enhancer	0.02242	0.02323	0	0	-0.0244
chr1	56863769	56863784	HNF1A_MA0046.2	6.59227	+	chr1	56863565	56863974	cc_1,cc_3	gene	56880634	56881638	+	start	16865	Upstream	NA	ENSG00000223956.1	RP4-710M16.2	distal_enhancer	0.06406	0.05392	0	0	0.17426
chr1	56863882	56863897	HNF1A_MA0046.2	7.10243	+	chr1	56863565	56863974	cc_1,cc_3	gene	56880634	56881638	+	start	16865	Upstream	NA	ENSG00000223956.1	RP4-710M16.2	distal_enhancer	0.04562	0.0469	0	0	-0.02589
chr1	56863921	56863936	HNF1A_MA0046.2	7.10243	+	chr1	56863565	56863974	cc_1,cc_3	gene	56880634	56881638	+	start	16865	Upstream	NA	ENSG00000223956.1	RP4-710M16.2	distal_enhancer	0.03024	0.02845	0	0	0.04747
chr1	56883831	56883846	HNF1A_MA0046.2	6.92977	-	chr1	56883400	56884498	cc_1,cc_3	gene	56880634	56881638	+	end	2311	Downstream	NA	ENSG00000223956.1	RP4-710M16.2	distal_enhancer	0.0356	0.02668	0	0	0.22946
chr1	56890303	56890318	HNF1A_MA0046.2	7.00186	-	chr1	56890013	56891455	cc_1,cc_3	gene	56880634	56881638	+	end	9096	Downstream	NA	ENSG00000223956.1	RP4-710M16.2	distal_enhancer	0.03806	0.02492	0	0	0.33673
chr1	56914641	56914656	HNF1A_MA0046.2	6.37835	+	chr1	56914618	56914977	cc_1,cc_3	gene	56880634	56881638	+	end	33159	Downstream	NA	ENSG00000223956.1	RP4-710M16.2	distal_enhancer	0.07228	0.07627	0	0	-0.05796
chr1	56931204	56931219	HNF1A_MA0046.2	7.81823	+	chr1	56930702	56931696	cc_3	gene	56960418	57110974	-	end	29219	Downstream	NA	ENSG00000162407.8	PPAP2B	distal_enhancer	0.03624	0.05048	0	0	-0.30134
chr1	56931305	56931320	HNF1A_MA0046.2	6.70246	-	chr1	56930702	56931696	cc_3	gene	56960418	57110974	-	end	29219	Downstream	NA	ENSG00000162407.8	PPAP2B	distal_enhancer	0.03768	0.10169	0	0	-1.0145
chr1	56936625	56936640	HNF1A_MA0046.2	8.06419	-	chr1	56935238	56936966	cc_1,cc_3	gene	56960418	57110974	-	end	24316	Downstream	NA	ENSG00000162407.8	PPAP2B	distal_enhancer	0.06799	0.14504	0	0	-0.87029
chr1	56943017	56943032	HNF1A_MA0046.2	8.37326	-	chr1	56942457	56943876	cc_1,cc_3	gene	56960418	57110974	-	end	17252	Downstream	NA	ENSG00000162407.8	PPAP2B	distal_enhancer	0.55086	0.711	1	1	-0.35395
chr1	56957281	56957296	HNF1A_MA0046.2	7.94088	-	chr1	56956918	56957931	cc_1,cc_3	gene	56960418	57110974	-	end	2994	Downstream	NA	ENSG00000162407.8	PPAP2B	distal_enhancer	0.10218	0.22711	0	1	-0.98683
chr1	56992723	56992738	HNF1A_MA0046.2	9.82907	-	chr1	56992409	56994033	cc_1,cc_3	gene	56960418	57110974	-	end	32803	PeakInsideFeature	NA	ENSG00000162407.8	PPAP2B	any_internal	0.1203	0.24732	0	1	-0.90598
chr1	56993580	56993595	HNF1A_MA0046.2	6.43323	-	chr1	56992409	56994033	cc_1,cc_3	gene	56960418	57110974	-	end	32803	PeakInsideFeature	NA	ENSG00000162407.8	PPAP2B	any_internal	0.23325	0.33279	1	1	-0.47025
chr1	57011378	57011393	HNF1A_MA0046.2	8.67576	-	chr1	57011151	57012015	cc_1,cc_3	gene	56960418	57110974	-	center	24113	PeakInsideFeature	NA	ENSG00000162407.8	PPAP2B	any_internal	0.0564	0.12644	0	0	-0.89513
chr1	57011756	57011771	HNF1A_MA0046.2	8.20654	-	chr1	57011151	57012015	cc_1,cc_3	gene	56960418	57110974	-	center	24113	PeakInsideFeature	NA	ENSG00000162407.8	PPAP2B	any_internal	0.04063	0.11219	0	0	-1.06303
chr1	57017373	57017388	HNF1A_MA0046.2	8.4626	+	chr1	57017039	57017747	cc_1,cc_3	gene	56960418	57110974	-	center	18303	PeakInsideFeature	NA	ENSG00000162407.8	PPAP2B	any_internal	0.02578	0.03489	0	0	-0.23778
chr1	57029350	57029365	HNF1A_MA0046.2	8.36507	+	chr1	57028638	57029647	cc_1,cc_3	gene	56960418	57110974	-	center	6554	PeakInsideFeature	NA	ENSG00000162407.8	PPAP2B	any_internal	0.19018	0.3581	0	1	-0.83199
chr1	57050926	57050941	HNF1A_MA0046.2	6.65352	-	chr1	57050451	57051953	cc_1,cc_3	gene	57051284	57051915	-	start	713	FeatureInsidePeak	NA	ENSG00000224980.1	RP11-377K22.3	any_promoter	0.0354	0.03369	0	0	0.04139
chr1	57051231	57051246	HNF1A_MA0046.2	7.30286	-	chr1	57050451	57051953	cc_1,cc_3	gene	57051284	57051915	-	start	713	FeatureInsidePeak	NA	ENSG00000224980.1	RP11-377K22.3	any_promoter	0.02648	0.01451	0	0	0.38126
chr1	57051550	57051565	HNF1A_MA0046.2	7.10184	+	chr1	57050451	57051953	cc_1,cc_3	gene	57051284	57051915	-	start	713	FeatureInsidePeak	NA	ENSG00000224980.1	RP11-377K22.3	any_promoter	0.0224	0.01631	0	0	0.19812
chr1	57051933	57051948	HNF1A_MA0046.2	14.35992	-	chr1	57050451	57051953	cc_1,cc_3	gene	57051284	57051915	-	start	713	FeatureInsidePeak	NA	ENSG00000224980.1	RP11-377K22.3	any_promoter	0.03493	0.02944	0	0	0.13846
chr1	57154697	57154712	HNF1A_MA0046.2	7.59681	-	chr1	57154135	57154849	cc_1,cc_3	gene	57110994	57181008	+	center	8491	PeakInsideFeature	NA	ENSG00000162409.6	PRKAA2	any_internal	0.04374	0.02518	0	0	0.45355
chr1	57175125	57175140	HNF1A_MA0046.2	7.91922	-	chr1	57175008	57175644	cc_1,cc_3	gene	57110994	57181008	+	end	5682	PeakInsideFeature	NA	ENSG00000162409.6	PRKAA2	any_internal	0.14147	0.17169	0	0	-0.24058
chr1	57175508	57175523	HNF1A_MA0046.2	13.61363	-	chr1	57175008	57175644	cc_1,cc_3	gene	57110994	57181008	+	end	5682	PeakInsideFeature	NA	ENSG00000162409.6	PRKAA2	any_internal	0.03446	0.02507	0	0	0.24769
chr1	57297553	57297568	HNF1A_MA0046.2	9.17891	+	chr1	57297378	57298287	cc_1,cc_3	gene	57289351	57292593	-	start	5239	Upstream	NA	ENSG00000229913.1	RP11-378I13.1	any_promoter	0.04761	0.05046	0	0	-0.0555
chr1	57304639	57304654	HNF1A_MA0046.2	6.79263	-	chr1	57304414	57304934	cc_1	gene	57289351	57292593	-	start	12081	Upstream	NA	ENSG00000229913.1	RP11-378I13.1	distal_enhancer	0.05541	0.02011	0	0	0.83305
chr1	57362925	57362940	HNF1A_MA0046.2	9.98818	-	chr1	57362892	57364064	cc_1,cc_3	gene	57320478	57383894	+	center	11292	PeakInsideFeature	NA	ENSG00000157131.10	C8A	any_internal	0.05073	0.05864	0	0	-0.14322
chr1	57363606	57363621	HNF1A_MA0046.2	8.24135	+	chr1	57362892	57364064	cc_1,cc_3	gene	57320478	57383894	+	center	11292	PeakInsideFeature	NA	ENSG00000157131.10	C8A	any_internal	0.08327	0.13603	0	0	-0.57242
chr1	57385345	57385360	HNF1A_MA0046.2	8.19005	+	chr1	57385344	57386675	cc_1,cc_3	gene	57320478	57383894	+	end	2115	Downstream	NA	ENSG00000157131.10	C8A	distal_enhancer	0.02622	0.04127	0	0	-0.37125
chr1	57385458	57385473	HNF1A_MA0046.2	7.68041	-	chr1	57385344	57386675	cc_1,cc_3	gene	57320478	57383894	+	end	2115	Downstream	NA	ENSG00000157131.10	C8A	distal_enhancer	0.09401	0.21493	0	1	-1.01115
chr1	57385475	57385490	HNF1A_MA0046.2	14.09866	+	chr1	57385344	57386675	cc_1,cc_3	gene	57320478	57383894	+	end	2115	Downstream	NA	ENSG00000157131.10	C8A	distal_enhancer	0.10223	0.22204	0	1	-0.95696
chr1	57392934	57392949	HNF1A_MA0046.2	7.58048	-	chr1	57392891	57393221	cc_1,cc_3	gene	57394882	57431813	-	end	1826	Downstream	NA	ENSG00000021852.8	C8B	distal_enhancer	0.07603	0.08595	0	0	-0.13505
chr1	57433728	57433743	HNF1A_MA0046.2	10.44529	-	chr1	57433646	57434254	cc_1,cc_3	gene	57394882	57431813	-	start	2137	Upstream	NA	ENSG00000021852.8	C8B	any_promoter	0.02639	0.01506	0	0	0.35883
chr1	57451926	57451941	HNF1A_MA0046.2	7.96335	+	chr1	57451610	57452148	cc_1,cc_3	gene	57429558	57462430	+	center	5885	PeakInsideFeature	NA	ENSG00000236341.1	RP5-1103B4.3	any_internal	0.02893	0.05461	0	0	-0.56132
chr1	57451968	57451983	HNF1A_MA0046.2	9.14061	+	chr1	57451610	57452148	cc_1,cc_3	gene	57429558	57462430	+	center	5885	PeakInsideFeature	NA	ENSG00000236341.1	RP5-1103B4.3	any_internal	0.02763	0.05257	0	0	-0.55906
chr1	57623862	57623877	HNF1A_MA0046.2	6.8608	-	chr1	57623562	57624279	cc_1,cc_3	gene	57460450	59012406	-	end	163470	PeakInsideFeature	NA	ENSG00000173406.11	DAB1	any_internal	0.10687	0.06474	0	0	0.55497
chr1	57624064	57624079	HNF1A_MA0046.2	12.67224	+	chr1	57623562	57624279	cc_1,cc_3	gene	57460450	59012406	-	end	163470	PeakInsideFeature	NA	ENSG00000173406.11	DAB1	any_internal	0.37169	0.16244	1	0	1.08133
chr1	57628516	57628531	HNF1A_MA0046.2	10.88612	+	chr1	57628510	57629297	cc_1,cc_3	gene	57460450	59012406	-	end	168453	PeakInsideFeature	NA	ENSG00000173406.11	DAB1	any_internal	0.02294	0.01219	0	0	0.36577
chr1	57628862	57628877	HNF1A_MA0046.2	8.42572	-	chr1	57628510	57629297	cc_1,cc_3	gene	57460450	59012406	-	end	168453	PeakInsideFeature	NA	ENSG00000173406.11	DAB1	any_internal	0.07704	0.05431	0	0	0.36331
chr1	57878024	57878039	HNF1A_MA0046.2	7.28063	+	chr1	57877962	57878171	cc_1	gene	57460450	59012406	-	center	358362	PeakInsideFeature	NA	ENSG00000173406.11	DAB1	any_internal	0.07352	0.01891	0	0	1.16473
chr1	57934524	57934539	HNF1A_MA0046.2	7.11745	-	chr1	57934352	57934670	cc_1	gene	57460450	59012406	-	center	301917	PeakInsideFeature	NA	ENSG00000173406.11	DAB1	any_internal	0.03315	0.01819	0	0	0.42855
chr1	57934539	57934554	HNF1A_MA0046.2	6.55178	+	chr1	57934352	57934670	cc_1	gene	57460450	59012406	-	center	301917	PeakInsideFeature	NA	ENSG00000173406.11	DAB1	any_internal	0.03315	0.01819	0	0	0.42855
chr1	58358193	58358208	HNF1A_MA0046.2	7.15272	-	chr1	58358192	58358396	cc_1	gene	57460450	59012406	-	center	121866	PeakInsideFeature	NA	ENSG00000173406.11	DAB1	any_internal	0.02332	0.01869	0	0	0.14512
chr1	58628926	58628941	HNF1A_MA0046.2	7.44177	+	chr1	58628556	58628954	cc_1,cc_3	gene	57460450	59012406	-	start	383651	PeakInsideFeature	NA	ENSG00000173406.11	DAB1	any_internal	0.0308	0.03566	0	0	-0.12035
chr1	58923320	58923335	HNF1A_MA0046.2	6.45011	+	chr1	58922278	58923496	cc_1,cc_3	gene	58881055	59012474	-	center	23877	PeakInsideFeature	NA	ENSG00000162600.7	OMA1	any_internal	0.06589	0.07776	0	0	-0.17697
chr1	59049676	59049691	HNF1A_MA0046.2	7.43032	-	chr1	59049197	59051494	cc_1,cc_3	gene	59041098	59043166	-	start	7179	Upstream	NA	ENSG00000184292.5	TACSTD2	any_promoter	0.01742	0.01251	0	0	0.17719
chr1	59058748	59058763	HNF1A_MA0046.2	7.79336	-	chr1	59057869	59058914	cc_1,cc_3	gene	59041098	59043166	-	start	15225	Upstream	NA	ENSG00000184292.5	TACSTD2	distal_enhancer	0.05424	0.05737	0	0	-0.05585
chr1	59091969	59091984	HNF1A_MA0046.2	9.66991	+	chr1	59091955	59092206	cc_1,cc_3	gene	59096512	59097202	-	end	4432	Downstream	NA	ENSG00000185839.2	RP4-592A1.2	distal_enhancer	0.01569	0.0123	0	0	0.1253
chr1	59092103	59092118	HNF1A_MA0046.2	8.93816	-	chr1	59091955	59092206	cc_1,cc_3	gene	59096512	59097202	-	end	4432	Downstream	NA	ENSG00000185839.2	RP4-592A1.2	distal_enhancer	0.05246	0.03818	0	0	0.29372
chr1	59125957	59125972	HNF1A_MA0046.2	8.66838	+	chr1	59125268	59126232	cc_1,cc_3	gene	59120410	59165764	-	end	5340	PeakInsideFeature	NA	ENSG00000162601.5	MYSM1	any_internal	0.1687	0.259	0	1	-0.55192
chr1	59245151	59245166	HNF1A_MA0046.2	8.83744	+	chr1	59244709	59246951	cc_1,cc_3	gene	59250822	59365384	+	start	4992	Upstream	NA	ENSG00000234807.4	RP4-794H19.2	any_promoter	0.10426	0.13664	0	0	-0.32237
chr1	59245210	59245225	HNF1A_MA0046.2	8.47627	-	chr1	59244709	59246951	cc_1,cc_3	gene	59250822	59365384	+	start	4992	Upstream	NA	ENSG00000234807.4	RP4-794H19.2	any_promoter	0.06158	0.11408	0	0	-0.68342
chr1	59320422	59320437	HNF1A_MA0046.2	7.46602	+	chr1	59320265	59321646	cc_1,cc_3	gene	59304119	59316926	-	start	4029	Upstream	NA	ENSG00000231740.1	RP11-63G10.2	any_promoter	0.03094	0.02895	0	0	0.0522
chr1	59328751	59328766	HNF1A_MA0046.2	7.89509	-	chr1	59328628	59329164	cc_1,cc_3	gene	59250822	59365384	+	center	20793	PeakInsideFeature	NA	ENSG00000234807.4	RP4-794H19.2	any_internal	0.06574	0.04019	0	0	0.4767
chr1	59388929	59388944	HNF1A_MA0046.2	7.11971	-	chr1	59387566	59389102	cc_1,cc_3	gene	59250822	59365384	+	end	22950	Downstream	NA	ENSG00000234807.4	RP4-794H19.2	distal_enhancer	0.04626	0.05144	0	0	-0.10115
chr1	59397501	59397516	HNF1A_MA0046.2	7.03546	+	chr1	59397344	59397781	cc_3	gene	59250822	59365384	+	end	32178	Downstream	NA	ENSG00000234807.4	RP4-794H19.2	distal_enhancer	0.04534	0.08217	0	0	-0.60704
chr1	59398536	59398551	HNF1A_MA0046.2	9.14796	+	chr1	59398273	59399356	cc_1,cc_3	gene	59250822	59365384	+	end	33430	Downstream	NA	ENSG00000234807.4	RP4-794H19.2	distal_enhancer	0.08868	0.12744	0	0	-0.42306
chr1	59433867	59433882	HNF1A_MA0046.2	10.50119	+	chr1	59433642	59434949	cc_1,cc_3	gene	59465347	59466166	+	start	31052	Upstream	NA	ENSG00000228121.1	PHBP3	distal_enhancer	0.04423	0.08764	0	0	-0.70175
chr1	59449503	59449518	HNF1A_MA0046.2	8.91907	+	chr1	59449384	59449722	cc_3	gene	59465347	59466166	+	start	15794	Upstream	NA	ENSG00000228121.1	PHBP3	distal_enhancer	0.04293	0.04643	0	0	-0.07242
chr1	59521671	59521686	HNF1A_MA0046.2	9.3266	+	chr1	59521647	59523556	cc_1,cc_3	gene	59522314	59553867	+	start	287	OverlapStart	NA	ENSG00000237352.2	RP11-145M4.3	any_promoter	0.04645	0.04923	0	0	-0.05502
chr1	59532380	59532395	HNF1A_MA0046.2	9.38392	-	chr1	59531804	59532655	cc_1,cc_3	gene	59521670	59543788	-	center	500	PeakInsideFeature	NA	ENSG00000235215.2	RP11-145M4.2	any_internal	0.16019	0.21168	0	1	-0.35383
chr1	59543838	59543853	HNF1A_MA0046.2	7.89615	-	chr1	59543423	59544264	cc_1,cc_3	gene	59521670	59543788	-	start	55	OverlapStart	NA	ENSG00000235215.2	RP11-145M4.2	any_promoter	0.14449	0.08999	0	0	0.55944
chr1	59543960	59543975	HNF1A_MA0046.2	8.10241	+	chr1	59543423	59544264	cc_1,cc_3	gene	59521670	59543788	-	start	55	OverlapStart	NA	ENSG00000235215.2	RP11-145M4.2	any_promoter	0.08805	0.06664	0	0	0.30273
chr1	59544789	59544804	HNF1A_MA0046.2	8.19595	+	chr1	59544580	59545785	cc_1,cc_3	gene	59521670	59543788	-	start	1394	Upstream	NA	ENSG00000235215.2	RP11-145M4.2	any_promoter	0.02816	0.03112	0	0	-0.07808
chr1	59556016	59556031	HNF1A_MA0046.2	6.38899	+	chr1	59555623	59556109	cc_3	gene	59522314	59553867	+	end	1999	Downstream	NA	ENSG00000237352.2	RP11-145M4.3	distal_enhancer	0.02288	0.03125	0	0	-0.23215
chr1	59564610	59564625	HNF1A_MA0046.2	6.88438	-	chr1	59563829	59564711	cc_3	gene	59522314	59553867	+	end	10403	Downstream	NA	ENSG00000237352.2	RP11-145M4.3	distal_enhancer	0.04429	0.03204	0	0	0.28039
chr1	59571607	59571622	HNF1A_MA0046.2	6.56794	-	chr1	59570934	59572389	cc_1,cc_3	gene	59522314	59553867	+	end	17794	Downstream	NA	ENSG00000237352.2	RP11-145M4.3	distal_enhancer	0.06623	0.11597	0	0	-0.62746
chr1	59599806	59599821	HNF1A_MA0046.2	7.38784	-	chr1	59599611	59600071	cc_3	gene	59597607	59664293	-	end	2234	PeakInsideFeature	NA	ENSG00000224609.2	RP11-470E16.1	any_internal	0.03406	0.05148	0	0	-0.37255
chr1	59609390	59609405	HNF1A_MA0046.2	9.48958	+	chr1	59608704	59610030	cc_1,cc_3	gene	59597607	59664293	-	end	11760	PeakInsideFeature	NA	ENSG00000224609.2	RP11-470E16.1	any_internal	0.10708	0.10492	0	0	0.02378
chr1	59609867	59609882	HNF1A_MA0046.2	7.49519	+	chr1	59608704	59610030	cc_1,cc_3	gene	59597607	59664293	-	end	11760	PeakInsideFeature	NA	ENSG00000224609.2	RP11-470E16.1	any_internal	0.03285	0.04465	0	0	-0.26754
chr1	59638423	59638438	HNF1A_MA0046.2	11.42777	-	chr1	59638138	59638595	cc_1,cc_3	gene	59597607	59664293	-	center	7416	PeakInsideFeature	NA	ENSG00000224609.2	RP11-470E16.1	any_internal	0.07293	0.09602	0	0	-0.30525
chr1	59694691	59694706	HNF1A_MA0046.2	6.31877	-	chr1	59694674	59695425	cc_1,cc_3	gene	59597607	59664293	-	start	30756	Upstream	NA	ENSG00000224609.2	RP11-470E16.1	distal_enhancer	0.06582	0.03575	0	0	0.57963
chr1	59694878	59694893	HNF1A_MA0046.2	7.3539	+	chr1	59694674	59695425	cc_1,cc_3	gene	59597607	59664293	-	start	30756	Upstream	NA	ENSG00000224609.2	RP11-470E16.1	distal_enhancer	0.14935	0.22669	0	1	-0.5295
chr1	59751422	59751437	HNF1A_MA0046.2	8.98255	+	chr1	59751395	59751700	cc_1,cc_3	gene	59754974	59755312	-	end	3427	Downstream	NA	ENSG00000270457.1	RP11-467C18.1	distal_enhancer	0.03674	0.03147	0	0	0.12858
chr1	59763194	59763209	HNF1A_MA0046.2	8.2449	+	chr1	59761891	59764212	cc_1,cc_3	gene	59762309	60233347	+	start	742	OverlapStart	NA	ENSG00000172456.12	FGGY	any_promoter	0.10211	0.12475	0	0	-0.23637
chr1	59763640	59763655	HNF1A_MA0046.2	6.34814	-	chr1	59761891	59764212	cc_1,cc_3	gene	59762309	60233347	+	start	742	OverlapStart	NA	ENSG00000172456.12	FGGY	any_promoter	0.11545	0.19531	0	0	-0.64925
chr1	59775294	59775309	HNF1A_MA0046.2	7.39286	-	chr1	59775001	59776814	cc_1,cc_3	gene	59762309	60233347	+	start	13598	PeakInsideFeature	NA	ENSG00000172456.12	FGGY	any_internal	0.04142	0.04589	0	0	-0.09388
chr1	59776109	59776124	HNF1A_MA0046.2	8.91947	+	chr1	59775001	59776814	cc_1,cc_3	gene	59762309	60233347	+	start	13598	PeakInsideFeature	NA	ENSG00000172456.12	FGGY	any_internal	0.04263	0.02382	0	0	0.46968
chr1	59776570	59776585	HNF1A_MA0046.2	6.38078	-	chr1	59775001	59776814	cc_1,cc_3	gene	59762309	60233347	+	start	13598	PeakInsideFeature	NA	ENSG00000172456.12	FGGY	any_internal	0.02861	0.02096	0	0	0.22184
chr1	59783540	59783555	HNF1A_MA0046.2	6.59515	-	chr1	59783186	59783603	cc_1,cc_3	gene	59762309	60233347	+	start	21085	PeakInsideFeature	NA	ENSG00000172456.12	FGGY	any_internal	0.02942	0.02684	0	0	0.06999
chr1	59821139	59821154	HNF1A_MA0046.2	6.51364	-	chr1	59820328	59821476	cc_1,cc_3	gene	59762309	60233347	+	start	58593	PeakInsideFeature	NA	ENSG00000172456.12	FGGY	any_internal	0.0587	0.04914	0	0	0.17484
chr1	59841897	59841912	HNF1A_MA0046.2	6.67005	+	chr1	59840730	59841924	cc_1,cc_3	gene	59762309	60233347	+	start	79018	PeakInsideFeature	NA	ENSG00000172456.12	FGGY	any_internal	0.03565	0.03842	0	0	-0.06437
chr1	59850368	59850383	HNF1A_MA0046.2	8.47538	-	chr1	59850163	59850403	cc_3	gene	59762309	60233347	+	start	87974	PeakInsideFeature	NA	ENSG00000172456.12	FGGY	any_internal	0.03177	0.03829	0	0	-0.15669
chr1	59854031	59854046	HNF1A_MA0046.2	7.04525	-	chr1	59853823	59854127	cc_1	gene	59762309	60233347	+	start	91666	PeakInsideFeature	NA	ENSG00000172456.12	FGGY	any_internal	0.04184	0.03239	0	0	0.21969
chr1	59858757	59858772	HNF1A_MA0046.2	8.79486	-	chr1	59858636	59859740	cc_1,cc_3	gene	59762309	60233347	+	start	96879	PeakInsideFeature	NA	ENSG00000172456.12	FGGY	any_internal	0.13403	0.21461	0	1	-0.5912
chr1	59870821	59870836	HNF1A_MA0046.2	6.33141	-	chr1	59870203	59870961	cc_1,cc_3	gene	59762309	60233347	+	start	108273	PeakInsideFeature	NA	ENSG00000172456.12	FGGY	any_internal	0.02282	0.02726	0	0	-0.12793
chr1	59870911	59870926	HNF1A_MA0046.2	10.33604	+	chr1	59870203	59870961	cc_1,cc_3	gene	59762309	60233347	+	start	108273	PeakInsideFeature	NA	ENSG00000172456.12	FGGY	any_internal	0.01882	0.03043	0	0	-0.33865
chr1	59897750	59897765	HNF1A_MA0046.2	7.42964	-	chr1	59897439	59899215	cc_1,cc_3	gene	59762309	60233347	+	center	99501	PeakInsideFeature	NA	ENSG00000172456.12	FGGY	any_internal	0.11426	0.21589	0	1	-0.79032
chr1	59898532	59898547	HNF1A_MA0046.2	9.8733	+	chr1	59897439	59899215	cc_1,cc_3	gene	59762309	60233347	+	center	99501	PeakInsideFeature	NA	ENSG00000172456.12	FGGY	any_internal	0.47697	0.67413	1	1	-0.47791
chr1	59914303	59914318	HNF1A_MA0046.2	6.98417	-	chr1	59913943	59914534	cc_3	gene	59762309	60233347	+	center	83590	PeakInsideFeature	NA	ENSG00000172456.12	FGGY	any_internal	0.02499	0.02708	0	0	-0.05902
chr1	59914481	59914496	HNF1A_MA0046.2	7.91028	+	chr1	59913943	59914534	cc_3	gene	59762309	60233347	+	center	83590	PeakInsideFeature	NA	ENSG00000172456.12	FGGY	any_internal	0.02645	0.01843	0	0	0.24416
chr1	59921667	59921682	HNF1A_MA0046.2	6.62089	+	chr1	59920901	59921730	cc_1,cc_3	gene	59762309	60233347	+	center	76513	PeakInsideFeature	NA	ENSG00000172456.12	FGGY	any_internal	0.01925	0.02089	0	0	-0.05243
chr1	59940428	59940443	HNF1A_MA0046.2	8.03837	+	chr1	59940161	59940543	cc_3	gene	59762309	60233347	+	center	57476	PeakInsideFeature	NA	ENSG00000172456.12	FGGY	any_internal	0.05566	0.05184	0	0	0.06994
chr1	59940777	59940792	HNF1A_MA0046.2	6.989	-	chr1	59940776	59941745	cc_1,cc_3	gene	59762309	60233347	+	center	56568	PeakInsideFeature	NA	ENSG00000172456.12	FGGY	any_internal	0.02601	0.0201	0	0	0.17742
chr1	59941064	59941079	HNF1A_MA0046.2	11.27936	+	chr1	59940776	59941745	cc_1,cc_3	gene	59762309	60233347	+	center	56568	PeakInsideFeature	NA	ENSG00000172456.12	FGGY	any_internal	0.08524	0.12363	0	0	-0.43087
chr1	59941079	59941094	HNF1A_MA0046.2	10.83844	-	chr1	59940776	59941745	cc_1,cc_3	gene	59762309	60233347	+	center	56568	PeakInsideFeature	NA	ENSG00000172456.12	FGGY	any_internal	0.07776	0.11353	0	0	-0.43069
chr1	59964746	59964761	HNF1A_MA0046.2	7.64238	-	chr1	59964088	59965604	cc_1,cc_3	gene	59762309	60233347	+	center	32982	PeakInsideFeature	NA	ENSG00000172456.12	FGGY	any_internal	0.07146	0.08923	0	0	-0.24379
chr1	59973185	59973200	HNF1A_MA0046.2	8.38379	-	chr1	59972344	59973927	cc_1,cc_3	gene	59762309	60233347	+	center	24693	PeakInsideFeature	NA	ENSG00000172456.12	FGGY	any_internal	0.04565	0.02439	0	0	0.51592
chr1	59977283	59977298	HNF1A_MA0046.2	7.28213	+	chr1	59976981	59977991	cc_3	gene	59762309	60233347	+	center	20342	PeakInsideFeature	NA	ENSG00000172456.12	FGGY	any_internal	0.03342	0.01815	0	0	0.43656
chr1	59987244	59987259	HNF1A_MA0046.2	7.23669	-	chr1	59986365	59987480	cc_1,cc_3	gene	59762309	60233347	+	center	10906	PeakInsideFeature	NA	ENSG00000172456.12	FGGY	any_internal	0.04454	0.03809	0	0	0.1403
chr1	60009225	60009240	HNF1A_MA0046.2	6.42781	-	chr1	60008441	60009784	cc_1,cc_3	gene	59762309	60233347	+	center	11284	PeakInsideFeature	NA	ENSG00000172456.12	FGGY	any_internal	0.30709	0.49086	1	1	-0.63531
chr1	60046484	60046499	HNF1A_MA0046.2	7.28897	-	chr1	60045616	60046700	cc_3	gene	59762309	60233347	+	center	48330	PeakInsideFeature	NA	ENSG00000172456.12	FGGY	any_internal	0.01361	0.01537	0	0	-0.06421
chr1	60059943	60059958	HNF1A_MA0046.2	7.31677	+	chr1	60059378	60060791	cc_1,cc_3	gene	59762309	60233347	+	center	62256	PeakInsideFeature	NA	ENSG00000172456.12	FGGY	any_internal	0.31335	0.48177	1	1	-0.58273
chr1	60060004	60060019	HNF1A_MA0046.2	9.47294	-	chr1	60059378	60060791	cc_1,cc_3	gene	59762309	60233347	+	center	62256	PeakInsideFeature	NA	ENSG00000172456.12	FGGY	any_internal	0.34792	0.59182	1	1	-0.72589
chr1	60104384	60104399	HNF1A_MA0046.2	7.0926	-	chr1	60103591	60104541	cc_1,cc_3	gene	59762309	60233347	+	center	106238	PeakInsideFeature	NA	ENSG00000172456.12	FGGY	any_internal	0.03271	0.04034	0	0	-0.17896
chr1	60135668	60135683	HNF1A_MA0046.2	8.34882	-	chr1	60135347	60137200	cc_1,cc_3	gene	59762309	60233347	+	end	97074	PeakInsideFeature	NA	ENSG00000172456.12	FGGY	any_internal	0.18055	0.27302	0	1	-0.53578
chr1	60136689	60136704	HNF1A_MA0046.2	8.7277	-	chr1	60135347	60137200	cc_1,cc_3	gene	59762309	60233347	+	end	97074	PeakInsideFeature	NA	ENSG00000172456.12	FGGY	any_internal	0.04792	0.1119	0	0	-0.90816
chr1	60148549	60148564	HNF1A_MA0046.2	7.28259	-	chr1	60148182	60148746	cc_1,cc_3	gene	59762309	60233347	+	end	84883	PeakInsideFeature	NA	ENSG00000172456.12	FGGY	any_internal	0.05851	0.06971	0	0	-0.18144
chr1	60163002	60163017	HNF1A_MA0046.2	9.14179	+	chr1	60162221	60163433	cc_1,cc_3	gene	59762309	60233347	+	end	70520	PeakInsideFeature	NA	ENSG00000172456.12	FGGY	any_internal	0.10064	0.11524	0	0	-0.15853
chr1	60217583	60217598	HNF1A_MA0046.2	8.7904	+	chr1	60217459	60217802	cc_3	gene	59762309	60233347	+	end	15717	PeakInsideFeature	NA	ENSG00000172456.12	FGGY	any_internal	0.0614	0.07188	0	0	-0.16505
chr1	60268904	60268919	HNF1A_MA0046.2	7.53446	-	chr1	60268794	60270299	cc_1,cc_3	gene	60280457	60342050	+	start	10911	Upstream	NA	ENSG00000134709.6	HOOK1	distal_enhancer	0.0451	0.05174	0	0	-0.13045
chr1	60271376	60271391	HNF1A_MA0046.2	12.4584	-	chr1	60271274	60271515	cc_3	gene	60280457	60342050	+	start	9063	Upstream	NA	ENSG00000134709.6	HOOK1	any_promoter	0.06014	0.07671	0	0	-0.25638
chr1	60285435	60285450	HNF1A_MA0046.2	10.10884	-	chr1	60284940	60286004	cc_1,cc_3	gene	60280457	60342050	+	start	5015	PeakInsideFeature	NA	ENSG00000134709.6	HOOK1	any_internal	0.0767	0.17631	0	0	-0.98466
chr1	60293156	60293171	HNF1A_MA0046.2	6.36115	-	chr1	60292288	60293228	cc_3	gene	60280457	60342050	+	start	12301	PeakInsideFeature	NA	ENSG00000134709.6	HOOK1	any_internal	0.02485	0.02351	0	0	0.03926
chr1	60322859	60322874	HNF1A_MA0046.2	7.13028	+	chr1	60322433	60323018	cc_1,cc_3	gene	60280457	60342050	+	center	11472	PeakInsideFeature	NA	ENSG00000134709.6	HOOK1	any_internal	0.02523	0.04064	0	0	-0.3856
chr1	60326943	60326958	HNF1A_MA0046.2	6.55087	+	chr1	60326398	60326984	cc_3	gene	60280457	60342050	+	end	15359	PeakInsideFeature	NA	ENSG00000134709.6	HOOK1	any_internal	0.01384	0.01451	0	0	-0.02464
chr1	60345658	60345673	HNF1A_MA0046.2	7.1869	+	chr1	60345092	60345743	cc_1,cc_3	gene	60280457	60342050	+	end	3367	Downstream	NA	ENSG00000134709.6	HOOK1	distal_enhancer	0.03256	0.0367	0	0	-0.1001
chr1	60368784	60368799	HNF1A_MA0046.2	6.38202	+	chr1	60368706	60369558	cc_1,cc_3	gene	60358979	60392462	-	center	6588	PeakInsideFeature	NA	ENSG00000134716.5	CYP2J2	any_internal	0.03044	0.02849	0	0	0.0516
chr1	60380127	60380142	HNF1A_MA0046.2	9.59042	-	chr1	60379965	60381523	cc_1,cc_3	gene	60358979	60392462	-	center	5024	PeakInsideFeature	NA	ENSG00000134716.5	CYP2J2	any_internal	0.10354	0.14656	0	0	-0.41632
chr1	60380210	60380225	HNF1A_MA0046.2	6.81474	+	chr1	60379965	60381523	cc_1,cc_3	gene	60358979	60392462	-	center	5024	PeakInsideFeature	NA	ENSG00000134716.5	CYP2J2	any_internal	0.11001	0.13493	0	0	-0.24427
chr1	60380657	60380672	HNF1A_MA0046.2	6.95544	-	chr1	60379965	60381523	cc_1,cc_3	gene	60358979	60392462	-	center	5024	PeakInsideFeature	NA	ENSG00000134716.5	CYP2J2	any_internal	0.52193	0.58801	1	1	-0.16454
chr1	60380850	60380865	HNF1A_MA0046.2	6.49547	+	chr1	60379965	60381523	cc_1,cc_3	gene	60358979	60392462	-	center	5024	PeakInsideFeature	NA	ENSG00000134716.5	CYP2J2	any_internal	0.41188	0.38995	1	1	0.07429
chr1	60381327	60381342	HNF1A_MA0046.2	6.74594	+	chr1	60379965	60381523	cc_1,cc_3	gene	60358979	60392462	-	center	5024	PeakInsideFeature	NA	ENSG00000134716.5	CYP2J2	any_internal	0.23342	0.17276	1	0	0.38586
chr1	60391956	60391971	HNF1A_MA0046.2	8.77238	+	chr1	60391463	60393324	cc_1,cc_3	gene	60358979	60392462	-	start	69	OverlapStart	NA	ENSG00000134716.5	CYP2J2	any_promoter	0.04016	0.07953	0	0	-0.68134
chr1	60402325	60402340	HNF1A_MA0046.2	9.47294	-	chr1	60401980	60402573	cc_3	gene	60358979	60392462	-	start	9814	Upstream	NA	ENSG00000134716.5	CYP2J2	any_promoter	0.02272	0.04728	0	0	-0.59836
chr1	60404193	60404208	HNF1A_MA0046.2	6.95544	+	chr1	60403869	60404667	cc_3	gene	60358979	60392462	-	start	11806	Upstream	NA	ENSG00000134716.5	CYP2J2	distal_enhancer	0.02615	0.11902	0	0	-1.49233
chr1	61169141	61169156	HNF1A_MA0046.2	6.782	-	chr1	61168875	61169241	cc_3	gene	61125302	61291256	-	center	39221	PeakInsideFeature	NA	ENSG00000231252.1	RP11-436K8.1	any_internal	0.01496	0.01599	0	0	-0.03666
chr1	61297559	61297574	HNF1A_MA0046.2	9.67815	+	chr1	61297487	61297753	cc_3	gene	61125302	61291256	-	start	6364	Upstream	NA	ENSG00000231252.1	RP11-436K8.1	any_promoter	0.0388	0.06903	0	0	-0.55911
chr1	61297635	61297650	HNF1A_MA0046.2	7.6619	-	chr1	61297487	61297753	cc_3	gene	61125302	61291256	-	start	6364	Upstream	NA	ENSG00000231252.1	RP11-436K8.1	any_promoter	0.02732	0.05665	0	0	-0.64147
chr1	61332723	61332738	HNF1A_MA0046.2	7.45956	+	chr1	61332125	61333198	cc_3	gene	61330930	61928465	+	start	1731	PeakInsideFeature	NA	ENSG00000162599.11	NFIA	any_internal	0.03134	0.0412	0	0	-0.23243
chr1	61516913	61516928	HNF1A_MA0046.2	8.7384	+	chr1	61515481	61516928	cc_1,cc_3	gene	61330930	61928465	+	center	113493	PeakInsideFeature	NA	ENSG00000162599.11	NFIA	any_internal	0.06728	0.08078	0	0	-0.19685
chr1	61522406	61522421	HNF1A_MA0046.2	7.5174	-	chr1	61522229	61523772	cc_1,cc_3	gene	61330930	61928465	+	center	106697	PeakInsideFeature	NA	ENSG00000162599.11	NFIA	any_internal	0.03456	0.03376	0	0	0.01949
chr1	61548769	61548784	HNF1A_MA0046.2	6.5847	-	chr1	61547341	61549578	cc_1,cc_3	gene	61549126	61549202	-	start	743	FeatureInsidePeak	NA	ENSG00000263380.1	AC096534.1	any_promoter	0.07955	0.08307	0	0	-0.04774
chr1	61568788	61568803	HNF1A_MA0046.2	7.42448	-	chr1	61568580	61569326	cc_3	gene	61330930	61928465	+	center	60744	PeakInsideFeature	NA	ENSG00000162599.11	NFIA	any_internal	0.02031	0.02252	0	0	-0.06861
chr1	61590731	61590746	HNF1A_MA0046.2	10.39756	-	chr1	61590426	61591332	cc_1,cc_3	gene	61590404	61590874	+	start	475	OverlapEnd	NA	ENSG00000270742.1	RP4-802A10.1	any_promoter	0.03364	0.06593	0	0	-0.63233
chr1	61590896	61590911	HNF1A_MA0046.2	8.10641	-	chr1	61590426	61591332	cc_1,cc_3	gene	61590404	61590874	+	start	475	OverlapEnd	NA	ENSG00000270742.1	RP4-802A10.1	any_promoter	0.0529	0.04068	0	0	0.24595
chr1	61600079	61600094	HNF1A_MA0046.2	8.56708	+	chr1	61599978	61600253	cc_1	gene	61330930	61928465	+	center	29582	PeakInsideFeature	NA	ENSG00000162599.11	NFIA	any_internal	0.08173	0.05104	0	0	0.48879
chr1	61623142	61623157	HNF1A_MA0046.2	6.81518	-	chr1	61622944	61623775	cc_1,cc_3	gene	61330930	61928465	+	center	6338	PeakInsideFeature	NA	ENSG00000162599.11	NFIA	any_internal	0.0569	0.07707	0	0	-0.31741
chr1	61649653	61649668	HNF1A_MA0046.2	7.45979	-	chr1	61648936	61650723	cc_1,cc_3	gene	61330930	61928465	+	center	20132	PeakInsideFeature	NA	ENSG00000162599.11	NFIA	any_internal	0.11885	0.17683	0	0	-0.4884
chr1	61656804	61656819	HNF1A_MA0046.2	6.50217	+	chr1	61656675	61657366	cc_1,cc_3	gene	61330930	61928465	+	center	27323	PeakInsideFeature	NA	ENSG00000162599.11	NFIA	any_internal	0.0756	0.09512	0	0	-0.2557
chr1	61663781	61663796	HNF1A_MA0046.2	7.05913	-	chr1	61663411	61664776	cc_1,cc_3	gene	61330930	61928465	+	center	34396	PeakInsideFeature	NA	ENSG00000162599.11	NFIA	any_internal	0.11903	0.16495	0	0	-0.3991
chr1	61673790	61673805	HNF1A_MA0046.2	7.02859	-	chr1	61673131	61674136	cc_1,cc_3	gene	61330930	61928465	+	center	43936	PeakInsideFeature	NA	ENSG00000162599.11	NFIA	any_internal	0.09469	0.14699	0	0	-0.52279
chr1	61680120	61680135	HNF1A_MA0046.2	9.53024	+	chr1	61680074	61680623	cc_3	gene	61330930	61928465	+	center	50651	PeakInsideFeature	NA	ENSG00000162599.11	NFIA	any_internal	0.04694	0.06997	0	0	-0.40037
chr1	61681418	61681433	HNF1A_MA0046.2	7.39397	+	chr1	61681308	61682171	cc_1,cc_3	gene	61330930	61928465	+	center	52042	PeakInsideFeature	NA	ENSG00000162599.11	NFIA	any_internal	0.09843	0.13599	0	0	-0.38311
chr1	61687927	61687942	HNF1A_MA0046.2	8.22444	+	chr1	61687719	61688346	cc_3	gene	61330930	61928465	+	center	58335	PeakInsideFeature	NA	ENSG00000162599.11	NFIA	any_internal	0.02382	0.03115	0	0	-0.20157
chr1	61690286	61690301	HNF1A_MA0046.2	7.62547	-	chr1	61690098	61690637	cc_1,cc_3	gene	61330930	61928465	+	center	60670	PeakInsideFeature	NA	ENSG00000162599.11	NFIA	any_internal	0.04438	0.05619	0	0	-0.22659
chr1	61699445	61699460	HNF1A_MA0046.2	7.80706	+	chr1	61698873	61699634	cc_1,cc_3	gene	61330930	61928465	+	center	69556	PeakInsideFeature	NA	ENSG00000162599.11	NFIA	any_internal	0.10951	0.11595	0	0	-0.06744
chr1	61703884	61703899	HNF1A_MA0046.2	9.67983	+	chr1	61703834	61704547	cc_1,cc_3	gene	61330930	61928465	+	center	74493	PeakInsideFeature	NA	ENSG00000162599.11	NFIA	any_internal	0.03471	0.10363	0	0	-1.10637
chr1	61703941	61703956	HNF1A_MA0046.2	6.59532	-	chr1	61703834	61704547	cc_1,cc_3	gene	61330930	61928465	+	center	74493	PeakInsideFeature	NA	ENSG00000162599.11	NFIA	any_internal	0.04708	0.151	0	0	-1.28717
chr1	61748204	61748219	HNF1A_MA0046.2	6.36127	-	chr1	61747701	61748423	cc_1,cc_3	gene	61330930	61928465	+	center	118365	PeakInsideFeature	NA	ENSG00000162599.11	NFIA	any_internal	0.0925	0.13851	0	0	-0.4765
chr1	61789609	61789624	HNF1A_MA0046.2	6.68099	+	chr1	61789550	61790301	cc_1,cc_3	gene	61330930	61928465	+	end	138540	PeakInsideFeature	NA	ENSG00000162599.11	NFIA	any_internal	0.03963	0.02383	0	0	0.40399
chr1	61790005	61790020	HNF1A_MA0046.2	7.39305	-	chr1	61789550	61790301	cc_1,cc_3	gene	61330930	61928465	+	end	138540	PeakInsideFeature	NA	ENSG00000162599.11	NFIA	any_internal	0.06294	0.07994	0	0	-0.25481
chr1	61866021	61866036	HNF1A_MA0046.2	6.75448	+	chr1	61865808	61866194	cc_1,cc_3	gene	61330930	61928465	+	end	62464	PeakInsideFeature	NA	ENSG00000162599.11	NFIA	any_internal	0.04046	0.067	0	0	-0.49062
chr1	61910009	61910024	HNF1A_MA0046.2	7.13765	-	chr1	61909867	61910351	cc_1,cc_3	gene	61330930	61928465	+	end	18356	PeakInsideFeature	NA	ENSG00000162599.11	NFIA	any_internal	0.14478	0.21791	0	1	-0.5166
chr1	61918426	61918441	HNF1A_MA0046.2	6.44228	+	chr1	61918195	61919592	cc_1,cc_3	gene	61330930	61928465	+	end	9572	PeakInsideFeature	NA	ENSG00000162599.11	NFIA	any_internal	0.12416	0.26901	0	1	-0.97871
chr1	61938731	61938746	HNF1A_MA0046.2	6.6899	-	chr1	61938540	61939099	cc_1,cc_3	gene	61330930	61928465	+	end	10354	Downstream	NA	ENSG00000162599.11	NFIA	distal_enhancer	0.14293	0.11843	0	0	0.22742
chr1	61938804	61938819	HNF1A_MA0046.2	10.4084	-	chr1	61938540	61939099	cc_1,cc_3	gene	61330930	61928465	+	end	10354	Downstream	NA	ENSG00000162599.11	NFIA	distal_enhancer	0.10347	0.11909	0	0	-0.16546
chr1	61938842	61938857	HNF1A_MA0046.2	6.96079	-	chr1	61938540	61939099	cc_1,cc_3	gene	61330930	61928465	+	end	10354	Downstream	NA	ENSG00000162599.11	NFIA	distal_enhancer	0.06418	0.10236	0	0	-0.51382
chr1	61957636	61957651	HNF1A_MA0046.2	6.47668	-	chr1	61956968	61957757	cc_1	gene	61330930	61928465	+	end	28897	Downstream	NA	ENSG00000162599.11	NFIA	distal_enhancer	0.0276	0.00849	0	0	0.65036
chr1	62034274	62034289	HNF1A_MA0046.2	8.10202	+	chr1	62034194	62034498	cc_3	NA	NA	NA	NA	NA	NA	NA	NA	NA	NA	NA	0.01954	0.022	0	0	-0.07745
chr1	62034441	62034456	HNF1A_MA0046.2	7.2051	-	chr1	62034194	62034498	cc_3	NA	NA	NA	NA	NA	NA	NA	NA	NA	NA	NA	0.02888	0.02473	0	0	0.11549
chr1	62190194	62190209	HNF1A_MA0046.2	8.81543	-	chr1	62190194	62191362	cc_1,cc_3	gene	62146717	62191095	-	start	317	OverlapStart	NA	ENSG00000162604.8	TM2D1	any_promoter	0.03344	0.0397	0	0	-0.14666
chr1	62191031	62191046	HNF1A_MA0046.2	8.09589	-	chr1	62190194	62191362	cc_1,cc_3	gene	62146717	62191095	-	start	317	OverlapStart	NA	ENSG00000162604.8	TM2D1	any_promoter	0.21236	0.23424	1	1	-0.12718
chr1	62191317	62191332	HNF1A_MA0046.2	6.5155	-	chr1	62190194	62191362	cc_1,cc_3	gene	62146717	62191095	-	start	317	OverlapStart	NA	ENSG00000162604.8	TM2D1	any_promoter	0.07295	0.07137	0	0	0.02345
chr1	62212657	62212672	HNF1A_MA0046.2	8.74862	-	chr1	62212591	62213186	cc_1,cc_3	gene	62207669	62208096	-	start	4792	Upstream	NA	ENSG00000271200.1	RP11-430G17.3	any_promoter	0.15141	0.27454	0	1	-0.76361
chr1	62212709	62212724	HNF1A_MA0046.2	9.37516	+	chr1	62212591	62213186	cc_1,cc_3	gene	62207669	62208096	-	start	4792	Upstream	NA	ENSG00000271200.1	RP11-430G17.3	any_promoter	0.14311	0.29663	0	1	-0.93574
chr1	62214367	62214382	HNF1A_MA0046.2	10.39799	-	chr1	62213727	62214721	cc_1,cc_3	gene	62207669	62208096	-	start	6128	Upstream	NA	ENSG00000271200.1	RP11-430G17.3	any_promoter	0.11279	0.25919	0	1	-1.04405
chr1	62248631	62248646	HNF1A_MA0046.2	10.6108	+	chr1	62248507	62248868	cc_3	gene	62208148	62629592	+	start	40539	PeakInsideFeature	NA	ENSG00000132849.14	INADL	any_internal	0.06679	0.03274	0	0	0.66819
chr1	62440392	62440407	HNF1A_MA0046.2	7.22934	+	chr1	62439778	62440797	cc_1,cc_3	gene	62208148	62629592	+	center	21417	PeakInsideFeature	NA	ENSG00000132849.14	INADL	any_internal	0.01615	0.0148	0	0	0.04805
chr1	62495406	62495421	HNF1A_MA0046.2	11.99237	-	chr1	62495215	62495749	cc_3	gene	62504513	62504783	+	start	9031	Upstream	NA	ENSG00000236646.1	LAMTOR5P1	any_promoter	0.02712	0.12435	0	0	-1.51766
chr1	62495472	62495487	HNF1A_MA0046.2	7.40707	+	chr1	62495215	62495749	cc_3	gene	62504513	62504783	+	start	9031	Upstream	NA	ENSG00000236646.1	LAMTOR5P1	any_promoter	0.03163	0.10029	0	0	-1.14476
chr1	62580985	62581000	HNF1A_MA0046.2	8.50206	+	chr1	62580743	62581019	cc_1	gene	62208148	62629592	+	end	48711	PeakInsideFeature	NA	ENSG00000132849.14	INADL	any_internal	0.02325	0.01416	0	0	0.30072
chr1	62625798	62625813	HNF1A_MA0046.2	8.11117	-	chr1	62625387	62625814	cc_1,cc_3	gene	62208148	62629592	+	end	3992	PeakInsideFeature	NA	ENSG00000132849.14	INADL	any_internal	0.03903	0.01588	0	0	0.64656
chr1	62751728	62751743	HNF1A_MA0046.2	6.46428	+	chr1	62751559	62752229	cc_1	gene	62702650	62785085	-	center	8027	PeakInsideFeature	NA	ENSG00000132854.14	KANK4	any_internal	0.04238	0.0148	0	0	0.75863
chr1	62761609	62761624	HNF1A_MA0046.2	6.80351	+	chr1	62761580	62762009	cc_1,cc_3	gene	62702650	62785085	-	center	17927	PeakInsideFeature	NA	ENSG00000132854.14	KANK4	any_internal	0.04796	0.02008	0	0	0.69385
chr1	62850568	62850583	HNF1A_MA0046.2	7.79203	+	chr1	62850334	62850630	cc_3	NA	NA	NA	NA	NA	NA	NA	NA	NA	NA	NA	0.03086	0.02562	0	0	0.14194
chr1	62873760	62873775	HNF1A_MA0046.2	9.59414	+	chr1	62873109	62873775	cc_1,cc_3	gene	62901967	62917475	+	start	28525	Upstream	NA	ENSG00000162607.8	USP1	distal_enhancer	0.0142	0.01577	0	0	-0.05657
chr1	62890410	62890425	HNF1A_MA0046.2	8.16473	-	chr1	62890068	62890491	cc_1,cc_3	gene	62901967	62917475	+	start	11688	Upstream	NA	ENSG00000162607.8	USP1	distal_enhancer	0.04876	0.03746	0	0	0.23969
chr1	62905895	62905910	HNF1A_MA0046.2	8.09746	+	chr1	62905758	62905967	cc_3	gene	62901967	62917475	+	center	3859	PeakInsideFeature	NA	ENSG00000162607.8	USP1	any_internal	0.18791	0.22521	0	1	-0.23283
chr1	62973138	62973153	HNF1A_MA0046.2	6.43542	+	chr1	62973075	62973275	cc_3	gene	62920398	63153969	-	end	52777	PeakInsideFeature	NA	ENSG00000116641.11	DOCK7	any_internal	0.01512	0.00869	0	0	0.25157
chr1	62982531	62982546	HNF1A_MA0046.2	12.8007	+	chr1	62982150	62982721	cc_1,cc_3	gene	62920398	63153969	-	center	54748	PeakInsideFeature	NA	ENSG00000116641.11	DOCK7	any_internal	0.02605	0.02659	0	0	-0.01516
chr1	63047639	63047654	HNF1A_MA0046.2	11.08217	+	chr1	63047450	63047998	cc_3	gene	62920398	63153969	-	center	10541	PeakInsideFeature	NA	ENSG00000116641.11	DOCK7	any_internal	0.04117	0.04917	0	0	-0.16451
chr1	63051483	63051498	HNF1A_MA0046.2	7.0261	+	chr1	63051191	63051512	cc_3	gene	62920398	63153969	-	center	14168	PeakInsideFeature	NA	ENSG00000116641.11	DOCK7	any_internal	0.01941	0.01702	0	0	0.07969
chr1	63088125	63088140	HNF1A_MA0046.2	8.50206	-	chr1	63087560	63088360	cc_1,cc_3	gene	62920398	63153969	-	center	50777	PeakInsideFeature	NA	ENSG00000116641.11	DOCK7	any_internal	0.01705	0.0105	0	0	0.24389
chr1	63199857	63199872	HNF1A_MA0046.2	9.54323	+	chr1	63199595	63200258	cc_1,cc_3	gene	63154152	63176365	+	end	23561	Downstream	NA	ENSG00000235545.1	RP11-230B22.1	distal_enhancer	0.04085	0.05272	0	0	-0.23889
chr1	63250447	63250462	HNF1A_MA0046.2	6.88527	+	chr1	63249031	63250677	cc_1,cc_3	gene	63249805	63331184	+	start	49	OverlapStart	NA	ENSG00000125703.10	ATG4C	any_promoter	0.05947	0.0638	0	0	-0.07207
chr1	63481573	63481588	HNF1A_MA0046.2	14.79828	+	chr1	63481377	63481866	cc_1,cc_3	gene	63466167	63478142	-	start	3479	Upstream	NA	ENSG00000229537.1	RP11-5P4.1	any_promoter	0.04793	0.05847	0	0	-0.19459
chr1	63517645	63517660	HNF1A_MA0046.2	11.00444	+	chr1	63517076	63518446	cc_1,cc_3	gene	63543751	63544702	-	end	25990	Downstream	NA	ENSG00000229225.1	RP11-5P4.3	distal_enhancer	0.11606	0.29756	0	1	-1.1929
chr1	63539849	63539864	HNF1A_MA0046.2	6.76943	-	chr1	63539682	63540254	cc_1	gene	63543751	63544702	-	end	3783	Downstream	NA	ENSG00000229225.1	RP11-5P4.3	distal_enhancer	0.03844	0.02834	0	0	0.24991
chr1	63540001	63540016	HNF1A_MA0046.2	9.0814	-	chr1	63539682	63540254	cc_1	gene	63543751	63544702	-	end	3783	Downstream	NA	ENSG00000229225.1	RP11-5P4.3	distal_enhancer	0.0415	0.0201	0	0	0.55958
chr1	63564644	63564659	HNF1A_MA0046.2	9.52064	-	chr1	63564606	63565071	cc_1,cc_3	gene	63543751	63544702	-	start	20136	Upstream	NA	ENSG00000229225.1	RP11-5P4.3	distal_enhancer	0.03274	0.04684	0	0	-0.31491
chr1	63590635	63590650	HNF1A_MA0046.2	8.78007	+	chr1	63590281	63590909	cc_1,cc_3	gene	63604920	63628824	+	start	14325	Upstream	NA	ENSG00000203605.3	RP11-335E6.2	distal_enhancer	0.04954	0.05488	0	0	-0.09974
chr1	64058892	64058907	HNF1A_MA0046.2	7.1502	+	chr1	64058552	64060530	cc_1,cc_3	gene	63906440	64059392	-	start	149	OverlapStart	NA	ENSG00000142856.12	ITGB3BP	any_promoter	1.13302	0.89579	1	1	0.3307
chr1	64081502	64081517	HNF1A_MA0046.2	6.38349	-	chr1	64081171	64081839	cc_1,cc_3	gene	64058946	64125916	+	center	10926	PeakInsideFeature	NA	ENSG00000079739.11	PGM1	any_internal	0.02883	0.03892	0	0	-0.24759
chr1	64107104	64107119	HNF1A_MA0046.2	9.65968	-	chr1	64106735	64107332	cc_1,cc_3	gene	64058946	64125916	+	center	14602	PeakInsideFeature	NA	ENSG00000079739.11	PGM1	any_internal	0.09469	0.16601	0	0	-0.67406
chr1	64129306	64129321	HNF1A_MA0046.2	6.48189	+	chr1	64127604	64129471	cc_1,cc_3	gene	64058946	64125916	+	end	2621	Downstream	NA	ENSG00000079739.11	PGM1	distal_enhancer	0.06669	0.06089	0	0	0.09421
chr1	64129429	64129444	HNF1A_MA0046.2	6.55866	-	chr1	64127604	64129471	cc_1,cc_3	gene	64058946	64125916	+	end	2621	Downstream	NA	ENSG00000079739.11	PGM1	distal_enhancer	0.06318	0.05667	0	0	0.11056
chr1	64140825	64140840	HNF1A_MA0046.2	7.5518	-	chr1	64139705	64141181	cc_1,cc_3	gene	64058946	64125916	+	end	14527	Downstream	NA	ENSG00000079739.11	PGM1	distal_enhancer	0.06114	0.05608	0	0	0.08727
chr1	64170871	64170886	HNF1A_MA0046.2	9.86023	+	chr1	64170761	64171252	cc_1,cc_3	gene	64058946	64125916	+	end	45090	Downstream	NA	ENSG00000079739.11	PGM1	distal_enhancer	0.03911	0.04604	0	0	-0.14795
chr1	64196335	64196350	HNF1A_MA0046.2	8.50206	-	chr1	64195707	64196425	cc_1,cc_3	gene	64239692	64647181	+	start	43626	Upstream	NA	ENSG00000185483.7	ROR1	distal_enhancer	0.0948	0.07013	0	0	0.33246
chr1	64276768	64276783	HNF1A_MA0046.2	8.66493	-	chr1	64276569	64277759	cc_1,cc_3	gene	64239692	64647181	+	start	37472	PeakInsideFeature	NA	ENSG00000185483.7	ROR1	any_internal	0.29084	0.42065	1	1	-0.49663
chr1	64277005	64277020	HNF1A_MA0046.2	7.92417	-	chr1	64276569	64277759	cc_1,cc_3	gene	64239692	64647181	+	start	37472	PeakInsideFeature	NA	ENSG00000185483.7	ROR1	any_internal	0.10857	0.12339	0	0	-0.15173
chr1	64304509	64304524	HNF1A_MA0046.2	8.66338	-	chr1	64304308	64304544	cc_3	gene	64239692	64647181	+	start	64734	PeakInsideFeature	NA	ENSG00000185483.7	ROR1	any_internal	0.02427	0.01995	0	0	0.13221
chr1	64329021	64329036	HNF1A_MA0046.2	8.13092	+	chr1	64328833	64329215	cc_1,cc_3	gene	64239692	64647181	+	start	89332	PeakInsideFeature	NA	ENSG00000185483.7	ROR1	any_internal	0.08084	0.07917	0	0	0.02293
chr1	64384240	64384255	HNF1A_MA0046.2	8.76267	-	chr1	64383634	64384502	cc_1,cc_3	gene	64239692	64647181	+	center	59368	PeakInsideFeature	NA	ENSG00000185483.7	ROR1	any_internal	0.03347	0.04392	0	0	-0.23699
chr1	64386367	64386382	HNF1A_MA0046.2	7.6768	-	chr1	64386013	64386711	cc_1,cc_3	gene	64239692	64647181	+	center	57074	PeakInsideFeature	NA	ENSG00000185483.7	ROR1	any_internal	0.04982	0.01445	0	0	0.92232
chr1	64390066	64390081	HNF1A_MA0046.2	6.37163	+	chr1	64389893	64390596	cc_3	gene	64239692	64647181	+	center	53192	PeakInsideFeature	NA	ENSG00000185483.7	ROR1	any_internal	0.02251	0.01384	0	0	0.29026
chr1	64401200	64401215	HNF1A_MA0046.2	7.97607	-	chr1	64400805	64401643	cc_1,cc_3	gene	64239692	64647181	+	center	42212	PeakInsideFeature	NA	ENSG00000185483.7	ROR1	any_internal	0.02106	0.02052	0	0	0.01699
chr1	64434796	64434811	HNF1A_MA0046.2	6.92164	-	chr1	64434735	64435693	cc_1,cc_3	gene	64239692	64647181	+	center	8222	PeakInsideFeature	NA	ENSG00000185483.7	ROR1	any_internal	0.04219	0.02324	0	0	0.47749
chr1	64435642	64435657	HNF1A_MA0046.2	7.2543	+	chr1	64434735	64435693	cc_1,cc_3	gene	64239692	64647181	+	center	8222	PeakInsideFeature	NA	ENSG00000185483.7	ROR1	any_internal	0.02993	0.01722	0	0	0.37917
chr1	64472921	64472936	HNF1A_MA0046.2	6.63852	+	chr1	64472223	64473074	cc_1,cc_3	gene	64239692	64647181	+	center	29212	PeakInsideFeature	NA	ENSG00000185483.7	ROR1	any_internal	0.03121	0.02939	0	0	0.04743
chr1	64525429	64525444	HNF1A_MA0046.2	8.01477	+	chr1	64525249	64525568	cc_3	gene	64239692	64647181	+	center	81972	PeakInsideFeature	NA	ENSG00000185483.7	ROR1	any_internal	0.03795	0.09691	0	0	-0.95285
chr1	64651912	64651927	HNF1A_MA0046.2	7.04064	-	chr1	64651853	64653364	cc_1,cc_3	gene	64239692	64647181	+	end	5427	Downstream	NA	ENSG00000185483.7	ROR1	distal_enhancer	0.03178	0.07215	0	0	-0.77417
chr1	64681318	64681333	HNF1A_MA0046.2	7.68406	-	chr1	64681177	64681708	cc_1,cc_3	gene	64669309	64733051	+	start	12133	PeakInsideFeature	NA	ENSG00000177414.9	UBE2U	any_internal	0.04487	0.05134	0	0	-0.12766
chr1	64811052	64811067	HNF1A_MA0046.2	6.81445	+	chr1	64811004	64811576	cc_1,cc_3	gene	64850080	64850142	-	end	38790	Downstream	NA	ENSG00000238653.1	RNU7-62P	distal_enhancer	0.01542	0.00661	0	0	0.35407
chr1	64942719	64942734	HNF1A_MA0046.2	9.55142	-	chr1	64942006	64942858	cc_1,cc_3	gene	64936427	65158741	+	start	6005	PeakInsideFeature	NA	ENSG00000158966.9	CACHD1	any_internal	0.05254	0.04331	0	0	0.18269
chr1	64982176	64982191	HNF1A_MA0046.2	7.79283	-	chr1	64981953	64982352	cc_3	gene	64936427	65158741	+	start	45725	PeakInsideFeature	NA	ENSG00000158966.9	CACHD1	any_internal	0.0156	0.06328	0	0	-1.11941
chr1	64997030	64997045	HNF1A_MA0046.2	8.04403	-	chr1	64996809	64997324	cc_3	gene	64936427	65158741	+	center	50518	PeakInsideFeature	NA	ENSG00000158966.9	CACHD1	any_internal	0.02093	0.0137	0	0	0.24674
chr1	64997152	64997167	HNF1A_MA0046.2	10.37804	-	chr1	64996809	64997324	cc_3	gene	64936427	65158741	+	center	50518	PeakInsideFeature	NA	ENSG00000158966.9	CACHD1	any_internal	0.02812	0.06078	0	0	-0.69074
chr1	65002062	65002077	HNF1A_MA0046.2	10.40278	+	chr1	65001888	65003098	cc_1,cc_3	gene	64936427	65158741	+	center	45091	PeakInsideFeature	NA	ENSG00000158966.9	CACHD1	any_internal	0.09903	0.17942	0	0	-0.72056
chr1	65002246	65002261	HNF1A_MA0046.2	6.47565	+	chr1	65001888	65003098	cc_1,cc_3	gene	64936427	65158741	+	center	45091	PeakInsideFeature	NA	ENSG00000158966.9	CACHD1	any_internal	0.0893	0.18477	0	0	-0.87562
chr1	65002387	65002402	HNF1A_MA0046.2	9.964	+	chr1	65001888	65003098	cc_1,cc_3	gene	64936427	65158741	+	center	45091	PeakInsideFeature	NA	ENSG00000158966.9	CACHD1	any_internal	0.05716	0.18181	0	0	-1.33114
chr1	65003718	65003733	HNF1A_MA0046.2	10.5964	-	chr1	65003664	65003924	cc_3	gene	64936427	65158741	+	center	43790	PeakInsideFeature	NA	ENSG00000158966.9	CACHD1	any_internal	0.02768	0.09557	0	0	-1.19358
chr1	65015558	65015573	HNF1A_MA0046.2	8.21312	+	chr1	65015198	65015772	cc_3	gene	64936427	65158741	+	center	32099	PeakInsideFeature	NA	ENSG00000158966.9	CACHD1	any_internal	0.02331	0.01681	0	0	0.20818
chr1	65152953	65152968	HNF1A_MA0046.2	9.11543	-	chr1	65152477	65153819	cc_1,cc_3	gene	64936427	65158741	+	end	5593	PeakInsideFeature	NA	ENSG00000158966.9	CACHD1	any_internal	0.08107	0.11465	0	0	-0.39659
chr1	65153050	65153065	HNF1A_MA0046.2	9.992	+	chr1	65152477	65153819	cc_1,cc_3	gene	64936427	65158741	+	end	5593	PeakInsideFeature	NA	ENSG00000158966.9	CACHD1	any_internal	0.07182	0.09409	0	0	-0.2985
chr1	65291805	65291820	HNF1A_MA0046.2	7.93559	-	chr1	65291513	65291855	cc_1,cc_3	gene	65210777	65298915	+	end	7231	PeakInsideFeature	NA	ENSG00000162437.10	RAVER2	any_internal	0.04103	0.0561	0	0	-0.29633
chr1	65330198	65330213	HNF1A_MA0046.2	6.82519	-	chr1	65329657	65330439	cc_1,cc_3	gene	65298911	65432187	-	end	31137	PeakInsideFeature	NA	ENSG00000162434.7	JAK1	any_internal	0.05332	0.05452	0	0	-0.02192
chr1	65348543	65348558	HNF1A_MA0046.2	7.82026	+	chr1	65348352	65349055	cc_3	gene	65298911	65432187	-	center	16846	PeakInsideFeature	NA	ENSG00000162434.7	JAK1	any_internal	0.03742	0.03508	0	0	0.05507
chr1	65364542	65364557	HNF1A_MA0046.2	9.89924	+	chr1	65363058	65364619	cc_1,cc_3	gene	65298911	65432187	-	center	1711	PeakInsideFeature	NA	ENSG00000162434.7	JAK1	any_internal	0.35892	0.5633	1	1	-0.61566
chr1	65381792	65381807	HNF1A_MA0046.2	7.15631	+	chr1	65381196	65381928	cc_1,cc_3	gene	65384125	65384366	+	start	2563	Upstream	NA	ENSG00000234784.2	RP11-182I10.1	any_promoter	0.42545	0.59038	1	1	-0.45006
chr1	65381902	65381917	HNF1A_MA0046.2	8.20309	-	chr1	65381196	65381928	cc_1,cc_3	gene	65384125	65384366	+	start	2563	Upstream	NA	ENSG00000234784.2	RP11-182I10.1	any_promoter	0.0474	0.13622	0	0	-1.15428
chr1	65383089	65383104	HNF1A_MA0046.2	7.05838	+	chr1	65382975	65383794	cc_1,cc_3	gene	65384125	65384366	+	start	741	Upstream	NA	ENSG00000234784.2	RP11-182I10.1	any_promoter	0.25774	0.21465	1	1	0.23849
chr1	65428191	65428206	HNF1A_MA0046.2	7.21393	-	chr1	65428067	65428464	cc_3	gene	65298911	65432187	-	start	3922	PeakInsideFeature	NA	ENSG00000162434.7	JAK1	any_internal	0.09391	0.10264	0	0	-0.10216
chr1	65448037	65448052	HNF1A_MA0046.2	8.06199	+	chr1	65447539	65448394	cc_1,cc_3	gene	65437907	65468159	-	center	5067	PeakInsideFeature	NA	ENSG00000226891.2	RP11-182I10.3	any_internal	0.38656	0.58539	1	1	-0.56856
chr1	65459957	65459972	HNF1A_MA0046.2	6.34934	+	chr1	65459653	65460102	cc_3	gene	65450290	65451770	-	start	8107	Upstream	NA	ENSG00000185031.6	SLC2A3P2	any_promoter	0.01997	0.01668	0	0	0.10945
chr1	65502710	65502725	HNF1A_MA0046.2	10.16689	+	chr1	65502008	65502750	cc_3	gene	65488650	65488757	-	start	13622	Upstream	NA	ENSG00000212257.1	RNU6-1176P	distal_enhancer	0.02416	0.02711	0	0	-0.08397
chr1	65521899	65521914	HNF1A_MA0046.2	6.40637	+	chr1	65521449	65522894	cc_1,cc_3	gene	65523437	65523525	-	end	1266	Downstream	NA	ENSG00000265996.1	MIR3671	distal_enhancer	0.04371	0.0407	0	0	0.06457
chr1	65605590	65605605	HNF1A_MA0046.2	8.94106	-	chr1	65605424	65606073	cc_1,cc_3	gene	65613231	65697828	+	start	7483	Upstream	NA	ENSG00000162433.10	AK4	any_promoter	0.04933	0.08274	0	0	-0.53516
chr1	65628987	65629002	HNF1A_MA0046.2	7.57152	+	chr1	65628968	65629284	cc_1	gene	65613231	65697828	+	start	15895	PeakInsideFeature	NA	ENSG00000162433.10	AK4	any_internal	0.0569	0.05661	0	0	0.00511
chr1	65645089	65645104	HNF1A_MA0046.2	8.06612	+	chr1	65644494	65645570	cc_1,cc_3	gene	65613231	65697828	+	center	10497	PeakInsideFeature	NA	ENSG00000162433.10	AK4	any_internal	0.10531	0.17104	0	0	-0.58897
chr1	65667778	65667793	HNF1A_MA0046.2	10.47129	+	chr1	65667261	65668063	cc_1,cc_3	gene	65613231	65697828	+	center	12133	PeakInsideFeature	NA	ENSG00000162433.10	AK4	any_internal	0.03555	0.06921	0	0	-0.63722
chr1	65681298	65681313	HNF1A_MA0046.2	6.69732	+	chr1	65680997	65681708	cc_1,cc_3	gene	65613231	65697828	+	end	16476	PeakInsideFeature	NA	ENSG00000162433.10	AK4	any_internal	0.03725	0.06524	0	0	-0.53524
chr1	65695058	65695073	HNF1A_MA0046.2	8.36148	+	chr1	65694749	65695126	cc_3	gene	65613231	65697828	+	end	2891	PeakInsideFeature	NA	ENSG00000162433.10	AK4	any_internal	0.03112	0.03192	0	0	-0.0204
chr1	65695701	65695716	HNF1A_MA0046.2	8.8875	+	chr1	65695287	65696209	cc_1,cc_3	gene	65613231	65697828	+	end	2080	PeakInsideFeature	NA	ENSG00000162433.10	AK4	any_internal	0.05294	0.05687	0	0	-0.07092
chr1	65732160	65732175	HNF1A_MA0046.2	6.50648	-	chr1	65731100	65732652	cc_1,cc_3	gene	65713901	65881552	+	start	17975	PeakInsideFeature	NA	ENSG00000116675.11	DNAJC6	any_internal	0.04898	0.02826	0	0	0.47361
chr1	65732470	65732485	HNF1A_MA0046.2	7.715	-	chr1	65731100	65732652	cc_1,cc_3	gene	65713901	65881552	+	start	17975	PeakInsideFeature	NA	ENSG00000116675.11	DNAJC6	any_internal	0.06744	0.0577	0	0	0.16052
chr1	65744303	65744318	HNF1A_MA0046.2	6.44945	-	chr1	65744196	65744591	cc_1	gene	65713901	65881552	+	start	30492	PeakInsideFeature	NA	ENSG00000116675.11	DNAJC6	any_internal	0.02812	0.01731	0	0	0.32782
chr1	65747606	65747621	HNF1A_MA0046.2	8.77161	-	chr1	65747313	65748314	cc_1,cc_3	gene	65745138	65772204	-	end	2675	PeakInsideFeature	NA	ENSG00000229294.1	RP5-1044H5.1	any_internal	0.05268	0.08603	0	0	-0.51499
chr1	65873738	65873753	HNF1A_MA0046.2	8.83606	+	chr1	65873668	65874203	cc_1,cc_3	gene	65881498	65881689	+	start	7563	Upstream	NA	ENSG00000222624.1	RNU2-15P	any_promoter	0.07172	0.08535	0	0	-0.19009
chr1	65878828	65878843	HNF1A_MA0046.2	6.72469	-	chr1	65878787	65879030	cc_1	gene	65881498	65881689	+	start	2590	Upstream	NA	ENSG00000222624.1	RNU2-15P	any_promoter	0.02294	0.01043	0	0	0.4356
chr1	65925363	65925378	HNF1A_MA0046.2	10.40875	+	chr1	65924818	65925477	cc_1,cc_3	gene	65886247	66107242	+	start	38900	PeakInsideFeature	NA	ENSG00000116678.14	LEPR	any_internal	0.01951	0.01438	0	0	0.1764
chr1	65925428	65925443	HNF1A_MA0046.2	6.66083	+	chr1	65924818	65925477	cc_1,cc_3	gene	65886247	66107242	+	start	38900	PeakInsideFeature	NA	ENSG00000116678.14	LEPR	any_internal	0.03449	0.02444	0	0	0.26666
chr1	65959847	65959862	HNF1A_MA0046.2	7.04859	+	chr1	65959613	65960018	cc_3	gene	65952088	65959871	+	end	56	OverlapEnd	NA	ENSG00000237852.1	RP4-630A11.3	any_internal	0.01705	0.01511	0	0	0.06804
chr1	66152053	66152068	HNF1A_MA0046.2	8.37309	-	chr1	66151841	66152187	cc_3	gene	65886247	66107242	+	end	44772	Downstream	NA	ENSG00000116678.14	LEPR	distal_enhancer	0.03425	0.04508	0	0	-0.24195
chr1	66152095	66152110	HNF1A_MA0046.2	9.68797	-	chr1	66151841	66152187	cc_3	gene	65886247	66107242	+	end	44772	Downstream	NA	ENSG00000116678.14	LEPR	distal_enhancer	0.02222	0.04652	0	0	-0.5983
chr1	66424632	66424647	HNF1A_MA0046.2	8.81765	-	chr1	66424390	66424897	cc_1,cc_3	gene	66258196	66840259	+	center	124584	PeakInsideFeature	NA	ENSG00000184588.13	PDE4B	any_internal	0.03886	0.04893	0	0	-0.21106
chr1	66431157	66431172	HNF1A_MA0046.2	7.26232	+	chr1	66429771	66431609	cc_3	gene	66258196	66840259	+	center	118537	PeakInsideFeature	NA	ENSG00000184588.13	PDE4B	any_internal	0.03818	0.02195	0	0	0.42785
chr1	66719014	66719029	HNF1A_MA0046.2	6.457	+	chr1	66718827	66719348	cc_1,cc_3	gene	66258196	66840259	+	end	121172	PeakInsideFeature	NA	ENSG00000184588.13	PDE4B	any_internal	0.02487	0.01715	0	0	0.24231
chr1	66737500	66737515	HNF1A_MA0046.2	6.70348	+	chr1	66736923	66737947	cc_1,cc_3	gene	66258196	66840259	+	end	102824	PeakInsideFeature	NA	ENSG00000184588.13	PDE4B	any_internal	0.03987	0.04353	0	0	-0.07911
chr1	66742200	66742215	HNF1A_MA0046.2	7.12289	-	chr1	66741896	66742292	cc_3	gene	66258196	66840259	+	end	98165	PeakInsideFeature	NA	ENSG00000184588.13	PDE4B	any_internal	0.03313	0.02321	0	0	0.26963
chr1	66766884	66766899	HNF1A_MA0046.2	8.96562	-	chr1	66766413	66767230	cc_1,cc_3	gene	66258196	66840259	+	end	73438	PeakInsideFeature	NA	ENSG00000184588.13	PDE4B	any_internal	0.035	0.02461	0	0	0.27402
chr1	66768489	66768504	HNF1A_MA0046.2	7.21302	+	chr1	66768437	66768672	cc_3	gene	66258196	66840259	+	end	71705	PeakInsideFeature	NA	ENSG00000184588.13	PDE4B	any_internal	0.03185	0.02279	0	0	0.25015
chr1	66781411	66781426	HNF1A_MA0046.2	6.41436	+	chr1	66781174	66781637	cc_1	gene	66258196	66840259	+	end	58854	PeakInsideFeature	NA	ENSG00000184588.13	PDE4B	any_internal	0.03512	0.04214	0	0	-0.15917
chr1	66782837	66782852	HNF1A_MA0046.2	6.45109	-	chr1	66782484	66782965	cc_3	gene	66258196	66840259	+	end	57535	PeakInsideFeature	NA	ENSG00000184588.13	PDE4B	any_internal	0.02408	0.01244	0	0	0.38998
chr1	66798198	66798213	HNF1A_MA0046.2	7.69004	+	chr1	66797405	66798379	cc_1,cc_3	gene	66258196	66840259	+	end	42367	PeakInsideFeature	NA	ENSG00000184588.13	PDE4B	any_internal	0.15605	0.09577	0	0	0.58388
chr1	66798317	66798332	HNF1A_MA0046.2	7.07821	-	chr1	66797405	66798379	cc_1,cc_3	gene	66258196	66840259	+	end	42367	PeakInsideFeature	NA	ENSG00000184588.13	PDE4B	any_internal	0.12226	0.08496	0	0	0.42118
chr1	66799590	66799605	HNF1A_MA0046.2	6.99942	-	chr1	66799232	66799801	cc_3	gene	66258196	66840259	+	end	40743	PeakInsideFeature	NA	ENSG00000184588.13	PDE4B	any_internal	0.02914	0.01684	0	0	0.37132
chr1	66846080	66846095	HNF1A_MA0046.2	6.55113	+	chr1	66845881	66846375	cc_1,cc_3	gene	66258196	66840259	+	end	5869	Downstream	NA	ENSG00000184588.13	PDE4B	distal_enhancer	0.03344	0.03823	0	0	-0.11354
chr1	66849516	66849531	HNF1A_MA0046.2	7.34281	+	chr1	66848788	66849535	cc_1,cc_3	gene	66258196	66840259	+	end	8902	Downstream	NA	ENSG00000184588.13	PDE4B	distal_enhancer	0.02256	0.0145	0	0	0.26751
chr1	66881195	66881210	HNF1A_MA0046.2	7.37334	+	chr1	66881194	66881739	cc_1	gene	66258196	66840259	+	end	41207	Downstream	NA	ENSG00000184588.13	PDE4B	distal_enhancer	0.0201	0.01121	0	0	0.31625
chr1	66971762	66971777	HNF1A_MA0046.2	7.03083	+	chr1	66971178	66972483	cc_1,cc_3	gene	66999065	67213982	+	start	27235	Upstream	NA	ENSG00000118473.17	SGIP1	distal_enhancer	0.04548	0.04836	0	0	-0.05773
chr1	66972139	66972154	HNF1A_MA0046.2	6.79475	+	chr1	66971178	66972483	cc_1,cc_3	gene	66999065	67213982	+	start	27235	Upstream	NA	ENSG00000118473.17	SGIP1	distal_enhancer	0.02856	0.04003	0	0	-0.27965
chr1	67009055	67009070	HNF1A_MA0046.2	6.47196	+	chr1	67008438	67009602	cc_1,cc_3	gene	66999065	67213982	+	start	9955	PeakInsideFeature	NA	ENSG00000118473.17	SGIP1	any_internal	0.04615	0.05925	0	0	-0.24362
chr1	67029416	67029431	HNF1A_MA0046.2	8.17417	+	chr1	67028800	67030393	cc_1,cc_3	gene	66999065	67213982	+	start	30531	PeakInsideFeature	NA	ENSG00000118473.17	SGIP1	any_internal	0.1196	0.09067	0	0	0.3219
chr1	67050858	67050873	HNF1A_MA0046.2	7.09993	+	chr1	67050079	67051559	cc_1,cc_3	gene	66999065	67213982	+	start	51754	PeakInsideFeature	NA	ENSG00000118473.17	SGIP1	any_internal	0.10262	0.09522	0	0	0.08613
chr1	67058110	67058125	HNF1A_MA0046.2	9.15207	+	chr1	67057282	67058309	cc_1,cc_3	gene	66999065	67213982	+	center	48728	PeakInsideFeature	NA	ENSG00000118473.17	SGIP1	any_internal	0.10316	0.06002	0	0	0.59172
chr1	67142556	67142571	HNF1A_MA0046.2	8.46827	-	chr1	67142277	67143686	cc_1,cc_3	gene	67131546	67142710	-	start	271	OverlapStart	NA	ENSG00000248458.2	AL139147.1	any_promoter	0.0338	0.08101	0	0	-0.84963
chr1	67142981	67142996	HNF1A_MA0046.2	10.43205	+	chr1	67142277	67143686	cc_1,cc_3	gene	67131546	67142710	-	start	271	OverlapStart	NA	ENSG00000248458.2	AL139147.1	any_promoter	0.02613	0.05499	0	0	-0.64501
chr1	67143031	67143046	HNF1A_MA0046.2	6.39393	-	chr1	67142277	67143686	cc_1,cc_3	gene	67131546	67142710	-	start	271	OverlapStart	NA	ENSG00000248458.2	AL139147.1	any_promoter	0.033	0.05996	0	0	-0.55024
chr1	67143430	67143445	HNF1A_MA0046.2	7.54682	-	chr1	67142277	67143686	cc_1,cc_3	gene	67131546	67142710	-	start	271	OverlapStart	NA	ENSG00000248458.2	AL139147.1	any_promoter	0.03873	0.02874	0	0	0.24571
chr1	67159794	67159809	HNF1A_MA0046.2	12.0331	-	chr1	67159375	67159957	cc_3	gene	66999065	67213982	+	center	53143	PeakInsideFeature	NA	ENSG00000118473.17	SGIP1	any_internal	0.05062	0.13467	0	0	-1.07763
chr1	67170607	67170622	HNF1A_MA0046.2	7.38482	+	chr1	67170369	67171216	cc_3	gene	66999065	67213982	+	end	43190	PeakInsideFeature	NA	ENSG00000118473.17	SGIP1	any_internal	0.02261	0.00651	0	0	0.59449
chr1	67190395	67190410	HNF1A_MA0046.2	6.75021	+	chr1	67190311	67190524	cc_3	gene	66999065	67213982	+	end	23565	PeakInsideFeature	NA	ENSG00000118473.17	SGIP1	any_internal	0.04386	0.03123	0	0	0.29203
chr1	67192028	67192043	HNF1A_MA0046.2	8.00086	-	chr1	67191362	67192082	cc_1,cc_3	gene	66999065	67213982	+	end	22260	PeakInsideFeature	NA	ENSG00000118473.17	SGIP1	any_internal	0.02411	0.02815	0	0	-0.11391
chr1	67275409	67275424	HNF1A_MA0046.2	7.23756	-	chr1	67275354	67276100	cc_1,cc_3	gene	67263423	67266939	-	start	8788	Upstream	NA	ENSG00000172410.4	INSL5	any_promoter	0.03224	0.0333	0	0	-0.02644
chr1	67283458	67283473	HNF1A_MA0046.2	6.85115	+	chr1	67283332	67283648	cc_3	gene	67292624	67294241	+	start	9134	Upstream	NA	ENSG00000231080.1	RP11-342H21.2	any_promoter	0.05137	0.08679	0	0	-0.54934
chr1	67410569	67410584	HNF1A_MA0046.2	7.90494	-	chr1	67410127	67411301	cc_1,cc_3	gene	67390577	67454302	+	center	11725	PeakInsideFeature	NA	ENSG00000198160.10	MIER1	any_internal	0.22712	0.19062	1	0	0.22556
chr1	67411231	67411246	HNF1A_MA0046.2	7.4865	+	chr1	67410127	67411301	cc_1,cc_3	gene	67390577	67454302	+	center	11725	PeakInsideFeature	NA	ENSG00000198160.10	MIER1	any_internal	0.0413	0.03888	0	0	0.05359
chr1	67448773	67448788	HNF1A_MA0046.2	6.71743	-	chr1	67447413	67448970	cc_1,cc_3	gene	67390577	67454302	+	end	6111	PeakInsideFeature	NA	ENSG00000198160.10	MIER1	any_internal	0.11762	0.26873	0	1	-1.04199
chr1	67448897	67448912	HNF1A_MA0046.2	6.45752	-	chr1	67447413	67448970	cc_1,cc_3	gene	67390577	67454302	+	end	6111	PeakInsideFeature	NA	ENSG00000198160.10	MIER1	any_internal	0.02607	0.04143	0	0	-0.37895
chr1	67450274	67450289	HNF1A_MA0046.2	6.37683	+	chr1	67450218	67450468	cc_3	gene	67390577	67454302	+	end	3959	PeakInsideFeature	NA	ENSG00000198160.10	MIER1	any_internal	0.03654	0.10481	0	0	-1.07604
chr1	67450311	67450326	HNF1A_MA0046.2	8.51964	-	chr1	67450218	67450468	cc_3	gene	67390577	67454302	+	end	3959	PeakInsideFeature	NA	ENSG00000198160.10	MIER1	any_internal	0.04015	0.07119	0	0	-0.56168
chr1	67467029	67467044	HNF1A_MA0046.2	8.37973	+	chr1	67467018	67468047	cc_1,cc_3	gene	67465014	67519782	-	end	2518	PeakInsideFeature	NA	ENSG00000116704.6	SLC35D1	any_internal	0.03176	0.03152	0	0	0.00611
chr1	67578417	67578432	HNF1A_MA0046.2	6.85237	+	chr1	67578147	67578695	cc_1,cc_3	gene	67568327	67568462	-	start	9959	Upstream	NA	ENSG00000252433.1	SNORA31	any_promoter	0.04338	0.02814	0	0	0.3634
chr1	67660291	67660306	HNF1A_MA0046.2	9.00882	+	chr1	67660116	67660599	cc_3	gene	67661822	67661926	+	start	1465	Upstream	NA	ENSG00000253074.1	RNU6-586P	any_promoter	0.0362	0.02872	0	0	0.18787
chr1	67680576	67680591	HNF1A_MA0046.2	8.77804	+	chr1	67680121	67681072	cc_1,cc_3	gene	67632082	67725662	+	center	1724	PeakInsideFeature	NA	ENSG00000162594.10	IL23R	any_internal	0.18822	0.15705	0	0	0.22794
chr1	67783633	67783648	HNF1A_MA0046.2	7.21099	+	chr1	67783568	67783940	cc_1	gene	67773046	67862583	+	start	10708	PeakInsideFeature	NA	ENSG00000081985.6	IL12RB2	any_internal	0.0295	0.01641	0	0	0.39575
chr1	67927253	67927268	HNF1A_MA0046.2	8.72621	+	chr1	67926570	67927377	cc_1,cc_3	gene	67873492	67896098	-	start	30875	Upstream	NA	ENSG00000142864.10	SERBP1	distal_enhancer	0.03264	0.0282	0	0	0.11551
chr1	67987563	67987578	HNF1A_MA0046.2	6.77481	-	chr1	67987253	67988418	cc_1,cc_3	gene	67995312	67998012	+	start	7477	Upstream	NA	ENSG00000235200.1	RP4-763G1.2	any_promoter	0.05315	0.04998	0	0	0.05969
chr1	67990061	67990076	HNF1A_MA0046.2	9.15175	+	chr1	67989930	67990763	cc_1,cc_3	gene	67995312	67998012	+	start	4966	Upstream	NA	ENSG00000235200.1	RP4-763G1.2	any_promoter	0.06083	0.05294	0	0	0.13901
chr1	67998991	67999006	HNF1A_MA0046.2	8.85043	+	chr1	67997990	67999226	cc_1,cc_3	gene	68006809	68006916	+	start	8201	Upstream	NA	ENSG00000207504.1	RNU6-1031P	any_promoter	0.04235	0.21511	0	1	-1.83298
chr1	67999036	67999051	HNF1A_MA0046.2	8.45949	-	chr1	67997990	67999226	cc_1,cc_3	gene	68006809	68006916	+	start	8201	Upstream	NA	ENSG00000207504.1	RNU6-1031P	any_promoter	0.04712	0.1597	0	0	-1.35595
chr1	68003358	68003373	HNF1A_MA0046.2	8.22112	+	chr1	68002995	68003865	cc_1,cc_3	gene	68006809	68006916	+	start	3379	Upstream	NA	ENSG00000207504.1	RNU6-1031P	any_promoter	0.05637	0.19072	0	0	-1.4059
chr1	68006240	68006255	HNF1A_MA0046.2	8.31905	+	chr1	68005542	68006465	cc_1,cc_3	gene	68006809	68006916	+	start	806	Upstream	NA	ENSG00000207504.1	RNU6-1031P	any_promoter	0.49861	0.54428	1	1	-0.12063
chr1	68075340	68075355	HNF1A_MA0046.2	6.45353	+	chr1	68074540	68076497	cc_1,cc_3	gene	68122515	68122812	-	end	46997	Downstream	NA	ENSG00000242482.2	RN7SL392P	distal_enhancer	0.2508	0.5168	1	1	-0.97398
chr1	68075610	68075625	HNF1A_MA0046.2	8.50206	-	chr1	68074540	68076497	cc_1,cc_3	gene	68122515	68122812	-	end	46997	Downstream	NA	ENSG00000242482.2	RN7SL392P	distal_enhancer	0.21116	0.41295	1	1	-0.89083
chr1	68075654	68075669	HNF1A_MA0046.2	6.38749	-	chr1	68074540	68076497	cc_1,cc_3	gene	68122515	68122812	-	end	46997	Downstream	NA	ENSG00000242482.2	RN7SL392P	distal_enhancer	0.10522	0.25195	0	1	-1.08831
chr1	68100998	68101013	HNF1A_MA0046.2	6.85254	-	chr1	68100583	68101634	cc_1,cc_3	gene	68122515	68122812	-	end	21407	Downstream	NA	ENSG00000242482.2	RN7SL392P	distal_enhancer	0.26297	0.35216	1	1	-0.38918
chr1	68111796	68111811	HNF1A_MA0046.2	7.16828	-	chr1	68111219	68113383	cc_1,cc_3	gene	68122515	68122812	-	end	10214	Downstream	NA	ENSG00000242482.2	RN7SL392P	distal_enhancer	0.10735	0.21924	0	1	-0.88363
chr1	68113043	68113058	HNF1A_MA0046.2	7.05051	-	chr1	68111219	68113383	cc_1,cc_3	gene	68122515	68122812	-	end	10214	Downstream	NA	ENSG00000242482.2	RN7SL392P	distal_enhancer	0.26938	0.28139	1	1	-0.05768
chr1	68118722	68118737	HNF1A_MA0046.2	6.74801	-	chr1	68118387	68119213	cc_1,cc_3	gene	68122515	68122812	-	end	3715	Downstream	NA	ENSG00000242482.2	RN7SL392P	distal_enhancer	0.48505	0.2656	1	1	0.81147
chr1	68189243	68189258	HNF1A_MA0046.2	6.66344	-	chr1	68188914	68191266	cc_1,cc_3	gene	68167148	68299150	-	end	22942	PeakInsideFeature	NA	ENSG00000172380.5	GNG12	any_internal	0.03258	0.03865	0	0	-0.14444
chr1	68190669	68190684	HNF1A_MA0046.2	10.94197	-	chr1	68188914	68191266	cc_1,cc_3	gene	68167148	68299150	-	end	22942	PeakInsideFeature	NA	ENSG00000172380.5	GNG12	any_internal	0.16763	0.18903	0	0	-0.15193
chr1	68214087	68214102	HNF1A_MA0046.2	7.64547	+	chr1	68214077	68214890	cc_1,cc_3	gene	68167148	68299150	-	center	18666	PeakInsideFeature	NA	ENSG00000172380.5	GNG12	any_internal	0.034	0.05236	0	0	-0.39051
chr1	68214283	68214298	HNF1A_MA0046.2	7.6242	+	chr1	68214077	68214890	cc_1,cc_3	gene	68167148	68299150	-	center	18666	PeakInsideFeature	NA	ENSG00000172380.5	GNG12	any_internal	0.08148	0.14833	0	0	-0.70261
chr1	68214459	68214474	HNF1A_MA0046.2	12.21514	-	chr1	68214077	68214890	cc_1,cc_3	gene	68167148	68299150	-	center	18666	PeakInsideFeature	NA	ENSG00000172380.5	GNG12	any_internal	0.47884	0.71475	1	1	-0.55402
chr1	68291415	68291430	HNF1A_MA0046.2	9.78645	+	chr1	68291004	68291818	cc_1,cc_3	gene	68297985	68668670	+	start	6574	Upstream	NA	ENSG00000232284.3	GNG12-AS1	any_promoter	0.15518	0.18399	0	0	-0.21393
chr1	68298125	68298140	HNF1A_MA0046.2	6.67065	+	chr1	68297491	68299590	cc_1,cc_3	gene	68297985	68668670	+	start	555	OverlapStart	NA	ENSG00000232284.3	GNG12-AS1	any_promoter	0.1164	0.15682	0	0	-0.36259
chr1	68298281	68298296	HNF1A_MA0046.2	7.79081	+	chr1	68297491	68299590	cc_1,cc_3	gene	68297985	68668670	+	start	555	OverlapStart	NA	ENSG00000232284.3	GNG12-AS1	any_promoter	0.10398	0.13976	0	0	-0.35307
chr1	68306066	68306081	HNF1A_MA0046.2	7.18786	+	chr1	68305387	68306613	cc_1,cc_3	gene	68167148	68299150	-	start	6850	Upstream	NA	ENSG00000172380.5	GNG12	any_promoter	0.03618	0.02124	0	0	0.40344
chr1	68611311	68611326	HNF1A_MA0046.2	6.48457	-	chr1	68611250	68611764	cc_1,cc_3	gene	68564141	68698803	-	center	19965	PeakInsideFeature	NA	ENSG00000116729.9	WLS	any_internal	0.02509	0.0121	0	0	0.43247
chr1	68643889	68643904	HNF1A_MA0046.2	10.68778	-	chr1	68643626	68644151	cc_1,cc_3	gene	68564141	68698803	-	center	12416	PeakInsideFeature	NA	ENSG00000116729.9	WLS	any_internal	0.07989	0.08291	0	0	-0.04093
chr1	68643954	68643969	HNF1A_MA0046.2	7.62294	-	chr1	68643626	68644151	cc_1,cc_3	gene	68564141	68698803	-	center	12416	PeakInsideFeature	NA	ENSG00000116729.9	WLS	any_internal	0.0725	0.08631	0	0	-0.19099
chr1	68644082	68644097	HNF1A_MA0046.2	7.24917	-	chr1	68643626	68644151	cc_1,cc_3	gene	68564141	68698803	-	center	12416	PeakInsideFeature	NA	ENSG00000116729.9	WLS	any_internal	0.04938	0.05201	0	0	-0.05009
chr1	68677577	68677592	HNF1A_MA0046.2	6.92265	-	chr1	68677238	68677985	cc_1,cc_3	gene	68564141	68698803	-	start	21192	PeakInsideFeature	NA	ENSG00000116729.9	WLS	any_internal	0.08198	0.15056	0	0	-0.71429
chr1	68679954	68679969	HNF1A_MA0046.2	7.83366	-	chr1	68679473	68680106	cc_1,cc_3	gene	68564141	68698803	-	start	19014	PeakInsideFeature	NA	ENSG00000116729.9	WLS	any_internal	0.03471	0.03944	0	0	-0.10987
chr1	68689642	68689657	HNF1A_MA0046.2	7.64254	+	chr1	68689285	68689667	cc_1,cc_3	gene	68564141	68698803	-	start	9327	PeakInsideFeature	NA	ENSG00000116729.9	WLS	any_internal	0.02706	0.02772	0	0	-0.01815
chr1	68694673	68694688	HNF1A_MA0046.2	7.01706	+	chr1	68694543	68695205	cc_1,cc_3	gene	68564141	68698803	-	start	3929	PeakInsideFeature	NA	ENSG00000116729.9	WLS	any_internal	0.06988	0.09264	0	0	-0.31002
chr1	68786895	68786910	HNF1A_MA0046.2	7.70315	+	chr1	68786735	68787272	cc_1,cc_3	gene	68748070	68748305	+	end	38698	Downstream	NA	ENSG00000225242.2	COX6B1P7	distal_enhancer	0.64361	0.58608	1	1	0.12979
chr1	68808830	68808845	HNF1A_MA0046.2	6.55969	-	chr1	68808246	68808977	cc_1,cc_3	gene	68841009	68841346	-	end	32398	Downstream	NA	ENSG00000237622.1	TCEB1P18	distal_enhancer	0.02023	0.01299	0	0	0.25128
chr1	68851079	68851094	HNF1A_MA0046.2	6.86155	+	chr1	68849753	68851096	cc_1,cc_3	gene	68847123	68847340	-	start	3084	Upstream	NA	ENSG00000229440.1	RP5-1033K19.2	any_promoter	0.02999	0.02316	0	0	0.1911
chr1	69382468	69382483	HNF1A_MA0046.2	7.09949	+	chr1	69381756	69382782	cc_1,cc_3	NA	NA	NA	NA	NA	NA	NA	NA	NA	NA	NA	0.39315	0.2989	1	1	0.36841
chr1	69434899	69434914	HNF1A_MA0046.2	7.97362	+	chr1	69434481	69435781	cc_1,cc_3	NA	NA	NA	NA	NA	NA	NA	NA	NA	NA	NA	0.03844	0.02524	0	0	0.33618
chr1	69695839	69695854	HNF1A_MA0046.2	10.99891	+	chr1	69695814	69696336	cc_3	gene	69709054	69715106	-	end	12979	Downstream	NA	ENSG00000235446.1	RP11-74K19.1	distal_enhancer	0.02467	0.01036	0	0	0.48952
chr1	69696981	69696996	HNF1A_MA0046.2	6.35782	+	chr1	69696888	69697585	cc_1,cc_3	gene	69709054	69715106	-	end	11818	Downstream	NA	ENSG00000235446.1	RP11-74K19.1	distal_enhancer	0.04523	0.05572	0	0	-0.20067
chr1	69734767	69734782	HNF1A_MA0046.2	6.54884	-	chr1	69734588	69735997	cc_1,cc_3	gene	69709054	69715106	-	start	20186	Upstream	NA	ENSG00000235446.1	RP11-74K19.1	distal_enhancer	0.02721	0.02897	0	0	-0.04778
chr1	69735385	69735400	HNF1A_MA0046.2	6.80383	+	chr1	69734588	69735997	cc_1,cc_3	gene	69709054	69715106	-	start	20186	Upstream	NA	ENSG00000235446.1	RP11-74K19.1	distal_enhancer	0.10062	0.18158	0	0	-0.71735
chr1	69757248	69757263	HNF1A_MA0046.2	7.6945	+	chr1	69757003	69757904	cc_1,cc_3	gene	69709054	69715106	-	start	42347	Upstream	NA	ENSG00000235446.1	RP11-74K19.1	distal_enhancer	0.03015	0.01987	0	0	0.29724
chr1	69896638	69896653	HNF1A_MA0046.2	7.40796	+	chr1	69896341	69897514	cc_1,cc_3	gene	69898937	69901092	+	start	2010	Upstream	NA	ENSG00000229639.1	RP3-380B4.1	any_promoter	0.02677	0.01926	0	0	0.22582
chr1	70061340	70061355	HNF1A_MA0046.2	6.75793	+	chr1	70061261	70061461	cc_3	gene	70034080	70617628	+	start	27281	PeakInsideFeature	NA	ENSG00000033122.14	LRRC7	any_internal	0.03261	0.02653	0	0	0.16072
chr1	70062653	70062668	HNF1A_MA0046.2	8.70034	+	chr1	70062388	70062676	cc_1	gene	70034080	70617628	+	start	28452	PeakInsideFeature	NA	ENSG00000033122.14	LRRC7	any_internal	0.03066	0.00905	0	0	0.70796
chr1	70379606	70379621	HNF1A_MA0046.2	8.20451	+	chr1	70379367	70379989	cc_1,cc_3	gene	70385004	70386000	+	start	5326	Upstream	NA	ENSG00000229359.2	PIN1P1	any_promoter	0.01354	0.01347	0	0	0.00262
chr1	70661203	70661218	HNF1A_MA0046.2	9.85046	+	chr1	70661052	70661816	cc_1,cc_3	gene	70671364	70718735	+	start	9930	Upstream	NA	ENSG00000116754.9	SRSF11	any_promoter	0.09857	0.13339	0	0	-0.35799
chr1	70848575	70848590	HNF1A_MA0046.2	8.79541	-	chr1	70848403	70848609	cc_1	gene	70820487	70851022	+	end	2516	PeakInsideFeature	NA	ENSG00000197568.9	HHLA3	any_internal	0.03335	0.03742	0	0	-0.09718
chr1	70906447	70906462	HNF1A_MA0046.2	9.56366	+	chr1	70906394	70906594	cc_1	gene	70910753	70911219	+	start	4259	Upstream	NA	ENSG00000271992.1	RP11-42O15.3	any_promoter	0.03455	0.03933	0	0	-0.11128
chr1	70907177	70907192	HNF1A_MA0046.2	6.8139	-	chr1	70907136	70907519	cc_3	gene	70910753	70911219	+	start	3426	Upstream	NA	ENSG00000271992.1	RP11-42O15.3	any_promoter	0.02451	0.02578	0	0	-0.03649
chr1	70907222	70907237	HNF1A_MA0046.2	7.33642	-	chr1	70907136	70907519	cc_3	gene	70910753	70911219	+	start	3426	Upstream	NA	ENSG00000271992.1	RP11-42O15.3	any_promoter	0.02688	0.02484	0	0	0.0578
chr1	70976286	70976301	HNF1A_MA0046.2	8.37651	-	chr1	70975585	70976456	cc_1,cc_3	gene	70996208	70997175	+	start	20188	Upstream	NA	ENSG00000233020.1	RP11-42O15.2	distal_enhancer	0.02998	0.02788	0	0	0.05612
chr1	71049453	71049468	HNF1A_MA0046.2	10.95	-	chr1	71049281	71049588	cc_1,cc_3	NA	NA	NA	NA	NA	NA	NA	NA	NA	NA	NA	0.08128	0.10497	0	0	-0.29015
chr1	71132187	71132202	HNF1A_MA0046.2	11.30218	+	chr1	71131909	71132861	cc_1,cc_3	gene	71126339	71126948	-	start	5437	Upstream	NA	ENSG00000237033.2	CASP3P1	any_promoter	0.1003	0.22972	0	1	-1.02316
chr1	71169288	71169303	HNF1A_MA0046.2	12.45408	-	chr1	71169271	71169751	cc_1,cc_3	gene	71172135	71252151	+	start	2624	Upstream	NA	ENSG00000229051.1	RP5-952N6.1	any_promoter	0.04338	0.04716	0	0	-0.07756
chr1	71368276	71368291	HNF1A_MA0046.2	7.26413	+	chr1	71367968	71368422	cc_3	gene	71318035	71513491	-	center	47568	PeakInsideFeature	NA	ENSG00000050628.16	PTGER3	any_internal	0.0232	0.0127	0	0	0.35395
chr1	71380632	71380647	HNF1A_MA0046.2	7.95223	-	chr1	71380494	71382056	cc_3	gene	71318035	71513491	-	center	34488	PeakInsideFeature	NA	ENSG00000050628.16	PTGER3	any_internal	0.03548	0.07995	0	0	-0.79454
chr1	71381008	71381023	HNF1A_MA0046.2	6.39393	+	chr1	71380494	71382056	cc_3	gene	71318035	71513491	-	center	34488	PeakInsideFeature	NA	ENSG00000050628.16	PTGER3	any_internal	0.0264	0.0328	0	0	-0.16911
chr1	71395106	71395121	HNF1A_MA0046.2	7.84947	+	chr1	71394670	71395578	cc_3	gene	71318035	71513491	-	center	20639	PeakInsideFeature	NA	ENSG00000050628.16	PTGER3	any_internal	0.01887	0.04943	0	0	-0.76181
chr1	71395153	71395168	HNF1A_MA0046.2	10.84848	+	chr1	71394670	71395578	cc_3	gene	71318035	71513491	-	center	20639	PeakInsideFeature	NA	ENSG00000050628.16	PTGER3	any_internal	0.02312	0.10732	0	0	-1.45813
chr1	71400179	71400194	HNF1A_MA0046.2	7.41569	-	chr1	71399427	71400702	cc_1,cc_3	gene	71318035	71513491	-	center	15699	PeakInsideFeature	NA	ENSG00000050628.16	PTGER3	any_internal	0.07756	0.14388	0	0	-0.71919
chr1	71415969	71415984	HNF1A_MA0046.2	7.6748	-	chr1	71414974	71416599	cc_1,cc_3	gene	71318035	71513491	-	center	23	PeakInsideFeature	NA	ENSG00000050628.16	PTGER3	any_internal	0.02257	0.13717	0	0	-1.76804
chr1	71456740	71456755	HNF1A_MA0046.2	6.64938	+	chr1	71456724	71457233	cc_3	gene	71318035	71513491	-	center	41215	PeakInsideFeature	NA	ENSG00000050628.16	PTGER3	any_internal	0.02012	0.01391	0	0	0.21331
chr1	71458550	71458565	HNF1A_MA0046.2	6.49556	+	chr1	71458164	71458615	cc_3	gene	71318035	71513491	-	center	42626	PeakInsideFeature	NA	ENSG00000050628.16	PTGER3	any_internal	0.03535	0.0284	0	0	0.17632
chr1	71513740	71513755	HNF1A_MA0046.2	7.0833	+	chr1	71511407	71513996	cc_1,cc_3	gene	71318035	71513491	-	start	790	OverlapStart	NA	ENSG00000050628.16	PTGER3	any_promoter	0.06681	0.07634	0	0	-0.14239
chr1	72078516	72078531	HNF1A_MA0046.2	6.7878	+	chr1	72078382	72078661	cc_3	gene	71861622	72748417	-	end	216899	PeakInsideFeature	NA	ENSG00000172260.9	NEGR1	any_internal	0.02103	0.02097	0	0	0.00188
chr1	72250079	72250094	HNF1A_MA0046.2	6.41447	+	chr1	72249603	72250487	cc_1,cc_3	gene	71861622	72748417	-	center	54974	PeakInsideFeature	NA	ENSG00000172260.9	NEGR1	any_internal	0.11474	0.18105	0	0	-0.56004
chr1	72250109	72250124	HNF1A_MA0046.2	8.17172	+	chr1	72249603	72250487	cc_1,cc_3	gene	71861622	72748417	-	center	54974	PeakInsideFeature	NA	ENSG00000172260.9	NEGR1	any_internal	0.24998	0.26231	1	1	-0.06327
chr1	72261781	72261796	HNF1A_MA0046.2	7.38604	-	chr1	72261582	72261996	cc_3	gene	72259914	72302695	-	end	1875	PeakInsideFeature	NA	ENSG00000228853.1	NEGR1-IT1	any_internal	0.04282	0.01587	0	0	0.72979
chr1	72264216	72264231	HNF1A_MA0046.2	7.342	+	chr1	72263779	72264556	cc_3	gene	72259914	72302695	-	end	4253	PeakInsideFeature	NA	ENSG00000228853.1	NEGR1-IT1	any_internal	0.01821	0.02096	0	0	-0.08889
chr1	72264289	72264304	HNF1A_MA0046.2	7.05286	-	chr1	72263779	72264556	cc_3	gene	72259914	72302695	-	end	4253	PeakInsideFeature	NA	ENSG00000228853.1	NEGR1-IT1	any_internal	0.04815	0.04034	0	0	0.16274
chr1	72264314	72264329	HNF1A_MA0046.2	8.70674	-	chr1	72263779	72264556	cc_3	gene	72259914	72302695	-	end	4253	PeakInsideFeature	NA	ENSG00000228853.1	NEGR1-IT1	any_internal	0.05026	0.04034	0	0	0.20374
chr1	72269987	72270002	HNF1A_MA0046.2	8.97136	+	chr1	72269954	72270180	cc_3	gene	72259914	72302695	-	end	10153	PeakInsideFeature	NA	ENSG00000228853.1	NEGR1-IT1	any_internal	0.02834	0.02645	0	0	0.05198
chr1	72274900	72274915	HNF1A_MA0046.2	6.58951	-	chr1	72274776	72275074	cc_3	gene	72259914	72302695	-	center	6379	PeakInsideFeature	NA	ENSG00000228853.1	NEGR1-IT1	any_internal	0.05308	0.04138	0	0	0.234
chr1	72531981	72531996	HNF1A_MA0046.2	8.67088	+	chr1	72531934	72532803	cc_1,cc_3	gene	71861622	72748417	-	start	216049	PeakInsideFeature	NA	ENSG00000172260.9	NEGR1	any_internal	0.04145	0.01987	0	0	0.56587
chr1	72532133	72532148	HNF1A_MA0046.2	11.93004	+	chr1	72531934	72532803	cc_1,cc_3	gene	71861622	72748417	-	start	216049	PeakInsideFeature	NA	ENSG00000172260.9	NEGR1	any_internal	0.02424	0.0161	0	0	0.26033
chr1	72650453	72650468	HNF1A_MA0046.2	7.12686	-	chr1	72649907	72650498	cc_3	gene	71861622	72748417	-	start	98215	PeakInsideFeature	NA	ENSG00000172260.9	NEGR1	any_internal	0.06622	0.03283	0	0	0.65696
chr1	72650477	72650492	HNF1A_MA0046.2	7.57993	-	chr1	72649907	72650498	cc_3	gene	71861622	72748417	-	start	98215	PeakInsideFeature	NA	ENSG00000172260.9	NEGR1	any_internal	0.03575	0.01941	0	0	0.45145
chr1	72749976	72749991	HNF1A_MA0046.2	6.55819	+	chr1	72747652	72750585	cc_1,cc_3	gene	71861622	72748417	-	start	701	OverlapStart	NA	ENSG00000172260.9	NEGR1	any_promoter	0.0744	0.07579	0	0	-0.02002
chr1	73595821	73595836	HNF1A_MA0046.2	8.94106	+	chr1	73595020	73595856	cc_1,cc_3	gene	73570474	73571965	+	end	23473	Downstream	NA	ENSG00000229636.2	KRT8P21	distal_enhancer	0.03802	0.0398	0	0	-0.04014
chr1	73904836	73904851	HNF1A_MA0046.2	7.19165	+	chr1	73904688	73905136	cc_1	NA	NA	NA	NA	NA	NA	NA	NA	NA	NA	NA	0.03879	0.0137	0	0	0.72008
chr1	73951976	73951991	HNF1A_MA0046.2	7.80677	+	chr1	73951966	73952227	cc_1	NA	NA	NA	NA	NA	NA	NA	NA	NA	NA	NA	0.03174	0.00914	0	0	0.73185
chr1	74409041	74409056	HNF1A_MA0046.2	10.36731	-	chr1	74408923	74409414	cc_1,cc_3	NA	NA	NA	NA	NA	NA	NA	NA	NA	NA	NA	0.05216	0.04009	0	0	0.2452
chr1	74449226	74449241	HNF1A_MA0046.2	7.19165	-	chr1	74448772	74449266	cc_1	gene	74491698	74663871	-	end	42679	Downstream	NA	ENSG00000162620.11	LRRIQ3	distal_enhancer	0.03256	0.01749	0	0	0.43739
chr1	74549002	74549017	HNF1A_MA0046.2	12.9514	-	chr1	74548799	74549054	cc_3	gene	74491698	74663871	-	center	28858	PeakInsideFeature	NA	ENSG00000162620.11	LRRIQ3	any_internal	0.06491	0.04695	0	0	0.32124
chr1	74782373	74782388	HNF1A_MA0046.2	8.50206	-	chr1	74782226	74782555	cc_3	gene	74663918	75009666	+	center	54402	PeakInsideFeature	NA	ENSG00000259030.2	FPGT-TNNI3K	any_internal	0.01996	0.00803	0	0	0.44414
chr1	74790767	74790782	HNF1A_MA0046.2	6.91277	+	chr1	74790460	74791127	cc_1,cc_3	gene	74663918	75009666	+	center	45999	PeakInsideFeature	NA	ENSG00000259030.2	FPGT-TNNI3K	any_internal	0.05639	0.04306	0	0	0.25783
chr1	74993428	74993443	HNF1A_MA0046.2	7.94939	-	chr1	74993335	74993597	cc_1	gene	74663918	75009666	+	end	16200	PeakInsideFeature	NA	ENSG00000259030.2	FPGT-TNNI3K	any_internal	0.02411	0.01211	0	0	0.40362
chr1	75155617	75155632	HNF1A_MA0046.2	7.10185	+	chr1	75155535	75156040	cc_3	gene	75164452	75165017	-	end	8665	Downstream	NA	ENSG00000272864.1	RP11-17E13.2	distal_enhancer	0.04658	0.05332	0	0	-0.12972
chr1	75168758	75168773	HNF1A_MA0046.2	6.46122	+	chr1	75168360	75169965	cc_3	gene	75164452	75165017	-	start	4145	Upstream	NA	ENSG00000272864.1	RP11-17E13.2	any_promoter	0.02406	0.01468	0	0	0.3057
chr1	75181978	75181993	HNF1A_MA0046.2	7.12541	+	chr1	75181809	75182108	cc_3	gene	75171169	75199092	-	center	3172	PeakInsideFeature	NA	ENSG00000116791.9	CRYZ	any_internal	0.02224	0.01226	0	0	0.34187
chr1	75197154	75197169	HNF1A_MA0046.2	9.22466	-	chr1	75197101	75199665	cc_1,cc_3	gene	75198835	75232362	+	start	452	OverlapStart	NA	ENSG00000162623.11	TYW3	any_promoter	0.2348	0.43881	1	1	-0.83598
chr1	75197489	75197504	HNF1A_MA0046.2	10.51143	-	chr1	75197101	75199665	cc_1,cc_3	gene	75198835	75232362	+	start	452	OverlapStart	NA	ENSG00000162623.11	TYW3	any_promoter	0.52754	0.71686	1	1	-0.42503
chr1	75203127	75203142	HNF1A_MA0046.2	9.00292	-	chr1	75202985	75203935	cc_1,cc_3	gene	75171169	75199092	-	start	4368	Upstream	NA	ENSG00000116791.9	CRYZ	any_promoter	0.07174	0.16873	0	0	-1.0014
chr1	75203228	75203243	HNF1A_MA0046.2	9.76542	+	chr1	75202985	75203935	cc_1,cc_3	gene	75171169	75199092	-	start	4368	Upstream	NA	ENSG00000116791.9	CRYZ	any_promoter	0.07577	0.18329	0	0	-1.04707
chr1	75214517	75214532	HNF1A_MA0046.2	6.66191	-	chr1	75214480	75215132	cc_1,cc_3	gene	75198835	75232362	+	center	792	PeakInsideFeature	NA	ENSG00000162623.11	TYW3	any_internal	0.02521	0.03974	0	0	-0.36628
chr1	75223129	75223144	HNF1A_MA0046.2	8.08122	-	chr1	75222481	75223671	cc_1,cc_3	gene	75198835	75232362	+	center	7478	PeakInsideFeature	NA	ENSG00000162623.11	TYW3	any_internal	0.02403	0.01471	0	0	0.30373
chr1	75256266	75256281	HNF1A_MA0046.2	11.50065	+	chr1	75256187	75256387	cc_3	gene	75198835	75232362	+	end	23925	Downstream	NA	ENSG00000162623.11	TYW3	distal_enhancer	0.0342	0.04119	0	0	-0.16086
chr1	75439596	75439611	HNF1A_MA0046.2	6.61721	+	chr1	75439549	75439779	cc_3	gene	75428997	75430802	+	end	8862	Downstream	NA	ENSG00000229943.1	RP11-93N20.1	distal_enhancer	0.01899	0.02011	0	0	-0.03622
chr1	75566154	75566169	HNF1A_MA0046.2	11.06667	+	chr1	75565476	75566750	cc_1,cc_3	gene	75588202	75589612	-	end	22089	Downstream	NA	ENSG00000261213.1	RP11-510C10.4	distal_enhancer	0.04209	0.1709	0	0	-1.54506
chr1	75635960	75635975	HNF1A_MA0046.2	6.82423	-	chr1	75635551	75636507	cc_1,cc_3	gene	75594118	75627218	+	end	8811	Downstream	NA	ENSG00000162624.10	LHX8	distal_enhancer	0.06851	0.25291	0	1	-1.57079
chr1	75699223	75699238	HNF1A_MA0046.2	7.38743	+	chr1	75699007	75699329	cc_1,cc_3	gene	75667815	76076801	-	end	31353	PeakInsideFeature	NA	ENSG00000137968.12	SLC44A5	any_internal	0.06436	0.10114	0	0	-0.49703
chr1	75842882	75842897	HNF1A_MA0046.2	8.94106	-	chr1	75842710	75843385	cc_1,cc_3	gene	75667815	76076801	-	center	29261	PeakInsideFeature	NA	ENSG00000137968.12	SLC44A5	any_internal	0.09302	0.101	0	0	-0.09434
chr1	75848287	75848302	HNF1A_MA0046.2	8.94106	-	chr1	75848120	75848892	cc_1,cc_3	gene	75667815	76076801	-	center	23802	PeakInsideFeature	NA	ENSG00000137968.12	SLC44A5	any_internal	0.08456	0.1171	0	0	-0.375
chr1	75858175	75858190	HNF1A_MA0046.2	9.74147	+	chr1	75858004	75858527	cc_1,cc_3	gene	75667815	76076801	-	center	14043	PeakInsideFeature	NA	ENSG00000137968.12	SLC44A5	any_internal	0.0462	0.09075	0	0	-0.70058
chr1	76005388	76005403	HNF1A_MA0046.2	10.13182	-	chr1	76004984	76005784	cc_1,cc_3	gene	76003699	76003804	-	start	1580	Upstream	NA	ENSG00000252338.1	RNU6-503P	any_promoter	0.09832	0.13855	0	0	-0.40715
chr1	76005542	76005557	HNF1A_MA0046.2	11.3904	-	chr1	76004984	76005784	cc_1,cc_3	gene	76003699	76003804	-	start	1580	Upstream	NA	ENSG00000252338.1	RNU6-503P	any_promoter	0.02313	0.03012	0	0	-0.1954
chr1	76005581	76005596	HNF1A_MA0046.2	6.49669	+	chr1	76004984	76005784	cc_1,cc_3	gene	76003699	76003804	-	start	1580	Upstream	NA	ENSG00000252338.1	RNU6-503P	any_promoter	0.04964	0.06092	0	0	-0.20289
chr1	76024975	76024990	HNF1A_MA0046.2	8.8573	+	chr1	76024790	76025289	cc_1,cc_3	gene	75667815	76076801	-	start	51762	PeakInsideFeature	NA	ENSG00000137968.12	SLC44A5	any_internal	0.0723	0.14196	0	0	-0.7786
chr1	76251688	76251703	HNF1A_MA0046.2	6.45505	-	chr1	76251311	76252503	cc_1,cc_3	gene	76251878	76260764	+	start	29	OverlapStart	NA	ENSG00000137955.11	RABGGTB	any_promoter	0.42674	0.35486	1	1	0.24999
chr1	76418954	76418969	HNF1A_MA0046.2	7.3418	+	chr1	76418663	76419656	cc_1,cc_3	gene	76384557	76398116	-	start	21043	Upstream	NA	ENSG00000154007.6	ASB17	distal_enhancer	0.02797	0.05075	0	0	-0.51556
chr1	76419317	76419332	HNF1A_MA0046.2	10.56986	-	chr1	76418663	76419656	cc_1,cc_3	gene	76384557	76398116	-	start	21043	Upstream	NA	ENSG00000154007.6	ASB17	distal_enhancer	0.43713	0.6801	1	1	-0.60946
chr1	76457142	76457157	HNF1A_MA0046.2	7.70431	-	chr1	76457102	76457751	cc_1,cc_3	gene	76477008	76485041	+	start	19582	Upstream	NA	ENSG00000225605.1	RP11-550H2.1	distal_enhancer	0.03838	0.0356	0	0	0.06464
chr1	76457351	76457366	HNF1A_MA0046.2	7.20012	-	chr1	76457102	76457751	cc_1,cc_3	gene	76477008	76485041	+	start	19582	Upstream	NA	ENSG00000225605.1	RP11-550H2.1	distal_enhancer	0.1536	0.18674	0	0	-0.24548
chr1	76457572	76457587	HNF1A_MA0046.2	9.80906	-	chr1	76457102	76457751	cc_1,cc_3	gene	76477008	76485041	+	start	19582	Upstream	NA	ENSG00000225605.1	RP11-550H2.1	distal_enhancer	0.02204	0.01364	0	0	0.28338
chr1	76641647	76641662	HNF1A_MA0046.2	10.39756	+	chr1	76641382	76642004	cc_1,cc_3	gene	76540403	77100286	+	start	101290	PeakInsideFeature	NA	ENSG00000184005.9	ST6GALNAC3	any_internal	0.01261	0.01094	0	0	0.06541
chr1	76757568	76757583	HNF1A_MA0046.2	6.55043	+	chr1	76757023	76758706	cc_1,cc_3	gene	76540403	77100286	+	center	62480	PeakInsideFeature	NA	ENSG00000184005.9	ST6GALNAC3	any_internal	0.07345	0.16984	0	0	-0.98437
chr1	76797005	76797020	HNF1A_MA0046.2	6.63915	+	chr1	76796550	76797265	cc_1,cc_3	gene	76540403	77100286	+	center	23437	PeakInsideFeature	NA	ENSG00000184005.9	ST6GALNAC3	any_internal	0.02199	0.01564	0	0	0.20915
chr1	76797123	76797138	HNF1A_MA0046.2	8.1512	+	chr1	76796550	76797265	cc_1,cc_3	gene	76540403	77100286	+	center	23437	PeakInsideFeature	NA	ENSG00000184005.9	ST6GALNAC3	any_internal	0.02153	0.01691	0	0	0.15065
chr1	77225896	77225911	HNF1A_MA0046.2	9.27027	+	chr1	77225629	77226078	cc_1,cc_3	gene	77223808	77244952	-	end	2045	PeakInsideFeature	NA	ENSG00000237552.1	RP11-415A20.1	any_internal	0.03938	0.03396	0	0	0.12675
chr1	77505285	77505300	HNF1A_MA0046.2	6.51873	-	chr1	77505084	77505992	cc_3	gene	77333125	77531396	+	end	25858	PeakInsideFeature	NA	ENSG00000117069.10	ST6GALNAC5	any_internal	0.02587	0.01189	0	0	0.46291
chr1	77692956	77692971	HNF1A_MA0046.2	9.29483	-	chr1	77692929	77693382	cc_3	gene	77554674	77685115	-	start	8040	Upstream	NA	ENSG00000142892.10	PIGK	any_promoter	0.0319	0.02928	0	0	0.06793
chr1	77693192	77693207	HNF1A_MA0046.2	8.32338	+	chr1	77692929	77693382	cc_3	gene	77554674	77685115	-	start	8040	Upstream	NA	ENSG00000142892.10	PIGK	any_promoter	0.02927	0.01767	0	0	0.34648
chr1	77695921	77695936	HNF1A_MA0046.2	9.29947	-	chr1	77695772	77696108	cc_1,cc_3	gene	77554674	77685115	-	start	10825	Upstream	NA	ENSG00000142892.10	PIGK	distal_enhancer	0.13062	0.20811	0	0	-0.58279
chr1	77696045	77696060	HNF1A_MA0046.2	9.31973	-	chr1	77695772	77696108	cc_1,cc_3	gene	77554674	77685115	-	start	10825	Upstream	NA	ENSG00000142892.10	PIGK	distal_enhancer	0.07136	0.11537	0	0	-0.54244
chr1	77787882	77787897	HNF1A_MA0046.2	6.74067	+	chr1	77787739	77788215	cc_1,cc_3	gene	77747735	78025651	+	start	40242	PeakInsideFeature	NA	ENSG00000154027.14	AK5	any_internal	0.02648	0.02933	0	0	-0.07765
chr1	77805199	77805214	HNF1A_MA0046.2	8.20957	+	chr1	77804992	77805349	cc_3	gene	77747735	78025651	+	start	57435	PeakInsideFeature	NA	ENSG00000154027.14	AK5	any_internal	0.07543	0.10505	0	0	-0.37267
chr1	77831132	77831147	HNF1A_MA0046.2	10.73764	+	chr1	77830960	77831515	cc_3	gene	77747735	78025651	+	center	55456	PeakInsideFeature	NA	ENSG00000154027.14	AK5	any_internal	0.04293	0.07883	0	0	-0.61164
chr1	77972700	77972715	HNF1A_MA0046.2	10.55927	-	chr1	77972301	77973020	cc_1,cc_3	gene	77747735	78025651	+	end	52991	PeakInsideFeature	NA	ENSG00000154027.14	AK5	any_internal	0.15642	0.16915	0	0	-0.09781
chr1	77999762	77999777	HNF1A_MA0046.2	7.75048	+	chr1	77999071	77999998	cc_1,cc_3	gene	77747735	78025651	+	end	26117	PeakInsideFeature	NA	ENSG00000154027.14	AK5	any_internal	0.12329	0.11562	0	0	0.07659
chr1	78004737	78004752	HNF1A_MA0046.2	9.6723	-	chr1	78004378	78005831	cc_1,cc_3	gene	77747735	78025651	+	end	20547	PeakInsideFeature	NA	ENSG00000154027.14	AK5	any_internal	0.17059	0.14918	0	0	0.1672
chr1	78242183	78242198	HNF1A_MA0046.2	10.95978	-	chr1	78241660	78242809	cc_1,cc_3	gene	78239549	78240549	-	start	1685	Upstream	NA	ENSG00000232672.1	RP4-706L14.2	any_promoter	0.57387	0.6285	1	1	-0.12593
chr1	78242471	78242486	HNF1A_MA0046.2	9.80398	+	chr1	78241660	78242809	cc_1,cc_3	gene	78239549	78240549	-	start	1685	Upstream	NA	ENSG00000232672.1	RP4-706L14.2	any_promoter	0.05677	0.13843	0	0	-0.99848
chr1	78372019	78372034	HNF1A_MA0046.2	9.94908	+	chr1	78371882	78372485	cc_3	gene	78354197	78409580	+	center	9705	PeakInsideFeature	NA	ENSG00000162614.14	NEXN	any_internal	0.0213	0.03121	0	0	-0.27947
chr1	78372230	78372245	HNF1A_MA0046.2	6.9413	+	chr1	78371882	78372485	cc_3	gene	78354197	78409580	+	center	9705	PeakInsideFeature	NA	ENSG00000162614.14	NEXN	any_internal	0.00793	0.00533	0	0	0.11842
chr1	78427302	78427317	HNF1A_MA0046.2	9.79589	+	chr1	78426927	78427646	cc_1,cc_3	gene	78409739	78444794	-	center	20	PeakInsideFeature	NA	ENSG00000162613.12	FUBP1	any_internal	0.17886	0.24489	0	1	-0.40468
chr1	78449394	78449409	HNF1A_MA0046.2	8.94106	+	chr1	78448993	78449557	cc_1,cc_3	gene	78409739	78444794	-	start	4481	Upstream	NA	ENSG00000162613.12	FUBP1	any_promoter	0.19193	0.31979	0	1	-0.66833
chr1	78470673	78470688	HNF1A_MA0046.2	8.41018	+	chr1	78469688	78471891	cc_1,cc_3	gene	78470029	78470238	-	start	551	FeatureInsidePeak	NA	ENSG00000273338.1	RP11-386I14.4	any_promoter	0.23154	0.28415	1	1	-0.26906
chr1	78471729	78471744	HNF1A_MA0046.2	10.2334	+	chr1	78469688	78471891	cc_1,cc_3	gene	78470029	78470238	-	start	551	FeatureInsidePeak	NA	ENSG00000273338.1	RP11-386I14.4	any_promoter	0.0488	0.04793	0	0	0.01709
chr1	78513152	78513167	HNF1A_MA0046.2	6.40709	-	chr1	78510503	78513699	cc_1,cc_3	gene	78509066	78509832	-	start	2269	Upstream	NA	ENSG00000213561.4	RP11-386I14.2	any_promoter	0.08715	0.19816	0	0	-0.99225
chr1	78526787	78526802	HNF1A_MA0046.2	7.75089	-	chr1	78526575	78526822	cc_3	gene	78445225	78604133	+	center	2019	PeakInsideFeature	NA	ENSG00000137960.5	GIPC2	any_internal	0.03188	0.02152	0	0	0.28972
chr1	78536499	78536514	HNF1A_MA0046.2	7.19787	-	chr1	78536415	78536858	cc_1,cc_3	gene	78445225	78604133	+	center	11957	PeakInsideFeature	NA	ENSG00000137960.5	GIPC2	any_internal	0.10045	0.21737	0	1	-0.94975
chr1	78536613	78536628	HNF1A_MA0046.2	9.38522	-	chr1	78536415	78536858	cc_1,cc_3	gene	78445225	78604133	+	center	11957	PeakInsideFeature	NA	ENSG00000137960.5	GIPC2	any_internal	0.66403	0.73199	1	1	-0.1357
chr1	78554936	78554951	HNF1A_MA0046.2	7.35598	+	chr1	78554246	78555297	cc_1,cc_3	gene	78554671	78554767	-	start	4	FeatureInsidePeak	NA	ENSG00000251958.1	RNU6-1102P	any_promoter	0.08767	0.1041	0	0	-0.19628
chr1	78580248	78580263	HNF1A_MA0046.2	7.44518	+	chr1	78579430	78580678	cc_1,cc_3	gene	78445225	78604133	+	end	24079	PeakInsideFeature	NA	ENSG00000137960.5	GIPC2	any_internal	0.24988	0.32712	1	1	-0.35719
chr1	78609460	78609475	HNF1A_MA0046.2	9.38728	+	chr1	78608512	78609627	cc_1,cc_3	gene	78445225	78604133	+	end	4936	Downstream	NA	ENSG00000137960.5	GIPC2	distal_enhancer	0.05339	0.02894	0	0	0.53879
chr1	78609508	78609523	HNF1A_MA0046.2	6.69739	-	chr1	78608512	78609627	cc_1,cc_3	gene	78445225	78604133	+	end	4936	Downstream	NA	ENSG00000137960.5	GIPC2	distal_enhancer	0.04042	0.02464	0	0	0.39779
chr1	78609602	78609617	HNF1A_MA0046.2	10.39764	-	chr1	78608512	78609627	cc_1,cc_3	gene	78445225	78604133	+	end	4936	Downstream	NA	ENSG00000137960.5	GIPC2	distal_enhancer	0.0296	0.02464	0	0	0.13723
chr1	78688208	78688223	HNF1A_MA0046.2	7.50358	-	chr1	78687447	78688276	cc_1,cc_3	gene	78695282	78835149	+	start	7421	Upstream	NA	ENSG00000237413.1	RP11-183M13.1	any_promoter	0.0366	0.09739	0	0	-0.98976
chr1	78689219	78689234	HNF1A_MA0046.2	9.32424	-	chr1	78688749	78689735	cc_1,cc_3	gene	78695282	78835149	+	start	6040	Upstream	NA	ENSG00000237413.1	RP11-183M13.1	any_promoter	0.39947	0.54218	1	1	-0.41809
chr1	78693585	78693600	HNF1A_MA0046.2	10.20364	+	chr1	78692973	78694322	cc_1,cc_3	gene	78695282	78835149	+	start	1635	Upstream	NA	ENSG00000237413.1	RP11-183M13.1	any_promoter	0.11854	0.31878	0	1	-1.25967
chr1	78702521	78702536	HNF1A_MA0046.2	10.17889	+	chr1	78702385	78702811	cc_1,cc_3	gene	78695282	78835149	+	start	7316	PeakInsideFeature	NA	ENSG00000237413.1	RP11-183M13.1	any_internal	0.08274	0.07059	0	0	0.17252
chr1	78750118	78750133	HNF1A_MA0046.2	11.89044	+	chr1	78750005	78750747	cc_1,cc_3	gene	78695282	78835149	+	center	14839	PeakInsideFeature	NA	ENSG00000237413.1	RP11-183M13.1	any_internal	0.16336	0.1854	0	0	-0.15959
chr1	78769187	78769202	HNF1A_MA0046.2	6.63349	-	chr1	78768872	78770203	cc_1,cc_3	gene	78769567	79005434	+	start	30	OverlapStart	NA	ENSG00000122420.5	PTGFR	any_promoter	0.02481	0.03173	0	0	-0.18746
chr1	78769464	78769479	HNF1A_MA0046.2	8.56548	-	chr1	78768872	78770203	cc_1,cc_3	gene	78769567	79005434	+	start	30	OverlapStart	NA	ENSG00000122420.5	PTGFR	any_promoter	0.35228	0.42801	1	1	-0.26387
chr1	78770040	78770055	HNF1A_MA0046.2	7.54704	+	chr1	78768872	78770203	cc_1,cc_3	gene	78769567	79005434	+	start	30	OverlapStart	NA	ENSG00000122420.5	PTGFR	any_promoter	0.02736	0.01603	0	0	0.35131
chr1	78795422	78795437	HNF1A_MA0046.2	6.91718	-	chr1	78795126	78795536	cc_1	gene	78769567	79005434	+	start	25764	PeakInsideFeature	NA	ENSG00000122420.5	PTGFR	any_internal	0.03426	0.0126	0	0	0.65545
chr1	78843429	78843444	HNF1A_MA0046.2	14.96363	-	chr1	78843095	78843543	cc_3	gene	78840848	78840953	-	start	2366	Upstream	NA	ENSG00000212308.1	RNA5SP23	any_promoter	0.03273	0.0328	0	0	-0.00175
chr1	79083275	79083290	HNF1A_MA0046.2	6.74119	-	chr1	79083049	79083768	cc_1,cc_3	gene	79085606	79111830	+	start	2198	Upstream	NA	ENSG00000137959.11	IFI44L	any_promoter	0.12425	0.18113	0	0	-0.46566
chr1	79085831	79085846	HNF1A_MA0046.2	8.79802	-	chr1	79085108	79086682	cc_1,cc_3	gene	79085606	79111830	+	start	289	OverlapStart	NA	ENSG00000137959.11	IFI44L	any_promoter	0.16466	0.22826	0	1	-0.41708
chr1	79115710	79115725	HNF1A_MA0046.2	8.66707	+	chr1	79115122	79116051	cc_1,cc_3	gene	79115480	79129763	+	start	106	OverlapStart	NA	ENSG00000137965.6	IFI44	any_promoter	0.02112	0.01193	0	0	0.32011
chr1	79115830	79115845	HNF1A_MA0046.2	9.44075	-	chr1	79115122	79116051	cc_1,cc_3	gene	79115480	79129763	+	start	106	OverlapStart	NA	ENSG00000137965.6	IFI44	any_promoter	0.02982	0.03348	0	0	-0.09314
chr1	79263183	79263198	HNF1A_MA0046.2	7.85584	+	chr1	79262686	79263426	cc_1	gene	79214757	79216344	+	end	46712	Downstream	NA	ENSG00000235400.1	RP4-641G12.4	distal_enhancer	0.04792	0.0307	0	0	0.38826
chr1	79297509	79297524	HNF1A_MA0046.2	7.99689	-	chr1	79297417	79297738	cc_1	NA	NA	NA	NA	NA	NA	NA	NA	NA	NA	NA	0.04309	0.01654	0	0	0.7121
chr1	79299577	79299592	HNF1A_MA0046.2	7.8601	-	chr1	79298967	79299735	cc_1,cc_3	NA	NA	NA	NA	NA	NA	NA	NA	NA	NA	NA	0.02308	0.01405	0	0	0.29968
chr1	79546006	79546021	HNF1A_MA0046.2	6.43679	+	chr1	79545373	79546039	cc_1,cc_3	gene	79520629	79521740	-	start	23966	Upstream	NA	ENSG00000230787.1	PSAT1P3	distal_enhancer	0.03255	0.04703	0	0	-0.32347
chr1	80161046	80161061	HNF1A_MA0046.2	14.47776	+	chr1	80160806	80161196	cc_1,cc_3	NA	NA	NA	NA	NA	NA	NA	NA	NA	NA	NA	0.113	0.07077	0	0	0.52673
chr1	80161069	80161084	HNF1A_MA0046.2	6.44986	+	chr1	80160806	80161196	cc_1,cc_3	NA	NA	NA	NA	NA	NA	NA	NA	NA	NA	NA	0.113	0.07077	0	0	0.52673
chr1	80162847	80162862	HNF1A_MA0046.2	8.77883	+	chr1	80162723	80163208	cc_1,cc_3	NA	NA	NA	NA	NA	NA	NA	NA	NA	NA	NA	0.06246	0.04972	0	0	0.22695
chr1	80168137	80168152	HNF1A_MA0046.2	9.41509	-	chr1	80168080	80168480	cc_3	NA	NA	NA	NA	NA	NA	NA	NA	NA	NA	NA	0.04734	0.05444	0	0	-0.13496
chr1	80176789	80176804	HNF1A_MA0046.2	8.65013	+	chr1	80176574	80177764	cc_1,cc_3	NA	NA	NA	NA	NA	NA	NA	NA	NA	NA	NA	0.06981	0.11208	0	0	-0.53161
chr1	80182435	80182450	HNF1A_MA0046.2	6.34916	+	chr1	80182090	80182547	cc_1,cc_3	NA	NA	NA	NA	NA	NA	NA	NA	NA	NA	NA	0.09696	0.1099	0	0	-0.14541
chr1	80182526	80182541	HNF1A_MA0046.2	7.40534	+	chr1	80182090	80182547	cc_1,cc_3	NA	NA	NA	NA	NA	NA	NA	NA	NA	NA	NA	0.0198	0.01925	0	0	0.0178
chr1	80325336	80325351	HNF1A_MA0046.2	14.34448	+	chr1	80324799	80325516	cc_3	NA	NA	NA	NA	NA	NA	NA	NA	NA	NA	NA	0.0328	0.01654	0	0	0.47596
chr1	80514923	80514938	HNF1A_MA0046.2	8.72956	-	chr1	80514716	80514956	cc_3	gene	80557787	80558922	-	end	42951	Downstream	NA	ENSG00000235756.2	RP11-339A11.1	distal_enhancer	0.02407	0.01223	0	0	0.39779
chr1	80579274	80579289	HNF1A_MA0046.2	7.98586	-	chr1	80578586	80579642	cc_1,cc_3	gene	80580627	80582603	+	start	1513	Upstream	NA	ENSG00000260322.1	RP11-339A11.2	any_promoter	0.15834	0.22684	0	1	-0.45785
chr1	80621208	80621223	HNF1A_MA0046.2	8.54808	+	chr1	80621144	80621396	cc_1,cc_3	gene	80580627	80582603	+	end	38667	Downstream	NA	ENSG00000260322.1	RP11-339A11.2	distal_enhancer	0.05745	0.04426	0	0	0.25129
chr1	80644650	80644665	HNF1A_MA0046.2	12.58131	-	chr1	80644560	80644844	cc_3	NA	NA	NA	NA	NA	NA	NA	NA	NA	NA	NA	0.03701	0.02437	0	0	0.32849
chr1	80667526	80667541	HNF1A_MA0046.2	6.46712	-	chr1	80667403	80667641	cc_3	NA	NA	NA	NA	NA	NA	NA	NA	NA	NA	NA	0.03524	0.03983	0	0	-0.10583
chr1	80998995	80999010	HNF1A_MA0046.2	6.85351	+	chr1	80998681	80999260	cc_3	gene	81001439	81112473	+	start	2469	Upstream	NA	ENSG00000234184.1	RP5-887A10.1	any_promoter	0.03148	0.0335	0	0	-0.05064
chr1	80999033	80999048	HNF1A_MA0046.2	6.94367	-	chr1	80998681	80999260	cc_3	gene	81001439	81112473	+	start	2469	Upstream	NA	ENSG00000234184.1	RP5-887A10.1	any_promoter	0.03393	0.02881	0	0	0.13098
chr1	80999090	80999105	HNF1A_MA0046.2	10.83599	-	chr1	80998681	80999260	cc_3	gene	81001439	81112473	+	start	2469	Upstream	NA	ENSG00000234184.1	RP5-887A10.1	any_promoter	0.0393	0.03456	0	0	0.11036
chr1	81001273	81001288	HNF1A_MA0046.2	8.13179	-	chr1	81000714	81001748	cc_1,cc_3	gene	81001439	81112473	+	start	208	OverlapStart	NA	ENSG00000234184.1	RP5-887A10.1	any_promoter	0.24767	0.48186	1	1	-0.89428
chr1	81001317	81001332	HNF1A_MA0046.2	6.72445	+	chr1	81000714	81001748	cc_1,cc_3	gene	81001439	81112473	+	start	208	OverlapStart	NA	ENSG00000234184.1	RP5-887A10.1	any_promoter	0.18448	0.28987	0	1	-0.5878
chr1	81001351	81001366	HNF1A_MA0046.2	8.29712	+	chr1	81000714	81001748	cc_1,cc_3	gene	81001439	81112473	+	start	208	OverlapStart	NA	ENSG00000234184.1	RP5-887A10.1	any_promoter	0.20269	0.33729	0	1	-0.66993
chr1	81014703	81014718	HNF1A_MA0046.2	7.0877	-	chr1	81014508	81014867	cc_3	gene	81000662	81050048	-	center	10668	PeakInsideFeature	NA	ENSG00000224326.1	RP11-115A15.1	any_internal	0.04015	0.05952	0	0	-0.37521
chr1	81121786	81121801	HNF1A_MA0046.2	9.35804	+	chr1	81121660	81122187	cc_1,cc_3	gene	81001439	81112473	+	end	9450	Downstream	NA	ENSG00000234184.1	RP5-887A10.1	distal_enhancer	0.07337	0.10905	0	0	-0.44624
chr1	81122629	81122644	HNF1A_MA0046.2	9.04579	-	chr1	81122415	81123132	cc_1,cc_3	gene	81001439	81112473	+	end	10300	Downstream	NA	ENSG00000234184.1	RP5-887A10.1	distal_enhancer	0.01021	0.01353	0	0	-0.12978
chr1	81122794	81122809	HNF1A_MA0046.2	6.41482	+	chr1	81122415	81123132	cc_1,cc_3	gene	81001439	81112473	+	end	10300	Downstream	NA	ENSG00000234184.1	RP5-887A10.1	distal_enhancer	0.02336	0.00691	0	0	0.59885
chr1	81244208	81244223	HNF1A_MA0046.2	9.27284	+	chr1	81243666	81245175	cc_1	NA	NA	NA	NA	NA	NA	NA	NA	NA	NA	NA	0.03119	0.02176	0	0	0.26472
chr1	81894904	81894919	HNF1A_MA0046.2	7.75814	-	chr1	81894756	81895032	cc_1	gene	81771844	82458120	+	start	123050	PeakInsideFeature	NA	ENSG00000117114.15	LPHN2	any_internal	0.06533	0.03247	0	0	0.65183
chr1	82066835	82066850	HNF1A_MA0046.2	10.69119	+	chr1	82066700	82067245	cc_3	gene	82061841	82062191	-	start	4781	Upstream	NA	ENSG00000234683.1	RP5-837I24.5	any_promoter	0.04366	0.02649	0	0	0.41474
chr1	82066911	82066926	HNF1A_MA0046.2	9.90964	-	chr1	82066700	82067245	cc_3	gene	82061841	82062191	-	start	4781	Upstream	NA	ENSG00000234683.1	RP5-837I24.5	any_promoter	0.01872	0.00991	0	0	0.32413
chr1	82072863	82072878	HNF1A_MA0046.2	7.94537	+	chr1	82072824	82073282	cc_3	gene	82051625	82091398	-	center	1542	PeakInsideFeature	NA	ENSG00000236676.1	RP5-837I24.4	any_internal	0.01875	0.02019	0	0	-0.04665
chr1	82269632	82269647	HNF1A_MA0046.2	10.17495	+	chr1	82265726	82269745	cc_1,cc_3	gene	81771844	82458120	+	center	152753	PeakInsideFeature	NA	ENSG00000117114.15	LPHN2	any_internal	0.14661	0.22035	0	1	-0.51555
chr1	82312343	82312358	HNF1A_MA0046.2	12.68439	-	chr1	82311995	82312650	cc_3	gene	81771844	82458120	+	end	145798	PeakInsideFeature	NA	ENSG00000117114.15	LPHN2	any_internal	0.02585	0.01511	0	0	0.34181
chr1	82343562	82343577	HNF1A_MA0046.2	6.64294	-	chr1	82342582	82343983	cc_1,cc_3	gene	81771844	82458120	+	end	114838	PeakInsideFeature	NA	ENSG00000117114.15	LPHN2	any_internal	0.02641	0.01857	0	0	0.2384
chr1	82360982	82360997	HNF1A_MA0046.2	6.74667	+	chr1	82360648	82361225	cc_1,cc_3	gene	81771844	82458120	+	end	97184	PeakInsideFeature	NA	ENSG00000117114.15	LPHN2	any_internal	0.01898	0.01284	0	0	0.2166
chr1	82387148	82387163	HNF1A_MA0046.2	6.61816	-	chr1	82387090	82387314	cc_3	gene	81771844	82458120	+	end	70918	PeakInsideFeature	NA	ENSG00000117114.15	LPHN2	any_internal	0.0316	0.03138	0	0	0.00561
chr1	82395188	82395203	HNF1A_MA0046.2	6.55361	+	chr1	82395046	82395456	cc_3	gene	81771844	82458120	+	end	62869	PeakInsideFeature	NA	ENSG00000117114.15	LPHN2	any_internal	0.02975	0.02156	0	0	0.23348
chr1	82440072	82440087	HNF1A_MA0046.2	14.20652	-	chr1	82439866	82440456	cc_1,cc_3	gene	81771844	82458120	+	end	17959	PeakInsideFeature	NA	ENSG00000117114.15	LPHN2	any_internal	0.30061	0.32626	1	1	-0.10937
chr1	82456865	82456880	HNF1A_MA0046.2	8.81512	+	chr1	82456065	82456936	cc_3	gene	81771844	82458120	+	end	1620	PeakInsideFeature	NA	ENSG00000117114.15	LPHN2	any_internal	0.03302	0.01664	0	0	0.47797
chr1	82464213	82464228	HNF1A_MA0046.2	7.1085	-	chr1	82463876	82464651	cc_1,cc_3	gene	81771844	82458120	+	end	6143	Downstream	NA	ENSG00000117114.15	LPHN2	distal_enhancer	0.0177	0.00794	0	0	0.37377
chr1	82522951	82522966	HNF1A_MA0046.2	9.40067	+	chr1	82522701	82523227	cc_1,cc_3	NA	NA	NA	NA	NA	NA	NA	NA	NA	NA	NA	0.05059	0.02397	0	0	0.62565
chr1	82525251	82525266	HNF1A_MA0046.2	9.54442	+	chr1	82524933	82525415	cc_1,cc_3	NA	NA	NA	NA	NA	NA	NA	NA	NA	NA	NA	0.0531	0.10761	0	0	-0.76332
chr1	82528006	82528021	HNF1A_MA0046.2	6.86219	+	chr1	82527974	82528391	cc_1,cc_3	NA	NA	NA	NA	NA	NA	NA	NA	NA	NA	NA	0.02706	0.01289	0	0	0.45771
chr1	82528115	82528130	HNF1A_MA0046.2	8.63019	-	chr1	82527974	82528391	cc_1,cc_3	NA	NA	NA	NA	NA	NA	NA	NA	NA	NA	NA	0.04918	0.02731	0	0	0.50344
chr1	82627294	82627309	HNF1A_MA0046.2	7.29187	+	chr1	82627257	82627899	cc_1,cc_3	NA	NA	NA	NA	NA	NA	NA	NA	NA	NA	NA	0.02464	0.05	0	0	-0.59477
chr1	82628982	82628997	HNF1A_MA0046.2	11.26193	-	chr1	82628384	82629428	cc_1,cc_3	NA	NA	NA	NA	NA	NA	NA	NA	NA	NA	NA	0.11243	0.20181	0	0	-0.72253
chr1	82663549	82663564	HNF1A_MA0046.2	10.83636	-	chr1	82663338	82663714	cc_3	gene	82680903	82726817	-	end	17377	Downstream	NA	ENSG00000233290.1	RP11-147G16.1	distal_enhancer	0.01602	0.02024	0	0	-0.14107
chr1	82930394	82930409	HNF1A_MA0046.2	6.39806	+	chr1	82930253	82930988	cc_1,cc_3	NA	NA	NA	NA	NA	NA	NA	NA	NA	NA	NA	0.07732	0.0642	0	0	0.19784
chr1	82930691	82930706	HNF1A_MA0046.2	6.52983	+	chr1	82930253	82930988	cc_1,cc_3	NA	NA	NA	NA	NA	NA	NA	NA	NA	NA	NA	0.01801	0.01363	0	0	0.15471
chr1	83033369	83033384	HNF1A_MA0046.2	10.32307	-	chr1	83033068	83033607	cc_1,cc_3	NA	NA	NA	NA	NA	NA	NA	NA	NA	NA	NA	0.07275	0.18501	0	0	-1.1028
chr1	83033579	83033594	HNF1A_MA0046.2	7.46812	+	chr1	83033068	83033607	cc_1,cc_3	NA	NA	NA	NA	NA	NA	NA	NA	NA	NA	NA	0.03239	0.0344	0	0	-0.04961
chr1	83283825	83283840	HNF1A_MA0046.2	11.85577	-	chr1	83283625	83283857	cc_3	NA	NA	NA	NA	NA	NA	NA	NA	NA	NA	NA	0.01923	0.02301	0	0	-0.11815
chr1	83396954	83396969	HNF1A_MA0046.2	6.76721	-	chr1	83396661	83397453	cc_3	gene	83368865	83632498	+	start	28192	PeakInsideFeature	NA	ENSG00000230817.1	RP4-601K24.1	any_internal	0.02389	0.02065	0	0	0.09879
chr1	83497911	83497926	HNF1A_MA0046.2	7.19165	+	chr1	83497781	83498170	cc_1	gene	83368865	83632498	+	center	2706	PeakInsideFeature	NA	ENSG00000230817.1	RP4-601K24.1	any_internal	0.02586	0.01185	0	0	0.46419
chr1	83701746	83701761	HNF1A_MA0046.2	6.5147	-	chr1	83701575	83701926	cc_3	NA	NA	NA	NA	NA	NA	NA	NA	NA	NA	NA	0.03518	0.0705	0	0	-0.66566
chr1	83975090	83975105	HNF1A_MA0046.2	8.95333	+	chr1	83974156	83975558	cc_1,cc_3	NA	NA	NA	NA	NA	NA	NA	NA	NA	NA	NA	0.21089	0.30987	1	1	-0.50537
chr1	83975377	83975392	HNF1A_MA0046.2	9.81935	-	chr1	83974156	83975558	cc_1,cc_3	NA	NA	NA	NA	NA	NA	NA	NA	NA	NA	NA	0.08651	0.19258	0	0	-0.96398
chr1	84040862	84040877	HNF1A_MA0046.2	6.71767	+	chr1	84040292	84040942	cc_3	gene	84041458	84326706	-	end	841	Downstream	NA	ENSG00000233008.1	RP11-475O6.1	distal_enhancer	0.02083	0.02337	0	0	-0.07772
chr1	84105400	84105415	HNF1A_MA0046.2	8.18813	-	chr1	84105234	84105740	cc_3	gene	84041458	84326706	-	end	64029	PeakInsideFeature	NA	ENSG00000233008.1	RP11-475O6.1	any_internal	0.02097	0.034	0	0	-0.35959
chr1	84105527	84105542	HNF1A_MA0046.2	10.80435	+	chr1	84105234	84105740	cc_3	gene	84041458	84326706	-	end	64029	PeakInsideFeature	NA	ENSG00000233008.1	RP11-475O6.1	any_internal	0.0225	0.03199	0	0	-0.26247
chr1	84316502	84316517	HNF1A_MA0046.2	6.40557	+	chr1	84316489	84316995	cc_1,cc_3	gene	84041458	84326706	-	start	9964	PeakInsideFeature	NA	ENSG00000233008.1	RP11-475O6.1	any_internal	0.04287	0.01925	0	0	0.61639
chr1	84462021	84462036	HNF1A_MA0046.2	10.58454	+	chr1	84461945	84462558	cc_3	gene	84330710	84464833	-	start	2582	PeakInsideFeature	NA	ENSG00000137941.12	TTLL7	any_internal	0.05731	0.1216	0	0	-0.83227
chr1	84462314	84462329	HNF1A_MA0046.2	8.79201	-	chr1	84461945	84462558	cc_3	gene	84330710	84464833	-	start	2582	PeakInsideFeature	NA	ENSG00000137941.12	TTLL7	any_internal	0.0505	0.1068	0	0	-0.80329
chr1	84618640	84618655	HNF1A_MA0046.2	7.28063	-	chr1	84618323	84618729	cc_3	gene	84543744	84704181	+	center	5436	PeakInsideFeature	NA	ENSG00000142875.15	PRKACB	any_internal	0.04243	0.03391	0	0	0.19468
chr1	84831391	84831406	HNF1A_MA0046.2	10.11946	-	chr1	84831124	84832148	cc_1,cc_3	gene	84831110	84863514	-	end	526	PeakInsideFeature	NA	ENSG00000240520.1	UOX	any_internal	0.0673	0.04267	0	0	0.44746
chr1	84854589	84854604	HNF1A_MA0046.2	7.67573	+	chr1	84854568	84854848	cc_3	gene	84864214	84880701	+	start	9506	Upstream	NA	ENSG00000137976.7	DNASE2B	any_promoter	0.02784	0.01941	0	0	0.25042
chr1	85006829	85006844	HNF1A_MA0046.2	6.35738	-	chr1	85006462	85006964	cc_3	gene	84971973	85031877	+	center	4788	PeakInsideFeature	NA	ENSG00000122432.12	SPATA1	any_internal	0.033	0.04874	0	0	-0.34606
chr1	85069677	85069692	HNF1A_MA0046.2	8.56203	+	chr1	85069654	85070011	cc_1,cc_3	gene	85093912	85100703	-	end	24080	Downstream	NA	ENSG00000180869.3	C1orf180	distal_enhancer	0.03293	0.01718	0	0	0.45717
chr1	85098381	85098396	HNF1A_MA0046.2	6.49096	+	chr1	85098271	85099172	cc_1,cc_3	gene	85093912	85100703	-	center	1414	PeakInsideFeature	NA	ENSG00000180869.3	C1orf180	any_internal	0.03602	0.05808	0	0	-0.44483
chr1	85098773	85098788	HNF1A_MA0046.2	7.70452	-	chr1	85098271	85099172	cc_1,cc_3	gene	85093912	85100703	-	center	1414	PeakInsideFeature	NA	ENSG00000180869.3	C1orf180	any_internal	0.4111	0.30951	1	1	0.38255
chr1	85133913	85133928	HNF1A_MA0046.2	6.47236	+	chr1	85133899	85134174	cc_1,cc_3	gene	85109389	85156486	-	center	1099	PeakInsideFeature	NA	ENSG00000117155.12	SSX2IP	any_internal	0.02316	0.02672	0	0	-0.10276
chr1	85164226	85164241	HNF1A_MA0046.2	8.00412	-	chr1	85163928	85164906	cc_1,cc_3	gene	85109389	85156486	-	start	7931	Upstream	NA	ENSG00000117155.12	SSX2IP	any_promoter	0.07719	0.04458	0	0	0.5541
chr1	85165830	85165845	HNF1A_MA0046.2	10.1276	-	chr1	85165540	85166092	cc_1,cc_3	gene	85109389	85156486	-	start	9330	Upstream	NA	ENSG00000117155.12	SSX2IP	any_promoter	0.03505	0.02404	0	0	0.29187
chr1	85170909	85170924	HNF1A_MA0046.2	13.20692	+	chr1	85170269	85171593	cc_1,cc_3	gene	85109389	85156486	-	start	14445	Upstream	NA	ENSG00000117155.12	SSX2IP	distal_enhancer	0.17278	0.19326	0	0	-0.14211
chr1	85185951	85185966	HNF1A_MA0046.2	7.40375	+	chr1	85185257	85186540	cc_1,cc_3	gene	85109389	85156486	-	start	29412	Upstream	NA	ENSG00000117155.12	SSX2IP	distal_enhancer	0.02548	0.03272	0	0	-0.19314
chr1	85186064	85186079	HNF1A_MA0046.2	9.07273	+	chr1	85185257	85186540	cc_1,cc_3	gene	85109389	85156486	-	start	29412	Upstream	NA	ENSG00000117155.12	SSX2IP	distal_enhancer	0.15567	0.23889	0	1	-0.54642
chr1	85411335	85411350	HNF1A_MA0046.2	6.54451	+	chr1	85410375	85411453	cc_1,cc_3	gene	85391267	85462796	-	center	16117	PeakInsideFeature	NA	ENSG00000153898.8	MCOLN2	any_internal	0.04414	0.03854	0	0	0.12174
chr1	85603443	85603458	HNF1A_MA0046.2	12.9514	+	chr1	85602606	85603813	cc_1,cc_3	gene	85599476	85599556	+	end	3653	Downstream	NA	ENSG00000266110.1	MIR4423	distal_enhancer	0.48536	0.5152	1	1	-0.08197
chr1	85646546	85646561	HNF1A_MA0046.2	9.8468	+	chr1	85646006	85647142	cc_1,cc_3	gene	85622555	85666729	-	center	1932	PeakInsideFeature	NA	ENSG00000097096.8	SYDE2	any_internal	0.06055	0.1648	0	0	-1.14906
chr1	85646638	85646653	HNF1A_MA0046.2	9.35602	+	chr1	85646006	85647142	cc_1,cc_3	gene	85622555	85666729	-	center	1932	PeakInsideFeature	NA	ENSG00000097096.8	SYDE2	any_internal	0.04777	0.13376	0	0	-1.12476
chr1	85706004	85706019	HNF1A_MA0046.2	7.6547	-	chr1	85705870	85706335	cc_1,cc_3	gene	85715638	85725355	-	end	9536	Downstream	NA	ENSG00000162642.9	C1orf52	distal_enhancer	0.04536	0.03014	0	0	0.3513
chr1	85720390	85720405	HNF1A_MA0046.2	7.94446	-	chr1	85720274	85720670	cc_3	gene	85729978	85730085	+	start	9506	Upstream	NA	ENSG00000223254.1	Y_RNA	any_promoter	0.0161	0.01906	0	0	-0.10018
chr1	85720577	85720592	HNF1A_MA0046.2	9.98453	+	chr1	85720274	85720670	cc_3	gene	85729978	85730085	+	start	9506	Upstream	NA	ENSG00000223254.1	Y_RNA	any_promoter	0.05469	0.0755	0	0	-0.33449
chr1	85735009	85735024	HNF1A_MA0046.2	7.8091	-	chr1	85734287	85735411	cc_1,cc_3	gene	85742397	85913807	+	start	7548	Upstream	NA	ENSG00000223653.1	RP11-131L23.1	any_promoter	0.05278	0.07031	0	0	-0.29302
chr1	85742973	85742988	HNF1A_MA0046.2	8.50206	-	chr1	85741567	85743250	cc_1,cc_3	gene	85742397	85913807	+	start	11	OverlapStart	NA	ENSG00000223653.1	RP11-131L23.1	any_promoter	0.20986	0.22354	0	1	-0.08166
chr1	85779991	85780006	HNF1A_MA0046.2	8.91182	+	chr1	85779424	85780341	cc_1,cc_3	gene	85742397	85913807	+	start	37485	PeakInsideFeature	NA	ENSG00000223653.1	RP11-131L23.1	any_internal	0.02884	0.04329	0	0	-0.34264
chr1	85791845	85791860	HNF1A_MA0046.2	9.78989	-	chr1	85791686	85792314	cc_1,cc_3	gene	85784163	86043933	-	end	7837	PeakInsideFeature	NA	ENSG00000153904.14	DDAH1	any_internal	0.27753	0.46538	1	1	-0.69671
chr1	85809905	85809920	HNF1A_MA0046.2	10.34916	-	chr1	85809471	85810441	cc_1,cc_3	gene	85742397	85913807	+	center	18146	PeakInsideFeature	NA	ENSG00000223653.1	RP11-131L23.1	any_internal	0.02433	0.01747	0	0	0.21573
chr1	85816588	85816603	HNF1A_MA0046.2	7.85497	+	chr1	85816304	85816919	cc_1,cc_3	gene	85742397	85913807	+	center	11491	PeakInsideFeature	NA	ENSG00000223653.1	RP11-131L23.1	any_internal	0.04559	0.02747	0	0	0.42753
chr1	85821680	85821695	HNF1A_MA0046.2	10.43005	+	chr1	85821543	85822387	cc_3	gene	85742397	85913807	+	center	6137	PeakInsideFeature	NA	ENSG00000223653.1	RP11-131L23.1	any_internal	0.03684	0.04924	0	0	-0.26341
chr1	85822037	85822052	HNF1A_MA0046.2	9.54503	+	chr1	85821543	85822387	cc_3	gene	85742397	85913807	+	center	6137	PeakInsideFeature	NA	ENSG00000223653.1	RP11-131L23.1	any_internal	0.07273	0.15332	0	0	-0.86718
chr1	85822363	85822378	HNF1A_MA0046.2	8.5848	+	chr1	85821543	85822387	cc_3	gene	85742397	85913807	+	center	6137	PeakInsideFeature	NA	ENSG00000223653.1	RP11-131L23.1	any_internal	0.0324	0.03003	0	0	0.06076
chr1	85868773	85868788	HNF1A_MA0046.2	7.86916	-	chr1	85868626	85869238	cc_3	gene	85742397	85913807	+	center	40830	PeakInsideFeature	NA	ENSG00000223653.1	RP11-131L23.1	any_internal	0.10013	0.14155	0	0	-0.41235
chr1	85872873	85872888	HNF1A_MA0046.2	7.35025	-	chr1	85872664	85873352	cc_1,cc_3	gene	85742397	85913807	+	end	40799	PeakInsideFeature	NA	ENSG00000223653.1	RP11-131L23.1	any_internal	0.08373	0.16778	0	0	-0.82584
chr1	85872911	85872926	HNF1A_MA0046.2	6.66214	-	chr1	85872664	85873352	cc_1,cc_3	gene	85742397	85913807	+	end	40799	PeakInsideFeature	NA	ENSG00000223653.1	RP11-131L23.1	any_internal	0.16788	0.26686	0	1	-0.59741
chr1	85897389	85897404	HNF1A_MA0046.2	8.99439	-	chr1	85897011	85898027	cc_1,cc_3	gene	85742397	85913807	+	end	16288	PeakInsideFeature	NA	ENSG00000223653.1	RP11-131L23.1	any_internal	0.07424	0.10365	0	0	-0.37425
chr1	85898011	85898026	HNF1A_MA0046.2	7.83366	+	chr1	85897011	85898027	cc_1,cc_3	gene	85742397	85913807	+	end	16288	PeakInsideFeature	NA	ENSG00000223653.1	RP11-131L23.1	any_internal	0.02819	0.03322	0	0	-0.13021
chr1	85926358	85926373	HNF1A_MA0046.2	12.24405	-	chr1	85926139	85926754	cc_1,cc_3	gene	85932977	85933343	+	start	6531	Upstream	NA	ENSG00000273264.1	RP11-131L23.2	any_promoter	0.09677	0.2428	0	1	-1.13659
chr1	85926530	85926545	HNF1A_MA0046.2	7.85084	+	chr1	85926139	85926754	cc_1,cc_3	gene	85932977	85933343	+	start	6531	Upstream	NA	ENSG00000273264.1	RP11-131L23.2	any_promoter	0.04184	0.1013	0	0	-0.91744
chr1	85926632	85926647	HNF1A_MA0046.2	8.33487	-	chr1	85926139	85926754	cc_1,cc_3	gene	85932977	85933343	+	start	6531	Upstream	NA	ENSG00000273264.1	RP11-131L23.2	any_promoter	0.04537	0.08195	0	0	-0.60347
chr1	85968699	85968714	HNF1A_MA0046.2	6.81902	-	chr1	85968243	85969047	cc_1,cc_3	gene	85784163	86043933	-	center	54597	PeakInsideFeature	NA	ENSG00000153904.14	DDAH1	any_internal	0.18034	0.236	0	1	-0.34594
chr1	85968791	85968806	HNF1A_MA0046.2	10.75803	+	chr1	85968243	85969047	cc_1,cc_3	gene	85784163	86043933	-	center	54597	PeakInsideFeature	NA	ENSG00000153904.14	DDAH1	any_internal	0.01139	0.01179	0	0	-0.01574
chr1	85987649	85987664	HNF1A_MA0046.2	6.67589	-	chr1	85986846	85987712	cc_1,cc_3	gene	85784163	86043933	-	start	56654	PeakInsideFeature	NA	ENSG00000153904.14	DDAH1	any_internal	0.05423	0.0214	0	0	0.77112
chr1	85993208	85993223	HNF1A_MA0046.2	8.64752	+	chr1	85992733	85993327	cc_1,cc_3	gene	85784163	86043933	-	start	50903	PeakInsideFeature	NA	ENSG00000153904.14	DDAH1	any_internal	0.05507	0.08568	0	0	-0.46675
chr1	86043306	86043321	HNF1A_MA0046.2	7.2097	+	chr1	86041971	86043457	cc_1,cc_3	gene	86046443	86049645	+	start	3729	Upstream	NA	ENSG00000142871.11	CYR61	any_promoter	0.1547	0.16745	0	0	-0.09886
chr1	86071332	86071347	HNF1A_MA0046.2	10.59199	+	chr1	86071184	86072000	cc_1,cc_3	gene	86064813	86066417	+	end	5175	Downstream	NA	ENSG00000230285.1	RP11-290M5.2	distal_enhancer	0.11737	0.18163	0	0	-0.53721
chr1	86095505	86095520	HNF1A_MA0046.2	6.68836	+	chr1	86094408	86095613	cc_1,cc_3	gene	86115105	86174116	-	end	20095	Downstream	NA	ENSG00000117174.6	ZNHIT6	distal_enhancer	0.09222	0.03506	0	0	0.96401
chr1	86158001	86158016	HNF1A_MA0046.2	6.88492	-	chr1	86157514	86158766	cc_3	gene	86115105	86174116	-	center	13530	PeakInsideFeature	NA	ENSG00000117174.6	ZNHIT6	any_internal	0.03576	0.02914	0	0	0.16625
chr1	86174416	86174431	HNF1A_MA0046.2	9.32869	-	chr1	86173042	86174853	cc_1,cc_3	gene	86115105	86174116	-	start	169	OverlapStart	NA	ENSG00000117174.6	ZNHIT6	any_promoter	0.21737	0.2284	1	1	-0.06419
chr1	86174799	86174814	HNF1A_MA0046.2	9.32869	-	chr1	86173042	86174853	cc_1,cc_3	gene	86115105	86174116	-	start	169	OverlapStart	NA	ENSG00000117174.6	ZNHIT6	any_promoter	0.05109	0.04906	0	0	0.03898
chr1	86200790	86200805	HNF1A_MA0046.2	10.10661	+	chr1	86200432	86201279	cc_1,cc_3	gene	86194915	86622626	-	end	5940	PeakInsideFeature	NA	ENSG00000171502.10	COL24A1	any_internal	0.32945	0.39117	1	1	-0.23155
chr1	86315919	86315934	HNF1A_MA0046.2	11.60626	-	chr1	86315419	86316382	cc_1,cc_3	gene	86194915	86622626	-	center	92870	PeakInsideFeature	NA	ENSG00000171502.10	COL24A1	any_internal	0.06018	0.04137	0	0	0.35968
chr1	86350416	86350431	HNF1A_MA0046.2	7.75083	+	chr1	86350188	86350668	cc_1,cc_3	gene	86349362	86349481	-	start	947	Upstream	NA	ENSG00000201620.1	RNA5SP51	any_promoter	0.07486	0.08527	0	0	-0.14298
chr1	86965753	86965768	HNF1A_MA0046.2	7.01606	-	chr1	86965728	86965983	cc_3	gene	86934050	86965972	+	end	117	OverlapEnd	NA	ENSG00000016490.11	CLCA1	any_internal	0.02868	0.02864	0	0	0.00107
chr1	86971346	86971361	HNF1A_MA0046.2	8.97937	-	chr1	86971135	86971431	cc_3	gene	86934050	86965972	+	end	5311	Downstream	NA	ENSG00000016490.11	CLCA1	distal_enhancer	0.03311	0.04438	0	0	-0.25548
chr1	87180517	87180532	HNF1A_MA0046.2	7.42678	-	chr1	87179886	87180576	cc_3	gene	87170258	87213867	+	start	9973	PeakInsideFeature	NA	ENSG00000097033.10	SH3GLB1	any_internal	0.03192	0.02819	0	0	0.09767
chr1	87206195	87206210	HNF1A_MA0046.2	8.77885	+	chr1	87205482	87206398	cc_1,cc_3	gene	87170258	87213867	+	end	7927	PeakInsideFeature	NA	ENSG00000097033.10	SH3GLB1	any_internal	0.03541	0.025	0	0	0.27255
chr1	87239857	87239872	HNF1A_MA0046.2	6.49522	+	chr1	87239638	87240832	cc_1,cc_3	gene	87250595	87251150	+	start	10360	Upstream	NA	ENSG00000230721.1	RP4-612B15.2	distal_enhancer	0.043	0.03342	0	0	0.21886
chr1	87240641	87240656	HNF1A_MA0046.2	10.64846	-	chr1	87239638	87240832	cc_1,cc_3	gene	87250595	87251150	+	start	10360	Upstream	NA	ENSG00000230721.1	RP4-612B15.2	distal_enhancer	0.05466	0.0337	0	0	0.44009
chr1	87454450	87454465	HNF1A_MA0046.2	10.09826	-	chr1	87453974	87454745	cc_1	gene	87458691	87634884	+	start	4332	Upstream	NA	ENSG00000267561.1	RP5-1052I5.2	any_promoter	0.07019	0.02328	0	0	0.97846
chr1	87454525	87454540	HNF1A_MA0046.2	10.42929	+	chr1	87453974	87454745	cc_1	gene	87458691	87634884	+	start	4332	Upstream	NA	ENSG00000267561.1	RP5-1052I5.2	any_promoter	0.02606	0.01049	0	0	0.52401
chr1	87456698	87456713	HNF1A_MA0046.2	8.67653	+	chr1	87456499	87457192	cc_1,cc_3	gene	87458691	87634884	+	start	1846	Upstream	NA	ENSG00000267561.1	RP5-1052I5.2	any_promoter	0.06304	0.09415	0	0	-0.43628
chr1	87579106	87579121	HNF1A_MA0046.2	6.86053	-	chr1	87578956	87579688	cc_1,cc_3	gene	87380330	87602334	+	end	23012	PeakInsideFeature	NA	ENSG00000153936.12	HS2ST1	any_internal	0.07992	0.03789	0	0	0.73781
chr1	87640752	87640767	HNF1A_MA0046.2	8.56391	+	chr1	87640521	87640874	cc_1,cc_3	gene	87458691	87634884	+	end	5813	Downstream	NA	ENSG00000267561.1	RP5-1052I5.2	distal_enhancer	0.07061	0.03782	0	0	0.60545
chr1	87758813	87758828	HNF1A_MA0046.2	7.0622	-	chr1	87758470	87758901	cc_1,cc_3	gene	87794150	87814606	+	start	35465	Upstream	NA	ENSG00000143013.8	LMO4	distal_enhancer	0.10368	0.10725	0	0	-0.03946
chr1	87769080	87769095	HNF1A_MA0046.2	9.26445	+	chr1	87768646	87769443	cc_1,cc_3	gene	87794150	87814606	+	start	25106	Upstream	NA	ENSG00000143013.8	LMO4	distal_enhancer	0.0693	0.0736	0	0	-0.06429
chr1	87776821	87776836	HNF1A_MA0046.2	9.32517	-	chr1	87776814	87777254	cc_3	gene	87794150	87814606	+	start	17116	Upstream	NA	ENSG00000143013.8	LMO4	distal_enhancer	0.01132	0.01809	0	0	-0.2462
chr1	88261509	88261524	HNF1A_MA0046.2	6.68978	+	chr1	88260654	88262612	cc_1,cc_3	NA	NA	NA	NA	NA	NA	NA	NA	NA	NA	NA	0.05012	0.02379	0	0	0.62196
chr1	88261782	88261797	HNF1A_MA0046.2	14.73368	-	chr1	88260654	88262612	cc_1,cc_3	NA	NA	NA	NA	NA	NA	NA	NA	NA	NA	NA	0.23484	0.18138	1	0	0.33223
chr1	88262140	88262155	HNF1A_MA0046.2	6.57495	+	chr1	88260654	88262612	cc_1,cc_3	NA	NA	NA	NA	NA	NA	NA	NA	NA	NA	NA	0.04455	0.03897	0	0	0.12054
chr1	88262319	88262334	HNF1A_MA0046.2	6.32193	-	chr1	88260654	88262612	cc_1,cc_3	NA	NA	NA	NA	NA	NA	NA	NA	NA	NA	NA	0.09626	0.13949	0	0	-0.4397
chr1	88271796	88271811	HNF1A_MA0046.2	7.75834	+	chr1	88271311	88272611	cc_1,cc_3	NA	NA	NA	NA	NA	NA	NA	NA	NA	NA	NA	0.4079	0.58882	1	1	-0.50372
chr1	88271925	88271940	HNF1A_MA0046.2	6.39164	+	chr1	88271311	88272611	cc_1,cc_3	NA	NA	NA	NA	NA	NA	NA	NA	NA	NA	NA	0.09835	0.23881	0	1	-1.09635
chr1	88394476	88394491	HNF1A_MA0046.2	8.05107	+	chr1	88394379	88394617	cc_3	gene	88365591	88371397	-	start	23101	Upstream	NA	ENSG00000224235.1	RP5-1027O11.1	distal_enhancer	0.03038	0.05413	0	0	-0.51437
chr1	88419795	88419810	HNF1A_MA0046.2	6.38949	+	chr1	88419336	88419842	cc_1,cc_3	gene	88365591	88371397	-	start	48192	Upstream	NA	ENSG00000224235.1	RP5-1027O11.1	distal_enhancer	0.03672	0.0176	0	0	0.53423
chr1	88494773	88494788	HNF1A_MA0046.2	7.97249	-	chr1	88494739	88495225	cc_1,cc_3	NA	NA	NA	NA	NA	NA	NA	NA	NA	NA	NA	0.02258	0.01326	0	0	0.31406
chr1	88527223	88527238	HNF1A_MA0046.2	7.59233	+	chr1	88526792	88527532	cc_1,cc_3	NA	NA	NA	NA	NA	NA	NA	NA	NA	NA	NA	0.02944	0.03829	0	0	-0.21708
chr1	88566381	88566396	HNF1A_MA0046.2	12.25651	-	chr1	88566126	88567089	cc_3	NA	NA	NA	NA	NA	NA	NA	NA	NA	NA	NA	0.01635	0.03996	0	0	-0.65087
chr1	88570077	88570092	HNF1A_MA0046.2	7.69891	+	chr1	88570054	88570290	cc_3	NA	NA	NA	NA	NA	NA	NA	NA	NA	NA	NA	0.02657	0.0256	0	0	0.02736
chr1	88570103	88570118	HNF1A_MA0046.2	8.74528	-	chr1	88570054	88570290	cc_3	NA	NA	NA	NA	NA	NA	NA	NA	NA	NA	NA	0.03216	0.04116	0	0	-0.21074
chr1	88615546	88615561	HNF1A_MA0046.2	6.8139	+	chr1	88615525	88616648	cc_1,cc_3	NA	NA	NA	NA	NA	NA	NA	NA	NA	NA	NA	0.02059	0.02687	0	0	-0.18594
chr1	88616037	88616052	HNF1A_MA0046.2	6.74152	+	chr1	88615525	88616648	cc_1,cc_3	NA	NA	NA	NA	NA	NA	NA	NA	NA	NA	NA	0.03048	0.04965	0	0	-0.42776
chr1	88616066	88616081	HNF1A_MA0046.2	8.46615	+	chr1	88615525	88616648	cc_1,cc_3	NA	NA	NA	NA	NA	NA	NA	NA	NA	NA	NA	0.03108	0.04957	0	0	-0.41071
chr1	88616162	88616177	HNF1A_MA0046.2	7.41638	-	chr1	88615525	88616648	cc_1,cc_3	NA	NA	NA	NA	NA	NA	NA	NA	NA	NA	NA	0.04603	0.12826	0	0	-1.1088
chr1	88616409	88616424	HNF1A_MA0046.2	6.69586	-	chr1	88615525	88616648	cc_1,cc_3	NA	NA	NA	NA	NA	NA	NA	NA	NA	NA	NA	0.01419	0.01559	0	0	-0.05056
chr1	88635024	88635039	HNF1A_MA0046.2	9.08185	+	chr1	88634848	88636195	cc_1,cc_3	NA	NA	NA	NA	NA	NA	NA	NA	NA	NA	NA	0.06441	0.1679	0	0	-1.1088
chr1	88635851	88635866	HNF1A_MA0046.2	11.29484	+	chr1	88634848	88636195	cc_1,cc_3	NA	NA	NA	NA	NA	NA	NA	NA	NA	NA	NA	0.08705	0.10095	0	0	-0.16862
chr1	88639821	88639836	HNF1A_MA0046.2	8.1853	+	chr1	88639567	88639911	cc_1,cc_3	NA	NA	NA	NA	NA	NA	NA	NA	NA	NA	NA	0.07194	0.11297	0	0	-0.50891
chr1	88646290	88646305	HNF1A_MA0046.2	9.54864	+	chr1	88646132	88646710	cc_1,cc_3	NA	NA	NA	NA	NA	NA	NA	NA	NA	NA	NA	0.69204	0.79341	1	1	-0.19075
chr1	88769220	88769235	HNF1A_MA0046.2	7.60341	-	chr1	88768618	88769480	cc_1,cc_3	gene	88778835	88778985	+	start	9786	Upstream	NA	ENSG00000270507.1	CTA-21C21.1	any_promoter	0.03164	0.01325	0	0	0.5656
chr1	88793353	88793368	HNF1A_MA0046.2	6.46355	-	chr1	88793283	88793936	cc_1,cc_3	gene	88778835	88778985	+	end	14624	Downstream	NA	ENSG00000270507.1	CTA-21C21.1	distal_enhancer	0.03023	0.02832	0	0	0.05072
chr1	88793393	88793408	HNF1A_MA0046.2	6.85059	+	chr1	88793283	88793936	cc_1,cc_3	gene	88778835	88778985	+	end	14624	Downstream	NA	ENSG00000270507.1	CTA-21C21.1	distal_enhancer	0.13738	0.11879	0	0	0.17534
chr1	88820934	88820949	HNF1A_MA0046.2	7.44234	-	chr1	88820780	88820980	cc_3	gene	88778835	88778985	+	end	41895	Downstream	NA	ENSG00000270507.1	CTA-21C21.1	distal_enhancer	0.03223	0.01461	0	0	0.53021
chr1	89078762	89078777	HNF1A_MA0046.2	6.57577	+	chr1	89078377	89078978	cc_3	gene	89003195	89150887	-	center	1636	PeakInsideFeature	NA	ENSG00000237505.2	RP11-76N22.2	any_internal	0.02753	0.03727	0	0	-0.24513
chr1	89127862	89127877	HNF1A_MA0046.2	12.42114	+	chr1	89127741	89128255	cc_1	gene	89003195	89150887	-	start	22889	PeakInsideFeature	NA	ENSG00000237505.2	RP11-76N22.2	any_internal	0.03913	0.01959	0	0	0.52366
chr1	89127921	89127936	HNF1A_MA0046.2	7.02707	+	chr1	89127741	89128255	cc_1	gene	89003195	89150887	-	start	22889	PeakInsideFeature	NA	ENSG00000237505.2	RP11-76N22.2	any_internal	0.02045	0.00816	0	0	0.4541
chr1	89166817	89166832	HNF1A_MA0046.2	6.51736	+	chr1	89166782	89167808	cc_1,cc_3	gene	89149904	89301938	+	start	17391	PeakInsideFeature	NA	ENSG00000065243.14	PKN2	any_internal	0.03125	0.03879	0	0	-0.18129
chr1	89193947	89193962	HNF1A_MA0046.2	7.38993	-	chr1	89193565	89193962	cc_1,cc_3	gene	89149904	89301938	+	center	32158	PeakInsideFeature	NA	ENSG00000065243.14	PKN2	any_internal	0.02107	0.01766	0	0	0.11079
chr1	89267590	89267605	HNF1A_MA0046.2	7.22869	+	chr1	89267519	89267901	cc_1,cc_3	gene	89149904	89301938	+	end	34228	PeakInsideFeature	NA	ENSG00000065243.14	PKN2	any_internal	0.05931	0.05826	0	0	0.01807
chr1	89358020	89358035	HNF1A_MA0046.2	6.73974	-	chr1	89356346	89358700	cc_1,cc_3	gene	89318614	89357627	-	start	104	OverlapStart	NA	ENSG00000137947.7	GTF2B	any_promoter	0.02502	0.02694	0	0	-0.05427
chr1	89413547	89413562	HNF1A_MA0046.2	6.52564	+	chr1	89412597	89413798	cc_1,cc_3	gene	89401455	89458636	-	end	11742	PeakInsideFeature	NA	ENSG00000137944.12	CCBL2	any_internal	0.08701	0.03645	0	0	0.86548
chr1	89413616	89413631	HNF1A_MA0046.2	7.90494	+	chr1	89412597	89413798	cc_1,cc_3	gene	89401455	89458636	-	end	11742	PeakInsideFeature	NA	ENSG00000137944.12	CCBL2	any_internal	0.08805	0.03202	0	0	0.98664
chr1	89511079	89511094	HNF1A_MA0046.2	8.04577	-	chr1	89510857	89511495	cc_1,cc_3	gene	89518001	89531043	-	end	6825	Downstream	NA	ENSG00000117228.9	GBP1	distal_enhancer	0.15892	0.19358	0	0	-0.24901
chr1	89592166	89592181	HNF1A_MA0046.2	8.62091	-	chr1	89591200	89592530	cc_1,cc_3	gene	89571814	89616139	-	center	2111	PeakInsideFeature	NA	ENSG00000162645.8	GBP2	any_internal	0.05297	0.06836	0	0	-0.25969
chr1	89720622	89720637	HNF1A_MA0046.2	6.71876	+	chr1	89720420	89720651	cc_3	gene	89726264	89735437	+	start	5729	Upstream	NA	ENSG00000237568.1	RP4-620F22.2	any_promoter	0.02308	0.02053	0	0	0.07851
chr1	89751579	89751594	HNF1A_MA0046.2	6.95112	+	chr1	89751300	89752107	cc_3	gene	89755358	89756020	-	end	3655	Downstream	NA	ENSG00000238081.1	RP4-620F22.3	distal_enhancer	0.06315	0.04676	0	0	0.29655
chr1	89751854	89751869	HNF1A_MA0046.2	7.97853	-	chr1	89751300	89752107	cc_3	gene	89755358	89756020	-	end	3655	Downstream	NA	ENSG00000238081.1	RP4-620F22.3	distal_enhancer	0.03589	0.04196	0	0	-0.13696
chr1	89765379	89765394	HNF1A_MA0046.2	8.22289	-	chr1	89765183	89766199	cc_1,cc_3	gene	89755358	89756020	-	start	9671	Upstream	NA	ENSG00000238081.1	RP4-620F22.3	any_promoter	0.03309	0.03443	0	0	-0.03287
chr1	89765463	89765478	HNF1A_MA0046.2	7.58079	+	chr1	89765183	89766199	cc_1,cc_3	gene	89755358	89756020	-	start	9671	Upstream	NA	ENSG00000238081.1	RP4-620F22.3	any_promoter	0.1757	0.14634	0	0	0.2281
chr1	89765619	89765634	HNF1A_MA0046.2	8.81628	-	chr1	89765183	89766199	cc_1,cc_3	gene	89755358	89756020	-	start	9671	Upstream	NA	ENSG00000238081.1	RP4-620F22.3	any_promoter	0.09284	0.11679	0	0	-0.2668
chr1	89777175	89777190	HNF1A_MA0046.2	8.47783	-	chr1	89777165	89777897	cc_1,cc_3	gene	89790204	89800563	+	start	12673	Upstream	NA	ENSG00000233235.1	RP5-908D6.1	distal_enhancer	0.02787	0.02954	0	0	-0.04481
chr1	89873069	89873084	HNF1A_MA0046.2	7.69202	+	chr1	89872906	89874655	cc_1,cc_3	gene	89873237	89891802	+	start	543	OverlapStart	NA	ENSG00000225492.2	GBP1P1	any_promoter	0.11095	0.1503	0	0	-0.3666
chr1	89873234	89873249	HNF1A_MA0046.2	7.00086	-	chr1	89872906	89874655	cc_1,cc_3	gene	89873237	89891802	+	start	543	OverlapStart	NA	ENSG00000225492.2	GBP1P1	any_promoter	0.05961	0.06883	0	0	-0.14912
chr1	89984613	89984628	HNF1A_MA0046.2	6.36777	+	chr1	89984543	89984908	cc_1,cc_3	gene	89990394	90063423	+	start	5669	Upstream	NA	ENSG00000197147.8	LRRC8B	any_promoter	0.04299	0.03136	0	0	0.27038
chr1	90071904	90071919	HNF1A_MA0046.2	6.47394	+	chr1	90070997	90072167	cc_1,cc_3	gene	90048799	90098453	-	center	2044	PeakInsideFeature	NA	ENSG00000231999.2	RP5-1007M22.2	any_internal	0.05212	0.05038	0	0	0.0329
chr1	90074449	90074464	HNF1A_MA0046.2	6.35484	+	chr1	90073823	90074911	cc_1,cc_3	gene	90048799	90098453	-	center	741	PeakInsideFeature	NA	ENSG00000231999.2	RP5-1007M22.2	any_internal	0.03953	0.02135	0	0	0.47685
chr1	90109162	90109177	HNF1A_MA0046.2	7.66551	+	chr1	90108978	90109383	cc_3	gene	90095283	90141945	+	center	9434	PeakInsideFeature	NA	ENSG00000230735.1	RP11-413E1.4	any_internal	0.01117	0.00878	0	0	0.09845
chr1	90125329	90125344	HNF1A_MA0046.2	7.58074	-	chr1	90125267	90125613	cc_3	gene	90095283	90141945	+	center	6826	PeakInsideFeature	NA	ENSG00000230735.1	RP11-413E1.4	any_internal	0.04518	0.03443	0	0	0.23964
chr1	90185237	90185252	HNF1A_MA0046.2	6.74748	+	chr1	90185083	90185924	cc_1,cc_3	gene	90098630	90235462	+	center	18457	PeakInsideFeature	NA	ENSG00000171488.10	LRRC8C	any_internal	0.15972	0.15331	0	0	0.05093
chr1	90205571	90205586	HNF1A_MA0046.2	7.878	+	chr1	90204426	90205781	cc_1,cc_3	gene	90098630	90235462	+	end	30359	PeakInsideFeature	NA	ENSG00000171488.10	LRRC8C	any_internal	0.03517	0.02894	0	0	0.15752
chr1	90228098	90228113	HNF1A_MA0046.2	10.87387	+	chr1	90227474	90229280	cc_1,cc_3	gene	90098630	90235462	+	end	7085	PeakInsideFeature	NA	ENSG00000171488.10	LRRC8C	any_internal	0.10309	0.14723	0	0	-0.427
chr1	90246367	90246382	HNF1A_MA0046.2	7.41463	-	chr1	90246316	90246588	cc_1,cc_3	gene	90254472	90256051	+	start	8020	Upstream	NA	ENSG00000231613.1	RP5-943J3.1	any_promoter	0.06031	0.06656	0	0	-0.10193
chr1	90247595	90247610	HNF1A_MA0046.2	10.52143	+	chr1	90247043	90247744	cc_1	gene	90254472	90256051	+	start	7079	Upstream	NA	ENSG00000231613.1	RP5-943J3.1	any_promoter	0.05963	0.01752	0	0	0.99197
chr1	90259952	90259967	HNF1A_MA0046.2	10.04009	+	chr1	90259940	90260463	cc_1,cc_3	gene	90098698	90398809	+	center	11448	PeakInsideFeature	NA	ENSG00000271949.1	RP11-302M6.4	any_internal	0.02983	0.02199	0	0	0.22234
chr1	90289209	90289224	HNF1A_MA0046.2	6.31931	-	chr1	90289178	90289867	cc_1,cc_3	gene	90285732	90286427	-	start	3095	Upstream	NA	ENSG00000272931.1	RP5-943J3.2	any_promoter	0.06775	0.10229	0	0	-0.45644
chr1	90289535	90289550	HNF1A_MA0046.2	10.7232	-	chr1	90289178	90289867	cc_1,cc_3	gene	90285732	90286427	-	start	3095	Upstream	NA	ENSG00000272931.1	RP5-943J3.2	any_promoter	0.19011	0.18235	0	0	0.05299
chr1	90308773	90308788	HNF1A_MA0046.2	7.08462	-	chr1	90308214	90309803	cc_1,cc_3	gene	90286572	90402170	+	start	22436	PeakInsideFeature	NA	ENSG00000171492.10	LRRC8D	any_internal	0.13878	0.12466	0	0	0.13002
chr1	90336914	90336929	HNF1A_MA0046.2	12.01119	+	chr1	90336473	90337099	cc_1,cc_3	gene	90286572	90402170	+	center	7585	PeakInsideFeature	NA	ENSG00000171492.10	LRRC8D	any_internal	0.06941	0.03202	0	0	0.72685
chr1	90337723	90337738	HNF1A_MA0046.2	9.21399	+	chr1	90337495	90338051	cc_1,cc_3	gene	90286572	90402170	+	center	6598	PeakInsideFeature	NA	ENSG00000171492.10	LRRC8D	any_internal	0.03654	0.02409	0	0	0.32572
chr1	90353183	90353198	HNF1A_MA0046.2	8.40845	+	chr1	90352866	90353381	cc_1,cc_3	gene	90286572	90402170	+	center	8752	PeakInsideFeature	NA	ENSG00000171492.10	LRRC8D	any_internal	0.01736	0.01762	0	0	-0.00882
chr1	90355746	90355761	HNF1A_MA0046.2	8.50206	+	chr1	90355723	90356687	cc_1,cc_3	gene	90286572	90402170	+	center	11834	PeakInsideFeature	NA	ENSG00000171492.10	LRRC8D	any_internal	0.03184	0.0229	0	0	0.24659
chr1	90362279	90362294	HNF1A_MA0046.2	7.41261	-	chr1	90361728	90362323	cc_1,cc_3	gene	90286572	90402170	+	center	17654	PeakInsideFeature	NA	ENSG00000171492.10	LRRC8D	any_internal	0.02795	0.02013	0	0	0.23025
chr1	90416025	90416040	HNF1A_MA0046.2	7.70821	-	chr1	90415854	90416054	cc_1	gene	90405159	90405706	+	end	10248	Downstream	NA	ENSG00000272672.1	RP11-302M6.5	distal_enhancer	0.046	0.03254	0	0	0.30296
chr1	90510138	90510153	HNF1A_MA0046.2	10.78487	-	chr1	90509952	90510270	cc_1,cc_3	gene	90460670	90501090	+	end	9021	Downstream	NA	ENSG00000162664.12	ZNF326	distal_enhancer	0.10529	0.09514	0	0	0.11695
chr1	90639736	90639751	HNF1A_MA0046.2	7.53389	-	chr1	90639543	90640225	cc_1,cc_3	NA	NA	NA	NA	NA	NA	NA	NA	NA	NA	NA	0.03524	0.03681	0	0	-0.03708
chr1	90639918	90639933	HNF1A_MA0046.2	10.66676	-	chr1	90639543	90640225	cc_1,cc_3	NA	NA	NA	NA	NA	NA	NA	NA	NA	NA	NA	0.29162	0.20015	1	0	0.49175
chr1	90641639	90641654	HNF1A_MA0046.2	9.48862	-	chr1	90641248	90642491	cc_1,cc_3	NA	NA	NA	NA	NA	NA	NA	NA	NA	NA	NA	0.05006	0.06485	0	0	-0.25928
chr1	90666496	90666511	HNF1A_MA0046.2	7.02594	+	chr1	90666147	90666686	cc_1,cc_3	NA	NA	NA	NA	NA	NA	NA	NA	NA	NA	NA	0.02907	0.01761	0	0	0.34319
chr1	90669480	90669495	HNF1A_MA0046.2	7.2119	+	chr1	90669311	90670038	cc_1,cc_3	gene	90719013	90719117	-	end	49339	Downstream	NA	ENSG00000212459.1	RNU6-695P	distal_enhancer	0.04057	0.02224	0	0	0.47249
chr1	90676439	90676454	HNF1A_MA0046.2	8.56435	+	chr1	90676106	90677042	cc_1,cc_3	gene	90719013	90719117	-	end	42439	Downstream	NA	ENSG00000212459.1	RNU6-695P	distal_enhancer	0.05117	0.08332	0	0	-0.50765
chr1	90676627	90676642	HNF1A_MA0046.2	7.48312	-	chr1	90676106	90677042	cc_1,cc_3	gene	90719013	90719117	-	end	42439	Downstream	NA	ENSG00000212459.1	RNU6-695P	distal_enhancer	0.03852	0.0335	0	0	0.11865
chr1	90708495	90708510	HNF1A_MA0046.2	9.23539	-	chr1	90708488	90710010	cc_1,cc_3	gene	90719013	90719117	-	end	9764	Downstream	NA	ENSG00000212459.1	RNU6-695P	distal_enhancer	0.02644	0.02268	0	0	0.10937
chr1	90709083	90709098	HNF1A_MA0046.2	7.71805	-	chr1	90708488	90710010	cc_1,cc_3	gene	90719013	90719117	-	end	9764	Downstream	NA	ENSG00000212459.1	RNU6-695P	distal_enhancer	0.05634	0.12388	0	0	-0.87161
chr1	90725796	90725811	HNF1A_MA0046.2	6.95081	+	chr1	90725444	90726354	cc_1,cc_3	gene	90719013	90719117	-	start	6782	Upstream	NA	ENSG00000212459.1	RNU6-695P	any_promoter	0.17257	0.33709	0	1	-0.87378
chr1	91044889	91044904	HNF1A_MA0046.2	6.54343	-	chr1	91044839	91045039	cc_3	gene	90976466	90999029	-	start	45910	Upstream	NA	ENSG00000229201.1	RP5-827O9.1	distal_enhancer	0.05128	0.05097	0	0	0.00587
chr1	91283099	91283114	HNF1A_MA0046.2	7.19976	+	chr1	91283075	91283737	cc_3	gene	91248542	91317207	-	center	532	PeakInsideFeature	NA	ENSG00000233593.2	RP4-665J23.1	any_internal	0.02562	0.02719	0	0	-0.04401
chr1	91283198	91283213	HNF1A_MA0046.2	11.08114	+	chr1	91283075	91283737	cc_3	gene	91248542	91317207	-	center	532	PeakInsideFeature	NA	ENSG00000233593.2	RP4-665J23.1	any_internal	0.03153	0.04257	0	0	-0.25711
chr1	91283346	91283361	HNF1A_MA0046.2	6.9719	+	chr1	91283075	91283737	cc_3	gene	91248542	91317207	-	center	532	PeakInsideFeature	NA	ENSG00000233593.2	RP4-665J23.1	any_internal	0.02698	0.01941	0	0	0.22678
chr1	91385353	91385368	HNF1A_MA0046.2	7.16446	-	chr1	91384762	91385738	cc_3	gene	91380858	91487829	-	end	4392	PeakInsideFeature	NA	ENSG00000122482.16	ZNF644	any_internal	0.02464	0.01906	0	0	0.1718
chr1	91388763	91388778	HNF1A_MA0046.2	6.48388	+	chr1	91388637	91388837	cc_3	gene	91380858	91487829	-	end	7879	PeakInsideFeature	NA	ENSG00000122482.16	ZNF644	any_internal	0.04605	0.03149	0	0	0.33051
chr1	91409644	91409659	HNF1A_MA0046.2	7.55044	-	chr1	91409473	91409817	cc_3	gene	91380858	91487829	-	center	24698	PeakInsideFeature	NA	ENSG00000122482.16	ZNF644	any_internal	0.02798	0.03234	0	0	-0.11396
chr1	91430077	91430092	HNF1A_MA0046.2	8.85858	+	chr1	91430061	91430300	cc_3	gene	91380858	91487829	-	center	4163	PeakInsideFeature	NA	ENSG00000122482.16	ZNF644	any_internal	0.0332	0.05738	0	0	-0.50082
chr1	91430125	91430140	HNF1A_MA0046.2	11.25244	-	chr1	91430061	91430300	cc_3	gene	91380858	91487829	-	center	4163	PeakInsideFeature	NA	ENSG00000122482.16	ZNF644	any_internal	0.06118	0.08404	0	0	-0.33921
chr1	91445653	91445668	HNF1A_MA0046.2	9.96411	+	chr1	91445583	91445788	cc_3	gene	91380858	91487829	-	center	11342	PeakInsideFeature	NA	ENSG00000122482.16	ZNF644	any_internal	0.04014	0.04964	0	0	-0.19623
chr1	91520607	91520622	HNF1A_MA0046.2	8.63953	+	chr1	91520439	91520755	cc_1	gene	91489475	91490361	+	end	30236	Downstream	NA	ENSG00000232393.1	RPL5P6	distal_enhancer	0.03408	0.0255	0	0	0.22613
chr1	91557495	91557510	HNF1A_MA0046.2	8.48703	+	chr1	91557365	91558385	cc_1,cc_3	NA	NA	NA	NA	NA	NA	NA	NA	NA	NA	NA	0.08806	0.02265	0	0	1.24545
chr1	91557955	91557970	HNF1A_MA0046.2	8.09866	-	chr1	91557365	91558385	cc_1,cc_3	NA	NA	NA	NA	NA	NA	NA	NA	NA	NA	NA	0.03094	0.01787	0	0	0.38342
chr1	91582361	91582376	HNF1A_MA0046.2	8.87523	+	chr1	91582218	91582584	cc_1,cc_3	NA	NA	NA	NA	NA	NA	NA	NA	NA	NA	NA	0.03664	0.03784	0	0	-0.02779
chr1	91977278	91977293	HNF1A_MA0046.2	7.08622	-	chr1	91977087	91977294	cc_3	gene	91966407	91991321	+	center	1674	PeakInsideFeature	NA	ENSG00000097046.8	CDC7	any_internal	0.01411	0.01691	0	0	-0.0996
chr1	92069312	92069327	HNF1A_MA0046.2	6.67654	+	chr1	92068760	92069618	cc_1,cc_3	gene	92065727	92065878	+	end	3311	Downstream	NA	ENSG00000229067.1	RP11-91I11.1	distal_enhancer	0.01874	0.02383	0	0	-0.1586
chr1	92126757	92126772	HNF1A_MA0046.2	9.18525	+	chr1	92126718	92127082	cc_3	gene	92100567	92109639	+	end	17261	Downstream	NA	ENSG00000203914.3	HSP90B3P	distal_enhancer	0.03239	0.02693	0	0	0.14407
chr1	92126878	92126893	HNF1A_MA0046.2	7.03742	-	chr1	92126718	92127082	cc_3	gene	92100567	92109639	+	end	17261	Downstream	NA	ENSG00000203914.3	HSP90B3P	distal_enhancer	0.03972	0.04667	0	0	-0.14702
chr1	92126944	92126959	HNF1A_MA0046.2	10.35302	-	chr1	92126718	92127082	cc_3	gene	92100567	92109639	+	end	17261	Downstream	NA	ENSG00000203914.3	HSP90B3P	distal_enhancer	0.04105	0.03987	0	0	0.02598
chr1	92139774	92139789	HNF1A_MA0046.2	8.99455	-	chr1	92138933	92139931	cc_1,cc_3	gene	92145901	92371892	-	end	6469	Downstream	NA	ENSG00000069702.6	TGFBR3	distal_enhancer	0.03309	0.05974	0	0	-0.54427
chr1	92178886	92178901	HNF1A_MA0046.2	6.81017	+	chr1	92178532	92179450	cc_1,cc_3	gene	92145901	92371892	-	end	33090	PeakInsideFeature	NA	ENSG00000069702.6	TGFBR3	any_internal	0.18363	0.22746	0	1	-0.27503
chr1	92192242	92192257	HNF1A_MA0046.2	6.52897	+	chr1	92191178	92192324	cc_1,cc_3	gene	92145901	92371892	-	end	45850	PeakInsideFeature	NA	ENSG00000069702.6	TGFBR3	any_internal	0.06509	0.08515	0	0	-0.28985
chr1	92201944	92201959	HNF1A_MA0046.2	6.86561	+	chr1	92201692	92203117	cc_1,cc_3	gene	92145901	92371892	-	center	56492	PeakInsideFeature	NA	ENSG00000069702.6	TGFBR3	any_internal	0.30043	0.61631	1	1	-0.97854
chr1	92232209	92232224	HNF1A_MA0046.2	9.40907	+	chr1	92231907	92232572	cc_1,cc_3	gene	92145901	92371892	-	center	26657	PeakInsideFeature	NA	ENSG00000069702.6	TGFBR3	any_internal	0.05682	0.09213	0	0	-0.51725
chr1	92244860	92244875	HNF1A_MA0046.2	8.38856	-	chr1	92244468	92245574	cc_1,cc_3	gene	92145901	92371892	-	center	13875	PeakInsideFeature	NA	ENSG00000069702.6	TGFBR3	any_internal	0.06134	0.03327	0	0	0.56677
chr1	92281758	92281773	HNF1A_MA0046.2	6.61125	-	chr1	92281365	92281946	cc_1,cc_3	gene	92145901	92371892	-	center	22759	PeakInsideFeature	NA	ENSG00000069702.6	TGFBR3	any_internal	0.09481	0.14112	0	0	-0.47127
chr1	92293174	92293189	HNF1A_MA0046.2	8.98797	+	chr1	92292618	92294718	cc_1,cc_3	gene	92145901	92371892	-	center	34772	PeakInsideFeature	NA	ENSG00000069702.6	TGFBR3	any_internal	0.15434	0.2656	0	1	-0.69614
chr1	92293242	92293257	HNF1A_MA0046.2	6.90789	-	chr1	92292618	92294718	cc_1,cc_3	gene	92145901	92371892	-	center	34772	PeakInsideFeature	NA	ENSG00000069702.6	TGFBR3	any_internal	0.2218	0.51986	1	1	-1.14234
chr1	92293587	92293602	HNF1A_MA0046.2	9.61431	-	chr1	92292618	92294718	cc_1,cc_3	gene	92145901	92371892	-	center	34772	PeakInsideFeature	NA	ENSG00000069702.6	TGFBR3	any_internal	0.66596	1.05674	1	1	-0.64663
chr1	92311827	92311842	HNF1A_MA0046.2	6.49677	-	chr1	92310466	92312077	cc_1,cc_3	gene	92145901	92371892	-	center	52375	PeakInsideFeature	NA	ENSG00000069702.6	TGFBR3	any_internal	0.04866	0.07524	0	0	-0.44418
chr1	92350611	92350626	HNF1A_MA0046.2	6.60576	+	chr1	92350395	92352515	cc_1,cc_3	gene	92145901	92371892	-	start	20437	PeakInsideFeature	NA	ENSG00000069702.6	TGFBR3	any_internal	0.17594	0.17076	0	0	0.03767
chr1	92545737	92545752	HNF1A_MA0046.2	6.63166	+	chr1	92545540	92546582	cc_1,cc_3	gene	92545861	92613393	+	start	200	OverlapStart	NA	ENSG00000189195.5	BTBD8	any_promoter	0.22772	0.35652	1	1	-0.5941
chr1	92561487	92561502	HNF1A_MA0046.2	7.72837	-	chr1	92561481	92562289	cc_1,cc_3	gene	92545861	92613393	+	start	16024	PeakInsideFeature	NA	ENSG00000189195.5	BTBD8	any_internal	0.02779	0.01875	0	0	0.27063
chr1	92779778	92779793	HNF1A_MA0046.2	7.28063	-	chr1	92779630	92779903	cc_3	gene	92764521	92867613	+	start	15245	PeakInsideFeature	NA	ENSG00000122484.8	RPAP2	any_internal	0.02704	0.03172	0	0	-0.12409
chr1	92781718	92781733	HNF1A_MA0046.2	6.74671	-	chr1	92781341	92781993	cc_1,cc_3	gene	92764521	92867613	+	start	17146	PeakInsideFeature	NA	ENSG00000122484.8	RPAP2	any_internal	0.0607	0.06002	0	0	0.01148
chr1	92785580	92785595	HNF1A_MA0046.2	7.29394	-	chr1	92785424	92785715	cc_3	gene	92764521	92867613	+	start	21048	PeakInsideFeature	NA	ENSG00000122484.8	RPAP2	any_internal	0.01822	0.01796	0	0	0.00869
[truncated: 48,502 more rows]
