# Supplementary material for: Genomic and epigenomic integrative subtypes of renal cell carcinoma in a Japanese cohort
Source: Nat Commun. 2023 Dec 16;14:8383. doi: 10.1038/s41467-023-44159-1 (PMC10725467; doi:10.1038/s41467-023-44159-1)
Supplement: Supplementary file 6 — Source Data [file 41467_2023_44159_MOESM6_ESM.zip › Source_Data/Figure7f.txt]

motif_id	motif_alt_id	aeSNV_Gain	aeSNV_Rest	non-aeSNV_Gain	non-aeSNV_Rest	pvalue	odds
motif_custom_418	ZNF264(Zf)/HEK293-ZNF264.GFP-ChIP-Seq(GSE58341)/Homer	14	70	50	749	0.001579541	2.990505818
motif_custom_52	CUX1(Homeobox)/K562-CUX1-ChIP-Seq(GSE92882)/Homer	6	78	10	789	0.002282858	6.046082612
motif_custom_403	ZEB2(Zf)/SNU398-ZEB2-ChIP-Seq(GSE103048)/Homer	15	69	62	737	0.003993571	2.580400358
motif_custom_314	Rfx6(HTH)/Min6b1-Rfx6.HA-ChIP-Seq(GSE62844)/Homer	13	71	51	748	0.006077011	2.681295603
motif_custom_243	NPAS2(bHLH)/Liver-NPAS2-ChIP-Seq(GSE39860)/Homer	10	74	35	764	0.00697764	2.944444287
motif_custom_289	Pknox1(Homeobox)/ES-Prep1-ChIP-Seq(GSE63282)/Homer	12	72	46	753	0.008249141	2.723934324
motif_custom_240	Nkx3.1(Homeobox)/LNCaP-Nkx3.1-ChIP-Seq(GSE28264)/Homer	10	74	37	762	0.00964023	2.778441612
motif_custom_419	ZNF317(Zf)/HEK293-ZNF317.GFP-ChIP-Seq(GSE58341)/Homer	9	75	34	765	0.015627944	2.695711749
motif_custom_23	Bcl11a(Zf)/HSPC-BCL11A-ChIP-Seq(GSE104676)/Homer	11	73	46	753	0.016884617	2.463227242
motif_custom_294	PRDM15(Zf)/ESC-Prdm15-ChIP-Seq(GSE73694)/Homer	13	71	58	741	0.017561719	2.336191637
motif_custom_198	Lhx2(Homeobox)/HFSC-Lhx2-ChIP-Seq(GSE48068)/Homer	3	81	5	794	0.032731102	5.859276021
motif_custom_415	ZNF16(Zf)/HEK293-ZNF16.GFP-ChIP-Seq(GSE58341)/Homer	3	81	5	794	0.032731102	5.859276021
motif_custom_389	TRPS1(Zf)/MCF7-TRPS1-ChIP-Seq(GSE107013)/Homer	6	78	21	778	0.035757868	2.844830357
motif_custom_154	HIF2a(bHLH)/785_O-HIF2a-ChIP-Seq(GSE34871)/Homer	9	75	39	760	0.038318956	2.335373682
motif_custom_402	ZEB1(Zf)/PDAC-ZEB1-ChIP-Seq(GSE64557)/Homer	11	73	51	748	0.03894466	2.2074464
motif_custom_414	ZNF165(Zf)/WHIM12-ZNF165-ChIP-Seq(GSE65937)/Homer	18	66	104	695	0.044610115	1.820996748
motif_custom_132	GATA(Zf)	4	80	11	788	0.046082943	3.57354655
motif_custom_273	PAX6(Paired	6	78	23	776	0.04916202	2.591355075
motif_custom_153	HIF-1b(HLH)/T47D-HIF1b-ChIP-Seq(GSE59937)/Homer	5	79	17	782	0.049731074	2.906098844
motif_custom_182	Isl1(Homeobox)/Neuron-Isl1-ChIP-Seq(GSE31456)/Homer	5	79	17	782	0.049731074	2.906098844
motif_custom_372	TCF4(bHLH)/SHSY5Y-TCF4-ChIP-Seq(GSE96915)/Homer	8	76	34	765	0.051679924	2.365164784
motif_custom_321	RUNX2(Runt)/PCa-RUNX2-ChIP-Seq(GSE33889)/Homer	11	73	56	743	0.052056437	1.997304406
motif_custom_423	ZNF415(Zf)/HEK293-ZNF415.GFP-ChIP-Seq(GSE58341)/Homer	14	70	75	724	0.053673108	1.928933142
motif_custom_352	ZNF143|STAF(Zf)/CUTLL-ZNF143-ChIP-Seq(GSE29600)/Homer	14	70	76	723	0.055219847	1.900984147
motif_custom_432	ZNF692(Zf)/HEK293-ZNF692.GFP-ChIP-Seq(GSE58341)/Homer	12	72	62	737	0.058708531	1.979282159
motif_custom_42	CLOCK(bHLH)/Liver-Clock-ChIP-Seq(GSE39860)/Homer	5	79	18	781	0.05892362	2.741563641
motif_custom_133	GATA3(Zf)/iTreg-Gata3-ChIP-Seq(GSE20898)/Homer	5	79	18	781	0.05892362	2.741563641
motif_custom_194	KLF6(Zf)/PDAC-KLF6-ChIP-Seq(GSE64557)/Homer	17	67	99	700	0.059626189	1.792593204
motif_custom_179	IRF3(IRF)/BMDM-Irf3-ChIP-Seq(GSE67343)/Homer	7	77	29	770	0.071997368	2.410582572
motif_custom_25	BHLHA15(bHLH)/NIH3T3-BHLHB8.HA-ChIP-Seq(GSE119782)/Homer	7	77	30	769	0.076041586	2.327233389
motif_custom_269	p73(p53)/Trachea-p73-ChIP-Seq(PRJNA310161)/Homer	5	79	20	779	0.080040702	2.461677678
motif_custom_422	ZNF382(Zf)/HEK293-ZNF382.GFP-ChIP-Seq(GSE58341)/Homer	5	79	20	779	0.080040702	2.461677678
motif_custom_151	HIC1(Zf)/Treg-ZBTB29-ChIP-Seq(GSE99889)/Homer	11	73	58	741	0.082785502	1.923393732
motif_custom_8	Arnt:Ahr(bHLH)/MCF7-Arnt-ChIP-Seq(Lo_et_al.)/Homer	9	75	44	755	0.084557185	2.056934339
motif_custom_311	Rfx2(HTH)/LoVo-RFX2-ChIP-Seq(GSE49402)/Homer	9	75	44	755	0.084557185	2.056934339
motif_custom_226	NeuroG2(bHLH)/Fibroblast-NeuroG2-ChIP-Seq(GSE75910)/Homer	7	77	32	767	0.086522735	2.176507508
motif_custom_59	DMRT1(DM)/Testis-DMRT1-ChIP-Seq(GSE64892)/Homer	3	81	9	790	0.097400517	3.244288009
motif_custom_213	Mef2c(MADS)/GM12878-Mef2c-ChIP-Seq(GSE32465)/Homer	4	80	15	784	0.097759591	2.609267818
motif_custom_427	ZNF519(Zf)/HEK293-ZNF519.GFP-ChIP-Seq(GSE58341)/Homer	14	70	85	714	0.102188517	1.678841715
motif_custom_424	ZNF416(Zf)/HEK293-ZNF416.GFP-ChIP-Seq(GSE58341)/Homer	12	72	68	731	0.106041283	1.790171487
motif_custom_149	Hand2(bHLH)/Mesoderm-Hand2-ChIP-Seq(GSE61475)/Homer	9	75	49	750	0.107856087	1.835079976
motif_custom_135	Gata6(Zf)/HUG1N-GATA6-ChIP-Seq(GSE51936)/Homer	6	78	25	774	0.107931463	2.378188139
motif_custom_366	Tbx21(T-box)/GM12878-TBX21-ChIP-Seq(Encode)/Homer	1	83	42	757	0.113496344	0.217370743
motif_custom_117	FOXK1(Forkhead)/HEK293-FOXK1-ChIP-Seq(GSE51673)/Homer	4	80	16	783	0.11368197	2.443411676
motif_custom_168	HOXB13(Homeobox)/ProstateTumor-HOXB13-ChIP-Seq(GSE56288)/Homer	4	80	16	783	0.11368197	2.443411676
motif_custom_174	Hoxd13(Homeobox)/ChickenMSG-Hoxd13.Flag-ChIP-Seq(GSE86088)/Homer	4	80	16	783	0.11368197	2.443411676
motif_custom_214	Mef2d(MADS)/Retina-Mef2d-ChIP-Seq(GSE61391)/Homer	4	80	16	783	0.11368197	2.443411676
motif_custom_257	Oct6(POU	4	80	16	783	0.11368197	2.443411676
motif_custom_203	Nr5a2(NR)/Pancreas-LRH1-ChIP-Seq(GSE34295)/Homer	10	74	54	745	0.116232682	1.862821091
motif_custom_54	DLX1(Homeobox)/BasalGanglia-Dlx1-ChIP-seq(GSE124936)/Homer	3	81	10	789	0.118230191	2.916831657
motif_custom_200	LHX9(Homeobox)/Hct116-LHX9.V5-ChIP-Seq(GSE116822)/Homer	3	81	10	789	0.118230191	2.916831657
motif_custom_430	ZNF669(Zf)/HEK293-ZNF669.GFP-ChIP-Seq(GSE58341)/Homer	12	72	72	727	0.119349975	1.681696813
motif_custom_232	NFE2L2(bZIP)/HepG2-NFE2L2-ChIP-Seq(Encode)/Homer	6	78	28	771	0.125993879	2.115768671
motif_custom_223	MyoG(bHLH)/C2C12-MyoG-ChIP-Seq(GSE36024)/Homer	8	76	42	757	0.13060369	1.895586357
motif_custom_300	Ptf1a(bHLH)/Panc1-Ptf1a-ChIP-Seq(GSE47459)/Homer	8	76	42	757	0.13060369	1.895586357
motif_custom_115	Foxf1(Forkhead)/Lung-Foxf1-ChIP-Seq(GSE77951)/Homer	4	80	17	782	0.130677707	2.297024723
motif_custom_382	Tgif1(Homeobox)/mES-Tgif1-ChIP-Seq(GSE55404)/Homer	4	80	17	782	0.130677707	2.297024723
motif_custom_367	Tbx5(T-box)/HL1-Tbx5.biotin-ChIP-Seq(GSE21529)/Homer	8	76	43	756	0.136272476	1.849176059
motif_custom_56	Dlx3(Homeobox)/Kerainocytes-Dlx3-ChIP-Seq(GSE89884)/Homer	3	81	11	788	0.140555161	2.648965664
motif_custom_57	DLX5(Homeobox)/BasalGanglia-Dlx5-ChIP-seq(GSE124936)/Homer	3	81	11	788	0.140555161	2.648965664
motif_custom_330	Smad2(MAD)/ES-SMAD2-ChIP-Seq(GSE29422)/Homer	8	76	44	755	0.142675665	1.804683309
motif_custom_335	Sox10(HMG)/SciaticNerve-Sox3-ChIP-Seq(GSE35132)/Homer	6	78	30	769	0.143188025	1.969885107
motif_custom_193	KLF5(Zf)/LoVo-KLF5-ChIP-Seq(GSE49402)/Homer	14	70	87	712	0.146443806	1.63571786
motif_custom_40	Chop(bZIP)/MEF-Chop-ChIP-Seq(GSE35681)/Homer	4	80	18	781	0.148665848	2.166902025
motif_custom_332	Smad4(MAD)/ESC-SMAD4-ChIP-Seq(GSE29422)/Homer	8	76	45	754	0.14978758	1.762360001
motif_custom_217	MNT(bHLH)/HepG2-MNT-ChIP-Seq(Encode)/Homer	6	78	31	768	0.153186262	1.904017089
motif_custom_9	Ascl1(bHLH)/NeuralTubes-Ascl1-ChIP-Seq(GSE55840)/Homer	11	73	67	732	0.15624633	1.645192407
motif_custom_313	Rfx5(HTH)/GM12878-Rfx5-ChIP-Seq(GSE31477)/Homer	9	75	50	749	0.162356455	1.79609264
motif_custom_328	Six2(Homeobox)/NephronProgenitor-Six2-ChIP-Seq(GSE39837)/Homer	6	78	32	767	0.164051982	1.842072819
motif_custom_26	bHLHE40(bHLH)/HepG2-BHLHE40-ChIP-Seq(GSE31477)/Homer	5	79	22	777	0.169170786	2.232558408
motif_custom_134	Gata4(Zf)/Heart-Gata4-ChIP-Seq(GSE35151)/Homer	5	79	22	777	0.169170786	2.232558408
motif_custom_277	Pax8(Paired	12	72	73	726	0.169853226	1.656417101
motif_custom_274	Pax7(Paired	2	82	6	793	0.171966333	3.216933246
motif_custom_190	KLF1(Zf)/HUDEP2-KLF1-CutnRun(GSE136251)/Homer	15	69	101	698	0.17634363	1.501585749
motif_custom_24	Bcl6(Zf)/Liver-Bcl6-ChIP-Seq(GSE31578)/Homer	7	77	38	761	0.185074262	1.818984927
motif_custom_129	GATA3(Zf)	5	79	24	775	0.185148174	2.041632304
motif_custom_180	IRF4(IRF)/GM12878-IRF4-ChIP-Seq(GSE32465)/Homer	5	79	24	775	0.185148174	2.041632304
motif_custom_119	FoxL2(Forkhead)/Ovary-FoxL2-ChIP-Seq(GSE60858)/Homer	3	81	13	786	0.188881752	2.236520834
motif_custom_185	JunB(bZIP)/DendriticCells-Junb-ChIP-Seq(GSE36099)/Homer	3	81	13	786	0.188881752	2.236520834
motif_custom_74	EBF2(EBF)/BrownAdipose-EBF2-ChIP-Seq(GSE97114)/Homer	7	77	39	760	0.191755863	1.770154535
motif_custom_20	Barx1(Homeobox)/Stomach-Barx1.3xFlag-ChIP-Seq(GSE69483)/Homer	5	79	25	774	0.195158664	1.957618832
motif_custom_152	HIF-1a(bHLH)/MCF7-HIF1a-ChIP-Seq(GSE28352)/Homer	5	79	25	774	0.195158664	1.957618832
motif_custom_316	RORa(NR)/Liver-Rora-ChIP-Seq(GSE101115)/Homer	7	77	40	759	0.199329169	1.723704949
motif_custom_399	ZBTB12(Zf)/HEK293-ZBTB12.GFP-ChIP-Seq(GSE58341)/Homer	10	74	61	738	0.201511679	1.633837591
motif_custom_249	Nrf2(bZIP)/Lymphoblast-Nrf2-ChIP-Seq(GSE37589)/Homer	7	77	41	758	0.207747993	1.679517687
motif_custom_131	GATA(Zf)	2	82	7	792	0.208019733	2.754897691
motif_custom_260	OCT:OCT(POU	2	82	7	792	0.208019733	2.754897691
motif_custom_370	Tcf21(bHLH)/ArterySmoothMuscle-Tcf21-ChIP-Seq(GSE61369)/Homer	7	77	42	757	0.216965552	1.637431395
motif_custom_162	Hoxa10(Homeobox)/ChickenMSG-Hoxa10.Flag-ChIP-Seq(GSE86088)/Homer	5	79	27	772	0.218723689	1.808120101
motif_custom_225	NeuroD1(bHLH)/Islet-NeuroD1-ChIP-Seq(GSE30298)/Homer	8	76	47	752	0.229438515	1.683015316
motif_custom_195	Klf9(Zf)/GBM-Klf9-ChIP-Seq(GSE62211)/Homer	14	70	98	701	0.232143319	1.429965232
motif_custom_178	IRF2(IRF)/Erythroblas-IRF2-ChIP-Seq(GSE36985)/Homer	8	76	48	751	0.234351372	1.645818741
motif_custom_333	Snail1(Zf)/LS174T-SNAIL1.HA-ChIP-Seq(GSE127183)/Homer	11	73	72	727	0.236459639	1.520667291
motif_custom_239	Nkx2.5(Homeobox)/HL1-Nkx2.5.biotin-ChIP-Seq(GSE21529)/Homer	8	76	49	750	0.240092885	1.610138157
motif_custom_255	Oct4:Sox17(POU	3	81	15	784	0.240781662	1.934000117
motif_custom_89	En1(Homeobox)/SUM149-EN1-ChIP-Seq(GSE120957)/Homer	2	82	8	791	0.244774401	2.408366612
motif_custom_391	Twist2(bHLH)/Myoblast-Twist2.Ty1-ChIP-Seq(GSE127998)/Homer	6	78	33	766	0.255402487	1.784100454
motif_custom_27	bHLHE41(bHLH)/proB-Bhlhe41-ChIP-Seq(GSE93764)/Homer	6	78	34	765	0.261856021	1.729455382
motif_custom_331	Smad3(MAD)/NPC-Smad3-ChIP-Seq(GSE36673)/Homer	6	78	34	765	0.261856021	1.729455382
motif_custom_202	LRF(Zf)/Erythroblasts-ZBTB7A-ChIP-Seq(GSE74977)/Homer	12	72	82	717	0.263750509	1.456614872
motif_custom_112	Foxa3(Forkhead)/Liver-Foxa3-ChIP-Seq(GSE77670)/Homer	4	80	19	780	0.264869278	2.050451778
motif_custom_161	HNF6(Homeobox)/Liver-Hnf6-ChIP-Seq(ERP000394)/Homer	4	80	19	780	0.264869278	2.050451778
motif_custom_167	Hoxa9(Homeobox)/ChickenMSG-Hoxa9.Flag-ChIP-Seq(GSE86088)/Homer	4	80	19	780	0.264869278	2.050451778
motif_custom_265	p53(p53)/Saos-p53-ChIP-Seq(GSE15780)/Homer	4	80	19	780	0.264869278	2.050451778
motif_custom_144	GLIS3(Zf)/Thyroid-Glis3.GFP-ChIP-Seq(GSE103297)/Homer	12	72	83	716	0.267880472	1.437086151
motif_custom_177	IRF1(IRF)/PBMC-IRF1-ChIP-Seq(GSE43036)/Homer	6	78	35	764	0.269420569	1.677928034
motif_custom_377	TEAD2(TEA)/Py2T-Tead2-ChIP-Seq(GSE55709)/Homer	6	78	35	764	0.269420569	1.677928034
motif_custom_292	PRDM10(Zf)/HEK293-PRDM10.eGFP-ChIP-Seq(Encode)/Homer	9	75	57	742	0.271140277	1.56118049
motif_custom_326	SF1(NR)/H295R-Nr5a1-ChIP-Seq(GSE44220)/Homer	9	75	57	742	0.271140277	1.56118049
motif_custom_14	Atf4(bZIP)/MEF-Atf4-ChIP-Seq(GSE35681)/Homer	4	80	20	779	0.275070491	1.945660916
motif_custom_207	MafF(bZIP)/HepG2-MafF-ChIP-Seq(GSE31477)/Homer	4	80	20	779	0.275070491	1.945660916
motif_custom_212	Mef2b(MADS)/HEK293-Mef2b.V5-ChIP-Seq(GSE67450)/Homer	4	80	20	779	0.275070491	1.945660916
motif_custom_305	RARg(NR)/ES-RARg-ChIP-Seq(GSE30538)/Homer	9	75	59	740	0.280614752	1.504280084
motif_custom_142	Gli2(Zf)/GM2-Gli2-ChIP-Chip(GSE112702)/Homer	13	71	90	709	0.281585822	1.441738633
motif_custom_60	DMRT6(DM)/Testis-DMRT6-ChIP-Seq(GSE60440)/Homer	2	82	9	790	0.281777	2.138447487
motif_custom_259	OCT:OCT(POU	2	82	9	790	0.281777	2.138447487
motif_custom_173	Hoxd12(Homeobox)/ChickenMSG-Hoxd12.Flag-ChIP-Seq(GSE86088)/Homer	4	80	21	778	0.286907801	1.850673497
motif_custom_407	Zfp809(Zf)/ES-Zfp809-ChIP-Seq(GSE70799)/Homer	13	71	94	705	0.296339202	1.372695053
motif_custom_88	Elk4(ETS)/Hela-Elk4-ChIP-Seq(GSE31477)/Homer	6	78	38	761	0.298044647	1.539594771
motif_custom_118	FOXK2(Forkhead)/U2OS-FOXK2-ChIP-Seq(E-MTAB-2204)/Homer	4	80	22	777	0.300196788	1.764499344
motif_custom_431	ZNF675(Zf)/HEK293-ZNF675.GFP-ChIP-Seq(GSE58341)/Homer	2	82	47	752	0.310584963	0.390538987
motif_custom_28	BMAL1(bHLH)/Liver-Bmal1-ChIP-Seq(GSE39860)/Homer	4	80	23	776	0.314761136	1.685736193
motif_custom_215	Meis1(Homeobox)/MastCells-Meis1-ChIP-Seq(GSE48085)/Homer	4	80	23	776	0.314761136	1.685736193
motif_custom_55	DLX2(Homeobox)/BasalGanglia-Dlx2-ChIP-seq(GSE124936)/Homer	2	82	10	789	0.318652297	1.922625742
motif_custom_58	Mouse_Recombination_Hotspot(Zf)/Testis-DMC1-ChIP-Seq(GSE24438)/Homer	4	80	24	775	0.330433022	1.613526723
motif_custom_245	NPAS(bHLH)/Liver-NPAS-ChIP-Seq(GSE39860)/Homer	4	80	24	775	0.330433022	1.613526723
motif_custom_429	ZNF652/HepG2-ZNF652.Flag-ChIP-Seq(Encode)/Homer	4	80	24	775	0.330433022	1.613526723
motif_custom_94	ERRg(NR)/Kidney-ESRRG-ChIP-Seq(GSE104905)/Homer	11	73	77	722	0.336310201	1.412295467
motif_custom_358	STAT6(Stat)/Macrophage-Stat6-ChIP-Seq(GSE38377)/Homer	4	80	25	774	0.347053416	1.547085893
motif_custom_160	Hnf6b(Homeobox)/LNCaP-Hnf6b-ChIP-Seq(GSE106305)/Homer	2	82	11	788	0.35509268	1.745853986
motif_custom_197	Lhx1(Homeobox)/EmbryoCarcinoma-Lhx1-ChIP-Seq(GSE70957)/Homer	2	82	11	788	0.35509268	1.745853986
motif_custom_199	Lhx3(Homeobox)/Neuron-Lhx3-ChIP-Seq(GSE31456)/Homer	2	82	11	788	0.35509268	1.745853986
motif_custom_286	Pit1(Homeobox)/GCrat-Pit1-ChIP-Seq(GSE58009)/Homer	2	82	11	788	0.35509268	1.745853986
motif_custom_348	SpiB(ETS)/OCILY3-SPIB-ChIP-Seq(GSE56857)/Homer	8	76	52	747	0.357644939	1.511323697
motif_custom_210	Maz(Zf)/HepG2-Maz-ChIP-Seq(GSE31477)/Homer	12	72	86	713	0.359256567	1.38122155
motif_custom_17	Bach1(bZIP)/K562-Bach1-ChIP-Seq(GSE31477)/Homer	5	79	29	770	0.362681076	1.679288224
motif_custom_315	Ronin(THAP)/ES-Thap11-ChIP-Seq(GSE51522)/Homer	5	79	29	770	0.362681076	1.679288224
motif_custom_169	Hoxb4(Homeobox)/ES-Hoxb4-ChIP-Seq(GSE34014)/Homer	5	79	30	769	0.369504059	1.621293353
motif_custom_379	TEAD4(TEA)/Tropoblast-Tead4-ChIP-Seq(GSE37350)/Homer	5	79	30	769	0.369504059	1.621293353
motif_custom_409	Zic2(Zf)/ESC-Zic2-ChIP-Seq(SRP197560)/Homer	12	72	90	709	0.374399813	1.312521663
motif_custom_19	Bapx1(Homeobox)/VertebralCol-Bapx1-ChIP-Seq(GSE36672)/Homer	5	79	31	768	0.377558501	1.567034742
motif_custom_395	WT1(Zf)/Kidney-WT1-ChIP-Seq(GSE90016)/Homer	13	71	95	704	0.379618992	1.356341484
motif_custom_156	HLF(bZIP)/HSC-HLF.Flag-ChIP-Seq(GSE69817)/Homer	0	84	14	785	0.384588157	0
motif_custom_108	Fos(bZIP)/TSC-Fos-ChIP-Seq(GSE110950)/Homer	0	84	15	784	0.384617291	0
motif_custom_410	Zic3(Zf)/mES-Zic3-ChIP-Seq(GSE37889)/Homer	13	71	97	702	0.384938048	1.32464463
motif_custom_146	GRE(NR)	5	79	32	767	0.386737669	1.516167982
motif_custom_381	TFE3(bHLH)/MEF-TFE3-ChIP-Seq(GSE75757)/Homer	5	79	32	767	0.386737669	1.516167982
motif_custom_345	Sp2(Zf)/HEK293-Sp2.eGFP-ChIP-Seq(Encode)/Homer	13	71	99	700	0.392174052	1.29422685
motif_custom_85	Elf4(ETS)/BMDM-Elf4-ChIP-Seq(GSE88699)/Homer	9	75	62	737	0.395503848	1.425801531
motif_custom_189	KLF14(Zf)/HEK293-KLF14.GFP-ChIP-Seq(GSE58341)/Homer	14	70	104	695	0.39779636	1.336059616
motif_custom_103	ETV4(ETS)/HepG2-ETV4-ChIP-Seq(ENCODE)/Homer	9	75	65	734	0.407597915	1.354558485
motif_custom_36	CDX4(Homeobox)/ZebrafishEmbryos-Cdx4.Myc-ChIP-Seq(GSE48254)/Homer	3	81	16	783	0.4142075	1.810961116
motif_custom_123	FOXP1(Forkhead)/H9-FOXP1-ChIP-Seq(GSE31006)/Homer	3	81	16	783	0.4142075	1.810961116
motif_custom_290	PPARa(NR)	10	74	72	727	0.42674366	1.36395577
motif_custom_434	ZNF768(Zf)/Rajj-ZNF768-ChIP-Seq(GSE111879)/Homer	10	74	72	727	0.42674366	1.36395577
motif_custom_206	MafB(bZIP)/BMM-Mafb-ChIP-Seq(GSE75722)/Homer	3	81	17	782	0.427115533	1.702439277
motif_custom_301	PU.1:IRF8(ETS:IRF)/pDC-Irf8-ChIP-Seq(GSE66899)/Homer	6	78	39	760	0.428393387	1.498212598
motif_custom_16	Atoh1(bHLH)/Cerebellum-Atoh1-ChIP-Seq(GSE22111)/Homer	6	78	40	759	0.433643579	1.458893668
motif_custom_208	MafK(bZIP)/C2C12-MafK-ChIP-Seq(GSE36030)/Homer	6	78	41	758	0.439837026	1.421490447
motif_custom_237	Nkx2.1(Homeobox)/LungAC-Nkx2.1-ChIP-Seq(GSE43252)/Homer	6	78	41	758	0.439837026	1.421490447
motif_custom_53	Cux2(Homeobox)/Liver-Cux2-ChIP-Seq(GSE35985)/Homer	3	81	18	781	0.441579774	1.605951719
motif_custom_279	PBX2(Homeobox)/K562-PBX2-ChIP-Seq(Encode)/Homer	3	81	18	781	0.441579774	1.605951719
motif_custom_244	Npas4(bHLH)/Neuron-Npas4-ChIP-Seq(GSE127793)/Homer	6	78	42	757	0.446906614	1.385866168
motif_custom_334	Slug(Zf)/Mesoderm-Snai2-ChIP-Seq(GSE61475)/Homer	11	73	81	718	0.450643224	1.335219534
motif_custom_425	ZNF41(Zf)/HEK293-ZNF41.GFP-ChIP-Seq(GSE58341)/Homer	1	83	5	794	0.452054417	1.911527616
motif_custom_64	Duxbl(Homeobox)/NIH3T3-Duxbl.HA-ChIP-Seq(GSE119782)/Homer	3	81	19	780	0.457322874	1.519612511
motif_custom_220	Myf5(bHLH)/GM-Myf5-ChIP-Seq(GSE24852)/Homer	6	78	44	755	0.463404732	1.319469529
motif_custom_278	PBX1(Homeobox)/MCF7-PBX1-ChIP-Seq(GSE28007)/Homer	7	77	52	747	0.491602674	1.305508901
motif_custom_68	E2F3(E2F)/MEF-E2F3-ChIP-Seq(GSE71376)/Homer	13	71	101	698	0.492752999	1.265012232
motif_custom_71	E2F7(E2F)/Hela-E2F7-ChIP-Seq(GSE32673)/Homer	13	71	101	698	0.492752999	1.265012232
motif_custom_404	Zfp281(Zf)/ES-Zfp281-ChIP-Seq(GSE81042)/Homer	13	71	102	697	0.495025285	1.250834015
motif_custom_317	RORg(NR)/Liver-Rorc-ChIP-Seq(GSE101115)/Homer	1	83	25	774	0.501845799	0.373298657
motif_custom_31	Brachyury(T-box)/Mesoendoderm-Brachyury-ChIP-exo(GSE54963)/Homer	1	83	26	773	0.503885139	0.358484557
motif_custom_362	Tbet(T-box)/CD8-Tbet-ChIP-Seq(GSE33802)/Homer	1	83	27	772	0.507544476	0.344767321
motif_custom_87	Elk1(ETS)/Hela-Elk1-ChIP-Seq(GSE31477)/Homer	8	76	58	741	0.510057968	1.344325909
motif_custom_205	MafA(bZIP)/Islet-MafA-ChIP-Seq(GSE30298)/Homer	8	76	58	741	0.510057968	1.344325909
motif_custom_436	ZSCAN22(Zf)/HEK293-ZSCAN22.GFP-ChIP-Seq(GSE58341)/Homer	8	76	60	739	0.516993357	1.296073236
motif_custom_34	bZIP:IRF(bZIP	4	80	26	773	0.519160624	1.485756879
motif_custom_116	Foxh1(Forkhead)/hESC-FOXH1-ChIP-Seq(GSE29422)/Homer	4	80	26	773	0.519160624	1.485756879
motif_custom_219	MYB(HTH)/ERMYB-Myb-ChIPSeq(GSE22095)/Homer	4	80	26	773	0.519160624	1.485756879
motif_custom_400	ZBTB18(Zf)/HEK293-ZBTB18.GFP-ChIP-Seq(GSE58341)/Homer	8	76	62	737	0.526383526	1.250929767
motif_custom_406	Zfp57(Zf)/H1-ZFP57.HA-ChIP-Seq(GSE115387)/Homer	5	79	67	732	0.534381846	0.691735209
motif_custom_221	MYNN(Zf)/HEK293-MYNN.eGFP-ChIP-Seq(Encode)/Homer	4	80	28	771	0.535586776	1.376219354
motif_custom_29	BMYB(HTH)/Hela-BMYB-ChIP-Seq(GSE27030)/Homer	4	80	29	770	0.545271898	1.327109554
motif_custom_327	Six1(Homeobox)/Myoblast-Six1-ChIP-Chip(GSE20150)/Homer	4	80	29	770	0.545271898	1.327109554
motif_custom_157	HNF1b(Homeobox)/PDAC-HNF1B-ChIP-Seq(GSE64557)/Homer	1	83	7	792	0.55204736	1.362620687
motif_custom_21	IRF:BATF(IRF:bZIP)/pDC-Irf8-ChIP-Seq(GSE66899)/Homer	4	80	30	769	0.555771251	1.281269636
motif_custom_373	TCFL2(HMG)/K562-TCF7L2-ChIP-Seq(GSE29196)/Homer	4	80	30	769	0.555771251	1.281269636
motif_custom_246	EAR2(NR)/K562-NR2F6-ChIP-Seq(Encode)/Homer	10	74	78	721	0.564192047	1.248795058
motif_custom_79	Egr1(Zf)/K562-Egr1-ChIP-Seq(GSE32465)/Homer	10	74	79	720	0.566845084	1.2313002
motif_custom_378	TEAD3(TEA)/HepG2-TEAD3-ChIP-Seq(Encode)/Homer	4	80	31	768	0.566966806	1.23838374
motif_custom_329	Six4(Homeobox)/MCF7-SIX4-ChIP-Seq(Encode)/Homer	2	82	34	765	0.56789265	0.549079263
motif_custom_296	PRDM9(Zf)/Testis-DMC1-ChIP-Seq(GSE35498)/Homer	5	79	37	762	0.586842724	1.303022198
motif_custom_393	Usf2(bHLH)/C2C12-Usf2-ChIP-Seq(GSE36030)/Homer	5	79	37	762	0.586842724	1.303022198
motif_custom_2	AP-2gamma(AP2)/MCF7-TFAP2C-ChIP-Seq(GSE21234)/Homer	11	73	90	709	0.590033151	1.18679047
motif_custom_318	RORgt(NR)/EL4-RORgt.Flag-ChIP-Seq(GSE56019)/Homer	5	79	38	761	0.593116205	1.267116712
motif_custom_374	Tcf7(HMG)/GM12878-TCF7-ChIP-Seq(Encode)/Homer	5	79	38	761	0.593116205	1.267116712
motif_custom_285	Pit1+1bp(Homeobox)/GCrat-Pit1-ChIP-Seq(GSE58009)/Homer	1	83	8	791	0.595050814	1.191011185
motif_custom_4	Ap4(bHLH)/AML-Tfap4-ChIP-Seq(GSE45738)/Homer	5	79	39	760	0.60008648	1.233048938
motif_custom_33	Brn2(POU	0	84	10	789	0.610803986	0
motif_custom_261	OCT:OCT-short(POU	0	84	10	789	0.610803986	0
motif_custom_13	Atf3(bZIP)/GBM-ATF3-ChIP-Seq(GSE33912)/Homer	0	84	11	788	0.612587244	0
motif_custom_22	BATF(bZIP)/Th17-BATF-ChIP-Seq(GSE39756)/Homer	0	84	11	788	0.612587244	0
motif_custom_295	PRDM1(Zf)/Hela-PRDM1-ChIP-Seq(GSE31477)/Homer	3	81	45	754	0.612956379	0.620858902
motif_custom_364	Tbr1(T-box)/Cortex-Tbr1-ChIP-Seq(GSE71384)/Homer	3	81	45	754	0.612956379	0.620858902
motif_custom_343	Sox9(HMG)/Limb-SOX9-ChIP-Seq(GSE73225)/Homer	6	78	45	754	0.619850712	1.288481661
motif_custom_238	Nkx2.2(Homeobox)/NPC-Nkx2.2-ChIP-Seq(GSE61673)/Homer	6	78	46	753	0.623560641	1.25883893
motif_custom_365	Tbx20(T-box)/Heart-Tbx20-ChIP-Seq(GSE29636)/Homer	6	78	46	753	0.623560641	1.25883893
motif_custom_124	Fra1(bZIP)/BT549-Fra1-ChIP-Seq(GSE46166)/Homer	0	84	13	786	0.625205538	0
motif_custom_90	Eomes(T-box)/H9-Eomes-ChIP-Seq(GSE26097)/Homer	6	78	47	752	0.627902781	1.230454573
motif_custom_388	THRb(NR)/Liver-NR1A2-ChIP-Seq(GSE52613)/Homer	6	78	48	751	0.632831562	1.203249043
motif_custom_211	Mef2a(MADS)/HL1-Mef2a.biotin-ChIP-Seq(GSE21529)/Homer	2	82	12	787	0.63488193	1.598561321
motif_custom_258	OCT:OCT(POU	2	82	12	787	0.63488193	1.598561321
motif_custom_283	Phox2a(Homeobox)/Neuron-Phox2a-ChIP-Seq(GSE31456)/Homer	2	82	12	787	0.63488193	1.598561321
motif_custom_304	RARa(NR)/K562-RARa-ChIP-Seq(Encode)/Homer	4	80	54	745	0.644491646	0.690069943
motif_custom_165	HOXA1(Homeobox)/mES-Hoxa1-ChIP-Seq(SRP084292)/Homer	2	82	13	786	0.646166197	1.473908579
motif_custom_298	Prop1(Homeobox)/GHFT1-PROP1.biotin-ChIP-Seq(GSE77302)/Homer	2	82	13	786	0.646166197	1.473908579
motif_custom_299	PSE(SNAPc)/K562-mStart-Seq/Homer	2	82	13	786	0.646166197	1.473908579
motif_custom_106	Fli1(ETS)/CD8-FLI-ChIP-Seq(GSE20898)/Homer	7	77	54	745	0.648837461	1.2538597
motif_custom_47	CREB5(bZIP)/LNCaP-CREB5.V5-ChIP-Seq(GSE137775)/Homer	2	82	14	785	0.658667237	1.367043038
motif_custom_306	RBPJ:Ebox(?	5	79	65	734	0.670224621	0.714946248
motif_custom_38	CEBP:CEBP(bZIP)/MEF-Chop-ChIP-Seq(GSE35681)/Homer	2	82	15	784	0.672052836	1.274410619
motif_custom_276	Pax7(Paired	2	82	15	784	0.672052836	1.274410619
motif_custom_62	RAR:RXR(NR)	8	76	64	735	0.673481616	1.208590818
motif_custom_30	BORIS(Zf)/K562-CTCFL-ChIP-Seq(GSE32465)/Homer	8	76	65	734	0.675796008	1.188400043
motif_custom_416	ZNF189(Zf)/HEK293-ZNF189.GFP-ChIP-Seq(GSE58341)/Homer	8	76	67	732	0.681691078	1.149821701
motif_custom_263	Otx2(Homeobox)/EpiLC-Otx2-ChIP-Seq(GSE56098)/Homer	2	82	16	783	0.686042159	1.193340592
motif_custom_63	DUX4(Homeobox)/Myoblasts-DUX4.V5-ChIP-Seq(GSE75791)/Homer	2	82	17	782	0.700399127	1.121777478
motif_custom_164	Hoxa13(Homeobox)/ChickenMSG-Hoxa13.Flag-ChIP-Seq(GSE86088)/Homer	2	82	17	782	0.700399127	1.121777478
motif_custom_166	HOXA2(Homeobox)/mES-Hoxa2-ChIP-Seq(Donaldson_et_al.)/Homer	2	82	17	782	0.700399127	1.121777478
motif_custom_67	E2F1(E2F)/Hela-E2F1-ChIP-Seq(GSE22478)/Homer	9	75	78	721	0.703697625	1.109129598
motif_custom_387	THRa(NR)/C17.2-THRa-ChIP-Seq(GSE38347)/Homer	7	77	82	717	0.704575008	0.795092792
motif_custom_12	Atf2(bZIP)/3T3L1-Atf2-ChIP-Seq(GSE56872)/Homer	1	83	20	779	0.712118765	0.469578178
motif_custom_339	Sox3(HMG)/NPC-Sox3-ChIP-Seq(GSE33059)/Homer	1	83	20	779	0.712118765	0.469578178
motif_custom_114	Fox:Ebox(Forkhead	1	83	19	780	0.712188976	0.494911043
motif_custom_130	GATA3(Zf)	1	83	19	780	0.712188976	0.494911043
motif_custom_253	Oct2(POU	1	83	19	780	0.712188976	0.494911043
motif_custom_234	NFIL3(bZIP)/HepG2-NFIL3-ChIP-Seq(Encode)/Homer	1	83	21	778	0.713454641	0.446655924
motif_custom_384	THRb(NR)/HepG2-THRb.Flag-ChIP-Seq(Encode)/Homer	10	74	86	713	0.713564934	1.120250875
motif_custom_15	Atf7(bZIP)/3T3L1-Atf7-ChIP-Seq(GSE56872)/Homer	3	81	22	777	0.724484548	1.307637269
motif_custom_383	Tgif2(Homeobox)/mES-Tgif2-ChIP-Seq(GSE55404)/Homer	3	81	23	776	0.730050517	1.249253374
motif_custom_77	EBNA1(EBV-virus)/Raji-EBNA1-ChIP-Seq(GSE30709)/Homer	3	81	24	775	0.736350388	1.195727511
motif_custom_171	Hoxd10(Homeobox)/ChickenMSG-Hoxd10.Flag-ChIP-Seq(GSE86088)/Homer	3	81	24	775	0.736350388	1.195727511
motif_custom_120	FOXM1(Forkhead)/MCF7-FOXM1-ChIP-Seq(GSE72977)/Homer	3	81	25	774	0.743268584	1.146466621
motif_custom_251	Nur77(NR)/K562-NR4A1-ChIP-Seq(GSE31363)/Homer	3	81	26	773	0.750697503	1.100981985
motif_custom_376	TEAD1(TEAD)/HepG2-TEAD1-ChIP-Seq(Encode)/Homer	2	82	33	766	0.765970077	0.56644475
motif_custom_340	Sox4(HMG)/proB-Sox4-ChIP-Seq(GSE50066)/Homer	4	80	35	764	0.781458959	1.091350425
motif_custom_325	SCRT1(Zf)/HEK293-SCRT1.eGFP-ChIP-Seq(Encode)/Homer	3	81	39	760	0.789591515	0.721984149
motif_custom_86	ELF5(ETS)/T47D-ELF5-ChIP-Seq(GSE30407)/Homer	5	79	43	756	0.799585632	1.112574424
motif_custom_411	Zic(Zf)/Cerebellum-ZIC1.2-ChIP-Seq(GSE60731)/Homer	5	79	45	754	0.806094394	1.060422538
motif_custom_307	Rbpj1(?)/Panc1-Rbpj1-ChIP-Seq(GSE47459)/Homer	4	80	49	750	0.809951649	0.765517143
motif_custom_81	EHF(ETS)/LoVo-EHF-ChIP-Seq(GSE49402)/Homer	6	78	51	748	0.814279441	1.128015724
motif_custom_420	ZNF322(Zf)/HEK293-ZNF322.GFP-ChIP-Seq(GSE58341)/Homer	6	78	53	746	0.818408385	1.08265433
motif_custom_412	ZKSCAN1(Zf)/HepG2-ZKSCAN1-ChIP-Seq(Encode)/Homer	6	78	54	745	0.820892648	1.061196484
motif_custom_102	Etv2(ETS)/ES-ER71-ChIP-Seq(GSE59402)/Homer	7	77	63	736	0.832511559	1.061990553
motif_custom_150	HEB(bHLH)/mES-Heb-ChIP-Seq(GSE53233)/Homer	8	76	69	730	0.83820798	1.113550555
motif_custom_61	RAR:RXR(NR)	8	76	70	729	0.839237097	1.096152493
motif_custom_69	E2F4(E2F)/K562-E2F4-ChIP-Seq(GSE31477)/Homer	8	76	73	726	0.843564327	1.046817592
motif_custom_45	COUP-TFII(NR)/K562-NR2F1-ChIP-Seq(Encode)/Homer	7	77	80	719	0.846877296	0.81722104
motif_custom_155	HINFP(Zf)/K562-HINFP.eGFP-ChIP-Seq(Encode)/Homer	9	75	79	720	0.847646757	1.093583371
motif_custom_398	Zac1(Zf)/Neuro2A-Plagl1-ChIP-Seq(GSE75942)/Homer	8	76	85	714	0.853568588	0.884333786
motif_custom_188	KLF10(Zf)/HEK293-KLF10.GFP-ChIP-Seq(GSE58341)/Homer	10	74	88	711	0.854701467	1.091742794
motif_custom_426	ZNF467(Zf)/HEK293-ZNF467.GFP-ChIP-Seq(GSE58341)/Homer	11	73	98	701	0.861292023	1.077782008
motif_custom_80	Egr2(Zf)/Thymocytes-Egr2-ChIP-Seq(GSE34254)/Homer	11	73	100	699	0.862864312	1.05323374
motif_custom_191	KLF3(Zf)/MEF-Klf3-ChIP-Seq(GSE44748)/Homer	12	72	111	688	0.869388256	1.032998134
motif_custom_346	Sp5(Zf)/mES-Sp5.Flag-ChIP-Seq(GSE72989)/Homer	12	72	111	688	0.869388256	1.032998134
motif_custom_10	Ascl2(bHLH)/ESC-Ascl2-ChIP-Seq(GSE97712)/Homer	7	77	73	726	1	0.904238586
motif_custom_11	Atf1(bZIP)/K562-ATF1-ChIP-Seq(GSE31477)/Homer	1	83	15	784	1	0.629994499
motif_custom_18	Bach2(bZIP)/OCILy7-Bach2-ChIP-Seq(GSE44420)/Homer	3	81	30	769	1	0.949433577
motif_custom_32	Brn1(POU	2	82	24	775	1	0.787812975
motif_custom_46	COUP-TFII(NR)/Artia-Nr2f2-ChIP-Seq(GSE46497)/Homer	6	78	60	739	1	0.947484808
motif_custom_65	DUX(Homeobox)/C2C12-Dux-ChIP-Seq(GSE87279)/Homer	1	83	15	784	1	0.629994499
motif_custom_70	E2F6(E2F)/Hela-E2F6-ChIP-Seq(GSE31477)/Homer	9	75	89	710	1	0.957340816
motif_custom_84	ELF3(ETS)/PDAC-ELF3-ChIP-Seq(GSE64557)/Homer	4	80	47	752	1	0.800186814
motif_custom_107	Fosl2(bZIP)/3T3L1-Fosl2-ChIP-Seq(GSE56872)/Homer	2	82	28	771	1	0.671863558
motif_custom_113	FoxD3(forkhead)/ZebrafishEmbryo-Foxd3.biotin-ChIP-seq(GSE106676)/Homer	2	82	23	776	1	0.823103
motif_custom_122	Foxo3(Forkhead)/U2OS-Foxo3-ChIP-Seq(E-MTAB-2701)/Homer	1	83	12	787	1	0.790381149
motif_custom_125	Fra2(bZIP)/Striatum-Fra2-ChIP-Seq(GSE43429)/Homer	2	82	18	781	1	1.058214072
motif_custom_147	GRHL2(CP2)/HBE-GRHL2-ChIP-Seq(GSE46194)/Homer	2	82	23	776	1	0.823103
motif_custom_148	GSC(Homeobox)/FrogEmbryos-GSC-ChIP-Seq(DRA000576)/Homer	1	83	11	788	1	0.863208724
motif_custom_163	Hoxa11(Homeobox)/ChickenMSG-Hoxa11.Flag-ChIP-Seq(GSE86088)/Homer	2	82	18	781	1	1.058214072
motif_custom_172	Hoxd11(Homeobox)/ChickenMSG-Hoxd11.Flag-ChIP-Seq(GSE86088)/Homer	2	82	18	781	1	1.058214072
motif_custom_176	HRE(HSF)/Striatum-HSF1-ChIP-Seq(GSE38000)/Homer	3	81	35	764	1	0.808658341
motif_custom_181	IRF8(IRF)/BMDM-IRF8-ChIP-Seq(GSE77884)/Homer	3	81	37	762	1	0.762974658
motif_custom_196	LEF1(HMG)/H1-LEF1-ChIP-Seq(GSE64758)/Homer	2	82	27	772	1	0.697628868
motif_custom_216	MITF(bHLH)/MastCells-MITF-ChIP-Seq(GSE48085)/Homer	4	80	42	757	1	0.901274862
motif_custom_218	AMYB(HTH)/Testes-AMYB-ChIP-Seq(GSE44588)/Homer	3	81	32	767	1	0.887827954
motif_custom_241	Nkx6.1(Homeobox)/Islet-Nkx6.1-ChIP-Seq(GSE40975)/Homer	1	83	12	787	1	0.790381149
motif_custom_252	Oct11(POU	1	83	13	786	1	0.728695535
motif_custom_256	OCT4-SOX2-TCF-NANOG(POU	2	82	20	779	1	0.950051059
motif_custom_262	Olig2(bHLH)/Neuron-Olig2-ChIP-Seq(GSE30882)/Homer	4	80	42	757	1	0.901274862
motif_custom_275	Pax7(Paired	1	83	9	790	1	1.057513432
motif_custom_282	PGR(NR)/EndoStromal-PGR-ChIP-Seq(GSE69539)/Homer	1	83	15	784	1	0.629994499
motif_custom_284	Phox2b(Homeobox)/CLBGA-PHOX2B-ChIP-Seq(GSE90683)/Homer	0	84	5	794	1	0
motif_custom_287	Pitx1:Ebox(Homeobox	2	82	22	777	1	0.861535672
motif_custom_288	Pitx1(Homeobox)/Chicken-Pitx1-ChIP-Seq(GSE38910)/Homer	1	83	18	781	1	0.523056905
motif_custom_297	PR(NR)/T47D-PR-ChIP-Seq(GSE31130)/Homer	4	80	38	761	1	1.001314309
motif_custom_336	Sox15(HMG)/CPA-Sox15-ChIP-Seq(GSE62909)/Homer	3	81	28	771	1	1.0198208
motif_custom_337	Sox17(HMG)/Endoderm-Sox17-ChIP-Seq(GSE61475)/Homer	3	81	31	768	1	0.917639256
motif_custom_341	Sox6(HMG)/Myotubes-Sox6-ChIP-Seq(GSE32627)/Homer	3	81	28	771	1	1.0198208
motif_custom_342	Sox7(HMG)/ESC-Sox7-ChIP-Seq(GSE133899)/Homer	3	81	29	770	1	0.983415284
motif_custom_363	Tbox:Smad(T-box	6	78	58	741	1	0.982776992
motif_custom_368	Tbx6(T-box)/ESC-Tbx6-ChIP-Seq(GSE93524)/Homer	5	79	53	746	1	0.890937546
motif_custom_390	Twist(bHLH)/HMLE-TWIST1-ChIP-Seq(Chang_et_al)/Homer	2	82	19	780	1	1.001282253
motif_custom_405	ZFP3(Zf)/HEK293-ZFP3.GFP-ChIP-Seq(GSE58341)/Homer	0	84	5	794	1	0
motif_custom_413	ZNF136(Zf)/HEK293-ZNF136.GFP-ChIP-Seq(GSE58341)/Homer	0	84	2	797	1	0
motif_custom_421	ZNF341(Zf)/EBV-ZNF341-ChIP-Seq(GSE113194)/Homer	8	76	77	722	1	0.98702682
motif_custom_428	ZNF528(Zf)/HEK293-ZNF528.GFP-ChIP-Seq(GSE58341)/Homer	4	80	37	762	1	1.029700052
motif_custom_435	ZNF7(Zf)/HepG2-ZNF7.Flag-ChIP-Seq(Encode)/Homer	4	80	40	759	1	0.948800462
