# Supplementary material for: Genomic and epigenomic integrative subtypes of renal cell carcinoma in a Japanese cohort
Source: Nat Commun. 2023 Dec 16;14:8383. doi: 10.1038/s41467-023-44159-1 (PMC10725467; doi:10.1038/s41467-023-44159-1)
Supplement: Supplementary file 6 — Source Data [file 41467_2023_44159_MOESM6_ESM.zip › Source_Data/Supplementary Figure9c.txt]

ID	subtype	PD-L1
KI041T	cc_2	0.328341314
KI045T	cc_2	2.738876764
KI221T	cc_3	1.764716421
KI222T	cc_2	1.255340593
KI223T	cc_3	1.191034492
KI225T	cc_2	4.515508034
KI226T	cc_2	1.647680146
KI227T	cc_2	1.673254738
KI228T	cc_2	1.129950954
KI229T	cc_3	1.893319104
KI230T	cc_2	1.658997923
KI231T	cc_1	1.771923599
KI235T	cc_1	1.955813828
KI237T	cc_3	1.121319827
KI239T	cc_3	2.134597503
KI245T	cc_2	1.254132016
KI247T	cc_1	2.613061522
KI250T	cc_1	2.254744593
KI252T	cc_3	1.806518741
KI253T	cc_3	3.218752035
KI256T	cc_3	2.007518815
KI257T	cc_1	0.867836383
KI260T	cc_3	2.104190705
KI263T	cc_2	2.336961438
KI264T	cc_2	1.545534507
KI265T	cc_2	1.668511749
KI266T	cc_3	1.861933535
KI267T	cc_3	2.009777122
KI268T	cc_2	2.032602701
KI270T	cc_2	2.424911342
KI271T	cc_1	1.260283451
KI273T	cc_3	1.736223858
KI274T	cc_2	2.557472341
KI276T	cc_2	1.415869514
KI277T	cc_2	0.756608305
KI278T	cc_2	1.664483295
KI279T	cc_1	1.745404292
KI281T	cc_1	1.579352025
KI282T	cc_1	2.273897475
KI283T	cc_2	3.139647447
KI286T	cc_2	2.061550878
KI287T	cc_3	1.707741665
KI288T	cc_2	2.076409961
KI291T	cc_2	1.187090573
KI292T	cc_3	2.577445506
