# Supplementary material for: Genomic and epigenomic integrative subtypes of renal cell carcinoma in a Japanese cohort
Source: Nat Commun. 2023 Dec 16;14:8383. doi: 10.1038/s41467-023-44159-1 (PMC10725467; doi:10.1038/s41467-023-44159-1)
Supplement: Supplementary file 6 — Source Data [file 41467_2023_44159_MOESM6_ESM.zip › Source_Data/Supplementary Figure9b.txt]

Mixture	subtype	T cells CD8	NK cells activated	Macrophages M1	Macrophages M2	Absolute score (sig.score)
KI271T	cc_1	0.248440663	0.032133154	0.043331806	0.390041312	1.211693481
KI235T	cc_1	0.133971562	0.024358641	0.126616763	0.342583473	1.160930314
KI282T	cc_1	0.452869364	0.106683904	0.107369568	0.320101901	1.603921047
KI247T	cc_1	0.384054095	0.080348321	0.143405586	0.375513901	1.480920661
KI250T	cc_1	0.13707718	0.048655183	0.049864183	0.337697543	1.065381347
KI231T	cc_1	0.123925139	0.015720906	0.026245702	0.383145208	0.934179138
KI279T	cc_1	0.179985569	0.046055064	0.084373777	0.344504969	1.119597892
KI257T	cc_1	0.10311516	0.026964881	0.038167912	0.426965454	1.076216937
KI281T	cc_1	0.253649031	0.037363124	0.079078796	0.370734535	1.198566281
KI264T	cc_2	0.256731877	0.058717288	0.036484986	0.383007424	1.248792062
KI041T	cc_2	0.269644608	0.020244317	0.034064249	0.29034087	0.961473378
KI230T	cc_2	0.143531436	0.030554217	0.048791973	0.278036089	1.045835683
KI283T	cc_2	0.499723671	0.131036669	0.227597053	0.35546276	1.918587066
KI268T	cc_2	0.235986646	0.020460191	0.077513897	0.328784482	1.08617618
KI274T	cc_2	0.760302848	0.124595379	0.080381881	0.336720976	1.690219218
KI227T	cc_2	0.161379483	0.081824422	0.063542795	0.34114334	1.218590325
KI286T	cc_2	0.123723643	0.028315946	0.045959586	0.465617722	1.329475572
KI045T	cc_2	0.687717916	0.148464571	0.129942148	0.686032134	2.181323165
KI278T	cc_2	0.181369999	0.054419633	0.084532646	0.233529937	0.992556084
KI222T	cc_2	0.181159474	0	0.04337645	0.284919286	0.956017475
KI288T	cc_2	0.346636945	0.07838177	0.153300369	0.265166264	1.194553029
KI265T	cc_2	0.528567424	0.13961888	0.062083269	0.441299142	1.704156016
KI291T	cc_2	0.117069381	0.024443105	0.032862386	0.289551137	0.943708235
KI270T	cc_2	0.892027199	0.214062441	0.105043828	0.365079969	2.048403351
KI276T	cc_2	0.322275766	0.066848348	0.059696894	0.400483183	1.221799839
KI263T	cc_2	0.80206872	0.061837343	0.0498439	0.433673134	1.708496622
KI277T	cc_2	0.34605527	0.021895173	0.038779452	0.296979843	0.948094513
KI225T	cc_2	0.493650281	0.085865864	0.118610525	0.716609692	1.867674677
KI226T	cc_2	0.143405534	0.018907914	0.080616342	0.42003322	1.307874555
KI228T	cc_2	0.179400529	0.023356344	0.052038422	0.235935538	0.948743073
KI245T	cc_2	0.262058221	0.032354395	0.136574539	0.310805705	1.380697935
KI252T	cc_3	0.121574809	0.029586529	0.038948051	0.386015151	1.079253396
KI287T	cc_3	0.175257435	0.016148224	0.062483209	0.38270162	1.105555683
KI292T	cc_3	0.188301621	0.01110723	0.048951583	0.280448222	1.000822479
KI260T	cc_3	0.104439518	0.078470478	0.021813856	0.344580947	0.858497115
KI267T	cc_3	0.178454432	0.012891074	0.084352815	0.373756577	1.130930656
KI273T	cc_3	0.191447115	0.033870516	0.061235211	0.329798037	0.990281245
KI221T	cc_3	0.168723258	0.012230236	0.083068186	0.414192675	1.28566622
KI256T	cc_3	0.288499941	0.040616143	0.082172188	0.374601917	1.323625192
KI239T	cc_3	0.15054216	0.012414781	0.028013415	0.210064559	0.687182842
KI229T	cc_3	0.162817725	0.015217284	0.040237755	0.315273422	0.867048081
KI253T	cc_3	0.87639434	0.178307222	0.105388954	0.404911313	2.017640976
KI266T	cc_3	0.195910096	0.023841808	0.099332707	0.31713624	1.17882644
KI223T	cc_3	0.319499812	0.072446799	0.067450684	0.317529165	1.212380036
KI237T	cc_3	0.103146195	0.018874483	0.015222264	0.297055682	0.753519741
