# Supplementary material for: Genomic and epigenomic integrative subtypes of renal cell carcinoma in a Japanese cohort
Source: Nat Commun. 2023 Dec 16;14:8383. doi: 10.1038/s41467-023-44159-1 (PMC10725467; doi:10.1038/s41467-023-44159-1)
Supplement: Supplementary file 6 — Source Data [file 41467_2023_44159_MOESM6_ESM.zip › Source_Data/Supplementary Figure5a.txt]

output_prefix	name	motif_id	cluster	total_tfbs	cc_2_mean_score	cc_2_bound	other_mean_score	other_bound	cc_2_other_change	cc_2_other_pvalue	log(pvalue)
HNF1B_MA0153.2	HNF1B	MA0153.2	C_HNF1A	50012	0.06441	3939	0.09017	7372	-0.48796	1.6477E-203	202.7831197
HNF1A_MA0046.2	HNF1A	MA0046.2	C_HNF1A	61734	0.06126	4311	0.08334	8129	-0.43638	6.6132E-205	204.1795897
NFIX_MA1528.1	NFIX	MA1528.1	C_NFIB	67772	0.10591	11002	0.12058	13756	-0.29178	1.7857E-191	190.7482012
POU6F1_MA0628.1	POU6F1	MA0628.1	C_PAX4	19968	0.05665	1061	0.06816	1818	-0.28582	1.6404E-158	157.7850578
NFIC_MA1527.1	NFIC	MA1527.1	C_NFIB	58556	0.09942	8588	0.11427	11032	-0.28554	1.529E-183	182.8155815
LHX6_MA0658.1	LHX6	MA0658.1	C_PAX4	20919	0.06041	1254	0.07006	1896	-0.24692	7.7915E-156	155.1083783
Lhx4_MA0704.1	Lhx4	MA0704.1	C_PAX4	25723	0.05556	1266	0.06431	2079	-0.24583	3.1521E-162	161.5014051
NFIB_MA1643.1	NFIB	MA1643.1	C_NFIB	99830	0.09569	13851	0.108	17250	-0.23422	5.3848E-188	187.2688343
LMX1A_MA0702.2	LMX1A	MA0702.2	C_PAX4	27323	0.05553	1391	0.06394	2221	-0.23359	2.4396E-158	157.6126856
mix-a_MA0621.1	mix-a	MA0621.1	C_PAX4	30460	0.055	1480	0.06302	2373	-0.22892	1.9401E-163	162.712175
NKX6-2_MA0675.1	NKX6-2	MA0675.1	C_PAX4	36233	0.05798	2010	0.06668	3119	-0.22467	3.8954E-166	165.4094471
VSX1_MA0725.1	VSX1	MA0725.1	C_PAX4	24859	0.05524	1281	0.06339	2015	-0.22316	9.9097E-158	157.003939
VSX2_MA0726.1	VSX2	MA0726.1	C_PAX4	24859	0.05524	1281	0.06339	2015	-0.22316	9.9097E-158	157.003939
NKX6-1_MA0674.1	NKX6-1	MA0674.1	C_PAX4	36816	0.05828	2101	0.06696	3226	-0.21934	1.4005E-165	164.8537268
Alx1_MA0854.1	Alx1	MA0854.1	C_MIXL1	24712	0.05974	1364	0.06737	2097	-0.21773	2.3025E-150	149.6378085
NFICTLX1_MA0119.1	NFIC::TLX1	MA0119.1	C_NFIB	71071	0.09078	8923	0.10173	11316	-0.21757	9.829E-179	178.0074903
LMX1B_MA0703.2	LMX1B	MA0703.2	C_PAX4	29745	0.05521	1470	0.06294	2315	-0.21727	2.1339E-160	159.6708222
VAX1_MA0722.1	VAX1	MA0722.1	C_PAX4	34274	0.05588	1746	0.06332	2706	-0.21438	6.7816E-160	159.1686652
ARGFX_MA1463.1	ARGFX	MA1463.1	C_PAX4	29078	0.05627	1462	0.06336	2261	-0.21244	3.4812E-158	157.4582744
NR3C1_MA0113.3	NR3C1	MA0113.3	C_NR3C1	27524	0.07983	2840	0.09037	3598	-0.20533	2.5733E-159	158.5895013
NR3C2_MA0727.1	NR3C2	MA0727.1	C_NR3C1	29264	0.08011	3028	0.09043	3831	-0.20512	1.0439E-152	151.9813323
RAX_MA0718.1	RAX	MA0718.1	C_GBX2	26896	0.06055	1579	0.06799	2318	-0.204	7.0086E-151	150.1543693
Alx4_MA0853.1	Alx4	MA0853.1	C_MIXL1	20658	0.06282	1249	0.06968	1799	-0.20082	6.3451E-145	144.1975609
PAX3_MA0780.1	PAX3	MA0780.1	C_Pax7	17210	0.05786	803	0.06206	1277	-0.20066	1.4154E-141	140.849124
NFIA_MA0670.1	NFIA	MA0670.1	C_NFIA	55041	0.07142	4856	0.08026	6455	-0.19545	2.8861E-167	166.5396849
Ar_MA0007.3	Ar	MA0007.3	C_NR3C1	29525	0.08646	3505	0.0964	4258	-0.19395	1.943E-154	153.7115227
HOXB3_MA0903.1	HOXB3	MA0903.1	C_PAX4	34162	0.06118	2193	0.06929	3164	-0.19229	2.2803E-160	159.642003
NFIX_MA0671.1	NFIX	MA0671.1	C_NFIA	48405	0.07744	4792	0.08563	6073	-0.18652	3.5429E-164	163.450647
EMX2_MA0886.1	EMX2	MA0886.1	C_PAX4	17971	0.06032	1055	0.06669	1493	-0.18477	1.5864E-134	133.79958
Lhx3_MA0135.1	Lhx3	MA0135.1	C_Lhx3	58233	0.05097	2444	0.05711	3914	-0.17934	3.0007E-162	161.5227803
NOTO_MA0710.1	NOTO	MA0710.1	C_PAX4	25068	0.0643	1598	0.07014	2275	-0.16608	4.1256E-140	139.3845135
Arx_MA0874.1	Arx	MA0874.1	C_MIXL1	21659	0.0595	1138	0.0643	1621	-0.16533	3.4174E-141	140.4663091
NFIC_MA0161.2	NFIC	MA0161.2	C_NFIC	73817	0.07685	7303	0.08502	9233	-0.16479	2.8413E-166	165.5464784
MEOX2_MA0706.1	MEOX2	MA0706.1	C_MEOX2	31699	0.05937	1886	0.06597	2681	-0.16435	9.7871E-147	146.0093465
Lhx1_MA1518.2	Lhx1	MA1518.2	C_Lhx1	18387	0.06336	1275	0.07001	1716	-0.1639	6.0546E-142	141.2179117
BARX2_MA1471.1	BARX2	MA1471.1	C_BARX2	57977	0.05543	2795	0.06092	4169	-0.16358	2.0701E-161	160.6840075
MEOX1_MA0661.1	MEOX1	MA0661.1	C_PAX4	24794	0.06147	1594	0.06771	2219	-0.16276	6.3638E-143	142.1962803
HNF4A_MA1494.1	HNF4A	MA1494.1	C_HNF4A	52694	0.08384	5976	0.09219	7384	-0.16194	3.2983E-155	154.4817159
LBX1_MA0618.1	LBX1	MA0618.1	C_PAX4	24914	0.05984	1436	0.06531	2018	-0.1619	2.0654E-147	146.6849861
HESX1_MA0894.1	HESX1	MA0894.1	C_GBX2	22984	0.06323	1412	0.06842	1914	-0.15867	5.8347E-141	140.2339833
FOXN3_MA1489.1	FOXN3	MA1489.1	C_FOXN3	9463	0.06855	718	0.07277	837	-0.15681	2.8098E-118	117.5513183
GSX1_MA0892.1	GSX1	MA0892.1	C_PAX4	31418	0.06237	1933	0.06753	2611	-0.15659	9.6446E-145	144.015718
Pax7_MA0680.2	Pax7	MA0680.2	C_Pax7	45200	0.05138	1846	0.05543	2803	-0.15624	1.9939E-147	146.7002871
HOXC4_MA1504.1	HOXC4	MA1504.1	C_HOXC4	30144	0.06344	2042	0.07043	2849	-0.15561	6.306E-143	142.2002468
PAX4_MA0068.2	PAX4	MA0068.2	C_PAX4	11579	0.06247	705	0.0667	957	-0.15557	5.0529E-122	121.2964622
HOXD4_MA1507.1	HOXD4	MA1507.1	C_HOXC4	30014	0.0631	2016	0.06978	2791	-0.15112	1.11E-137	136.954666
HOXB4_MA1499.1	HOXB4	MA1499.1	C_HOXC4	30014	0.0631	2016	0.06978	2791	-0.15112	1.11E-137	136.954666
PAX2_MA0067.2	PAX2	MA0067.2	C_PAX9	19343	0.12797	3617	0.13455	4059	-0.15047	2.4803E-135	134.6054901
LHX5_MA1519.1	LHX5	MA1519.1	C_PAX4	17892	0.05922	1016	0.06391	1418	-0.14882	2.2358E-130	129.6505729
DRGX_MA1481.1	DRGX	MA1481.1	C_PAX4	19324	0.06081	1164	0.06546	1567	-0.1457	1.9398E-130	129.7122411
GBX2_MA0890.1	GBX2	MA0890.1	C_GBX2	24951	0.06459	1640	0.06899	2128	-0.1456	6.0872E-138	137.2155853
UNCX_MA0721.1	UNCX	MA0721.1	C_MIXL1	25435	0.06174	1396	0.06523	1880	-0.1447	3.3953E-135	134.4691165
Shox2_MA0720.1	Shox2	MA0720.1	C_MIXL1	25436	0.06174	1396	0.06523	1880	-0.14468	4.3351E-136	135.3630008
PRRX1_MA0716.1	PRRX1	MA0716.1	C_MIXL1	25436	0.06174	1396	0.06523	1880	-0.14468	4.3351E-136	135.3630008
ISX_MA0654.1	ISX	MA0654.1	C_MIXL1	25436	0.06174	1396	0.06523	1880	-0.14468	4.3351E-136	135.3630008
SHOX_MA0630.1	SHOX	MA0630.1	C_MIXL1	25440	0.06173	1396	0.06522	1880	-0.14463	1.3166E-144	143.8805372
POU4F3_MA0791.1	POU4F3	MA0791.1	C_POU4F2	62273	0.06151	3419	0.06532	4824	-0.14307	1.063E-153	152.9734513
PAX1_MA0779.1	PAX1	MA0779.1	C_PAX9	22943	0.10458	3471	0.11257	4095	-0.14265	6.6756E-137	136.1755108
MIXL1_MA0662.1	MIXL1	MA0662.1	C_MIXL1	26483	0.06102	1481	0.06427	1972	-0.14094	7.1825E-139	138.1437267
EMX1_MA0612.2	EMX1	MA0612.2	C_PAX4	17752	0.05861	989	0.06272	1357	-0.14078	3.9743E-123	122.4007367
ESX1_MA0644.2	ESX1	MA0644.2	C_PAX4	19374	0.06364	1187	0.06726	1542	-0.14038	4.1824E-127	126.3785765
VAX2_MA0723.2	VAX2	MA0723.2	C_PAX4	19595	0.06012	1146	0.06457	1562	-0.14029	1.1808E-133	132.9278065
LHX9_MA0701.2	LHX9	MA0701.2	C_PAX4	24139	0.06256	1450	0.06642	1895	-0.1397	5.3467E-132	131.2719176
PRRX2_MA0075.3	PRRX2	MA0075.3	C_PAX4	24139	0.06256	1450	0.06642	1895	-0.13969	5.3848E-132	131.2688324
GBX1_MA0889.1	GBX1	MA0889.1	C_GBX2	17378	0.06948	1269	0.07348	1606	-0.13898	3.3037E-127	126.480997
PDX1_MA0132.2	PDX1	MA0132.2	C_PAX4	24660	0.05877	1394	0.06311	1898	-0.13809	1.4252E-133	132.8461253
VEZF1_MA1578.1	VEZF1	MA1578.1	C_VEZF1	44828	0.11572	7503	0.11634	7989	-0.13799	9.35E-144	143.0291864
LBX2_MA0699.1	LBX2	MA0699.1	C_MIXL1	23038	0.06477	1444	0.06798	1848	-0.13448	2.3747E-130	129.6243908
HOXA4_MA1496.1	HOXA4	MA1496.1	C_HOXC4	28331	0.06632	2108	0.07262	2814	-0.13433	7.2174E-132	131.1416169
Rxra_MA0512.2	Rxra	MA0512.2	C_NR2C2	63453	0.09218	7799	0.09795	9271	-0.13418	1.6349E-159	158.786504
Arid3b_MA0601.1	Arid3b	MA0601.1	C_Arid3b	51667	0.04902	2019	0.05313	2985	-0.134	4.8282E-147	146.316218
HNF4A_MA0114.4	HNF4A	MA0114.4	C_HNF4A	76396	0.08766	8349	0.09297	10317	-0.13367	4.2495E-155	154.3716638
HNF4G_MA0484.2	HNF4G	MA0484.2	C_HNF4A	76765	0.08828	8497	0.09367	10480	-0.13361	4.4931E-162	161.3474579
POU6F2_MA0793.1	POU6F2	MA0793.1	C_POU6F2	38196	0.06244	2529	0.06795	3384	-0.13302	5.7057E-139	138.2436889
EVX1_MA0887.1	EVX1	MA0887.1	C_EVX2	18538	0.0679	1400	0.07281	1762	-0.1313	3.2944E-123	122.4822292
RAX2_MA0717.1	RAX2	MA0717.1	C_MIXL1	28586	0.06139	1585	0.06434	2116	-0.13107	1.2197E-137	136.9137382
EVX2_MA0888.1	EVX2	MA0888.1	C_EVX2	19440	0.06762	1442	0.0726	1836	-0.13092	7.8166E-128	127.1069831
RXRG_MA0856.1	RXRG	MA0856.1	C_NR2C2	62092	0.09082	7414	0.09606	8812	-0.13042	7.6065E-158	157.1188161
HOXA1_MA1495.1	HOXA1	MA1495.1	C_MEOX2	17063	0.05935	960	0.06374	1331	-0.1286	8.4876E-123	122.0712158
Nobox_MA0125.1	Nobox	MA0125.1	C_GBX2	25245	0.06364	1654	0.06761	2152	-0.12818	1.8378E-133	132.73571
POU4F1_MA0790.1	POU4F1	MA0790.1	C_POU4F2	64218	0.0664	3688	0.0683	5012	-0.12777	1.2418E-151	150.9059615
POU4F2_MA0683.1	POU4F2	MA0683.1	C_POU4F2	61395	0.06107	3236	0.0641	4544	-0.12596	7.2661E-148	147.1386958
EN1_MA0027.2	EN1	MA0027.2	C_PAX4	17690	0.06689	1180	0.07011	1494	-0.12516	2.1248E-123	122.6726721
RXRB_MA0855.1	RXRB	MA0855.1	C_NR2C2	64276	0.09128	7747	0.09617	9103	-0.12275	6.7807E-150	149.1687271
NR1H2RXRA_MA0115.1	NR1H2::RXRA	MA0115.1	C_NR1H2::RXRA	57786	0.07868	5881	0.08407	7059	-0.12086	3.2881E-149	148.4830614
MSX1_MA0666.2	MSX1	MA0666.2	C_DLX6	24530	0.06471	1633	0.0684	2042	-0.11911	2.9436E-124	123.5311186
ALX3_MA0634.1	ALX3	MA0634.1	C_MIXL1	29287	0.05986	1612	0.06237	2107	-0.11785	3.5068E-132	131.4550864
Lhx8_MA0705.1	Lhx8	MA0705.1	C_PAX4	19038	0.06785	1288	0.07067	1581	-0.11736	3.8652E-123	122.41283
Nr2f6_MA0677.1	Nr2f6	MA0677.1	C_NR2C2	69650	0.0885	8295	0.09403	9695	-0.11704	3.736E-144	143.427589
DLX6_MA0882.1	DLX6	MA0882.1	C_DLX6	23944	0.06194	1518	0.06536	1946	-0.11639	5.574E-126	125.2538298
BSX_MA0876.1	BSX	MA0876.1	C_DLX6	26290	0.06419	1727	0.06785	2195	-0.11519	5.1222E-130	129.290542
HIF1A_MA1106.1	HIF1A	MA1106.1	C_HIF1A	16121	0.13356	3289	0.13652	3592	-0.11474	2.937E-113	112.532094
NR2F1_MA1537.1	NR2F1	MA1537.1	C_NR2C2	69561	0.09278	8856	0.09772	10139	-0.11393	1.8523E-141	140.7322873
PAX9_MA0781.1	PAX9	MA0781.1	C_PAX9	26791	0.10399	3968	0.11032	4588	-0.11351	3.5969E-127	126.4440669
PPARD_MA1550.1	PPARD	MA1550.1	C_NR2C2	65714	0.09161	7911	0.0958	9256	-0.11332	1.9153E-148	147.7177641
PROP1_MA0715.1	PROP1	MA0715.1	C_PHOX2B	43737	0.04939	1660	0.05177	2352	-0.11143	8.7759E-140	139.0567073
HOXB6_MA1500.1	HOXB6	MA1500.1	C_HOXB6	25784	0.06089	1660	0.06487	2130	-0.11077	3.149E-125	124.501828
HOXC8_MA1505.1	HOXC8	MA1505.1	C_MEOX2	15001	0.05956	893	0.06373	1208	-0.10986	1.2694E-114	113.8963993
TLX2_MA1577.1	TLX2	MA1577.1	C_PAX4	20836	0.06565	1369	0.06817	1730	-0.10962	5.5449E-116	115.2561072
GSX2_MA0893.2	GSX2	MA0893.2	C_GSX2	26979	0.06384	1782	0.06766	2313	-0.10894	9.8513E-129	128.0065073
NKX6-3_MA1530.1	NKX6-3	MA1530.1	C_NKX6-3	37038	0.06165	2354	0.06602	3107	-0.10776	1.0095E-134	133.9958982
EN2_MA0642.2	EN2	MA0642.2	C_DLX6	19241	0.06709	1321	0.06978	1616	-0.1074	2.3208E-115	114.63436
ARNTHIF1A_MA0259.1	ARNT::HIF1A	MA0259.1	C_HIF1A	12508	0.13567	2590	0.13748	2784	-0.10507	4.2985E-106	105.3666824
MEIS2_MA1640.1	MEIS2	MA1640.1	C_PBX2	51442	0.05572	2708	0.05886	3492	-0.10239	1.515E-132	131.8195886
HOXA7_MA1498.2	HOXA7	MA1498.2	C_HOXA7	26727	0.06095	1702	0.06453	2195	-0.10217	2.0201E-116	115.6946292
THRB_MA1574.1	THRB	MA1574.1	C_NR2C2	66833	0.09639	9013	0.10062	10139	-0.10214	1.0477E-140	139.9797821
RORC_MA1151.1	RORC	MA1151.1	C_RORA	40755	0.06845	3320	0.0731	4012	-0.1017	9.2306E-134	133.0347709
HOXA6_MA1497.1	HOXA6	MA1497.1	C_HOXB6	23444	0.06421	1618	0.0678	2051	-0.1008	7.4424E-125	124.1282897
HEY2_MA0649.1	HEY2	MA0649.1	C_MYC	23272	0.1355	4551	0.13663	4983	-0.09875	1.0363E-115	114.9845234
Arntl_MA0603.1	Arntl	MA0603.1	C_ARNT2	20009	0.13369	3896	0.13555	4240	-0.09846	6.1447E-112	111.2115003
PBX2_MA1113.2	PBX2	MA1113.2	C_PBX2	57077	0.05569	2970	0.05846	3823	-0.09766	2.523E-132	131.5980791
FOXO6_MA0849.1	FOXO6	MA0849.1	C_FOXN3	31365	0.07401	2848	0.07715	3121	-0.09736	1.7077E-122	121.767578
FOXO4_MA0848.1	FOXO4	MA0848.1	C_FOXN3	31365	0.07401	2848	0.07715	3121	-0.09736	1.7077E-122	121.767578
FOXI1_MA0042.2	FOXI1	MA0042.2	C_FOXN3	31365	0.07401	2848	0.07715	3121	-0.09736	1.7077E-122	121.767578
BARX1_MA0875.1	BARX1	MA0875.1	C_DLX6	25455	0.06042	1517	0.06349	1895	-0.09727	1.2265E-119	118.911341
VENTX_MA0724.1	VENTX	MA0724.1	C_VENTX	19113	0.06551	1258	0.06852	1608	-0.09629	2.7802E-114	113.5559236
RBPJ_MA1116.1	RBPJ	MA1116.1	C_RBPJ	114921	0.09262	14133	0.09617	15796	-0.09596	5.021E-152	151.2992056
Arid3a_MA0151.1	Arid3a	MA0151.1	C_Arid3a	132434	0.05475	6614	0.05715	8656	-0.09586	1.6876E-159	158.7727179
PITX3_MA0714.1	PITX3	MA0714.1	C_OTX2	28655	0.07346	2240	0.07535	2741	-0.09499	3.2947E-124	123.4821905
Dlx4_MA0881.1	Dlx4	MA0881.1	C_DLX6	22640	0.06224	1506	0.06513	1848	-0.09489	6.6683E-117	116.1759855
Dlx3_MA0880.1	Dlx3	MA0880.1	C_DLX6	22640	0.06224	1506	0.06513	1848	-0.09489	6.6683E-117	116.1759855
PHOX2A_MA0713.1	PHOX2A	MA0713.1	C_PHOX2B	38953	0.05194	1705	0.05394	2265	-0.09457	2.1553E-128	127.6664871
LHX2_MA0700.2	LHX2	MA0700.2	C_DLX6	33168	0.05927	1807	0.0611	2295	-0.09448	3.8165E-130	129.4183374
ARNT2_MA1464.1	ARNT2	MA1464.1	C_ARNT2	19743	0.13158	3801	0.13327	4127	-0.09445	7.1934E-110	109.1430666
HOXD3_MA0912.2	HOXD3	MA0912.2	C_GSX2	23459	0.06102	1465	0.0641	1869	-0.09442	1.1392E-115	114.9433973
USF2_MA0526.4	USF2	MA0526.4	C_BHLHE41	16154	0.1383	3247	0.14083	3479	-0.09404	2.12E-115	114.6736556
Msx3_MA0709.1	Msx3	MA0709.1	C_DLX6	22568	0.06614	1554	0.06868	1866	-0.09316	2.0868E-117	116.6805117
MSX2_MA0708.2	MSX2	MA0708.2	C_DLX6	22568	0.06614	1554	0.06868	1866	-0.09315	2.1091E-117	116.6758945
HOXB7_MA1501.1	HOXB7	MA1501.1	C_HOXB6	23007	0.06428	1610	0.06791	2025	-0.09288	2.326E-109	108.6333865
RFX4_MA0799.2	RFX4	MA0799.2	C_RFX4	16239	0.11962	2901	0.12155	3142	-0.09283	1.3511E-108	107.8693179
MYBL1_MA0776.1	MYBL1	MA0776.1	C_MYBL1	7453	0.09289	953	0.09561	1081	-0.09261	5.0635E-88	87.2955492
HMBOX1_MA0895.1	HMBOX1	MA0895.1	C_HMBOX1	23661	0.07035	1923	0.07452	2366	-0.09177	6.7639E-113	112.1698011
RFX5_MA0510.2	RFX5	MA0510.2	C_RFX1	22339	0.1122	3408	0.11383	3741	-0.09136	8.608E-108	107.065098
Hic1_MA0739.1	Hic1	MA0739.1	C_Hic1	60429	0.08294	6701	0.08633	7506	-0.09096	2.696E-133	132.5692864
RORB_MA1150.1	RORB	MA1150.1	C_RORB	43564	0.07594	3789	0.07815	4553	-0.0907	5.9417E-130	129.2260891
FOXF2_MA0030.1	FOXF2	MA0030.1	C_FOXN3	51720	0.06514	3521	0.06759	4196	-0.09048	1.674E-136	135.7762428
BHLHE41_MA0636.1	BHLHE41	MA0636.1	C_BHLHE41	13367	0.14158	2770	0.14244	2946	-0.09048	8.2451E-106	105.0838033
TFEC_MA0871.2	TFEC	MA0871.2	C_ARNT2	34916	0.11473	5687	0.1177	6165	-0.09017	2.1629E-120	119.6649576
Foxj3_MA0851.1	Foxj3	MA0851.1	C_FOXN3	83922	0.05909	4860	0.06137	5929	-0.08929	7.8444E-152	151.1054406
MAX_MA0058.3	MAX	MA0058.3	C_MYC	24543	0.11832	4220	0.1211	4626	-0.08846	4.2933E-123	122.3672068
HOXA2_MA0900.2	HOXA2	MA0900.2	C_GSX2	16690	0.06241	1088	0.06536	1390	-0.0883	1.8165E-104	103.7407709
RHOXF1_MA0719.1	RHOXF1	MA0719.1	C_RHOXF1	31913	0.06897	2146	0.06967	2644	-0.08699	2.1137E-124	123.6749552
RFX2_MA0600.2	RFX2	MA0600.2	C_RFX1	19380	0.11046	2879	0.11208	3150	-0.08691	1.7563E-107	106.7554022
RFX3_MA0798.3	RFX3	MA0798.3	C_RFX1	21185	0.1184	3430	0.11982	3763	-0.08678	1.3673E-119	118.8641438
HES5_MA0821.2	HES5	MA0821.2	C_MYC	19250	0.12068	3342	0.12197	3652	-0.08633	1.8073E-106	105.7429813
Foxo3_MA0157.3	Foxo3	MA0157.3	C_FOXN3	67660	0.0663	4999	0.06891	5771	-0.08518	6.8045E-136	135.1672063
Foxj2_MA0614.1	Foxj2	MA0614.1	C_FOXN3	48220	0.06338	3083	0.06494	3603	-0.08466	3.9403E-127	126.4044695
HOXB5_MA0904.2	HOXB5	MA0904.2	C_MEOX2	15219	0.06421	1024	0.06693	1291	-0.08452	3.4181E-102	101.4662095
MLX_MA0663.1	MLX	MA0663.1	C_ARNT2	15562	0.12693	2886	0.12872	3100	-0.08389	2.0593E-109	108.6862844
PITX2_MA1547.2	PITX2	MA1547.2	C_OTX2	35663	0.06739	2410	0.06903	2975	-0.08375	8.0088E-125	124.096435
Hmx3_MA0898.1	Hmx3	MA0898.1	C_Hmx3	39888	0.05488	2061	0.05753	2645	-0.08301	1.3144E-119	118.8812717
MNT_MA0825.1	MNT	MA0825.1	C_MYC	25125	0.12203	4369	0.12356	4767	-0.08263	5.0538E-110	109.2963828
FOXG1_MA0613.1	FOXG1	MA0613.1	C_FOXN3	53492	0.06558	3559	0.0673	4128	-0.08225	2.9517E-130	129.5299349
FOXD2_MA0847.3	FOXD2	MA0847.3	C_FOXE1	86177	0.05879	5029	0.06039	5978	-0.08191	5.3259E-137	136.2736068
Foxf1_MA1606.1	Foxf1	MA1606.1	C_FOXN3	64780	0.06515	4576	0.06746	5283	-0.08177	6.769E-133	132.1694753
ZNF148_MA1653.1	ZNF148	MA1653.1	C_PATZ1	240101	0.20006	70371	0.19672	71741	-0.08149	1.0508E-154	153.9784744
Dmbx1_MA0883.1	Dmbx1	MA0883.1	C_Dmbx1	28256	0.06726	1937	0.06816	2321	-0.08137	2.6113E-114	113.5831469
Stat5a_MA1624.1	Stat5a	MA1624.1	C_Stat5a	78639	0.09617	8618	0.09413	9792	-0.0813	6.1317E-138	137.21242
DUXA_MA0884.2	DUXA	MA0884.2	C_DUXA	23747	0.05692	1246	0.05918	1620	-0.08113	1.7904E-107	106.7470611
FOXP1_MA0481.3	FOXP1	MA0481.3	C_FOXN3	67780	0.06513	4603	0.0671	5400	-0.08109	3.1194E-134	133.5059337
TFE3_MA0831.3	TFE3	MA0831.3	C_BHLHE41	19968	0.12665	3592	0.12862	3863	-0.08088	2.2665E-104	103.644638
MLXIPL_MA0664.1	MLXIPL	MA0664.1	C_ARNT2	14599	0.12824	2739	0.13012	2950	-0.08062	2.4748E-102	101.6064605
RFX1_MA0509.3	RFX1	MA0509.3	C_RFX1	19890	0.11232	2951	0.114	3260	-0.08058	1.0592E-108	107.9750246
ZNF740_MA0753.2	ZNF740	MA0753.2	C_ZNF740	128362	0.15683	29935	0.15596	30856	-0.07971	2.2608E-145	144.6457287
PPARARXRA_MA1148.1	PPARA::RXRA	MA1148.1	C_PPARA::RXRA	67014	0.0813	7062	0.08487	8113	-0.07955	5.9604E-133	132.224727
FOXD3_MA0041.2	FOXD3	MA0041.2	C_FOXD3	118331	0.05446	5708	0.05591	7154	-0.07889	4.3218E-145	144.36434
FOXD1_MA0031.1	FOXD1	MA0031.1	C_FOXN3	37661	0.07099	3184	0.07362	3518	-0.07884	1.2196E-122	121.913777
ZNF610_MA1713.1	ZNF610	MA1713.1	C_ZNF610	99078	0.26059	41655	0.25139	41747	-0.0784	3.8351E-141	140.4162205
PAX6_MA0069.1	PAX6	MA0069.1	C_PAX6	27755	0.07386	2566	0.07794	3004	-0.07795	4.6031E-107	106.3369472
Hmx1_MA0896.1	Hmx1	MA0896.1	C_Hmx3	30929	0.06063	1907	0.06285	2343	-0.07788	2.5487E-120	119.5936731
PHOX2B_MA0681.2	PHOX2B	MA0681.2	C_PHOX2B	79744	0.04927	2869	0.05002	3901	-0.07782	2.418E-130	129.6165364
FOXC2_MA0846.1	FOXC2	MA0846.1	C_FOXC2	101938	0.0588	5547	0.05963	6712	-0.07751	1.2499E-143	142.9031244
FOXP3_MA0850.1	FOXP3	MA0850.1	C_FOXN3	71694	0.06779	5211	0.06971	5975	-0.07727	7.1835E-133	132.1436632
FOXL1_MA0033.2	FOXL1	MA0033.2	C_FOXN3	71694	0.06779	5211	0.06971	5975	-0.07727	7.1835E-133	132.1436632
MNX1_MA0707.2	MNX1	MA0707.2	C_MNX1	27667	0.05741	1440	0.0592	1847	-0.07702	8.6753E-115	114.0617136
Hoxa11_MA0911.1	Hoxa11	MA0911.1	C_HOXC10	19010	0.06461	1334	0.06691	1586	-0.07681	1.1336E-103	102.9455547
FOXA3_MA1683.1	FOXA3	MA1683.1	C_FOXN3	63796	0.06715	4498	0.06874	5235	-0.07646	9.0221E-128	127.0446904
OTX1_MA0711.1	OTX1	MA0711.1	C_OTX2	18104	0.07907	1671	0.07987	1964	-0.07633	3.8983E-101	100.4091239
PATZ1_MA1961.1	PATZ1	MA1961.1	C_PATZ1	248914	0.22963	85005	0.22388	86117	-0.07616	4.9783E-161	160.3029146
Mlxip_MA0622.1	Mlxip	MA0622.1	C_MYC	26119	0.11597	4348	0.11749	4726	-0.0753	2.3097E-110	109.6364395
FOXE1_MA1487.2	FOXE1	MA1487.2	C_FOXE1	125890	0.06014	6943	0.06037	8329	-0.07463	4.7708E-149	148.3214077
HOXC10_MA0905.1	HOXC10	MA0905.1	C_HOXC10	24598	0.06393	1559	0.0656	1925	-0.07452	9.9934E-106	105.0002854
SRY_MA0084.1	SRY	MA0084.1	C_SRY	58847	0.059	3320	0.0601	3963	-0.07451	7.5794E-129	128.1203645
HOXB2_MA0902.2	HOXB2	MA0902.2	C_HOXB2	17010	0.0696	1281	0.07131	1512	-0.07401	1.19897E-96	95.92119082
MYC_MA0147.3	MYC	MA0147.3	C_MYC	34679	0.12454	6320	0.12531	6797	-0.07376	2.6748E-118	117.5727017
ZNF652_MA1657.1	ZNF652	MA1657.1	C_ZNF652	52946	0.07032	4042	0.07148	4855	-0.07358	1.2586E-125	124.9001105
NR2C2_MA0504.1	NR2C2	MA0504.1	C_NR2C2	110073	0.11428	18378	0.11597	19637	-0.07351	2.2281E-140	139.652061
Hmx2_MA0897.1	Hmx2	MA0897.1	C_Hmx3	38689	0.05595	2026	0.05806	2542	-0.07338	5.7583E-114	113.2397092
CLOCK_MA0819.2	CLOCK	MA0819.2	C_MYC	30256	0.0941	3766	0.09606	4211	-0.07338	1.2406E-115	114.9063547
FOXK1_MA0852.2	FOXK1	MA0852.2	C_FOXN3	62071	0.07085	5031	0.07278	5654	-0.07335	2.7708E-124	123.5574016
HOXB9_MA1503.1	HOXB9	MA1503.1	C_HOXC10	18705	0.06769	1306	0.06878	1554	-0.07274	5.1207E-101	100.2906706
HES7_MA0822.1	HES7	MA0822.1	C_HES7	23003	0.10942	3494	0.10985	3791	-0.07221	1.4921E-108	107.8261999
GSC_MA0648.1	GSC	MA0648.1	C_OTX2	24715	0.07529	2017	0.07622	2387	-0.07214	4.6521E-106	105.3323516
HOXC11_MA0651.2	HOXC11	MA0651.2	C_HOXC10	15243	0.06864	1199	0.07054	1387	-0.07192	2.95901E-93	92.52885427
HOXD12_MA0873.1	HOXD12	MA0873.1	C_HOXC10	16856	0.06634	1239	0.06876	1465	-0.07179	4.1534E-103	102.3816014
RORA_MA0071.1	RORA	MA0071.1	C_RORA	54035	0.0764	4997	0.07869	5823	-0.07164	1.1382E-122	121.9437857
BARHL2_MA0635.1	BARHL2	MA0635.1	C_BARHL2	15233	0.06725	1166	0.06866	1332	-0.07158	6.6769E-99	98.17542656
NR4A2RXRA_MA1147.1	NR4A2::RXRA	MA1147.1	C_NR2F1	31284	0.10399	4322	0.1023	4604	-0.07109	1.9312E-104	103.7141708
POU6F1_MA1549.1	POU6F1	MA1549.1	C_POU6F2	37120	0.06488	2557	0.06771	3162	-0.071	1.4649E-118	117.8341901
PpargRxra_MA0065.2	Pparg::Rxra	MA0065.2	C_Pparg::Rxra	135528	0.09454	17897	0.09754	19588	-0.07097	1.1061E-143	142.9562178
FOXK2_MA1103.2	FOXK2	MA1103.2	C_FOXN3	62899	0.06706	4571	0.06893	5224	-0.07067	1.9201E-124	123.7166687
Creb3l2_MA0608.1	Creb3l2	MA0608.1	C_Creb3l2	19823	0.13776	4015	0.1377	4207	-0.07024	6.4601E-101	100.1897589
MAZ_MA1522.1	MAZ	MA1522.1	C_PATZ1	172792	0.20464	51795	0.20095	52874	-0.0702	3.453E-152	151.4618076
FOXP2_MA0593.1	FOXP2	MA0593.1	C_FOXN3	95640	0.06464	6969	0.06675	7957	-0.06939	3.7904E-137	136.4213192
HES2_MA0616.2	HES2	MA0616.2	C_MYC	20551	0.15613	4800	0.15481	5134	-0.06924	1.4358E-99	98.84290297
HOXD11_MA0908.1	HOXD11	MA0908.1	C_HOXC10	22562	0.06337	1391	0.0643	1663	-0.06851	1.6572E-106	105.7806374
NR2F1_MA1538.1	NR2F1	MA1538.1	C_NR2F1	34473	0.09224	4490	0.09336	4744	-0.06842	5.7409E-109	108.2410164
ZNF136_MA1588.1	ZNF136	MA1588.1	C_ZNF136	48752	0.066	3577	0.06838	4230	-0.06747	5.543E-120	119.2562586
NR2F6_MA1539.1	NR2F6	MA1539.1	C_NR2F1	32544	0.08875	4098	0.09013	4323	-0.0671	1.2934E-111	110.8882762
BHLHE40_MA0464.2	BHLHE40	MA0464.2	C_ARNT2	17699	0.12522	3133	0.12553	3409	-0.06696	5.32413E-91	90.27375101
HOXA10_MA0899.1	HOXA10	MA0899.1	C_HOXA10	57394	0.05462	2830	0.05596	3522	-0.06674	2.5192E-124	123.5987377
Arnt_MA0004.1	Arnt	MA0004.1	C_MYC	38350	0.12095	6651	0.1217	7160	-0.06659	9.2598E-121	120.0334004
FOXA2_MA0047.3	FOXA2	MA0047.3	C_FOXN3	65423	0.06629	4497	0.06762	5217	-0.06629	1.9653E-122	121.7065765
RORA_MA0072.1	RORA	MA0072.1	C_RORA	44762	0.06709	3405	0.07024	4043	-0.06603	6.1079E-118	117.2141074
HEY1_MA0823.1	HEY1	MA0823.1	C_MYC	22156	0.12924	4167	0.12994	4503	-0.06599	8.91791E-96	95.04973712
EBF1_MA0154.4	EBF1	MA0154.4	C_EBF1	94563	0.0977	13316	0.09952	14340	-0.06594	3.3878E-129	128.4700868
HOXC12_MA0906.1	HOXC12	MA0906.1	C_HOXC10	19898	0.06494	1365	0.06671	1585	-0.06506	6.0186E-100	99.2205034
HES1_MA1099.2	HES1	MA1099.2	C_MYC	25604	0.23051	9081	0.22377	9323	-0.06475	1.18163E-98	97.92751967
Npas2_MA0626.1	Npas2	MA0626.1	C_MYC	24802	0.10857	3792	0.10988	4147	-0.06404	2.9595E-101	100.5287887
ONECUT3_MA0757.1	ONECUT3	MA0757.1	C_ONECUT1	47967	0.05352	2032	0.05382	2586	-0.06371	3.7491E-118	117.4260776
ZNF281_MA1630.2	ZNF281	MA1630.2	C_ZNF281	262671	0.18183	69797	0.17866	70980	-0.06368	4.4733E-153	152.3493766
Rarg_MA0859.1	Rarg	MA0859.1	C_Nr2F6	75244	0.06949	5792	0.07076	6695	-0.06306	1.0656E-125	124.9724065
EBF3_MA1637.1	EBF3	MA1637.1	C_EBF1	83509	0.10265	12443	0.10358	13285	-0.06305	1.5523E-125	124.8090314
NR2F1_MA0017.2	NR2F1	MA0017.2	C_Nr1H2	86813	0.08135	8896	0.08268	9946	-0.06281	1.4841E-129	128.8285316
Nr2F6_MA0728.1	Nr2F6	MA0728.1	C_Nr2F6	78703	0.0704	6410	0.07236	7381	-0.06259	2.2807E-123	122.6419335
Esrrg_MA0643.1	Esrrg	MA0643.1	C_Esrrg	52534	0.07557	5077	0.07853	5854	-0.06252	9.9678E-114	113.0014028
DLX1_MA0879.2	DLX1	MA0879.2	C_HOXB2	21422	0.06731	1570	0.06897	1825	-0.0625	9.52701E-95	94.02104356
Rarb_MA0857.1	Rarb	MA0857.1	C_Nr2F6	75959	0.0684	5882	0.07029	6849	-0.06247	3.7999E-128	127.4202256
HOXC13_MA0907.1	HOXC13	MA0907.1	C_HOXC13	28520	0.07251	2115	0.07258	2423	-0.06187	3.6164E-101	100.4417217
Dlx2_MA0885.2	Dlx2	MA0885.2	C_HOXB2	32318	0.06338	2088	0.06415	2473	-0.06174	6.2693E-106	105.2027818
Ebf2_MA1604.1	Ebf2	MA1604.1	C_EBF1	86441	0.09892	12194	0.10008	13099	-0.06149	3.3172E-127	126.4792342
HOXC9_MA0485.2	HOXC9	MA0485.2	C_HOXC10	18129	0.06991	1296	0.07035	1507	-0.06127	1.04287E-90	89.98177017
GLIS2_MA0736.1	GLIS2	MA0736.1	C_GLIS2	44683	0.14379	9643	0.1399	9866	-0.06052	2.3231E-108	107.6339278
NR1H4RXRA_MA1146.1	NR1H4::RXRA	MA1146.1	C_NR2F1	32622	0.08831	3833	0.0895	4193	-0.06027	6.036E-105	104.2192538
Foxq1_MA0040.1	Foxq1	MA0040.1	C_Foxq1	57948	0.0605	3277	0.06127	4044	-0.06021	6.726E-114	113.1722459
Stat5aStat5b_MA0519.1	Stat5a::Stat5b	MA0519.1	C_Stat5b	85862	0.1003	10016	0.09687	11044	-0.05974	1.1066E-128	127.9559982
CUX1_MA0754.2	CUX1	MA0754.2	C_ONECUT1	11055	0.05803	472	0.05675	573	-0.05972	2.24803E-84	83.64819847
SREBF2_MA0828.2	SREBF2	MA0828.2	C_SREBF2	14302	0.1019	1914	0.10305	2051	-0.05971	1.56385E-90	89.80580544
STAT3_MA0144.2	STAT3	MA0144.2	C_Stat4	101124	0.09896	11690	0.09626	12953	-0.0597	1.0921E-129	128.9617532
MYCN_MA0104.4	MYCN	MA0104.4	C_MAX::MYC	23454	0.13674	4916	0.13697	5131	-0.05969	3.0522E-102	101.5153916
Foxo1_MA0480.2	Foxo1	MA0480.2	C_FOXN3	73405	0.06815	5694	0.06964	6389	-0.0596	1.8398E-123	122.7352386
E2F6_MA0471.2	E2F6	MA0471.2	C_E2F6	129904	0.18069	35454	0.17802	36101	-0.05899	2.7259E-132	131.5644918
TFEB_MA0692.1	TFEB	MA0692.1	C_BHLHE41	35006	0.10517	5074	0.10798	5544	-0.05892	6.6338E-109	108.1782373
Isl1_MA1608.1	Isl1	MA1608.1	C_Isl1	29886	0.07957	2616	0.07825	3060	-0.05886	6.209E-102	101.2069795
SMAD2_MA1964.1	SMAD2	MA1964.1	C_SMAD2	74524	0.09702	10226	0.09787	10714	-0.05849	3.8931E-123	122.409707
NFYB_MA0502.2	NFYB	MA0502.2	C_NFYB	50033	0.14259	8799	0.14337	9325	-0.05842	1.0835E-112	111.9651684
Prdm15_MA1616.1	Prdm15	MA1616.1	C_Prdm15	79082	0.08434	8712	0.08561	9641	-0.05827	1.1848E-117	116.9263394
ZNF417_MA1727.1	ZNF417	MA1727.1	C_ZNF417	31015	0.16449	8161	0.16036	8332	-0.05798	7.55523E-98	97.12175209
Stat5b_MA1625.1	Stat5b	MA1625.1	C_Stat5b	93043	0.10456	11305	0.10119	12409	-0.05789	2.3492E-118	117.6290739
ZNF454_MA1712.1	ZNF454	MA1712.1	C_ZNF454	129320	0.17189	36909	0.16829	37437	-0.05782	1.3825E-135	134.85935
FOXA1_MA0148.4	FOXA1	MA0148.4	C_FOXN3	70655	0.06718	4793	0.06741	5508	-0.05774	7.2873E-120	119.1374335
SOHLH2_MA1560.1	SOHLH2	MA1560.1	C_MYC	17090	0.14593	3387	0.14415	3642	-0.05721	8.98387E-89	88.04653633
ONECUT1_MA0679.2	ONECUT1	MA0679.2	C_ONECUT1	57014	0.05445	2647	0.05435	3198	-0.05706	4.6598E-114	113.3316352
SOX4_MA0867.2	SOX4	MA0867.2	C_SOX4	79532	0.06987	6700	0.07089	7299	-0.05699	2.3293E-123	122.632768
Dlx5_MA1476.2	Dlx5	MA1476.2	C_HOXB2	31432	0.06313	2014	0.06383	2384	-0.05623	2.3474E-100	99.62941659
NR2F2_MA1111.1	NR2F2	MA1111.1	C_Nr1H2	65842	0.08393	6763	0.08457	7792	-0.05612	5.397E-118	117.2678515
FOXC1_MA0032.2	FOXC1	MA0032.2	C_FOXC2	83100	0.06004	4558	0.05987	5366	-0.05609	1.1616E-113	112.9349332
SOX12_MA1561.1	SOX12	MA1561.1	C_SOX12	23053	0.07172	1995	0.07247	2216	-0.05604	4.52273E-93	92.34459969
E2F3_MA0469.3	E2F3	MA0469.3	C_E2F3	5502	0.10095	728	0.09853	776	-0.05602	5.67504E-65	64.24603075
ESRRA_MA0592.3	ESRRA	MA0592.3	C_Esrrg	68356	0.07808	6911	0.08084	7895	-0.05601	3.7133E-117	116.4302434
SOX18_MA1563.2	SOX18	MA1563.2	C_SOX18	33235	0.05913	1984	0.06013	2346	-0.05576	3.3692E-103	102.4724795
ESRRB_MA0141.3	ESRRB	MA0141.3	C_Esrrg	55434	0.07302	4948	0.07556	5748	-0.05572	1.811E-116	115.7420797
ZNF320_MA1976.1	ZNF320	MA1976.1	C_ZNF320	183006	0.14651	40974	0.14405	41830	-0.05545	3.9471E-136	135.4037235
HOXD8_MA0910.2	HOXD8	MA0910.2	C_HOXA7	20089	0.06938	1644	0.07087	1899	-0.0552	1.98028E-90	89.70327237
HOXB8_MA1502.1	HOXB8	MA1502.1	C_HOXA7	20089	0.06938	1644	0.07087	1899	-0.0552	1.98028E-90	89.70327237
SP5_MA1965.1	SP5	MA1965.1	C_SP5	241117	0.14314	51507	0.14318	52641	-0.05499	2.0302E-145	144.6924701
TFDP1_MA1122.1	TFDP1	MA1122.1	C_E2F6	52237	0.28008	22697	0.27039	22777	-0.05485	3.6592E-107	106.4366139
NR5A1_MA1540.2	NR5A1	MA1540.2	C_NR5A1	88195	0.07341	7910	0.07537	8962	-0.05456	5.4553E-122	121.2631825
YY2_MA0748.2	YY2	MA0748.2	C_YY2	25681	0.22106	8994	0.20996	8992	-0.05418	2.59266E-94	93.58625518
MEIS1_MA1639.1	MEIS1	MA1639.1	C_PBX2	41816	0.05947	2481	0.06127	2995	-0.05412	4.8546E-107	106.3138425
RXRAVDR_MA0074.1	RXRA::VDR	MA0074.1	C_RXRA::VDR	32288	0.08515	3525	0.08609	3864	-0.05366	1.19965E-98	97.92094391
NR4A1_MA1112.2	NR4A1	MA1112.2	C_NR4A1	79098	0.08122	7547	0.08146	8729	-0.05322	1.7907E-123	122.7469668
E2F7_MA0758.1	E2F7	MA0758.1	C_E2F7	29009	0.10174	3559	0.09798	3850	-0.05288	1.1169E-101	100.9519957
SATB1_MA1963.1	SATB1	MA1963.1	C_SATB1	41561	0.05815	2155	0.05849	2626	-0.05248	1.5929E-99	98.79780225
ZNF530_MA1981.1	ZNF530	MA1981.1	C_ZNF530	224078	0.14635	48388	0.14467	49318	-0.05207	4.6907E-137	136.3287587
OTX2_MA0712.2	OTX2	MA0712.2	C_OTX2	44511	0.06497	2818	0.06511	3377	-0.05165	5.4743E-106	105.2616725
HOXD9_MA0913.2	HOXD9	MA0913.2	C_HOXA10	48320	0.0564	2529	0.05703	3018	-0.05127	3.516E-103	102.4539462
HES6_MA1493.1	HES6	MA1493.1	C_HES6	28806	0.09624	3723	0.09682	4101	-0.05099	2.46048E-94	93.60898083
Hand1Tcf3_MA0092.1	Hand1::Tcf3	MA0092.1	C_Hand1::Tcf3	60705	0.07781	5967	0.07937	6749	-0.05096	6.6404E-115	114.1778066
HIC2_MA0738.1	HIC2	MA0738.1	C_HIC2	66677	0.08751	7745	0.08909	8307	-0.05082	3.2937E-113	112.4823152
ZNF549_MA1728.1	ZNF549	MA1728.1	C_ZNF549	131228	0.11208	22242	0.11215	23051	-0.05045	6.9666E-128	127.156977
Nr1H4_MA1110.2	Nr1H4	MA1110.2	C_Nr1H4	93457	0.08345	10184	0.08529	11194	-0.05033	3.4759E-116	115.4589344
Nr5A2_MA0505.2	Nr5A2	MA0505.2	C_NR5A1	75784	0.07592	7257	0.07791	8060	-0.05032	5.9547E-112	111.2251434
ZNF384_MA1125.1	ZNF384	MA1125.1	C_ZNF384	173777	0.05643	9218	0.05674	10934	-0.04931	1.9979E-133	132.6994201
STAT1_MA0137.3	STAT1	MA0137.3	C_Stat4	79323	0.10732	9871	0.10258	10768	-0.04865	4.7677E-116	115.3216871
Foxl2_MA1607.1	Foxl2	MA1607.1	C_FOXN3	79514	0.06135	4954	0.06195	5644	-0.0486	1.2368E-113	112.9076954
BCL6_MA0463.2	BCL6	MA0463.2	C_BCL6	43333	0.0826	4422	0.08276	4860	-0.0484	2.2831E-99	98.64147423
HOXB13_MA0901.2	HOXB13	MA0901.2	C_HOXB13	92524	0.05862	4542	0.05691	5342	-0.0482	4.2636E-124	123.3702212
HOXD10_MA1506.1	HOXD10	MA1506.1	C_HOXC10	20000	0.06892	1527	0.06916	1709	-0.04811	1.30303E-80	79.88504616
Foxn1_MA1684.1	Foxn1	MA1684.1	C_Foxn1	45253	0.21936	16350	0.21067	16342	-0.04785	1.8283E-102	101.7379578
TEAD4_MA0809.2	TEAD4	MA0809.2	C_TEAD4	89348	0.09064	10087	0.08841	10856	-0.0474	1.2462E-112	111.9044194
NR4A2_MA0160.2	NR4A2	MA0160.2	C_NR4A1	57047	0.07492	5146	0.07664	5944	-0.04718	1.0008E-106	105.9996711
Tfcp2l1_MA0145.2	Tfcp2l1	MA0145.2	C_Tfcp2l1	76362	0.11611	13218	0.1169	13873	-0.047	6.8428E-114	113.1647656
NR1I2_MA1533.1	NR1I2	MA1533.1	C_NR1I2	37215	0.10322	5483	0.10289	5736	-0.04673	3.78413E-97	96.42203444
SOX14_MA1562.1	SOX14	MA1562.1	C_SOX14	25673	0.07186	1951	0.07156	2205	-0.04626	3.9364E-94	93.40490042
NR1D1_MA1531.1	NR1D1	MA1531.1	C_NR1D1	65376	0.08518	7192	0.08596	7726	-0.04609	1.1234E-106	105.9494489
SP2_MA0516.3	SP2	MA0516.3	C_PATZ1	171995	0.26858	62539	0.25934	63310	-0.04593	1.9626E-130	129.7071726
SOX10_MA0442.2	SOX10	MA0442.2	C_SOX4	88916	0.08072	8361	0.07883	9082	-0.04577	3.4966E-114	113.45635
SP1_MA0079.5	SP1	MA0079.5	C_KLF4	168311	0.23487	56720	0.228	57286	-0.04571	3.5763E-134	133.4465626
E2F8_MA0865.2	E2F8	MA0865.2	C_E2F8	18020	0.16723	4577	0.16289	4630	-0.04537	5.54777E-78	77.25588134
GSC2_MA0891.1	GSC2	MA0891.1	C_OTX2	25406	0.07369	2037	0.07348	2343	-0.04536	1.08068E-91	90.96630457
SP4_MA0685.2	SP4	MA0685.2	C_KLF4	187001	0.21348	54083	0.20772	54735	-0.04477	3.4101E-132	131.4672328
TEAD1_MA0090.3	TEAD1	MA0090.3	C_TEAD4	82524	0.08515	9132	0.08495	9825	-0.04386	1.851E-116	115.7325923
MITF_MA0620.3	MITF	MA0620.3	C_BHLHE41	25665	0.10176	3442	0.10317	3752	-0.04339	4.24198E-87	86.37243178
LIN54_MA0619.1	LIN54	MA0619.1	C_LIN54	60791	0.05665	3249	0.05665	3836	-0.04313	3.1696E-110	109.4989916
Wt1_MA1627.1	Wt1	MA1627.1	C_Wt1	185184	0.16095	44293	0.15853	45283	-0.04241	1.9515E-129	128.7096249
Nfat5_MA0606.2	Nfat5	MA0606.2	C_Nfatc2	111313	0.06352	7477	0.0636	8601	-0.04238	3.9899E-112	111.3990375
Zfx_MA0146.2	Zfx	MA0146.2	C_Zfx	132920	0.15551	30908	0.15169	31451	-0.04234	2.9737E-121	120.526699
THAP1_MA0597.2	THAP1	MA0597.2	C_THAP1	143404	0.11684	25138	0.11673	25622	-0.04209	5.4151E-122	121.266394
ZNF682_MA1599.1	ZNF682	MA1599.1	C_ZNF682	98011	0.15022	20259	0.14638	20742	-0.04206	2.3396E-116	115.6308605
KLF7_MA1959.1	KLF7	MA1959.1	C_KLF4	161510	0.23862	52547	0.22967	52907	-0.04189	2.4062E-121	120.6186631
KLF14_MA0740.2	KLF14	MA0740.2	C_KLF4	176949	0.232	56012	0.22433	56641	-0.04187	1.831E-131	130.7373148
Sox6_MA0515.1	Sox6	MA0515.1	C_Sox6	78209	0.07004	6511	0.07043	7113	-0.04152	1.2133E-107	106.9160189
HOXA9_MA0594.2	HOXA9	MA0594.2	C_HOXC10	4655	0.09434	590	0.09483	619	-0.04116	2.23165E-53	52.65137322
NFYA_MA0060.3	NFYA	MA0060.3	C_NFYA	37580	0.1453	6278	0.14496	6582	-0.04106	1.39495E-91	90.85544115
ZNF669_MA1985.1	ZNF669	MA1985.1	C_ZNF669	27329	0.15656	6667	0.15184	6750	-0.041	1.80125E-85	84.74442621
RARA_MA0729.1	RARA	MA0729.1	C_RARA	66523	0.06855	5043	0.06967	5827	-0.041	1.56692E-98	97.80495434
KLF4_MA0039.4	KLF4	MA0039.4	C_KLF4	246273	0.17348	60152	0.16925	60821	-0.04055	5.6236E-130	129.2499866
GRHL1_MA0647.1	GRHL1	MA0647.1	C_GRHL2	20834	0.08618	1953	0.08262	2177	-0.04052	1.57198E-75	74.80355435
Crx_MA0467.2	Crx	MA0467.2	C_OTX2	36340	0.06932	2570	0.06911	2986	-0.04041	5.07865E-90	89.29425194
BCL6B_MA0731.1	BCL6B	MA0731.1	C_BCL6B	49751	0.0776	4532	0.07759	5019	-0.04029	3.2844E-99	98.48355043
NR1I3_MA1534.1	NR1I3	MA1534.1	C_Vdr	41713	0.07601	3472	0.07613	4054	-0.04016	2.19815E-93	92.65794181
Hoxa13_MA0650.3	Hoxa13	MA0650.3	C_HOXB13	58736	0.06475	3544	0.06263	3991	-0.03999	2.6649E-100	99.5743156
KLF15_MA1513.1	KLF15	MA1513.1	C_KLF15	122581	0.3406	60063	0.32475	60025	-0.03973	1.2061E-116	115.9186258
Nr1H2_MA1996.1	Nr1H2	MA1996.1	C_Nr1H2	84973	0.07853	8469	0.0803	9468	-0.03955	3.6977E-105	104.432069
REST_MA0138.2	REST	MA0138.2	C_REST	86218	0.10215	12906	0.10203	13504	-0.03928	8.6935E-107	106.0608066
ZNF692_MA1986.1	ZNF692	MA1986.1	C_ZNF692	89845	0.12801	17626	0.12675	17910	-0.03893	6.3946E-104	103.1941844
MAXMYC_MA0059.1	MAX::MYC	MA0059.1	C_MAX::MYC	31978	0.10544	4718	0.10601	5050	-0.03891	1.07438E-83	82.96884349
NR2C1_MA1535.1	NR2C1	MA1535.1	C_Nr1H4	62558	0.09258	8052	0.09354	8650	-0.03869	3.68918E-97	96.43307008
MAF_MA1520.1	MAF	MA1520.1	C_MAFA	38232	0.09342	4909	0.09462	5201	-0.03843	3.68294E-86	85.43380499
NR6A1_MA1541.1	NR6A1	MA1541.1	C_NR6A1	55853	0.07835	5501	0.07964	6206	-0.03843	5.0523E-101	100.296514
KLF12_MA0742.2	KLF12	MA0742.2	C_KLF4	130938	0.28638	51084	0.27453	51353	-0.03799	1.138E-117	116.9438391
KLF16_MA0741.1	KLF16	MA0741.1	C_KLF9	157926	0.21943	46473	0.21161	47007	-0.03797	6.8094E-119	118.1668918
USF1_MA0093.3	USF1	MA0093.3	C_BHLHE41	54969	0.08899	6356	0.09121	7019	-0.03789	2.23045E-96	95.65160738
PLAG1_MA0163.1	PLAG1	MA0163.1	C_PLAG1	122926	0.12992	23716	0.12699	24139	-0.03785	1.9968E-107	106.6996725
ESR2_MA0258.2	ESR2	MA0258.2	C_ESR2	80386	0.09342	10542	0.09405	11074	-0.03773	3.4491E-106	105.4622945
KLF1_MA0493.2	KLF1	MA0493.2	C_KLF4	214156	0.20086	58976	0.1948	59574	-0.03767	1.8413E-130	129.7348757
ZNF416_MA1979.1	ZNF416	MA1979.1	C_ZNF416	99445	0.08676	11679	0.08786	12364	-0.03738	8.1007E-109	108.0914756
GLIS3_MA0737.1	GLIS3	MA0737.1	C_GLIS3	38979	0.10024	5518	0.09825	5711	-0.03737	4.79215E-86	85.31946954
Sox11_MA0869.2	Sox11	MA0869.2	C_SOX4	104650	0.07183	9324	0.07295	10162	-0.03724	5.5668E-109	108.2543923
ZBTB12_MA1649.1	ZBTB12	MA1649.1	C_ZBTB12	57415	0.0834	6216	0.08419	6786	-0.03643	2.02022E-93	92.6946003
SP8_MA0747.1	SP8	MA0747.1	C_KLF9	132986	0.19589	34372	0.18918	34774	-0.03619	2.9473E-111	110.5305783
RARA_MA0730.1	RARA	MA0730.1	C_RARA	57865	0.0911	7003	0.09144	7528	-0.03592	1.047E-95	94.98005184
PITX1_MA0682.2	PITX1	MA0682.2	C_OTX2	28205	0.07249	2107	0.07198	2430	-0.03558	5.01706E-86	85.29955029
BARHL1_MA0877.3	BARHL1	MA0877.3	C_BARHL2	6938	0.0985	943	0.09689	983	-0.03555	5.17869E-50	49.28577979
SP9_MA1564.1	SP9	MA1564.1	C_KLF9	131064	0.2611	44658	0.25017	44952	-0.03554	1.2965E-119	118.8872277
DPRX_MA1480.1	DPRX	MA1480.1	C_DPRX	24258	0.06966	1946	0.07053	2153	-0.0353	6.09113E-77	76.21530224
Nrf1_MA0506.2	Nrf1	MA0506.2	C_Nrf1	45420	0.28871	19428	0.27775	19374	-0.03513	2.29226E-89	88.63973629
CDX1_MA0878.3	CDX1	MA0878.3	C_HOXA10	43629	0.05995	2593	0.06008	2950	-0.03512	2.43419E-92	91.61364582
NFYC_MA1644.1	NFYC	MA1644.1	C_NFYA	40594	0.13447	6214	0.13406	6551	-0.03496	6.88665E-87	86.16199182
Sox17_MA0078.2	Sox17	MA0078.2	C_Sox17	60695	0.06907	4746	0.06904	5165	-0.03472	5.34672E-90	89.27191287
TCF7L1_MA1421.1	TCF7L1	MA1421.1	C_TCF7L1	76636	0.08842	7161	0.08446	8000	-0.0344	7.53715E-97	96.12279301
KLF10_MA1511.2	KLF10	MA1511.2	C_KLF4	175082	0.22953	55440	0.2215	55983	-0.03417	2.0071E-114	113.6974412
TEAD3_MA0808.1	TEAD3	MA0808.1	C_TEAD4	57523	0.09415	7243	0.09221	7565	-0.03369	1.0188E-99	98.99189939
Sox5_MA0087.2	Sox5	MA0087.2	C_Sox17	52137	0.06925	4177	0.06945	4522	-0.03343	1.80368E-91	90.74384
ZNF574_MA1982.1	ZNF574	MA1982.1	C_ZNF574	69998	0.13612	13910	0.13313	14093	-0.03341	1.90715E-92	91.71961432
Zic1Zic2_MA1628.1	Zic1::Zic2	MA1628.1	C_Zic2	117573	0.11465	20511	0.11339	20945	-0.03335	4.084E-110	109.3889099
PLAGL2_MA1548.1	PLAGL2	MA1548.1	C_PLAGL2	56082	0.13001	11565	0.12674	11535	-0.03294	8.03607E-88	87.09495607
TEAD2_MA1121.1	TEAD2	MA1121.1	C_TEAD4	78328	0.09272	9634	0.09077	10029	-0.03291	4.38991E-98	97.35754425
MYBL2_MA0777.1	MYBL2	MA0777.1	C_MYBL2	7542	0.10466	1026	0.10145	1090	-0.03283	8.91299E-51	50.04997639
ZNF816_MA1719.1	ZNF816	MA1719.1	C_ZNF816	96931	0.11085	15518	0.10985	16000	-0.0327	2.3135E-103	102.6357368
Zfp335_MA2002.1	Zfp335	MA2002.1	C_Zfp335	97823	0.08761	11747	0.08873	12515	-0.03263	6.7372E-105	104.1715201
EGR4_MA0733.1	EGR4	MA0733.1	C_EGR1	60050	0.18937	16379	0.18363	16576	-0.03262	1.68475E-90	89.77346359
E2F1_MA0024.3	E2F1	MA0024.3	C_ZNF417	6597	0.18122	1920	0.17388	1914	-0.03251	3.84655E-45	44.41492874
SOX8_MA0868.2	SOX8	MA0868.2	C_Sox17	45752	0.0653	3243	0.06487	3529	-0.03215	7.73736E-87	86.11140745
POU3F3_MA0788.1	POU3F3	MA0788.1	C_POU1F1	66628	0.05655	3282	0.05668	4017	-0.0319	6.45499E-92	91.19010442
ZNF354A_MA1978.1	ZNF354A	MA1978.1	C_ZNF354A	140590	0.05046	5747	0.0508	7164	-0.03157	1.0435E-103	102.9814908
TCF4_MA0830.2	TCF4	MA0830.2	C_TCF3	115620	0.09623	15676	0.09485	16383	-0.03105	1.819E-101	100.7401709
CDX4_MA1473.1	CDX4	MA1473.1	C_HOXA10	47952	0.059	2702	0.05859	3087	-0.03102	4.60449E-83	82.33681815
RARARXRG_MA1149.1	RARA::RXRG	MA1149.1	C_RARA::RXRG	63237	0.10426	9170	0.10332	9526	-0.0306	1.9979E-93	92.69942645
NRL_MA0842.2	NRL	MA0842.2	C_MAFF	47174	0.07745	4554	0.07857	5041	-0.03049	4.22171E-81	80.3745121
INSM1_MA0155.1	INSM1	MA0155.1	C_INSM1	96870	0.11408	16096	0.11249	16505	-0.03013	1.93544E-98	97.71322062
Vdr_MA0693.3	Vdr	MA0693.3	C_Vdr	62121	0.07635	5292	0.07604	5963	-0.02987	9.08974E-81	80.0414484
Zic3_MA0697.2	Zic3	MA0697.2	C_Zic2	144298	0.11156	24288	0.1105	24639	-0.02945	5.1964E-102	101.2843002
ZIC5_MA1584.1	ZIC5	MA1584.1	C_ZIC5	63478	0.18077	17995	0.17448	18024	-0.02944	1.43164E-92	91.84416752
KLF5_MA0599.1	KLF5	MA0599.1	C_KLF4	222453	0.19864	60201	0.1927	60754	-0.02898	3.8949E-118	117.4095082
GLIS1_MA0735.1	GLIS1	MA0735.1	C_GLIS1	26620	0.13117	5152	0.12588	5197	-0.02882	4.23385E-72	71.37326502
Rfx6_MA1724.1	Rfx6	MA1724.1	C_Rfx6	47026	0.0966	5988	0.09669	6331	-0.02835	5.26232E-81	80.27882304
ZBTB26_MA1579.1	ZBTB26	MA1579.1	C_ZBTB26	92970	0.07909	9294	0.07987	10328	-0.02795	1.88167E-93	92.72545693
SREBF1_MA0829.2	SREBF1	MA0829.2	C_SREBF2	42787	0.07583	3809	0.07591	4133	-0.02727	2.56515E-76	75.59088648
ZKSCAN3_MA1973.1	ZKSCAN3	MA1973.1	C_ZKSCAN3	74978	0.11537	12450	0.1148	12840	-0.02701	3.3505E-84	83.47488976
Rarg_MA0860.1	Rarg	MA0860.1	C_Rarg	70080	0.0816	7318	0.0821	7942	-0.02698	2.60976E-90	89.5833987
Stat4_MA0518.1	Stat4	MA0518.1	C_Stat4	88456	0.1012	10627	0.09714	11471	-0.02669	9.4083E-90	89.0264889
TCFL5_MA0632.2	TCFL5	MA0632.2	C_TCFL5	24382	0.28035	10368	0.26918	10401	-0.02615	5.86874E-66	65.23145543
Msgn1_MA1524.2	Msgn1	MA1524.2	C_Msgn1	59304	0.0738	5195	0.0736	5661	-0.02572	3.73453E-80	79.42776442
ZBTB6_MA1581.1	ZBTB6	MA1581.1	C_ZBTB6	102053	0.09701	13426	0.09679	13985	-0.02543	6.11727E-90	89.21344208
ZNF680_MA1729.1	ZNF680	MA1729.1	C_ZNF680	96625	0.06598	6980	0.06602	7916	-0.02475	2.4322E-91	90.61400068
NR2C2_MA1536.1	NR2C2	MA1536.1	C_Nr1H2	59276	0.08387	6360	0.0845	7033	-0.02454	5.47348E-76	75.26173625
Plagl1_MA1615.1	Plagl1	MA1615.1	C_Plagl1	129152	0.12807	25083	0.12579	25316	-0.02416	4.30288E-92	91.36624101
POU3F2_MA0787.1	POU3F2	MA0787.1	C_POU1F1	62459	0.05958	3490	0.05979	4182	-0.02416	3.76296E-78	77.42447059
Arid5a_MA0602.1	Arid5a	MA0602.1	C_Arid5a	39409	0.04961	1531	0.04967	1891	-0.02401	4.02293E-68	67.39545702
EGR1_MA0162.4	EGR1	MA0162.4	C_EGR1	115171	0.22999	39697	0.22156	39857	-0.02368	9.2363E-95	94.03450213
TFAP2A_MA0810.1	TFAP2A	MA0810.1	C_TFAP2A	75217	0.15755	18609	0.15291	18670	-0.02352	6.16648E-85	84.20996253
KLF17_MA1514.1	KLF17	MA1514.1	C_KLF17	123303	0.12349	21713	0.12049	22051	-0.0234	1.4241E-90	89.84645845
HOXA5_MA0158.2	HOXA5	MA0158.2	C_HOXC4	16255	0.06771	1317	0.06856	1515	-0.02305	4.07846E-51	50.38950363
EGR3_MA0732.1	EGR3	MA0732.1	C_EGR1	61736	0.24047	21921	0.23135	22014	-0.02305	2.00834E-78	77.69716316
ZNF460_MA1596.1	ZNF460	MA1596.1	C_ZNF460	284908	0.12998	52397	0.12685	53413	-0.02302	9.1883E-110	109.0367652
ZNF263_MA0528.2	ZNF263	MA0528.2	C_ZNF263	189176	0.14842	42003	0.14666	42383	-0.02286	5.7563E-104	103.2398592
Dmrt1_MA1603.1	Dmrt1	MA1603.1	C_Dmrt1	45288	0.06704	3109	0.06591	3489	-0.02271	9.78034E-68	67.00964589
FOXB1_MA0845.1	FOXB1	MA0845.1	C_FOXC2	77883	0.06154	4176	0.05976	4811	-0.02252	2.24253E-79	78.64926184
CDX2_MA0465.2	CDX2	MA0465.2	C_CDX2	64170	0.05738	3544	0.05684	4039	-0.02249	2.4677E-75	74.60770743
TFAP2E_MA1569.1	TFAP2E	MA1569.1	C_TFAP2C	50487	0.16755	13309	0.1614	13359	-0.02188	3.32531E-70	69.47816848
MAFF_MA0495.3	MAFF	MA0495.3	C_MAFF	72193	0.06966	5859	0.07047	6548	-0.02187	1.33749E-83	82.87370969
ASCL1_MA1631.1	ASCL1	MA1631.1	C_TCF3	121345	0.10393	18358	0.10225	18872	-0.02185	2.55519E-94	93.59257669
SOX15_MA1152.1	SOX15	MA1152.1	C_SOX15	83345	0.05986	5145	0.05919	5525	-0.0216	3.47112E-86	85.45953081
POU2F1SOX2_MA1962.1	POU2F1::SOX2	MA1962.1	C_POU2F1::SOX2	62268	0.05769	3201	0.05688	3778	-0.02156	1.42614E-83	82.84583677
TFAP2A_MA0872.1	TFAP2A	MA0872.1	C_TFAP2C	53774	0.15631	13247	0.15195	13272	-0.02136	8.82145E-77	76.05446022
TCF12_MA1648.1	TCF12	MA1648.1	C_TCF3	101459	0.12866	19607	0.1256	19989	-0.02124	5.776E-84	83.23837293
SOX9_MA0077.1	SOX9	MA0077.1	C_Sox17	35980	0.06656	2583	0.0657	2789	-0.02109	2.39954E-65	64.6198715
PAX5_MA0014.3	PAX5	MA0014.3	C_PAX5	29427	0.16326	6679	0.15832	6863	-0.02105	4.63656E-62	61.33380382
ZFP42_MA1651.1	ZFP42	MA1651.1	C_ZFP42	54657	0.10798	7760	0.10521	8043	-0.02099	3.87934E-71	70.4112419
PBX1_MA0070.1	PBX1	MA0070.1	C_PBX1	32899	0.06964	2280	0.0682	2559	-0.02082	1.7088E-62	61.76730959
GRHL2_MA1105.2	GRHL2	MA1105.2	C_GRHL2	53646	0.08619	5157	0.08211	5579	-0.02077	2.85478E-72	71.54442692
Dux_MA0611.2	Dux	MA0611.2	C_Dux	35185	0.06673	2405	0.06591	2728	-0.02072	1.41745E-63	62.84849246
Rarb_MA0858.1	Rarb	MA0858.1	C_RARA	53572	0.083	5717	0.0832	6173	-0.01976	4.68579E-68	67.32921689
TFAP2B_MA0812.1	TFAP2B	MA0812.1	C_TFAP2C	54726	0.15368	13151	0.14876	13302	-0.01966	6.26197E-72	71.20328916
ZNF449_MA1656.1	ZNF449	MA1656.1	C_ZNF449	86405	0.11875	14567	0.11742	14882	-0.01951	5.15696E-78	77.28760612
CREB3L4_MA1474.1	CREB3L4	MA1474.1	C_CREB3L4	23414	0.14226	4919	0.13906	4964	-0.01948	1.02875E-51	50.98768918
TFAP2C_MA0815.1	TFAP2C	MA0815.1	C_TFAP2C	50121	0.15792	12469	0.15329	12491	-0.0194	1.72534E-63	62.76312551
SOX21_MA0866.1	SOX21	MA0866.1	C_SOX21	46502	0.06499	3035	0.06424	3442	-0.01933	2.09651E-67	66.67850273
ZNF214_MA1975.1	ZNF214	MA1975.1	C_ZNF214	48219	0.07839	4163	0.07663	4668	-0.01932	1.92624E-66	65.71528995
ZEB1_MA0103.3	ZEB1	MA0103.3	C_TCF3	118553	0.0918	15211	0.09024	15806	-0.01901	1.69838E-83	82.76996392
MAFA_MA1521.1	MAFA	MA1521.1	C_MAFA	38184	0.10731	5941	0.10744	6154	-0.01901	1.47289E-58	57.83183103
RARARXRA_MA0159.1	RARA::RXRA	MA0159.1	C_RARA::RXRA	64828	0.09305	8041	0.09267	8386	-0.01887	3.55223E-65	64.44949944
ZNF257_MA1710.1	ZNF257	MA1710.1	C_ZNF257	207302	0.11056	30905	0.10885	31521	-0.01876	5.38129E-94	93.26911361
ZBTB14_MA1650.1	ZBTB14	MA1650.1	C_ZBTB14	50653	0.28483	22427	0.27101	22232	-0.01862	1.14798E-63	62.94006612
ZNF24_MA1124.1	ZNF24	MA1124.1	C_ZNF24	68833	0.06832	4987	0.06788	5789	-0.01827	3.57064E-70	69.44725403
ZIC4_MA0751.1	ZIC4	MA0751.1	C_ZIC5	61793	0.15968	15613	0.15409	15615	-0.01804	1.27445E-69	68.89467883
POU1F1_MA0784.2	POU1F1	MA0784.2	C_POU1F1	57495	0.06193	3350	0.06184	3986	-0.01796	7.72792E-69	68.11193711
ZNF324_MA1977.1	ZNF324	MA1977.1	C_ZNF324	83542	0.08063	8345	0.08018	8948	-0.01783	3.03572E-72	71.51773788
TFAP2C_MA0524.2	TFAP2C	MA0524.2	C_TFAP2A	61220	0.13559	12838	0.13249	12883	-0.01765	9.29043E-73	72.03196426
CREB3L1_MA0839.1	CREB3L1	MA0839.1	C_CREB3L4	25160	0.11509	4093	0.1136	4205	-0.01751	8.31083E-56	55.0803557
TCF3_MA0522.3	TCF3	MA0522.3	C_TCF3	87472	0.11613	15038	0.11369	15547	-0.01664	8.68197E-76	75.06138151
RXRG_MA1556.1	RXRG	MA1556.1	C_RXRG	38088	0.10458	5389	0.1028	5567	-0.01649	1.8726E-57	56.727556
Mafb_MA0117.2	Mafb	MA0117.2	C_MAFF	54888	0.08018	5470	0.08045	5901	-0.01648	2.08313E-63	62.68128433
TFAP2B_MA0811.1	TFAP2B	MA0811.1	C_TFAP2A	61775	0.13735	13158	0.13397	13166	-0.01585	3.51306E-67	66.45431421
Znf423_MA0116.1	Znf423	MA0116.1	C_Znf423	53464	0.10723	8456	0.10494	8654	-0.01585	1.93222E-62	61.71394272
TFAP2B_MA0813.1	TFAP2B	MA0813.1	C_TFAP2C	56924	0.1503	13327	0.14586	13393	-0.01578	2.74584E-61	60.56132487
TGIF2LX_MA1571.1	TGIF2LX	MA1571.1	C_PKNOX2	31274	0.07859	3101	0.07796	3254	-0.01576	2.29039E-51	50.64009061
PRDM9_MA1723.1	PRDM9	MA1723.1	C_PRDM9	302738	0.12452	55168	0.12258	55661	-0.01568	4.28697E-89	88.36784962
SOX13_MA1120.1	SOX13	MA1120.1	C_Sox17	48234	0.06818	3581	0.06727	3834	-0.01541	1.99454E-58	57.70015699
ZNF707_MA1715.1	ZNF707	MA1715.1	C_ZNF707	92753	0.10803	14162	0.10695	14622	-0.01455	4.92533E-66	65.30756507
Nr2e3_MA0164.1	Nr2e3	MA0164.1	C_Nr2e3	22438	0.07401	2074	0.07431	2216	-0.01454	2.01784E-40	39.69511341
TCF7_MA0769.2	TCF7	MA0769.2	C_Hnf1A	58385	0.09382	5464	0.08703	6107	-0.01438	2.2429E-52	51.64918929
SP3_MA0746.2	SP3	MA0746.2	C_KLF9	133152	0.25268	43918	0.24176	44104	-0.01427	1.2436E-78	77.90532002
ZIC1_MA0696.1	ZIC1	MA0696.1	C_ZIC5	65825	0.15395	15974	0.14867	15929	-0.01407	1.60219E-58	57.79528597
CTCFL_MA1102.2	CTCFL	MA1102.2	C_CTCFL	114882	0.19601	35376	0.18845	35238	-0.01394	8.96665E-68	67.04736963
Smad4_MA1153.1	Smad4	MA1153.1	C_SMAD2	40971	0.10189	4987	0.09568	5303	-0.01374	1.64618E-47	46.78352239
ZNF341_MA1655.1	ZNF341	MA1655.1	C_ZNF341	70764	0.09683	9654	0.09624	10015	-0.01362	2.30424E-56	55.63747211
Six4_MA2001.1	Six4	MA2001.1	C_SIX1	47515	0.07681	4632	0.0766	4906	-0.01349	2.45354E-52	51.61020646
Neurod2_MA1993.1	Neurod2	MA1993.1	C_Ascl2	74760	0.09992	11069	0.0992	11167	-0.01339	8.6473E-61	60.06311936
NR1D2_MA1532.2	NR1D2	MA1532.2	C_NR1D1	55784	0.07955	5657	0.07922	5923	-0.01332	2.20888E-46	45.65582745
RXRB_MA1555.1	RXRB	MA1555.1	C_RXRG	32315	0.0992	4310	0.09733	4432	-0.01322	3.81327E-40	39.4187023
ZNF701_MA1987.1	ZNF701	MA1987.1	C_ZNF701	185705	0.12169	32721	0.1201	33095	-0.01322	4.71842E-74	73.32620358
TFAP2C_MA0814.2	TFAP2C	MA0814.2	C_TFAP2C	129970	0.13329	25732	0.12955	26069	-0.01242	2.11419E-62	61.67485592
ESR1_MA0112.3	ESR1	MA0112.3	C_ESR1	48754	0.0908	5807	0.0894	6037	-0.01239	2.29236E-49	48.63971664
BHLHE22_MA1635.1	BHLHE22	MA1635.1	C_Ascl2	84541	0.10127	12671	0.09996	12754	-0.01224	2.40017E-63	62.61975723
ZNF675_MA1714.1	ZNF675	MA1714.1	C_ZNF675	79546	0.07918	8025	0.07903	8555	-0.0122	2.23072E-56	55.65155491
THRB_MA1575.1	THRB	MA1575.1	C_THRB	32593	0.10307	4931	0.10193	5078	-0.01172	8.48887E-42	41.07115025
THRB_MA1576.1	THRB	MA1576.1	C_THRB	60879	0.08904	7215	0.08919	7619	-0.01163	2.29055E-48	47.64006066
ZNF93_MA1721.1	ZNF93	MA1721.1	C_ZNF93	97523	0.21466	35193	0.20559	34994	-0.0116	1.31481E-53	52.88113792
Olig2_MA1997.1	Olig2	MA1997.1	C_Ascl2	78462	0.10094	11782	0.09992	11858	-0.01102	2.55897E-49	48.59193496
ZNF528_MA1597.1	ZNF528	MA1597.1	C_ZNF528	85710	0.09586	11029	0.09365	11426	-0.01077	2.74238E-57	56.56187253
Zic2_MA1629.1	Zic2	MA1629.1	C_Zic2	141065	0.10423	21596	0.1029	21805	-0.01038	7.87775E-64	63.1035976
Yy1_MA0095.3	Yy1	MA0095.3	C_Yy1	77834	0.07701	6407	0.07461	6842	-0.01034	1.1679E-46	45.93259527
TFAP2A_MA0003.4	TFAP2A	MA0003.4	C_TFAP2C	123063	0.11318	20189	0.1109	20633	-0.01028	1.6813E-55	54.77435373
Rhox11_MA0629.1	Rhox11	MA0629.1	C_Rhox11	31411	0.07492	2921	0.07355	3084	-0.01025	1.47481E-31	30.83126451
Nfatc1_MA0624.2	Nfatc1	MA0624.2	C_Nfatc2	97176	0.07344	8546	0.07129	8915	-0.0101	2.47845E-50	49.60581965
Pou5f1Sox2_MA0142.1	Pou5f1::Sox2	MA0142.1	C_Pou5f1::Sox2	79980	0.05898	4512	0.05852	5219	-0.00972	4.85471E-48	47.31383658
Npas4_MA1995.1	Npas4	MA1995.1	C_Npas4	13925	0.12561	2597	0.12499	2588	-0.00926	1.57748E-15	14.80203712
ATF6_MA1466.1	ATF6	MA1466.1	C_CREB3L4	23512	0.12502	4153	0.12287	4233	-0.00912	6.24751E-22	21.20429312
NFATC3_MA0625.2	NFATC3	MA0625.2	C_Nfatc2	64998	0.07582	6027	0.0739	6347	-0.00888	1.20496E-47	46.91902817
Nr2e1_MA0676.1	Nr2e1	MA0676.1	C_Nr2e1	62108	0.06659	4504	0.06624	5028	-0.00886	7.44268E-40	39.12827067
ZNF135_MA1587.1	ZNF135	MA1587.1	C_ZNF460	206171	0.08041	19370	0.07868	20171	-0.00883	2.51886E-59	58.5987953
Nkx2-1_MA1994.1	Nkx2-1	MA1994.1	C_Nkx2-1	60096	0.06353	3945	0.06334	4410	-0.00879	3.92734E-36	35.40590152
SOX2_MA0143.4	SOX2	MA0143.4	C_Sox17	48216	0.06456	3279	0.06359	3537	-0.00879	9.92408E-35	34.00330989
Hoxd13_MA0909.3	Hoxd13	MA0909.3	C_CDX2	47220	0.0591	2718	0.05793	2937	-0.00845	5.86409E-37	36.23179939
Twist2_MA0633.2	Twist2	MA0633.2	C_Ascl2	79573	0.10238	12203	0.10117	12275	-0.00831	1.83442E-46	45.7365013
Nr1h3Rxra_MA0494.1	Nr1h3::Rxra	MA0494.1	C_Nr1h3::Rxra	65534	0.08334	6857	0.08272	7282	-0.0082	4.10667E-42	41.3865097
ZBTB7B_MA0694.1	ZBTB7B	MA0694.1	C_ZBTB7B	32150	0.11434	5453	0.10888	5371	-0.00818	4.05368E-25	24.39215081
KLF2_MA1515.1	KLF2	MA1515.1	C_KLF2	143133	0.21676	42073	0.20719	42218	-0.00818	1.58896E-56	55.79888632
CREB3_MA0638.1	CREB3	MA0638.1	C_CREB3L4	17287	0.14891	3632	0.14438	3664	-0.00779	8.19089E-14	13.08666902
Sox3_MA0514.2	Sox3	MA0514.2	C_Sox17	47629	0.06815	3570	0.06686	3785	-0.00775	1.63165E-36	35.78737167
ERFSREBF2_MA1939.1	ERF::SREBF2	MA1939.1	C_ERF::SREBF2	26002	0.10627	3802	0.10473	3899	-0.00766	2.70628E-25	24.56762657
ZNF667_MA1984.1	ZNF667	MA1984.1	C_ZNF667	55826	0.07826	5519	0.0778	5797	-0.00761	2.1952E-33	32.65852493
ZNF16_MA1654.1	ZNF16	MA1654.1	C_ZNF16	95234	0.10116	13143	0.09934	13635	-0.0076	7.78517E-45	44.10873181
GATA1_MA0035.4	GATA1	MA0035.4	C_GATA1	36115	0.06056	2160	0.06017	2460	-0.00686	2.35319E-23	22.62834249
ASCL1_MA1100.2	ASCL1	MA1100.2	C_Ascl2	76483	0.09945	11283	0.09798	11326	-0.00682	1.22278E-39	38.91265055
ZNF582_MA1983.1	ZNF582	MA1983.1	C_ZNF582	62965	0.07614	6076	0.07515	6353	-0.00651	1.43761E-29	28.84235857
RARB_MA1552.1	RARB	MA1552.1	C_RXRG	30801	0.09794	3918	0.09592	4046	-0.00602	8.91104E-19	18.05007178
POU3F1_MA0786.1	POU3F1	MA0786.1	C_POU1F1	65104	0.05857	3433	0.05802	4063	-0.00573	1.50175E-26	25.82340255
HINFP_MA0131.2	HINFP	MA0131.2	C_HINFP	26177	0.22177	9485	0.21071	9310	-0.00573	1.11982E-16	15.95085204
GLI3_MA1491.2	GLI3	MA1491.2	C_GLI3	48697	0.10261	6903	0.0997	6954	-0.00558	1.17957E-18	17.92827679
ERFNHLH1_MA1938.1	ERF::NHLH1	MA1938.1	C_ERF::NHLH1	66308	0.12332	12471	0.12017	12429	-0.00548	4.38513E-20	19.35801753
ZFP14_MA1972.1	ZFP14	MA1972.1	C_ZFP14	164689	0.11895	28190	0.11656	28543	-0.00544	8.58212E-43	42.0664053
GCM1_MA0646.1	GCM1	MA0646.1	C_GCM1	27286	0.10536	4194	0.10251	4237	-0.00531	1.43679E-11	10.84260598
SIX1_MA1118.1	SIX1	MA1118.1	C_SIX1	42346	0.07302	3881	0.07308	4118	-0.00508	2.9327E-21	20.53273178
TP63_MA0525.2	TP63	MA0525.2	C_TP63	23998	0.07934	1996	0.07864	2189	-0.00506	7.39786E-14	13.13089383
MEF2C_MA0497.1	MEF2C	MA0497.1	C_MEF2A	120460	0.05552	5985	0.05432	6732	-0.00458	6.89356E-29	28.16155659
MEF2A_MA0052.4	MEF2A	MA0052.4	C_MEF2A	127902	0.05397	5672	0.05253	6425	-0.00457	2.33018E-28	27.63260994
TGIF2_MA0797.1	TGIF2	MA0797.1	C_PKNOX2	49428	0.0736	4260	0.07226	4485	-0.00376	1.40821E-13	12.85133304
Mecom_MA0029.1	Mecom	MA0029.1	C_Mecom	51717	0.06002	2977	0.05875	3352	-0.00355	3.97904E-09	8.400221245
PAX3_MA1546.1	PAX3	MA1546.1	C_PAX3	13916	0.09165	1703	0.09105	1790	-0.00344	0.000326631	3.485943073
RARG_MA1553.1	RARG	MA1553.1	C_RXRG	28231	0.09158	3305	0.08983	3454	-0.00322	7.90595E-07	6.102045941
Spz1_MA0111.1	Spz1	MA0111.1	C_Spz1	61339	0.07777	6012	0.07593	6129	-0.00315	2.31691E-17	16.63509053
EWSR1-FLI1_MA0149.1	EWSR1-FLI1	MA0149.1	C_EWSR1-FLI1	206751	0.10278	30071	0.10195	30575	-0.00314	1.07935E-24	23.96683708
NFATC4_MA1525.2	NFATC4	MA1525.2	C_Nfatc2	58169	0.07652	5426	0.07459	5680	-0.00312	1.11298E-12	11.95351418
MGAEVX1_MA1960.1	MGA::EVX1	MA1960.1	C_MGA::EVX1	43899	0.06926	3208	0.0689	3591	-0.00311	5.27842E-14	13.27749585
ZNF282_MA1154.1	ZNF282	MA1154.1	C_ZNF282	55994	0.08852	6608	0.08659	6772	-0.00276	1.69961E-09	8.769650363
THRA_MA1969.1	THRA	MA1969.1	C_THRA	103424	0.09009	12328	0.08912	12786	-0.00185	1.87375E-07	6.727288539
ZNF354C_MA0130.1	ZNF354C	MA0130.1	C_ZNF354C	100962	0.08746	9829	0.08273	10396	-0.00156	0.000490084	3.309729571
ZBTB33_MA0527.1	ZBTB33	MA0527.1	C_ZBTB33	13914	0.2847	5862	0.27027	5846	-0.00123	0.917076195	0.03759458
ISL2_MA0914.1	ISL2	MA0914.1	C_ISL2	30255	0.06694	2306	0.06651	2553	-0.0012	0.535468471	0.271266096
PPARG_MA0066.1	PPARG	MA0066.1	C_PPARG	51813	0.08275	5642	0.08209	5821	-0.00115	0.146641296	0.833743709
POU2F2_MA0507.2	POU2F2	MA0507.2	C_POU1F1	56500	0.06322	3387	0.06266	3980	-0.00085	0.011578431	1.936350273
TGIF1_MA0796.1	TGIF1	MA0796.1	C_PKNOX2	51950	0.07171	4281	0.07042	4560	-0.0006	0.755931901	0.121517327
POU2F1_MA0785.1	POU2F1	MA0785.1	C_POU1F1	57967	0.06071	3300	0.06002	3845	-0.00005	0.692096139	0.159833574
TGIF2LY_MA1572.1	TGIF2LY	MA1572.1	C_PKNOX2	27662	0.08135	2889	0.08062	3019	0.00078	0.013948604	1.855469247
SNAI2_MA0745.2	SNAI2	MA0745.2	C_TCF3	96922	0.07783	9313	0.07636	9828	0.00082	0.000586765	3.231535619
Thap11_MA1573.2	Thap11	MA1573.2	C_Thap11	63352	0.12509	8206	0.12044	8423	0.00124	0.000998542	3.00063345
NEUROD1_MA1109.1	NEUROD1	MA1109.1	C_Neurod2	83108	0.08338	9287	0.08222	9472	0.00139	0.000245139	3.610587409
MEF2D_MA0773.1	MEF2D	MA0773.1	C_MEF2A	74922	0.05531	3479	0.05414	3981	0.0024	2.40771E-06	5.618395094
ZFP57_MA1583.1	ZFP57	MA1583.1	C_ZFP57	11549	0.1891	3522	0.17979	3504	0.00262	0.003060511	2.514206025
Rbpjl_MA1621.1	Rbpjl	MA1621.1	C_Rbpjl	94332	0.07758	9111	0.07611	9467	0.00333	1.2076E-20	19.9180771
SNAI3_MA1559.1	SNAI3	MA1559.1	C_TCF3	98386	0.081	10167	0.0793	10674	0.00352	1.63052E-16	15.78767375
Hnf1A_MA1991.1	Hnf1A	MA1991.1	C_Hnf1A	67394	0.09089	6636	0.08567	7223	0.00358	9.56744E-19	18.01920429
ZNF331_MA1726.1	ZNF331	MA1726.1	C_ZNF331	108999	0.10775	17147	0.10563	17205	0.00361	8.2556E-16	15.08325116
KLF11_MA1512.1	KLF11	MA1512.1	C_KLF9	123567	0.2237	36014	0.21341	36076	0.00363	1.95862E-25	24.70804908
MYOD1_MA0499.2	MYOD1	MA0499.2	C_MYOD1	98197	0.08596	11352	0.08462	11594	0.00398	4.8356E-20	19.31554995
MEIS3_MA0775.1	MEIS3	MA0775.1	C_MEIS3	54912	0.08837	6494	0.08719	6708	0.00402	1.35397E-14	13.86839191
TFCP2_MA1968.1	TFCP2	MA1968.1	C_TFCP2	13693	0.08965	1647	0.08738	1735	0.00444	0.003397771	2.468805905
NFKB2_MA0778.1	NFKB2	MA0778.1	C_NFKB2	47186	0.09652	6592	0.09433	6565	0.00447	8.46576E-16	15.07233382
RFX7_MA1554.1	RFX7	MA1554.1	C_RFX7	23207	0.10631	3497	0.10398	3537	0.00471	2.2549E-12	11.64687276
SNAI1_MA1558.1	SNAI1	MA1558.1	C_TCF3	95697	0.0835	10129	0.08145	10612	0.00488	2.28585E-23	22.64095312
Prdm5_MA1999.1	Prdm5	MA1999.1	C_Prdm5	108548	0.08399	11970	0.08249	12288	0.00529	3.32934E-34	33.47764152
ZSCAN31_MA1722.1	ZSCAN31	MA1722.1	C_ZSCAN31	42740	0.10615	5887	0.1015	6012	0.00533	3.3951E-20	19.46914695
PKNOX2_MA0783.1	PKNOX2	MA0783.1	C_PKNOX2	58540	0.07275	4941	0.07146	5209	0.00546	8.85675E-25	24.05272546
Prdm14_MA1998.1	Prdm14	MA1998.1	C_Prdm14	38620	0.08135	3875	0.07873	3916	0.00558	1.44789E-19	18.83926529
TP53_MA0106.3	TP53	MA0106.3	C_TP53	29539	0.07743	2615	0.0779	2908	0.00569	1.36035E-18	17.86635037
ZNF75D_MA1601.2	ZNF75D	MA1601.2	C_ZNF75D	69609	0.08858	8384	0.08729	8694	0.0057	3.60541E-26	25.44304564
Lef1_MA0768.2	Lef1	MA0768.2	C_Hnf1A	67675	0.0948	6622	0.08743	7106	0.00578	8.16317E-27	26.08814113
AhrArnt_MA0006.1	Ahr::Arnt	MA0006.1	C_Ahr::Arnt	52175	0.12889	9605	0.12511	9759	0.00583	3.63692E-30	29.43926622
ZNF76_MA1716.1	ZNF76	MA1716.1	C_ZNF76	69019	0.13638	11159	0.13198	11335	0.00612	3.71248E-28	27.43033543
Ascl2_MA0816.1	Ascl2	MA0816.1	C_Ascl2	93656	0.09469	12826	0.09285	12742	0.0064	3.50262E-38	37.45560717
Prdm4_MA1647.2	Prdm4	MA1647.2	C_Prdm4	58427	0.0934	6833	0.08972	7086	0.00656	1.27368E-25	24.89494105
ZNF708_MA1730.1	ZNF708	MA1730.1	C_ZNF708	89946	0.10856	13924	0.10582	13970	0.00673	1.98671E-40	39.70186587
GATA6_MA1104.2	GATA6	MA1104.2	C_Gata3	49239	0.05569	2515	0.0548	2769	0.00709	6.82761E-25	24.16573099
XBP1_MA0844.1	XBP1	MA0844.1	C_XBP1	15725	0.12946	2825	0.12522	2850	0.00716	7.36995E-10	9.132535679
ETV5FIGLA_MA1945.1	ETV5::FIGLA	MA1945.1	C_ETV5::FIGLA	93810	0.11381	15705	0.1105	15667	0.00721	3.96056E-44	43.40224315
OVOL1_MA1544.1	OVOL1	MA1544.1	C_OVOL1	6731	0.10254	906	0.09793	894	0.00739	9.8575E-10	9.006233253
MEF2B_MA0660.1	MEF2B	MA0660.1	C_MEF2A	60508	0.05628	2949	0.05479	3311	0.00744	1.8179E-34	33.74043112
NKX2-3_MA0672.1	NKX2-3	MA0672.1	C_NKX2-3	47981	0.07404	4179	0.07251	4441	0.00748	3.28863E-29	28.48298487
ERFFIGLA_MA1934.1	ERF::FIGLA	MA1934.1	C_ETV5::FIGLA	60810	0.11482	10146	0.11139	10107	0.00781	4.91407E-38	37.30855897
ATF2_MA1632.1	ATF2	MA1632.1	C_FOSL1::JUN	55938	0.08624	6090	0.08607	6321	0.00809	1.31841E-40	39.87994819
PROX1_MA0794.1	PROX1	MA0794.1	C_PROX1	18976	0.09017	2176	0.08736	2269	0.0082	1.98373E-21	20.7025175
SCRT2_MA0744.2	SCRT2	MA0744.2	C_SCRT2	55016	0.07996	5615	0.07853	5944	0.00828	1.25674E-37	36.90075507
BACH2_MA1470.1	BACH2	MA1470.1	C_BACH2	21186	0.08055	2000	0.08002	2128	0.00839	3.82546E-24	23.4173166
ETV2FIGLA_MA1941.1	ETV2::FIGLA	MA1941.1	C_ETV5::FIGLA	71529	0.11924	12621	0.11563	12527	0.00873	5.39463E-40	39.26803843
Atoh1_MA1467.2	Atoh1	MA1467.2	C_Neurod2	74090	0.07913	7565	0.07748	7641	0.00881	1.29375E-46	45.88814912
GATA1TAL1_MA0140.2	GATA1::TAL1	MA0140.2	C_GATA1::TAL1	41919	0.0696	3190	0.0684	3399	0.00899	4.82162E-33	32.31680734
MEIS2_MA0774.1	MEIS2	MA0774.1	C_MEIS3	49495	0.08664	5512	0.0845	5709	0.00935	5.17998E-42	41.28567155
POU5F1B_MA0792.1	POU5F1B	MA0792.1	C_POU1F1	53876	0.06395	3372	0.06307	3865	0.0094	1.06083E-39	38.97435228
TFAP4FLI1_MA1967.1	TFAP4::FLI1	MA1967.1	C_TFAP4::FLI1	72516	0.09994	10582	0.0977	10551	0.00956	2.84813E-43	42.54544006
Stat6_MA0520.1	Stat6	MA0520.1	C_Stat6	71087	0.094	7135	0.08612	7512	0.0096	8.41488E-47	46.07495231
Gli2_MA0734.3	Gli2	MA0734.3	C_Gli2	87585	0.10347	12627	0.10018	12501	0.0097	7.24748E-49	48.139813
MXI1_MA1108.2	MXI1	MA1108.2	C_MXI1	73704	0.06831	5705	0.06844	6263	0.00977	1.35113E-51	50.86930179
ZNF317_MA1593.1	ZNF317	MA1593.1	C_ZNF317	87424	0.08472	9121	0.08193	9457	0.0098	2.12375E-53	52.67289724
EGR2_MA0472.2	EGR2	MA0472.2	C_EGR1	39252	0.21253	12316	0.20357	12244	0.01001	8.93724E-39	38.04879645
NHLH2_MA1529.1	NHLH2	MA1529.1	C_NHLH2	65239	0.12544	12598	0.12134	12517	0.0101	1.61962E-43	42.79058747
Neurod2_MA0668.2	Neurod2	MA0668.2	C_Neurod2	85310	0.08366	9425	0.08218	9583	0.01039	7.89898E-51	50.10242902
CUX2_MA0755.1	CUX2	MA0755.1	C_ONECUT1	10630	0.05743	422	0.05453	489	0.01044	8.92352E-18	17.04946371
Gata3_MA0037.4	Gata3	MA0037.4	C_Gata3	53487	0.05804	3060	0.05703	3275	0.01057	9.62266E-40	39.01670502
SCRT1_MA0743.2	SCRT1	MA0743.2	C_SCRT2	52418	0.07894	5249	0.07721	5517	0.01088	5.91247E-41	40.22823082
TRPS1_MA1970.1	TRPS1	MA1970.1	C_Gata3	49786	0.05726	2736	0.05619	2958	0.0109	1.433E-41	40.84375476
KLF13_MA0657.1	KLF13	MA0657.1	C_KLF13	42049	0.19132	10105	0.18241	10122	0.01113	6.2978E-40	39.20081113
NFKB1_MA0105.4	NFKB1	MA0105.4	C_NFKB2	45408	0.0937	6003	0.09126	6009	0.01125	1.41175E-40	39.85024127
MSC_MA0665.1	MSC	MA0665.1	C_MSC	66549	0.08194	7310	0.08081	7470	0.01139	4.95759E-55	54.30472927
GFI1_MA0038.2	GFI1	MA0038.2	C_GFI1	57969	0.08083	5320	0.07906	5631	0.01168	1.10419E-47	46.9569575
MZF1_MA0056.2	MZF1	MA0056.2	C_MZF1	58553	0.08705	6658	0.08497	6848	0.0119	4.36093E-49	48.36042093
JUNB_MA1140.2	JUNB	MA1140.2	C_FOSL1::JUN	17567	0.1426	3447	0.14068	3480	0.01233	5.817E-30	29.23530091
NHLH1_MA0048.2	NHLH1	MA0048.2	C_Ascl2	74163	0.10551	11752	0.10308	11678	0.01245	8.37885E-58	57.07681552
KLF3_MA1516.1	KLF3	MA1516.1	C_KLF2	80770	0.23528	24864	0.22238	24909	0.01252	3.13746E-59	58.5034217
ZNF143_MA0088.2	ZNF143	MA0088.2	C_ZNF76	55058	0.10344	6070	0.10055	6263	0.01269	3.05797E-56	55.51456695
FIGLA_MA0820.1	FIGLA	MA0820.1	C_Rbpjl	72341	0.07593	6801	0.07411	7024	0.0132	5.14654E-66	65.2884849
FERD3L_MA1485.1	FERD3L	MA1485.1	C_FERD3L	51396	0.11369	8706	0.11007	8621	0.01331	2.31892E-49	48.63471421
NKX2-8_MA0673.1	NKX2-8	MA0673.1	C_NKX2-3	45257	0.07704	4302	0.07462	4419	0.0134	1.76344E-51	50.75363924
ZBTB7C_MA0695.1	ZBTB7C	MA0695.1	C_ZBTB7B	39379	0.11917	6839	0.11271	6680	0.01424	5.20627E-48	47.28347292
NKX2-4_MA2003.1	NKX2-4	MA2003.1	C_NKX2-3	54069	0.08121	5611	0.07892	5705	0.01426	4.09023E-50	49.38825189
TCF7L2_MA0523.1	TCF7L2	MA0523.1	C_Hnf1A	73915	0.08319	6383	0.07835	6969	0.015	1.23552E-69	68.90815113
FOXH1_MA0479.1	FOXH1	MA0479.1	C_FOXH1	58701	0.08544	5530	0.08015	5641	0.01525	2.48728E-61	60.60427453
MYOG_MA0500.2	MYOG	MA0500.2	C_Ascl2	67516	0.098	9689	0.09561	9495	0.01612	4.39813E-66	65.35673235
GATA2_MA0036.3	GATA2	MA0036.3	C_Gata3	44626	0.05997	2664	0.05869	2872	0.01655	6.57359E-57	56.18219762
JDP2_MA0656.1	JDP2	MA0656.1	C_FOSL1::JUN	21632	0.13078	3866	0.12908	3886	0.01663	2.27505E-46	45.64300938
Gli1_MA1990.1	Gli1	MA1990.1	C_Gli2	84932	0.09382	10773	0.09103	10736	0.01666	6.98695E-68	67.15571216
NEUROG2_MA0669.1	NEUROG2	MA0669.1	C_NEUROG2	32251	0.06815	2473	0.06661	2652	0.01676	1.49506E-52	51.82534139
Ptf1A_MA1620.1	Ptf1A	MA1620.1	C_Rbpjl	83855	0.07345	7299	0.07173	7544	0.01742	1.33263E-76	75.87529056
MYF6_MA0667.1	MYF6	MA0667.1	C_MYF6	38502	0.07544	3574	0.07445	3723	0.01757	1.43258E-60	59.84388228
SIX2_MA1119.1	SIX2	MA1119.1	C_SIX2	58804	0.07296	5290	0.0719	5465	0.01795	6.36613E-63	62.19612445
ATF3_MA0605.2	ATF3	MA0605.2	C_FOSL1::JUN	17023	0.14124	3287	0.13899	3287	0.01802	5.3704E-46	45.26999346
ZNF189_MA1725.1	ZNF189	MA1725.1	C_ZNF189	106706	0.09099	13329	0.08805	13278	0.01839	1.16316E-83	82.93436191
E2F4_MA0470.2	E2F4	MA0470.2	C_E2F4	7547	0.17226	2094	0.16064	2051	0.0187	3.51121E-31	30.45454258
KLF6_MA1517.1	KLF6	MA1517.1	C_KLF2	100681	0.21943	28425	0.20806	28390	0.01872	1.44615E-78	77.83978526
GATA5_MA0766.2	GATA5	MA0766.2	C_Gata3	32883	0.06338	2234	0.06219	2321	0.01926	2.24822E-59	58.64816168
HSF2_MA0770.1	HSF2	MA0770.1	C_HSF2	48146	0.07841	4583	0.07596	4800	0.01933	4.6426E-68	67.33323857
TFAP4ETV1_MA1966.1	TFAP4::ETV1	MA1966.1	C_ETV5::FIGLA	76801	0.13488	15469	0.1295	15229	0.01951	1.73496E-75	74.76071149
TFAP4_MA0691.1	TFAP4	MA0691.1	C_TFAP4	52385	0.08412	5984	0.0834	6143	0.02028	6.20418E-73	72.20731562
HAND2_MA1638.1	HAND2	MA1638.1	C_Neurod2	73362	0.07821	7471	0.0766	7551	0.02032	1.17697E-73	72.92923451
RREB1_MA0073.1	RREB1	MA0073.1	C_RREB1	163268	0.09806	21410	0.09495	21588	0.02033	1.77508E-92	91.75078234
ZNF274_MA1592.1	ZNF274	MA1592.1	C_ZNF274	49570	0.08323	5160	0.08072	5387	0.02065	3.65193E-71	70.43747784
SMAD5_MA1557.1	SMAD5	MA1557.1	C_SMAD3	12065	0.10275	1529	0.0964	1558	0.02092	3.63942E-43	42.43896742
Bhlha15_MA1472.2	Bhlha15	MA1472.2	C_Ascl2	63905	0.09468	8706	0.09249	8607	0.02161	4.65379E-74	73.3321928
KLF9_MA1107.2	KLF9	MA1107.2	C_KLF9	195783	0.1407	37315	0.13564	37435	0.02224	5.11417E-98	97.29122496
RELA_MA0107.1	RELA	MA0107.1	C_RELA	63530	0.1004	9426	0.0994	9679	0.02248	1.69599E-78	77.77057786
MEIS1_MA0498.2	MEIS1	MA0498.2	C_MEIS3	63187	0.07657	5876	0.07468	6073	0.02258	4.38858E-79	78.35767642
ZKSCAN1_MA1585.1	ZKSCAN1	MA1585.1	C_ZKSCAN1	35247	0.08558	3608	0.08135	3574	0.02354	3.35265E-66	65.4746119
ZNF343_MA1711.1	ZNF343	MA1711.1	C_ZNF343	52636	0.15492	12542	0.14798	12238	0.02359	2.78323E-75	74.55545035
MTF1_MA0863.1	MTF1	MA0863.1	C_MTF1	33909	0.11583	5518	0.11109	5444	0.02409	2.76296E-70	69.55862483
NEUROG2_MA1642.1	NEUROG2	MA1642.1	C_Neurod2	75241	0.07872	7582	0.07657	7577	0.0242	5.43192E-87	86.26504703
TP73_MA0861.1	TP73	MA0861.1	C_TP73	28657	0.07992	2579	0.07909	2788	0.02488	3.73056E-67	66.42822634
CREB3L4_MA1475.1	CREB3L4	MA1475.1	C_FOSL1::JUN	11985	0.19935	3352	0.19283	3280	0.0252	1.37239E-46	45.86252227
ATF7_MA0834.1	ATF7	MA0834.1	C_FOSL1::JUN	15519	0.14118	2960	0.13819	2978	0.02528	2.95951E-54	53.52877949
Tcf12_MA0521.2	Tcf12	MA0521.2	C_Ascl2	60474	0.09448	8234	0.09225	8139	0.02545	1.51166E-80	79.82054516
SREBF2_MA0596.1	SREBF2	MA0596.1	C_SREBF1	62180	0.08266	6500	0.08094	6540	0.02554	3.43382E-78	77.46422272
MYF5_MA1641.1	MYF5	MA1641.1	C_Ascl2	60477	0.09245	7985	0.09027	7883	0.02588	2.30087E-85	84.63810848
GCM2_MA0767.1	GCM2	MA0767.1	C_GCM2	22888	0.11236	3678	0.10667	3656	0.02594	9.05982E-60	59.04288037
CREM_MA0609.2	CREM	MA0609.2	C_FOSL1::JUN	20605	0.14633	4298	0.14314	4234	0.02641	2.40401E-58	57.61906308
ZNF418_MA1980.1	ZNF418	MA1980.1	C_ZNF418	96334	0.07548	9045	0.07369	9267	0.02642	1.21972E-93	92.91373915
JUNJUNB_MA1133.1	JUN::JUNB	MA1133.1	C_FOSL1::JUN	24519	0.12403	4193	0.12192	4110	0.0266	2.50383E-62	61.60139496
ZNF768_MA1731.1	ZNF768	MA1731.1	C_ZNF768	138994	0.09924	18973	0.09635	19059	0.02716	1.9164E-100	99.71751323
POU5F1_MA1115.1	POU5F1	MA1115.1	C_POU2F3	69116	0.06866	4794	0.06608	5294	0.02756	6.16409E-86	85.21013118
Nkx3-1_MA0124.2	Nkx3-1	MA0124.2	C_ISL2	37901	0.07268	3133	0.07041	3314	0.0279	6.18014E-78	77.20900147
POU2F3_MA0627.2	POU2F3	MA0627.2	C_POU2F3	70326	0.067	4532	0.06411	5011	0.02833	2.86967E-88	87.54216778
ZNF85_MA1720.1	ZNF85	MA1720.1	C_ZNF85	69598	0.08467	6207	0.07892	6372	0.02849	7.49955E-83	82.12496476
HSF1_MA0486.2	HSF1	MA0486.2	C_HSF2	42960	0.08386	4553	0.08001	4605	0.02969	1.86871E-84	83.72845732
FOSL2JUNB_MA1139.1	FOSL2::JUNB	MA1139.1	C_FOSL1::JUN	16725	0.13218	2970	0.12942	2943	0.02999	2.9519E-61	60.52989866
FOSBJUN_MA1127.1	FOSB::JUN	MA1127.1	C_FOSL1::JUN	22866	0.12451	3821	0.12236	3806	0.03004	6.4087E-70	69.19323009
FOS_MA1951.1	FOS	MA1951.1	C_FOSL1::JUN	19071	0.13432	3498	0.13148	3478	0.03011	2.0678E-65	64.68449163
Six3_MA0631.1	Six3	MA0631.1	C_Six3	28280	0.06156	1622	0.05875	1681	0.03035	3.59877E-73	72.44384537
Gfi1B_MA0483.1	Gfi1B	MA0483.1	C_Gfi1B	95193	0.07665	8347	0.07427	8523	0.03087	4.35734E-98	97.3607782
MYB_MA0100.3	MYB	MA0100.3	C_MYB	44663	0.08305	4564	0.07977	4742	0.03108	1.17217E-83	82.93100807
FOSBJUNB_MA1136.1	FOSB::JUNB	MA1136.1	C_FOSL1::JUN	16164	0.13475	2911	0.13168	2917	0.03157	4.02984E-65	64.39471214
HSF4_MA0771.1	HSF4	MA0771.1	C_HSF2	42937	0.08894	4921	0.08486	4958	0.03159	7.96304E-80	79.09892109
REL_MA0101.1	REL	MA0101.1	C_RELA	47523	0.10776	7624	0.10689	7856	0.03192	1.55491E-81	80.80829537
Nkx3-2_MA0122.3	Nkx3-2	MA0122.3	C_ISL2	43265	0.06556	2785	0.06282	3028	0.03204	7.0424E-76	75.15227929
PBX3_MA1114.1	PBX3	MA1114.1	C_PBX3	90729	0.09458	11298	0.09281	11504	0.03212	6.11261E-96	95.21377352
ETV2HOXB13_MA1943.1	ETV2::HOXB13	MA1943.1	C_ETV2::HOXB13	23084	0.08672	2376	0.0821	2392	0.03226	2.07387E-68	67.68321874
PKNOX1_MA0782.2	PKNOX1	MA0782.2	C_PBX3	77991	0.08591	8467	0.08429	8688	0.03313	1.9423E-99	98.71167393
Tcf21_MA0832.1	Tcf21	MA0832.1	C_MSC	42583	0.08378	4790	0.08159	4803	0.03379	9.96644E-83	82.00145998
FOSL1JUN_MA1129.1	FOSL1::JUN	MA1129.1	C_FOSL1::JUN	13732	0.13895	2607	0.13607	2593	0.03383	4.70462E-62	61.32747499
ZIM3_MA1709.1	ZIM3	MA1709.1	C_ZIM3	130958	0.06591	10031	0.0637	10337	0.03405	8.0062E-108	107.0965746
Ptf1A_MA1619.1	Ptf1A	MA1619.1	C_Ascl2	57894	0.09407	7813	0.09139	7668	0.03449	9.45326E-89	88.02441835
Mafg_MA0659.3	Mafg	MA0659.3	C_MAFK	94633	0.09147	12033	0.09104	12214	0.03572	1.6559E-100	99.78095581
OSR2_MA1646.1	OSR2	MA1646.1	C_OSR2	92941	0.09747	11836	0.09228	11809	0.03583	8.2832E-105	104.0818034
DMRT3_MA0610.1	DMRT3	MA0610.1	C_DMRTA1	31582	0.06297	1794	0.0594	1905	0.03591	3.5752E-83	82.4466999
E2F2_MA0864.2	E2F2	MA0864.2	C_E2F4	9094	0.15548	2269	0.14481	2200	0.03608	1.58266E-59	58.80061186
TWIST1_MA1123.2	TWIST1	MA1123.2	C_TWIST1	72770	0.07466	6732	0.07245	6842	0.03665	6.6422E-101	100.177685
POU3F4_MA0789.1	POU3F4	MA0789.1	C_POU1F1	51570	0.06263	3103	0.06136	3524	0.03752	4.39839E-95	94.35670645
FOSJUN_MA1126.1	FOS::JUN	MA1126.1	C_FOSL1::JUN	28639	0.10431	3946	0.10201	3913	0.03858	3.61571E-85	84.44180697
Creb5_MA0840.1	Creb5	MA0840.1	C_FOSL1::JUN	21983	0.12703	3773	0.12323	3695	0.03859	1.10048E-78	77.95841857
NKX2-5_MA0063.2	NKX2-5	MA0063.2	C_NKX2-5	45717	0.07204	3814	0.06922	3872	0.03863	1.81719E-92	91.7406008
OSR1_MA1542.1	OSR1	MA1542.1	C_OSR1	32099	0.09626	3890	0.09074	3816	0.04065	2.18716E-87	86.66011927
SREBF1_MA0595.1	SREBF1	MA0595.1	C_SREBF1	64920	0.0872	7242	0.0848	7249	0.0409	5.2173E-106	105.2825522
GATA4_MA0482.2	GATA4	MA0482.2	C_Gata3	55098	0.06519	3768	0.06243	3869	0.04095	1.4111E-101	100.8504381
ONECUT2_MA0756.2	ONECUT2	MA0756.2	C_ONECUT1	8060	0.07139	486	0.06507	519	0.04162	1.83704E-55	54.73588168
CREB1_MA0018.4	CREB1	MA0018.4	C_FOSL1::JUN	61946	0.09196	7231	0.08883	7171	0.04206	1.7504E-102	101.7568587
ZNF684_MA1600.1	ZNF684	MA1600.1	C_ZNF684	86748	0.10231	12412	0.09741	11822	0.04259	1.8533E-111	110.7320531
DMRTA2_MA1478.1	DMRTA2	MA1478.1	C_DMRTA1	36169	0.06858	2345	0.06404	2503	0.04289	3.54908E-88	87.44988465
DMRTA1_MA1707.1	DMRTA1	MA1707.1	C_DMRTA1	38685	0.06252	2307	0.05929	2438	0.04308	1.09909E-89	88.95896743
ZKSCAN5_MA1652.1	ZKSCAN5	MA1652.1	C_ZKSCAN5	184740	0.10239	26943	0.09811	25479	0.04465	8.2326E-126	125.0844619
TBP_MA0108.2	TBP	MA0108.2	C_TBP	32982	0.08012	2743	0.07426	2814	0.04492	1.25043E-91	90.90294169
Atf1_MA0604.1	Atf1	MA0604.1	C_Atf1	9355	0.18549	2403	0.17644	2327	0.04703	5.83183E-64	63.23419492
FOSL2JUN_MA1131.1	FOSL2::JUN	MA1131.1	C_FOSL1::JUN	28571	0.123	4736	0.11885	4598	0.04818	3.2538E-91	90.48760956
CTCF_MA1929.1	CTCF	MA1929.1	C_CTCF	113930	0.15522	28521	0.14656	27705	0.04844	2.588E-122	121.5870436
ZBTB18_MA0698.1	ZBTB18	MA0698.1	C_ZBTB18	80893	0.0722	7036	0.06971	7034	0.04863	1.1637E-117	116.9341533
Sox1_MA0870.1	Sox1	MA0870.1	C_SOX21	40551	0.09493	3908	0.0844	3976	0.04874	6.16141E-98	97.21031965
CTCF_MA1930.1	CTCF	MA1930.1	C_CTCF	105399	0.15144	25619	0.14297	24951	0.04921	1.8125E-118	117.7417337
SMAD3_MA0795.1	SMAD3	MA0795.1	C_SMAD3	18631	0.10251	2130	0.09235	2106	0.05022	1.51231E-89	88.82035996
RELB_MA1117.1	RELB	MA1117.1	C_RELB	50721	0.0997	7311	0.09613	7162	0.05166	3.6764E-109	108.4345784
JUND_MA0492.1	JUND	MA0492.1	C_FOSL1::JUN	54367	0.0912	6286	0.08854	6222	0.0517	2.0691E-115	114.684211
TBXT_MA0009.2	TBXT	MA0009.2	C_TBXT	21874	0.06907	1769	0.06698	1833	0.05183	2.66683E-91	90.57400426
MAFK_MA0496.3	MAFK	MA0496.3	C_MAFK	108791	0.08927	13528	0.08873	13560	0.05235	6.6911E-123	122.174502
TAL1TCF3_MA0091.1	TAL1::TCF3	MA0091.1	C_TAL1::TCF3	46967	0.07574	4457	0.07286	4449	0.05248	3.3883E-107	106.4700132
ATOH7_MA1468.1	ATOH7	MA1468.1	C_Atoh1	33029	0.06848	2536	0.06594	2545	0.05352	1.2971E-103	102.8870404
TBX19_MA0804.1	TBX19	MA0804.1	C_TBXT	21131	0.06611	1599	0.06398	1615	0.05434	8.67025E-95	94.06196819
MSANTD3_MA1523.1	MSANTD3	MA1523.1	C_MSANTD3	62079	0.09085	7485	0.08721	7517	0.05532	2.0392E-110	109.6905374
DMRTC2_MA1479.1	DMRTC2	MA1479.1	C_DMRTA1	40506	0.07157	2709	0.06553	2803	0.05586	2.5292E-109	108.5970212
DUX4_MA0468.1	DUX4	MA0468.1	C_DUX4	58374	0.11012	7102	0.09357	6543	0.05732	4.4522E-117	116.3514302
ZNF382_MA1594.1	ZNF382	MA1594.1	C_ZNF382	48604	0.07847	4645	0.07506	4599	0.05819	1.2581E-112	111.9002882
FOSL1JUND_MA1143.1	FOSL1::JUND	MA1143.1	C_FOSL1::JUND	21492	0.12281	3491	0.11879	3483	0.05856	5.36552E-96	95.27038823
FOSL2JUND_MA1145.1	FOSL2::JUND	MA1145.1	C_FOSL1::JUN	26610	0.12784	4563	0.12257	4413	0.05994	5.29086E-97	96.27647361
Bach1Mafk_MA0591.1	Bach1::Mafk	MA0591.1	C_MAFK	75450	0.10689	12188	0.10592	11990	0.06111	1.2345E-126	125.908492
Ptf1a_MA1618.1	Ptf1a	MA1618.1	C_Neurod2	69316	0.0728	6129	0.06948	5936	0.06125	7.1475E-121	120.1458485
PRDM1_MA0508.3	PRDM1	MA0508.3	C_PRDM1	123487	0.07975	12330	0.0762	12382	0.06197	1.3812E-129	128.8597332
Gmeb1_MA0615.1	Gmeb1	MA0615.1	C_Gmeb1	4871	0.16275	1125	0.15412	1081	0.06272	4.87092E-69	68.31238868
TBX5_MA0807.1	TBX5	MA0807.1	C_TBX1	72971	0.07589	6652	0.07289	6478	0.0634	5.2625E-125	124.2788061
JUN_MA0488.1	JUN	MA0488.1	C_FOSL1::JUN	65000	0.089	7413	0.086	7270	0.06416	2.9865E-119	118.5248398
ETV5FOXO1_MA1947.1	ETV5::FOXO1	MA1947.1	C_ERF::FOXI1	79347	0.08604	9453	0.0819	8952	0.06454	1.6326E-124	123.7871255
Tbx6_MA1567.2	Tbx6	MA1567.2	C_TBX1	81759	0.07996	8212	0.07679	8079	0.06463	1.8103E-128	127.7422527
OVOL2_MA1545.1	OVOL2	MA1545.1	C_OVOL1	4653	0.13795	914	0.12996	882	0.06498	5.09884E-65	64.29252886
SPDEF_MA0686.1	SPDEF	MA0686.1	C_SPDEF	21574	0.15725	4765	0.14746	4486	0.06659	3.7426E-99	98.42682466
TBX18_MA1565.1	TBX18	MA1565.1	C_TBX1	86444	0.08235	8872	0.07895	8778	0.06677	1.408E-128	127.8513823
ZNF784_MA1717.1	ZNF784	MA1717.1	C_ZNF784	20884	0.08898	2397	0.08383	2358	0.06732	4.10384E-98	97.38680912
TEF_MA0843.1	TEF	MA0843.1	C_DBP	19363	0.09086	2103	0.08453	2035	0.06855	2.59954E-94	93.58510418
MAFNFE2_MA0501.1	MAF::NFE2	MA0501.1	C_MAFG::NFE2L1	76781	0.08932	9683	0.0881	9666	0.07094	2.0678E-131	130.6844876
TCF21_MA1568.1	TCF21	MA1568.1	C_TCF21	22391	0.07929	2246	0.07528	2222	0.07115	2.5927E-99	98.58625488
Atoh1_MA0461.2	Atoh1	MA0461.2	C_Atoh1	23719	0.06524	1705	0.06177	1685	0.07151	9.5547E-106	105.0197838
NKX2-2_MA1645.1	NKX2-2	MA1645.1	C_NKX2-2	78459	0.0886	9446	0.08255	8714	0.07216	2.4497E-129	128.6108958
ELK3_MA0759.2	ELK3	MA0759.2	C_ETS1	20085	0.29476	8254	0.27801	7944	0.07272	2.33838E-98	97.63108542
ETV2DRGX_MA1940.1	ETV2::DRGX	MA1940.1	C_ETV5::DRGX	31105	0.08882	3458	0.08279	3252	0.07374	4.8532E-112	111.3139749
TFAP4_MA1570.1	TFAP4	MA1570.1	C_TFAP4	24648	0.06562	1784	0.06342	1831	0.07437	1.3595E-104	103.8666077
Nfatc2_MA0152.2	Nfatc2	MA0152.2	C_Nfatc2	115905	0.09054	13385	0.08024	11984	0.0759	2.2314E-138	137.6514148
DBP_MA0639.1	DBP	MA0639.1	C_DBP	19471	0.09268	2266	0.08742	2172	0.0763	2.3395E-102	101.6308712
ZSCAN4_MA1155.1	ZSCAN4	MA1155.1	C_ZSCAN4	92894	0.07717	8622	0.07404	8790	0.0769	6.9936E-138	137.1553007
Nfe2l2_MA0150.2	Nfe2l2	MA0150.2	C_MAFG::NFE2L1	76445	0.09287	10266	0.09181	10197	0.0782	3.382E-129	128.4708233
OLIG3_MA0827.1	OLIG3	MA0827.1	C_Atoh1	22131	0.0609	1281	0.05699	1286	0.07949	1.0188E-109	108.9919035
SRF_MA0083.3	SRF	MA0083.3	C_SRF	20683	0.07407	1735	0.07006	1705	0.07985	1.6099E-106	105.793207
NEUROG1_MA0623.2	NEUROG1	MA0623.2	C_Atoh1	18686	0.06237	1156	0.05968	1223	0.08006	3.4137E-107	106.4667802
MAFGNFE2L1_MA0089.2	MAFG::NFE2L1	MA0089.2	C_MAFG::NFE2L1	76536	0.09134	10080	0.09017	10055	0.0811	4.3913E-130	129.3574105
ZSCAN29_MA1602.1	ZSCAN29	MA1602.1	C_ZSCAN29	20439	0.10135	2809	0.09451	2694	0.08123	3.5949E-106	105.4443117
GMEB2_MA0862.1	GMEB2	MA0862.1	C_GMEB2	3467	0.13417	661	0.12595	610	0.08413	2.344E-67	66.63004205
TBX1_MA0805.1	TBX1	MA0805.1	C_TBX1	53968	0.07803	5175	0.07438	5009	0.08614	1.8303E-132	131.7374803
ZBED1_MA0749.1	ZBED1	MA0749.1	C_ZBED1	3564	0.13621	659	0.12662	632	0.08824	1.52332E-80	79.81720926
TBX15_MA0803.1	TBX15	MA0803.1	C_TBX1	52766	0.07966	5170	0.07551	4991	0.08883	1.3696E-129	128.8634118
TBX4_MA0806.1	TBX4	MA0806.1	C_TBX1	52766	0.07966	5170	0.07551	4991	0.08884	1.3545E-129	128.8682086
TBX21_MA0690.2	TBX21	MA0690.2	C_TBX1	55596	0.07418	4883	0.0706	4745	0.08902	8.0324E-134	133.0951523
TBX3_MA1566.2	TBX3	MA1566.2	C_TBX1	51962	0.07581	4766	0.07204	4628	0.09004	6.6705E-133	132.1758444
BHLHE23_MA0817.1	BHLHE23	MA0817.1	C_Atoh1	19994	0.05822	1049	0.05434	1064	0.09008	3.1615E-108	107.500108
ZBTB32_MA1580.1	ZBTB32	MA1580.1	C_ZBTB32	42836	0.09895	3986	0.08784	3984	0.09019	2.7328E-126	125.5633881
ERFFOXO1_MA1936.1	ERF::FOXO1	MA1936.1	C_ERF::FOXO1	86117	0.09217	11237	0.08657	10293	0.09021	8.9848E-141	140.0464899
TBX20_MA0689.1	TBX20	MA0689.1	C_TBX1	57162	0.07346	4873	0.06916	4683	0.09152	1.4063E-131	130.851907
ZNF8_MA1718.1	ZNF8	MA1718.1	C_ZNF8	41769	0.06261	2365	0.05747	2309	0.09221	1.1451E-128	127.9411632
ZNF140_MA1589.1	ZNF140	MA1589.1	C_ZNF140	79889	0.09844	10790	0.08967	9705	0.09247	2.4638E-145	144.6083953
MGA_MA0801.1	MGA	MA0801.1	C_TBX1	58834	0.07592	5321	0.07241	5132	0.09295	3.6634E-131	130.436119
TBR1_MA0802.1	TBR1	MA0802.1	C_TBX1	55643	0.07118	4654	0.06756	4489	0.09314	1.1591E-133	132.9358801
OLIG2_MA0678.1	OLIG2	MA0678.1	C_Atoh1	19544	0.05934	1055	0.05511	1054	0.09372	8.6501E-114	113.0629789
TBX2_MA0688.1	TBX2	MA0688.1	C_TBX1	50742	0.07313	4478	0.0693	4305	0.09489	2.4525E-134	133.6103842
OLIG1_MA0826.1	OLIG1	MA0826.1	C_Atoh1	17678	0.05968	933	0.05509	948	0.09783	5.388E-119	118.268571
ELK1SREBF2_MA1933.1	ELK1::SREBF2	MA1933.1	C_ELK1::SREBF2	25822	0.17183	6430	0.16078	6028	0.09868	2.6142E-119	118.5826671
EOMES_MA0800.1	EOMES	MA0800.1	C_TBX1	51407	0.07151	4329	0.06787	4148	0.09892	4.7825E-132	131.3203423
CTCF_MA0139.1	CTCF	MA0139.1	C_CTCF	111630	0.17011	31079	0.15801	29875	0.09901	2.454E-153	152.6101239
NFIL3_MA0025.2	NFIL3	MA0025.2	C_DBP	45495	0.07731	3991	0.07184	3916	0.09965	3.5747E-136	135.4467573
BHLHA15_MA0607.2	BHLHA15	MA0607.2	C_Atoh1	16091	0.06724	1177	0.0625	1168	0.10172	4.0416E-115	114.3934456
ZNF410_MA0752.1	ZNF410	MA0752.1	C_ZNF410	39323	0.08789	4218	0.07673	3604	0.10325	1.0135E-131	130.994189
ERFHOXB13_MA1937.1	ERF::HOXB13	MA1937.1	C_ERF::HOXB13	33904	0.09013	3977	0.083	3532	0.10583	9.0009E-130	129.0457133
Ddit3Cebpa_MA0019.1	Ddit3::Cebpa	MA0019.1	C_Ddit3::Cebpa	39403	0.0858	4006	0.07863	3846	0.10616	1.5555E-132	131.808124
FOXO1ELF1_MA1953.1	FOXO1::ELF1	MA1953.1	C_ERF::FOXI1	94623	0.08243	10758	0.07668	9605	0.1101	4.0915E-156	155.3881137
FLI1DRGX_MA1949.1	FLI1::DRGX	MA1949.1	C_ETV5::DRGX	31410	0.09906	4136	0.09123	3772	0.11172	3.8867E-126	125.4104144
ZBTB7A_MA0750.2	ZBTB7A	MA0750.2	C_ETS1	68406	0.18904	19273	0.17585	17856	0.11224	5.7231E-150	149.2423663
NFE2_MA0841.1	NFE2	MA0841.1	C_FOSL1	49621	0.09329	6967	0.09193	6833	0.1141	3.7225E-141	140.4291596
FOSL2_MA0478.1	FOSL2	MA0478.1	C_FOSL1	90560	0.09595	12895	0.09405	12497	0.11587	4.5886E-156	155.3383211
ELK1HOXA1_MA1931.1	ELK1::HOXA1	MA1931.1	C_ELK1::HOXA1	27307	0.15465	5813	0.14314	5437	0.11592	1.7288E-133	132.762255
ETV5HOXA2_MA1948.1	ETV5::HOXA2	MA1948.1	C_ETV5::HOXA2	30320	0.09739	3866	0.08887	3441	0.11612	3.7103E-138	137.4305912
Stat2_MA1623.1	Stat2	MA1623.1	C_Stat2	211916	0.0687	17239	0.06302	16098	0.11794	1.1477E-177	176.9401713
ZBED2_MA1971.1	ZBED2	MA1971.1	C_ZBED2	14559	0.1406	2988	0.12834	2807	0.1181	4.6825E-115	114.3295233
ETV5DRGX_MA1944.1	ETV5::DRGX	MA1944.1	C_ETV5::DRGX	46406	0.09655	5994	0.08812	5327	0.12678	1.9414E-146	145.7118803
BHLHE22_MA0818.2	BHLHE22	MA0818.2	C_Atoh1	13435	0.06109	754	0.05599	755	0.12694	2.3295E-119	118.6327454
RUNX3_MA0684.2	RUNX3	MA0684.2	C_RUNX3	66194	0.07891	6369	0.07242	5915	0.12869	2.4568E-151	150.6096363
ETV5_MA0765.3	ETV5	MA0765.3	C_ETS1	20384	0.25735	7394	0.24107	6923	0.13009	2.2499E-129	128.6478429
FOSL1JUND_MA1142.1	FOSL1::JUND	MA1142.1	C_FOSL1	65854	0.09926	10066	0.09768	9784	0.13178	7.3808E-150	149.1318947
FOXO1ELK3_MA1955.1	FOXO1::ELK3	MA1955.1	C_ERF::FOXI1	73892	0.08889	9316	0.0817	8152	0.1318	6.8054E-156	155.1671459
ETV4_MA0764.3	ETV4	MA0764.3	C_ETS1	21994	0.25992	8101	0.24332	7570	0.13328	1.3848E-130	129.8585998
HLF_MA0043.3	HLF	MA0043.3	C_DBP	41300	0.08102	4136	0.07491	3818	0.13485	2.1078E-145	144.6761607
BACH2_MA1101.2	BACH2	MA1101.2	C_FOSL1	49364	0.09419	7080	0.09242	6790	0.1376	2.358E-150	149.6274476
HOXD12ELK1_MA1958.1	HOXD12::ELK1	MA1958.1	C_ELK1::HOXB13	34916	0.08577	3982	0.07844	3491	0.1378	3.6028E-139	138.4433631
ETV3_MA0763.1	ETV3	MA0763.1	C_ETS1	23290	0.19576	6389	0.18235	5898	0.13875	8.5817E-134	133.0664271
FOS_MA0476.1	FOS	MA0476.1	C_FOSL1	75351	0.10167	12017	0.10001	11578	0.13924	3.493E-162	161.4568059
JUND_MA0491.2	JUND	MA0491.2	C_FOSL1	67469	0.10026	10565	0.09851	10111	0.14025	2.9695E-157	156.5273122
Runx1_MA0002.2	Runx1	MA0002.2	C_Bcl11B	105137	0.08507	12218	0.07841	10871	0.14108	7.7632E-165	164.1099605
ELK1_MA0028.2	ELK1	MA0028.2	C_ETS1	22208	0.24927	7817	0.23266	7267	0.1417	3.7911E-131	130.4212377
FOSL1JUNB_MA1137.1	FOSL1::JUNB	MA1137.1	C_FOSL1	65509	0.10243	10472	0.10052	10035	0.14193	8.1055E-163	162.091218
BATF3_MA0835.2	BATF3	MA0835.2	C_FOSL1	83097	0.09704	12465	0.09489	11889	0.14269	4.3499E-168	167.3615249
ZNF211_MA1974.1	ZNF211	MA1974.1	C_ZNF211	39147	0.09235	2700	0.07822	2650	0.14291	1.283E-142	141.8917718
Ikzf3_MA1992.1	Ikzf3	MA1992.1	C_Erg	165871	0.11305	28454	0.10381	24787	0.14331	8.8909E-179	178.0510566
Atf3_MA1988.1	Atf3	MA1988.1	C_FOSL1	79295	0.10084	12579	0.09873	11948	0.14563	2.2472E-165	164.648354
JUNB_MA0490.2	JUNB	MA0490.2	C_FOSL1	70487	0.09946	10964	0.09745	10490	0.14829	5.7294E-163	162.241894
FOXO1FLI1_MA1956.1	FOXO1::FLI1	MA1956.1	C_ERF::FOXI1	86938	0.0844	10130	0.07641	8704	0.149	3.7984E-169	168.4204023
JDP2_MA0655.1	JDP2	MA0655.1	C_FOSL1	51378	0.09527	7475	0.09285	7104	0.14973	1.115E-157	156.952722
BNC2_MA1928.1	BNC2	MA1928.1	C_FOSL1	74156	0.10278	11998	0.10038	11356	0.14993	2.9329E-160	159.5327002
FOSL1_MA0477.2	FOSL1	MA0477.2	C_FOSL1	72292	0.10259	11749	0.10065	11215	0.15064	6.3832E-169	168.1949621
BATFJUN_MA0462.2	BATF::JUN	MA0462.2	C_FOSL1	78462	0.09927	12166	0.09687	11534	0.15127	1.1008E-159	158.9583011
FOSL1JUN_MA1128.1	FOSL1::JUN	MA1128.1	C_FOSL1	70352	0.10509	11648	0.10285	11100	0.15198	5.8241E-161	160.2347681
BATF_MA1634.1	BATF	MA1634.1	C_FOSL1	77695	0.09953	12101	0.09712	11465	0.15207	2.7911E-160	159.5542253
FLI1FOXI1_MA1950.1	FLI1::FOXI1	MA1950.1	C_ERF::FOXI1	92354	0.09082	11903	0.08192	10020	0.15254	2.1595E-170	169.6656459
Jun_MA0489.2	Jun	MA0489.2	C_FOSL1	75599	0.10239	12215	0.10015	11601	0.15341	9.1745E-161	160.0374182
FOSJUND_MA1141.1	FOS::JUND	MA1141.1	C_FOSL1	70812	0.10605	11875	0.10387	11318	0.15358	8.087E-158	157.0922112
FOSL2JUNB_MA1138.1	FOSL2::JUNB	MA1138.1	C_FOSL1	62731	0.10329	10159	0.10107	9736	0.15366	1.5141E-159	158.8198344
FOSJUN_MA0099.3	FOS::JUN	MA0099.3	C_FOSL1	61766	0.10635	10397	0.10416	9893	0.1551	7.7554E-161	160.1103936
ATF4_MA0833.2	ATF4	MA0833.2	C_CEBPG	56844	0.07921	5234	0.07152	4712	0.15561	3.0851E-157	156.5107263
BACH1_MA1633.2	BACH1	MA1633.2	C_FOSL1	68788	0.10292	11000	0.10015	10429	0.15569	2.3793E-163	162.6235589
Bcl11B_MA1989.1	Bcl11B	MA1989.1	C_Bcl11B	92038	0.07663	8851	0.06951	7823	0.15588	1.7222E-169	168.7639233
FOSL2JUND_MA1144.1	FOSL2::JUND	MA1144.1	C_FOSL1	61816	0.10428	10125	0.1019	9655	0.15729	7.5998E-166	165.1191953
FLI1_MA0475.2	FLI1	MA0475.2	C_ETS1	27459	0.19859	7838	0.18444	7184	0.15729	2.6869E-143	142.5707435
FOSL2JUN_MA1130.1	FOSL2::JUN	MA1130.1	C_FOSL1	64576	0.10627	10869	0.10391	10321	0.15824	4.609E-161	160.3363939
HOXB2ELK1_MA1957.1	HOXB2::ELK1	MA1957.1	C_HOXB2::ELK1	27668	0.13495	5212	0.12316	4632	0.15857	5.8769E-147	146.2308492
FOSJUNB_MA1134.1	FOS::JUNB	MA1134.1	C_FOSL1	61310	0.10514	10227	0.10291	9718	0.15898	2.8883E-158	157.5393509
ETV5FOXI1_MA1946.1	ETV5::FOXI1	MA1946.1	C_ERF::FOXI1	71517	0.09696	10064	0.08818	8654	0.15949	4.2708E-164	163.3694864
FOSBJUNB_MA1135.1	FOSB::JUNB	MA1135.1	C_FOSL1	62879	0.10396	10280	0.10142	9778	0.16043	2.3748E-159	158.6243751
JUNJUNB_MA1132.1	JUN::JUNB	MA1132.1	C_FOSL1	53828	0.10506	8728	0.10194	8287	0.16274	3.9587E-157	156.4024424
ETS2_MA1484.1	ETS2	MA1484.1	C_ETS1	31186	0.189	8678	0.17386	7807	0.16346	5.8748E-147	146.2310043
FEV_MA0156.3	FEV	MA0156.3	C_ETS1	24281	0.22462	7803	0.20805	7185	0.16383	4.3447E-139	138.3620391
ELK1HOXB13_MA1932.1	ELK1::HOXB13	MA1932.1	C_ELK1::HOXB13	24400	0.12538	4336	0.11461	3771	0.1655	2.4244E-139	138.6153953
IKZF1_MA1508.1	IKZF1	MA1508.1	C_FOXJ2::ELF1	166777	0.09352	21853	0.08347	18624	0.17081	2.6538E-186	185.5761254
FOXO1ELK1_MA1954.1	FOXO1::ELK1	MA1954.1	C_ERF::FOXI1	102967	0.09143	13386	0.08209	11282	0.17173	6.807E-170	169.1670456
ETV1_MA0761.2	ETV1	MA0761.2	C_Erg	151436	0.10562	24046	0.09527	20180	0.18032	5.1388E-182	181.2891406
ETS1_MA0098.3	ETS1	MA0098.3	C_ETS1	36159	0.17582	9191	0.161	8154	0.18053	6.0534E-157	156.2180015
ETV2FOXI1_MA1942.1	ETV2::FOXI1	MA1942.1	C_ERF::FOXI1	92917	0.10072	13870	0.0902	11480	0.18157	7.6254E-175	174.1177347
CEBPG_MA1636.1	CEBPG	MA1636.1	C_CEBPG	62615	0.08312	5947	0.07306	5257	0.1838	3.8686E-166	165.4124456
ELF1_MA0473.3	ELF1	MA0473.3	C_Erg	151735	0.11076	24971	0.09973	21176	0.18414	7.4845E-189	188.1258381
Irf1_MA0050.3	Irf1	MA0050.3	C_Irf1	158974	0.07223	13816	0.06368	12122	0.18833	1.6252E-186	185.7890927
Erg_MA0474.3	Erg	MA0474.3	C_Erg	153646	0.10847	25238	0.09747	21132	0.1884	7.5308E-187	186.1231573
ELK4_MA0076.2	ELK4	MA0076.2	C_ETS1	56574	0.19291	16514	0.17582	14564	0.19552	4.0317E-167	166.3945127
GABPA_MA0062.3	GABPA	MA0062.3	C_Erg	151016	0.10683	24259	0.09564	20169	0.19577	5.8111E-187	186.2357449
STAT1STAT2_MA0517.1	STAT1::STAT2	MA0517.1	C_STAT1::STAT2	165036	0.07807	16768	0.06887	14400	0.19809	3.643E-193	192.4385416
ERF_MA0760.1	ERF	MA0760.1	C_ETS1	33691	0.16282	8024	0.14803	7004	0.19902	4.0405E-162	161.393566
FOXJ2ELF1_MA1952.1	FOXJ2::ELF1	MA1952.1	C_FOXJ2::ELF1	97262	0.0932	12526	0.08213	10291	0.19987	5.6539E-179	178.2476492
ELF3_MA0640.2	ELF3	MA0640.2	C_Erg	167483	0.10914	26702	0.09691	22255	0.2004	4.2702E-196	195.3695486
Elf5_MA0136.3	Elf5	MA0136.3	C_Elf5	164690	0.10302	24189	0.09041	19951	0.20249	5.8056E-196	195.2361508
CEBPA_MA0102.4	CEBPA	MA0102.4	C_CEBPA	57419	0.07318	5113	0.06551	4504	0.20426	1.9103E-172	171.7188954
ETV2_MA0762.1	ETV2	MA0762.1	C_ETS1	41980	0.14504	8520	0.12725	7350	0.20864	1.1725E-158	157.9308687
IRF7_MA0772.1	IRF7	MA0772.1	C_Irf1	84418	0.07613	7871	0.06614	6871	0.21153	1.4537E-188	187.8375139
IRF6_MA1509.1	IRF6	MA1509.1	C_IRF6	14879	0.1175	2554	0.10501	2297	0.21348	8.3097E-145	144.0804122
ELF4_MA0641.1	ELF4	MA0641.1	C_Erg	41827	0.1686	10275	0.15185	8962	0.21397	1.0496E-163	162.9789841
ERFFOXI1_MA1935.1	ERF::FOXI1	MA1935.1	C_ERF::FOXI1	88410	0.10316	13388	0.09091	10864	0.21537	1.7147E-178	177.7658172
CEBPD_MA0836.2	CEBPD	MA0836.2	C_CEBPA	51745	0.07766	5126	0.06981	4485	0.21868	2.8215E-166	165.5495149
ELF2_MA1483.2	ELF2	MA1483.2	C_Erg	47326	0.15246	10463	0.13713	9034	0.21879	2.8952E-165	164.5383243
IRF3_MA1418.1	IRF3	MA1418.1	C_IRF3	94504	0.08785	11352	0.07606	9530	0.22595	1.4672E-184	183.8335055
RUNX2_MA0511.2	RUNX2	MA0511.2	C_Bcl11B	34561	0.09536	4691	0.08478	3999	0.22779	1.2778E-160	159.8935215
Spi1_MA0080.6	Spi1	MA0080.6	C_Spi1	222532	0.09683	30985	0.08484	24970	0.23871	1.5065E-205	204.8220249
IRF5_MA1420.1	IRF5	MA1420.1	C_IRF5	31250	0.09792	4224	0.08588	3709	0.24857	1.825E-165	164.7387361
IRF2_MA0051.1	IRF2	MA0051.1	C_IRF2	68448	0.08671	7814	0.07433	6600	0.25357	2.2027E-180	179.6570406
EHF_MA0598.3	EHF	MA0598.3	C_Erg	149426	0.11565	25035	0.09915	19834	0.26808	3.279E-202	201.4842637
SPIB_MA0081.2	SPIB	MA0081.2	C_Spi1	190529	0.09964	27894	0.08596	21642	0.27372	2.4766E-207	206.6061486
SPIC_MA0687.1	SPIC	MA0687.1	C_SPIC	99399	0.08982	12498	0.07562	9420	0.28538	3.8113E-197	196.4189247
ETV7_MA1708.1	ETV7	MA1708.1	C_Erg	68990	0.15172	15460	0.13227	12663	0.28811	1.0728E-190	189.9694653
ETV6_MA0645.1	ETV6	MA0645.1	C_Erg	55738	0.16633	14067	0.14462	11384	0.33098	6.3492E-190	189.1972812
CEBPG_MA0838.1	CEBPG	MA0838.1	C_CEBPA	19017	0.09903	2771	0.0869	2276	0.33902	3.1007E-169	168.5085441
IRF9_MA0653.1	IRF9	MA0653.1	C_Irf1	56628	0.08796	6872	0.07302	5369	0.34219	3.3711E-191	190.4722246
IRF8_MA0652.1	IRF8	MA0652.1	C_Irf1	45643	0.09888	6462	0.08142	5030	0.38301	6.2347E-198	197.2051817
IRF4_MA1419.1	IRF4	MA1419.1	C_Irf1	38686	0.09662	5343	0.07931	4115	0.38888	2.6965E-182	181.5692062
CEBPE_MA0837.2	CEBPE	MA0837.2	C_CEBPA	12971	0.09972	1940	0.08548	1514	0.39036	4.3033E-164	163.3661982
CEBPB_MA0466.3	CEBPB	MA0466.3	C_CEBPA	11289	0.10315	1786	0.0887	1385	0.39883	1.4665E-164	163.8337217
