# Supplementary material for: Genomic and epigenomic integrative subtypes of renal cell carcinoma in a Japanese cohort
Source: Nat Commun. 2023 Dec 16;14:8383. doi: 10.1038/s41467-023-44159-1 (PMC10725467; doi:10.1038/s41467-023-44159-1)
Supplement: Supplementary file 6 — Source Data [file 41467_2023_44159_MOESM6_ESM.zip › Source_Data/Figure6c.txt]

ID	sex	histology	GRHL2
KI001	Male	ccRCC	0.01676729
KI002	Male	ccRCC	0.051497397
KI003	Male	ccRCC	2.011974311
KI004	Female	ccRCC	0
KI005	Male	ccRCC	0.008681931
KI006	Male	ccRCC	0
KI007	Male	ccRCC	0.008459638
KI008	Male	ccRCC	0
KI009	Male	ccRCC	0
KI010	Male	ccRCC	0.034331239
KI011	Male	ccRCC	0.610753914
KI012	Female	ChRCC	3.18109253
KI013	Male	ccRCC	0
KI014	Male	ccRCC	0.009301303
KI015	Female	ccRCC	0
KI016	Male	ccRCC	0.010897254
KI017	Male	ccRCC	0
KI018	Female	ccRCC	0.054070497
KI019	Male	ccRCC	0.025873605
KI020	Female	ccRCC	0
KI021	Male	ccRCC	0.008525613
KI022	Male	ccRCC	0.009381573
KI023	Female	TFE3	0
KI024	Male	ccRCC	0.370181024
KI025	Female	ccRCC	0
KI026	Male	ccRCC	0
KI027	Male	ccRCC	0.011332468
KI028	Male	ccRCC	0.010623747
KI029	Female	ccRCC	0.020739001
KI030	Male	ccRCC	0.021985648
KI031	Male	TFE3	0
KI032	Male	ccRCC	0.043956173
KI033	Female	ccRCC	0
KI034	Male	ccRCC	0.047968272
KI035	Male	ccRCC	0
KI036	Male	PRCC	0.020714825
KI037	Male	ccRCC	0.02262206
KI038	Female	ccRCC	0.052557792
KI039	Male	ccRCC	0.066144313
KI041	Male	ccRCC	0
KI042	Male	ChRCC	3.437595292
KI043	Female	ccRCC	0
KI044	Female	ccRCC	0
KI045	Male	ccRCC	0.01348227
KI046	Male	ccRCC	0.011202204
KI047	Male	ccRCC	0
KI048	Female	ccRCC	0.059704141
KI049	Female	ccRCC	0
KI050	Male	ccRCC	0.010825661
KI051	Male	ccRCC	0.011861991
KI052	Female	ChRCC	3.532607714
KI053	Female	ccRCC	0
KI054	Female	ccRCC	0
KI055	Female	ccRCC	0.095372209
KI056	Male	ccRCC	3.058463702
KI057	Female	ccRCC	1.235624138
KI058	Female	ccRCC	0
KI059	Male	ccRCC	0
KI060	Female	ccRCC	0
KI061	Male	ccRCC	0.008816725
KI062	Male	ccRCC	0
KI063	Male	ccRCC	0.434167559
KI064	Male	ccRCC	0
KI065	Male	ccRCC	0.014411
KI066	Male	ccRCC	0
KI067	Male	ccRCC	0
KI068	Female	ChRCC	3.745125549
KI069	Female	ccRCC	0.007501234
KI070	Male	ccRCC	0
KI071	Male	ccRCC	0.178708268
KI072	Male	ccRCC	0.007746635
KI073	Male	ccRCC	0
KI074	Male	ccRCC	0
KI076	Male	ccRCC	0
KI077	Male	ccRCC	0
KI078	Male	ccRCC	0.018241047
KI079	Female	ccRCC	0
KI080	Male	ccRCC	0.008108202
KI081	Female	ccRCC	0.009464704
KI082	Male	ccRCC	0.133259699
KI083	Female	ccRCC	0.009779988
KI084	Female	ccRCC	0.00853852
KI085	Female	ccRCC	0.613684401
KI086	Male	ccRCC	0.029276182
KI087	Male	ccRCC	0
KI088	Male	ccRCC	0
KI089	Female	ccRCC	0.008078075
KI090	Male	ccRCC	0.116368749
KI091	Male	ccRCC	0.008257393
KI092	Male	ccRCC	0.050891703
KI093	Male	ccRCC	0.029616847
KI094	Male	ccRCC	0.052859625
KI095	Male	ccRCC	0.010659549
KI096	Female	ccRCC	1.257667227
KI097	Male	ccRCC	0
KI098	Female	TFE3	0.013011961
KI099	Male	ccRCC	0
KI100	Male	ccRCC	0.011166415
KI101	Male	ccRCC	0
KI102	Male	ccRCC	0
KI103	Female	PRCC	0
KI104	Male	ccRCC	0.052897176
KI105	Male	ChRCC	2.821847336
KI106	Male	ccRCC	0.031982319
KI107	Male	ccRCC	0.013083447
KI108	Male	ccRCC	0.012356991
KI109	Female	ccRCC	0
KI110	Male	ccRCC	0.011976457
KI111	Male	ccRCC	0
KI112	Female	ccRCC	0
KI113	Female	ccRCC	0
KI114	Male	ChRCC	3.39769633
KI115	Male	ccRCC	0
KI116	Male	ccRCC	0
KI117	Male	ccRCC	0.009074805
KI118	Female	ChRCC	3.355470067
KI119	Male	ccRCC	0.021397285
KI120	Male	ccRCC	0.009318504
KI121	Female	ccRCC	0.02841073
KI122	Male	ccRCC	0
KI123	Male	ccRCC	0
KI124	Male	ccRCC	0.007326128
KI125	Female	ChRCC	3.205540153
KI126	Male	ccRCC	0
KI127	Male	ccRCC	0.034152314
KI128	Male	ccRCC	0.008075205
KI130	Male	ChRCC	2.832174057
KI131	Male	ccRCC	0.031279437
KI132	Male	ccRCC	0.090245067
KI133	Male	PRCC	0.051078312
KI134	Female	ccRCC	0
KI135	Male	ccRCC	0.018223952
KI136	Male	ccRCC	0.008980181
KI137	Male	ccRCC	0.430229598
KI138	Male	ccRCC	0
KI139	Male	ccRCC	0
KI140	Male	ccRCC	0
KI141	Male	ccRCC	0
KI142	Female	ccRCC	0.073698233
KI143	Female	ccRCC	0
KI144	Male	PRCC	0
KI145	Male	ccRCC	0.04354609
KI146	Male	ccRCC	0
KI147	Female	ccRCC	0
KI148	Female	ccRCC	0
KI149	Male	ccRCC	0.01332647
KI150	Male	ChRCC	2.860942145
KI151	Female	ccRCC	0.057257553
KI152	Male	ccRCC	0.028412144
KI153	Male	ccRCC	0
KI154	Female	ccRCC	0
KI155	Male	ccRCC	0.016186781
KI156	Female	ccRCC	0.010775543
KI157	Male	ccRCC	0.009532066
KI158	Male	ccRCC	0.041440656
KI159	Male	ccRCC	0
KI160	Male	ccRCC	0.0735584
KI161	Male	ccRCC	0.025809836
KI162	Male	ccRCC	0.02519893
KI163	Male	ccRCC	0.008039339
KI164	Male	ccRCC	0
KI165	Male	ccRCC	0
KI166	Male	ccRCC	0
KI167	Male	ccRCC	0
KI169	Female	ccRCC	0
KI170	Female	ccRCC	0
KI171	Female	ccRCC	0
KI172	Male	PRCC	0
KI173	Male	ccRCC	0.062254367
KI174	Male	ccRCC	0.010039328
KI175	Male	ccRCC	0.009360073
KI176	Male	ccRCC	0
KI177	Male	ccRCC	0.065519924
KI178	Female	PRCC	0
KI179	Male	PRCC	0
KI180	Male	ccRCC	0
KI181	Male	ccRCC	0
KI182	Male	ccRCC	0.014378147
KI183	Male	PRCC	0.040996203
KI184	Male	ccRCC	0.008624569
KI185	Male	PRCC	0.008671893
KI186	Male	ccRCC	0.008375014
KI187	Female	ccRCC	0
KI188	Male	ccRCC	0.008129721
KI189	Male	ccRCC	0.00872782
KI190	Female	ccRCC	0
KI191	Male	ccRCC	0
KI192	Male	ccRCC	0
KI193	Female	ccRCC	0.016761586
KI194	Female	ccRCC	0
KI195	Female	ccRCC	0
KI196	Male	ccRCC	0
KI197	Male	PRCC	0.017799363
KI198	Male	ccRCC	0.008233007
KI199	Female	ccRCC	0.008800952
KI200	Male	ccRCC	0.4836863
KI201	Male	ccRCC	0.016082636
KI202	Male	ccRCC	0.009139317
KI203	Male	ccRCC	0
KI204	Male	ccRCC	0.009618055
KI205	Male	ccRCC	0.021269349
KI206	Male	ccRCC	0.007819816
KI207	Female	ccRCC	0.016658908
KI208	Male	ccRCC	0
KI209	Female	PRCC	0.009668213
KI210	Male	ccRCC	0
KI211	Male	ccRCC	0
KI212	Male	ccRCC	0.019676298
KI213	Male	ccRCC	0
KI214	Male	ccRCC	0.009745596
KI215	Female	ccRCC	0.008702008
KI216	Male	ccRCC	0
KI217	Female	ChRCC	3.621182718
KI218	Male	ccRCC	0.063877028
KI219	Male	ccRCC	0.18530204
KI220	Female	ccRCC	0
KI221	Male	ccRCC	0.094483368
KI222	Male	ccRCC	0.008002037
KI223	Male	ccRCC	0.050273216
KI225	Male	ccRCC	0
KI226	Male	ccRCC	0.054634574
KI227	Male	ccRCC	0.01710807
KI228	Male	ccRCC	0.050941839
KI229	Male	ccRCC	0
KI230	Male	ccRCC	0.045054285
KI231	Male	ccRCC	0.008511271
KI232	Female	ccRCC	0
KI233	Male	ccRCC	0
KI234	Male	ccRCC	0.010404618
KI235	Female	ccRCC	0.096943227
KI236	Male	ccRCC	0.007709325
KI237	Male	ccRCC	0
KI238	Male	ccRCC	0
KI239	Male	ccRCC	0
KI240	Male	ccRCC	0.030920808
KI241	Female	ccRCC	0.007521327
KI242	Male	ccRCC	2.642002117
KI243	Male	ccRCC	0.012439951
KI244	Male	ccRCC	0.020581139
KI245	Female	ccRCC	0
KI246	Male	ccRCC	0.020141594
KI247	Male	ccRCC	0.009797183
KI248	Male	ccRCC	0
KI249	Female	ccRCC	0.01083282
KI250	Male	ccRCC	0
KI251	Female	ccRCC	2.645502462
KI252	Female	ccRCC	0.010689623
KI253	Female	ccRCC	0.028424875
KI254	Male	ChRCC	3.359986345
KI255	Female	ccRCC	0.034959413
KI256	Male	ccRCC	0.00896441
KI257	Male	ccRCC	0.009099177
KI258	Female	PRCC	0
KI259	Male	ccRCC	0
KI260	Male	ccRCC	0
KI261	Male	ccRCC	0.009195226
KI262	Male	ccRCC	0.135114542
KI263	Male	ccRCC	0
KI264	Female	ccRCC	0.031496831
KI265	Male	ccRCC	0
KI266	Male	ccRCC	0
KI267	Male	ccRCC	0.007215599
KI268	Female	ccRCC	0.007455307
KI269	Male	ccRCC	0
KI270	Female	ccRCC	0.010527793
KI271	Male	ccRCC	1.045756779
KI272	Male	ccRCC	0
KI273	Male	ccRCC	0
KI274	Male	ccRCC	0
KI275	Male	ccRCC	0
KI276	Male	ccRCC	0.031318966
KI277	Female	ccRCC	0.010925891
KI278	Female	ccRCC	0
KI279	Male	ccRCC	0
KI280	Female	PRCC	1.055511513
KI281	Male	ccRCC	0
KI282	Female	ccRCC	0
KI283	Male	ccRCC	0
KI284	Male	ccRCC	0.008998819
KI285	Male	PRCC	0.027868851
KI286	Male	ccRCC	0.008683366
KI287	Female	ccRCC	0
KI288	Female	ccRCC	0.015587485
KI289	Male	ccRCC	0
KI290	Female	ccRCC	0
KI291	Male	ccRCC	1.672298606
KI292	Female	ccRCC	0.017277717
