# Supplementary material for: Genomic and epigenomic integrative subtypes of renal cell carcinoma in a Japanese cohort
Source: Nat Commun. 2023 Dec 16;14:8383. doi: 10.1038/s41467-023-44159-1 (PMC10725467; doi:10.1038/s41467-023-44159-1)
Supplement: Supplementary file 6 — Source Data [file 41467_2023_44159_MOESM6_ESM.zip › Source_Data/Figure6a.txt]

output_prefix	name	motif_id	cluster	total_tfbs	ChRCC_mean_score	ChRCC_bound	ccRCC_mean_score	ccRCC_bound	ChRCC_ccRCC_change	ChRCC_ccRCC_pvalue	log(pvalue)
FERD3L_MA1485.1	FERD3L	MA1485.1	C_FERD3L	77238	0.08372	14080	0.08451	14290	-0.02303	1.86809E-80	79.72860188
Bcl11B_MA1989.1	Bcl11B	MA1989.1	C_Bcl11B	128227	0.05044	13022	0.05202	13501	0.00582	1.82143E-41	40.739588
ETV2DRGX_MA1940.1	ETV2::DRGX	MA1940.1	C_ETV5::DRGX	42217	0.05692	4502	0.06044	4970	-0.00075	0.070700151	1.150579658
NEUROD1_MA1109.1	NEUROD1	MA1109.1	C_Neurod2	127980	0.0613	16588	0.06316	17187	-0.04594	5.6538E-124	123.2476602
ZNF707_MA1715.1	ZNF707	MA1715.1	C_ZNF707	138069	0.07617	21865	0.08385	24666	-0.11096	1.3616E-166	165.8659604
FOSL2JUN_MA1131.1	FOSL2::JUN	MA1131.1	C_FOSL1::JUN	38527	0.08438	5822	0.08755	6610	-0.04633	1.76773E-97	96.75258516
MIXL1_MA0662.1	MIXL1	MA0662.1	C_PAX4	37933	0.04232	2742	0.04068	2533	0.12484	8.4971E-137	136.0707317
ZNF140_MA1589.1	ZNF140	MA1589.1	C_ZNF140	113047	0.06093	13705	0.06886	16636	-0.0747	1.9761E-137	136.7041803
Stat5a_MA1624.1	Stat5a	MA1624.1	C_Stat5a	111041	0.05918	13151	0.06568	13790	0.01784	1.18372E-81	80.92675204
TBR1_MA0802.1	TBR1	MA0802.1	C_TBX1	80256	0.04971	7971	0.04873	7259	0.02762	1.76844E-90	89.75241012
Dlx2_MA0885.2	Dlx2	MA0885.2	C_EN1	47739	0.04455	4038	0.04132	3425	0.13834	9.2411E-149	148.0342763
AhrArnt_MA0006.1	Ahr::Arnt	MA0006.1	C_Ahr::Arnt	67138	0.08989	12553	0.09815	13874	-0.12578	6.337E-152	151.1981188
FOSBJUNB_MA1135.1	FOSB::JUNB	MA1135.1	C_FOSL1	82282	0.07015	12686	0.07731	14830	-0.10319	2.5574E-150	149.5922
TFAP2C_MA0524.2	TFAP2C	MA0524.2	C_TFAP2A	94937	0.09997	21097	0.10874	23211	-0.11043	1.6249E-157	156.7891724
GBX2_MA0890.1	GBX2	MA0890.1	C_GBX2	35131	0.04677	2979	0.04438	2692	0.12575	1.5504E-135	134.8095462
Mecom_MA0029.1	Mecom	MA0029.1	C_Mecom	75507	0.04166	5835	0.03869	4854	0.13113	1.5745E-160	159.8028488
HSF2_MA0770.1	HSF2	MA0770.1	C_HSF2	68735	0.05123	7086	0.05315	7280	0.0389	3.0541E-103	102.5151124
MSANTD3_MA1523.1	MSANTD3	MA1523.1	C_MSANTD3	93603	0.06574	12717	0.0704	13547	-0.09013	1.6027E-145	144.7951477
PITX3_MA0714.1	PITX3	MA0714.1	C_OTX2	42248	0.04998	3997	0.05131	4000	0.02695	9.30918E-78	77.03108837
CREM_MA0609.2	CREM	MA0609.2	C_FOSL1::JUN	28668	0.1056	5513	0.10904	6207	-0.07713	1.061E-111	110.9742709
MYOG_MA0500.2	MYOG	MA0500.2	C_Ascl2	102717	0.07366	16617	0.07328	16656	-0.0186	6.74551E-81	80.17098517
Dmrt1_MA1603.1	Dmrt1	MA1603.1	C_Dmrt1	66738	0.04781	6300	0.04317	4804	0.17749	8.1182E-163	162.090538
Nrf1_MA0506.2	Nrf1	MA0506.2	C_Nrf1	67541	0.21013	28671	0.23085	30292	-0.11265	7.9233E-147	146.1010937
CUX2_MA0755.1	CUX2	MA0755.1	C_ONECUT1	14161	0.04003	871	0.03634	614	0.19639	1.8077E-145	144.7428727
RFX2_MA0600.2	RFX2	MA0600.2	C_RFX3	28522	0.08403	4687	0.07797	4292	0.11557	1.4748E-126	125.8312754
ELF2_MA1483.2	ELF2	MA1483.2	C_ELF2	62583	0.09827	11659	0.11048	13831	-0.12403	2.9561E-149	148.529285
ZBTB7B_MA0694.1	ZBTB7B	MA0694.1	C_ZBTB7B	50266	0.08084	8881	0.09213	10431	-0.16306	6.232E-156	155.2053692
Gmeb1_MA0615.1	Gmeb1	MA0615.1	C_Gmeb1	7188	0.13304	1806	0.13483	1912	-0.03172	1.98767E-47	46.70165472
TAL1TCF3_MA0091.1	TAL1::TCF3	MA0091.1	C_TAL1::TCF3	70165	0.0555	8252	0.05247	7304	0.07089	2.961E-128	127.5285603
ESR1_MA0112.3	ESR1	MA0112.3	C_ESR1	74666	0.06476	10115	0.06668	10466	-0.03977	8.8351E-105	104.053789
Ptf1a_MA1618.1	Ptf1a	MA1618.1	C_Neurod2	102366	0.05065	10583	0.05176	10608	-0.0124	4.50749E-62	61.34606561
MEIS2_MA1640.1	MEIS2	MA1640.1	C_PBX2	70521	0.04273	5763	0.03663	4332	0.2054	1.0125E-170	169.9946173
ERF_MA0760.1	ERF	MA0760.1	C_Erg	42836	0.10524	8183	0.12396	10617	-0.22159	5.0286E-165	164.2985525
NR1D2_MA1532.2	NR1D2	MA1532.2	C_NR1D1	87557	0.0539	9221	0.05776	10174	-0.06104	3.7099E-130	129.4306336
NFATC3_MA0625.2	NFATC3	MA0625.2	C_Nfatc2	85467	0.05445	9797	0.05218	8813	0.11096	4.8038E-150	149.3184158
IRF5_MA1420.1	IRF5	MA1420.1	C_IRF5	43167	0.06331	5861	0.0658	5991	0.0233	5.45251E-66	65.2634033
Lhx3_MA0135.1	Lhx3	MA0135.1	C_Lhx3	75790	0.03641	4717	0.03438	4343	0.15192	1.3347E-164	163.8746193
Rbpjl_MA1621.1	Rbpjl	MA1621.1	C_Rbpjl	157286	0.06858	23055	0.05712	17774	0.1253	4.9137E-175	174.3085875
EVX2_MA0888.1	EVX2	MA0888.1	C_EVX2	27057	0.04869	2513	0.04741	2418	0.07851	2.3748E-110	109.6243773
PAX6_MA0069.1	PAX6	MA0069.1	C_PAX6	39840	0.0569	4818	0.05358	4430	0.09393	1.248E-129	128.9037869
Hmx2_MA0897.1	Hmx2	MA0897.1	C_Hmx3	53367	0.04186	4110	0.03708	3337	0.17576	7.8876E-164	163.1030548
RELA_MA0107.1	RELA	MA0107.1	C_RELA	88491	0.06412	12130	0.07534	14993	-0.15449	3.5889E-169	168.4450329
Neurod2_MA0668.2	Neurod2	MA0668.2	C_Neurod2	129089	0.05999	16164	0.06251	16965	-0.05367	2.1277E-124	123.6720846
XBP1_MA0844.1	XBP1	MA0844.1	C_XBP1	22473	0.0924	3963	0.0966	4322	-0.05539	3.93076E-98	97.40552319
Zic1Zic2_MA1628.1	Zic1::Zic2	MA1628.1	C_Zic2	168526	0.08806	32803	0.09342	35223	-0.08392	7.4534E-154	153.1276463
ELF1_MA0473.3	ELF1	MA0473.3	C_Erg	205702	0.06846	28364	0.08077	36702	-0.16986	1.0389E-192	191.9834193
PAX1_MA0779.1	PAX1	MA0779.1	C_PAX9	35285	0.08501	6509	0.08188	6360	0.03036	1.4487E-76	75.83902239
E2F1_MA0024.3	E2F1	MA0024.3	C_ZNF417	9519	0.13292	2793	0.14499	3062	-0.10983	7.4609E-110	109.1272096
ZNF684_MA1600.1	ZNF684	MA1600.1	C_ZNF684	124480	0.06771	16978	0.07731	20730	-0.14188	4.0209E-168	167.3956815
Dlx4_MA0881.1	Dlx4	MA0881.1	C_DLX6	32816	0.0452	2780	0.04096	2350	0.15647	3.5892E-143	142.4449995
SCRT1_MA0743.2	SCRT1	MA0743.2	C_SCRT2	83412	0.06261	11345	0.05484	9122	0.13819	3.6769E-161	160.4345129
ZNF320_MA1976.1	ZNF320	MA1976.1	C_ZNF320	284054	0.10637	64655	0.12138	76283	-0.20678	2.4137E-202	201.6173154
ETS1_MA0098.3	ETS1	MA0098.3	C_Erg	45736	0.11582	9472	0.13512	12002	-0.21932	3.7829E-168	167.4221742
CDX1_MA0878.3	CDX1	MA0878.3	C_HOXA10	64592	0.04614	5871	0.03845	4146	0.22817	6.6743E-177	176.1755918
ZNF768_MA1731.1	ZNF768	MA1731.1	C_ZNF768	205050	0.06825	28954	0.0754	32859	-0.11156	8.1749E-173	172.0875174
FOSL2JUN_MA1130.1	FOSL2::JUN	MA1130.1	C_FOSL1	84999	0.07138	13263	0.07979	15880	-0.12278	1.6038E-152	151.7948569
ERFSREBF2_MA1939.1	ERF::SREBF2	MA1939.1	C_ERF::SREBF2	38888	0.08097	6422	0.07644	6003	0.0668	2.3622E-115	114.6266862
HEY1_MA0823.1	HEY1	MA0823.1	C_HEY1	32035	0.10517	6856	0.10608	7182	-0.04907	4.9404E-98	97.30623828
ATF7_MA0834.1	ATF7	MA0834.1	C_FOSL1::JUN	21171	0.10226	3771	0.10147	4095	-0.02147	1.69198E-54	53.77160443
NHLH2_MA1529.1	NHLH2	MA1529.1	C_NHLH2	101499	0.0944	21119	0.09612	21619	-0.04503	3.8671E-112	111.4126184
HNF4G_MA0484.2	HNF4G	MA0484.2	C_HNF4G	104967	0.05516	11937	0.06691	14799	-0.13525	6.3717E-169	168.1957449
GSC2_MA0891.1	GSC2	MA0891.1	C_OTX2	36132	0.0505	3465	0.05142	3398	0.03538	5.39768E-80	79.26779305
SNAI2_MA0745.2	SNAI2	MA0745.2	C_Rbpjl	159434	0.0668	22644	0.0562	17363	0.12488	2.4311E-168	167.6141915
FOXD2_MA0847.3	FOXD2	MA0847.3	C_FOXE1	138015	0.05037	14649	0.03587	8052	0.35564	3.8062E-217	216.4195041
MTF1_MA0863.1	MTF1	MA0863.1	C_MTF1	49580	0.08102	8349	0.08713	9009	-0.07404	1.4674E-119	118.8334379
NFICTLX1_MA0119.1	NFIC::TLX1	MA0119.1	C_NFIB	108754	0.06988	16495	0.07224	17552	-0.04027	8.763E-112	111.0573481
PLAGL2_MA1548.1	PLAGL2	MA1548.1	C_PLAGL2	86325	0.09304	17846	0.10733	21568	-0.2206	1.2427E-183	182.9056294
TGIF1_MA0796.1	TGIF1	MA0796.1	C_PKNOX2	77978	0.05323	8277	0.05065	7444	0.04181	3.86E-108	107.4134145
ZNF354A_MA1978.1	ZNF354A	MA1978.1	C_ZNF354A	180884	0.03615	11216	0.03241	8799	0.16318	5.4117E-184	183.2666686
ASCL1_MA1631.1	ASCL1	MA1631.1	C_TCF3	197845	0.0836	36312	0.07908	33968	0.02888	2.5049E-113	112.60121
TFAP2A_MA0003.4	TFAP2A	MA0003.4	C_TFAP2C	196226	0.08085	33614	0.08728	36731	-0.09028	3.6348E-164	163.439523
Foxq1_MA0040.1	Foxq1	MA0040.1	C_Foxq1	101062	0.05452	11995	0.0343	5285	0.46028	2.6293E-218	217.5801539
BHLHA15_MA0607.2	BHLHA15	MA0607.2	C_Atoh1	24250	0.04696	2273	0.04487	1919	0.08091	3.1722E-110	109.4986389
RXRB_MA0855.1	RXRB	MA0855.1	C_NR2C2	89500	0.05966	10950	0.06866	13056	-0.10904	5.7899E-148	147.2373269
Hoxa13_MA0650.3	Hoxa13	MA0650.3	C_HOXB13	88616	0.04604	7698	0.0395	5344	0.24406	3.9821E-188	187.3998849
Rhox11_MA0629.1	Rhox11	MA0629.1	C_Rhox11	45250	0.05569	5425	0.04943	4487	0.15302	1.1191E-152	151.9511158
NKX2-2_MA1645.1	NKX2-2	MA1645.1	C_NKX2-2	110163	0.0579	12658	0.06428	15360	-0.09544	1.4546E-150	149.8372432
RAX2_MA0717.1	RAX2	MA0717.1	C_PAX4	35654	0.04319	2629	0.04113	2334	0.1277	1.2414E-138	137.9060934
ZNF669_MA1985.1	ZNF669	MA1985.1	C_ZNF669	41735	0.11452	10352	0.12741	11728	-0.15819	5.0646E-149	148.2954547
Dux_MA0611.2	Dux	MA0611.2	C_Dux	47889	0.04633	4165	0.0441	3643	0.12119	1.2565E-145	144.9008547
BHLHE23_MA0817.1	BHLHE23	MA0817.1	C_Atoh1	29420	0.04127	2207	0.0369	1670	0.15336	3.7124E-140	139.4303418
GMEB2_MA0862.1	GMEB2	MA0862.1	C_GMEB2	5153	0.0914	902	0.08764	907	0.09625	2.40844E-84	83.61826433
SP1_MA0079.5	SP1	MA0079.5	C_KLF4	249357	0.16286	77400	0.18226	88247	-0.17873	2.9356E-197	196.5322996
OSR1_MA1542.1	OSR1	MA1542.1	C_OSR1	49479	0.06615	6756	0.06631	6312	0.0552	2.557E-108	107.5922618
Thap11_MA1573.2	Thap11	MA1573.2	C_Thap11	93800	0.07946	12531	0.08623	12758	-0.02103	1.14752E-79	78.94024125
HESX1_MA0894.1	HESX1	MA0894.1	C_GBX2	31872	0.04547	2531	0.04416	2411	0.1059	8.9434E-126	125.0484987
PROX1_MA0794.1	PROX1	MA0794.1	C_PROX1	27264	0.06116	3441	0.06414	3558	-0.00461	5.09254E-10	9.293065288
Spi1_MA0080.6	Spi1	MA0080.6	C_EHF	296109	0.05694	32937	0.06841	44678	-0.15943	4.6767E-194	193.3300602
PAX4_MA0068.2	PAX4	MA0068.2	C_PAX4	13530	0.04268	999	0.04253	987	0.09416	2.6939E-104	103.5696107
MEF2A_MA0052.4	MEF2A	MA0052.4	C_MEF2A	184508	0.0406	13539	0.03376	8989	0.21184	1.6106E-194	193.7930128
Foxf1_MA1606.1	Foxf1	MA1606.1	C_FOXN3	118687	0.06589	17889	0.03754	7268	0.52493	9.5714E-228	227.0190231
SOX14_MA1562.1	SOX14	MA1562.1	C_SOX14	35709	0.0524	3556	0.05019	3174	0.10322	1.3351E-135	134.8744905
TFE3_MA0831.3	TFE3	MA0831.3	C_BHLHE41	30111	0.10091	6098	0.08918	5459	0.12002	4.7991E-132	131.3188426
MYBL2_MA0777.1	MYBL2	MA0777.1	C_MYBL2	10558	0.06918	1535	0.0735	1545	0.02851	2.67022E-51	50.57345299
SP9_MA1564.1	SP9	MA1564.1	C_KLF9	191590	0.17955	58866	0.19743	65905	-0.16817	3.6675E-184	183.4356287
ESRRB_MA0141.3	ESRRB	MA0141.3	C_NR5A1	88077	0.06409	12646	0.0492	8598	0.23928	1.8155E-187	186.7410107
ZNF680_MA1729.1	ZNF680	MA1729.1	C_ZNF680	134707	0.04504	11765	0.04563	11630	0.04876	3.9647E-126	125.4017863
E2F7_MA0758.1	E2F7	MA0758.1	C_E2F7	41505	0.06045	5089	0.0617	5137	0.03793	1.64403E-89	88.78409078
GABPA_MA0062.3	GABPA	MA0062.3	C_Erg	205725	0.06437	26619	0.07662	35470	-0.17752	4.8862E-191	190.3110297
TEAD4_MA0809.2	TEAD4	MA0809.2	C_TEAD4	125303	0.05817	15047	0.06359	16530	-0.00874	9.06736E-52	51.04251925
Nkx2-1_MA1994.1	Nkx2-1	MA1994.1	C_Nkx2-1	89066	0.04597	7907	0.04457	6985	0.04679	9.6951E-116	115.0134482
KLF11_MA1512.1	KLF11	MA1512.1	C_KLF9	177534	0.1617	49352	0.17792	55650	-0.17327	4.0338E-189	188.3942879
EVX1_MA0887.1	EVX1	MA0887.1	C_EVX2	27228	0.04857	2514	0.04802	2446	0.07484	8.2959E-114	113.0811347
ZNF816_MA1719.1	ZNF816	MA1719.1	C_ZNF816	146565	0.07953	24775	0.08995	28967	-0.16358	4.6638E-184	183.3312579
ZNF784_MA1717.1	ZNF784	MA1717.1	C_ZNF784	32090	0.06431	4188	0.06215	3857	0.06975	2.7304E-111	110.5637729
HOXC13_MA0907.1	HOXC13	MA0907.1	C_HOXC13	41312	0.05008	3974	0.04764	3381	0.13406	5.0816E-151	150.2940009
ZNF708_MA1730.1	ZNF708	MA1730.1	C_ZNF708	136974	0.07905	22742	0.0834	24485	-0.07812	2.0927E-142	141.6792926
TCF21_MA1568.1	TCF21	MA1568.1	C_TCF21	33945	0.05553	4020	0.05551	3734	0.03255	1.67052E-81	80.77714786
RREB1_MA0073.1	RREB1	MA0073.1	C_RREB1	239444	0.06666	32645	0.07281	35797	-0.07638	1.7449E-154	153.7582378
KLF10_MA1511.2	KLF10	MA1511.2	C_KLF4	250780	0.15847	71996	0.17697	82741	-0.18779	3.1783E-195	194.4978085
ELK3_MA0759.2	ELK3	MA0759.2	C_ELK4	26634	0.20379	9421	0.22786	10676	-0.18179	8.7564E-148	147.0576725
MAFNFE2_MA0501.1	MAF::NFE2	MA0501.1	C_MAFG::NFE2L1	106609	0.05985	13583	0.06416	14942	-0.04863	4.7757E-119	118.3209651
SRY_MA0084.1	SRY	MA0084.1	C_SRY	99539	0.04819	9960	0.03526	5680	0.3307	8.9614E-201	200.047626
ZNF331_MA1726.1	ZNF331	MA1726.1	C_ZNF331	160928	0.07737	26912	0.08308	29424	-0.09811	2.6431E-159	158.5778894
VSX1_MA0725.1	VSX1	MA0725.1	C_PAX4	27370	0.04085	1993	0.03907	1864	0.12531	3.0542E-129	128.5151089
Sox6_MA0515.1	Sox6	MA0515.1	C_Sox6	117373	0.05142	12429	0.04755	10839	0.12156	1.0149E-161	160.9935722
THRB_MA1575.1	THRB	MA1575.1	C_THRB	50242	0.07697	8522	0.07957	8905	-0.05414	1.1178E-109	108.9516443
VAX1_MA0722.1	VAX1	MA0722.1	C_HOXA1	42061	0.03935	2966	0.03783	2859	0.12506	1.0806E-142	141.9663292
TP53_MA0106.3	TP53	MA0106.3	C_TP53	44469	0.05901	5252	0.05798	4780	0.02835	2.39149E-78	77.62133169
HES6_MA1493.1	HES6	MA1493.1	C_HES6	44518	0.07427	6903	0.0715	6576	0.02787	7.33106E-78	77.13483348
ZNF76_MA1716.1	ZNF76	MA1716.1	C_ZNF76	104503	0.08812	16547	0.10136	18916	-0.1407	1.6714E-171	170.7769293
IRF2_MA0051.1	IRF2	MA0051.1	C_IRF2	93009	0.05272	10249	0.05528	10589	0.04162	1.6481E-116	115.7830043
HNF4A_MA0114.4	HNF4A	MA0114.4	C_HNF4G	104057	0.05481	11764	0.06611	14439	-0.12778	4.5579E-162	161.3412324
FOXO1ELK1_MA1954.1	FOXO1::ELK1	MA1954.1	C_ERF::FOXI1	141549	0.05841	16889	0.06241	19208	-0.03719	1.2233E-113	112.9124823
NKX2-8_MA0673.1	NKX2-8	MA0673.1	C_NKX2-3	64626	0.05361	7120	0.05473	7111	0.00531	2.46804E-27	26.60764705
DBP_MA0639.1	DBP	MA0639.1	C_DBP	24441	0.05848	2674	0.06298	3125	0.00975	1.2828E-29	28.89184248
E2F3_MA0469.3	E2F3	MA0469.3	C_E2F3	7840	0.06798	1089	0.06932	1081	0.0566	1.045E-72	71.98088202
FOXK1_MA0852.2	FOXK1	MA0852.2	C_FOXN3	103992	0.06909	16416	0.04252	7785	0.46617	6.1078E-214	213.2141176
ETV6_MA0645.1	ETV6	MA0645.1	C_EHF	70320	0.10345	13540	0.12369	17959	-0.24568	8.0798E-185	184.0926006
TFCP2_MA1968.1	TFCP2	MA1968.1	C_TFCP2	23119	0.0737	3876	0.05586	2639	0.31839	3.5463E-168	167.4502198
Nr1H2_MA1996.1	Nr1H2	MA1996.1	C_Nr1H2	138732	0.06158	18390	0.05459	15384	0.11195	1.5842E-160	159.8001861
BNC2_MA1928.1	BNC2	MA1928.1	C_FOSL1	97596	0.06823	14609	0.07639	17469	-0.1202	2.7336E-157	156.5632604
SOX12_MA1561.1	SOX12	MA1561.1	C_SOX12	33701	0.05329	3785	0.04953	3251	0.12127	8.7157E-137	136.0596977
FOXN3_MA1489.1	FOXN3	MA1489.1	C_FOXN3	19051	0.06893	2981	0.04067	1268	0.49068	6.5384E-187	186.1845314
FOXO1ELK3_MA1955.1	FOXO1::ELK3	MA1955.1	C_ERF::FOXI1	105958	0.05961	13229	0.05949	13529	0.03994	5.9511E-114	113.2254019
ETV2HOXB13_MA1943.1	ETV2::HOXB13	MA1943.1	C_ETV2::HOXB13	32780	0.05946	3764	0.05747	3496	0.11838	6.1204E-134	133.2132231
HNF1A_MA0046.2	HNF1A	MA0046.2	C_HNF1A	78836	0.04073	6071	0.05126	8944	-0.0802	1.1482E-134	133.9399724
RAX_MA0718.1	RAX	MA0718.1	C_GBX2	36766	0.04304	2726	0.04225	2664	0.10232	7.4261E-132	131.1292401
POU6F2_MA0793.1	POU6F2	MA0793.1	C_POU6F2	51562	0.04494	4417	0.04372	4230	0.0886	2.6289E-132	131.5802199
UNCX_MA0721.1	UNCX	MA0721.1	C_PAX4	37797	0.03953	2517	0.0383	2304	0.12744	1.1106E-142	141.9544612
Hmx3_MA0898.1	Hmx3	MA0898.1	C_Hmx3	54767	0.04078	4065	0.03688	3398	0.16018	3.732E-162	161.4280617
Zfp335_MA2002.1	Zfp335	MA2002.1	C_Zfp335	153033	0.06461	21043	0.06589	21385	-0.03681	2.6656E-116	115.5742033
ZNF610_MA1713.1	ZNF610	MA1713.1	C_ZNF610	148189	0.20137	63076	0.21872	67778	-0.12965	2.0318E-172	171.6921162
JUNJUNB_MA1132.1	JUN::JUNB	MA1132.1	C_FOSL1	71176	0.07051	10777	0.07738	12682	-0.09809	1.0118E-139	138.9948921
ETV7_MA1708.1	ETV7	MA1708.1	C_EHF	92875	0.09226	16152	0.11075	21273	-0.21085	2.1882E-180	179.6599037
KLF12_MA0742.2	KLF12	MA0742.2	C_PATZ1	216717	0.18214	71203	0.20216	80027	-0.16409	3.4643E-189	188.4603837
ERFNHLH1_MA1938.1	ERF::NHLH1	MA1938.1	C_ERF::NHLH1	99801	0.08856	19076	0.09292	20259	-0.04189	4.6237E-111	110.3350098
NFKB1_MA0105.4	NFKB1	MA0105.4	C_NFKB2	67525	0.05925	8225	0.07205	10429	-0.1914	1.8208E-177	176.7397375
Hnf1A_MA1991.1	Hnf1A	MA1991.1	C_Hnf1A	95259	0.0551	10494	0.06038	10420	0.03083	2.29937E-91	90.63839057
GATA5_MA0766.2	GATA5	MA0766.2	C_Gata3	50748	0.04915	4988	0.0416	3720	0.18312	3.0873E-165	164.5104224
Sox17_MA0078.2	Sox17	MA0078.2	C_SOX9	89368	0.04898	8629	0.0474	7950	0.08255	1.5287E-137	136.8156854
THRB_MA1576.1	THRB	MA1576.1	C_THRB	93557	0.06531	13028	0.06517	12662	0.00217	1.3864E-15	14.858112
IKZF1_MA1508.1	IKZF1	MA1508.1	C_FOXJ2::ELF1	228324	0.0561	26180	0.06363	31882	-0.0802	7.419E-153	152.1296556
FOSJUNB_MA1134.1	FOS::JUNB	MA1134.1	C_FOSL1	79975	0.07039	12374	0.07885	14807	-0.11983	9.2357E-154	153.0345281
NHLH1_MA0048.2	NHLH1	MA0048.2	C_Ascl2	112540	0.07815	19284	0.0777	19462	-0.02579	6.94769E-93	92.15815932
HLF_MA0043.3	HLF	MA0043.3	C_DBP	55741	0.05123	5584	0.053	5955	0.05115	5.7428E-111	110.2408786
POU4F2_MA0683.1	POU4F2	MA0683.1	C_POU4F2	82444	0.04168	6188	0.04042	5283	0.15906	2.3888E-167	166.6218236
TBX3_MA1566.2	TBX3	MA1566.2	C_TBX1	76614	0.05271	8092	0.05372	7897	-0.00973	2.26718E-50	49.64451409
MNT_MA0825.1	MNT	MA0825.1	C_MYC	35653	0.09352	6823	0.091	6815	-0.01235	6.24087E-42	41.20475497
ONECUT2_MA0756.2	ONECUT2	MA0756.2	C_ONECUT1	13193	0.04433	970	0.04028	703	0.20477	1.3038E-138	137.8847865
ATF3_MA0605.2	ATF3	MA0605.2	C_FOSL1::JUN	22737	0.10338	4126	0.10307	4486	-0.03636	2.97644E-81	80.52630357
HOXA6_MA1497.1	HOXA6	MA1497.1	C_HOXB7	33526	0.04624	3011	0.04371	2677	0.14036	4.2714E-141	140.3694277
ZNF214_MA1975.1	ZNF214	MA1975.1	C_ZNF214	68465	0.05265	7040	0.05425	6972	0.0403	2.2771E-104	103.6426267
MSX2_MA0708.2	MSX2	MA0708.2	C_DLX6	38170	0.04732	3329	0.04333	2813	0.14922	1.7106E-146	145.7668442
MSC_MA0665.1	MSC	MA0665.1	C_MSC	103874	0.06441	14609	0.05787	12619	0.10028	1.3238E-153	152.8781905
ZNF75D_MA1601.2	ZNF75D	MA1601.2	C_ZNF75D	101778	0.06142	13312	0.06565	14268	-0.05062	8.3845E-124	123.0765249
MGA_MA0801.1	MGA	MA0801.1	C_TBX1	102578	0.05203	10466	0.05352	10389	-0.02646	3.2443E-101	100.488876
Zic3_MA0697.2	Zic3	MA0697.2	C_Zic2	215859	0.08327	39298	0.08887	42577	-0.09244	9.5357E-165	164.0206454
Stat5b_MA1625.1	Stat5b	MA1625.1	C_Stat5b	132323	0.06386	16766	0.07236	18013	-0.02154	2.18974E-97	96.65960802
NR4A2_MA0160.2	NR4A2	MA0160.2	C_NR4A1	90511	0.05699	11001	0.0508	9266	0.13724	3.077E-164	163.5118666
SREBF1_MA0829.2	SREBF1	MA0829.2	C_SREBF2	70009	0.0623	8817	0.05168	6560	0.16674	9.3949E-168	167.0271073
NKX6-3_MA1530.1	NKX6-3	MA1530.1	C_NKX6-3	52367	0.04357	4327	0.04214	4097	0.09806	1.3202E-129	128.8793532
HOXA5_MA0158.2	HOXA5	MA0158.2	C_HOXA1	26865	0.04861	2641	0.04476	2339	0.13485	6.6885E-135	134.1746703
JUNB_MA0490.2	JUNB	MA0490.2	C_FOSL1	93200	0.06731	13750	0.07537	16416	-0.11039	2.0633E-152	151.6854333
DUXA_MA0884.2	DUXA	MA0884.2	C_DUXA	32300	0.04139	2517	0.03783	2061	0.14172	4.5267E-145	144.3442193
EGR3_MA0732.1	EGR3	MA0732.1	C_EGR1	89226	0.18017	31557	0.19908	35055	-0.16566	2.4787E-167	166.6057699
Tcf21_MA0832.1	Tcf21	MA0832.1	C_MSC	65490	0.0633	9031	0.0583	7984	0.08749	4.6418E-139	138.3333164
Prdm14_MA1998.1	Prdm14	MA1998.1	C_Prdm14	57022	0.05584	6359	0.05811	6495	-0.01235	1.5247E-50	49.81681581
TCF4_MA0830.2	TCF4	MA0830.2	C_TCF3	190424	0.08022	33079	0.07392	29642	0.05361	7.0784E-140	139.1500619
FOXO1ELF1_MA1953.1	FOXO1::ELF1	MA1953.1	C_ERF::FOXI1	134041	0.05604	15654	0.05576	15990	0.03581	2.3799E-115	114.6234346
EOMES_MA0800.1	EOMES	MA0800.1	C_TBX1	72190	0.0496	7209	0.05019	6846	0.00516	6.36658E-24	23.19609382
TCF7_MA0769.2	TCF7	MA0769.2	C_Hnf1A	82884	0.05345	8539	0.05991	8235	0.05845	4.8246E-123	122.3165431
Dlx5_MA1476.2	Dlx5	MA1476.2	C_EN1	45753	0.0444	3883	0.04114	3301	0.14516	2.33E-145	144.6326444
SOX21_MA0866.1	SOX21	MA0866.1	C_SOX21	69796	0.04705	6563	0.04038	4889	0.19622	4.3164E-168	167.3648768
IRF4_MA1419.1	IRF4	MA1419.1	C_Irf1	52886	0.0581	6594	0.06129	7070	0.01199	6.80803E-48	47.16697885
FOSL2JUNB_MA1138.1	FOSL2::JUNB	MA1138.1	C_FOSL1	82543	0.0692	12497	0.07686	14800	-0.1086	5.0521E-154	153.2965266
NR1H4RXRA_MA1146.1	NR1H4::RXRA	MA1146.1	C_NR2F1	48799	0.06305	6467	0.06655	6895	-0.02849	5.06722E-79	78.2952299
Stat5aStat5b_MA0519.1	Stat5a::Stat5b	MA0519.1	C_Stat5b	119592	0.06145	14735	0.06912	15502	0.00153	1.14192E-09	8.942365788
TGIF2LY_MA1572.1	TGIF2LY	MA1572.1	C_PKNOX2	41666	0.0624	5361	0.05823	4952	0.05155	8.5217E-105	104.0694716
Npas4_MA1995.1	Npas4	MA1995.1	C_Npas4	23068	0.09526	4610	0.09762	4875	-0.03722	4.37342E-77	76.35917877
CEBPB_MA0466.3	CEBPB	MA0466.3	C_CEBPA	14242	0.05428	1482	0.07344	2435	-0.31987	2.857E-154	153.5440938
GSX2_MA0893.2	GSX2	MA0893.2	C_HOXA1	34899	0.04695	3153	0.0445	2852	0.11058	5.8798E-130	129.2306389
GATA1TAL1_MA0140.2	GATA1::TAL1	MA0140.2	C_GATA1::TAL1	61579	0.05005	6043	0.04725	5321	0.09208	7.736E-139	138.1114843
VSX2_MA0726.1	VSX2	MA0726.1	C_PAX4	27370	0.04085	1993	0.03907	1864	0.12531	3.0542E-129	128.5151089
ATF4_MA0833.2	ATF4	MA0833.2	C_CEBPG	76283	0.04753	6538	0.05297	7667	-0.03663	1.7274E-101	100.7626183
Tcf12_MA0521.2	Tcf12	MA0521.2	C_Ascl2	96964	0.07264	15380	0.07264	15588	-0.02537	2.89901E-95	94.53775056
MYB_MA0100.3	MYB	MA0100.3	C_MYB	66980	0.05826	8137	0.05699	7536	0.06415	1.9579E-122	121.7082158
MEF2C_MA0497.1	MEF2C	MA0497.1	C_MEF2A	173878	0.04189	13682	0.03468	9313	0.20835	1.7641E-192	191.7534842
FOS_MA1951.1	FOS	MA1951.1	C_FOSL1::JUN	25968	0.09611	4455	0.09868	4915	-0.05393	1.44647E-94	93.83969173
PATZ1_MA1961.1	PATZ1	MA1961.1	C_PATZ1	345039	0.1667	114040	0.18523	128305	-0.17426	1.7525E-202	201.7563381
SOX15_MA1152.1	SOX15	MA1152.1	C_SOX15	120429	0.04581	10962	0.03847	8049	0.21546	2.4105E-185	184.6178856
HOXA7_MA1498.2	HOXA7	MA1498.2	C_HOXA7	40941	0.04643	3605	0.04399	3300	0.11254	5.8958E-138	137.2294544
ISL2_MA0914.1	ISL2	MA0914.1	C_ISL2	45788	0.0499	4595	0.04891	4289	0.07459	6.5732E-119	118.182224
Neurod2_MA1993.1	Neurod2	MA1993.1	C_Ascl2	113669	0.07417	18401	0.07451	18868	-0.03581	2.1215E-107	106.6733568
TP63_MA0525.2	TP63	MA0525.2	C_TP63	35998	0.05623	3788	0.05406	3313	0.09309	3.0509E-130	129.5155651
TBX5_MA0807.1	TBX5	MA0807.1	C_TBX1	107071	0.05712	12343	0.05378	10731	0.02762	8.1422E-100	99.08925736
HOXD12_MA0873.1	HOXD12	MA0873.1	C_HOXC10	23915	0.0486	2333	0.04419	1964	0.17175	3.2689E-138	137.485598
ZNF135_MA1587.1	ZNF135	MA1587.1	C_ZNF460	326944	0.05637	34828	0.05983	36108	-0.05023	1.3371E-146	145.8738325
GLIS2_MA0736.1	GLIS2	MA0736.1	C_GLIS2	70804	0.1023	15409	0.1193	18562	-0.23285	7.7989E-182	181.107968
FOSL2_MA0478.1	FOSL2	MA0478.1	C_FOSL1	130088	0.06232	17084	0.06928	19828	-0.10534	4.7332E-158	157.3248487
TFAP2A_MA0872.1	TFAP2A	MA0872.1	C_TFAP2C	83268	0.11414	20777	0.12797	23779	-0.16624	3.435E-166	165.4640751
BCL6B_MA0731.1	BCL6B	MA0731.1	C_BCL6B	72231	0.05227	7491	0.0528	7369	0.05909	1.578E-119	118.8019046
ERFFOXO1_MA1936.1	ERF::FOXO1	MA1936.1	C_ERF::FOXO1	122881	0.06156	15815	0.06418	16959	-0.00874	6.87663E-53	52.16262417
SMAD5_MA1557.1	SMAD5	MA1557.1	C_SMAD3	17988	0.0683	2478	0.07247	2560	-0.01535	1.643E-39	38.78436184
MYCN_MA0104.4	MYCN	MA0104.4	C_MAX::MYC	36353	0.10151	7826	0.10476	8409	-0.07916	9.2862E-114	113.0321609
ZBTB32_MA1580.1	ZBTB32	MA1580.1	C_ZBTB32	67529	0.05911	7895	0.05886	5927	0.17325	5.4581E-168	167.2629551
Esrrg_MA0643.1	Esrrg	MA0643.1	C_NR5A1	87718	0.06771	13497	0.05117	9196	0.25806	3.7885E-187	186.4215337
MEIS1_MA0498.2	MEIS1	MA0498.2	C_MEIS1	40395	0.0584	4684	0.05444	4202	0.09947	2.0801E-132	131.6819191
SP2_MA0516.3	SP2	MA0516.3	C_PATZ1	245853	0.1819	78881	0.20154	89035	-0.16488	3.9505E-189	188.4033485
TCF7L2_MA0523.1	TCF7L2	MA0523.1	C_Hnf1A	104656	0.051	10485	0.05405	9848	0.07139	4.6938E-143	142.3284763
IRF3_MA1418.1	IRF3	MA1418.1	C_IRF3	127131	0.05349	14249	0.05736	15629	0.01149	1.21569E-61	60.91517655
LHX6_MA0658.1	LHX6	MA0658.1	C_HOXB3	25775	0.0435	2000	0.04457	2100	0.06307	8.0307E-102	101.0952479
PAX5_MA0014.3	PAX5	MA0014.3	C_PAX5	57741	0.10476	11673	0.11048	12368	-0.07347	3.7439E-127	126.4266744
Ar_MA0007.3	Ar	MA0007.3	C_NR3C1	43102	0.06452	6059	0.0682	6425	-0.03336	1.27057E-85	84.89600068
CREB1_MA0018.4	CREB1	MA0018.4	C_FOSL1::JUN	86581	0.06093	9939	0.06316	10902	-0.0153	1.04524E-62	61.98078293
Plagl1_MA1615.1	Plagl1	MA1615.1	C_Plagl1	196599	0.09173	38725	0.10208	44675	-0.17116	1.3081E-191	190.8833534
TBX2_MA0688.1	TBX2	MA0688.1	C_TBX1	80179	0.04948	7845	0.04938	7377	0.01572	7.00801E-70	69.15440531
KLF5_MA0599.1	KLF5	MA0599.1	C_KLF4	311291	0.13679	76579	0.15327	88763	-0.18921	5.8476E-203	202.2330253
ZNF343_MA1711.1	ZNF343	MA1711.1	C_ZNF343	78956	0.10856	18262	0.12016	20583	-0.13808	1.6728E-157	156.776563
Gli2_MA0734.3	Gli2	MA0734.3	C_Gli2	130420	0.07232	19451	0.08268	23201	-0.18596	4.4764E-183	182.3490678
SHOX_MA0630.1	SHOX	MA0630.1	C_PAX4	35654	0.04319	2629	0.04113	2334	0.1277	1.2414E-138	137.9060934
POU2F2_MA0507.2	POU2F2	MA0507.2	C_POU1F1	79891	0.0453	6412	0.04066	5262	0.16473	4.3144E-167	166.3650757
ONECUT3_MA0757.1	ONECUT3	MA0757.1	C_ONECUT1	66720	0.03706	4295	0.03095	2881	0.24763	1.4068E-181	180.8517573
ZNF410_MA0752.1	ZNF410	MA0752.1	C_ZNF410	53782	0.0497	4889	0.05646	5907	-0.00027	0.302364356	0.519469407
KLF1_MA0493.2	KLF1	MA0493.2	C_KLF4	295222	0.13669	73690	0.15369	85343	-0.1874	7.1223E-203	202.1473823
IRF9_MA0653.1	IRF9	MA0653.1	C_Irf1	77985	0.05316	8812	0.05518	9126	0.03167	1.32793E-97	96.87682549
RARG_MA1553.1	RARG	MA1553.1	C_RXRG	41743	0.06474	5619	0.06616	5561	-0.00039	0.657540561	0.182077452
Gfi1B_MA0483.1	Gfi1B	MA0483.1	C_Gfi1B	141370	0.0528	14277	0.05238	13759	0.036	7.9996E-118	117.09693
NR1H2RXRA_MA0115.1	NR1H2::RXRA	MA0115.1	C_NR1H2::RXRA	82263	0.05509	9276	0.05872	10322	-0.0462	6.4184E-111	110.1925748
RXRAVDR_MA0074.1	RXRA::VDR	MA0074.1	C_RXRA::VDR	47642	0.0601	5971	0.06121	5969	0.00772	5.19574E-31	30.28435263
MEIS3_MA0775.1	MEIS3	MA0775.1	C_MEIS2	79420	0.06406	10326	0.06333	10484	-0.0006	0.866665279	0.062148602
HOXA9_MA0594.2	HOXA9	MA0594.2	C_HOXA9	6277	0.07065	969	0.069	907	0.11039	3.42207E-97	96.46571157
ZNF317_MA1593.1	ZNF317	MA1593.1	C_ZNF317	128337	0.05781	15596	0.0584	14960	0.03118	9.811E-107	106.008288
HOXB7_MA1501.1	HOXB7	MA1501.1	C_HOXB7	33124	0.04619	3018	0.04333	2712	0.13817	1.7507E-141	140.7567952
PAX9_MA0781.1	PAX9	MA0781.1	C_PAX9	41412	0.08167	7256	0.07982	7191	0.01839	8.85687E-62	61.05271976
PPARD_MA1550.1	PPARD	MA1550.1	C_NR2C2	92775	0.05984	11338	0.06848	13512	-0.10463	5.3743E-153	152.2696758
POU1F1_MA0784.2	POU1F1	MA0784.2	C_POU1F1	79952	0.04428	6266	0.03968	5146	0.16882	1.202E-166	165.9200909
YY2_MA0748.2	YY2	MA0748.2	C_YY2	36167	0.16316	12365	0.178	13227	-0.14624	5.2257E-143	142.2818592
FOSL1JUNB_MA1137.1	FOSL1::JUNB	MA1137.1	C_FOSL1	84911	0.06961	12857	0.07795	15428	-0.12185	9.3887E-163	162.0273941
Nr2e3_MA0164.1	Nr2e3	MA0164.1	C_Nr2e3	34523	0.05386	3897	0.0511	3519	0.08028	1.7672E-120	119.7527265
MLX_MA0663.1	MLX	MA0663.1	C_MYC	23043	0.10027	4642	0.0909	4345	0.08293	1.1225E-112	111.9497993
ZNF341_MA1655.1	ZNF341	MA1655.1	C_ZNF341	107176	0.07164	16813	0.07319	16959	-0.01273	8.53777E-63	62.06865574
EMX1_MA0612.2	EMX1	MA0612.2	C_PAX4	30384	0.04165	2280	0.03909	2094	0.13704	2.6223E-141	140.5813104
SP3_MA0746.2	SP3	MA0746.2	C_KLF9	193210	0.17434	57358	0.1916	64644	-0.16779	1.669E-185	184.7775324
Dlx3_MA0880.1	Dlx3	MA0880.1	C_DLX6	38629	0.04506	3287	0.04099	2805	0.15416	1.2009E-148	147.9204863
LIN54_MA0619.1	LIN54	MA0619.1	C_LIN54	89206	0.03942	6283	0.03535	5168	0.18033	6.1612E-171	170.2103321
SOX13_MA1120.1	SOX13	MA1120.1	C_SOX9	71356	0.04837	6750	0.04621	6045	0.08816	1.1794E-145	144.9283519
Msx3_MA0709.1	Msx3	MA0709.1	C_DLX6	31699	0.04851	2857	0.04427	2428	0.14434	1.0829E-141	140.9654245
HIF1A_MA1106.1	HIF1A	MA1106.1	C_ARNT::HIF1A	25307	0.09692	5056	0.10408	5755	-0.11968	8.532E-129	128.0689488
JUND_MA0492.1	JUND	MA0492.1	C_FOSL1::JUN	73961	0.06111	8331	0.06517	9516	-0.04856	2.0785E-113	112.6822602
HOXB9_MA1503.1	HOXB9	MA1503.1	C_HOXC10	26361	0.04803	2472	0.04373	2039	0.18544	1.0507E-147	146.9785183
ELK1_MA0028.2	ELK1	MA0028.2	C_ELK4	28850	0.16734	8390	0.18978	9959	-0.20707	8.9955E-154	153.0459749
FOXJ2ELF1_MA1952.1	FOXJ2::ELF1	MA1952.1	C_FOXJ2::ELF1	129130	0.05698	14469	0.06289	17241	-0.04682	1.0629E-122	121.9735274
TBXT_MA0009.2	TBXT	MA0009.2	C_TBXT	32395	0.05026	3269	0.04864	2967	0.04614	7.2038E-96	95.14243823
ZNF8_MA1718.1	ZNF8	MA1718.1	C_ZNF8	59660	0.04275	4538	0.03931	3465	0.13903	2.5613E-154	153.5915479
POU4F3_MA0791.1	POU4F3	MA0791.1	C_POU4F2	83094	0.04095	6036	0.04085	5356	0.15137	2.2754E-167	166.6429368
ZNF530_MA1981.1	ZNF530	MA1981.1	C_ZNF530	329938	0.10401	70660	0.11785	82382	-0.18067	2.9895E-204	203.5244034
Vdr_MA0693.3	Vdr	MA0693.3	C_Vdr	88862	0.05021	8727	0.05287	8773	0.00615	2.55138E-34	33.59322547
NR1D1_MA1531.1	NR1D1	MA1531.1	C_NR1D1	99727	0.0593	11784	0.06437	13256	-0.07964	5.8207E-149	148.2350252
NFE2_MA0841.1	NFE2	MA0841.1	C_FOSL1	67723	0.06114	8847	0.06735	10359	-0.08242	3.5807E-132	131.4460277
PRDM9_MA1723.1	PRDM9	MA1723.1	C_PRDM9	445031	0.08595	79260	0.09768	92722	-0.15371	5.5387E-201	200.2565938
DMRT3_MA0610.1	DMRT3	MA0610.1	C_DMRTA1	46541	0.04338	3638	0.03984	2818	0.14602	1.0057E-149	148.9975486
RUNX2_MA0511.2	RUNX2	MA0511.2	C_Bcl11B	47623	0.05893	5751	0.06537	6780	-0.09169	4.0681E-126	125.3906099
ETV5DRGX_MA1944.1	ETV5::DRGX	MA1944.1	C_ETV5::DRGX	62522	0.06103	7252	0.06731	8631	-0.06272	5.9554E-122	121.2250867
FOSJUND_MA1141.1	FOS::JUND	MA1141.1	C_FOSL1	92114	0.07138	14337	0.08014	17266	-0.12693	8.3132E-164	163.0802338
NR3C1_MA0113.3	NR3C1	MA0113.3	C_NR3C1	39758	0.0604	5164	0.06161	5164	0.00709	4.45257E-22	21.3513896
NR2F1_MA1538.1	NR2F1	MA1538.1	C_NR2F1	50823	0.06653	7189	0.07029	7793	-0.06085	6.6548E-111	110.1768622
POU3F1_MA0786.1	POU3F1	MA0786.1	C_POU1F1	91492	0.0429	7005	0.03747	5348	0.19519	1.6437E-179	178.7841743
NR2C2_MA1536.1	NR2C2	MA1536.1	C_Nr1H2	88432	0.06748	13096	0.06198	11459	0.09399	2.7569E-149	148.5595867
FOXC2_MA0846.1	FOXC2	MA0846.1	C_FOXC2	169655	0.05245	19035	0.03358	8591	0.44566	4.8672E-226	225.3127188
Shox2_MA0720.1	Shox2	MA0720.1	C_PAX4	31340	0.04485	2425	0.04286	2222	0.1183	2.8095E-130	129.5513684
ZBED1_MA0749.1	ZBED1	MA0749.1	C_ZBED1	4987	0.09513	925	0.095	909	0.05545	1.39696E-68	67.8548155
ZNF416_MA1979.1	ZNF416	MA1979.1	C_ZNF416	155165	0.06312	20521	0.06632	21765	-0.06343	3.3923E-138	137.4695037
TEF_MA0843.1	TEF	MA0843.1	C_DBP	25638	0.05642	2711	0.05971	3007	0.05674	5.79691E-94	93.23680363
ZFP14_MA1972.1	ZFP14	MA1972.1	C_ZFP14	251847	0.07979	41983	0.08951	47773	-0.12209	4.2072E-174	173.376004
NR4A1_MA1112.2	NR4A1	MA1112.2	C_NR4A1	117294	0.05749	14235	0.0552	12677	0.10526	4.4298E-157	156.3536123
FOXA1_MA0148.4	FOXA1	MA0148.4	C_FOXN3	116766	0.06211	15944	0.03995	7426	0.44337	4.6486E-221	220.3326802
TFAP2B_MA0811.1	TFAP2B	MA0811.1	C_TFAP2A	97114	0.10114	21811	0.11035	24027	-0.11348	4.9185E-153	152.3081696
CLOCK_MA0819.2	CLOCK	MA0819.2	C_MYC	43414	0.07201	6476	0.07148	6412	-0.00686	1.33999E-24	23.87289941
OTX2_MA0712.2	OTX2	MA0712.2	C_OTX2	66074	0.04455	5352	0.04408	4908	0.0568	1.1562E-123	122.9369548
SCRT2_MA0744.2	SCRT2	MA0744.2	C_SCRT2	87490	0.06331	11957	0.0556	9740	0.13008	3.8557E-155	154.4138928
ZSCAN4_MA1155.1	ZSCAN4	MA1155.1	C_ZSCAN4	130343	0.05331	14108	0.0562	14352	-0.0521	1.3875E-133	132.8577786
MAF_MA1520.1	MAF	MA1520.1	C_MAFA	54306	0.0639	7276	0.07069	8308	-0.08088	1.2145E-131	130.9156044
SNAI3_MA1559.1	SNAI3	MA1559.1	C_Rbpjl	156310	0.06716	22365	0.05715	17468	0.12069	1.4783E-173	172.8302422
MAFK_MA0496.3	MAFK	MA0496.3	C_MAFK	157882	0.05997	19336	0.06561	21880	-0.08755	1.3617E-160	159.8659129
RXRB_MA1555.1	RXRB	MA1555.1	C_RXRG	49871	0.06835	6918	0.07225	7374	-0.06387	1.4439E-115	114.8404626
FOSL1JUN_MA1128.1	FOSL1::JUN	MA1128.1	C_FOSL1	92403	0.07076	14192	0.07906	16998	-0.12043	3.5591E-159	158.4486604
ZIC4_MA0751.1	ZIC4	MA0751.1	C_ZIC5	98549	0.11414	24615	0.12877	28168	-0.17645	8.49E-180	179.0710925
DMRTA2_MA1478.1	DMRTA2	MA1478.1	C_DMRTA1	50917	0.04307	4060	0.03921	3255	0.15896	1.666E-156	155.7783227
PRRX2_MA0075.3	PRRX2	MA0075.3	C_PAX4	35426	0.04134	2588	0.03914	2367	0.12827	2.6703E-139	138.5734335
Atoh1_MA0461.2	Atoh1	MA0461.2	C_Atoh1	35685	0.04544	3192	0.04414	2827	0.06357	8.9484E-106	105.0482546
NFIL3_MA0025.2	NFIL3	MA0025.2	C_DBP	61275	0.04872	5755	0.04887	5551	0.10587	5.8512E-140	139.2327541
VAX2_MA0723.2	VAX2	MA0723.2	C_EN1	29040	0.04733	2536	0.04402	2205	0.14441	1.0531E-140	139.9775372
Sox5_MA0087.2	Sox5	MA0087.2	C_SOX9	76896	0.05159	8102	0.04778	7067	0.11149	1.4799E-146	145.8297652
Wt1_MA1627.1	Wt1	MA1627.1	C_Wt1	269451	0.11426	62756	0.12929	72696	-0.18129	1.1196E-202	201.9509395
Gli1_MA1990.1	Gli1	MA1990.1	C_Gli2	125252	0.06604	17051	0.0755	20195	-0.17495	1.7279E-182	181.7624801
Mafb_MA0117.2	Mafb	MA0117.2	C_MAFF	79700	0.05451	8830	0.05599	9079	0.01079	3.90852E-53	52.40798793
ZNF136_MA1588.1	ZNF136	MA1588.1	C_ZNF136	71491	0.04739	6798	0.04597	6262	0.08304	2.4049E-134	133.6189027
BATFJUN_MA0462.2	BATF::JUN	MA0462.2	C_FOSL1	103513	0.06664	15070	0.0735	17678	-0.09686	5.9214E-152	151.2275731
KLF2_MA1515.1	KLF2	MA1515.1	C_KLF9	196201	0.15057	53614	0.16674	60582	-0.16706	9.0336E-184	183.044138
ZFP57_MA1583.1	ZFP57	MA1583.1	C_ZFP57	17934	0.15676	6159	0.16669	6601	-0.07267	1.1752E-95	94.92988835
ALX3_MA0634.1	ALX3	MA0634.1	C_PAX4	41185	0.04197	3042	0.03947	2657	0.15178	1.3415E-147	146.8724025
FOSL2JUNB_MA1139.1	FOSL2::JUNB	MA1139.1	C_FOSL1::JUN	22941	0.09372	3756	0.09408	4119	-0.01905	3.03715E-54	53.51753426
POU3F3_MA0788.1	POU3F3	MA0788.1	C_POU1F1	91056	0.04105	6484	0.03596	5062	0.20211	1.6247E-183	182.7892376
NR5A1_MA1540.2	NR5A1	MA1540.2	C_NR5A1	139005	0.05932	17537	0.05329	14845	0.09655	3.5975E-158	157.4439956
KLF14_MA0740.2	KLF14	MA0740.2	C_KLF4	268225	0.14967	71879	0.16717	82937	-0.18536	4.6986E-199	198.3280327
POU2F1_MA0785.1	POU2F1	MA0785.1	C_POU1F1	81823	0.04386	6381	0.0389	5073	0.17738	7.7702E-170	169.1095685
SP5_MA1965.1	SP5	MA1965.1	C_SP5	348092	0.0975	69921	0.11059	81644	-0.1717	3.932E-198	197.4053919
PITX2_MA1547.2	PITX2	MA1547.2	C_OTX2	55985	0.04647	4837	0.04672	4595	0.04674	1.1843E-104	103.9265361
RFX7_MA1554.1	RFX7	MA1554.1	C_RFX7	39644	0.07686	6377	0.07111	5790	0.10877	8.7368E-131	130.0586469
KLF16_MA0741.1	KLF16	MA0741.1	C_KLF9	221082	0.15461	60793	0.17176	69482	-0.19294	3.8755E-199	198.4116667
ZIC5_MA1584.1	ZIC5	MA1584.1	C_ZIC5	98756	0.12913	27565	0.14576	31413	-0.18331	1.9526E-176	175.7093826
TFAP4FLI1_MA1967.1	TFAP4::FLI1	MA1967.1	C_TFAP4::FLI1	111155	0.07513	18290	0.07281	17625	0.03234	1.0321E-108	107.9862695
Lhx4_MA0704.1	Lhx4	MA0704.1	C_PDX1	29350	0.03993	2014	0.03907	1907	0.13181	2.4776E-138	137.6059637
RHOXF1_MA0719.1	RHOXF1	MA0719.1	C_RHOXF1	52814	0.05185	5184	0.05269	4994	0.01682	5.18709E-60	59.28507647
Atoh1_MA1467.2	Atoh1	MA1467.2	C_Neurod2	107896	0.05373	12023	0.05817	13010	-0.06475	3.7373E-133	132.4274459
FOSL1JUND_MA1142.1	FOSL1::JUND	MA1142.1	C_FOSL1	86257	0.06787	12723	0.07516	15003	-0.10046	6.7068E-148	147.1734853
CREB3L1_MA0839.1	CREB3L1	MA0839.1	C_CREB3L4	37556	0.08351	6305	0.08589	6700	-0.04401	2.37726E-97	96.62392362
MEOX1_MA0661.1	MEOX1	MA0661.1	C_PDX1	35483	0.04369	2923	0.04238	2864	0.10738	9.9787E-126	125.0009248
Foxj3_MA0851.1	Foxj3	MA0851.1	C_FOXN3	140500	0.05685	17561	0.03485	7588	0.4687	2.4162E-224	223.616872
GLIS3_MA0737.1	GLIS3	MA0737.1	C_GLIS3	60642	0.06719	8561	0.07885	10476	-0.19165	3.1421E-169	168.502783
Creb3l2_MA0608.1	Creb3l2	MA0608.1	C_Creb3l2	27293	0.10346	5657	0.10269	5831	-0.01729	2.57397E-52	51.58939679
GRHL2_MA1105.2	GRHL2	MA1105.2	C_GRHL2	84698	0.06499	12104	0.05329	8254	0.26255	3.4436E-185	184.4629928
Foxn1_MA1684.1	Foxn1	MA1684.1	C_Foxn1	53271	0.16578	19701	0.17786	21220	-0.09761	6.0729E-141	140.2166012
HNF1B_MA0153.2	HNF1B	MA0153.2	C_HNF1A	60660	0.04246	4995	0.05673	7926	-0.13927	2.6199E-152	151.5817131
HOXD4_MA1507.1	HOXD4	MA1507.1	C_HOXA4	40381	0.04386	3354	0.04542	3541	0.06082	2.6641E-107	106.5744469
RORB_MA1150.1	RORB	MA1150.1	C_RORB	64429	0.05416	7259	0.05339	6632	0.05483	5.3484E-114	113.2717749
Znf423_MA0116.1	Znf423	MA0116.1	C_Znf423	81423	0.07206	12700	0.08265	14984	-0.16339	5.7064E-166	165.2436348
NFIX_MA0671.1	NFIX	MA0671.1	C_NFIC	77770	0.05927	9914	0.05962	10057	-0.00442	9.28497E-28	27.0322196
HOXA10_MA0899.1	HOXA10	MA0899.1	C_HOXA10	84193	0.04153	6548	0.03436	4565	0.23429	2.2375E-180	179.6502343
ETV5FIGLA_MA1945.1	ETV5::FIGLA	MA1945.1	C_ETV5::FIGLA	142921	0.08342	25341	0.08589	26660	-0.04956	7.0913E-129	128.1492768
MYBL1_MA0776.1	MYBL1	MA0776.1	C_MYBL1	10577	0.06313	1438	0.06605	1515	0.02443	3.58584E-46	45.44540965
PDX1_MA0132.2	PDX1	MA0132.2	C_PDX1	33197	0.04244	2594	0.04036	2346	0.13213	6.0928E-141	140.2151814
TFEB_MA0692.1	TFEB	MA0692.1	C_BHLHE41	52014	0.08476	9139	0.07445	7896	0.12233	1.0126E-148	147.9945784
NFIC_MA1527.1	NFIC	MA1527.1	C_NFIB	88992	0.07805	15518	0.08086	16668	-0.04757	5.3473E-113	112.2718653
BACH2_MA1101.2	BACH2	MA1101.2	C_FOSL1	66813	0.06471	9388	0.06913	10551	-0.06251	6.2838E-117	116.2017778
E2F8_MA0865.2	E2F8	MA0865.2	C_E2F8	26451	0.12292	6793	0.13117	7291	-0.06974	8.0107E-111	110.0963307
Spz1_MA0111.1	Spz1	MA0111.1	C_Spz1	90850	0.05255	9368	0.05603	10081	-0.04422	1.865E-113	112.7293109
NR1I2_MA1533.1	NR1I2	MA1533.1	C_NR1I2	56753	0.07545	9252	0.07966	9797	-0.05267	1.8165E-113	112.7407751
Rxra_MA0512.2	Rxra	MA0512.2	C_NR2C2	88331	0.06016	10964	0.06979	13301	-0.1199	7.1269E-159	158.1470964
RBPJ_MA1116.1	RBPJ	MA1116.1	C_RBPJ	165074	0.06441	22111	0.06983	23970	-0.07046	2.7262E-147	146.5644396
FOXO1FLI1_MA1956.1	FOXO1::FLI1	MA1956.1	C_ERF::FOXI1	123389	0.05573	14299	0.05508	14482	0.05649	6.3975E-132	131.193993
TCFL5_MA0632.2	TCFL5	MA0632.2	C_TCFL5	33493	0.21421	14449	0.22968	15141	-0.07675	3.208E-117	116.4937721
ZNF460_MA1596.1	ZNF460	MA1596.1	C_ZNF460	440506	0.09244	82881	0.10077	90366	-0.09812	6.4281E-175	174.1919157
Nr2f6_MA0677.1	Nr2f6	MA0677.1	C_NR2C2	99104	0.06059	12446	0.06763	14594	-0.09925	9.4762E-152	151.0233658
FOXB1_MA0845.1	FOXB1	MA0845.1	C_FOXC2	122218	0.05272	13264	0.0351	6007	0.4223	1.8021E-220	219.7442274
TFEC_MA0871.2	TFEC	MA0871.2	C_MYC	54299	0.08995	9899	0.08309	9275	0.05621	8.0641E-109	108.093446
NEUROG2_MA1642.1	NEUROG2	MA1642.1	C_Neurod2	109337	0.05304	12004	0.05722	12906	-0.0596	3.619E-128	127.4414123
SOX10_MA0442.2	SOX10	MA0442.2	C_SOX4	133233	0.05538	15349	0.05299	13196	0.12929	5.1391E-164	163.2891141
POU5F1_MA1115.1	POU5F1	MA1115.1	C_POU2F3	95766	0.04802	8679	0.04515	7447	0.13458	3.2855E-164	163.4834033
GATA2_MA0036.3	GATA2	MA0036.3	C_Gata3	63520	0.04671	5789	0.03951	4224	0.18665	6.1739E-167	166.2094403
NFIX_MA1528.1	NFIX	MA1528.1	C_NFIB	103938	0.08405	19836	0.08896	21854	-0.07761	3.575E-138	137.4467234
MAZ_MA1522.1	MAZ	MA1522.1	C_PATZ1	249441	0.14692	71829	0.1656	82107	-0.18901	2.1712E-203	202.6633043
TBP_MA0108.2	TBP	MA0108.2	C_TBP	45281	0.056	4887	0.05185	3837	0.17336	1.1119E-157	156.9539332
GATA4_MA0482.2	GATA4	MA0482.2	C_Gata3	78541	0.04566	6881	0.04123	5752	0.13168	7.8109E-162	161.1072975
SATB1_MA1963.1	SATB1	MA1963.1	C_SATB1	53581	0.04019	3786	0.03655	3028	0.18856	4.382E-162	161.3583273
PPARARXRA_MA1148.1	PPARA::RXRA	MA1148.1	C_PPARA::RXRA	98034	0.05821	11881	0.06125	12758	-0.02805	3.24786E-93	92.48840269
ZNF384_MA1125.1	ZNF384	MA1125.1	C_ZNF384	254324	0.03774	17245	0.03747	16271	0.07716	2.4859E-159	158.6045087
Hic1_MA0739.1	Hic1	MA0739.1	C_Hic1	88164	0.06209	11866	0.06466	12225	-0.05328	4.4678E-120	119.3499022
POU6F1_MA0628.1	POU6F1	MA0628.1	C_HOXB3	23713	0.03986	1670	0.04232	1848	0.06161	1.38E-100	99.86010902
ZNF418_MA1980.1	ZNF418	MA1980.1	C_ZNF418	143419	0.0539	15987	0.05239	15006	0.05785	1.6424E-134	133.7845315
TBX4_MA0806.1	TBX4	MA0806.1	C_TBX1	77401	0.05509	8530	0.05565	8247	-0.01049	4.74487E-50	49.32377534
FOXD1_MA0031.1	FOXD1	MA0031.1	C_FOXN3	61971	0.07462	10725	0.04373	4789	0.50454	2.048E-207	206.6886678
BATF3_MA0835.2	BATF3	MA0835.2	C_FOSL1	110310	0.06481	15507	0.07127	18146	-0.08858	1.6846E-146	145.773511
REL_MA0101.1	REL	MA0101.1	C_RELA	68521	0.06995	10195	0.08205	12642	-0.1634	7.4122E-165	164.1300525
TWIST1_MA1123.2	TWIST1	MA1123.2	C_ZBTB18	108491	0.05286	11811	0.05422	11862	-0.01921	9.97196E-81	80.00121962
Nkx3-2_MA0122.3	Nkx3-2	MA0122.3	C_ISL2	61274	0.04457	5051	0.0429	4445	0.10371	5.8512E-149	148.2327519
GBX1_MA0889.1	GBX1	MA0889.1	C_GBX2	25061	0.0498	2300	0.04748	2116	0.11286	9.5276E-126	125.0210155
NKX6-1_MA0674.1	NKX6-1	MA0674.1	C_PDX1	54671	0.04049	4080	0.0408	4193	0.08876	8.8095E-131	130.0550498
TBX20_MA0689.1	TBX20	MA0689.1	C_TBX1	80756	0.0494	7780	0.05155	7799	-0.02161	4.24172E-80	79.37245829
HOXD12ELK1_MA1958.1	HOXD12::ELK1	MA1958.1	C_HOXD12::ELK1	47991	0.05485	5081	0.0575	5662	0.0025	7.41958E-10	9.129620658
OLIG1_MA0826.1	OLIG1	MA0826.1	C_Atoh1	26681	0.04256	2100	0.03861	1579	0.13847	2.0582E-138	137.6865129
KLF9_MA1107.2	KLF9	MA1107.2	C_KLF9	282914	0.10137	54294	0.11285	62315	-0.17767	3.1721E-203	202.4986553
MEF2D_MA0773.1	MEF2D	MA0773.1	C_MEF2A	110081	0.0435	8801	0.03493	5635	0.22526	3.6375E-192	191.4391999
RXRG_MA0856.1	RXRG	MA0856.1	C_NR2C2	86978	0.05895	10528	0.06832	12660	-0.11269	1.2167E-155	154.9148251
OSR2_MA1646.1	OSR2	MA1646.1	C_OSR2	138629	0.06512	18807	0.06832	19234	-0.00865	2.86643E-52	51.54265908
SMAD2_MA1964.1	SMAD2	MA1964.1	C_SMAD2	112122	0.0685	16336	0.07508	18179	-0.11424	1.0207E-158	157.9911052
SPIC_MA0687.1	SPIC	MA0687.1	C_SPIC	132195	0.05086	12746	0.05952	17063	-0.10565	1.1886E-162	161.9249717
HSF4_MA0771.1	HSF4	MA0771.1	C_HSF2	60993	0.05689	7165	0.06082	7642	0.00811	1.30127E-37	36.88563247
Stat6_MA0520.1	Stat6	MA0520.1	C_Stat6	98138	0.05493	10589	0.0606	10549	0.05651	2.5257E-126	125.5976097
TFAP4_MA0691.1	TFAP4	MA0691.1	C_TFAP4	82952	0.06487	11773	0.0607	10751	0.05186	6.0736E-115	114.2165543
TCF3_MA0522.3	TCF3	MA0522.3	C_TCF3	135846	0.0977	28861	0.09469	27339	0.03057	1.209E-101	100.9175874
TBX15_MA0803.1	TBX15	MA0803.1	C_TBX1	77401	0.05509	8530	0.05565	8247	-0.01049	4.74487E-50	49.32377534
EN2_MA0642.2	EN2	MA0642.2	C_DLX6	25517	0.04801	2213	0.04399	1936	0.13911	1.0552E-133	132.9766699
ATF6_MA1466.1	ATF6	MA1466.1	C_CREB3L4	34954	0.08878	6095	0.09289	6616	-0.06894	1.6438E-110	109.7841434
MNX1_MA0707.2	MNX1	MA0707.2	C_MNX1	33806	0.04323	2713	0.03918	2184	0.17606	2.1814E-152	151.6612692
ATF2_MA1632.1	ATF2	MA1632.1	C_FOSL1::JUN	80105	0.0601	9101	0.06084	9516	0.00105	0.013487888	1.870056058
ZIM3_MA1709.1	ZIM3	MA1709.1	C_ZIM3	189254	0.04835	19075	0.04292	15446	0.15821	9.3533E-176	175.0290373
THRB_MA1574.1	THRB	MA1574.1	C_NR2C2	96446	0.06536	13112	0.07517	15987	-0.14075	2.776E-165	164.5565867
MYF5_MA1641.1	MYF5	MA1641.1	C_Ascl2	94597	0.07097	14662	0.07043	14683	-0.01795	1.06123E-76	75.97419141
KLF4_MA0039.4	KLF4	MA0039.4	C_KLF4	347021	0.11744	77889	0.13379	91849	-0.20959	4.9539E-207	206.3050492
ZNF148_MA1653.1	ZNF148	MA1653.1	C_PATZ1	344234	0.14113	96024	0.1595	110515	-0.19415	1.5716E-208	207.8036465
TRPS1_MA1970.1	TRPS1	MA1970.1	C_Gata3	73831	0.04394	6203	0.03675	4403	0.2077	3.8852E-175	174.4105844
POU3F2_MA0787.1	POU3F2	MA0787.1	C_POU1F1	87591	0.04332	6727	0.03872	5422	0.1712	1.0295E-177	176.9873939
REST_MA0138.2	REST	MA0138.2	C_REST	129624	0.07494	21497	0.08016	23211	-0.09436	2.4529E-153	152.6103288
Rarb_MA0857.1	Rarb	MA0857.1	C_Nr2F6	112021	0.04773	10290	0.04909	10480	0.00086	0.000529167	3.276406995
NR1I3_MA1534.1	NR1I3	MA1534.1	C_Vdr	62274	0.04897	5997	0.05103	5901	0.04674	1.1894E-112	111.9246579
Rarg_MA0860.1	Rarg	MA0860.1	C_Rarg	106174	0.05878	13124	0.05868	12784	0.01474	3.9946E-67	66.39852687
LHX5_MA1519.1	LHX5	MA1519.1	C_PDX1	27523	0.0414	2097	0.03896	1915	0.14644	2.9368E-137	136.5321243
HOXB3_MA0903.1	HOXB3	MA0903.1	C_HOXB3	44432	0.04525	3822	0.04532	3859	0.06977	1.0634E-116	115.9733005
MEF2B_MA0660.1	MEF2B	MA0660.1	C_MEF2A	91052	0.0443	7506	0.03558	4856	0.21418	1.5107E-178	177.8208333
PBX1_MA0070.1	PBX1	MA0070.1	C_PBX1	47383	0.04883	4066	0.04463	3518	0.12846	8.832E-146	145.0539393
LMX1B_MA0703.2	LMX1B	MA0703.2	C_PDX1	44880	0.03759	2900	0.03669	2838	0.13122	5.1017E-144	143.2922868
ZNF324_MA1977.1	ZNF324	MA1977.1	C_ZNF324	125623	0.05688	14583	0.05896	14955	-0.02169	2.86233E-86	85.54328099
ZNF85_MA1720.1	ZNF85	MA1720.1	C_ZNF85	103382	0.05268	10173	0.0561	10019	0.01775	8.56816E-77	76.06711248
PHOX2B_MA0681.2	PHOX2B	MA0681.2	C_PHOX2B	106363	0.0349	6144	0.02994	4378	0.24382	3.1158E-189	188.5064352
EGR2_MA0472.2	EGR2	MA0472.2	C_EGR1	57209	0.15762	17874	0.17272	19779	-0.16242	1.8021E-161	160.7442313
GATA6_MA1104.2	GATA6	MA1104.2	C_Gata3	73644	0.04309	6021	0.03584	4177	0.2147	5.4145E-184	183.2664437
E2F4_MA0470.2	E2F4	MA0470.2	C_E2F4	10646	0.11961	2868	0.13142	3141	-0.0801	1.78904E-96	95.74737966
ARGFX_MA1463.1	ARGFX	MA1463.1	C_HOXB3	39776	0.03892	2657	0.03847	2680	0.11673	8.8368E-136	135.0537047
NFYB_MA0502.2	NFYB	MA0502.2	C_NFYB	75133	0.11096	13288	0.10354	13444	-0.0027	2.91095E-10	9.535964841
FOXP1_MA0481.3	FOXP1	MA0481.3	C_FOXN3	116906	0.0644	17033	0.03755	7006	0.51437	4.3914E-223	222.3573939
Arid5a_MA0602.1	Arid5a	MA0602.1	C_Arid5a	54898	0.03821	3726	0.03063	2402	0.26099	1.2663E-177	176.8974549
SREBF2_MA0828.2	SREBF2	MA0828.2	C_SREBF2	23301	0.08342	3879	0.06784	2934	0.23126	3.5755E-151	150.446661
STAT1STAT2_MA0517.1	STAT1::STAT2	MA0517.1	C_STAT1::STAT2	223407	0.0484	22246	0.05061	23331	0.03166	2.5596E-115	114.5918297
LHX9_MA0701.2	LHX9	MA0701.2	C_PAX4	31911	0.04545	2546	0.04338	2322	0.12059	5.2616E-131	130.2788853
FOSL1_MA0477.2	FOSL1	MA0477.2	C_FOSL1	93845	0.0688	14174	0.07723	17039	-0.12011	2.758E-154	153.5594135
FOXE1_MA1487.2	FOXE1	MA1487.2	C_FOXE1	194807	0.04805	18874	0.03711	10954	0.29774	4.1136E-211	210.3857778
Bach1Mafk_MA0591.1	Bach1::Mafk	MA0591.1	C_MAFK	107230	0.07291	16810	0.08057	19375	-0.11328	8.4921E-161	160.0709825
BACH2_MA1470.1	BACH2	MA1470.1	C_BACH2	29402	0.05813	3179	0.05557	3051	0.06782	1.6417E-109	108.784718
RFX4_MA0799.2	RFX4	MA0799.2	C_RFX4	24855	0.09126	4824	0.08967	4808	0.01876	2.97146E-47	46.52702969
NFIB_MA1643.1	NFIB	MA1643.1	C_NFIB	155224	0.07352	25227	0.07804	27516	-0.07243	4.6027E-147	146.336985
Runx1_MA0002.2	Runx1	MA0002.2	C_Bcl11B	152890	0.056	17521	0.06169	20181	-0.09847	1.3845E-159	158.8587034
Irf1_MA0050.3	Irf1	MA0050.3	C_Irf1	212836	0.04522	19211	0.0457	19116	0.06525	1.4352E-149	148.8430798
ZNF740_MA0753.2	ZNF740	MA0753.2	C_ZNF740	194387	0.1121	44237	0.12942	52566	-0.21441	4.6685E-199	198.3308196
VEZF1_MA1578.1	VEZF1	MA1578.1	C_VEZF1	68213	0.08556	12446	0.09964	14999	-0.20883	1.2924E-175	174.8886022
HOXD9_MA0913.2	HOXD9	MA0913.2	C_HOXA10	68512	0.04411	5753	0.03629	4035	0.23747	5.6461E-185	184.2482525
KLF17_MA1514.1	KLF17	MA1514.1	C_KLF17	182095	0.0865	32406	0.09966	38397	-0.19901	1.0013E-187	186.9994285
FOXH1_MA0479.1	FOXH1	MA0479.1	C_FOXH1	84482	0.05561	9313	0.05534	8603	0.12449	1.5136E-157	156.8200014
FOSBJUNB_MA1136.1	FOSB::JUNB	MA1136.1	C_FOSL1::JUN	22485	0.09521	3743	0.09526	4058	-0.01425	2.77555E-37	36.55665038
ESX1_MA0644.2	ESX1	MA0644.2	C_PAX4	29162	0.04769	2516	0.04502	2283	0.12675	7.5763E-136	135.1205412
Nfatc2_MA0152.2	Nfatc2	MA0152.2	C_Nfatc2	151209	0.05222	15841	0.05621	17661	0.05653	2.4149E-141	140.6171092
RUNX3_MA0684.2	RUNX3	MA0684.2	C_RUNX3	94048	0.05065	9301	0.05373	9769	-0.01809	6.55922E-78	77.18314806
RORA_MA0071.1	RORA	MA0071.1	C_RORA	84764	0.06081	11272	0.05155	8567	0.17694	2.3989E-171	170.6199882
MAXMYC_MA0059.1	MAX::MYC	MA0059.1	C_MAX::MYC	50172	0.07783	8050	0.07654	8072	-0.00339	6.48871E-13	12.18784195
ETV2FIGLA_MA1941.1	ETV2::FIGLA	MA1941.1	C_ETV5::FIGLA	109617	0.08944	21005	0.09036	21497	-0.01632	2.56101E-79	78.59158941
EGR1_MA0162.4	EGR1	MA0162.4	C_EGR1	168496	0.1718	58006	0.19044	64802	-0.17705	2.6959E-188	187.5692946
Mafg_MA0659.3	Mafg	MA0659.3	C_MAFK	138502	0.06118	17371	0.06785	19846	-0.09887	6.7721E-157	156.1692771
NFATC4_MA1525.2	NFATC4	MA1525.2	C_Nfatc2	83453	0.05376	9449	0.05011	8160	0.143	5.8714E-158	157.2312583
MGAEVX1_MA1960.1	MGA::EVX1	MA1960.1	C_MGA::EVX1	62285	0.0478	5688	0.04703	5232	0.0758	3.4707E-123	122.459581
BCL6_MA0463.2	BCL6	MA0463.2	C_BCL6	61945	0.05708	7359	0.05811	7260	0.04839	9.9364E-109	108.0027726
MXI1_MA1108.2	MXI1	MA1108.2	C_MXI1	108844	0.05077	10978	0.05197	10877	-0.03035	6.1977E-102	101.2077717
PROP1_MA0715.1	PROP1	MA0715.1	C_PHOX2B	59590	0.03491	3458	0.03046	2641	0.20859	5.2366E-176	175.2809532
RFX5_MA0510.2	RFX5	MA0510.2	C_RFX3	32862	0.08446	5537	0.07862	5166	0.10364	1.5599E-127	126.8068894
RARARXRA_MA0159.1	RARA::RXRA	MA0159.1	C_RARA::RXRA	96663	0.06763	13647	0.07076	14387	-0.05436	7.5174E-125	124.1239304
Rarg_MA0859.1	Rarg	MA0859.1	C_Nr2F6	111741	0.04725	9959	0.04978	10373	-0.01068	2.71332E-55	54.5664986
ERFFOXI1_MA1935.1	ERF::FOXI1	MA1935.1	C_ERF::FOXI1	117854	0.06335	14782	0.07293	18876	-0.11899	2.0265E-157	156.6932513
ZSCAN29_MA1602.1	ZSCAN29	MA1602.1	C_ZSCAN29	29741	0.07147	4438	0.07452	4589	-0.04135	6.50768E-87	86.18657377
MAFF_MA0495.3	MAFF	MA0495.3	C_MAFF	103057	0.04871	10136	0.04845	9829	0.05308	8.7009E-121	120.0604375
NKX2-3_MA0672.1	NKX2-3	MA0672.1	C_NKX2-3	71893	0.05194	7513	0.05282	7444	0.00519	5.11012E-27	26.29156862
JUNJUNB_MA1133.1	JUN::JUNB	MA1133.1	C_FOSL1::JUN	33694	0.08958	5509	0.09052	5982	-0.03583	2.48992E-90	89.60381394
CTCF_MA1929.1	CTCF	MA1929.1	C_CTCF	177096	0.11018	44241	0.12195	48670	-0.12109	1.4995E-171	170.8240663
BHLHE40_MA0464.2	BHLHE40	MA0464.2	C_MYC	26359	0.09885	5186	0.09189	4992	0.03092	3.16066E-75	74.50022266
ZEB1_MA0103.3	ZEB1	MA0103.3	C_TCF3	187030	0.07639	31350	0.0668	26370	0.08103	5.1188E-153	152.2908315
PKNOX1_MA0782.2	PKNOX1	MA0782.2	C_PBX3	114503	0.06264	13854	0.06233	14203	-0.02507	1.05206E-86	85.97795758
DMRTA1_MA1707.1	DMRTA1	MA1707.1	C_DMRTA1	56255	0.04268	4388	0.03912	3556	0.16544	1.8514E-159	158.7325085
PAX3_MA0780.1	PAX3	MA0780.1	C_Pax7	21119	0.03699	1252	0.03845	1247	0.11473	1.731E-127	126.7617059
KLF6_MA1517.1	KLF6	MA1517.1	C_KLF9	147432	0.14789	37756	0.16306	42664	-0.16033	6.324E-179	178.1990087
OLIG2_MA0678.1	OLIG2	MA0678.1	C_Atoh1	27505	0.04135	2036	0.03785	1576	0.13359	2.5238E-141	140.5979495
ZKSCAN5_MA1652.1	ZKSCAN5	MA1652.1	C_ZKSCAN5	254730	0.06874	35506	0.07881	42722	-0.16288	5.4019E-191	190.2674534
ELF4_MA0641.1	ELF4	MA0641.1	C_ELF2	56690	0.10787	11637	0.12102	13746	-0.13325	7.4192E-148	147.1296428
ZNF189_MA1725.1	ZNF189	MA1725.1	C_ZNF189	153606	0.06251	20311	0.06765	22586	-0.06295	4.0126E-143	142.3965767
FOSL2JUND_MA1144.1	FOSL2::JUND	MA1144.1	C_FOSL1	82176	0.07046	12689	0.07911	15207	-0.12078	3.0158E-152	151.5205961
MAFGNFE2L1_MA0089.2	MAFG::NFE2L1	MA0089.2	C_MAFG::NFE2L1	104874	0.06165	13862	0.06651	15450	-0.05606	8.6247E-131	130.0642549
GATA1_MA0035.4	GATA1	MA0035.4	C_GATA1	53583	0.0454	4746	0.03941	3574	0.16867	1.1704E-159	158.9316474
LMX1A_MA0702.2	LMX1A	MA0702.2	C_PDX1	31991	0.03987	2262	0.03888	2144	0.13384	2.078E-143	142.6823463
HOXC4_MA1504.1	HOXC4	MA1504.1	C_HOXA4	44354	0.04569	3839	0.04731	4048	0.04723	4.6653E-102	101.3311217
FOXO6_MA0849.1	FOXO6	MA0849.1	C_FOXN3	62053	0.0745	10711	0.04365	4777	0.50453	1.5041E-209	208.8227164
SPIB_MA0081.2	SPIB	MA0081.2	C_EHF	252754	0.05794	28606	0.07033	39602	-0.18131	1.3935E-197	196.8559072
FIGLA_MA0820.1	FIGLA	MA0820.1	C_FIGLA	127936	0.06414	17449	0.05522	13942	0.12522	4.7772E-165	164.3208223
ZNF281_MA1630.2	ZNF281	MA1630.2	C_ZNF281	373538	0.12512	92096	0.14235	107971	-0.19753	1.9351E-209	208.7133032
ZBED2_MA1971.1	ZBED2	MA1971.1	C_ZBED2	21344	0.09311	4243	0.10261	4684	-0.06643	1.4671E-97	96.83353934
ETV4_MA0764.3	ETV4	MA0764.3	C_ELK4	29340	0.18072	9204	0.20474	10777	-0.21615	1.0695E-152	151.9708388
Tbx6_MA1567.2	Tbx6	MA1567.2	C_TBX1	118082	0.05542	13235	0.05807	13679	-0.04651	1.2796E-118	117.8929239
HES7_MA0822.1	HES7	MA0822.1	C_HES7	37025	0.08569	6426	0.08482	6492	0.00185	4.49413E-05	4.347354045
INSM1_MA0155.1	INSM1	MA0155.1	C_INSM1	144302	0.07639	23475	0.0877	28008	-0.18014	1.0156E-183	182.9932677
NOTO_MA0710.1	NOTO	MA0710.1	C_HOXB3	34033	0.04523	2804	0.04608	2923	0.06087	1.3268E-110	109.8771935
Six4_MA2001.1	Six4	MA2001.1	C_SIX2	72747	0.05905	9203	0.05131	7381	0.16214	5.0762E-162	161.2944624
PBX3_MA1114.1	PBX3	MA1114.1	C_PBX3	135259	0.06862	18207	0.07047	19535	-0.06142	3.3019E-134	133.4812391
ZNF682_MA1599.1	ZNF682	MA1599.1	C_ZNF682	145683	0.11031	30702	0.12353	35550	-0.18739	9.749E-188	187.0110408
CREB3_MA0638.1	CREB3	MA0638.1	C_CREB3L4	25268	0.10583	5038	0.1083	5449	-0.04922	3.99662E-93	92.39830722
ZNF257_MA1710.1	ZNF257	MA1710.1	C_ZNF257	305617	0.07669	45910	0.08478	51856	-0.11349	4.6178E-184	183.3355653
PRRX1_MA0716.1	PRRX1	MA0716.1	C_PAX4	33633	0.04392	2491	0.04276	2336	0.11798	1.6579E-134	133.780445
THRA_MA1969.1	THRA	MA1969.1	C_THRA	159405	0.0647	21413	0.06801	22432	-0.04518	6.8241E-124	123.1659522
Nfatc1_MA0624.2	Nfatc1	MA0624.2	C_Nfatc2	139432	0.05021	14385	0.04871	13440	0.10233	5.4474E-162	161.2638082
ZBTB6_MA1581.1	ZBTB6	MA1581.1	C_ZBTB6	158322	0.07138	23577	0.07402	24351	-0.05522	1.2003E-135	134.9207129
PITX1_MA0682.2	PITX1	MA0682.2	C_OTX2	103284	0.04418	7984	0.0442	7193	0.03239	3.369E-100	99.47250519
OLIG3_MA0827.1	OLIG3	MA0827.1	C_Atoh1	32308	0.04271	2572	0.03952	2056	0.12625	8.3486E-135	134.078388
ZFP42_MA1651.1	ZFP42	MA1651.1	C_ZFP42	81165	0.07267	11716	0.0778	12336	-0.03216	2.9472E-99	98.53059281
DUX4_MA0468.1	DUX4	MA0468.1	C_DUX4	75778	0.05619	7535	0.06989	9636	-0.0009	0.017925976	1.746517185
Atf1_MA0604.1	Atf1	MA0604.1	C_Atf1	14644	0.12104	3100	0.12313	3397	-0.04511	8.35147E-77	76.07823715
ZNF582_MA1983.1	ZNF582	MA1983.1	C_ZNF582	92135	0.05467	10516	0.05373	10047	0.05188	8.2639E-120	119.082814
FOSJUN_MA0099.3	FOS::JUN	MA0099.3	C_FOSL1	82774	0.07137	12877	0.07991	15423	-0.12135	6.187E-158	157.2085178
TFAP2E_MA1569.1	TFAP2E	MA1569.1	C_TFAP2C	79652	0.12369	21959	0.13425	24073	-0.10763	3.3937E-148	147.46933
HOXD11_MA0908.1	HOXD11	MA0908.1	C_HOXC10	32025	0.04495	2724	0.04027	2187	0.19734	1.0632E-155	154.9733913
SMAD3_MA0795.1	SMAD3	MA0795.1	C_SMAD3	24068	0.0602	2827	0.06476	3020	-0.01614	1.75496E-46	45.75573265
EMX2_MA0886.1	EMX2	MA0886.1	C_HOXB3	24235	0.0437	1890	0.04368	1899	0.08617	8.3176E-116	115.0800038
Hand1Tcf3_MA0092.1	Hand1::Tcf3	MA0092.1	C_Hand1::Tcf3	90252	0.05609	10557	0.05648	10553	0.00802	3.95029E-47	46.40337075
Prdm4_MA1647.2	Prdm4	MA1647.2	C_Prdm4	84826	0.06264	11288	0.06447	10955	0.04739	6.4045E-115	114.1935151
ELK4_MA0076.2	ELK4	MA0076.2	C_ELK4	79251	0.12037	17992	0.14153	22860	-0.24418	1.563E-190	189.8060277
Pou5f1Sox2_MA0142.1	Pou5f1::Sox2	MA0142.1	C_Pou5f1::Sox2	113560	0.0433	9312	0.03789	7132	0.17612	1.3555E-182	181.86791
FOS_MA0476.1	FOS	MA0476.1	C_FOSL1	99276	0.06665	14422	0.07579	17583	-0.12829	2.976E-156	155.5263685
ZBTB7A_MA0750.2	ZBTB7A	MA0750.2	C_ELK4	96601	0.12718	24034	0.14594	28793	-0.20784	1.5906E-178	177.7984336
Nr1H4_MA1110.2	Nr1H4	MA1110.2	C_Nr1H4	143450	0.06161	18887	0.05918	17660	0.02356	7.46801E-96	95.12679485
FOXF2_MA0030.1	FOXF2	MA0030.1	C_FOXF2	88864	0.06189	12229	0.03867	5578	0.46198	6.2691E-218	217.2027981
POU4F1_MA0790.1	POU4F1	MA0790.1	C_POU4F2	86792	0.04072	6185	0.04008	5397	0.16574	3.7017E-170	169.4316044
DPRX_MA1480.1	DPRX	MA1480.1	C_DPRX	34353	0.04804	3172	0.04923	3210	0.02234	1.46975E-59	58.83275801
PLAG1_MA0163.1	PLAG1	MA0163.1	C_PLAG1	186902	0.08934	35416	0.10295	41968	-0.18562	1.511E-188	187.8207462
FOXA3_MA1683.1	FOXA3	MA1683.1	C_FOXN3	106526	0.06582	15816	0.03965	6858	0.49201	3.2891E-224	223.4829217
Nr1h3Rxra_MA0494.1	Nr1h3::Rxra	MA0494.1	C_Nr1h3::Rxra	98994	0.05857	12165	0.05992	11863	0.00925	5.05006E-48	47.2967032
SIX2_MA1119.1	SIX2	MA1119.1	C_SIX2	88920	0.05757	10948	0.04932	8620	0.16661	6.684E-172	171.1749647
NKX2-5_MA0063.2	NKX2-5	MA0063.2	C_NKX2-5	66148	0.05074	6565	0.04933	6218	0.05183	1.8724E-111	110.7276017
HOXD8_MA0910.2	HOXD8	MA0910.2	C_HOXA7	33497	0.04919	3234	0.04553	2877	0.14253	1.7456E-141	140.7580604
MAFA_MA1521.1	MAFA	MA1521.1	C_MAFA	54472	0.07405	8594	0.08294	10001	-0.11574	1.0101E-145	144.9956532
KLF3_MA1516.1	KLF3	MA1516.1	C_KLF3	124521	0.15594	34281	0.16893	37467	-0.11849	4.039E-159	158.3937218
PBX2_MA1113.2	PBX2	MA1113.2	C_PBX2	77097	0.04237	6311	0.03591	4628	0.2107	1.5104E-172	171.8209198
ZNF24_MA1124.1	ZNF24	MA1124.1	C_ZNF24	97106	0.04589	8612	0.04584	8127	0.06583	2.3193E-132	131.6346343
ERFFIGLA_MA1934.1	ERF::FIGLA	MA1934.1	C_ETV5::FIGLA	91552	0.0855	16823	0.0865	17095	-0.01313	5.61283E-64	63.25081843
TFAP2B_MA0813.1	TFAP2B	MA0813.1	C_TFAP2C	86308	0.10955	20530	0.12287	23614	-0.16403	1.5242E-165	164.8169595
OTX1_MA0711.1	OTX1	MA0711.1	C_OTX2	27878	0.0528	2865	0.05426	2924	0.0436	3.10215E-84	83.50833789
BSX_MA0876.1	BSX	MA0876.1	C_BSX	40227	0.04972	3683	0.04876	3558	0.07195	1.4127E-116	115.8499623
MYC_MA0147.3	MYC	MA0147.3	C_MYC	53656	0.09768	10877	0.09885	11443	-0.05953	6.108E-113	112.214099
MZF1_MA0056.2	MZF1	MA0056.2	C_MZF1	85538	0.05688	9756	0.06571	11641	-0.13532	1.3428E-164	163.8719972
HOXB6_MA1500.1	HOXB6	MA1500.1	C_HOXB7	34291	0.04479	2950	0.0411	2558	0.15317	1.2851E-147	146.8910604
NFIC_MA0161.2	NFIC	MA0161.2	C_NFIC	111542	0.05865	13950	0.05977	14427	-0.01466	2.5003E-72	71.60200791
VENTX_MA0724.1	VENTX	MA0724.1	C_VENTX	25836	0.04647	2152	0.04418	1950	0.10162	1.2211E-120	119.9132426
Lhx1_MA1518.2	Lhx1	MA1518.2	C_Lhx1	24407	0.04598	2116	0.04615	2157	0.07276	2.7321E-108	107.5635061
RARB_MA1552.1	RARB	MA1552.1	C_RXRG	46409	0.06937	6625	0.0715	6691	-0.01997	2.52814E-63	62.59719816
Zfx_MA0146.2	Zfx	MA0146.2	C_Zfx	203397	0.10718	45089	0.1177	50848	-0.14255	6.0118E-185	184.2209941
NR6A1_MA1541.1	NR6A1	MA1541.1	C_NR6A1	84398	0.06031	10997	0.05615	9737	0.07946	1.5481E-133	132.8102004
ZKSCAN3_MA1973.1	ZKSCAN3	MA1973.1	C_ZKSCAN3	117391	0.08423	20756	0.0918	23074	-0.12745	2.6318E-161	160.5797419
ETV2FOXI1_MA1942.1	ETV2::FOXI1	MA1942.1	C_ERF::FOXI1	126661	0.06256	16018	0.071	20058	-0.10973	9.2852E-158	157.0322079
Stat2_MA1623.1	Stat2	MA1623.1	C_Stat2	295640	0.04556	27245	0.04348	24608	0.11008	3.4693E-183	182.4597626
TFAP4ETV1_MA1966.1	TFAP4::ETV1	MA1966.1	C_ETV5::FIGLA	116871	0.09767	24242	0.10325	26008	-0.07009	6.7302E-143	142.1719717
KLF15_MA1513.1	KLF15	MA1513.1	C_KLF15	166308	0.25805	81212	0.28066	87752	-0.13418	2.8223E-178	177.5493916
SREBF2_MA0596.1	SREBF2	MA0596.1	C_SREBF1	95432	0.05663	10764	0.05983	11502	-0.05688	1.5517E-133	132.8092022
TEAD1_MA0090.3	TEAD1	MA0090.3	C_TEAD4	117000	0.05783	14112	0.06098	15250	-0.00373	1.2228E-27	26.91264297
TCF12_MA1648.1	TCF12	MA1648.1	C_TCF3	153618	0.10237	34168	0.1008	32916	0.01922	8.02476E-91	90.09556784
ZNF667_MA1984.1	ZNF667	MA1984.1	C_ZNF667	83683	0.05535	9634	0.05614	9620	0.00173	3.63994E-06	5.438906111
MYF6_MA0667.1	MYF6	MA0667.1	C_MSC	58946	0.05855	7333	0.0514	6061	0.14076	8.7798E-149	148.0565162
Bhlha15_MA1472.2	Bhlha15	MA1472.2	C_Ascl2	99866	0.07144	15590	0.07151	15744	-0.02933	5.6593E-104	103.2472383
TP73_MA0861.1	TP73	MA0861.1	C_TP73	43581	0.0592	5057	0.05796	4545	0.03986	6.8944E-93	92.16150382
FOXP2_MA0593.1	FOXP2	MA0593.1	C_FOXN3	158378	0.06135	21961	0.03897	10731	0.42282	1.7688E-222	221.7523118
POU5F1B_MA0792.1	POU5F1B	MA0792.1	C_POU1F1	73419	0.04722	6270	0.04182	5121	0.1659	3.3686E-172	171.4725544
EWSR1-FLI1_MA0149.1	EWSR1-FLI1	MA0149.1	C_EWSR1-FLI1	293844	0.06879	41862	0.07698	48871	-0.09965	2.7196E-173	172.5654961
ZSCAN31_MA1722.1	ZSCAN31	MA1722.1	C_ZSCAN31	64364	0.07208	9653	0.07613	9852	-0.02186	5.40231E-79	78.26742051
TFAP2A_MA0810.1	TFAP2A	MA0810.1	C_TFAP2A	119089	0.11753	30801	0.12875	34223	-0.12886	2.1622E-165	164.6651104
Hoxd13_MA0909.3	Hoxd13	MA0909.3	C_CDX2	77127	0.04525	6752	0.03564	4237	0.27204	1.3366E-194	193.8739927
USF1_MA0093.3	USF1	MA0093.3	C_BHLHE41	88327	0.07171	13343	0.06242	11032	0.12251	3.0495E-161	160.5157754
SP8_MA0747.1	SP8	MA0747.1	C_KLF9	200864	0.13546	48503	0.15021	55010	-0.16799	7.1176E-187	186.1476692
CTCF_MA0139.1	CTCF	MA0139.1	C_CTCF	160868	0.1156	43314	0.12679	46439	-0.07543	1.751E-148	147.756713
Ascl2_MA0816.1	Ascl2	MA0816.1	C_Ascl2	135529	0.07044	21043	0.06872	20321	0.01396	2.38665E-74	73.622211
LHX2_MA0700.2	LHX2	MA0700.2	C_DLX6	47546	0.04282	3556	0.03843	2893	0.16752	4.9026E-154	153.3095754
SOX4_MA0867.2	SOX4	MA0867.2	C_SOX4	115869	0.0522	12570	0.04831	10985	0.10927	1.1718E-164	163.9311355
Arx_MA0874.1	Arx	MA0874.1	C_Alx1	29087	0.04098	1981	0.04071	1953	0.10217	3.7125E-127	126.4303314
FOSJUN_MA1126.1	FOS::JUN	MA1126.1	C_FOSL1::JUN	38713	0.07459	5231	0.07559	5764	-0.02239	8.14126E-67	66.08930834
HOXC9_MA0485.2	HOXC9	MA0485.2	C_HOXC10	26413	0.04816	2502	0.04296	2006	0.19001	5.272E-146	145.278025
PKNOX2_MA0783.1	PKNOX2	MA0783.1	C_PKNOX2	88279	0.05476	9699	0.05145	8608	0.05085	1.8364E-124	123.7360394
ZKSCAN1_MA1585.1	ZKSCAN1	MA1585.1	C_ZKSCAN1	52780	0.05835	6092	0.05921	5789	0.0213	1.04426E-73	72.98119299
FOSL2JUND_MA1145.1	FOSL2::JUND	MA1145.1	C_FOSL1::JUN	35651	0.08889	5580	0.09247	6427	-0.05292	3.3304E-105	104.4775045
ETV5FOXO1_MA1947.1	ETV5::FOXO1	MA1947.1	C_ETV5::FOXO1	116097	0.06004	14829	0.05965	14824	0.03323	1.4629E-105	104.8347991
NKX2-4_MA2003.1	NKX2-4	MA2003.1	C_NKX2-3	81528	0.05539	9145	0.05823	9614	-0.03202	9.9245E-102	101.0032908
HOXA2_MA0900.2	HOXA2	MA0900.2	C_HOXA1	18928	0.04762	1766	0.04364	1532	0.13412	1.6906E-129	128.7719473
Olig2_MA1997.1	Olig2	MA1997.1	C_Ascl2	115757	0.07483	18944	0.07558	19565	-0.04185	4.1134E-115	114.3858036
Sox1_MA0870.1	Sox1	MA0870.1	C_SOX21	59854	0.05516	6278	0.05716	5713	0.14027	3.2442E-155	154.4888899
NEUROG1_MA0623.2	NEUROG1	MA0623.2	C_Atoh1	26464	0.04584	2348	0.0429	1963	0.08256	4.2345E-115	114.3731969
HOXC12_MA0906.1	HOXC12	MA0906.1	C_HOXC10	27769	0.04801	2641	0.04218	2043	0.19885	7.8085E-158	157.1074338
FOXP3_MA0850.1	FOXP3	MA0850.1	C_FOXN3	62053	0.0745	10711	0.04365	4777	0.50453	1.5041E-209	208.8227164
GRHL1_MA0647.1	GRHL1	MA0647.1	C_GRHL2	34571	0.06815	5196	0.05094	3086	0.36841	3.7562E-186	185.4252525
Lhx8_MA0705.1	Lhx8	MA0705.1	C_PAX4	31648	0.04829	2736	0.04518	2445	0.12242	3.7711E-134	133.423528
Ebf2_MA1604.1	Ebf2	MA1604.1	C_EBF1	133395	0.07083	20768	0.07627	22687	-0.07839	9.1097E-144	143.0404936
ZNF274_MA1592.1	ZNF274	MA1592.1	C_ZNF274	71857	0.05748	8387	0.05992	8578	-0.01989	1.14405E-77	76.94155555
ZNF93_MA1721.1	ZNF93	MA1721.1	C_ZNF93	142246	0.16274	51610	0.17256	54458	-0.0733	7.9192E-147	146.1013182
TEAD3_MA0808.1	TEAD3	MA0808.1	C_TEAD4	81842	0.0606	10386	0.06616	11809	-0.01674	4.6966E-70	69.32821661
DLX1_MA0879.2	DLX1	MA0879.2	C_DLX6	29117	0.0501	2800	0.04568	2405	0.14608	1.436E-140	139.8428356
HEY2_MA0649.1	HEY2	MA0649.1	C_HEY1	37120	0.10525	7967	0.10436	8181	-0.01487	1.74142E-54	53.75909587
HOXB4_MA1499.1	HOXB4	MA1499.1	C_HOXA4	40381	0.04386	3354	0.04542	3541	0.06082	2.6641E-107	106.5744469
HOXB2_MA0902.2	HOXB2	MA0902.2	C_EN1	22856	0.05033	2141	0.04617	1848	0.14448	2.5639E-136	135.5911072
ETS2_MA1484.1	ETS2	MA1484.1	C_ELK4	39429	0.1211	8695	0.14278	11086	-0.24545	5.2018E-172	171.2838452
SRF_MA0083.3	SRF	MA0083.3	C_SRF	29660	0.0496	2817	0.04987	2633	0.04395	2.83846E-86	85.5469169
NRL_MA0842.2	NRL	MA0842.2	C_MAFF	69332	0.05356	7598	0.05411	7662	0.02574	8.86084E-88	87.05252502
TFAP2C_MA0814.2	TFAP2C	MA0814.2	C_TFAP2C	206022	0.09665	41865	0.10491	46014	-0.10193	1.251E-165	164.9027321
Msgn1_MA1524.2	Msgn1	MA1524.2	C_Msgn1	88832	0.05293	9666	0.05218	9112	0.05396	2.7017E-120	119.5683618
POU6F1_MA1549.1	POU6F1	MA1549.1	C_POU6F2	53364	0.04535	4594	0.04442	4354	0.07902	2.8293E-124	123.5483145
Yy1_MA0095.3	Yy1	MA0095.3	C_Yy1	114109	0.05066	10214	0.05231	9930	0.03788	6.5655E-111	110.1827305
ELK1SREBF2_MA1933.1	ELK1::SREBF2	MA1933.1	C_ELK1::SREBF2	36736	0.11725	8224	0.12907	9427	-0.12872	6.9707E-140	139.1567238
BARX1_MA0875.1	BARX1	MA0875.1	C_EN1	31053	0.04858	2873	0.04536	2513	0.12715	1.566E-135	134.805221
SOX18_MA1563.2	SOX18	MA1563.2	C_SOX18	46305	0.04646	4288	0.0396	3234	0.19208	5.7008E-163	162.2440664
ZNF692_MA1986.1	ZNF692	MA1986.1	C_ZNF692	136485	0.08923	25943	0.09904	30024	-0.17132	3.7353E-183	182.4276799
THAP1_MA0597.2	THAP1	MA0597.2	C_THAP1	206815	0.08809	39442	0.09646	43900	-0.14177	9.6273E-180	179.0164943
FOXO4_MA0848.1	FOXO4	MA0848.1	C_FOXN3	62053	0.0745	10711	0.04365	4777	0.50453	1.5041E-209	208.8227164
Isl1_MA1608.1	Isl1	MA1608.1	C_Isl1	42512	0.05085	4175	0.05379	4252	0.0443	2.7169E-104	103.5659273
TFAP4_MA1570.1	TFAP4	MA1570.1	C_TFAP4	39127	0.0509	4130	0.04357	3089	0.15984	8.1547E-148	147.088591
PAX2_MA0067.2	PAX2	MA0067.2	C_PAX9	31170	0.10496	6829	0.10258	6642	0.03981	3.77227E-83	82.42339699
JUNB_MA1140.2	JUNB	MA1140.2	C_FOSL1::JUN	23621	0.10262	4315	0.10389	4716	-0.04431	4.6408E-83	82.33340723
Alx4_MA0853.1	Alx4	MA0853.1	C_Alx1	27768	0.04377	2117	0.04452	2154	0.08171	1.8262E-114	113.7384623
GLIS1_MA0735.1	GLIS1	MA0735.1	C_GLIS3	40353	0.08706	7396	0.10103	8798	-0.18953	1.5012E-159	158.8235545
JUN_MA0488.1	JUN	MA0488.1	C_FOSL1::JUN	88030	0.05883	9500	0.06362	11166	-0.06877	1.1169E-135	134.9519983
ZBTB18_MA0698.1	ZBTB18	MA0698.1	C_ZBTB18	122201	0.05347	13395	0.05098	12106	0.04284	7.6485E-119	118.1164256
Crx_MA0467.2	Crx	MA0467.2	C_OTX2	46598	0.04921	4399	0.04955	4178	0.05133	7.3299E-102	101.1349029
POU3F4_MA0789.1	POU3F4	MA0789.1	C_POU1F1	70921	0.04741	6099	0.04241	4998	0.15071	2.8301E-161	160.5481973
EGR4_MA0733.1	EGR4	MA0733.1	C_EGR1	96292	0.13542	25412	0.15169	29012	-0.18358	5.9199E-177	176.2276871
CEBPG_MA0838.1	CEBPG	MA0838.1	C_CEBPA	24018	0.05584	2605	0.0696	3755	-0.22214	1.8745E-154	153.7271148
ELK1HOXA1_MA1931.1	ELK1::HOXA1	MA1931.1	C_ELK1::HOXA1	37236	0.10234	6971	0.11235	7936	-0.08238	6.8683E-124	123.1631507
IRF8_MA0652.1	IRF8	MA0652.1	C_Irf1	61208	0.05865	7672	0.06376	8512	-0.02473	1.07244E-81	80.96962692
TFAP2B_MA0812.1	TFAP2B	MA0812.1	C_TFAP2C	85963	0.11254	21336	0.12138	23166	-0.09623	3.2175E-152	151.4924845
HSF1_MA0486.2	HSF1	MA0486.2	C_HSF2	60096	0.05354	6590	0.0563	6873	0.03236	3.10668E-91	90.50770353
SP4_MA0685.2	SP4	MA0685.2	C_KLF4	293796	0.14044	75499	0.15767	86854	-0.18486	1.3136E-200	199.881542
RARARXRG_MA1149.1	RARA::RXRG	MA1149.1	C_RARA::RXRG	96326	0.07679	15712	0.08248	17151	-0.08673	2.438E-140	139.6129706
HES1_MA1099.2	HES1	MA1099.2	C_HEY1	38475	0.16884	13111	0.17676	13783	-0.05581	7.9496E-106	105.0996555
PAX3_MA1546.1	PAX3	MA1546.1	C_PAX3	20261	0.06779	2863	0.06535	2722	0.07693	5.1828E-108	107.2854321
CEBPA_MA0102.4	CEBPA	MA0102.4	C_CEBPA	75769	0.04359	6243	0.04805	7325	-0.03016	6.55572E-91	90.18337983
ZBTB7C_MA0695.1	ZBTB7C	MA0695.1	C_ZBTB7B	59216	0.08227	10398	0.09305	12092	-0.15897	1.2992E-162	161.8863236
ZNF16_MA1654.1	ZNF16	MA1654.1	C_ZNF16	141870	0.06971	20575	0.07752	23388	-0.11031	3.957E-158	157.4026391
KLF13_MA0657.1	KLF13	MA0657.1	C_KLF13	61615	0.13456	13770	0.14543	15421	-0.11602	3.6299E-147	146.4401063
STAT3_MA0144.2	STAT3	MA0144.2	C_Stat4	142739	0.06191	17748	0.0684	18440	0.00263	3.41382E-17	16.46675877
MEIS1_MA1639.1	MEIS1	MA1639.1	C_PBX2	59476	0.04409	5004	0.04009	4127	0.13387	1.6781E-150	149.7751936
FEV_MA0156.3	FEV	MA0156.3	C_ELK4	32187	0.151	8601	0.17258	10341	-0.20675	3.7397E-171	170.4271623
EBF1_MA0154.4	EBF1	MA0154.4	C_EBF1	144222	0.07168	22716	0.07783	25199	-0.09388	2.997E-155	154.5233173
Nobox_MA0125.1	Nobox	MA0125.1	C_GBX2	43024	0.04592	3657	0.04221	3238	0.1443	1.0256E-150	149.9890133
Mlxip_MA0622.1	Mlxip	MA0622.1	C_MYC	41917	0.0949	8217	0.09237	8258	-0.01791	9.05485E-60	59.04311864
GCM1_MA0646.1	GCM1	MA0646.1	C_GCM1	41152	0.07747	7022	0.0831	7548	-0.08695	5.4151E-126	125.2663957
ZBTB33_MA0527.1	ZBTB33	MA0527.1	C_ZBTB33	20183	0.21662	8736	0.23393	9213	-0.06792	2.35627E-92	91.62777571
TBX18_MA1565.1	TBX18	MA1565.1	C_TBX1	128609	0.05675	14592	0.06019	15238	-0.05821	2.0843E-134	133.6810471
Ikzf3_MA1992.1	Ikzf3	MA1992.1	C_Erg	228129	0.07152	33348	0.08476	43402	-0.19307	1.132E-202	201.9461592
Ptf1A_MA1619.1	Ptf1A	MA1619.1	C_Ascl2	93373	0.07118	14541	0.071	14607	-0.01894	7.00597E-85	84.15453191
CDX4_MA1473.1	CDX4	MA1473.1	C_HOXA10	70755	0.04451	6085	0.03689	4218	0.23809	9.1314E-175	174.039462
SOX8_MA0868.2	SOX8	MA0868.2	C_SOX9	68324	0.04776	6494	0.04307	5287	0.15007	7.9824E-165	164.0978673
ELK1HOXB13_MA1932.1	ELK1::HOXB13	MA1932.1	C_ELK1::HOXB13	32955	0.08072	5051	0.08954	5862	-0.0672	4.9547E-108	107.3049842
NFIA_MA0670.1	NFIA	MA0670.1	C_NFIC	84249	0.05573	10016	0.05423	9764	0.04089	6.5952E-113	112.1807713
CTCFL_MA1102.2	CTCFL	MA1102.2	C_CTCFL	170574	0.13587	50192	0.15127	55936	-0.15127	8.4153E-181	180.0749298
mix-a_MA0621.1	mix-a	MA0621.1	C_HOXB3	46114	0.03834	3033	0.03839	3093	0.10841	3.9206E-137	136.4066443
Zic2_MA1629.1	Zic2	MA1629.1	C_Zic2	213254	0.07531	34837	0.08067	37916	-0.09476	2.8343E-167	166.5475571
CUX1_MA0754.2	CUX1	MA0754.2	C_ONECUT1	14521	0.04135	995	0.03672	680	0.22046	1.437E-147	146.8425424
Nr5A2_MA0505.2	Nr5A2	MA0505.2	C_NR5A1	119952	0.0625	16223	0.05429	13129	0.12411	1.3481E-168	167.870273
NR2F1_MA0017.2	NR2F1	MA0017.2	C_Nr1H2	133335	0.0597	16516	0.05926	16084	0.00954	3.94138E-58	57.40435138
NR4A2RXRA_MA1147.1	NR4A2::RXRA	MA1147.1	C_NR2F1	48406	0.06754	6738	0.076	7511	-0.10369	8.8505E-139	138.0530319
ZNF549_MA1728.1	ZNF549	MA1728.1	C_ZNF549	197137	0.08147	35728	0.08778	39042	-0.11479	2.7003E-168	167.5685872
TBX1_MA0805.1	TBX1	MA0805.1	C_TBX1	79083	0.05407	8562	0.05478	8346	-0.01469	2.26564E-73	72.64480826
FOXA2_MA0047.3	FOXA2	MA0047.3	C_FOXN3	112166	0.06436	16224	0.03895	7028	0.47852	1.6837E-215	214.7737428
MEIS2_MA0774.1	MEIS2	MA0774.1	C_MEIS2	79420	0.06406	10326	0.06333	10484	-0.00059	0.845603358	0.072833301
Foxj2_MA0614.1	Foxj2	MA0614.1	C_FOXN3	68904	0.06376	10075	0.03678	4094	0.52495	1.1425E-214	213.9421502
BARHL1_MA0877.3	BARHL1	MA0877.3	C_BARHL2	10716	0.06882	1635	0.06542	1496	0.12825	2.04E-117	116.6903758
Gata3_MA0037.4	Gata3	MA0037.4	C_Gata3	72062	0.04482	6256	0.03787	4520	0.19544	1.6849E-172	171.7734335
MEOX2_MA0706.1	MEOX2	MA0706.1	C_PDX1	44191	0.04194	3458	0.03926	3161	0.14728	3.7464E-146	145.4263914
Arntl_MA0603.1	Arntl	MA0603.1	C_MYC	30266	0.10657	6488	0.09994	6349	0.04002	5.42838E-83	82.26532951
RARA_MA0729.1	RARA	MA0729.1	C_RARA	98658	0.04858	9269	0.04894	9067	0.01913	4.42743E-86	85.35384868
TGIF2_MA0797.1	TGIF2	MA0797.1	C_PKNOX2	74944	0.05493	8209	0.0522	7447	0.04091	1.403E-109	108.8529458
Foxo1_MA0480.2	Foxo1	MA0480.2	C_FOXN3	118847	0.06728	18337	0.04241	9050	0.43585	6.9927E-219	218.1553525
TBX21_MA0690.2	TBX21	MA0690.2	C_TBX1	80454	0.05111	8189	0.05151	7805	0.00388	8.64176E-22	21.06339759
HINFP_MA0131.2	HINFP	MA0131.2	C_HINFP	41149	0.16316	14809	0.17799	16070	-0.11429	8.3054E-139	138.0806398
RORC_MA1151.1	RORC	MA1151.1	C_RORB	60286	0.05183	6479	0.0491	5939	0.07572	9.6763E-128	127.0142904
RELB_MA1117.1	RELB	MA1117.1	C_RELB	74056	0.06604	10395	0.07671	12752	-0.13305	4.2083E-158	157.3758971
OVOL1_MA1544.1	OVOL1	MA1544.1	C_OVOL2	8388	0.06694	1079	0.07562	1284	-0.03871	2.40478E-57	56.61892395
ZNF211_MA1974.1	ZNF211	MA1974.1	C_ZNF211	53471	0.04858	4244	0.05538	3423	0.10781	1.9455E-138	137.7109795
Hmx1_MA0896.1	Hmx1	MA0896.1	C_Hmx3	43821	0.04473	3720	0.04097	3139	0.14006	5.8131E-142	141.2355927
OVOL2_MA1545.1	OVOL2	MA1545.1	C_OVOL2	6069	0.08724	1041	0.1017	1294	-0.12198	6.44551E-95	94.19074277
HOXB8_MA1502.1	HOXB8	MA1502.1	C_HOXA7	33497	0.04919	3234	0.04553	2877	0.14253	1.7456E-141	140.7580604
PRDM1_MA0508.3	PRDM1	MA0508.3	C_PRDM1	177908	0.0525	18796	0.05455	19496	0.01316	1.20533E-77	76.91889355
ETV5FOXI1_MA1946.1	ETV5::FOXI1	MA1946.1	C_ERF::FOXI1	101368	0.06293	13139	0.06684	14821	-0.03165	1.1814E-99	98.92759335
GSX1_MA0892.1	GSX1	MA0892.1	C_PAX4	41942	0.04434	3320	0.04384	3243	0.09452	4.7859E-129	128.3200391
BARX2_MA1471.1	BARX2	MA1471.1	C_BARX2	75574	0.03823	4998	0.03773	4777	0.11771	6.3847E-151	150.1948613
EN1_MA0027.2	EN1	MA0027.2	C_EN1	19842	0.05054	1854	0.04721	1618	0.12963	5.0279E-123	122.2986124
Npas2_MA0626.1	Npas2	MA0626.1	C_MYC	35183	0.08611	6245	0.0874	6516	-0.05853	3.8095E-107	106.4191335
CREB3L4_MA1474.1	CREB3L4	MA1474.1	C_CREB3L4	34685	0.11047	7446	0.1146	8033	-0.07585	1.9453E-117	116.7110132
FOSBJUN_MA1127.1	FOSB::JUN	MA1127.1	C_FOSL1::JUN	31482	0.08851	4975	0.08897	5358	-0.01477	1.23658E-46	45.90777786
CDX2_MA0465.2	CDX2	MA0465.2	C_CDX2	93268	0.04416	7886	0.0355	5238	0.25981	9.668E-196	195.0146632
Arid3a_MA0151.1	Arid3a	MA0151.1	C_Arid3a	231799	0.03899	16466	0.03544	13529	0.17182	2.6125E-195	194.5829464
ASCL1_MA1100.2	ASCL1	MA1100.2	C_Ascl2	111506	0.07657	18909	0.07491	18545	-0.00549	1.36992E-35	34.86330357
ZNF701_MA1987.1	ZNF701	MA1987.1	C_ZNF701	283032	0.08432	49557	0.09609	57835	-0.15141	2.3813E-189	188.6231858
MAX_MA0058.3	MAX	MA0058.3	C_MYC	34420	0.09361	6616	0.0913	6720	-0.01767	1.20196E-52	51.92010969
ETV5_MA0765.3	ETV5	MA0765.3	C_ELK4	25969	0.17582	7881	0.19931	9273	-0.20872	2.9196E-156	155.5346713
BHLHE22_MA0818.2	BHLHE22	MA0818.2	C_Atoh1	20622	0.04264	1610	0.04012	1310	0.09072	1.9934E-114	113.7004035
ZNF652_MA1657.1	ZNF652	MA1657.1	C_ZNF652	72588	0.04665	6508	0.0476	6511	0.06197	2.2286E-125	124.651968
DRGX_MA1481.1	DRGX	MA1481.1	C_PDX1	32994	0.04343	2633	0.04068	2367	0.1412	1.3819E-142	141.8595279
SOX9_MA0077.1	SOX9	MA0077.1	C_SOX9	54808	0.04799	5124	0.04369	4284	0.14302	4.1501E-152	151.3819419
FLI1_MA0475.2	FLI1	MA0475.2	C_Erg	35157	0.13063	8175	0.15046	10054	-0.20088	4.646E-155	154.3329184
ZNF354C_MA0130.1	ZNF354C	MA0130.1	C_ZNF354C	146331	0.05518	15554	0.06026	15956	-0.02731	1.0001E-104	103.9999627
CEBPG_MA1636.1	CEBPG	MA1636.1	C_CEBPG	85718	0.04734	7319	0.05484	8828	-0.05729	9.4682E-131	130.0237331
ZNF574_MA1982.1	ZNF574	MA1982.1	C_ZNF574	105518	0.0973	21405	0.10724	23949	-0.142	1.0267E-169	168.9885646
IRF6_MA1509.1	IRF6	MA1509.1	C_IRF6	15336	0.08166	2751	0.08788	2918	-0.01234	1.71757E-27	26.76508488
MITF_MA0620.3	MITF	MA0620.3	C_BHLHE41	40238	0.08478	7137	0.0705	5610	0.19499	2.8843E-159	158.5399581
Jun_MA0489.2	Jun	MA0489.2	C_FOSL1	97762	0.06824	14614	0.0769	17666	-0.12687	6.9344E-162	161.1589883
ONECUT1_MA0679.2	ONECUT1	MA0679.2	C_ONECUT1	81216	0.0372	5233	0.03153	3785	0.24205	1.2602E-181	180.8995558
RXRG_MA1556.1	RXRG	MA1556.1	C_RXRG	57750	0.07557	8875	0.07863	9254	-0.04828	3.4951E-107	106.4565432
Rfx6_MA1724.1	Rfx6	MA1724.1	C_Rfx6	71862	0.07203	10401	0.07076	10047	0.02953	2.17747E-88	87.66204869
NR2F2_MA1111.1	NR2F2	MA1111.1	C_Nr1H2	104326	0.06568	15125	0.05618	11690	0.17885	2.9871E-174	173.5247473
HOXC10_MA0905.1	HOXC10	MA0905.1	C_HOXC10	35804	0.04522	3094	0.04159	2613	0.1684	2.827E-154	153.5486805
FOSL1JUN_MA1129.1	FOSL1::JUN	MA1129.1	C_FOSL1::JUN	19323	0.10018	3343	0.09988	3627	-0.02214	4.3188E-50	49.36463691
Dmbx1_MA0883.1	Dmbx1	MA0883.1	C_Dmbx1	38365	0.04633	3320	0.04643	3202	0.05966	3.5072E-108	107.4550399
Ptf1A_MA1620.1	Ptf1A	MA1620.1	C_Rbpjl	138077	0.06549	19146	0.05328	14035	0.14514	9.7251E-177	176.0121066
Ddit3Cebpa_MA0019.1	Ddit3::Cebpa	MA0019.1	C_Ddit3::Cebpa	57517	0.05317	6061	0.05802	6244	-0.0293	3.94596E-84	83.40384755
HES2_MA0616.2	HES2	MA0616.2	C_HEY1	32076	0.13839	8721	0.14158	9059	-0.03686	5.32271E-86	85.27386716
FOXI1_MA0042.2	FOXI1	MA0042.2	C_FOXN3	62053	0.0745	10711	0.04365	4777	0.50453	1.5041E-209	208.8227164
Nfat5_MA0606.2	Nfat5	MA0606.2	C_Nfat5	159044	0.04482	14228	0.0419	12187	0.1311	3.9098E-170	169.4078494
E2F2_MA0864.2	E2F2	MA0864.2	C_E2F4	13512	0.10514	3259	0.11574	3585	-0.0781	8.4466E-99	98.07331702
DMRTC2_MA1479.1	DMRTC2	MA1479.1	C_DMRTA1	57539	0.04479	4656	0.04295	3856	0.153	7.4514E-159	158.1277608
NR2C2_MA0504.1	NR2C2	MA0504.1	C_NR2C2	162287	0.07846	26849	0.09056	32335	-0.16511	5.6686E-184	183.2465225
EBF3_MA1637.1	EBF3	MA1637.1	C_EBF1	127363	0.07471	20993	0.08095	23170	-0.09039	4.2834E-155	154.3682106
ZNF282_MA1154.1	ZNF282	MA1154.1	C_ZNF282	81755	0.06103	10522	0.06412	11040	-0.02371	5.30214E-89	88.27554878
HOXD10_MA1506.1	HOXD10	MA1506.1	C_HOXC10	29118	0.04887	2808	0.04402	2326	0.18799	4.2226E-154	153.3744172
POU2F3_MA0627.2	POU2F3	MA0627.2	C_POU2F3	98486	0.04617	8245	0.04245	6791	0.16333	1.114E-172	171.953099
TBX19_MA0804.1	TBX19	MA0804.1	C_TBXT	30345	0.04842	2944	0.04604	2629	0.0675	7.8198E-111	110.106804
ELF3_MA0640.2	ELF3	MA0640.2	C_EHF	226096	0.06634	30174	0.07875	39180	-0.16378	5.4361E-190	189.2647088
JDP2_MA0655.1	JDP2	MA0655.1	C_FOSL1	71738	0.06234	9595	0.06867	11290	-0.08336	1.5111E-137	136.8207065
ESR2_MA0258.2	ESR2	MA0258.2	C_ESR2	122247	0.06915	18148	0.07181	19271	-0.06177	1.6175E-137	136.7911457
BHLHE41_MA0636.1	BHLHE41	MA0636.1	C_BHLHE41	20487	0.11153	4502	0.10001	4180	0.10846	1.7307E-121	120.7617786
EHF_MA0598.3	EHF	MA0598.3	C_EHF	197491	0.06669	25965	0.08109	34784	-0.17139	5.3676E-188	187.2702199
FLI1DRGX_MA1949.1	FLI1::DRGX	MA1949.1	C_ETV5::DRGX	41898	0.06385	5092	0.06923	5769	-0.03701	8.03299E-89	88.09512291
Sox11_MA0869.2	Sox11	MA0869.2	C_SOX4	153399	0.05244	16870	0.05011	15556	0.08266	4.0805E-150	149.389284
LBX2_MA0699.1	LBX2	MA0699.1	C_PAX4	32353	0.04655	2652	0.04467	2443	0.11761	3.8699E-135	134.4122974
NR3C2_MA0727.1	NR3C2	MA0727.1	C_NR3C1	42262	0.0604	5488	0.06174	5520	0.00492	2.9685E-16	15.527463
ATOH7_MA1468.1	ATOH7	MA1468.1	C_Atoh1	49186	0.04872	4866	0.04708	4287	0.05375	8.3631E-105	104.0776337
Nr2e1_MA0676.1	Nr2e1	MA0676.1	C_Nr2e1	85342	0.04625	7858	0.04308	6753	0.12198	1.0782E-156	155.9673061
Rarb_MA0858.1	Rarb	MA0858.1	C_RARA	79247	0.06221	10408	0.05975	9750	0.03688	2.8686E-102	101.5423348
FOXG1_MA0613.1	FOXG1	MA0613.1	C_FOXN3	95192	0.06345	13752	0.03632	5367	0.53093	5.4068E-227	226.2670582
CREB3L4_MA1475.1	CREB3L4	MA1475.1	C_FOSL1::JUN	16245	0.14964	4061	0.14974	4495	-0.06692	2.24806E-94	93.6481914
ETV3_MA0763.1	ETV3	MA0763.1	C_ELK4	30275	0.13025	6983	0.1465	8150	-0.15093	5.2497E-142	141.2798685
RFX1_MA0509.3	RFX1	MA0509.3	C_RFX3	29649	0.08408	4868	0.0781	4437	0.11023	6.7002E-134	133.1739146
FOXC1_MA0032.2	FOXC1	MA0032.2	C_FOXC2	134782	0.05228	14804	0.03441	6644	0.43888	2.2079E-221	220.6560293
ARNT2_MA1464.1	ARNT2	MA1464.1	C_MYC	28883	0.10333	6055	0.09641	5887	0.03758	2.02581E-83	82.69340097
MLXIPL_MA0664.1	MLXIPL	MA0664.1	C_MYC	24024	0.09815	4808	0.08714	4322	0.11522	5.8913E-126	125.2297894
CEBPE_MA0837.2	CEBPE	MA0837.2	C_CEBPA	16265	0.05277	1639	0.0713	2687	-0.3063	1.3826E-162	161.8592931
JUND_MA0491.2	JUND	MA0491.2	C_FOSL1	88152	0.06757	13043	0.07566	15583	-0.11011	3.8793E-148	147.4112518
ERFHOXB13_MA1937.1	ERF::HOXB13	MA1937.1	C_ERF::HOXB13	45034	0.05842	5019	0.06203	5553	-0.00557	9.88917E-28	27.00484013
HES5_MA0821.2	HES5	MA0821.2	C_HEY1	29323	0.09812	5810	0.09982	6100	-0.02898	2.23895E-70	69.64995576
Hoxa11_MA0911.1	Hoxa11	MA0911.1	C_HOXC10	26137	0.04775	2497	0.04294	2038	0.17942	1.5169E-143	142.8190441
NR2F6_MA1539.1	NR2F6	MA1539.1	C_NR2F1	47798	0.06448	6567	0.06863	7246	-0.07632	1.5702E-127	126.8040372
ARNTHIF1A_MA0259.1	ARNT::HIF1A	MA0259.1	C_ARNT::HIF1A	30096	0.09086	5698	0.09757	6393	-0.10742	4.784E-126	125.3202133
Six3_MA0631.1	Six3	MA0631.1	C_Six3	42295	0.04115	3011	0.04115	2772	0.04854	1.5019E-104	103.8233612
HOXC11_MA0651.2	HOXC11	MA0651.2	C_HOXC10	21732	0.04979	2192	0.04498	1805	0.17704	6.1166E-142	141.2134879
SIX1_MA1118.1	SIX1	MA1118.1	C_SIX2	66394	0.05869	8423	0.04856	6372	0.20137	1.1184E-170	169.9514093
Stat4_MA0518.1	Stat4	MA0518.1	C_Stat4	122461	0.05854	14627	0.06282	15199	0.01529	3.98328E-71	70.39975911
KLF7_MA1959.1	KLF7	MA1959.1	C_KLF4	232701	0.15738	66187	0.17597	75652	-0.18568	1.8549E-200	199.7316776
CEBPD_MA0836.2	CEBPD	MA0836.2	C_CEBPA	70634	0.04765	6617	0.05197	7590	-0.03216	6.38108E-93	92.19510569
Smad4_MA1153.1	Smad4	MA1153.1	C_SMAD2	59443	0.06437	7720	0.07123	8068	-0.03371	1.38258E-90	89.85930843
TGIF2LX_MA1571.1	TGIF2LX	MA1571.1	C_PKNOX2	47650	0.06044	6000	0.05708	5562	0.02846	8.46539E-84	83.07235278
NR2C1_MA1535.1	NR2C1	MA1535.1	C_NR2C1	98987	0.06584	13908	0.06756	14474	-0.04423	3.6472E-115	114.4380399
Arid3b_MA0601.1	Arid3b	MA0601.1	C_Arid3b	65451	0.03471	3756	0.03189	3206	0.1801	5.5517E-167	166.2555724
BACH1_MA1633.2	BACH1	MA1633.2	C_FOSL1	90441	0.06919	13538	0.07581	15771	-0.08977	1.7976E-145	144.7453152
FOXL1_MA0033.2	FOXL1	MA0033.2	C_FOXN3	62053	0.0745	10711	0.04365	4777	0.50453	1.5041E-209	208.8227164
CTCF_MA1930.1	CTCF	MA1930.1	C_CTCF	162780	0.10703	39772	0.11805	43193	-0.10974	3.9203E-161	160.4066759
Foxo3_MA0157.3	Foxo3	MA0157.3	C_FOXN3	112099	0.06709	17282	0.03912	7432	0.50895	1.6378E-226	225.785749
Nfe2l2_MA0150.2	Nfe2l2	MA0150.2	C_MAFG::NFE2L1	108170	0.06374	14779	0.06826	16166	-0.06455	1.0041E-130	129.9982359
MYOD1_MA0499.2	MYOD1	MA0499.2	C_MYOD1	159719	0.07014	24177	0.06363	21142	0.06077	7.6033E-144	143.118995
HOXA4_MA1496.1	HOXA4	MA1496.1	C_HOXA4	34590	0.04551	3110	0.04395	2942	0.10008	5.7728E-127	126.2386139
Nkx3-1_MA0124.2	Nkx3-1	MA0124.2	C_ISL2	53630	0.04967	5150	0.04925	4941	0.05119	4.2439E-112	111.3722356
Erg_MA0474.3	Erg	MA0474.3	C_Erg	207395	0.06618	27797	0.07885	37056	-0.18036	1.5546E-190	189.8083929
ISX_MA0654.1	ISX	MA0654.1	C_PAX4	40900	0.04285	3015	0.04072	2691	0.1279	8.4659E-143	142.0723279
NFYC_MA1644.1	NFYC	MA1644.1	C_NFYA	59901	0.11147	9657	0.09481	8686	0.11136	2.7209E-137	136.5652876
JDP2_MA0656.1	JDP2	MA0656.1	C_FOSL1::JUN	30046	0.09212	4990	0.09309	5413	-0.02555	3.76173E-69	68.42461194
FLI1FOXI1_MA1950.1	FLI1::FOXI1	MA1950.1	C_ERF::FOXI1	126814	0.05705	14723	0.06192	17263	-0.04994	4.9177E-126	125.3082376
Lef1_MA0768.2	Lef1	MA0768.2	C_Hnf1A	95380	0.05384	10055	0.05893	9828	0.04874	2.223E-115	114.6530615
ZBTB14_MA1650.1	ZBTB14	MA1650.1	C_ZBTB14	77178	0.21272	34159	0.2306	36629	-0.12242	9.4317E-154	153.025411
DLX6_MA0882.1	DLX6	MA0882.1	C_DLX6	40669	0.04404	3300	0.04109	2929	0.13897	6.4657E-151	150.1893875
GLI3_MA1491.2	GLI3	MA1491.2	C_GLI3	76298	0.06994	10955	0.0789	12708	-0.16278	1.2608E-164	163.8993677
TFDP1_MA1122.1	TFDP1	MA1122.1	C_E2F6	72879	0.20975	31353	0.22819	33995	-0.12021	1.2503E-146	145.9029813
RARA_MA0730.1	RARA	MA0730.1	C_RARA	85766	0.067	12205	0.06771	12281	-0.0199	2.70085E-83	82.56849893
ESRRA_MA0592.3	ESRRA	MA0592.3	C_NR5A1	110628	0.06718	16638	0.05491	12645	0.17965	1.6953E-179	178.7707428
TFAP2C_MA0815.1	TFAP2C	MA0815.1	C_TFAP2C	77308	0.1144	19318	0.12816	22169	-0.16457	3.2713E-166	165.485274
ZNF449_MA1656.1	ZNF449	MA1656.1	C_ZNF449	134403	0.0869	23660	0.09409	26155	-0.11085	3.7027E-165	164.4314776
PpargRxra_MA0065.2	Pparg::Rxra	MA0065.2	C_Pparg::Rxra	201978	0.06531	27764	0.07341	32727	-0.12668	4.8433E-174	173.3148576
Creb5_MA0840.1	Creb5	MA0840.1	C_FOSL1::JUN	29432	0.08804	4590	0.09015	5182	-0.02637	7.64241E-66	65.11676994
ETV2_MA0762.1	ETV2	MA0762.1	C_Erg	55230	0.084	8745	0.10129	11223	-0.15826	1.9029E-159	158.7205869
NKX6-2_MA0675.1	NKX6-2	MA0675.1	C_PDX1	46313	0.04216	3571	0.04134	3427	0.10572	1.5289E-137	136.8156128
HNF4A_MA1494.1	HNF4A	MA1494.1	C_HNF4A	72803	0.05544	8401	0.06568	10715	-0.14288	4.14E-159	158.3829976
NFYA_MA0060.3	NFYA	MA0060.3	C_NFYA	56333	0.11919	9673	0.10149	8767	0.10845	1.1558E-139	138.9371217
SOX2_MA0143.4	SOX2	MA0143.4	C_SOX9	71706	0.04611	6331	0.0429	5475	0.11512	3.9555E-147	146.4028013
HAND2_MA1638.1	HAND2	MA1638.1	C_Neurod2	108782	0.05356	12081	0.05706	12879	-0.05305	2.4868E-119	118.6043607
RORA_MA0072.1	RORA	MA0072.1	C_RORA	65422	0.05114	6791	0.04678	5897	0.11016	2.8496E-148	147.5452178
FOSL1JUND_MA1143.1	FOSL1::JUND	MA1143.1	C_FOSL1::JUND	27720	0.09146	4543	0.09009	4796	0.01096	2.5774E-34	33.58881814
Arnt_MA0004.1	Arnt	MA0004.1	C_MYC	51893	0.09345	9894	0.09067	9886	-0.00998	3.60635E-40	39.44293162
FOXK2_MA1103.2	FOXK2	MA1103.2	C_FOXN3	108101	0.06708	16564	0.03935	7009	0.50524	7.8802E-221	220.1034646
BATF_MA1634.1	BATF	MA1634.1	C_FOSL1	102345	0.06679	14940	0.07378	17573	-0.09967	7.2238E-150	149.1412369
TCF7L1_MA1421.1	TCF7L1	MA1421.1	C_TCF7L1	107580	0.05287	11173	0.05774	11025	0.04006	6.3328E-119	118.1984066
HOXB2ELK1_MA1957.1	HOXB2::ELK1	MA1957.1	C_HOXB2::ELK1	37784	0.0861	6067	0.09593	7119	-0.09043	7.3821E-124	123.131823
SNAI1_MA1558.1	SNAI1	MA1558.1	C_Rbpjl	155248	0.06882	22661	0.05916	18004	0.11177	2.6676E-163	162.5738834
MSX1_MA0666.2	MSX1	MA0666.2	C_DLX6	31699	0.04851	2857	0.04427	2428	0.14433	1.0903E-141	140.9624695
HIC2_MA0738.1	HIC2	MA0738.1	C_HIC2	110523	0.06435	14815	0.0703	16272	-0.10367	2.8604E-156	155.543579
ZBTB12_MA1649.1	ZBTB12	MA1649.1	C_ZBTB12	84702	0.06095	11076	0.05995	10546	0.03253	4.2848E-99	98.36806767
NR2F1_MA1537.1	NR2F1	MA1537.1	C_NR2C2	99715	0.0624	12926	0.07133	15614	-0.13128	1.4731E-158	157.83176
ETV1_MA0761.2	ETV1	MA0761.2	C_Erg	203767	0.06437	26536	0.07641	35189	-0.17377	2.2525E-192	191.6473287
Alx1_MA0854.1	Alx1	MA0854.1	C_Alx1	32589	0.04094	2341	0.04188	2455	0.07038	2.9393E-110	109.5317515
PHOX2A_MA0713.1	PHOX2A	MA0713.1	C_PHOX2B	52359	0.03701	3392	0.03248	2569	0.19784	1.4815E-166	165.8292857
Nr2F6_MA0728.1	Nr2F6	MA0728.1	C_Nr2F6	117677	0.04867	11000	0.05093	11542	-0.02556	1.33379E-95	94.87491174
HOXB5_MA0904.2	HOXB5	MA0904.2	C_HOXA1	17637	0.0482	1647	0.04397	1451	0.1501	4.1689E-130	129.3799835
Foxl2_MA1607.1	Foxl2	MA1607.1	C_FOXN3	135237	0.0609	18444	0.03517	7415	0.50581	4.6399E-229	228.3334882
Sox3_MA0514.2	Sox3	MA0514.2	C_SOX9	69797	0.04857	6616	0.04706	6096	0.07297	1.6495E-127	126.7826433
TEAD2_MA1121.1	TEAD2	MA1121.1	C_TEAD4	110761	0.06039	13979	0.06606	15757	-0.02734	3.38176E-98	97.47085748
SREBF1_MA0595.1	SREBF1	MA0595.1	C_SREBF1	99624	0.06167	12398	0.06432	13015	-0.05751	1.121E-123	122.9503788
E2F6_MA0471.2	E2F6	MA0471.2	C_E2F6	190963	0.12897	50497	0.14299	56759	-0.13746	2.5599E-174	173.5917687
GFI1_MA0038.2	GFI1	MA0038.2	C_Gfi1B	86088	0.05672	9178	0.05484	8605	0.06146	4.4071E-126	125.3558473
NFKB2_MA0778.1	NFKB2	MA0778.1	C_NFKB2	68065	0.0598	8492	0.07594	11317	-0.25984	1.7915E-183	182.746793
GCM2_MA0767.1	GCM2	MA0767.1	C_GCM2	33772	0.07655	5606	0.08662	6439	-0.14765	4.8297E-149	148.3160835
PPARG_MA0066.1	PPARG	MA0066.1	C_PPARG	75883	0.0582	9287	0.06133	9895	-0.05404	1.2422E-121	120.9058055
RFX3_MA0798.3	RFX3	MA0798.3	C_RFX3	31326	0.08796	5437	0.08332	5197	0.08055	8.8373E-111	110.0536799
ZNF675_MA1714.1	ZNF675	MA1714.1	C_ZNF675	115294	0.05547	13194	0.05855	14024	-0.01972	9.43012E-85	84.02548266
Elf5_MA0136.3	Elf5	MA0136.3	C_Elf5	222788	0.05985	26604	0.07138	34673	-0.13184	1.0583E-181	180.9754072
FOXD3_MA0041.2	FOXD3	MA0041.2	C_FOXD3	184804	0.04636	17533	0.03247	9096	0.36388	1.9945E-220	219.7001664
SPDEF_MA0686.1	SPDEF	MA0686.1	C_SPDEF	28909	0.10363	5710	0.11611	6528	-0.13516	1.578E-139	138.8018962
BHLHE22_MA1635.1	BHLHE22	MA1635.1	C_Ascl2	122971	0.07414	19854	0.07533	20583	-0.05083	5.3679E-125	124.2701938
GSC_MA0648.1	GSC	MA0648.1	C_OTX2	35037	0.05175	3435	0.05346	3455	0.01646	7.1126E-53	52.14797152
Pax7_MA0680.2	Pax7	MA0680.2	C_Pax7	60369	0.03568	3520	0.03386	3176	0.1607	7.8881E-156	155.1030253
BARHL2_MA0635.1	BARHL2	MA0635.1	C_BARHL2	20625	0.04822	1969	0.04626	1801	0.10479	4.3417E-115	114.3623364
ZNF382_MA1594.1	ZNF382	MA1594.1	C_ZNF382	69813	0.0549	7524	0.05548	7614	0.01467	1.96E-65	64.70774432
HOXA1_MA1495.1	HOXA1	MA1495.1	C_HOXA1	21208	0.04388	1734	0.0397	1491	0.16866	1.083E-136	135.9653757
STAT1_MA0137.3	STAT1	MA0137.3	C_Stat4	111899	0.06448	14480	0.07177	14941	0.02945	4.3651E-104	103.3600045
SOHLH2_MA1560.1	SOHLH2	MA1560.1	C_MYC	23972	0.11031	5185	0.11397	5332	-0.04455	1.21557E-92	91.91521871
Atf3_MA1988.1	Atf3	MA1988.1	C_FOSL1	103616	0.06791	15445	0.07515	18192	-0.1056	2.3821E-153	152.6230386
ZNF143_MA0088.2	ZNF143	MA0088.2	C_ZNF76	79680	0.0663	9243	0.07395	9874	-0.06584	4.7758E-130	129.3209565
NEUROG2_MA0669.1	NEUROG2	MA0669.1	C_Atoh1	49590	0.0495	5028	0.0484	4618	0.05507	2.25E-114	113.647818
ZNF417_MA1727.1	ZNF417	MA1727.1	C_ZNF417	49506	0.11344	12383	0.12363	13674	-0.12031	5.4975E-147	146.2598324
Twist2_MA0633.2	Twist2	MA0633.2	C_Ascl2	120571	0.07423	19553	0.07515	20240	-0.04616	1.6955E-120	119.770693
ZNF454_MA1712.1	ZNF454	MA1712.1	C_ZNF454	194720	0.12928	57190	0.14307	64468	-0.16858	1.2418E-189	188.9059501
HOXD3_MA0912.2	HOXD3	MA0912.2	C_HOXA1	33959	0.04322	2765	0.04012	2433	0.14092	6.869E-146	145.1631037
HOXC8_MA1505.1	HOXC8	MA1505.1	C_HOXB7	17704	0.04444	1508	0.03977	1297	0.17749	1.1381E-134	133.9438195
ZNF528_MA1597.1	ZNF528	MA1597.1	C_ZNF528	125512	0.06445	16901	0.07114	19017	-0.07728	1.2501E-142	141.903057
ZNF263_MA0528.2	ZNF263	MA0528.2	C_ZNF263	277616	0.10434	59414	0.11851	69406	-0.16608	3.6639E-199	198.4360513
Tfcp2l1_MA0145.2	Tfcp2l1	MA0145.2	C_Tfcp2l1	123670	0.09424	25712	0.08848	23905	0.0475	5.9003E-118	117.2291243
HMBOX1_MA0895.1	HMBOX1	MA0895.1	C_HMBOX1	32175	0.05078	3193	0.04879	3016	0.09361	5.6805E-121	120.245614
POU2F1SOX2_MA1962.1	POU2F1::SOX2	MA1962.1	C_POU2F1::SOX2	88320	0.04189	6794	0.03593	4897	0.21694	1.0461E-182	181.9804101
Prdm5_MA1999.1	Prdm5	MA1999.1	C_Prdm5	161642	0.05913	19905	0.06278	20926	-0.04855	9.0308E-128	127.0442749
ETV5HOXA2_MA1948.1	ETV5::HOXA2	MA1948.1	C_ETV5::HOXA2	40925	0.06111	4699	0.06808	5503	-0.06573	2.2349E-106	105.6507514
IRF7_MA0772.1	IRF7	MA0772.1	C_IRF7	114601	0.0478	11230	0.04759	10762	0.0925	7.299E-146	145.1367346
LBX1_MA0618.1	LBX1	MA0618.1	C_PAX4	38714	0.04154	2925	0.04036	2786	0.11119	3.0236E-132	131.5194753
HOXB13_MA0901.2	HOXB13	MA0901.2	C_HOXB13	130713	0.04016	9099	0.03532	6502	0.227	1.5086E-190	189.8214238
ZBTB26_MA1579.1	ZBTB26	MA1579.1	C_ZBTB26	136209	0.05637	16107	0.05792	16272	-0.00513	3.07933E-33	32.51154329
ZIC1_MA0696.1	ZIC1	MA0696.1	C_ZIC5	102554	0.11051	24745	0.12362	28197	-0.1653	1.2523E-165	164.902276
USF2_MA0526.4	USF2	MA0526.4	C_BHLHE41	25487	0.11078	5692	0.09852	5153	0.11954	3.4657E-133	132.4602102
Prdm15_MA1616.1	Prdm15	MA1616.1	C_Prdm15	117496	0.06221	15650	0.06148	15191	0.04429	7.2204E-123	122.1414358
TLX2_MA1577.1	TLX2	MA1577.1	C_PAX4	28796	0.04589	2356	0.04409	2163	0.11398	4.3161E-131	130.3649129
