# Supplementary material for: Genomic and epigenomic integrative subtypes of renal cell carcinoma in a Japanese cohort
Source: Nat Commun. 2023 Dec 16;14:8383. doi: 10.1038/s41467-023-44159-1 (PMC10725467; doi:10.1038/s41467-023-44159-1)
Supplement: Supplementary file 6 — Source Data [file 41467_2023_44159_MOESM6_ESM.zip › Source_Data/Figure7e.txt]

	z-score
aeSNV	0.462341763
aeSNV	0.698545683
aeSNV	0.05974528
aeSNV	1.29797293
aeSNV	0.371185678
aeSNV	-1.14961088
aeSNV	-2.057978788
aeSNV	-0.535826831
aeSNV	1.226909292
aeSNV	0.318687261
aeSNV	-0.349399018
aeSNV	0.04083235
aeSNV	2.845082992
aeSNV	0.360270222
aeSNV	0.66959957
aeSNV	0.245179415
aeSNV	1.411222462
aeSNV	-0.065917915
aeSNV	0.454113779
aeSNV	1.292330044
aeSNV	1.292330044
aeSNV	-0.448694249
aeSNV	2.073431201
aeSNV	-0.628511227
aeSNV	0.485290465
aeSNV	1.128731363
aeSNV	1.072747765
aeSNV	0.878585887
aeSNV	1.667715929
aeSNV	0.211783587
aeSNV	1.54059139
aeSNV	0.783734683
aeSNV	1.065089834
aeSNV	0.985326924
aeSNV	-0.544961915
aeSNV	0.82276101
aeSNV	0.252525555
aeSNV	0.42756909
aeSNV	-0.8489084
aeSNV	-0.7591174
aeSNV	0.436630769
aeSNV	1.329788655
aeSNV	0.670700973
aeSNV	0.364786628
aeSNV	6.471029241
aeSNV	0.492215954
aeSNV	-1.819515166
aeSNV	1.448801034
aeSNV	1.271584019
aeSNV	0.678677701
aeSNV	-0.780822604
aeSNV	-0.601819373
aeSNV	-0.077509795
aeSNV	-0.1542644
aeSNV	-0.195699427
aeSNV	2.665839104
aeSNV	0.647170299
aeSNV	1.60656633
aeSNV	1.264771289
aeSNV	5.331442417
aeSNV	0.779208069
aeSNV	0.4246016
aeSNV	0.1996714
aeSNV	-0.642409549
aeSNV	-0.278073787
aeSNV	0.503917895
aeSNV	-0.316883735
aeSNV	-0.036583898
aeSNV	1.201686833
aeSNV	-0.604296081
aeSNV	0.539879937
aeSNV	0.559078883
aeSNV	-0.200410677
aeSNV	0.061587375
aeSNV	-0.069821511
aeSNV	-1.026318452
aeSNV	1.071043742
aeSNV	0.283402559
aeSNV	0.857010744
aeSNV	-0.194323637
aeSNV	-1.329946118
aeSNV	-0.708879355
aeSNV	-0.362302966
non-aeSNV	0.923207993
non-aeSNV	-0.586615381
non-aeSNV	-1.593479433
non-aeSNV	-1.142417652
non-aeSNV	0.074249039
non-aeSNV	3.754896971
non-aeSNV	-1.586394099
non-aeSNV	1.569863626
non-aeSNV	-0.890454141
non-aeSNV	-0.400857391
non-aeSNV	4.469477038
non-aeSNV	2.383744916
non-aeSNV	3.46001966
non-aeSNV	-0.292612147
non-aeSNV	-1.012786101
non-aeSNV	-1.280026023
non-aeSNV	-1.274118898
non-aeSNV	-0.735171819
non-aeSNV	3.028423833
non-aeSNV	0.359011924
non-aeSNV	0.440121306
non-aeSNV	0.573932631
non-aeSNV	-0.396482794
non-aeSNV	0.04163812
non-aeSNV	0.618011752
non-aeSNV	-1.211400031
non-aeSNV	0.58812002
non-aeSNV	-0.336076443
non-aeSNV	0.549601611
non-aeSNV	-0.231549144
non-aeSNV	2.20440186
non-aeSNV	0.868662813
non-aeSNV	0.46797112
non-aeSNV	0.491854523
non-aeSNV	1.275596624
non-aeSNV	0.934141924
non-aeSNV	0.57460828
non-aeSNV	-0.295094316
non-aeSNV	0.099508289
non-aeSNV	0.321652239
non-aeSNV	-0.629366249
non-aeSNV	-0.655981573
non-aeSNV	-0.241541649
non-aeSNV	0.877469646
non-aeSNV	-1.035507837
non-aeSNV	0.060963602
non-aeSNV	-0.903274207
non-aeSNV	-0.094417385
non-aeSNV	0.180693492
non-aeSNV	0.599970524
non-aeSNV	0.10359906
non-aeSNV	-0.416790451
non-aeSNV	0.146363686
non-aeSNV	0.352309179
non-aeSNV	-0.472718009
non-aeSNV	0.036934731
non-aeSNV	-0.335895996
non-aeSNV	1.03503539
non-aeSNV	-0.943816924
non-aeSNV	-0.001462147
non-aeSNV	-0.423414905
non-aeSNV	1.557907207
non-aeSNV	0.707186497
non-aeSNV	-0.714169054
non-aeSNV	-0.34348264
non-aeSNV	-0.696758305
non-aeSNV	1.611734744
non-aeSNV	-0.163950199
non-aeSNV	0.060581905
non-aeSNV	0.708759233
non-aeSNV	-0.178875088
non-aeSNV	-0.757831457
non-aeSNV	-0.269505704
non-aeSNV	-0.054135803
non-aeSNV	-0.00199539
non-aeSNV	1.721127748
non-aeSNV	-1.900800442
non-aeSNV	-1.046709888
non-aeSNV	-0.108770584
non-aeSNV	2.110935051
non-aeSNV	2.110935051
non-aeSNV	-0.134148968
non-aeSNV	1.536292859
non-aeSNV	-1.127058372
non-aeSNV	-2.142505629
non-aeSNV	-1.5354901
non-aeSNV	0.10870857
non-aeSNV	0.10870857
non-aeSNV	0.732368018
non-aeSNV	3.538621044
non-aeSNV	-1.063180961
non-aeSNV	3.217410996
non-aeSNV	0.016650455
non-aeSNV	-1.112846744
non-aeSNV	-0.671537782
non-aeSNV	-1.489991322
non-aeSNV	-0.78868313
non-aeSNV	1.871545984
non-aeSNV	0.885241233
non-aeSNV	-0.150584874
non-aeSNV	-1.613314722
non-aeSNV	0.681058455
non-aeSNV	-1.813090741
non-aeSNV	0.625707093
non-aeSNV	-0.767130088
non-aeSNV	-0.636468262
non-aeSNV	-0.706170719
non-aeSNV	1.113643347
non-aeSNV	1.154271674
non-aeSNV	-0.636281443
non-aeSNV	-0.636281443
non-aeSNV	1.26875798
non-aeSNV	0.397298842
non-aeSNV	-0.111601966
non-aeSNV	1.286243084
non-aeSNV	0.845639677
non-aeSNV	-0.511048737
non-aeSNV	-0.898788808
non-aeSNV	-0.518221795
non-aeSNV	0.291484012
non-aeSNV	-0.818455935
non-aeSNV	0.301294152
non-aeSNV	0.517284728
non-aeSNV	-0.183252237
non-aeSNV	-0.59745689
non-aeSNV	-0.190058918
non-aeSNV	-0.451985608
non-aeSNV	-0.858158907
non-aeSNV	-0.169080774
non-aeSNV	-0.032638729
non-aeSNV	-1.042350949
non-aeSNV	-1.341799541
non-aeSNV	-0.016079927
non-aeSNV	-0.271113218
non-aeSNV	0.601786079
non-aeSNV	-1.155777372
non-aeSNV	-0.997315697
non-aeSNV	0.150317465
non-aeSNV	-0.10851441
non-aeSNV	0.155366372
non-aeSNV	-0.776994271
non-aeSNV	-0.400365465
non-aeSNV	1.276631606
non-aeSNV	-0.582386954
non-aeSNV	1.906648013
non-aeSNV	-0.563967436
non-aeSNV	-0.695091931
non-aeSNV	-0.257552811
non-aeSNV	-0.545179311
non-aeSNV	-0.748016917
non-aeSNV	-1.974683557
non-aeSNV	-0.441247594
non-aeSNV	-0.343593193
non-aeSNV	0.666853636
non-aeSNV	-1.031040863
non-aeSNV	-0.198137981
non-aeSNV	-0.389311664
non-aeSNV	-0.452119727
non-aeSNV	-0.229161919
non-aeSNV	3.11079922
non-aeSNV	2.093701964
non-aeSNV	1.344357365
non-aeSNV	-0.322677037
non-aeSNV	0.470286791
non-aeSNV	0.470286791
non-aeSNV	0.186850502
non-aeSNV	0.976676881
non-aeSNV	-0.132042988
non-aeSNV	-0.370697066
non-aeSNV	0.046287143
non-aeSNV	-0.275338853
non-aeSNV	-0.262733424
non-aeSNV	-0.966061785
non-aeSNV	0.462792192
non-aeSNV	0.432359706
non-aeSNV	-0.97248927
non-aeSNV	0.287370954
non-aeSNV	-0.257434025
non-aeSNV	1.710823356
non-aeSNV	-0.746648832
non-aeSNV	-0.716945213
non-aeSNV	-1.180362081
non-aeSNV	-0.712872158
non-aeSNV	0.093425817
non-aeSNV	-0.604302377
non-aeSNV	0.217023379
non-aeSNV	1.47545724
non-aeSNV	0.668345854
non-aeSNV	-0.140625798
non-aeSNV	1.271168735
non-aeSNV	0.203522285
non-aeSNV	-0.563121535
non-aeSNV	1.05888498
non-aeSNV	0.722246112
non-aeSNV	-0.140944496
non-aeSNV	-0.487933947
non-aeSNV	0.07192568
non-aeSNV	-0.893547119
non-aeSNV	0.332345548
non-aeSNV	0.101030527
non-aeSNV	0.786637214
non-aeSNV	1.456123489
non-aeSNV	1.93628971
non-aeSNV	1.435896364
non-aeSNV	0.389463334
non-aeSNV	-0.795477325
non-aeSNV	-0.648030187
non-aeSNV	0.206377092
non-aeSNV	-0.574439989
non-aeSNV	-0.031735723
non-aeSNV	0.345273301
non-aeSNV	-0.27415284
non-aeSNV	0.109380531
non-aeSNV	-0.799083402
non-aeSNV	-0.40088243
non-aeSNV	-0.291176244
non-aeSNV	-0.017773029
non-aeSNV	-0.532354043
non-aeSNV	0.453398125
non-aeSNV	-1.374033119
non-aeSNV	0.542101797
non-aeSNV	-0.881716718
non-aeSNV	0.462854784
non-aeSNV	-0.225004483
non-aeSNV	-0.053599089
non-aeSNV	-0.856565976
non-aeSNV	-1.292177228
non-aeSNV	0.566221318
non-aeSNV	3.111934188
non-aeSNV	-0.320945045
non-aeSNV	-0.837002842
non-aeSNV	0.01854331
non-aeSNV	-0.57994482
non-aeSNV	-0.021359223
non-aeSNV	1.557791
non-aeSNV	0.492442359
non-aeSNV	0.492442359
non-aeSNV	0.059903941
non-aeSNV	0.033135215
non-aeSNV	-1.358146062
non-aeSNV	-0.923503194
non-aeSNV	-0.92615783
non-aeSNV	-1.02831895
non-aeSNV	-0.766264093
non-aeSNV	-0.335895996
non-aeSNV	0.113308999
non-aeSNV	0.664945133
non-aeSNV	-1.410221335
non-aeSNV	0.142563003
non-aeSNV	-1.197656372
non-aeSNV	-0.969821596
non-aeSNV	-0.366047136
non-aeSNV	-0.27433703
non-aeSNV	-0.828328767
non-aeSNV	1.399558175
non-aeSNV	1.160248111
non-aeSNV	1.140051904
non-aeSNV	-0.694958646
non-aeSNV	0.731755148
non-aeSNV	-0.509828599
non-aeSNV	-0.389954637
non-aeSNV	-1.188549049
non-aeSNV	-0.741596831
non-aeSNV	-0.741596831
non-aeSNV	0.682555165
non-aeSNV	-0.396556107
non-aeSNV	-0.3180999
non-aeSNV	-1.142265875
non-aeSNV	1.131270517
non-aeSNV	-1.071078439
non-aeSNV	-0.539703653
non-aeSNV	-1.86750347
non-aeSNV	2.115149856
non-aeSNV	1.403118999
non-aeSNV	0.716101091
non-aeSNV	1.071701136
non-aeSNV	-0.767424399
non-aeSNV	-0.3149087
non-aeSNV	-0.772194547
non-aeSNV	0.154282942
non-aeSNV	1.417084196
non-aeSNV	2.268988906
non-aeSNV	-1.081284494
non-aeSNV	-0.224953214
non-aeSNV	1.097944608
non-aeSNV	-0.325111438
non-aeSNV	-1.371854696
non-aeSNV	0.497292917
non-aeSNV	-0.394523357
non-aeSNV	-0.471041858
non-aeSNV	-0.515883209
non-aeSNV	0.320449718
non-aeSNV	-0.13975104
non-aeSNV	-0.427215118
non-aeSNV	-0.141733107
non-aeSNV	0.918246175
non-aeSNV	-0.553654129
non-aeSNV	-0.704583916
non-aeSNV	1.066214822
non-aeSNV	1.066214822
non-aeSNV	1.887261915
non-aeSNV	0.05288573
non-aeSNV	0.017411037
non-aeSNV	-0.129741288
non-aeSNV	-0.69268115
non-aeSNV	-0.146538937
non-aeSNV	-0.706447821
non-aeSNV	0.411634395
non-aeSNV	-0.146579265
non-aeSNV	-0.716015302
non-aeSNV	-0.588648815
non-aeSNV	1.58992799
non-aeSNV	1.58992799
non-aeSNV	-0.001230682
non-aeSNV	0.224891333
non-aeSNV	-1.457913803
non-aeSNV	-1.457913803
non-aeSNV	0.213515288
non-aeSNV	-0.010550291
non-aeSNV	-0.264121054
non-aeSNV	-1.528721701
non-aeSNV	1.081651851
non-aeSNV	0.207697568
non-aeSNV	-0.009966923
non-aeSNV	0.034875783
non-aeSNV	-1.007588181
non-aeSNV	0.207045799
non-aeSNV	-0.384040516
non-aeSNV	-0.533005737
non-aeSNV	0.388635219
non-aeSNV	-0.411974159
non-aeSNV	-1.317895074
non-aeSNV	2.266953377
non-aeSNV	-0.473008672
non-aeSNV	1.120654177
non-aeSNV	1.003731478
non-aeSNV	1.923740106
non-aeSNV	1.582715795
non-aeSNV	0.297288951
non-aeSNV	0.775620068
non-aeSNV	1.624476148
non-aeSNV	-0.347184026
non-aeSNV	0.076730883
non-aeSNV	0.24324285
non-aeSNV	-0.432001072
non-aeSNV	-0.501708174
non-aeSNV	-0.784610338
non-aeSNV	-0.790436088
non-aeSNV	0.152112722
non-aeSNV	-0.252431118
non-aeSNV	-0.81931727
non-aeSNV	2.447783885
non-aeSNV	0.482621098
non-aeSNV	0.37783525
non-aeSNV	0.859244365
non-aeSNV	0.308812753
non-aeSNV	-0.92154863
non-aeSNV	-0.192192291
non-aeSNV	-0.107394657
non-aeSNV	0.512730678
non-aeSNV	0.534281831
non-aeSNV	0.512808287
non-aeSNV	-0.542362553
non-aeSNV	-0.326042151
non-aeSNV	-1.154232156
non-aeSNV	-0.084661625
non-aeSNV	-0.393612234
non-aeSNV	-0.564629965
non-aeSNV	-0.555139054
non-aeSNV	0.995597332
non-aeSNV	0.222871212
non-aeSNV	-0.26332771
non-aeSNV	-0.517527009
non-aeSNV	0.412520131
non-aeSNV	0.490793329
non-aeSNV	-0.40972007
non-aeSNV	-0.483413344
non-aeSNV	-0.632510229
non-aeSNV	0.298927413
non-aeSNV	0.060591625
non-aeSNV	0.205764155
non-aeSNV	-0.645938415
non-aeSNV	0.443477067
non-aeSNV	0.880447898
non-aeSNV	0.880447898
non-aeSNV	-0.169271244
non-aeSNV	0.182096951
non-aeSNV	-0.138514564
non-aeSNV	0.757965012
non-aeSNV	-1.062076186
non-aeSNV	-0.857287657
non-aeSNV	-0.62194342
non-aeSNV	1.730606576
non-aeSNV	0.7292728
non-aeSNV	0.239975232
non-aeSNV	-0.82373973
non-aeSNV	-0.693088258
non-aeSNV	1.325003525
non-aeSNV	-0.952744488
non-aeSNV	-0.205511821
non-aeSNV	-0.591188477
non-aeSNV	-0.493206209
non-aeSNV	0.029506176
non-aeSNV	-0.276081333
non-aeSNV	-0.951545786
non-aeSNV	0.334384197
non-aeSNV	-0.476150752
non-aeSNV	0.032638441
non-aeSNV	-0.088503752
non-aeSNV	1.369543588
non-aeSNV	0.851086077
non-aeSNV	0.073634633
non-aeSNV	-0.055463379
non-aeSNV	0.623634304
non-aeSNV	1.129144721
non-aeSNV	-0.798553783
non-aeSNV	-0.669144152
non-aeSNV	0.314330994
non-aeSNV	-0.156657329
non-aeSNV	1.099679059
non-aeSNV	-0.775472613
non-aeSNV	0.174575993
non-aeSNV	-0.639789055
non-aeSNV	-1.050536111
non-aeSNV	-0.679494805
non-aeSNV	0.167608214
non-aeSNV	-0.024259892
non-aeSNV	0.58359572
non-aeSNV	0.096166759
non-aeSNV	0.21401361
non-aeSNV	1.093533564
non-aeSNV	1.529582974
non-aeSNV	0.758085254
non-aeSNV	-0.290988346
non-aeSNV	1.518500628
non-aeSNV	-0.300003841
non-aeSNV	-0.453472881
non-aeSNV	3.497658908
non-aeSNV	-0.703080959
non-aeSNV	0.700400575
non-aeSNV	-1.318111423
non-aeSNV	-0.602058492
non-aeSNV	-0.90156683
non-aeSNV	0.468175739
non-aeSNV	-0.435922761
non-aeSNV	0.198011972
non-aeSNV	0.990944131
non-aeSNV	0.619072255
non-aeSNV	0.799013488
non-aeSNV	0.632089623
non-aeSNV	0.32708476
non-aeSNV	-1.564104672
non-aeSNV	-0.486364733
non-aeSNV	1.182227346
non-aeSNV	0.896355877
non-aeSNV	-0.33946172
non-aeSNV	-1.544773142
non-aeSNV	-0.467950076
non-aeSNV	0.012312515
non-aeSNV	1.639844531
non-aeSNV	-0.120292603
non-aeSNV	-0.502092853
non-aeSNV	-0.73796718
non-aeSNV	2.347951702
non-aeSNV	1.221630145
non-aeSNV	-1.481773297
non-aeSNV	2.370273199
non-aeSNV	1.23517183
non-aeSNV	0.440844921
non-aeSNV	0.268950282
non-aeSNV	0.315757263
non-aeSNV	0.758863621
non-aeSNV	-0.649941221
non-aeSNV	-0.317908737
non-aeSNV	-0.965437668
non-aeSNV	-1.784744113
non-aeSNV	4.236585162
non-aeSNV	-0.346529167
non-aeSNV	-1.071883436
non-aeSNV	1.791347266
non-aeSNV	-0.517201486
non-aeSNV	0.275575643
non-aeSNV	-0.050360521
non-aeSNV	-0.588270222
non-aeSNV	-0.969944386
non-aeSNV	3.430112325
non-aeSNV	-0.075378282
non-aeSNV	-0.131711436
non-aeSNV	-0.678858109
non-aeSNV	-0.339903403
non-aeSNV	0.150467939
non-aeSNV	0.338994129
non-aeSNV	-0.623103479
non-aeSNV	0.46969823
non-aeSNV	-0.480382964
non-aeSNV	-0.333183299
non-aeSNV	1.348604434
non-aeSNV	0.099149984
non-aeSNV	0.238580413
non-aeSNV	0.677015269
non-aeSNV	-0.128252772
non-aeSNV	0.434679376
non-aeSNV	-0.844085809
non-aeSNV	-0.676185692
non-aeSNV	-0.113584107
non-aeSNV	-0.785377284
non-aeSNV	-0.611958573
non-aeSNV	0.082649212
non-aeSNV	-0.228778066
non-aeSNV	1.368867141
non-aeSNV	1.368867141
non-aeSNV	-0.430188171
non-aeSNV	-0.287481861
non-aeSNV	-0.478401977
non-aeSNV	-0.766912049
non-aeSNV	0.464212037
non-aeSNV	0.032163493
non-aeSNV	-0.263929573
non-aeSNV	-0.190117531
non-aeSNV	0.737661255
non-aeSNV	-0.08262491
non-aeSNV	0.557673328
non-aeSNV	0.557673328
non-aeSNV	0.102257954
non-aeSNV	1.059549064
non-aeSNV	0.310640599
non-aeSNV	1.121785872
non-aeSNV	0.264883794
non-aeSNV	0.264883794
non-aeSNV	0.224437833
non-aeSNV	-0.326274339
non-aeSNV	-0.269943224
non-aeSNV	0.342249151
non-aeSNV	0.324514559
non-aeSNV	0.706300507
non-aeSNV	-0.365599781
non-aeSNV	0.000153577
non-aeSNV	-0.631468475
non-aeSNV	0.091020262
non-aeSNV	2.182762596
non-aeSNV	-0.823331528
non-aeSNV	1.181429597
non-aeSNV	-0.38994627
non-aeSNV	-1.667956865
non-aeSNV	-0.302815102
non-aeSNV	1.040856561
non-aeSNV	-0.425686117
non-aeSNV	-0.563161061
non-aeSNV	0.338829775
non-aeSNV	-0.172447877
non-aeSNV	1.330049719
non-aeSNV	-0.729387657
non-aeSNV	-0.146658463
non-aeSNV	-0.40520249
non-aeSNV	0.067024575
non-aeSNV	-0.834594789
non-aeSNV	0.440554887
non-aeSNV	2.070718944
non-aeSNV	-0.106523882
non-aeSNV	0.854583441
non-aeSNV	-0.529703457
non-aeSNV	-1.109124509
non-aeSNV	-0.121809835
non-aeSNV	0.748300873
non-aeSNV	1.85848383
non-aeSNV	0.37271006
non-aeSNV	-0.211604327
non-aeSNV	0.54583918
non-aeSNV	0.213392382
non-aeSNV	-0.372697892
non-aeSNV	0.874761522
non-aeSNV	0.395712292
non-aeSNV	-1.707672628
non-aeSNV	1.797189706
non-aeSNV	1.580528412
non-aeSNV	-0.398518357
non-aeSNV	-1.115377416
non-aeSNV	1.074833021
non-aeSNV	0.153964421
non-aeSNV	-1.044908514
non-aeSNV	0.420186121
non-aeSNV	-0.166501831
non-aeSNV	0.400181459
non-aeSNV	0.653399605
non-aeSNV	-0.656275393
non-aeSNV	-0.400183651
non-aeSNV	-0.51616356
non-aeSNV	0.202923672
non-aeSNV	-1.006283161
non-aeSNV	-1.068141664
non-aeSNV	-1.068141664
non-aeSNV	2.893973767
non-aeSNV	0.197053156
non-aeSNV	-0.216384627
non-aeSNV	1.667139954
non-aeSNV	-1.558483871
non-aeSNV	-0.498540678
non-aeSNV	-1.178687856
non-aeSNV	-0.621247072
non-aeSNV	-1.481302118
non-aeSNV	-0.174267389
non-aeSNV	-1.378573111
non-aeSNV	-1.521439942
non-aeSNV	-0.989412145
non-aeSNV	-1.717924894
non-aeSNV	0.796363431
non-aeSNV	-1.207336432
non-aeSNV	-0.348579705
non-aeSNV	-0.874229577
non-aeSNV	0.779753888
non-aeSNV	0.789469656
non-aeSNV	-1.280956605
non-aeSNV	4.726909593
non-aeSNV	-1.172292792
non-aeSNV	0.555961123
non-aeSNV	-0.63447734
non-aeSNV	-2.269547617
non-aeSNV	0.600979356
non-aeSNV	0.159583291
non-aeSNV	1.719052223
non-aeSNV	-0.629178665
non-aeSNV	0.17875985
non-aeSNV	-0.571643042
non-aeSNV	0.671142089
non-aeSNV	0.050059584
non-aeSNV	0.340577967
non-aeSNV	-0.113905644
non-aeSNV	-0.33658294
non-aeSNV	1.968529846
non-aeSNV	-0.900662525
non-aeSNV	-0.539724426
non-aeSNV	1.38010161
non-aeSNV	-0.497569152
non-aeSNV	1.328341357
non-aeSNV	0.324483317
non-aeSNV	-1.164672038
non-aeSNV	-0.247760832
non-aeSNV	0.590353786
non-aeSNV	0.590353786
non-aeSNV	0.604570634
non-aeSNV	0.880576659
non-aeSNV	0.16512648
non-aeSNV	0.949843646
non-aeSNV	-0.060182699
non-aeSNV	0.107139225
non-aeSNV	-0.262882933
non-aeSNV	0.292433946
non-aeSNV	1.728793381
non-aeSNV	0.122736617
non-aeSNV	0.268169125
non-aeSNV	0.173746059
non-aeSNV	0.218063501
non-aeSNV	-0.537230977
non-aeSNV	-0.927893107
non-aeSNV	-0.472530955
non-aeSNV	-0.068463214
non-aeSNV	-0.2223405
non-aeSNV	-0.311644564
non-aeSNV	0.251464361
non-aeSNV	-0.415025094
non-aeSNV	-1.313714941
non-aeSNV	-0.108568398
non-aeSNV	-0.26910072
non-aeSNV	-0.710142147
non-aeSNV	-0.4305264
non-aeSNV	0.798790883
non-aeSNV	-0.963671264
non-aeSNV	-0.341972958
non-aeSNV	-0.488739301
non-aeSNV	-0.067991751
non-aeSNV	-0.78122088
non-aeSNV	0.695062929
non-aeSNV	-0.681439065
non-aeSNV	0.815119914
non-aeSNV	-0.784513074
non-aeSNV	-0.032191671
non-aeSNV	-0.249885049
non-aeSNV	-0.636210696
non-aeSNV	-0.881347731
non-aeSNV	-0.708692324
non-aeSNV	-0.59724593
non-aeSNV	0.445439948
non-aeSNV	-0.334790614
non-aeSNV	-0.039483826
non-aeSNV	0.380615349
non-aeSNV	-0.178850573
non-aeSNV	-0.704882182
non-aeSNV	-0.640261089
non-aeSNV	-1.063796763
non-aeSNV	-0.493643261
non-aeSNV	0.288288039
non-aeSNV	0.399777525
non-aeSNV	-0.501239908
non-aeSNV	0.943244227
non-aeSNV	0.456356424
non-aeSNV	0.854791989
non-aeSNV	0.085482658
non-aeSNV	-0.764188187
non-aeSNV	0.137323058
non-aeSNV	0.32182736
non-aeSNV	-0.185515306
non-aeSNV	0.2511715
non-aeSNV	0.69598662
non-aeSNV	-1.069765451
non-aeSNV	0.561617122
non-aeSNV	-1.130327049
non-aeSNV	0.346149242
non-aeSNV	0.503382966
non-aeSNV	-0.128336159
non-aeSNV	0.118806248
non-aeSNV	-0.835029412
non-aeSNV	-0.083561716
non-aeSNV	-0.216783092
non-aeSNV	-1.617716493
non-aeSNV	0.889679955
non-aeSNV	-0.134202413
non-aeSNV	-0.570993633
non-aeSNV	0.079076808
non-aeSNV	-0.727937623
non-aeSNV	-0.795893092
non-aeSNV	0.361472306
non-aeSNV	-0.663296607
non-aeSNV	1.785085292
non-aeSNV	0.963668381
non-aeSNV	-0.601183274
non-aeSNV	1.430532367
non-aeSNV	0.96875492
non-aeSNV	0.882816954
non-aeSNV	0.579913661
non-aeSNV	-0.492387311
non-aeSNV	0.679305518
non-aeSNV	-0.503026719
non-aeSNV	0.655723177
non-aeSNV	-0.608274053
non-aeSNV	-0.445884284
non-aeSNV	1.274492001
non-aeSNV	0.191625101
non-aeSNV	-0.316717321
non-aeSNV	0.341525073
non-aeSNV	0.977811801
non-aeSNV	0.386627394
non-aeSNV	-0.703039372
non-aeSNV	0.357467594
non-aeSNV	0.414093881
non-aeSNV	1.384812364
non-aeSNV	0.793091228
non-aeSNV	-0.075803195
non-aeSNV	-0.323832069
non-aeSNV	-0.427295767
non-aeSNV	1.3306599
non-aeSNV	1.317944672
non-aeSNV	-0.275738655
non-aeSNV	-0.149208503
non-aeSNV	-0.523269108
non-aeSNV	-0.145042566
non-aeSNV	0.065886966
non-aeSNV	-0.642121647
non-aeSNV	-0.642121647
non-aeSNV	-0.273301725
non-aeSNV	6.070556368
non-aeSNV	-1.932117657
non-aeSNV	-1.932117657
non-aeSNV	-0.737557814
non-aeSNV	0.570820106
non-aeSNV	3.522803275
non-aeSNV	-0.299013582
non-aeSNV	-0.728487861
non-aeSNV	-0.145956446
non-aeSNV	0.558571862
non-aeSNV	0.782915367
non-aeSNV	-0.433437218
non-aeSNV	-0.229666098
non-aeSNV	-0.608591165
non-aeSNV	-0.291938126
non-aeSNV	-0.780855715
non-aeSNV	0.077836196
non-aeSNV	-0.564971021
non-aeSNV	-0.318843783
non-aeSNV	-0.449893772
non-aeSNV	-0.456621994
non-aeSNV	-0.247967471
non-aeSNV	1.419265322
non-aeSNV	-0.541476677
non-aeSNV	-0.8170616
non-aeSNV	-0.369233255
