# Supplementary material for: Genomic and epigenomic integrative subtypes of renal cell carcinoma in a Japanese cohort
Source: Nat Commun. 2023 Dec 16;14:8383. doi: 10.1038/s41467-023-44159-1 (PMC10725467; doi:10.1038/s41467-023-44159-1)
Supplement: Supplementary file 6 — Source Data [file 41467_2023_44159_MOESM6_ESM.zip › Source_Data/Figure6h_upper.txt]

NAME	SIZE	NES
KEGG_OXIDATIVE_PHOSPHORYLATION	116	2.9420376
KEGG_PARKINSONS_DISEASE	113	2.7263901
KEGG_ALZHEIMERS_DISEASE	157	2.3798444
KEGG_HUNTINGTONS_DISEASE	172	2.3358753
KEGG_CITRATE_CYCLE_TCA_CYCLE	30	2.0797815
KEGG_VIBRIO_CHOLERAE_INFECTION	54	2.0045178
KEGG_CARDIAC_MUSCLE_CONTRACTION	73	1.8978028
KEGG_PYRUVATE_METABOLISM	40	1.7423065
KEGG_STEROID_BIOSYNTHESIS	17	1.6879784
KEGG_VALINE_LEUCINE_AND_ISOLEUCINE_DEGRADATION	44	1.622433
KEGG_EPITHELIAL_CELL_SIGNALING_IN_HELICOBACTER_PYLORI_INFECTION	68	1.5893909
KEGG_FATTY_ACID_METABOLISM	42	1.5635276
KEGG_BUTANOATE_METABOLISM	34	1.3528415
KEGG_PROTEIN_EXPORT	23	1.3465309
KEGG_PROPANOATE_METABOLISM	32	1.3399184
KEGG_PEROXISOME	78	1.3330086
KEGG_UBIQUITIN_MEDIATED_PROTEOLYSIS	135	1.2902255
KEGG_GLYOXYLATE_AND_DICARBOXYLATE_METABOLISM	16	1.2838367
KEGG_ADIPOCYTOKINE_SIGNALING_PATHWAY	67	1.2388126
KEGG_ALDOSTERONE_REGULATED_SODIUM_REABSORPTION	42	1.2302917
