# Supplementary material for: Genomic and epigenomic integrative subtypes of renal cell carcinoma in a Japanese cohort
Source: Nat Commun. 2023 Dec 16;14:8383. doi: 10.1038/s41467-023-44159-1 (PMC10725467; doi:10.1038/s41467-023-44159-1)
Supplement: Supplementary file 6 — Source Data [file 41467_2023_44159_MOESM6_ESM.zip › Source_Data/Supplementary Figure9a.txt]

Mixture	subtype	B cells naive	B cells memory	Plasma cells	T cells CD8	T cells CD4 naive	T cells CD4 memory resting	T cells CD4 memory activated	T cells follicular helper	T cells regulatory (Tregs)	T cells gamma delta	NK cells resting	NK cells activated	Monocytes	Macrophages M0	Macrophages M1	Macrophages M2	Dendritic cells resting	Dendritic cells activated	Mast cells resting	Mast cells activated	Eosinophils	Neutrophils	P-value	Correlation	RMSE	Absolute score (sig.score)
KI271T	cc_1	0.054002021	0	0.021037444	0.248440663	0	0.213849466	0	0.034119209	0.009228863	0	0.024631317	0.032133154	0.066496959	0	0.043331806	0.390041312	0.002884457	0.001170399	0.0611349	0	0	0.00919151	0	0.73795889	0.739576789	1.211693481
KI235T	cc_1	0.048729263	0	0.030554245	0.133971562	0	0.274443102	0	0.014183927	0.00524756	0	0.012317783	0.024358641	0.03749206	0	0.126616763	0.342583473	0.00218349	0	0.077481742	0	0	0.030766702	0	0.635485859	0.798415438	1.160930314
KI282T	cc_1	0.04201928	0.034435835	0.004057203	0.452869364	0	0.402259506	0	0.003200068	0.013669137	0	0	0.106683904	0.047798931	0	0.107369568	0.320101901	0	0	0.053495988	0.00298324	0	0.012977121	0	0.785567859	0.683458444	1.603921047
KI247T	cc_1	0.010556292	0	0.013156744	0.384054095	0	0.276528718	0	0.062657427	0.029200188	0.001520458	0	0.080348321	0.039519376	0	0.143405586	0.375513901	0.00190016	0	0.055044755	0	0	0.007514639	0	0.727458751	0.72925422	1.480920661
KI250T	cc_1	0.024615421	0.001356575	0.002013551	0.13707718	0	0.275921057	0	0.005606008	0.023560935	0	0	0.048655183	0.025175156	0	0.049864183	0.337697543	0.001241959	0.007693227	0.116759912	0	0	0.008143456	0	0.772549759	0.720194545	1.065381347
KI231T	cc_1	0.023372012	0	0.004515691	0.123925139	0	0.089995744	0.013995818	0.026605167	0	0	0.079313316	0.015720906	0.09295382	0	0.026245702	0.383145208	0.000361439	0.010638139	0.0181096	0.006666731	0	0.018614708	0	0.647986446	0.785948412	0.934179138
KI279T	cc_1	0.06420708	0	0.012179641	0.179985569	0	0.222511001	0	0.027178798	0.010224574	0	0.004532267	0.046055064	0.04101967	0	0.084373777	0.344504969	0	0.001067787	0.063999328	0.007412887	0	0.010345481	0	0.75782044	0.728815995	1.119597892
KI257T	cc_1	0.017256462	0.004959544	0.004814656	0.10311516	0	0.17017747	0	0.007376065	0.009189642	0	0.022231608	0.026964881	0.073148965	0	0.038167912	0.426965454	0	0.013264351	0.141607352	0	0	0.016977415	0	0.699392221	0.763981038	1.076216937
KI281T	cc_1	0.011412188	0.003668035	0.014724903	0.253649031	0	0.157664861	0	0.009098845	0.036779547	0	0.068422211	0.037363124	0.023692436	0.044542248	0.079078796	0.370734535	0	0	0.077581106	0	0	0.010154414	0	0.786491788	0.703333184	1.198566281
KI264T	cc_2	0.014915958	0	0.016532081	0.256731877	0	0.27200079	0	0.030042217	0.050110381	0	0.044658299	0.058717288	0.051699608	0	0.036484986	0.383007424	0	0	0.021618949	0	0.000945206	0.011326999	0	0.68228614	0.761074072	1.248792062
KI041T	cc_2	0.010599742	0	0.023045848	0.269644608	0	0.119940582	0	0.051582646	0.039047518	0.002969179	0.003316846	0.020244317	0.014908704	0.05073234	0.034064249	0.29034087	0	0	0.004807568	0.012464017	0	0.013764344	0	0.649025121	0.782660233	0.961473378
KI230T	cc_2	0.037179047	0	0.007315498	0.143531436	0	0.198876228	0	0.037140308	0.012659397	0	0	0.030554217	0.101989264	0	0.048791973	0.278036089	0	0.009879721	0	0.110483613	0.003931178	0.025467712	0	0.719022993	0.751512411	1.045835683
KI283T	cc_2	0.060008595	0	0	0.499723671	0	0.309308162	0	0.094194868	0.039023217	0.049552336	0	0.131036669	0.028106647	0	0.227597053	0.35546276	0.032744269	0	0.080549597	0	0	0.011279223	0	0.84388065	0.638893236	1.918587066
KI268T	cc_2	0.02315446	0	0.00878757	0.235986646	0	0.176636168	0.000601843	0.018459985	0.021903183	0	0.059856847	0.020460191	0.047701343	0	0.077513897	0.328784482	0.005076264	0	0.038561388	0	0	0.022691914	0	0.706780174	0.751578894	1.08617618
KI274T	cc_2	0.004036484	0	0.002287593	0.760302848	0	0	0	0.116034694	0.031260683	0.122272506	0	0.124595379	0.064014344	0	0.080381881	0.336720976	0.002407018	0	0.017017824	0.006287484	0	0.022599504	0	0.803011431	0.644597223	1.690219218
KI227T	cc_2	0.020641284	0	0.001949624	0.161379483	0	0.157946183	0	0.050287984	0.037892398	0	0	0.081824422	0.042927651	0.003634982	0.063542795	0.34114334	0.000563111	0	0	0.229929569	0	0.024927499	0	0.732327103	0.726129875	1.218590325
KI286T	cc_2	0.003735715	0.023297146	0	0.123723643	0	0.127226153	0.003349419	0.022123094	0.039057638	0	0.010674641	0.028315946	0.004180969	0.027019833	0.045959586	0.465617722	0.002518765	0	0.039456499	0	0	0.363218805	0	0.821620989	0.63984937	1.329475572
KI045T	cc_2	0	0.001645381	0.016356665	0.687717916	0	0.009572313	0.056286219	0.110477067	0.121199698	0.115179354	0	0.148464571	0	0.046337642	0.129942148	0.686032134	0	0	0.005386401	0.021631641	0	0.025094015	0	0.805312991	0.66756926	2.181323165
KI278T	cc_2	0.03520678	0	0.005816666	0.181369999	0	0.218475828	0.012352855	0.032148395	0.015263825	0	0	0.054419633	0.037087011	0	0.084532646	0.233529937	0.005641954	0.005662176	0.054741545	0	0.000807684	0.01549915	0	0.691673258	0.762266744	0.992556084
KI222T	cc_2	0.029190005	0.003766473	0.008156475	0.181159474	0	0.241638233	0	0	0.007173698	0	0.022812471	0	0.065431149	0	0.04337645	0.284919286	0	0.001558969	0.049701046	0	0	0.017133746	0	0.769032699	0.719771637	0.956017475
KI288T	cc_2	0.015732241	0	0.004718051	0.346636945	0	0.13807197	0.002887892	0.055604809	0.017855199	0.040535116	0	0.07838177	0.039795192	0	0.153300369	0.265166264	0.003466949	0	0.021787818	0.000346852	0	0.010265592	0	0.715958869	0.728181399	1.194553029
KI265T	cc_2	0.018048337	0.010149269	0.043385319	0.528567424	0	0.060593835	0	0.084423908	0.091201672	0.049169544	0	0.13961888	0.067209639	0	0.062083269	0.441299142	0.019147106	0	0.067316058	0	0	0.021942613	0	0.808174126	0.677001692	1.704156016
KI291T	cc_2	0.051295833	0	0.014299771	0.117069381	0	0.259836104	0	0.019193012	0.015850585	0.003536891	0	0.024443105	0.044230514	0	0.032862386	0.289551137	0.01865169	0.000884828	0.042260917	0	0	0.009742082	0	0.574989366	0.830872231	0.943708235
KI270T	cc_2	0	0.002797342	0.005359837	0.892027199	0	0.083024703	0	0.095848306	0.069243673	0.158101782	0	0.214062441	0.017536857	0	0.105043828	0.365079969	0.015605038	0	0.024672376	0	0	0	0	0.818092247	0.618977167	2.048403351
KI276T	cc_2	0.005597665	0.003928253	0.006101531	0.322275766	0	0.166224606	0	0.043519801	0.032578818	0.012472701	0	0.066848348	0.020927827	0.015350543	0.059696894	0.400483183	0	0.020401609	0.022163884	0	0	0.023228409	0	0.746361327	0.719409987	1.221799839
KI263T	cc_2	0	0.005744118	0.004522124	0.80206872	0	0.028794586	0	0.059981331	0.039196142	0.15099487	0	0.061837343	0.047996025	0.002809899	0.0498439	0.433673134	0.001412567	0	0.008701666	0	0	0.010920197	0	0.767811194	0.675432894	1.708496622
KI277T	cc_2	0.021693404	0	0.003844863	0.34605527	0	0.089298702	0	0.036257946	0.008626623	0	0	0.021895173	0.05478999	0	0.038779452	0.296979843	0.002461116	0.00212083	0.007287604	0.004419387	0	0.01358431	0	0.666934388	0.768075836	0.948094513
KI225T	cc_2	0.003445272	0	0.006287832	0.493650281	0	0.090951259	0.055361042	0.114864991	0.034339147	0.079504523	0	0.085865864	0	0	0.118610525	0.716609692	0	0	0	0.035629529	0	0.03255472	0	0.803591665	0.676754344	1.867674677
KI226T	cc_2	0.04794183	0.005029345	0.000404822	0.143405534	0	0.333051136	0	0.059106292	0.038647252	0	0.001136213	0.018907914	0.080009536	0.022829486	0.080616342	0.42003322	0	0	0.026266244	0.000824309	0	0.029665081	0	0.771870113	0.717343136	1.307874555
KI228T	cc_2	0.033688035	0	0.005728871	0.179400529	0	0.244089219	0	0.033779288	0.022621062	0	0.012524649	0.023356344	0.053098018	0	0.052038422	0.235935538	0.000144298	0.000359619	0.043776528	0	0	0.008202651	0	0.660939443	0.779579456	0.948743073
KI245T	cc_2	0.029228948	0.006818989	0.000635372	0.262058221	0	0.43050383	0	0.017525905	0.01467808	0	0.00411787	0.032354395	0.031340825	0.0440101	0.136574539	0.310805705	0.005443401	0	0.03322584	0	0.000634511	0.020741404	0	0.749736031	0.716779949	1.380697935
KI252T	cc_3	0.014531756	0.002672952	0.003245487	0.121574809	0	0.129781802	0.014245957	0.006188259	0.005198824	0	0.066822345	0.029586529	0.061302416	0.034072717	0.038948051	0.386015151	0	0	0.042664944	0	0	0.122401398	0	0.676293256	0.767715432	1.079253396
KI287T	cc_3	0.015893127	0.001146831	0.00227104	0.175257435	0	0.226578778	0	0.013821869	0.006314347	0	0.072020608	0.016148224	0.049273786	0	0.062483209	0.38270162	0.000619388	0	0.063618403	0	0	0.017407018	0	0.710408437	0.751758437	1.105555683
KI292T	cc_3	0.036305203	0	0.002700423	0.188301621	0	0.171295791	0.013293748	0.010004017	0.004374006	0	0.105070434	0.01110723	0.039878668	0	0.048951583	0.280448222	0.000123664	0	0.047640031	0	0	0.041327837	0	0.688639037	0.763303903	1.000822479
KI260T	cc_3	0.02329911	0	0.006333252	0.104439518	0	0.10396187	0	0.031422584	0.008746313	0	0.011959144	0.078470478	0.046584387	0	0.021813856	0.344580947	0.001709844	0.013058826	0.004367062	0.041093415	0	0.01665651	0	0.601406378	0.810332033	0.858497115
KI267T	cc_3	0.029531935	0	0.004783159	0.178454432	0	0.172776714	0	0.014075223	0.02519954	0	0.036024839	0.012891074	0.127614723	0	0.084352815	0.373756577	0.001013211	0	0.052276271	0	0	0.018180142	0	0.764455261	0.72384082	1.130930656
KI273T	cc_3	0.038547205	0	0.008822798	0.191447115	0	0.144096374	0	0.025765984	0.018485728	0	0	0.033870516	0.06681406	0	0.061235211	0.329798037	0	0	0.055430073	0	0	0.015968143	0	0.5829435	0.825725535	0.990281245
KI221T	cc_3	0.022652443	0	0.012057185	0.168723258	0	0.222362347	0	0.00180094	0.021437658	0	0.142787089	0.012230236	0.088931123	0.005704861	0.083068186	0.414192675	0	0	0.076986261	0	0	0.012731959	0	0.799588175	0.699406844	1.28566622
KI256T	cc_3	0.032144807	0	0.003543179	0.288499941	0	0.172130091	0.014841971	0.013886087	0.014827285	0	0.079244888	0.040616143	0.056119029	0	0.082172188	0.374601917	0.010812853	0	0.112207385	0	0	0.027977428	0	0.778250632	0.712740726	1.323625192
KI239T	cc_3	0.011543963	0.014998559	0.002405849	0.15054216	0	0.113935733	0	0.013044727	0.00644583	0.001679325	0.009945258	0.012414781	0.052360581	0	0.028013415	0.210064559	0.001550663	0.001874903	0.041709904	0	0	0.014652633	0	0.538528135	0.84845832	0.687182842
KI229T	cc_3	0.011675635	0.006593096	0.002918997	0.162817725	0	0.164718671	0	0.021108495	0.006865426	0	0.000888589	0.015217284	0.031799243	0	0.040237755	0.315273422	0	0.027272868	0.050796185	0	0	0.008864689	0	0.556240857	0.838575591	0.867048081
KI253T	cc_3	0	0.007703358	0.004568369	0.87639434	0	0.058279905	0	0.090078058	0.064941887	0.09273727	0	0.178307222	0.08484485	0	0.105388954	0.404911313	0.005473441	0	0.020932432	0.01036569	0	0.012713888	0	0.791001738	0.657081996	2.017640976
KI266T	cc_3	0.013417716	0	0.003117395	0.195910096	0	0.167044636	0.023095174	0.014932822	0.00509681	0	0.230919562	0.023841808	0.050230301	0	0.099332707	0.31713624	0.000567847	0.001144504	0.023315697	0	0	0.009723127	0	0.754155433	0.703154873	1.17882644
KI223T	cc_3	0.016061501	0	0.004911048	0.319499812	0	0.191068959	0	0.060635947	0.056343445	0.0417329	0	0.072446799	0.005570568	0	0.067450684	0.317529165	0.008214308	0	0.014172793	0.017814085	0	0.018928021	0	0.751501241	0.709158788	1.212380036
KI237T	cc_3	0.009877155	0.003769833	0.004025151	0.103146195	0	0.120855689	0	0.015992679	0.017875128	0	0.056068407	0.018874483	0.01631854	0.013302236	0.015222264	0.297055682	0	0.029987427	0.023604637	0	0	0.007544237	0	0.622109053	0.800754017	0.753519741
