# Supplementary material for: Genomic and epigenomic integrative subtypes of renal cell carcinoma in a Japanese cohort
Source: Nat Commun. 2023 Dec 16;14:8383. doi: 10.1038/s41467-023-44159-1 (PMC10725467; doi:10.1038/s41467-023-44159-1)
Supplement: Supplementary file 6 — Source Data [file 41467_2023_44159_MOESM6_ESM.zip › Source_Data/Figure7g_HIF2alpha.txt]

Gain_motif_score_random_choice_84	Gain_motif_score_random_choice_799	p-value
4	44	1
3	45	0.612956378657089
2	46	0.307325025998156
0	48	0.0107503397488569
5	43	0.799585631688191
6	42	0.446906613965275
4	44	1
2	46	0.307325025998156
3	45	0.612956378657089
5	43	0.799585631688191
4	44	1
4	44	1
5	43	0.799585631688191
4	44	1
2	46	0.307325025998156
4	44	1
4	44	1
3	45	0.612956378657089
5	43	0.799585631688191
5	43	0.799585631688191
4	44	1
4	44	1
5	43	0.799585631688191
5	43	0.799585631688191
6	42	0.446906613965275
4	44	1
1	47	0.0767611531162361
6	42	0.446906613965275
3	45	0.612956378657089
5	43	0.799585631688191
4	44	1
5	43	0.799585631688191
2	46	0.307325025998156
3	45	0.612956378657089
6	42	0.446906613965275
6	42	0.446906613965275
1	47	0.0767611531162361
4	44	1
2	46	0.307325025998156
2	46	0.307325025998156
5	43	0.799585631688191
3	45	0.612956378657089
7	41	0.207747993195165
3	45	0.612956378657089
3	45	0.612956378657089
5	43	0.799585631688191
4	44	1
9	39	0.0383189558844225
5	43	0.799585631688191
3	45	0.612956378657089
2	46	0.307325025998156
0	48	0.0107503397488569
6	42	0.446906613965275
4	44	1
4	44	1
9	39	0.0383189558844225
4	44	1
5	43	0.799585631688191
6	42	0.446906613965275
5	43	0.799585631688191
5	43	0.799585631688191
5	43	0.799585631688191
3	45	0.612956378657089
4	44	1
2	46	0.307325025998156
3	45	0.612956378657089
4	44	1
2	46	0.307325025998156
4	44	1
6	42	0.446906613965275
3	45	0.612956378657089
9	39	0.0383189558844225
9	39	0.0383189558844225
2	46	0.307325025998156
6	42	0.446906613965275
6	42	0.446906613965275
4	44	1
8	40	0.121568332022854
3	45	0.612956378657089
5	43	0.799585631688191
4	44	1
4	44	1
5	43	0.799585631688191
4	44	1
4	44	1
5	43	0.799585631688191
5	43	0.799585631688191
4	44	1
8	40	0.121568332022854
5	43	0.799585631688191
3	45	0.612956378657089
4	44	1
3	45	0.612956378657089
6	42	0.446906613965275
6	42	0.446906613965275
6	42	0.446906613965275
4	44	1
6	42	0.446906613965275
6	42	0.446906613965275
5	43	0.799585631688191
6	42	0.446906613965275
4	44	1
7	41	0.207747993195165
5	43	0.799585631688191
4	44	1
3	45	0.612956378657089
4	44	1
5	43	0.799585631688191
7	41	0.207747993195165
6	42	0.446906613965275
7	41	0.207747993195165
10	38	0.0184046541481478
3	45	0.612956378657089
8	40	0.121568332022854
5	43	0.799585631688191
3	45	0.612956378657089
7	41	0.207747993195165
2	46	0.307325025998156
6	42	0.446906613965275
4	44	1
3	45	0.612956378657089
6	42	0.446906613965275
5	43	0.799585631688191
4	44	1
3	45	0.612956378657089
4	44	1
9	39	0.0383189558844225
3	45	0.612956378657089
5	43	0.799585631688191
6	42	0.446906613965275
4	44	1
6	42	0.446906613965275
4	44	1
4	44	1
2	46	0.307325025998156
3	45	0.612956378657089
4	44	1
6	42	0.446906613965275
4	44	1
7	41	0.207747993195165
3	45	0.612956378657089
4	44	1
4	44	1
5	43	0.799585631688191
4	44	1
2	46	0.307325025998156
3	45	0.612956378657089
4	44	1
4	44	1
7	41	0.207747993195165
7	41	0.207747993195165
3	45	0.612956378657089
4	44	1
3	45	0.612956378657089
6	42	0.446906613965275
5	43	0.799585631688191
3	45	0.612956378657089
4	44	1
5	43	0.799585631688191
3	45	0.612956378657089
8	40	0.121568332022854
4	44	1
3	45	0.612956378657089
9	39	0.0383189558844225
6	42	0.446906613965275
1	47	0.0767611531162361
3	45	0.612956378657089
3	45	0.612956378657089
3	45	0.612956378657089
7	41	0.207747993195165
6	42	0.446906613965275
6	42	0.446906613965275
4	44	1
5	43	0.799585631688191
8	40	0.121568332022854
2	46	0.307325025998156
7	41	0.207747993195165
5	43	0.799585631688191
3	45	0.612956378657089
7	41	0.207747993195165
5	43	0.799585631688191
6	42	0.446906613965275
6	42	0.446906613965275
5	43	0.799585631688191
8	40	0.121568332022854
3	45	0.612956378657089
4	44	1
4	44	1
4	44	1
2	46	0.307325025998156
5	43	0.799585631688191
5	43	0.799585631688191
5	43	0.799585631688191
3	45	0.612956378657089
4	44	1
5	43	0.799585631688191
3	45	0.612956378657089
6	42	0.446906613965275
4	44	1
5	43	0.799585631688191
3	45	0.612956378657089
2	46	0.307325025998156
4	44	1
9	39	0.0383189558844225
2	46	0.307325025998156
1	47	0.0767611531162361
6	42	0.446906613965275
3	45	0.612956378657089
2	46	0.307325025998156
3	45	0.612956378657089
4	44	1
3	45	0.612956378657089
5	43	0.799585631688191
2	46	0.307325025998156
3	45	0.612956378657089
4	44	1
4	44	1
6	42	0.446906613965275
6	42	0.446906613965275
5	43	0.799585631688191
7	41	0.207747993195165
3	45	0.612956378657089
4	44	1
3	45	0.612956378657089
6	42	0.446906613965275
4	44	1
4	44	1
5	43	0.799585631688191
8	40	0.121568332022854
6	42	0.446906613965275
8	40	0.121568332022854
2	46	0.307325025998156
8	40	0.121568332022854
6	42	0.446906613965275
2	46	0.307325025998156
5	43	0.799585631688191
4	44	1
5	43	0.799585631688191
7	41	0.207747993195165
5	43	0.799585631688191
5	43	0.799585631688191
4	44	1
7	41	0.207747993195165
2	46	0.307325025998156
2	46	0.307325025998156
4	44	1
6	42	0.446906613965275
2	46	0.307325025998156
5	43	0.799585631688191
3	45	0.612956378657089
4	44	1
4	44	1
4	44	1
5	43	0.799585631688191
6	42	0.446906613965275
5	43	0.799585631688191
0	48	0.0107503397488569
3	45	0.612956378657089
5	43	0.799585631688191
4	44	1
8	40	0.121568332022854
5	43	0.799585631688191
4	44	1
5	43	0.799585631688191
4	44	1
7	41	0.207747993195165
5	43	0.799585631688191
5	43	0.799585631688191
5	43	0.799585631688191
5	43	0.799585631688191
2	46	0.307325025998156
2	46	0.307325025998156
5	43	0.799585631688191
6	42	0.446906613965275
2	46	0.307325025998156
2	46	0.307325025998156
3	45	0.612956378657089
1	47	0.0767611531162361
5	43	0.799585631688191
7	41	0.207747993195165
6	42	0.446906613965275
2	46	0.307325025998156
6	42	0.446906613965275
4	44	1
6	42	0.446906613965275
5	43	0.799585631688191
7	41	0.207747993195165
2	46	0.307325025998156
3	45	0.612956378657089
7	41	0.207747993195165
5	43	0.799585631688191
8	40	0.121568332022854
5	43	0.799585631688191
6	42	0.446906613965275
3	45	0.612956378657089
4	44	1
9	39	0.0383189558844225
2	46	0.307325025998156
6	42	0.446906613965275
5	43	0.799585631688191
4	44	1
5	43	0.799585631688191
5	43	0.799585631688191
4	44	1
4	44	1
7	41	0.207747993195165
5	43	0.799585631688191
6	42	0.446906613965275
5	43	0.799585631688191
3	45	0.612956378657089
2	46	0.307325025998156
4	44	1
5	43	0.799585631688191
8	40	0.121568332022854
1	47	0.0767611531162361
3	45	0.612956378657089
4	44	1
7	41	0.207747993195165
7	41	0.207747993195165
7	41	0.207747993195165
6	42	0.446906613965275
3	45	0.612956378657089
5	43	0.799585631688191
7	41	0.207747993195165
3	45	0.612956378657089
7	41	0.207747993195165
3	45	0.612956378657089
3	45	0.612956378657089
4	44	1
3	45	0.612956378657089
2	46	0.307325025998156
2	46	0.307325025998156
3	45	0.612956378657089
8	40	0.121568332022854
3	45	0.612956378657089
6	42	0.446906613965275
5	43	0.799585631688191
5	43	0.799585631688191
6	42	0.446906613965275
2	46	0.307325025998156
2	46	0.307325025998156
6	42	0.446906613965275
3	45	0.612956378657089
3	45	0.612956378657089
3	45	0.612956378657089
4	44	1
4	44	1
7	41	0.207747993195165
2	46	0.307325025998156
4	44	1
5	43	0.799585631688191
4	44	1
2	46	0.307325025998156
5	43	0.799585631688191
5	43	0.799585631688191
9	39	0.0383189558844225
4	44	1
4	44	1
4	44	1
3	45	0.612956378657089
5	43	0.799585631688191
1	47	0.0767611531162361
5	43	0.799585631688191
9	39	0.0383189558844225
2	46	0.307325025998156
2	46	0.307325025998156
7	41	0.207747993195165
3	45	0.612956378657089
2	46	0.307325025998156
4	44	1
3	45	0.612956378657089
6	42	0.446906613965275
4	44	1
4	44	1
7	41	0.207747993195165
4	44	1
6	42	0.446906613965275
5	43	0.799585631688191
6	42	0.446906613965275
5	43	0.799585631688191
1	47	0.0767611531162361
3	45	0.612956378657089
5	43	0.799585631688191
2	46	0.307325025998156
11	37	0.00358056486832021
5	43	0.799585631688191
4	44	1
5	43	0.799585631688191
2	46	0.307325025998156
2	46	0.307325025998156
7	41	0.207747993195165
4	44	1
4	44	1
6	42	0.446906613965275
4	44	1
7	41	0.207747993195165
5	43	0.799585631688191
3	45	0.612956378657089
6	42	0.446906613965275
6	42	0.446906613965275
7	41	0.207747993195165
8	40	0.121568332022854
2	46	0.307325025998156
6	42	0.446906613965275
5	43	0.799585631688191
6	42	0.446906613965275
5	43	0.799585631688191
3	45	0.612956378657089
5	43	0.799585631688191
6	42	0.446906613965275
2	46	0.307325025998156
3	45	0.612956378657089
7	41	0.207747993195165
0	48	0.0107503397488569
3	45	0.612956378657089
4	44	1
5	43	0.799585631688191
7	41	0.207747993195165
6	42	0.446906613965275
3	45	0.612956378657089
5	43	0.799585631688191
4	44	1
4	44	1
3	45	0.612956378657089
6	42	0.446906613965275
9	39	0.0383189558844225
4	44	1
7	41	0.207747993195165
2	46	0.307325025998156
3	45	0.612956378657089
2	46	0.307325025998156
1	47	0.0767611531162361
3	45	0.612956378657089
7	41	0.207747993195165
2	46	0.307325025998156
7	41	0.207747993195165
2	46	0.307325025998156
3	45	0.612956378657089
3	45	0.612956378657089
8	40	0.121568332022854
2	46	0.307325025998156
2	46	0.307325025998156
3	45	0.612956378657089
3	45	0.612956378657089
5	43	0.799585631688191
6	42	0.446906613965275
2	46	0.307325025998156
6	42	0.446906613965275
5	43	0.799585631688191
7	41	0.207747993195165
5	43	0.799585631688191
6	42	0.446906613965275
3	45	0.612956378657089
6	42	0.446906613965275
6	42	0.446906613965275
6	42	0.446906613965275
5	43	0.799585631688191
5	43	0.799585631688191
6	42	0.446906613965275
4	44	1
2	46	0.307325025998156
6	42	0.446906613965275
5	43	0.799585631688191
5	43	0.799585631688191
8	40	0.121568332022854
6	42	0.446906613965275
3	45	0.612956378657089
3	45	0.612956378657089
5	43	0.799585631688191
3	45	0.612956378657089
3	45	0.612956378657089
4	44	1
1	47	0.0767611531162361
4	44	1
7	41	0.207747993195165
2	46	0.307325025998156
7	41	0.207747993195165
3	45	0.612956378657089
3	45	0.612956378657089
6	42	0.446906613965275
4	44	1
6	42	0.446906613965275
6	42	0.446906613965275
10	38	0.0184046541481478
4	44	1
4	44	1
6	42	0.446906613965275
3	45	0.612956378657089
6	42	0.446906613965275
0	48	0.0107503397488569
4	44	1
5	43	0.799585631688191
7	41	0.207747993195165
7	41	0.207747993195165
5	43	0.799585631688191
5	43	0.799585631688191
6	42	0.446906613965275
5	43	0.799585631688191
5	43	0.799585631688191
4	44	1
4	44	1
4	44	1
2	46	0.307325025998156
4	44	1
6	42	0.446906613965275
5	43	0.799585631688191
7	41	0.207747993195165
2	46	0.307325025998156
7	41	0.207747993195165
7	41	0.207747993195165
5	43	0.799585631688191
2	46	0.307325025998156
6	42	0.446906613965275
2	46	0.307325025998156
3	45	0.612956378657089
3	45	0.612956378657089
5	43	0.799585631688191
5	43	0.799585631688191
4	44	1
5	43	0.799585631688191
2	46	0.307325025998156
8	40	0.121568332022854
5	43	0.799585631688191
4	44	1
5	43	0.799585631688191
3	45	0.612956378657089
3	45	0.612956378657089
7	41	0.207747993195165
9	39	0.0383189558844225
7	41	0.207747993195165
3	45	0.612956378657089
6	42	0.446906613965275
3	45	0.612956378657089
4	44	1
3	45	0.612956378657089
4	44	1
4	44	1
4	44	1
6	42	0.446906613965275
2	46	0.307325025998156
8	40	0.121568332022854
5	43	0.799585631688191
5	43	0.799585631688191
5	43	0.799585631688191
9	39	0.0383189558844225
5	43	0.799585631688191
3	45	0.612956378657089
5	43	0.799585631688191
4	44	1
5	43	0.799585631688191
6	42	0.446906613965275
3	45	0.612956378657089
6	42	0.446906613965275
8	40	0.121568332022854
3	45	0.612956378657089
5	43	0.799585631688191
2	46	0.307325025998156
4	44	1
6	42	0.446906613965275
3	45	0.612956378657089
7	41	0.207747993195165
5	43	0.799585631688191
5	43	0.799585631688191
6	42	0.446906613965275
3	45	0.612956378657089
6	42	0.446906613965275
4	44	1
4	44	1
3	45	0.612956378657089
4	44	1
2	46	0.307325025998156
2	46	0.307325025998156
5	43	0.799585631688191
6	42	0.446906613965275
6	42	0.446906613965275
4	44	1
4	44	1
2	46	0.307325025998156
8	40	0.121568332022854
9	39	0.0383189558844225
4	44	1
5	43	0.799585631688191
5	43	0.799585631688191
5	43	0.799585631688191
4	44	1
6	42	0.446906613965275
4	44	1
1	47	0.0767611531162361
4	44	1
4	44	1
3	45	0.612956378657089
8	40	0.121568332022854
9	39	0.0383189558844225
6	42	0.446906613965275
6	42	0.446906613965275
4	44	1
6	42	0.446906613965275
5	43	0.799585631688191
1	47	0.0767611531162361
4	44	1
3	45	0.612956378657089
5	43	0.799585631688191
10	38	0.0184046541481478
4	44	1
4	44	1
5	43	0.799585631688191
5	43	0.799585631688191
1	47	0.0767611531162361
3	45	0.612956378657089
3	45	0.612956378657089
2	46	0.307325025998156
4	44	1
5	43	0.799585631688191
8	40	0.121568332022854
9	39	0.0383189558844225
4	44	1
5	43	0.799585631688191
7	41	0.207747993195165
4	44	1
3	45	0.612956378657089
6	42	0.446906613965275
2	46	0.307325025998156
4	44	1
3	45	0.612956378657089
5	43	0.799585631688191
8	40	0.121568332022854
5	43	0.799585631688191
4	44	1
3	45	0.612956378657089
6	42	0.446906613965275
6	42	0.446906613965275
4	44	1
2	46	0.307325025998156
8	40	0.121568332022854
3	45	0.612956378657089
7	41	0.207747993195165
5	43	0.799585631688191
7	41	0.207747993195165
5	43	0.799585631688191
3	45	0.612956378657089
2	46	0.307325025998156
6	42	0.446906613965275
5	43	0.799585631688191
4	44	1
4	44	1
5	43	0.799585631688191
7	41	0.207747993195165
4	44	1
6	42	0.446906613965275
7	41	0.207747993195165
6	42	0.446906613965275
4	44	1
8	40	0.121568332022854
10	38	0.0184046541481478
3	45	0.612956378657089
4	44	1
5	43	0.799585631688191
2	46	0.307325025998156
5	43	0.799585631688191
2	46	0.307325025998156
4	44	1
4	44	1
3	45	0.612956378657089
6	42	0.446906613965275
1	47	0.0767611531162361
3	45	0.612956378657089
4	44	1
4	44	1
5	43	0.799585631688191
3	45	0.612956378657089
3	45	0.612956378657089
5	43	0.799585631688191
2	46	0.307325025998156
1	47	0.0767611531162361
3	45	0.612956378657089
4	44	1
6	42	0.446906613965275
5	43	0.799585631688191
2	46	0.307325025998156
1	47	0.0767611531162361
7	41	0.207747993195165
3	45	0.612956378657089
6	42	0.446906613965275
2	46	0.307325025998156
3	45	0.612956378657089
3	45	0.612956378657089
7	41	0.207747993195165
4	44	1
3	45	0.612956378657089
8	40	0.121568332022854
6	42	0.446906613965275
4	44	1
3	45	0.612956378657089
10	38	0.0184046541481478
4	44	1
3	45	0.612956378657089
3	45	0.612956378657089
5	43	0.799585631688191
6	42	0.446906613965275
9	39	0.0383189558844225
6	42	0.446906613965275
5	43	0.799585631688191
3	45	0.612956378657089
4	44	1
4	44	1
7	41	0.207747993195165
5	43	0.799585631688191
5	43	0.799585631688191
4	44	1
4	44	1
3	45	0.612956378657089
4	44	1
7	41	0.207747993195165
5	43	0.799585631688191
8	40	0.121568332022854
5	43	0.799585631688191
6	42	0.446906613965275
7	41	0.207747993195165
4	44	1
5	43	0.799585631688191
4	44	1
3	45	0.612956378657089
4	44	1
1	47	0.0767611531162361
5	43	0.799585631688191
7	41	0.207747993195165
4	44	1
0	48	0.0107503397488569
2	46	0.307325025998156
11	37	0.00358056486832021
4	44	1
6	42	0.446906613965275
5	43	0.799585631688191
5	43	0.799585631688191
4	44	1
6	42	0.446906613965275
6	42	0.446906613965275
2	46	0.307325025998156
5	43	0.799585631688191
6	42	0.446906613965275
5	43	0.799585631688191
1	47	0.0767611531162361
4	44	1
4	44	1
2	46	0.307325025998156
4	44	1
6	42	0.446906613965275
4	44	1
3	45	0.612956378657089
2	46	0.307325025998156
5	43	0.799585631688191
4	44	1
1	47	0.0767611531162361
8	40	0.121568332022854
3	45	0.612956378657089
1	47	0.0767611531162361
5	43	0.799585631688191
6	42	0.446906613965275
4	44	1
2	46	0.307325025998156
5	43	0.799585631688191
3	45	0.612956378657089
2	46	0.307325025998156
2	46	0.307325025998156
2	46	0.307325025998156
1	47	0.0767611531162361
5	43	0.799585631688191
3	45	0.612956378657089
5	43	0.799585631688191
4	44	1
7	41	0.207747993195165
4	44	1
5	43	0.799585631688191
3	45	0.612956378657089
6	42	0.446906613965275
4	44	1
4	44	1
4	44	1
4	44	1
5	43	0.799585631688191
3	45	0.612956378657089
7	41	0.207747993195165
5	43	0.799585631688191
3	45	0.612956378657089
5	43	0.799585631688191
4	44	1
4	44	1
5	43	0.799585631688191
7	41	0.207747993195165
3	45	0.612956378657089
4	44	1
6	42	0.446906613965275
6	42	0.446906613965275
3	45	0.612956378657089
3	45	0.612956378657089
3	45	0.612956378657089
10	38	0.0184046541481478
3	45	0.612956378657089
4	44	1
4	44	1
3	45	0.612956378657089
5	43	0.799585631688191
3	45	0.612956378657089
6	42	0.446906613965275
4	44	1
6	42	0.446906613965275
4	44	1
6	42	0.446906613965275
7	41	0.207747993195165
5	43	0.799585631688191
6	42	0.446906613965275
3	45	0.612956378657089
6	42	0.446906613965275
4	44	1
3	45	0.612956378657089
5	43	0.799585631688191
6	42	0.446906613965275
7	41	0.207747993195165
2	46	0.307325025998156
5	43	0.799585631688191
5	43	0.799585631688191
4	44	1
3	45	0.612956378657089
5	43	0.799585631688191
3	45	0.612956378657089
4	44	1
4	44	1
2	46	0.307325025998156
7	41	0.207747993195165
6	42	0.446906613965275
3	45	0.612956378657089
2	46	0.307325025998156
4	44	1
2	46	0.307325025998156
2	46	0.307325025998156
3	45	0.612956378657089
2	46	0.307325025998156
5	43	0.799585631688191
7	41	0.207747993195165
4	44	1
4	44	1
7	41	0.207747993195165
7	41	0.207747993195165
9	39	0.0383189558844225
7	41	0.207747993195165
7	41	0.207747993195165
7	41	0.207747993195165
5	43	0.799585631688191
4	44	1
9	39	0.0383189558844225
2	46	0.307325025998156
4	44	1
2	46	0.307325025998156
5	43	0.799585631688191
7	41	0.207747993195165
8	40	0.121568332022854
5	43	0.799585631688191
5	43	0.799585631688191
3	45	0.612956378657089
5	43	0.799585631688191
3	45	0.612956378657089
2	46	0.307325025998156
4	44	1
3	45	0.612956378657089
9	39	0.0383189558844225
4	44	1
6	42	0.446906613965275
3	45	0.612956378657089
4	44	1
3	45	0.612956378657089
3	45	0.612956378657089
3	45	0.612956378657089
5	43	0.799585631688191
6	42	0.446906613965275
5	43	0.799585631688191
5	43	0.799585631688191
2	46	0.307325025998156
3	45	0.612956378657089
8	40	0.121568332022854
7	41	0.207747993195165
5	43	0.799585631688191
2	46	0.307325025998156
4	44	1
4	44	1
6	42	0.446906613965275
9	39	0.0383189558844225
6	42	0.446906613965275
1	47	0.0767611531162361
5	43	0.799585631688191
5	43	0.799585631688191
1	47	0.0767611531162361
5	43	0.799585631688191
3	45	0.612956378657089
3	45	0.612956378657089
3	45	0.612956378657089
6	42	0.446906613965275
8	40	0.121568332022854
3	45	0.612956378657089
5	43	0.799585631688191
6	42	0.446906613965275
5	43	0.799585631688191
4	44	1
3	45	0.612956378657089
6	42	0.446906613965275
5	43	0.799585631688191
4	44	1
3	45	0.612956378657089
4	44	1
5	43	0.799585631688191
4	44	1
2	46	0.307325025998156
6	42	0.446906613965275
7	41	0.207747993195165
6	42	0.446906613965275
7	41	0.207747993195165
6	42	0.446906613965275
7	41	0.207747993195165
0	48	0.0107503397488569
4	44	1
7	41	0.207747993195165
8	40	0.121568332022854
5	43	0.799585631688191
2	46	0.307325025998156
4	44	1
7	41	0.207747993195165
5	43	0.799585631688191
8	40	0.121568332022854
10	38	0.0184046541481478
7	41	0.207747993195165
3	45	0.612956378657089
4	44	1
3	45	0.612956378657089
3	45	0.612956378657089
4	44	1
5	43	0.799585631688191
5	43	0.799585631688191
1	47	0.0767611531162361
3	45	0.612956378657089
6	42	0.446906613965275
1	47	0.0767611531162361
5	43	0.799585631688191
7	41	0.207747993195165
4	44	1
6	42	0.446906613965275
4	44	1
2	46	0.307325025998156
4	44	1
2	46	0.307325025998156
6	42	0.446906613965275
6	42	0.446906613965275
4	44	1
2	46	0.307325025998156
2	46	0.307325025998156
4	44	1
6	42	0.446906613965275
8	40	0.121568332022854
7	41	0.207747993195165
4	44	1
3	45	0.612956378657089
4	44	1
5	43	0.799585631688191
4	44	1
5	43	0.799585631688191
2	46	0.307325025998156
4	44	1
4	44	1
3	45	0.612956378657089
10	38	0.0184046541481478
8	40	0.121568332022854
4	44	1
4	44	1
5	43	0.799585631688191
5	43	0.799585631688191
4	44	1
7	41	0.207747993195165
5	43	0.799585631688191
1	47	0.0767611531162361
10	38	0.0184046541481478
2	46	0.307325025998156
5	43	0.799585631688191
4	44	1
8	40	0.121568332022854
3	45	0.612956378657089
5	43	0.799585631688191
9	39	0.0383189558844225
5	43	0.799585631688191
6	42	0.446906613965275
4	44	1
5	43	0.799585631688191
9	39	0.0383189558844225
3	45	0.612956378657089
6	42	0.446906613965275
6	42	0.446906613965275
4	44	1
4	44	1
2	46	0.307325025998156
5	43	0.799585631688191
3	45	0.612956378657089
5	43	0.799585631688191
4	44	1
6	42	0.446906613965275
2	46	0.307325025998156
2	46	0.307325025998156
5	43	0.799585631688191
2	46	0.307325025998156
3	45	0.612956378657089
2	46	0.307325025998156
5	43	0.799585631688191
5	43	0.799585631688191
4	44	1
5	43	0.799585631688191
5	43	0.799585631688191
6	42	0.446906613965275
5	43	0.799585631688191
3	45	0.612956378657089
5	43	0.799585631688191
6	42	0.446906613965275
5	43	0.799585631688191
5	43	0.799585631688191
5	43	0.799585631688191
2	46	0.307325025998156
5	43	0.799585631688191
10	38	0.0184046541481478
7	41	0.207747993195165
3	45	0.612956378657089
3	45	0.612956378657089
3	45	0.612956378657089
0	48	0.0107503397488569
5	43	0.799585631688191
5	43	0.799585631688191
7	41	0.207747993195165
4	44	1
9	39	0.0383189558844225
4	44	1
4	44	1
5	43	0.799585631688191
4	44	1
6	42	0.446906613965275
4	44	1
4	44	1
6	42	0.446906613965275
5	43	0.799585631688191
7	41	0.207747993195165
5	43	0.799585631688191
3	45	0.612956378657089
2	46	0.307325025998156
4	44	1
3	45	0.612956378657089
2	46	0.307325025998156
4	44	1
6	42	0.446906613965275
8	40	0.121568332022854
7	41	0.207747993195165
5	43	0.799585631688191
3	45	0.612956378657089
5	43	0.799585631688191
4	44	1
9	39	0.0383189558844225
7	41	0.207747993195165
6	42	0.446906613965275
4	44	1
10	38	0.0184046541481478
5	43	0.799585631688191
3	45	0.612956378657089
4	44	1
2	46	0.307325025998156
0	48	0.0107503397488569
6	42	0.446906613965275
7	41	0.207747993195165
5	43	0.799585631688191
5	43	0.799585631688191
6	42	0.446906613965275
2	46	0.307325025998156
3	45	0.612956378657089
5	43	0.799585631688191
5	43	0.799585631688191
4	44	1
3	45	0.612956378657089
7	41	0.207747993195165
3	45	0.612956378657089
7	41	0.207747993195165
4	44	1
5	43	0.799585631688191
7	41	0.207747993195165
3	45	0.612956378657089
2	46	0.307325025998156
5	43	0.799585631688191
4	44	1
6	42	0.446906613965275
2	46	0.307325025998156
6	42	0.446906613965275
0	48	0.0107503397488569
2	46	0.307325025998156
10	38	0.0184046541481478
8	40	0.121568332022854
8	40	0.121568332022854
7	41	0.207747993195165
3	45	0.612956378657089
4	44	1
5	43	0.799585631688191
6	42	0.446906613965275
5	43	0.799585631688191
3	45	0.612956378657089
3	45	0.612956378657089
4	44	1
5	43	0.799585631688191
2	46	0.307325025998156
3	45	0.612956378657089
5	43	0.799585631688191
3	45	0.612956378657089
2	46	0.307325025998156
3	45	0.612956378657089
2	46	0.307325025998156
8	40	0.121568332022854
2	46	0.307325025998156
4	44	1
7	41	0.207747993195165
4	44	1
4	44	1
3	45	0.612956378657089
1	47	0.0767611531162361
7	41	0.207747993195165
3	45	0.612956378657089
3	45	0.612956378657089
1	47	0.0767611531162361
5	43	0.799585631688191
8	40	0.121568332022854
6	42	0.446906613965275
4	44	1
7	41	0.207747993195165
4	44	1
4	44	1
4	44	1
5	43	0.799585631688191
5	43	0.799585631688191
2	46	0.307325025998156
3	45	0.612956378657089
3	45	0.612956378657089
3	45	0.612956378657089
6	42	0.446906613965275
8	40	0.121568332022854
4	44	1
4	44	1
2	46	0.307325025998156
5	43	0.799585631688191
7	41	0.207747993195165
3	45	0.612956378657089
6	42	0.446906613965275
0	48	0.0107503397488569
6	42	0.446906613965275
5	43	0.799585631688191
2	46	0.307325025998156
6	42	0.446906613965275
5	43	0.799585631688191
9	39	0.0383189558844225
5	43	0.799585631688191
4	44	1
5	43	0.799585631688191
0	48	0.0107503397488569
5	43	0.799585631688191
6	42	0.446906613965275
10	38	0.0184046541481478
8	40	0.121568332022854
6	42	0.446906613965275
2	46	0.307325025998156
0	48	0.0107503397488569
5	43	0.799585631688191
4	44	1
6	42	0.446906613965275
6	42	0.446906613965275
3	45	0.612956378657089
3	45	0.612956378657089
4	44	1
3	45	0.612956378657089
3	45	0.612956378657089
7	41	0.207747993195165
6	42	0.446906613965275
4	44	1
5	43	0.799585631688191
4	44	1
6	42	0.446906613965275
2	46	0.307325025998156
6	42	0.446906613965275
6	42	0.446906613965275
3	45	0.612956378657089
5	43	0.799585631688191
6	42	0.446906613965275
5	43	0.799585631688191
6	42	0.446906613965275
6	42	0.446906613965275
5	43	0.799585631688191
5	43	0.799585631688191
4	44	1
4	44	1
7	41	0.207747993195165
6	42	0.446906613965275
7	41	0.207747993195165
5	43	0.799585631688191
6	42	0.446906613965275
7	41	0.207747993195165
5	43	0.799585631688191
7	41	0.207747993195165
3	45	0.612956378657089
1	47	0.0767611531162361
7	41	0.207747993195165
5	43	0.799585631688191
7	41	0.207747993195165
3	45	0.612956378657089
4	44	1
6	42	0.446906613965275
5	43	0.799585631688191
4	44	1
5	43	0.799585631688191
7	41	0.207747993195165
5	43	0.799585631688191
4	44	1
1	47	0.0767611531162361
6	42	0.446906613965275
4	44	1
4	44	1
3	45	0.612956378657089
3	45	0.612956378657089
8	40	0.121568332022854
3	45	0.612956378657089
2	46	0.307325025998156
5	43	0.799585631688191
6	42	0.446906613965275
5	43	0.799585631688191
2	46	0.307325025998156
5	43	0.799585631688191
6	42	0.446906613965275
4	44	1
5	43	0.799585631688191
8	40	0.121568332022854
7	41	0.207747993195165
7	41	0.207747993195165
4	44	1
5	43	0.799585631688191
4	44	1
4	44	1
5	43	0.799585631688191
3	45	0.612956378657089
6	42	0.446906613965275
5	43	0.799585631688191
6	42	0.446906613965275
4	44	1
1	47	0.0767611531162361
6	42	0.446906613965275
3	45	0.612956378657089
7	41	0.207747993195165
4	44	1
9	39	0.0383189558844225
4	44	1
5	43	0.799585631688191
1	47	0.0767611531162361
2	46	0.307325025998156
7	41	0.207747993195165
3	45	0.612956378657089
5	43	0.799585631688191
4	44	1
3	45	0.612956378657089
7	41	0.207747993195165
6	42	0.446906613965275
4	44	1
4	44	1
5	43	0.799585631688191
6	42	0.446906613965275
4	44	1
5	43	0.799585631688191
5	43	0.799585631688191
5	43	0.799585631688191
4	44	1
2	46	0.307325025998156
3	45	0.612956378657089
2	46	0.307325025998156
4	44	1
5	43	0.799585631688191
3	45	0.612956378657089
2	46	0.307325025998156
7	41	0.207747993195165
3	45	0.612956378657089
3	45	0.612956378657089
6	42	0.446906613965275
6	42	0.446906613965275
5	43	0.799585631688191
10	38	0.0184046541481478
5	43	0.799585631688191
5	43	0.799585631688191
5	43	0.799585631688191
5	43	0.799585631688191
3	45	0.612956378657089
2	46	0.307325025998156
4	44	1
5	43	0.799585631688191
5	43	0.799585631688191
7	41	0.207747993195165
8	40	0.121568332022854
4	44	1
5	43	0.799585631688191
4	44	1
2	46	0.307325025998156
2	46	0.307325025998156
6	42	0.446906613965275
4	44	1
6	42	0.446906613965275
6	42	0.446906613965275
4	44	1
1	47	0.0767611531162361
4	44	1
3	45	0.612956378657089
5	43	0.799585631688191
3	45	0.612956378657089
4	44	1
4	44	1
8	40	0.121568332022854
10	38	0.0184046541481478
3	45	0.612956378657089
4	44	1
6	42	0.446906613965275
7	41	0.207747993195165
8	40	0.121568332022854
8	40	0.121568332022854
6	42	0.446906613965275
5	43	0.799585631688191
6	42	0.446906613965275
2	46	0.307325025998156
3	45	0.612956378657089
7	41	0.207747993195165
5	43	0.799585631688191
2	46	0.307325025998156
5	43	0.799585631688191
6	42	0.446906613965275
10	38	0.0184046541481478
3	45	0.612956378657089
3	45	0.612956378657089
3	45	0.612956378657089
3	45	0.612956378657089
4	44	1
3	45	0.612956378657089
3	45	0.612956378657089
7	41	0.207747993195165
2	46	0.307325025998156
6	42	0.446906613965275
4	44	1
5	43	0.799585631688191
4	44	1
9	39	0.0383189558844225
2	46	0.307325025998156
4	44	1
8	40	0.121568332022854
2	46	0.307325025998156
10	38	0.0184046541481478
8	40	0.121568332022854
5	43	0.799585631688191
7	41	0.207747993195165
3	45	0.612956378657089
6	42	0.446906613965275
10	38	0.0184046541481478
3	45	0.612956378657089
6	42	0.446906613965275
4	44	1
3	45	0.612956378657089
4	44	1
2	46	0.307325025998156
6	42	0.446906613965275
2	46	0.307325025998156
3	45	0.612956378657089
4	44	1
2	46	0.307325025998156
6	42	0.446906613965275
4	44	1
0	48	0.0107503397488569
2	46	0.307325025998156
5	43	0.799585631688191
5	43	0.799585631688191
3	45	0.612956378657089
5	43	0.799585631688191
7	41	0.207747993195165
3	45	0.612956378657089
8	40	0.121568332022854
4	44	1
0	48	0.0107503397488569
7	41	0.207747993195165
6	42	0.446906613965275
6	42	0.446906613965275
4	44	1
2	46	0.307325025998156
3	45	0.612956378657089
2	46	0.307325025998156
6	42	0.446906613965275
5	43	0.799585631688191
3	45	0.612956378657089
6	42	0.446906613965275
3	45	0.612956378657089
3	45	0.612956378657089
9	39	0.0383189558844225
3	45	0.612956378657089
7	41	0.207747993195165
2	46	0.307325025998156
9	39	0.0383189558844225
6	42	0.446906613965275
4	44	1
4	44	1
2	46	0.307325025998156
4	44	1
5	43	0.799585631688191
3	45	0.612956378657089
5	43	0.799585631688191
10	38	0.0184046541481478
5	43	0.799585631688191
5	43	0.799585631688191
2	46	0.307325025998156
4	44	1
4	44	1
3	45	0.612956378657089
5	43	0.799585631688191
5	43	0.799585631688191
3	45	0.612956378657089
2	46	0.307325025998156
3	45	0.612956378657089
4	44	1
1	47	0.0767611531162361
4	44	1
9	39	0.0383189558844225
8	40	0.121568332022854
3	45	0.612956378657089
9	39	0.0383189558844225
3	45	0.612956378657089
7	41	0.207747993195165
3	45	0.612956378657089
6	42	0.446906613965275
4	44	1
4	44	1
9	39	0.0383189558844225
5	43	0.799585631688191
4	44	1
10	38	0.0184046541481478
3	45	0.612956378657089
4	44	1
2	46	0.307325025998156
7	41	0.207747993195165
4	44	1
4	44	1
4	44	1
2	46	0.307325025998156
6	42	0.446906613965275
5	43	0.799585631688191
5	43	0.799585631688191
3	45	0.612956378657089
4	44	1
7	41	0.207747993195165
3	45	0.612956378657089
4	44	1
4	44	1
4	44	1
5	43	0.799585631688191
2	46	0.307325025998156
4	44	1
4	44	1
1	47	0.0767611531162361
4	44	1
5	43	0.799585631688191
2	46	0.307325025998156
4	44	1
4	44	1
6	42	0.446906613965275
2	46	0.307325025998156
3	45	0.612956378657089
2	46	0.307325025998156
7	41	0.207747993195165
2	46	0.307325025998156
1	47	0.0767611531162361
2	46	0.307325025998156
1	47	0.0767611531162361
3	45	0.612956378657089
6	42	0.446906613965275
5	43	0.799585631688191
5	43	0.799585631688191
11	37	0.00358056486832021
4	44	1
9	39	0.0383189558844225
3	45	0.612956378657089
1	47	0.0767611531162361
4	44	1
3	45	0.612956378657089
2	46	0.307325025998156
5	43	0.799585631688191
4	44	1
5	43	0.799585631688191
4	44	1
1	47	0.0767611531162361
4	44	1
4	44	1
6	42	0.446906613965275
4	44	1
2	46	0.307325025998156
6	42	0.446906613965275
7	41	0.207747993195165
7	41	0.207747993195165
8	40	0.121568332022854
2	46	0.307325025998156
3	45	0.612956378657089
5	43	0.799585631688191
4	44	1
8	40	0.121568332022854
2	46	0.307325025998156
7	41	0.207747993195165
3	45	0.612956378657089
3	45	0.612956378657089
3	45	0.612956378657089
5	43	0.799585631688191
7	41	0.207747993195165
3	45	0.612956378657089
6	42	0.446906613965275
4	44	1
2	46	0.307325025998156
9	39	0.0383189558844225
4	44	1
4	44	1
3	45	0.612956378657089
6	42	0.446906613965275
5	43	0.799585631688191
6	42	0.446906613965275
6	42	0.446906613965275
2	46	0.307325025998156
3	45	0.612956378657089
2	46	0.307325025998156
5	43	0.799585631688191
4	44	1
4	44	1
7	41	0.207747993195165
4	44	1
7	41	0.207747993195165
7	41	0.207747993195165
2	46	0.307325025998156
5	43	0.799585631688191
4	44	1
3	45	0.612956378657089
1	47	0.0767611531162361
3	45	0.612956378657089
3	45	0.612956378657089
2	46	0.307325025998156
5	43	0.799585631688191
1	47	0.0767611531162361
9	39	0.0383189558844225
8	40	0.121568332022854
2	46	0.307325025998156
5	43	0.799585631688191
5	43	0.799585631688191
4	44	1
6	42	0.446906613965275
5	43	0.799585631688191
4	44	1
7	41	0.207747993195165
5	43	0.799585631688191
5	43	0.799585631688191
3	45	0.612956378657089
5	43	0.799585631688191
4	44	1
4	44	1
9	39	0.0383189558844225
5	43	0.799585631688191
5	43	0.799585631688191
4	44	1
2	46	0.307325025998156
5	43	0.799585631688191
7	41	0.207747993195165
6	42	0.446906613965275
7	41	0.207747993195165
2	46	0.307325025998156
3	45	0.612956378657089
6	42	0.446906613965275
4	44	1
4	44	1
8	40	0.121568332022854
2	46	0.307325025998156
6	42	0.446906613965275
3	45	0.612956378657089
3	45	0.612956378657089
4	44	1
6	42	0.446906613965275
4	44	1
5	43	0.799585631688191
6	42	0.446906613965275
5	43	0.799585631688191
4	44	1
4	44	1
3	45	0.612956378657089
2	46	0.307325025998156
3	45	0.612956378657089
4	44	1
3	45	0.612956378657089
4	44	1
6	42	0.446906613965275
4	44	1
5	43	0.799585631688191
4	44	1
5	43	0.799585631688191
6	42	0.446906613965275
7	41	0.207747993195165
3	45	0.612956378657089
3	45	0.612956378657089
4	44	1
5	43	0.799585631688191
6	42	0.446906613965275
6	42	0.446906613965275
5	43	0.799585631688191
7	41	0.207747993195165
6	42	0.446906613965275
5	43	0.799585631688191
6	42	0.446906613965275
3	45	0.612956378657089
2	46	0.307325025998156
4	44	1
4	44	1
3	45	0.612956378657089
7	41	0.207747993195165
2	46	0.307325025998156
3	45	0.612956378657089
3	45	0.612956378657089
5	43	0.799585631688191
2	46	0.307325025998156
2	46	0.307325025998156
3	45	0.612956378657089
6	42	0.446906613965275
4	44	1
4	44	1
4	44	1
2	46	0.307325025998156
5	43	0.799585631688191
5	43	0.799585631688191
2	46	0.307325025998156
4	44	1
5	43	0.799585631688191
7	41	0.207747993195165
6	42	0.446906613965275
3	45	0.612956378657089
5	43	0.799585631688191
5	43	0.799585631688191
6	42	0.446906613965275
5	43	0.799585631688191
0	48	0.0107503397488569
7	41	0.207747993195165
6	42	0.446906613965275
7	41	0.207747993195165
4	44	1
3	45	0.612956378657089
4	44	1
9	39	0.0383189558844225
4	44	1
4	44	1
1	47	0.0767611531162361
5	43	0.799585631688191
7	41	0.207747993195165
4	44	1
5	43	0.799585631688191
6	42	0.446906613965275
3	45	0.612956378657089
7	41	0.207747993195165
5	43	0.799585631688191
2	46	0.307325025998156
4	44	1
8	40	0.121568332022854
8	40	0.121568332022854
4	44	1
3	45	0.612956378657089
4	44	1
4	44	1
6	42	0.446906613965275
4	44	1
5	43	0.799585631688191
6	42	0.446906613965275
6	42	0.446906613965275
3	45	0.612956378657089
7	41	0.207747993195165
2	46	0.307325025998156
3	45	0.612956378657089
6	42	0.446906613965275
6	42	0.446906613965275
2	46	0.307325025998156
4	44	1
7	41	0.207747993195165
8	40	0.121568332022854
6	42	0.446906613965275
6	42	0.446906613965275
4	44	1
4	44	1
7	41	0.207747993195165
5	43	0.799585631688191
4	44	1
1	47	0.0767611531162361
5	43	0.799585631688191
8	40	0.121568332022854
9	39	0.0383189558844225
6	42	0.446906613965275
7	41	0.207747993195165
8	40	0.121568332022854
9	39	0.0383189558844225
5	43	0.799585631688191
2	46	0.307325025998156
4	44	1
5	43	0.799585631688191
4	44	1
5	43	0.799585631688191
8	40	0.121568332022854
3	45	0.612956378657089
1	47	0.0767611531162361
5	43	0.799585631688191
5	43	0.799585631688191
6	42	0.446906613965275
4	44	1
4	44	1
3	45	0.612956378657089
6	42	0.446906613965275
4	44	1
4	44	1
3	45	0.612956378657089
3	45	0.612956378657089
4	44	1
4	44	1
3	45	0.612956378657089
3	45	0.612956378657089
11	37	0.00358056486832021
7	41	0.207747993195165
3	45	0.612956378657089
6	42	0.446906613965275
6	42	0.446906613965275
6	42	0.446906613965275
8	40	0.121568332022854
7	41	0.207747993195165
7	41	0.207747993195165
5	43	0.799585631688191
0	48	0.0107503397488569
6	42	0.446906613965275
3	45	0.612956378657089
8	40	0.121568332022854
3	45	0.612956378657089
7	41	0.207747993195165
4	44	1
3	45	0.612956378657089
2	46	0.307325025998156
1	47	0.0767611531162361
4	44	1
6	42	0.446906613965275
3	45	0.612956378657089
3	45	0.612956378657089
4	44	1
3	45	0.612956378657089
3	45	0.612956378657089
3	45	0.612956378657089
3	45	0.612956378657089
4	44	1
3	45	0.612956378657089
5	43	0.799585631688191
7	41	0.207747993195165
2	46	0.307325025998156
7	41	0.207747993195165
4	44	1
5	43	0.799585631688191
4	44	1
7	41	0.207747993195165
7	41	0.207747993195165
5	43	0.799585631688191
2	46	0.307325025998156
4	44	1
2	46	0.307325025998156
6	42	0.446906613965275
6	42	0.446906613965275
5	43	0.799585631688191
6	42	0.446906613965275
5	43	0.799585631688191
6	42	0.446906613965275
7	41	0.207747993195165
3	45	0.612956378657089
4	44	1
4	44	1
5	43	0.799585631688191
5	43	0.799585631688191
5	43	0.799585631688191
3	45	0.612956378657089
1	47	0.0767611531162361
3	45	0.612956378657089
10	38	0.0184046541481478
3	45	0.612956378657089
3	45	0.612956378657089
6	42	0.446906613965275
3	45	0.612956378657089
3	45	0.612956378657089
5	43	0.799585631688191
5	43	0.799585631688191
7	41	0.207747993195165
4	44	1
8	40	0.121568332022854
3	45	0.612956378657089
7	41	0.207747993195165
5	43	0.799585631688191
6	42	0.446906613965275
6	42	0.446906613965275
4	44	1
6	42	0.446906613965275
3	45	0.612956378657089
3	45	0.612956378657089
5	43	0.799585631688191
3	45	0.612956378657089
6	42	0.446906613965275
8	40	0.121568332022854
3	45	0.612956378657089
4	44	1
5	43	0.799585631688191
7	41	0.207747993195165
4	44	1
2	46	0.307325025998156
10	38	0.0184046541481478
6	42	0.446906613965275
10	38	0.0184046541481478
3	45	0.612956378657089
4	44	1
3	45	0.612956378657089
1	47	0.0767611531162361
2	46	0.307325025998156
3	45	0.612956378657089
6	42	0.446906613965275
4	44	1
6	42	0.446906613965275
5	43	0.799585631688191
9	39	0.0383189558844225
2	46	0.307325025998156
9	39	0.0383189558844225
4	44	1
4	44	1
1	47	0.0767611531162361
4	44	1
4	44	1
2	46	0.307325025998156
6	42	0.446906613965275
5	43	0.799585631688191
4	44	1
5	43	0.799585631688191
6	42	0.446906613965275
6	42	0.446906613965275
5	43	0.799585631688191
3	45	0.612956378657089
10	38	0.0184046541481478
7	41	0.207747993195165
7	41	0.207747993195165
4	44	1
6	42	0.446906613965275
4	44	1
5	43	0.799585631688191
5	43	0.799585631688191
7	41	0.207747993195165
6	42	0.446906613965275
5	43	0.799585631688191
4	44	1
4	44	1
2	46	0.307325025998156
3	45	0.612956378657089
3	45	0.612956378657089
5	43	0.799585631688191
3	45	0.612956378657089
6	42	0.446906613965275
7	41	0.207747993195165
2	46	0.307325025998156
6	42	0.446906613965275
2	46	0.307325025998156
2	46	0.307325025998156
6	42	0.446906613965275
7	41	0.207747993195165
6	42	0.446906613965275
3	45	0.612956378657089
5	43	0.799585631688191
2	46	0.307325025998156
5	43	0.799585631688191
5	43	0.799585631688191
3	45	0.612956378657089
2	46	0.307325025998156
7	41	0.207747993195165
5	43	0.799585631688191
5	43	0.799585631688191
6	42	0.446906613965275
3	45	0.612956378657089
3	45	0.612956378657089
5	43	0.799585631688191
5	43	0.799585631688191
5	43	0.799585631688191
7	41	0.207747993195165
6	42	0.446906613965275
3	45	0.612956378657089
2	46	0.307325025998156
4	44	1
3	45	0.612956378657089
7	41	0.207747993195165
9	39	0.0383189558844225
9	39	0.0383189558844225
3	45	0.612956378657089
6	42	0.446906613965275
3	45	0.612956378657089
3	45	0.612956378657089
3	45	0.612956378657089
5	43	0.799585631688191
6	42	0.446906613965275
1	47	0.0767611531162361
6	42	0.446906613965275
5	43	0.799585631688191
3	45	0.612956378657089
1	47	0.0767611531162361
1	47	0.0767611531162361
5	43	0.799585631688191
4	44	1
3	45	0.612956378657089
1	47	0.0767611531162361
7	41	0.207747993195165
1	47	0.0767611531162361
7	41	0.207747993195165
6	42	0.446906613965275
1	47	0.0767611531162361
8	40	0.121568332022854
4	44	1
6	42	0.446906613965275
9	39	0.0383189558844225
5	43	0.799585631688191
6	42	0.446906613965275
6	42	0.446906613965275
3	45	0.612956378657089
4	44	1
7	41	0.207747993195165
6	42	0.446906613965275
5	43	0.799585631688191
10	38	0.0184046541481478
9	39	0.0383189558844225
4	44	1
6	42	0.446906613965275
4	44	1
6	42	0.446906613965275
7	41	0.207747993195165
2	46	0.307325025998156
5	43	0.799585631688191
5	43	0.799585631688191
4	44	1
4	44	1
7	41	0.207747993195165
6	42	0.446906613965275
8	40	0.121568332022854
4	44	1
6	42	0.446906613965275
2	46	0.307325025998156
5	43	0.799585631688191
3	45	0.612956378657089
7	41	0.207747993195165
6	42	0.446906613965275
6	42	0.446906613965275
5	43	0.799585631688191
4	44	1
5	43	0.799585631688191
6	42	0.446906613965275
5	43	0.799585631688191
7	41	0.207747993195165
5	43	0.799585631688191
4	44	1
4	44	1
2	46	0.307325025998156
5	43	0.799585631688191
5	43	0.799585631688191
5	43	0.799585631688191
5	43	0.799585631688191
5	43	0.799585631688191
8	40	0.121568332022854
5	43	0.799585631688191
5	43	0.799585631688191
1	47	0.0767611531162361
6	42	0.446906613965275
1	47	0.0767611531162361
5	43	0.799585631688191
7	41	0.207747993195165
3	45	0.612956378657089
4	44	1
3	45	0.612956378657089
4	44	1
3	45	0.612956378657089
7	41	0.207747993195165
4	44	1
5	43	0.799585631688191
7	41	0.207747993195165
2	46	0.307325025998156
5	43	0.799585631688191
7	41	0.207747993195165
4	44	1
5	43	0.799585631688191
2	46	0.307325025998156
3	45	0.612956378657089
2	46	0.307325025998156
5	43	0.799585631688191
4	44	1
8	40	0.121568332022854
5	43	0.799585631688191
1	47	0.0767611531162361
5	43	0.799585631688191
10	38	0.0184046541481478
8	40	0.121568332022854
[truncated: 8,001 more rows]
