# Supplementary material for: Genomic and epigenomic integrative subtypes of renal cell carcinoma in a Japanese cohort
Source: Nat Commun. 2023 Dec 16;14:8383. doi: 10.1038/s41467-023-44159-1 (PMC10725467; doi:10.1038/s41467-023-44159-1)
Supplement: Supplementary file 6 — Source Data [file 41467_2023_44159_MOESM6_ESM.zip › Source_Data/Supplementary Figure5b.txt]

TFBS_chr	TFBS_start	TFBS_end	TFBS_name	TFBS_score	TFBS_strand	peak_chr	peak_start	peak_end	peak_id	feature	feat_start	feat_end	feat_strand	feat_anchor	distance	relative_location	gene_biotype	gene_id	gene_name	name	cc_2_score	other_score	cc_2_bound	other_bound	cc_2_other_log2fc
GL000191.1	849	863	IRF8_MA0652.1	2.82176	+	GL000191.1	121	1746	cc_2,other	NA	NA	NA	NA	NA	NA	NA	NA	NA	NA	NA	0.0296	0.04221	0	0	-0.3311
GL000191.1	948	962	IRF8_MA0652.1	2.20199	+	GL000191.1	121	1746	cc_2,other	NA	NA	NA	NA	NA	NA	NA	NA	NA	NA	NA	0.01571	0.02442	0	0	-0.32068
GL000191.1	88436	88450	IRF8_MA0652.1	2.65023	-	GL000191.1	88092	89262	cc_2,other	NA	NA	NA	NA	NA	NA	NA	NA	NA	NA	NA	0.04263	0.06199	0	0	-0.39254
GL000192.1	7218	7232	IRF8_MA0652.1	2.97046	-	GL000192.1	6807	7716	cc_2,other	NA	NA	NA	NA	NA	NA	NA	NA	NA	NA	NA	0.06687	0.12205	0	0	-0.71414
GL000192.1	7284	7298	IRF8_MA0652.1	3.35723	+	GL000192.1	6807	7716	cc_2,other	NA	NA	NA	NA	NA	NA	NA	NA	NA	NA	NA	0.13394	0.2353	0	1	-0.73251
GL000192.1	19909	19923	IRF8_MA0652.1	3.97066	+	GL000192.1	19801	20037	cc_2	NA	NA	NA	NA	NA	NA	NA	NA	NA	NA	NA	0.03621	0.02079	0	0	0.46969
GL000192.1	267934	267948	IRF8_MA0652.1	3.40562	+	GL000192.1	267660	268517	cc_2,other	NA	NA	NA	NA	NA	NA	NA	NA	NA	NA	NA	0.03323	0.03106	0	0	0.06089
GL000192.1	283276	283290	IRF8_MA0652.1	10.42873	-	GL000192.1	283089	284491	cc_2	NA	NA	NA	NA	NA	NA	NA	NA	NA	NA	NA	0.02257	0.0201	0	0	0.08776
GL000192.1	350178	350192	IRF8_MA0652.1	4.39554	-	GL000192.1	349994	350318	cc_2	NA	NA	NA	NA	NA	NA	NA	NA	NA	NA	NA	0.03218	0.01764	0	0	0.47904
GL000192.1	510808	510822	IRF8_MA0652.1	2.45084	-	GL000192.1	510454	511508	cc_2,other	NA	NA	NA	NA	NA	NA	NA	NA	NA	NA	NA	0.18217	0.0762	1	0	1.07714
GL000193.1	783	797	IRF8_MA0652.1	2.65594	+	GL000193.1	742	3303	cc_2,other	NA	NA	NA	NA	NA	NA	NA	NA	NA	NA	NA	0.03422	0.02265	0	0	0.35155
GL000193.1	26192	26206	IRF8_MA0652.1	3.19345	+	GL000193.1	26149	26632	cc_2,other	NA	NA	NA	NA	NA	NA	NA	NA	NA	NA	NA	0.09324	0.07962	0	0	0.18614
GL000193.1	105237	105251	IRF8_MA0652.1	3.66729	+	GL000193.1	104896	107146	cc_2,other	NA	NA	NA	NA	NA	NA	NA	NA	NA	NA	NA	0.03862	0.03382	0	0	0.12485
GL000194.1	1569	1583	IRF8_MA0652.1	3.40664	+	GL000194.1	74	3585	cc_2,other	NA	NA	NA	NA	NA	NA	NA	NA	NA	NA	NA	0.04471	0.03575	0	0	0.21762
GL000194.1	97361	97375	IRF8_MA0652.1	2.13323	+	GL000194.1	97268	97485	other	NA	NA	NA	NA	NA	NA	NA	NA	NA	NA	NA	0.06218	0.04799	0	0	0.27612
GL000194.1	97863	97877	IRF8_MA0652.1	11.27372	+	GL000194.1	97577	97947	cc_2	NA	NA	NA	NA	NA	NA	NA	NA	NA	NA	NA	0.05211	0.02358	0	0	0.73607
GL000194.1	111037	111051	IRF8_MA0652.1	4.24585	-	GL000194.1	110825	111208	cc_2	NA	NA	NA	NA	NA	NA	NA	NA	NA	NA	NA	0.09829	0.0441	0	0	0.89141
GL000195.1	2364	2378	IRF8_MA0652.1	7.51382	+	GL000195.1	0	2799	cc_2,other	NA	NA	NA	NA	NA	NA	NA	NA	NA	NA	NA	0.13031	0.09397	0	0	0.4015
GL000195.1	74693	74707	IRF8_MA0652.1	3.17053	+	GL000195.1	73984	75603	cc_2,other	NA	NA	NA	NA	NA	NA	NA	NA	NA	NA	NA	2.1807	3.53135	1	1	-0.69058
GL000195.1	76831	76845	IRF8_MA0652.1	3.25464	+	GL000195.1	76794	77375	cc_2,other	NA	NA	NA	NA	NA	NA	NA	NA	NA	NA	NA	0.14639	0.1908	0	1	-0.34262
GL000195.1	79926	79940	IRF8_MA0652.1	3.3973	-	GL000195.1	79499	81191	cc_2,other	NA	NA	NA	NA	NA	NA	NA	NA	NA	NA	NA	0.23831	0.20309	1	1	0.21211
GL000195.1	95453	95467	IRF8_MA0652.1	2.39355	-	GL000195.1	94455	95631	cc_2,other	NA	NA	NA	NA	NA	NA	NA	NA	NA	NA	NA	0.21811	0.15688	1	0	0.43037
GL000195.1	130686	130700	IRF8_MA0652.1	3.3479	-	GL000195.1	130549	131860	cc_2,other	NA	NA	NA	NA	NA	NA	NA	NA	NA	NA	NA	0.05135	0.03512	0	0	0.37667
GL000199.1	7682	7696	IRF8_MA0652.1	3.95048	+	GL000199.1	7580	7808	other	NA	NA	NA	NA	NA	NA	NA	NA	NA	NA	NA	0.03799	0.04089	0	0	-0.07126
GL000199.1	34570	34584	IRF8_MA0652.1	3.17133	-	GL000199.1	34240	34747	cc_2,other	NA	NA	NA	NA	NA	NA	NA	NA	NA	NA	NA	1.40588	1.26193	1	1	0.15362
GL000199.1	38824	38838	IRF8_MA0652.1	3.17133	-	GL000199.1	38045	38984	cc_2,other	NA	NA	NA	NA	NA	NA	NA	NA	NA	NA	NA	0.06135	0.07887	0	0	-0.28367
GL000199.1	40528	40542	IRF8_MA0652.1	3.17133	-	GL000199.1	40054	40675	cc_2,other	NA	NA	NA	NA	NA	NA	NA	NA	NA	NA	NA	0.12856	0.11104	0	0	0.18198
GL000199.1	42397	42411	IRF8_MA0652.1	3.17133	-	GL000199.1	42144	42482	cc_2,other	NA	NA	NA	NA	NA	NA	NA	NA	NA	NA	NA	0.08431	0.07672	0	0	0.10978
GL000199.1	44770	44784	IRF8_MA0652.1	3.17133	-	GL000199.1	43948	44824	cc_2,other	NA	NA	NA	NA	NA	NA	NA	NA	NA	NA	NA	0.23548	0.19806	1	1	0.22918
GL000199.1	49866	49880	IRF8_MA0652.1	3.17133	-	GL000199.1	49463	50473	cc_2,other	NA	NA	NA	NA	NA	NA	NA	NA	NA	NA	NA	0.90483	0.59734	1	1	0.58368
GL000199.1	51058	51072	IRF8_MA0652.1	3.17133	-	GL000199.1	50829	51411	cc_2,other	NA	NA	NA	NA	NA	NA	NA	NA	NA	NA	NA	0.23632	0.16283	1	1	0.48907
GL000199.1	55653	55667	IRF8_MA0652.1	3.17133	-	GL000199.1	54581	56324	cc_2,other	NA	NA	NA	NA	NA	NA	NA	NA	NA	NA	NA	0.34516	0.22105	1	1	0.60066
GL000199.1	61265	61279	IRF8_MA0652.1	3.17133	-	GL000199.1	60590	61723	cc_2,other	NA	NA	NA	NA	NA	NA	NA	NA	NA	NA	NA	0.74355	0.4415	1	1	0.72728
GL000199.1	63817	63831	IRF8_MA0652.1	3.17133	-	GL000199.1	63329	63905	cc_2,other	NA	NA	NA	NA	NA	NA	NA	NA	NA	NA	NA	0.24942	0.18948	1	1	0.36415
GL000199.1	66881	66895	IRF8_MA0652.1	3.17133	-	GL000199.1	66283	67570	cc_2,other	NA	NA	NA	NA	NA	NA	NA	NA	NA	NA	NA	0.20735	0.15629	1	0	0.36829
GL000199.1	72327	72341	IRF8_MA0652.1	3.17133	-	GL000199.1	72306	73101	cc_2,other	NA	NA	NA	NA	NA	NA	NA	NA	NA	NA	NA	0.26053	0.17619	1	1	0.5175
GL000199.1	77261	77275	IRF8_MA0652.1	3.17133	-	GL000199.1	77044	78189	cc_2,other	NA	NA	NA	NA	NA	NA	NA	NA	NA	NA	NA	0.30694	0.23406	1	1	0.36477
GL000199.1	77941	77955	IRF8_MA0652.1	3.17133	-	GL000199.1	77044	78189	cc_2,other	NA	NA	NA	NA	NA	NA	NA	NA	NA	NA	NA	0.16102	0.1388	1	0	0.18974
GL000199.1	79133	79147	IRF8_MA0652.1	3.17133	-	GL000199.1	78584	79521	cc_2,other	NA	NA	NA	NA	NA	NA	NA	NA	NA	NA	NA	0.33344	0.20094	1	1	0.67957
GL000199.1	84577	84591	IRF8_MA0652.1	3.17133	-	GL000199.1	84015	84895	cc_2,other	NA	NA	NA	NA	NA	NA	NA	NA	NA	NA	NA	0.27268	0.1783	1	1	0.56333
GL000199.1	91373	91387	IRF8_MA0652.1	3.17133	-	GL000199.1	91114	93266	cc_2,other	NA	NA	NA	NA	NA	NA	NA	NA	NA	NA	NA	0.47049	0.29851	1	1	0.62403
GL000199.1	92053	92067	IRF8_MA0652.1	3.17133	-	GL000199.1	91114	93266	cc_2,other	NA	NA	NA	NA	NA	NA	NA	NA	NA	NA	NA	0.7669	0.48583	1	1	0.63826
GL000199.1	93245	93259	IRF8_MA0652.1	4.72868	-	GL000199.1	91114	93266	cc_2,other	NA	NA	NA	NA	NA	NA	NA	NA	NA	NA	NA	0.07947	0.07622	0	0	0.04828
GL000199.1	95115	95129	IRF8_MA0652.1	4.72868	-	GL000199.1	94689	95263	cc_2,other	NA	NA	NA	NA	NA	NA	NA	NA	NA	NA	NA	0.08102	0.08226	0	0	-0.01773
GL000199.1	97667	97681	IRF8_MA0652.1	3.17133	-	GL000199.1	97187	97697	cc_2,other	NA	NA	NA	NA	NA	NA	NA	NA	NA	NA	NA	0.19084	0.17159	1	1	0.13862
GL000199.1	99535	99549	IRF8_MA0652.1	3.17133	-	GL000199.1	99271	100246	cc_2,other	NA	NA	NA	NA	NA	NA	NA	NA	NA	NA	NA	0.11814	0.0976	0	0	0.23356
GL000199.1	100214	100228	IRF8_MA0652.1	3.17133	-	GL000199.1	99271	100246	cc_2,other	NA	NA	NA	NA	NA	NA	NA	NA	NA	NA	NA	0.12437	0.12777	0	0	-0.03375
GL000199.1	104465	104479	IRF8_MA0652.1	3.17133	-	GL000199.1	104096	108278	cc_2,other	NA	NA	NA	NA	NA	NA	NA	NA	NA	NA	NA	0.22682	0.17207	1	1	0.36303
GL000199.1	105145	105159	IRF8_MA0652.1	3.17133	-	GL000199.1	104096	108278	cc_2,other	NA	NA	NA	NA	NA	NA	NA	NA	NA	NA	NA	0.17106	0.14126	1	0	0.24564
GL000199.1	106337	106351	IRF8_MA0652.1	3.17133	-	GL000199.1	104096	108278	cc_2,other	NA	NA	NA	NA	NA	NA	NA	NA	NA	NA	NA	0.33672	0.24233	1	1	0.44446
GL000199.1	107017	107031	IRF8_MA0652.1	3.17133	-	GL000199.1	104096	108278	cc_2,other	NA	NA	NA	NA	NA	NA	NA	NA	NA	NA	NA	0.32149	0.2165	1	1	0.53135
GL000199.1	108209	108223	IRF8_MA0652.1	3.17133	-	GL000199.1	104096	108278	cc_2,other	NA	NA	NA	NA	NA	NA	NA	NA	NA	NA	NA	0.15238	0.13534	0	0	0.15083
GL000199.1	114507	114521	IRF8_MA0652.1	3.17133	-	GL000199.1	114063	114869	cc_2,other	NA	NA	NA	NA	NA	NA	NA	NA	NA	NA	NA	0.30472	0.19597	1	1	0.58998
GL000199.1	116379	116393	IRF8_MA0652.1	3.17133	-	GL000199.1	116125	116808	cc_2,other	NA	NA	NA	NA	NA	NA	NA	NA	NA	NA	NA	0.30662	0.24625	1	1	0.29555
GL000199.1	118588	118602	IRF8_MA0652.1	3.17133	-	GL000199.1	118360	119091	cc_2,other	NA	NA	NA	NA	NA	NA	NA	NA	NA	NA	NA	0.23959	0.20093	1	1	0.23335
GL000199.1	120460	120474	IRF8_MA0652.1	3.17133	-	GL000199.1	120060	122061	cc_2,other	NA	NA	NA	NA	NA	NA	NA	NA	NA	NA	NA	0.14667	0.1099	0	0	0.36136
GL000199.1	121652	121666	IRF8_MA0652.1	3.17133	-	GL000199.1	120060	122061	cc_2,other	NA	NA	NA	NA	NA	NA	NA	NA	NA	NA	NA	0.25273	0.19281	1	1	0.35898
GL000199.1	122332	122346	IRF8_MA0652.1	3.17133	-	GL000199.1	122302	123201	cc_2,other	NA	NA	NA	NA	NA	NA	NA	NA	NA	NA	NA	0.2523	0.19386	1	1	0.34957
GL000199.1	124883	124897	IRF8_MA0652.1	3.17133	-	GL000199.1	124630	124960	cc_2,other	NA	NA	NA	NA	NA	NA	NA	NA	NA	NA	NA	0.16991	0.17701	1	1	-0.05315
GL000199.1	129986	130000	IRF8_MA0652.1	3.17133	-	GL000199.1	129284	130014	cc_2,other	NA	NA	NA	NA	NA	NA	NA	NA	NA	NA	NA	0.084	0.07543	0	0	0.12497
GL000199.1	131176	131190	IRF8_MA0652.1	3.17133	-	GL000199.1	130611	131279	cc_2,other	NA	NA	NA	NA	NA	NA	NA	NA	NA	NA	NA	0.06829	0.07337	0	0	-0.08135
GL000199.1	134241	134255	IRF8_MA0652.1	3.17133	-	GL000199.1	133684	135468	cc_2,other	NA	NA	NA	NA	NA	NA	NA	NA	NA	NA	NA	0.23859	0.19697	1	1	0.25394
GL000199.1	135433	135447	IRF8_MA0652.1	3.17133	-	GL000199.1	133684	135468	cc_2,other	NA	NA	NA	NA	NA	NA	NA	NA	NA	NA	NA	0.19278	0.1523	1	0	0.30559
GL000199.1	136111	136125	IRF8_MA0652.1	3.17133	-	GL000199.1	135988	136620	cc_2,other	NA	NA	NA	NA	NA	NA	NA	NA	NA	NA	NA	0.13915	0.0953	0	0	0.46749
GL000199.1	141382	141396	IRF8_MA0652.1	3.17133	-	GL000199.1	140296	141711	cc_2,other	NA	NA	NA	NA	NA	NA	NA	NA	NA	NA	NA	0.35474	0.20913	1	1	0.71149
GL000199.1	147157	147171	IRF8_MA0652.1	3.17133	-	GL000199.1	146332	147611	cc_2,other	NA	NA	NA	NA	NA	NA	NA	NA	NA	NA	NA	0.38883	0.24361	1	1	0.6345
GL000199.1	149542	149556	IRF8_MA0652.1	3.17133	-	GL000199.1	149512	150600	cc_2,other	NA	NA	NA	NA	NA	NA	NA	NA	NA	NA	NA	0.13322	0.13531	0	0	-0.01964
GL000199.1	150222	150236	IRF8_MA0652.1	3.17133	-	GL000199.1	149512	150600	cc_2,other	NA	NA	NA	NA	NA	NA	NA	NA	NA	NA	NA	0.1318	0.10249	0	0	0.31115
GL000199.1	156001	156015	IRF8_MA0652.1	3.17133	-	GL000199.1	155567	156701	cc_2,other	NA	NA	NA	NA	NA	NA	NA	NA	NA	NA	NA	0.67548	0.51559	1	1	0.37733
GL000199.1	160253	160267	IRF8_MA0652.1	3.17133	-	GL000199.1	159779	160983	cc_2,other	NA	NA	NA	NA	NA	NA	NA	NA	NA	NA	NA	0.19968	0.13408	1	0	0.51374
GL000199.1	160932	160946	IRF8_MA0652.1	3.17133	-	GL000199.1	159779	160983	cc_2,other	NA	NA	NA	NA	NA	NA	NA	NA	NA	NA	NA	0.19965	0.17141	1	1	0.19924
GL000199.1	165524	165538	IRF8_MA0652.1	3.17133	-	GL000199.1	165493	165702	cc_2	NA	NA	NA	NA	NA	NA	NA	NA	NA	NA	NA	0.11567	0.09863	0	0	0.19474
GL000199.1	168582	168596	IRF8_MA0652.1	3.17133	-	GL000199.1	167424	169135	cc_2,other	NA	NA	NA	NA	NA	NA	NA	NA	NA	NA	NA	0.23564	0.15719	1	0	0.53062
GL000200.1	153505	153519	IRF8_MA0652.1	7.7962	-	GL000200.1	153116	154295	cc_2,other	NA	NA	NA	NA	NA	NA	NA	NA	NA	NA	NA	0.02558	0.01317	0	0	0.4672
GL000201.1	24490	24504	IRF8_MA0652.1	4.88164	-	GL000201.1	24235	24509	cc_2,other	NA	NA	NA	NA	NA	NA	NA	NA	NA	NA	NA	0.02173	0.01614	0	0	0.2114
GL000205.1	4005	4019	IRF8_MA0652.1	3.77741	+	GL000205.1	3574	5381	cc_2,other	NA	NA	NA	NA	NA	NA	NA	NA	NA	NA	NA	0.02832	0.02455	0	0	0.11904
GL000205.1	13314	13328	IRF8_MA0652.1	4.76841	-	GL000205.1	13123	13413	cc_2	NA	NA	NA	NA	NA	NA	NA	NA	NA	NA	NA	0.14151	0.10559	0	0	0.36475
GL000205.1	26577	26591	IRF8_MA0652.1	3.3479	-	GL000205.1	24947	27692	cc_2,other	NA	NA	NA	NA	NA	NA	NA	NA	NA	NA	NA	0.10769	0.10459	0	0	0.03566
GL000205.1	105261	105275	IRF8_MA0652.1	2.4895	-	GL000205.1	102919	106777	cc_2,other	NA	NA	NA	NA	NA	NA	NA	NA	NA	NA	NA	0.15782	0.15413	1	0	0.03038
GL000205.1	106407	106421	IRF8_MA0652.1	5.9605	-	GL000205.1	102919	106777	cc_2,other	NA	NA	NA	NA	NA	NA	NA	NA	NA	NA	NA	0.25853	0.27673	1	1	-0.09155
GL000206.1	21919	21933	IRF8_MA0652.1	5.3705	-	GL000206.1	21705	22560	cc_2,other	NA	NA	NA	NA	NA	NA	NA	NA	NA	NA	NA	0.02923	0.02114	0	0	0.26321
GL000208.1	76382	76396	IRF8_MA0652.1	2.27531	-	GL000208.1	76036	76890	cc_2,other	NA	NA	NA	NA	NA	NA	NA	NA	NA	NA	NA	0.18959	0.19087	1	1	-0.00881
GL000208.1	88984	88998	IRF8_MA0652.1	3.96626	-	GL000208.1	88493	89229	cc_2,other	NA	NA	NA	NA	NA	NA	NA	NA	NA	NA	NA	0.16173	0.15731	1	0	0.03567
GL000208.1	91198	91212	IRF8_MA0652.1	3.96626	-	GL000208.1	89560	92647	cc_2,other	NA	NA	NA	NA	NA	NA	NA	NA	NA	NA	NA	0.55343	0.46529	1	1	0.2411
GL000209.1	46558	46572	IRF8_MA0652.1	7.37527	-	GL000209.1	46421	46895	cc_2	NA	NA	NA	NA	NA	NA	NA	NA	NA	NA	NA	0.05757	0.03935	0	0	0.3904
GL000211.1	81266	81280	IRF8_MA0652.1	2.44662	+	GL000211.1	80713	81874	cc_2,other	NA	NA	NA	NA	NA	NA	NA	NA	NA	NA	NA	0.03456	0.01812	0	0	0.52563
GL000212.1	7111	7125	IRF8_MA0652.1	5.22825	-	GL000212.1	6482	7284	cc_2,other	NA	NA	NA	NA	NA	NA	NA	NA	NA	NA	NA	0.02219	0.01995	0	0	0.08011
GL000212.1	40755	40769	IRF8_MA0652.1	3.62725	-	GL000212.1	40530	41280	cc_2,other	NA	NA	NA	NA	NA	NA	NA	NA	NA	NA	NA	0.03879	0.03301	0	0	0.15125
GL000212.1	81623	81637	IRF8_MA0652.1	2.22818	-	GL000212.1	81352	82128	cc_2,other	NA	NA	NA	NA	NA	NA	NA	NA	NA	NA	NA	0.04756	0.04837	0	0	-0.01738
GL000212.1	132016	132030	IRF8_MA0652.1	4.10124	-	GL000212.1	131735	132636	cc_2,other	NA	NA	NA	NA	NA	NA	NA	NA	NA	NA	NA	0.0632	0.04221	0	0	0.42369
GL000212.1	137485	137499	IRF8_MA0652.1	2.82176	+	GL000212.1	137348	137878	cc_2	NA	NA	NA	NA	NA	NA	NA	NA	NA	NA	NA	0.05831	0.05153	0	0	0.13192
GL000214.1	80552	80566	IRF8_MA0652.1	2.37088	-	GL000214.1	79861	80896	cc_2,other	NA	NA	NA	NA	NA	NA	NA	NA	NA	NA	NA	0.03646	0.071	0	0	-0.69568
GL000214.1	103912	103926	IRF8_MA0652.1	4.68459	+	GL000214.1	102880	104541	cc_2,other	NA	NA	NA	NA	NA	NA	NA	NA	NA	NA	NA	0.04203	0.03479	0	0	0.18129
GL000217.1	8913	8927	IRF8_MA0652.1	2.31674	+	GL000217.1	8648	8995	cc_2,other	NA	NA	NA	NA	NA	NA	NA	NA	NA	NA	NA	0.03307	0.0362	0	0	-0.08378
GL000217.1	31021	31035	IRF8_MA0652.1	4.36841	-	GL000217.1	30978	32103	cc_2,other	NA	NA	NA	NA	NA	NA	NA	NA	NA	NA	NA	0.05402	0.04326	0	0	0.22903
GL000217.1	108612	108626	IRF8_MA0652.1	4.82155	-	GL000217.1	108518	108748	other	NA	NA	NA	NA	NA	NA	NA	NA	NA	NA	NA	0.04144	0.05398	0	0	-0.27085
GL000217.1	162174	162188	IRF8_MA0652.1	3.54818	-	GL000217.1	161186	162258	cc_2,other	NA	NA	NA	NA	NA	NA	NA	NA	NA	NA	NA	0.03985	0.03091	0	0	0.23648
GL000218.1	18840	18854	IRF8_MA0652.1	2.44662	+	GL000218.1	18261	18867	cc_2,other	NA	NA	NA	NA	NA	NA	NA	NA	NA	NA	NA	0.04313	0.03984	0	0	0.07813
GL000218.1	80207	80221	IRF8_MA0652.1	11.27372	+	GL000218.1	79788	80222	cc_2	NA	NA	NA	NA	NA	NA	NA	NA	NA	NA	NA	0.03662	0.01903	0	0	0.54511
GL000218.1	93419	93433	IRF8_MA0652.1	4.24585	-	GL000218.1	93157	93600	cc_2	NA	NA	NA	NA	NA	NA	NA	NA	NA	NA	NA	0.06572	0.03025	0	0	0.77915
GL000218.1	159202	159216	IRF8_MA0652.1	3.15305	-	GL000218.1	158191	159594	cc_2,other	NA	NA	NA	NA	NA	NA	NA	NA	NA	NA	NA	0.03825	0.03096	0	0	0.19547
GL000219.1	18387	18401	IRF8_MA0652.1	4.51748	-	GL000219.1	18327	18604	cc_2	NA	NA	NA	NA	NA	NA	NA	NA	NA	NA	NA	0.0392	0.02206	0	0	0.50039
GL000219.1	40625	40639	IRF8_MA0652.1	4.23753	+	GL000219.1	40204	40756	cc_2,other	NA	NA	NA	NA	NA	NA	NA	NA	NA	NA	NA	0.359	0.17818	1	1	0.93789
GL000219.1	90574	90588	IRF8_MA0652.1	4.60576	+	GL000219.1	90233	90689	cc_2	NA	NA	NA	NA	NA	NA	NA	NA	NA	NA	NA	0.06102	0.03411	0	0	0.58882
GL000219.1	92522	92536	IRF8_MA0652.1	4.44639	+	GL000219.1	91550	93486	cc_2,other	NA	NA	NA	NA	NA	NA	NA	NA	NA	NA	NA	0.134	0.06438	0	0	0.87355
GL000219.1	93160	93174	IRF8_MA0652.1	4.48738	+	GL000219.1	91550	93486	cc_2,other	NA	NA	NA	NA	NA	NA	NA	NA	NA	NA	NA	0.02548	0.03313	0	0	-0.22763
GL000219.1	137525	137539	IRF8_MA0652.1	2.56049	+	GL000219.1	137474	137750	cc_2	NA	NA	NA	NA	NA	NA	NA	NA	NA	NA	NA	0.03539	0.01977	0	0	0.48541
GL000219.1	148057	148071	IRF8_MA0652.1	6.5276	-	GL000219.1	147885	148089	cc_2	NA	NA	NA	NA	NA	NA	NA	NA	NA	NA	NA	0.01026	0.00748	0	0	0.14259
GL000219.1	157398	157412	IRF8_MA0652.1	4.17572	-	GL000219.1	157161	157479	cc_2	NA	NA	NA	NA	NA	NA	NA	NA	NA	NA	NA	0.02483	0.02079	0	0	0.13858
GL000220.1	1915	1929	IRF8_MA0652.1	4.2929	+	GL000220.1	1655	2110	cc_2	NA	NA	NA	NA	NA	NA	NA	NA	NA	NA	NA	0.14163	0.10499	0	0	0.37277
GL000220.1	52849	52863	IRF8_MA0652.1	5.97357	-	GL000220.1	51982	54011	cc_2,other	NA	NA	NA	NA	NA	NA	NA	NA	NA	NA	NA	1.12528	0.51653	1	1	1.095
GL000220.1	92751	92765	IRF8_MA0652.1	2.08035	+	GL000220.1	92732	94214	cc_2,other	NA	NA	NA	NA	NA	NA	NA	NA	NA	NA	NA	0.28609	0.28882	1	1	-0.01284
GL000220.1	93900	93914	IRF8_MA0652.1	2.82176	-	GL000220.1	92732	94214	cc_2,other	NA	NA	NA	NA	NA	NA	NA	NA	NA	NA	NA	0.907	0.88036	1	1	0.0421
GL000220.1	97140	97154	IRF8_MA0652.1	8.53926	-	GL000220.1	95659	97427	cc_2,other	NA	NA	NA	NA	NA	NA	NA	NA	NA	NA	NA	1.14463	1.04266	1	1	0.13228
GL000220.1	104447	104461	IRF8_MA0652.1	12.42115	-	GL000220.1	104115	107548	cc_2,other	NA	NA	NA	NA	NA	NA	NA	NA	NA	NA	NA	7.80026	7.54871	1	1	0.04717
GL000220.1	148419	148433	IRF8_MA0652.1	12.42115	-	GL000220.1	148367	151519	cc_2,other	NA	NA	NA	NA	NA	NA	NA	NA	NA	NA	NA	7.22951	6.99881	1	1	0.04666
GL000220.1	157662	157676	IRF8_MA0652.1	4.95931	+	GL000220.1	157530	157773	other	NA	NA	NA	NA	NA	NA	NA	NA	NA	NA	NA	9.11329	6.89911	1	1	0.40058
GL000220.1	158206	158220	IRF8_MA0652.1	2.73308	+	GL000220.1	157844	161739	cc_2,other	NA	NA	NA	NA	NA	NA	NA	NA	NA	NA	NA	5.66478	4.40685	1	1	0.36088
GL000221.1	2190	2204	IRF8_MA0652.1	5.49072	-	GL000221.1	2186	2386	other	NA	NA	NA	NA	NA	NA	NA	NA	NA	NA	NA	0.01751	0.02411	0	0	-0.23804
GL000221.1	3024	3038	IRF8_MA0652.1	3.21446	+	GL000221.1	3006	3580	cc_2,other	NA	NA	NA	NA	NA	NA	NA	NA	NA	NA	NA	0.06042	0.03814	0	0	0.47302
GL000221.1	3137	3151	IRF8_MA0652.1	6.43881	-	GL000221.1	3006	3580	cc_2,other	NA	NA	NA	NA	NA	NA	NA	NA	NA	NA	NA	0.05506	0.03924	0	0	0.3452
GL000221.1	6440	6454	IRF8_MA0652.1	2.37088	+	GL000221.1	6206	6990	cc_2,other	NA	NA	NA	NA	NA	NA	NA	NA	NA	NA	NA	0.06216	0.06525	0	0	-0.05373
GL000221.1	61749	61763	IRF8_MA0652.1	2.52298	-	GL000221.1	61560	62248	other	NA	NA	NA	NA	NA	NA	NA	NA	NA	NA	NA	0.05279	0.03536	0	0	0.39943
GL000221.1	141785	141799	IRF8_MA0652.1	3.15295	-	GL000221.1	141535	141916	other	NA	NA	NA	NA	NA	NA	NA	NA	NA	NA	NA	0.0283	0.02479	0	0	0.11056
GL000222.1	84274	84288	IRF8_MA0652.1	3.76735	+	GL000222.1	82983	84679	cc_2,other	NA	NA	NA	NA	NA	NA	NA	NA	NA	NA	NA	0.10249	0.08691	0	0	0.19751
GL000222.1	84505	84519	IRF8_MA0652.1	3.46164	+	GL000222.1	82983	84679	cc_2,other	NA	NA	NA	NA	NA	NA	NA	NA	NA	NA	NA	0.06277	0.04935	0	0	0.25766
GL000222.1	110730	110744	IRF8_MA0652.1	4.23753	+	GL000222.1	110029	110805	cc_2,other	NA	NA	NA	NA	NA	NA	NA	NA	NA	NA	NA	0.05435	0.07054	0	0	-0.28674
GL000222.1	111843	111857	IRF8_MA0652.1	2.24201	+	GL000222.1	111643	112655	cc_2,other	NA	NA	NA	NA	NA	NA	NA	NA	NA	NA	NA	0.04514	0.03378	0	0	0.27988
GL000223.1	68438	68452	IRF8_MA0652.1	3.46515	+	GL000223.1	68056	69242	cc_2,other	NA	NA	NA	NA	NA	NA	NA	NA	NA	NA	NA	0.12332	0.13617	0	0	-0.12448
GL000223.1	68918	68932	IRF8_MA0652.1	3.62453	+	GL000223.1	68056	69242	cc_2,other	NA	NA	NA	NA	NA	NA	NA	NA	NA	NA	NA	0.09743	0.11438	0	0	-0.19564
GL000224.1	24647	24661	IRF8_MA0652.1	2.13323	-	GL000224.1	24492	25077	cc_2,other	NA	NA	NA	NA	NA	NA	NA	NA	NA	NA	NA	0.0925	0.06952	0	0	0.33203
GL000224.1	96375	96389	IRF8_MA0652.1	2.66129	+	GL000224.1	95870	96414	cc_2,other	NA	NA	NA	NA	NA	NA	NA	NA	NA	NA	NA	0.0245	0.01815	0	0	0.22607
GL000224.1	162091	162105	IRF8_MA0652.1	2.39312	+	GL000224.1	157913	162527	cc_2,other	NA	NA	NA	NA	NA	NA	NA	NA	NA	NA	NA	0.04542	0.04571	0	0	-0.00645
GL000225.1	1016	1030	IRF8_MA0652.1	2.59491	-	GL000225.1	636	1817	cc_2,other	NA	NA	NA	NA	NA	NA	NA	NA	NA	NA	NA	0.03654	0.02078	0	0	0.47861
GL000225.1	160928	160942	IRF8_MA0652.1	3.32301	-	GL000225.1	160819	161029	other	NA	NA	NA	NA	NA	NA	NA	NA	NA	NA	NA	0.04483	0.03729	0	0	0.18051
GL000227.1	73664	73678	IRF8_MA0652.1	2.69764	+	GL000227.1	73608	74116	cc_2,other	NA	NA	NA	NA	NA	NA	NA	NA	NA	NA	NA	0.03733	0.04201	0	0	-0.11459
GL000228.1	27214	27228	IRF8_MA0652.1	3.76735	+	GL000228.1	25952	28106	cc_2,other	NA	NA	NA	NA	NA	NA	NA	NA	NA	NA	NA	0.03023	0.04131	0	0	-0.29135
GL000228.1	27445	27459	IRF8_MA0652.1	3.46164	+	GL000228.1	25952	28106	cc_2,other	NA	NA	NA	NA	NA	NA	NA	NA	NA	NA	NA	0.02839	0.03977	0	0	-0.30885
GL000228.1	27838	27852	IRF8_MA0652.1	4.61654	+	GL000228.1	25952	28106	cc_2,other	NA	NA	NA	NA	NA	NA	NA	NA	NA	NA	NA	0.01307	0.01647	0	0	-0.14417
GL000228.1	53238	53252	IRF8_MA0652.1	4.23753	+	GL000228.1	52557	53399	cc_2,other	NA	NA	NA	NA	NA	NA	NA	NA	NA	NA	NA	0.0785	0.05197	0	0	0.45664
GL000228.1	76659	76673	IRF8_MA0652.1	3.76735	-	GL000228.1	76589	76906	other	NA	NA	NA	NA	NA	NA	NA	NA	NA	NA	NA	0.0399	0.03558	0	0	0.10935
GL000228.1	86577	86591	IRF8_MA0652.1	3.76735	-	GL000228.1	86556	87090	cc_2,other	NA	NA	NA	NA	NA	NA	NA	NA	NA	NA	NA	0.03715	0.04133	0	0	-0.10309
GL000228.1	96495	96509	IRF8_MA0652.1	3.76735	-	GL000228.1	96462	97341	cc_2,other	NA	NA	NA	NA	NA	NA	NA	NA	NA	NA	NA	0.03839	0.04201	0	0	-0.08783
GL000228.1	99801	99815	IRF8_MA0652.1	3.76735	-	GL000228.1	99647	99974	other	NA	NA	NA	NA	NA	NA	NA	NA	NA	NA	NA	0.03107	0.03521	0	0	-0.114
GL000228.1	103107	103121	IRF8_MA0652.1	3.76735	-	GL000228.1	103071	103727	cc_2,other	NA	NA	NA	NA	NA	NA	NA	NA	NA	NA	NA	0.0341	0.03972	0	0	-0.14441
GL000229.1	6008	6022	IRF8_MA0652.1	2.96236	-	GL000229.1	6001	6340	cc_2,other	NA	NA	NA	NA	NA	NA	NA	NA	NA	NA	NA	0.03171	0.02914	0	0	0.07461
GL000229.1	19354	19368	IRF8_MA0652.1	2.73784	+	GL000229.1	18758	19835	cc_2,other	NA	NA	NA	NA	NA	NA	NA	NA	NA	NA	NA	0.04028	0.03894	0	0	0.03283
GL000234.1	3084	3098	IRF8_MA0652.1	2.6942	-	GL000234.1	2717	3392	cc_2,other	NA	NA	NA	NA	NA	NA	NA	NA	NA	NA	NA	0.02751	0.02728	0	0	0.00711
GL000237.1	120	134	IRF8_MA0652.1	2.25278	-	GL000237.1	73	3133	cc_2,other	NA	NA	NA	NA	NA	NA	NA	NA	NA	NA	NA	0.04434	0.05555	0	0	-0.23413
GL000237.1	6346	6360	IRF8_MA0652.1	4.91373	-	GL000237.1	5696	6398	cc_2,other	NA	NA	NA	NA	NA	NA	NA	NA	NA	NA	NA	0.07996	0.06942	0	0	0.16199
GL000237.1	43726	43740	IRF8_MA0652.1	2.23158	-	GL000237.1	43193	43941	cc_2,other	NA	NA	NA	NA	NA	NA	NA	NA	NA	NA	NA	0.03984	0.0344	0	0	0.13926
GL000239.1	32980	32994	IRF8_MA0652.1	2.09846	+	GL000239.1	32387	33530	cc_2,other	NA	NA	NA	NA	NA	NA	NA	NA	NA	NA	NA	0.04128	0.05067	0	0	-0.20795
GL000242.1	2873	2887	IRF8_MA0652.1	4.0538	-	GL000242.1	2577	3101	cc_2	NA	NA	NA	NA	NA	NA	NA	NA	NA	NA	NA	0.0181	0.01263	0	0	0.22825
GL000242.1	42122	42136	IRF8_MA0652.1	8.07287	-	GL000242.1	41431	42831	cc_2,other	NA	NA	NA	NA	NA	NA	NA	NA	NA	NA	NA	0.03572	0.07618	0	0	-0.79545
GL000245.1	2603	2617	IRF8_MA0652.1	3.15295	+	GL000245.1	2488	2771	other	NA	NA	NA	NA	NA	NA	NA	NA	NA	NA	NA	0.02741	0.03044	0	0	-0.09071
GL000248.1	20239	20253	IRF8_MA0652.1	5.61708	+	GL000248.1	20223	20891	cc_2,other	NA	NA	NA	NA	NA	NA	NA	NA	NA	NA	NA	0.02185	0.0156	0	0	0.23778
GL000248.1	20387	20401	IRF8_MA0652.1	9.93386	+	GL000248.1	20223	20891	cc_2,other	NA	NA	NA	NA	NA	NA	NA	NA	NA	NA	NA	0.03708	0.01662	0	0	0.65067
chr1	134034	134048	IRF8_MA0652.1	2.70034	-	chr1	133112	134111	cc_2,other	gene	89294	133566	-	start	45	OverlapStart	NA	ENSG00000238009.2	RP11-34P13.7	any_promoter	0.05903	0.04694	0	0	0.24193
chr1	165104	165118	IRF8_MA0652.1	2.22784	+	chr1	165072	165272	other	gene	157783	157887	-	start	7285	Upstream	NA	ENSG00000222623.1	RNU6-1100P	any_promoter	0.02062	0.02166	0	0	-0.03712
chr1	234536	234550	IRF8_MA0652.1	2.20588	+	chr1	234223	234623	cc_2,other	gene	228291	228775	-	start	5648	Upstream	NA	ENSG00000241670.2	AP006222.1	any_promoter	0.08134	0.09906	0	0	-0.23402
chr1	330366	330380	IRF8_MA0652.1	2.26801	+	chr1	330102	330399	other	gene	334125	334305	+	start	3875	Upstream	NA	ENSG00000224813.2	RP4-669L17.4	any_promoter	0.01485	0.01875	0	0	-0.15609
chr1	416756	416770	IRF8_MA0652.1	2.08875	-	chr1	416355	417184	cc_2,other	gene	317719	453948	+	center	30936	PeakInsideFeature	NA	ENSG00000237094.7	RP4-669L17.10	any_internal	0.13248	0.12075	0	0	0.11605
chr1	441400	441414	IRF8_MA0652.1	3.85111	+	chr1	441351	442420	cc_2,other	gene	317719	453948	+	end	12063	PeakInsideFeature	NA	ENSG00000237094.7	RP4-669L17.10	any_internal	0.0396	0.03561	0	0	0.10123
chr1	541493	541507	IRF8_MA0652.1	3.85111	-	chr1	540506	541768	cc_2,other	gene	529832	532878	-	start	8259	Upstream	NA	ENSG00000239664.2	RP5-857K21.3	any_promoter	0.04259	0.03104	0	0	0.2981
chr1	779739	779753	IRF8_MA0652.1	2.66055	+	chr1	779515	780107	cc_2	gene	762987	794826	+	center	905	PeakInsideFeature	NA	ENSG00000228794.4	RP11-206L10.11	any_internal	0.02636	0.02562	0	0	0.02358
chr1	794054	794068	IRF8_MA0652.1	2.09938	-	chr1	793362	794490	cc_2,other	gene	762987	794826	+	end	900	PeakInsideFeature	NA	ENSG00000228794.4	RP11-206L10.11	any_internal	0.04368	0.05943	0	0	-0.32211
chr1	826233	826247	IRF8_MA0652.1	4.15346	+	chr1	825974	826456	cc_2,other	gene	818042	819983	+	end	6232	Downstream	NA	ENSG00000269308.1	AL645608.2	distal_enhancer	0.03545	0.03881	0	0	-0.08596
chr1	847522	847536	IRF8_MA0652.1	7.04887	-	chr1	847367	847769	cc_2,other	gene	846814	850328	+	start	754	PeakInsideFeature	NA	ENSG00000230699.2	RP11-54O7.1	any_promoter	0.05767	0.09275	0	0	-0.54188
chr1	902361	902375	IRF8_MA0652.1	2.57169	+	chr1	901246	902903	cc_2,other	gene	901876	911245	+	start	198	OverlapStart	NA	ENSG00000187583.6	PLEKHN1	any_promoter	0.85744	0.70953	1	1	0.26657
chr1	948559	948573	IRF8_MA0652.1	4.86081	+	chr1	948211	949990	cc_2,other	gene	948802	949920	+	start	298	FeatureInsidePeak	NA	ENSG00000187608.5	ISG15	any_promoter	0.14696	0.12208	0	0	0.23389
chr1	948767	948781	IRF8_MA0652.1	11.00039	+	chr1	948211	949990	cc_2,other	gene	948802	949920	+	start	298	FeatureInsidePeak	NA	ENSG00000187608.5	ISG15	any_promoter	1.12144	0.82513	1	1	0.43393
chr1	993692	993706	IRF8_MA0652.1	3.32301	-	chr1	993674	995372	cc_2,other	gene	995113	1004735	+	start	590	OverlapStart	NA	ENSG00000217801.5	RP11-465B22.3	any_promoter	0.04399	0.04139	0	0	0.06054
chr1	1051453	1051467	IRF8_MA0652.1	7.71872	-	chr1	1051030	1052369	cc_2,other	gene	1017197	1051741	-	start	42	OverlapStart	NA	ENSG00000131591.13	C1orf159	any_promoter	1.32666	1.01797	1	1	0.37585
chr1	1166621	1166635	IRF8_MA0652.1	3.14097	-	chr1	1166115	1168080	cc_2,other	gene	1152287	1167411	-	start	314	OverlapStart	NA	ENSG00000078808.12	SDF4	any_promoter	0.12038	0.10777	0	0	0.13652
chr1	1334467	1334481	IRF8_MA0652.1	2.50955	-	chr1	1334197	1335981	cc_2,other	gene	1334901	1337426	+	start	188	OverlapStart	NA	ENSG00000224870.3	RP4-758J18.2	any_promoter	0.13901	0.16665	0	1	-0.23219
chr1	1376836	1376850	IRF8_MA0652.1	4.1012	-	chr1	1376283	1377556	cc_2,other	gene	1365918	1369953	-	start	6966	Upstream	NA	ENSG00000225285.1	RP4-758J18.10	any_promoter	0.05808	0.07313	0	0	-0.25646
chr1	1397567	1397581	IRF8_MA0652.1	2.2045	-	chr1	1397260	1398408	cc_2,other	gene	1407142	1433228	+	start	9308	Upstream	NA	ENSG00000160072.15	ATAD3B	any_promoter	0.05996	0.07613	0	0	-0.26791
chr1	1596220	1596234	IRF8_MA0652.1	3.53714	+	chr1	1596051	1596273	other	gene	1570602	1590473	-	start	5689	Upstream	NA	ENSG00000248333.3	CDK11B	any_promoter	0.02821	0.03846	0	0	-0.28194
chr1	1624740	1624754	IRF8_MA0652.1	2.07695	-	chr1	1623679	1625404	cc_2,other	gene	1592938	1624167	-	start	374	OverlapStart	NA	ENSG00000189339.7	SLC35E2B	any_promoter	0.54772	0.48057	1	1	0.18185
chr1	1643209	1643223	IRF8_MA0652.1	4.13981	+	chr1	1643194	1643798	cc_2,other	gene	1634168	1655766	-	center	1471	PeakInsideFeature	NA	ENSG00000008128.18	CDK11A	any_internal	0.01589	0.01424	0	0	0.06932
chr1	1678006	1678020	IRF8_MA0652.1	2.07695	-	chr1	1676944	1678845	cc_2,other	gene	1656276	1677431	-	start	463	OverlapStart	NA	ENSG00000215790.2	SLC35E2	any_promoter	0.64518	0.4941	1	1	0.37215
chr1	1710416	1710430	IRF8_MA0652.1	6.24177	+	chr1	1709005	1710824	cc_2,other	gene	1682670	1711896	-	start	1982	PeakInsideFeature	NA	ENSG00000008130.11	NADK	any_internal	0.93475	0.45786	1	1	0.99962
chr1	1720391	1720405	IRF8_MA0652.1	2.10984	+	chr1	1720289	1721620	cc_2	gene	1682670	1711896	-	start	9058	Upstream	NA	ENSG00000008130.11	NADK	any_promoter	0.02425	0.03501	0	0	-0.31867
chr1	1779830	1779844	IRF8_MA0652.1	2.41089	+	chr1	1779321	1779862	cc_2	gene	1716728	1822495	-	center	9980	PeakInsideFeature	NA	ENSG00000078369.13	GNB1	any_internal	0.02038	0.01372	0	0	0.26521
chr1	1840378	1840392	IRF8_MA0652.1	3.24126	+	chr1	1839708	1841313	cc_2,other	gene	1846265	1848735	+	start	5755	Upstream	NA	ENSG00000169885.5	CALML6	any_promoter	0.44295	0.35061	1	1	0.32151
chr1	1947540	1947554	IRF8_MA0652.1	2.18084	+	chr1	1947268	1947706	other	gene	1944651	1946969	-	start	518	Upstream	NA	ENSG00000233542.1	RP11-547D24.1	any_promoter	0.01712	0.03099	0	0	-0.46575
chr1	1947956	1947970	IRF8_MA0652.1	6.92527	+	chr1	1947811	1948083	cc_2	gene	1944651	1946969	-	start	978	Upstream	NA	ENSG00000233542.1	RP11-547D24.1	any_promoter	0.01151	0.01448	0	0	-0.13285
chr1	1994404	1994418	IRF8_MA0652.1	4.43092	-	chr1	1994391	1994591	other	gene	1981908	2116834	+	start	12583	PeakInsideFeature	NA	ENSG00000067606.11	PRKCZ	any_internal	0.0238	0.02115	0	0	0.09159
chr1	2031444	2031458	IRF8_MA0652.1	6.55986	+	chr1	2030646	2031486	cc_2,other	gene	1981908	2116834	+	center	18305	PeakInsideFeature	NA	ENSG00000067606.11	PRKCZ	any_internal	0.02723	0.02106	0	0	0.20532
chr1	2044088	2044102	IRF8_MA0652.1	3.36738	-	chr1	2043720	2044590	cc_2,other	gene	1981908	2116834	+	center	5216	PeakInsideFeature	NA	ENSG00000067606.11	PRKCZ	any_internal	0.10654	0.05028	0	0	0.85502
chr1	2174641	2174655	IRF8_MA0652.1	2.43373	-	chr1	2174530	2175297	cc_2,other	gene	2160133	2241558	+	start	14780	PeakInsideFeature	NA	ENSG00000157933.9	SKI	any_internal	0.05796	0.19058	0	1	-1.44199
chr1	2412263	2412277	IRF8_MA0652.1	5.3347	-	chr1	2412220	2414408	cc_2,other	gene	2357418	2436969	+	center	16121	PeakInsideFeature	NA	ENSG00000149527.13	PLCH2	any_internal	0.0412	0.09134	0	0	-0.87107
chr1	2426596	2426610	IRF8_MA0652.1	2.23742	-	chr1	2426523	2428332	cc_2,other	gene	2424875	2425918	-	start	1509	Upstream	NA	ENSG00000229393.1	RP3-395M20.3	any_promoter	0.0465	0.10208	0	0	-0.88356
chr1	2525829	2525843	IRF8_MA0652.1	9.95109	-	chr1	2525351	2525895	cc_2,other	gene	2522077	2564481	-	end	3546	PeakInsideFeature	NA	ENSG00000142606.11	MMEL1	any_internal	0.06241	0.05246	0	0	0.18738
chr1	2717646	2717660	IRF8_MA0652.1	2.12136	-	chr1	2717455	2717763	cc_2,other	gene	2567414	2718286	-	start	677	PeakInsideFeature	NA	ENSG00000215912.7	TTC34	any_promoter	0.02587	0.02065	0	0	0.17725
chr1	2986775	2986789	IRF8_MA0652.1	6.59167	-	chr1	2986196	2987134	cc_2,other	gene	2985731	3355185	+	start	934	PeakInsideFeature	NA	ENSG00000142611.12	PRDM16	any_promoter	0.09671	0.06382	0	0	0.48107
chr1	3091766	3091780	IRF8_MA0652.1	5.22287	-	chr1	3091443	3091972	cc_2,other	gene	2985731	3355185	+	center	78751	PeakInsideFeature	NA	ENSG00000142611.12	PRDM16	any_internal	0.04947	0.03643	0	0	0.30342
chr1	3223757	3223771	IRF8_MA0652.1	3.65379	+	chr1	3223292	3224313	cc_2,other	gene	3223199	3226660	-	end	603	PeakInsideFeature	NA	ENSG00000272235.1	RP11-22L13.1	any_internal	0.03634	0.02461	0	0	0.3417
chr1	3223790	3223804	IRF8_MA0652.1	2.86247	-	chr1	3223292	3224313	cc_2,other	gene	3223199	3226660	-	end	603	PeakInsideFeature	NA	ENSG00000272235.1	RP11-22L13.1	any_internal	0.03852	0.02461	0	0	0.39717
chr1	3223979	3223993	IRF8_MA0652.1	5.09119	-	chr1	3223292	3224313	cc_2,other	gene	3223199	3226660	-	end	603	PeakInsideFeature	NA	ENSG00000272235.1	RP11-22L13.1	any_internal	0.02352	0.01101	0	0	0.49875
chr1	3224016	3224030	IRF8_MA0652.1	11.03871	-	chr1	3223292	3224313	cc_2,other	gene	3223199	3226660	-	end	603	PeakInsideFeature	NA	ENSG00000272235.1	RP11-22L13.1	any_internal	0.01528	0.01382	0	0	0.06227
chr1	3301186	3301200	IRF8_MA0652.1	6.66334	+	chr1	3301040	3301365	cc_2	gene	2985731	3355185	+	end	53983	PeakInsideFeature	NA	ENSG00000142611.12	PRDM16	any_internal	0.04145	0.03477	0	0	0.16811
chr1	3456802	3456816	IRF8_MA0652.1	2.26592	+	chr1	3456655	3457133	cc_2,other	gene	3406483	3528059	-	center	10377	PeakInsideFeature	NA	ENSG00000162591.11	MEGF6	any_internal	0.06045	0.09645	0	0	-0.53756
chr1	3464119	3464133	IRF8_MA0652.1	4.37993	-	chr1	3463725	3465471	cc_2,other	gene	3406483	3528059	-	center	2673	PeakInsideFeature	NA	ENSG00000162591.11	MEGF6	any_internal	0.18341	0.19528	1	1	-0.08211
chr1	3612177	3612191	IRF8_MA0652.1	7.7962	+	chr1	3612031	3612701	cc_2,other	gene	3569083	3652765	+	center	1442	PeakInsideFeature	NA	ENSG00000078900.10	TP73	any_internal	0.06718	0.04706	0	0	0.38215
chr1	3738566	3738580	IRF8_MA0652.1	3.6259	+	chr1	3737374	3739182	cc_2,other	gene	3728644	3773778	-	end	9634	PeakInsideFeature	NA	ENSG00000116198.8	CEP104	any_internal	0.03938	0.02672	0	0	0.35073
chr1	3745216	3745230	IRF8_MA0652.1	4.29884	+	chr1	3744190	3745462	cc_2,other	gene	3728644	3773778	-	center	6385	PeakInsideFeature	NA	ENSG00000116198.8	CEP104	any_internal	0.02046	0.04591	0	0	-0.71404
chr1	3807787	3807801	IRF8_MA0652.1	2.56043	+	chr1	3807205	3807982	cc_2,other	gene	3816935	3833789	+	start	9342	Upstream	NA	ENSG00000236423.1	RP13-15E13.1	any_promoter	0.30612	0.12469	1	0	1.17644
chr1	3807871	3807885	IRF8_MA0652.1	7.74433	-	chr1	3807205	3807982	cc_2,other	gene	3816935	3833789	+	start	9342	Upstream	NA	ENSG00000236423.1	RP13-15E13.1	any_promoter	0.1623	0.10239	1	0	0.57763
chr1	4143246	4143260	IRF8_MA0652.1	6.06822	+	chr1	4143000	4144555	cc_2,other	NA	NA	NA	NA	NA	NA	NA	NA	NA	NA	NA	0.02774	0.05134	0	0	-0.58679
chr1	4439686	4439700	IRF8_MA0652.1	4.25779	+	chr1	4439620	4440106	cc_2	gene	4472110	4484747	+	start	32247	Upstream	NA	ENSG00000235054.1	RP5-1166F10.1	distal_enhancer	0.02736	0.01349	0	0	0.50918
chr1	4624316	4624330	IRF8_MA0652.1	6.12963	-	chr1	4623742	4625075	cc_2,other	gene	4631607	4643481	+	start	7199	Upstream	NA	ENSG00000232596.1	RP1-37J18.2	any_promoter	0.05535	0.17964	0	1	-1.41435
chr1	4645564	4645578	IRF8_MA0652.1	6.61584	-	chr1	4644971	4646647	cc_2,other	gene	4631607	4643481	+	end	2328	Downstream	NA	ENSG00000232596.1	RP1-37J18.2	distal_enhancer	0.01933	0.02048	0	0	-0.04234
chr1	4856623	4856637	IRF8_MA0652.1	6.60056	-	chr1	4856560	4856824	cc_2	gene	4714791	4852594	+	end	4098	Downstream	NA	ENSG00000196581.6	AJAP1	distal_enhancer	0.02144	0.01586	0	0	0.21262
chr1	4866058	4866072	IRF8_MA0652.1	2.87989	+	chr1	4865859	4866363	cc_2	gene	4714791	4852594	+	end	13517	Downstream	NA	ENSG00000196581.6	AJAP1	distal_enhancer	0.00958	0.00978	0	0	-0.00996
chr1	4886228	4886242	IRF8_MA0652.1	4.24013	-	chr1	4886024	4886627	cc_2,other	gene	4714791	4852594	+	end	33731	Downstream	NA	ENSG00000196581.6	AJAP1	distal_enhancer	0.0329	0.0558	0	0	-0.52492
chr1	5004269	5004283	IRF8_MA0652.1	4.20059	-	chr1	5004117	5004444	cc_2	NA	NA	NA	NA	NA	NA	NA	NA	NA	NA	NA	0.02529	0.01178	0	0	0.521
chr1	5727421	5727435	IRF8_MA0652.1	4.15346	+	chr1	5727144	5728527	cc_2,other	gene	5647427	5728355	-	start	520	OverlapStart	NA	ENSG00000236948.1	RP11-154H17.1	any_promoter	0.04521	0.0469	0	0	-0.03732
chr1	5735992	5736006	IRF8_MA0652.1	2.54143	-	chr1	5735825	5736275	other	gene	5647427	5728355	-	start	7695	Upstream	NA	ENSG00000236948.1	RP11-154H17.1	any_promoter	0.01225	0.01703	0	0	-0.20363
chr1	5932158	5932172	IRF8_MA0652.1	2.67616	+	chr1	5932069	5932443	cc_2	gene	5922731	5922801	-	start	9455	Upstream	NA	ENSG00000264101.1	MIR4689	any_promoter	0.03777	0.03784	0	0	-0.00177
chr1	5975778	5975792	IRF8_MA0652.1	2.212	-	chr1	5975523	5976380	cc_2,other	gene	5922870	6052533	-	center	11750	PeakInsideFeature	NA	ENSG00000131697.13	NPHP4	any_internal	0.04537	0.04172	0	0	0.08384
chr1	6139811	6139825	IRF8_MA0652.1	9.90525	-	chr1	6139251	6139841	cc_2	gene	6051525	6161253	+	end	21707	PeakInsideFeature	NA	ENSG00000069424.10	KCNAB2	any_internal	0.01897	0.01776	0	0	0.04637
chr1	6183397	6183411	IRF8_MA0652.1	4.11797	-	chr1	6183137	6183470	cc_2	gene	6161852	6240183	-	center	17714	PeakInsideFeature	NA	ENSG00000116254.13	CHD5	any_internal	0.0836	0.03681	0	0	0.87513
chr1	6227852	6227866	IRF8_MA0652.1	8.52117	-	chr1	6227598	6228113	cc_2,other	gene	6161852	6240183	-	start	12328	PeakInsideFeature	NA	ENSG00000116254.13	CHD5	any_internal	0.03667	0.05414	0	0	-0.39203
chr1	6245170	6245184	IRF8_MA0652.1	2.08205	-	chr1	6245161	6246127	cc_2,other	gene	6161852	6240183	-	start	5461	Upstream	NA	ENSG00000116254.13	CHD5	any_promoter	0.00798	0.01376	0	0	-0.27742
chr1	6246048	6246062	IRF8_MA0652.1	5.38111	+	chr1	6245161	6246127	cc_2,other	gene	6161852	6240183	-	start	5461	Upstream	NA	ENSG00000116254.13	CHD5	any_promoter	0.0373	0.04211	0	0	-0.11771
chr1	6347636	6347650	IRF8_MA0652.1	2.92291	-	chr1	6347573	6348267	other	gene	6324328	6454451	-	end	23592	PeakInsideFeature	NA	ENSG00000097021.15	ACOT7	any_internal	0.02452	0.04092	0	0	-0.45882
chr1	6374765	6374779	IRF8_MA0652.1	3.95048	+	chr1	6374644	6375216	cc_2	gene	6324328	6454451	-	center	14459	PeakInsideFeature	NA	ENSG00000097021.15	ACOT7	any_internal	0.04117	0.03406	0	0	0.18052
chr1	6376894	6376908	IRF8_MA0652.1	2.2726	+	chr1	6376739	6377340	cc_2	gene	6324328	6454451	-	center	12350	PeakInsideFeature	NA	ENSG00000097021.15	ACOT7	any_internal	0.03682	0.02475	0	0	0.34951
chr1	6386074	6386088	IRF8_MA0652.1	2.20233	+	chr1	6385757	6386311	other	gene	6324328	6454451	-	center	3355	PeakInsideFeature	NA	ENSG00000097021.15	ACOT7	any_internal	0.03526	0.02863	0	0	0.18698
chr1	6413610	6413624	IRF8_MA0652.1	2.703	+	chr1	6413551	6414730	cc_2,other	gene	6324328	6454451	-	center	24751	PeakInsideFeature	NA	ENSG00000097021.15	ACOT7	any_internal	0.0585	0.13953	0	0	-1.02982
chr1	6414461	6414475	IRF8_MA0652.1	4.43092	+	chr1	6413551	6414730	cc_2,other	gene	6324328	6454451	-	center	24751	PeakInsideFeature	NA	ENSG00000097021.15	ACOT7	any_internal	0.17764	0.37711	1	1	-1.00931
chr1	6419936	6419950	IRF8_MA0652.1	4.71055	+	chr1	6418693	6420899	cc_2,other	gene	6324328	6454451	-	center	30407	PeakInsideFeature	NA	ENSG00000097021.15	ACOT7	any_internal	0.47049	0.537	1	1	-0.18371
chr1	6474613	6474627	IRF8_MA0652.1	3.16088	+	chr1	6474309	6474898	cc_2,other	gene	6472477	6484730	-	end	2126	PeakInsideFeature	NA	ENSG00000069812.7	HES2	any_internal	0.09267	0.09731	0	0	-0.05859
chr1	6532344	6532358	IRF8_MA0652.1	8.50906	+	chr1	6531875	6532739	cc_2,other	gene	6521210	6526255	-	start	6052	Upstream	NA	ENSG00000215788.5	TNFRSF25	any_promoter	0.10683	0.04435	0	0	0.98689
chr1	6546878	6546892	IRF8_MA0652.1	2.74292	+	chr1	6546400	6546920	cc_2,other	gene	6526151	6580121	-	center	6476	PeakInsideFeature	NA	ENSG00000171680.16	PLEKHG5	any_internal	0.09955	0.10372	0	0	-0.04976
chr1	6551061	6551075	IRF8_MA0652.1	2.1145	-	chr1	6549801	6551918	cc_2,other	gene	6526151	6580121	-	center	2277	PeakInsideFeature	NA	ENSG00000171680.16	PLEKHG5	any_internal	0.16534	0.15307	1	0	0.09922
chr1	6580563	6580577	IRF8_MA0652.1	2.38857	-	chr1	6579449	6580754	cc_2,other	gene	6526151	6580121	-	start	20	OverlapStart	NA	ENSG00000171680.16	PLEKHG5	any_promoter	0.05273	0.14466	0	0	-1.18688
chr1	6595413	6595427	IRF8_MA0652.1	3.39546	+	chr1	6595199	6595609	cc_2,other	gene	6600913	6601024	+	start	5509	Upstream	NA	ENSG00000253022.1	RNU6-731P	any_promoter	0.03349	0.0324	0	0	0.03011
chr1	6605424	6605438	IRF8_MA0652.1	6.13431	-	chr1	6604946	6606033	cc_2,other	gene	6607964	6608679	+	start	2475	Upstream	NA	ENSG00000229519.2	RP11-58A11.2	any_promoter	0.02275	0.03002	0	0	-0.23016
chr1	6663306	6663320	IRF8_MA0652.1	2.07746	+	chr1	6660655	6664159	cc_2,other	gene	6650783	6674667	-	center	318	PeakInsideFeature	NA	ENSG00000162413.12	KLHL21	any_internal	0.50611	0.44256	1	1	0.186
chr1	6685042	6685056	IRF8_MA0652.1	5.34242	-	chr1	6684621	6686185	cc_2,other	gene	6684925	6695646	+	start	478	OverlapStart	NA	ENSG00000041988.11	THAP3	any_promoter	0.21142	0.21078	1	1	0.00401
chr1	6685851	6685865	IRF8_MA0652.1	3.51227	-	chr1	6684621	6686185	cc_2,other	gene	6684925	6695646	+	start	478	OverlapStart	NA	ENSG00000041988.11	THAP3	any_promoter	0.21405	0.15908	1	1	0.38758
chr1	6696250	6696264	IRF8_MA0652.1	3.35979	-	chr1	6696244	6696445	cc_2	gene	6694227	6761984	-	end	2117	PeakInsideFeature	NA	ENSG00000007923.11	DNAJC11	any_internal	0.03324	0.03032	0	0	0.08252
chr1	6713622	6713636	IRF8_MA0652.1	2.08688	+	chr1	6713438	6714441	cc_2,other	gene	6694227	6761984	-	center	14166	PeakInsideFeature	NA	ENSG00000007923.11	DNAJC11	any_internal	0.04973	0.08506	0	0	-0.59641
chr1	6714405	6714419	IRF8_MA0652.1	3.46436	-	chr1	6713438	6714441	cc_2,other	gene	6694227	6761984	-	center	14166	PeakInsideFeature	NA	ENSG00000007923.11	DNAJC11	any_internal	0.05135	0.07357	0	0	-0.39461
chr1	6721598	6721612	IRF8_MA0652.1	12.08625	-	chr1	6720392	6721838	cc_2,other	gene	6694227	6761984	-	center	6990	PeakInsideFeature	NA	ENSG00000007923.11	DNAJC11	any_internal	0.06408	0.06032	0	0	0.06659
chr1	6743554	6743568	IRF8_MA0652.1	2.43524	-	chr1	6743542	6743875	cc_2	gene	6694227	6761984	-	center	15603	PeakInsideFeature	NA	ENSG00000007923.11	DNAJC11	any_internal	0.02344	0.01959	0	0	0.13625
chr1	6743737	6743751	IRF8_MA0652.1	5.23254	+	chr1	6743542	6743875	cc_2	gene	6694227	6761984	-	center	15603	PeakInsideFeature	NA	ENSG00000007923.11	DNAJC11	any_internal	0.02294	0.01832	0	0	0.16719
chr1	6750519	6750533	IRF8_MA0652.1	5.47611	+	chr1	6750295	6750939	other	gene	6694227	6761984	-	start	11367	PeakInsideFeature	NA	ENSG00000007923.11	DNAJC11	any_internal	0.02316	0.02205	0	0	0.03823
chr1	6762175	6762189	IRF8_MA0652.1	4.93247	+	chr1	6761001	6762617	cc_2,other	gene	6694227	6761984	-	start	175	OverlapStart	NA	ENSG00000007923.11	DNAJC11	any_promoter	0.26933	0.18174	1	1	0.52178
chr1	6762491	6762505	IRF8_MA0652.1	4.93247	+	chr1	6761001	6762617	cc_2,other	gene	6694227	6761984	-	start	175	OverlapStart	NA	ENSG00000007923.11	DNAJC11	any_promoter	0.04733	0.0688	0	0	-0.40307
chr1	6805355	6805369	IRF8_MA0652.1	12.65791	+	chr1	6805305	6805505	cc_2	gene	6812778	6812881	+	start	7373	Upstream	NA	ENSG00000239166.1	snoU13	any_promoter	0.0389	0.02352	0	0	0.4429
chr1	6845241	6845255	IRF8_MA0652.1	2.48531	-	chr1	6844274	6846493	cc_2,other	gene	6845383	7829766	+	start	0	OverlapStart	NA	ENSG00000171735.14	CAMTA1	any_promoter	0.94001	1.00237	1	1	-0.09086
chr1	6884020	6884034	IRF8_MA0652.1	3.63386	+	chr1	6883987	6884213	other	gene	6845383	7829766	+	start	38717	PeakInsideFeature	NA	ENSG00000171735.14	CAMTA1	any_internal	0.02948	0.04785	0	0	-0.46125
chr1	6928859	6928873	IRF8_MA0652.1	10.36687	+	chr1	6927818	6929499	cc_2,other	gene	6845383	7829766	+	start	83275	PeakInsideFeature	NA	ENSG00000171735.14	CAMTA1	any_internal	0.10912	0.12214	0	0	-0.13934
chr1	6934037	6934051	IRF8_MA0652.1	3.2267	-	chr1	6933504	6934616	other	gene	6845383	7829766	+	start	88677	PeakInsideFeature	NA	ENSG00000171735.14	CAMTA1	any_internal	0.01056	0.01777	0	0	-0.31221
chr1	6934238	6934252	IRF8_MA0652.1	8.19281	+	chr1	6933504	6934616	other	gene	6845383	7829766	+	start	88677	PeakInsideFeature	NA	ENSG00000171735.14	CAMTA1	any_internal	0.04759	0.03111	0	0	0.40821
chr1	6944638	6944652	IRF8_MA0652.1	2.94527	-	chr1	6944595	6945075	cc_2,other	gene	6845383	7829766	+	start	99452	PeakInsideFeature	NA	ENSG00000171735.14	CAMTA1	any_internal	0.02306	0.04603	0	0	-0.62527
chr1	6945557	6945571	IRF8_MA0652.1	7.89596	+	chr1	6945478	6946212	cc_2,other	gene	6845383	7829766	+	start	100462	PeakInsideFeature	NA	ENSG00000171735.14	CAMTA1	any_internal	0.07549	0.12587	0	0	-0.61504
chr1	6972914	6972928	IRF8_MA0652.1	3.86623	-	chr1	6972061	6973051	cc_2,other	gene	6845383	7829766	+	start	127173	PeakInsideFeature	NA	ENSG00000171735.14	CAMTA1	any_internal	0.03904	0.04055	0	0	-0.03688
chr1	7045067	7045081	IRF8_MA0652.1	2.45854	-	chr1	7045066	7045317	other	gene	6845383	7829766	+	start	199808	PeakInsideFeature	NA	ENSG00000171735.14	CAMTA1	any_internal	0.02366	0.01869	0	0	0.17746
chr1	7178138	7178152	IRF8_MA0652.1	2.08219	-	chr1	7177400	7178413	cc_2,other	gene	6845383	7829766	+	center	159668	PeakInsideFeature	NA	ENSG00000171735.14	CAMTA1	any_internal	0.09745	0.15473	0	0	-0.57599
chr1	7394411	7394425	IRF8_MA0652.1	7.03337	-	chr1	7394254	7395207	cc_2,other	gene	6845383	7829766	+	center	57156	PeakInsideFeature	NA	ENSG00000171735.14	CAMTA1	any_internal	0.03382	0.07063	0	0	-0.75976
chr1	7529610	7529624	IRF8_MA0652.1	4.3118	-	chr1	7529327	7529990	cc_2,other	gene	6845383	7829766	+	center	192084	PeakInsideFeature	NA	ENSG00000171735.14	CAMTA1	any_internal	0.04497	0.06394	0	0	-0.37323
chr1	7551788	7551802	IRF8_MA0652.1	2.61091	-	chr1	7550860	7552515	cc_2,other	gene	6845383	7829766	+	center	214113	PeakInsideFeature	NA	ENSG00000171735.14	CAMTA1	any_internal	0.03299	0.08434	0	0	-0.98723
chr1	7596497	7596511	IRF8_MA0652.1	4.71247	-	chr1	7596185	7596995	cc_2,other	gene	6845383	7829766	+	end	233176	PeakInsideFeature	NA	ENSG00000171735.14	CAMTA1	any_internal	0.06473	0.11122	0	0	-0.63541
chr1	7612709	7612723	IRF8_MA0652.1	4.52031	+	chr1	7612281	7613100	cc_2,other	gene	6845383	7829766	+	end	217076	PeakInsideFeature	NA	ENSG00000171735.14	CAMTA1	any_internal	0.44469	0.70541	1	1	-0.64333
chr1	7813934	7813948	IRF8_MA0652.1	2.42898	+	chr1	7812519	7814063	cc_2,other	gene	6845383	7829766	+	end	16475	PeakInsideFeature	NA	ENSG00000171735.14	CAMTA1	any_internal	0.03804	0.04542	0	0	-0.17472
chr1	7889791	7889805	IRF8_MA0652.1	4.26339	+	chr1	7889530	7890547	cc_2	gene	7870301	7887402	-	start	2636	Upstream	NA	ENSG00000236266.1	RP3-467L1.4	any_promoter	0.01997	0.01745	0	0	0.09573
chr1	7889806	7889820	IRF8_MA0652.1	3.35814	+	chr1	7889530	7890547	cc_2	gene	7870301	7887402	-	start	2636	Upstream	NA	ENSG00000236266.1	RP3-467L1.4	any_promoter	0.01997	0.01492	0	0	0.19869
chr1	7938863	7938877	IRF8_MA0652.1	4.09245	+	chr1	7938745	7939022	cc_2	gene	7903142	7913572	-	start	25311	Upstream	NA	ENSG00000049247.9	UTS2	distal_enhancer	0.02694	0.01018	0	0	0.64974
chr1	7938900	7938914	IRF8_MA0652.1	7.68249	+	chr1	7938745	7939022	cc_2	gene	7903142	7913572	-	start	25311	Upstream	NA	ENSG00000049247.9	UTS2	distal_enhancer	0.02241	0.01018	0	0	0.50093
chr1	7946605	7946619	IRF8_MA0652.1	2.9905	+	chr1	7946474	7947165	cc_2	gene	7979906	8000926	-	end	33087	Downstream	NA	ENSG00000049249.4	TNFRSF9	distal_enhancer	0.03429	0.01628	0	0	0.59115
chr1	7946726	7946740	IRF8_MA0652.1	2.24305	-	chr1	7946474	7947165	cc_2	gene	7979906	8000926	-	end	33087	Downstream	NA	ENSG00000049249.4	TNFRSF9	distal_enhancer	0.01657	0.0135	0	0	0.12915
chr1	7954568	7954582	IRF8_MA0652.1	2.42999	+	chr1	7953951	7954744	cc_2	gene	7979906	8000926	-	end	25559	Downstream	NA	ENSG00000049249.4	TNFRSF9	distal_enhancer	0.0261	0.01579	0	0	0.37181
chr1	7989992	7990006	IRF8_MA0652.1	2.68549	+	chr1	7989728	7991772	cc_2,other	gene	7979906	8000926	-	center	334	PeakInsideFeature	NA	ENSG00000049249.4	TNFRSF9	any_internal	0.06631	0.02906	0	0	0.82421
chr1	7990053	7990067	IRF8_MA0652.1	8.8087	-	chr1	7989728	7991772	cc_2,other	gene	7979906	8000926	-	center	334	PeakInsideFeature	NA	ENSG00000049249.4	TNFRSF9	any_internal	0.08573	0.03839	0	0	0.86462
chr1	7990841	7990855	IRF8_MA0652.1	2.95269	+	chr1	7989728	7991772	cc_2,other	gene	7979906	8000926	-	center	334	PeakInsideFeature	NA	ENSG00000049249.4	TNFRSF9	any_internal	0.13008	0.03538	0	0	1.45022
chr1	8107309	8107323	IRF8_MA0652.1	3.21659	-	chr1	8107209	8108528	cc_2,other	gene	8086797	8182762	+	start	21071	PeakInsideFeature	NA	ENSG00000238290.1	RP11-431K24.1	any_internal	0.09255	0.04828	0	0	0.72706
chr1	8121953	8121967	IRF8_MA0652.1	5.75086	+	chr1	8120986	8121985	cc_2,other	gene	8117304	8118523	-	start	2962	Upstream	NA	ENSG00000232848.1	CTA-215D11.4	any_promoter	0.01342	0.01281	0	0	0.02717
chr1	8155991	8156005	IRF8_MA0652.1	7.75461	-	chr1	8155843	8156919	cc_2,other	gene	8086797	8182762	+	center	21602	PeakInsideFeature	NA	ENSG00000238290.1	RP11-431K24.1	any_internal	0.06085	0.08855	0	0	-0.42834
chr1	8167017	8167031	IRF8_MA0652.1	7.15507	+	chr1	8166707	8167446	cc_2,other	gene	8086797	8182762	+	end	15686	PeakInsideFeature	NA	ENSG00000238290.1	RP11-431K24.1	any_internal	0.11578	0.04992	0	0	0.96474
chr1	8214798	8214812	IRF8_MA0652.1	2.40936	+	chr1	8214793	8215087	cc_2,other	gene	8086797	8182762	+	end	32178	Downstream	NA	ENSG00000238290.1	RP11-431K24.1	distal_enhancer	0.04318	0.04206	0	0	0.0261
chr1	8219264	8219278	IRF8_MA0652.1	5.52525	-	chr1	8219074	8219397	other	gene	8249883	8252830	+	start	30648	Upstream	NA	ENSG00000229305.1	RP11-431K24.2	distal_enhancer	0.04271	0.04214	0	0	0.01333
chr1	8242749	8242763	IRF8_MA0652.1	7.23392	+	chr1	8242107	8243547	cc_2,other	gene	8249883	8252830	+	start	7056	Upstream	NA	ENSG00000229305.1	RP11-431K24.2	any_promoter	0.13423	0.09479	0	0	0.42841
chr1	8271690	8271704	IRF8_MA0652.1	2.82176	+	chr1	8271228	8273314	cc_2,other	gene	8266493	8266657	-	start	5614	Upstream	NA	ENSG00000200975.1	RNU1-7P	any_promoter	0.17791	0.17693	1	1	0.00719
chr1	8285274	8285288	IRF8_MA0652.1	2.95038	+	chr1	8284738	8285707	cc_2,other	gene	8278249	8280589	-	start	4633	Upstream	NA	ENSG00000233645.1	RP11-431K24.4	any_promoter	0.12249	0.06238	0	0	0.79584
chr1	8287157	8287171	IRF8_MA0652.1	2.30561	+	chr1	8286827	8287475	cc_2	gene	8278249	8280589	-	start	6562	Upstream	NA	ENSG00000233645.1	RP11-431K24.4	any_promoter	0.02748	0.0241	0	0	0.10824
chr1	8292632	8292646	IRF8_MA0652.1	2.11427	+	chr1	8292583	8292785	other	gene	8278249	8280589	-	start	12095	Upstream	NA	ENSG00000233645.1	RP11-431K24.4	distal_enhancer	0.05475	0.03835	0	0	0.36128
chr1	8328273	8328287	IRF8_MA0652.1	2.40227	-	chr1	8326326	8328558	cc_2,other	gene	8335183	8335438	-	end	7741	Downstream	NA	ENSG00000265414.1	RN7SL729P	distal_enhancer	0.10175	0.08734	0	0	0.18288
chr1	8328490	8328504	IRF8_MA0652.1	2.82176	-	chr1	8326326	8328558	cc_2,other	gene	8335183	8335438	-	end	7741	Downstream	NA	ENSG00000265414.1	RN7SL729P	distal_enhancer	0.03199	0.04241	0	0	-0.26692
chr1	8410063	8410077	IRF8_MA0652.1	2.35995	+	chr1	8410059	8410627	cc_2	gene	8412456	8877702	-	end	2113	Downstream	NA	ENSG00000142599.13	RERE	distal_enhancer	0.04664	0.06266	0	0	-0.31385
chr1	8443417	8443431	IRF8_MA0652.1	3.40283	+	chr1	8443051	8443477	cc_2	gene	8412456	8877702	-	end	30808	PeakInsideFeature	NA	ENSG00000142599.13	RERE	any_internal	0.03051	0.02775	0	0	0.08227
chr1	8455822	8455836	IRF8_MA0652.1	4.14107	+	chr1	8455187	8458445	cc_2,other	gene	8412456	8877702	-	end	44360	PeakInsideFeature	NA	ENSG00000142599.13	RERE	any_internal	0.23884	0.12619	1	0	0.82731
chr1	8457207	8457221	IRF8_MA0652.1	2.09322	-	chr1	8455187	8458445	cc_2,other	gene	8412456	8877702	-	end	44360	PeakInsideFeature	NA	ENSG00000142599.13	RERE	any_internal	0.17096	0.23929	1	1	-0.44273
chr1	8509364	8509378	IRF8_MA0652.1	5.32349	+	chr1	8508991	8509723	cc_2	gene	8412456	8877702	-	end	96901	PeakInsideFeature	NA	ENSG00000142599.13	RERE	any_internal	0.04793	0.04476	0	0	0.0697
chr1	8532875	8532889	IRF8_MA0652.1	5.96517	-	chr1	8532811	8533116	other	gene	8412456	8877702	-	center	112116	PeakInsideFeature	NA	ENSG00000142599.13	RERE	any_internal	0.07496	0.05255	0	0	0.39175
chr1	8541182	8541196	IRF8_MA0652.1	2.96236	-	chr1	8540667	8541469	cc_2,other	gene	8412456	8877702	-	center	104011	PeakInsideFeature	NA	ENSG00000142599.13	RERE	any_internal	0.03537	0.08204	0	0	-0.89061
chr1	8580580	8580594	IRF8_MA0652.1	2.09373	-	chr1	8580423	8581173	cc_2,other	gene	8571853	8571978	-	start	8820	Upstream	NA	ENSG00000221083.1	SNORA77	any_promoter	0.02602	0.02602	0	0	0.0
chr1	8593791	8593805	IRF8_MA0652.1	3.51667	-	chr1	8593202	8593853	cc_2	gene	8412456	8877702	-	center	51552	PeakInsideFeature	NA	ENSG00000142599.13	RERE	any_internal	0.03102	0.02164	0	0	0.29774
chr1	8615270	8615284	IRF8_MA0652.1	2.41927	+	chr1	8615251	8615666	cc_2,other	gene	8412456	8877702	-	center	29621	PeakInsideFeature	NA	ENSG00000142599.13	RERE	any_internal	0.01933	0.01968	0	0	-0.01302
chr1	8615318	8615332	IRF8_MA0652.1	2.26953	+	chr1	8615251	8615666	cc_2,other	gene	8412456	8877702	-	center	29621	PeakInsideFeature	NA	ENSG00000142599.13	RERE	any_internal	0.02884	0.05557	0	0	-0.63735
chr1	8650957	8650971	IRF8_MA0652.1	3.08231	-	chr1	8650922	8651181	cc_2	gene	8412456	8877702	-	center	5972	PeakInsideFeature	NA	ENSG00000142599.13	RERE	any_internal	0.04962	0.02382	0	0	0.6768
chr1	8664277	8664291	IRF8_MA0652.1	5.19029	+	chr1	8663872	8664699	cc_2,other	gene	8412456	8877702	-	center	19206	PeakInsideFeature	NA	ENSG00000142599.13	RERE	any_internal	0.03875	0.02938	0	0	0.25406
chr1	8664564	8664578	IRF8_MA0652.1	2.82109	-	chr1	8663872	8664699	cc_2,other	gene	8412456	8877702	-	center	19206	PeakInsideFeature	NA	ENSG00000142599.13	RERE	any_internal	0.05445	0.04665	0	0	0.16131
chr1	8690063	8690077	IRF8_MA0652.1	3.19746	-	chr1	8689266	8690413	cc_2,other	gene	8412456	8877702	-	center	44760	PeakInsideFeature	NA	ENSG00000142599.13	RERE	any_internal	0.20738	0.10587	1	0	0.85687
chr1	8721777	8721791	IRF8_MA0652.1	4.62228	-	chr1	8720460	8722150	cc_2,other	gene	8412456	8877702	-	center	76226	PeakInsideFeature	NA	ENSG00000142599.13	RERE	any_internal	0.03277	0.04436	0	0	-0.29003
chr1	8724308	8724322	IRF8_MA0652.1	2.1029	-	chr1	8723836	8724688	cc_2,other	gene	8412456	8877702	-	center	79183	PeakInsideFeature	NA	ENSG00000142599.13	RERE	any_internal	0.4389	0.23622	1	1	0.84259
chr1	8746788	8746802	IRF8_MA0652.1	2.82176	+	chr1	8746779	8747524	cc_2,other	gene	8412456	8877702	-	center	102072	PeakInsideFeature	NA	ENSG00000142599.13	RERE	any_internal	0.01124	0.01292	0	0	-0.0773
chr1	8876731	8876745	IRF8_MA0652.1	7.33368	-	chr1	8876592	8878560	cc_2,other	gene	8412456	8877702	-	start	126	OverlapStart	NA	ENSG00000142599.13	RERE	any_promoter	0.05057	0.05175	0	0	-0.02417
chr1	8876877	8876891	IRF8_MA0652.1	2.56225	-	chr1	8876592	8878560	cc_2,other	gene	8412456	8877702	-	start	126	OverlapStart	NA	ENSG00000142599.13	RERE	any_promoter	0.06163	0.06615	0	0	-0.07842
chr1	8889781	8889795	IRF8_MA0652.1	11.60043	-	chr1	8889289	8890186	cc_2,other	gene	8891065	8891434	+	start	1328	Upstream	NA	ENSG00000229716.2	RP11-185B14.1	any_promoter	0.13537	0.11524	0	0	0.20118
chr1	8936927	8936941	IRF8_MA0652.1	2.82176	-	chr1	8936716	8937087	cc_2	gene	8938893	8939953	+	start	1992	Upstream	NA	ENSG00000230679.1	ENO1-AS1	any_promoter	0.15198	0.14287	0	0	0.07886
chr1	8939471	8939485	IRF8_MA0652.1	2.26587	-	chr1	8937966	8939736	cc_2,other	gene	8938893	8939953	+	start	42	OverlapStart	NA	ENSG00000230679.1	ENO1-AS1	any_promoter	0.40477	0.63552	1	1	-0.62682
chr1	9048200	9048214	IRF8_MA0652.1	2.44236	+	chr1	9047792	9048611	cc_2,other	gene	9039636	9039933	-	start	8268	Upstream	NA	ENSG00000265141.1	RN7SL451P	any_promoter	0.21815	0.26487	1	1	-0.25915
chr1	9067966	9067980	IRF8_MA0652.1	3.81298	-	chr1	9067527	9068134	cc_2	gene	9063358	9086404	-	end	4472	PeakInsideFeature	NA	ENSG00000197241.3	SLC2A7	any_internal	0.18368	0.08041	1	0	1.02567
chr1	9121705	9121719	IRF8_MA0652.1	5.68433	+	chr1	9121329	9123190	cc_2,other	gene	9095165	9148537	-	center	408	PeakInsideFeature	NA	ENSG00000142583.13	SLC2A5	any_internal	0.12515	0.21071	0	1	-0.6712
chr1	9130165	9130179	IRF8_MA0652.1	2.82176	-	chr1	9129141	9130917	cc_2,other	gene	9095165	9148537	-	center	8178	PeakInsideFeature	NA	ENSG00000142583.13	SLC2A5	any_internal	0.0627	0.08246	0	0	-0.31154
chr1	9180017	9180031	IRF8_MA0652.1	2.06315	-	chr1	9179604	9180945	cc_2,other	gene	9160363	9189229	-	center	5478	PeakInsideFeature	NA	ENSG00000180758.10	GPR157	any_internal	0.0537	0.04125	0	0	0.26985
chr1	9195714	9195728	IRF8_MA0652.1	2.08722	-	chr1	9195481	9195932	cc_2	gene	9160363	9189229	-	start	6477	Upstream	NA	ENSG00000180758.10	GPR157	any_promoter	0.04762	0.03233	0	0	0.37435
chr1	9223463	9223477	IRF8_MA0652.1	4.22457	+	chr1	9222156	9224665	cc_2,other	gene	9211726	9211836	-	start	11574	Upstream	NA	ENSG00000207865.1	MIR34A	distal_enhancer	0.19001	0.15133	1	0	0.2948
chr1	9256546	9256560	IRF8_MA0652.1	5.81521	-	chr1	9256000	9257171	cc_2,other	gene	9242065	9262678	-	center	4214	PeakInsideFeature	NA	ENSG00000228526.2	RP3-510D11.1	any_internal	0.05062	0.04749	0	0	0.06609
chr1	9310726	9310740	IRF8_MA0652.1	2.72835	+	chr1	9309619	9311239	cc_2,other	gene	9294833	9331396	+	center	2685	PeakInsideFeature	NA	ENSG00000049239.8	H6PD	any_internal	0.09757	0.14129	0	0	-0.45854
chr1	9353547	9353561	IRF8_MA0652.1	2.90017	-	chr1	9351995	9355566	cc_2,other	gene	9352938	9429591	+	start	842	OverlapStart	NA	ENSG00000171621.9	SPSB1	any_promoter	0.1582	0.11836	1	0	0.36675
chr1	9377727	9377741	IRF8_MA0652.1	2.22784	-	chr1	9377704	9378434	cc_2,other	gene	9352938	9429591	+	center	13195	PeakInsideFeature	NA	ENSG00000171621.9	SPSB1	any_internal	0.07039	0.10208	0	0	-0.43659
chr1	9473788	9473802	IRF8_MA0652.1	6.18737	+	chr1	9472577	9474223	cc_2,other	gene	9497727	9497837	-	end	24327	Downstream	NA	ENSG00000252956.1	RNA5SP40	distal_enhancer	0.16283	0.10439	1	0	0.55831
chr1	9481067	9481081	IRF8_MA0652.1	6.61889	-	chr1	9480839	9481231	cc_2	gene	9497727	9497837	-	end	16692	Downstream	NA	ENSG00000252956.1	RNA5SP40	distal_enhancer	0.05176	0.0338	0	0	0.42045
chr1	9515148	9515162	IRF8_MA0652.1	2.07466	+	chr1	9513764	9515342	cc_2,other	gene	9497727	9497837	-	start	16716	Upstream	NA	ENSG00000252956.1	RNA5SP40	distal_enhancer	0.03402	0.02446	0	0	0.28517
chr1	9555710	9555724	IRF8_MA0652.1	4.74474	+	chr1	9554985	9555782	cc_2,other	gene	9561150	9563530	-	end	5767	Downstream	NA	ENSG00000235263.1	RP13-392I16.1	distal_enhancer	0.04663	0.06449	0	0	-0.34593
chr1	9582739	9582753	IRF8_MA0652.1	5.81521	+	chr1	9582458	9582967	cc_2,other	gene	9599540	9645237	+	start	16828	Upstream	NA	ENSG00000171612.6	SLC25A33	distal_enhancer	0.07891	0.02934	0	0	1.01401
chr1	9582763	9582777	IRF8_MA0652.1	5.39418	+	chr1	9582458	9582967	cc_2,other	gene	9599540	9645237	+	start	16828	Upstream	NA	ENSG00000171612.6	SLC25A33	distal_enhancer	0.09033	0.03074	0	0	1.13178
chr1	9582835	9582849	IRF8_MA0652.1	3.91369	-	chr1	9582458	9582967	cc_2,other	gene	9599540	9645237	+	start	16828	Upstream	NA	ENSG00000171612.6	SLC25A33	distal_enhancer	0.07701	0.02414	0	0	1.149
chr1	9705446	9705460	IRF8_MA0652.1	2.21828	-	chr1	9703736	9705528	cc_2,other	gene	9711789	9789172	+	start	7157	Upstream	NA	ENSG00000171608.11	PIK3CD	any_promoter	0.04102	0.01886	0	0	0.66084
chr1	9705482	9705496	IRF8_MA0652.1	7.96453	+	chr1	9703736	9705528	cc_2,other	gene	9711789	9789172	+	start	7157	Upstream	NA	ENSG00000171608.11	PIK3CD	any_promoter	0.03474	0.01554	0	0	0.63356
chr1	9812624	9812638	IRF8_MA0652.1	5.61718	+	chr1	9812551	9812760	cc_2	gene	9789083	9884584	-	end	23572	PeakInsideFeature	NA	ENSG00000171603.12	CLSTN1	any_internal	0.02309	0.02564	0	0	-0.08431
chr1	9836457	9836471	IRF8_MA0652.1	5.89423	-	chr1	9835891	9836599	cc_2,other	gene	9840879	9841298	+	start	4634	Upstream	NA	ENSG00000271264.1	RP11-558F24.6	any_promoter	0.01755	0.01985	0	0	-0.08739
chr1	9844714	9844728	IRF8_MA0652.1	2.21114	-	chr1	9844223	9845274	cc_2,other	gene	9789083	9884584	-	center	7915	PeakInsideFeature	NA	ENSG00000171603.12	CLSTN1	any_internal	0.11023	0.11672	0	0	-0.07054
chr1	9847386	9847400	IRF8_MA0652.1	4.2352	+	chr1	9847249	9848323	cc_2	gene	9789083	9884584	-	center	10953	PeakInsideFeature	NA	ENSG00000171603.12	CLSTN1	any_internal	0.03031	0.01948	0	0	0.35547
chr1	9847918	9847932	IRF8_MA0652.1	8.72985	+	chr1	9847249	9848323	cc_2	gene	9789083	9884584	-	center	10953	PeakInsideFeature	NA	ENSG00000171603.12	CLSTN1	any_internal	0.20695	0.06485	1	0	1.42708
chr1	9858868	9858882	IRF8_MA0652.1	2.86063	+	chr1	9858380	9859058	cc_2,other	gene	9789083	9884584	-	center	21886	PeakInsideFeature	NA	ENSG00000171603.12	CLSTN1	any_internal	0.01684	0.01508	0	0	0.07207
chr1	9860277	9860291	IRF8_MA0652.1	2.80959	+	chr1	9860237	9860801	cc_2	gene	9789083	9884584	-	center	23686	PeakInsideFeature	NA	ENSG00000171603.12	CLSTN1	any_internal	0.0401	0.01174	0	0	0.93675
chr1	9883071	9883085	IRF8_MA0652.1	3.79355	-	chr1	9882978	9886054	cc_2,other	gene	9789083	9884584	-	start	68	OverlapStart	NA	ENSG00000171603.12	CLSTN1	any_promoter	0.12111	0.11817	0	0	0.03053
chr1	9953444	9953458	IRF8_MA0652.1	3.39688	+	chr1	9952511	9953655	cc_2,other	gene	9908333	9970394	-	center	13720	PeakInsideFeature	NA	ENSG00000178585.10	CTNNBIP1	any_internal	0.21424	0.10727	1	0	0.88383
chr1	9971263	9971277	IRF8_MA0652.1	2.22124	-	chr1	9969393	9971360	cc_2,other	gene	9908333	9970394	-	start	18	OverlapStart	NA	ENSG00000178585.10	CTNNBIP1	any_promoter	0.32094	0.16522	1	1	0.88284
chr1	10021397	10021411	IRF8_MA0652.1	4.09516	+	chr1	10021108	10021715	cc_2	gene	10027438	10027516	+	start	6027	Upstream	NA	ENSG00000265521.1	MIR5697	any_promoter	0.0309	0.02272	0	0	0.25672
chr1	10051149	10051163	IRF8_MA0652.1	4.12266	-	chr1	10050311	10051527	cc_2,other	gene	10057263	10076078	+	start	6344	Upstream	NA	ENSG00000162444.11	RBP7	any_promoter	0.06483	0.04836	0	0	0.3144
chr1	10116862	10116876	IRF8_MA0652.1	8.74757	-	chr1	10116745	10117016	cc_2	gene	10118728	10119706	+	start	1848	Upstream	NA	ENSG00000233623.2	PGAM1P11	any_promoter	0.03505	0.02145	0	0	0.41565
chr1	10233870	10233884	IRF8_MA0652.1	3.96416	-	chr1	10233633	10233955	cc_2	gene	10092889	10241297	+	end	7503	PeakInsideFeature	NA	ENSG00000130939.14	UBE4B	any_internal	0.03988	0.02153	0	0	0.53569
chr1	10276386	10276400	IRF8_MA0652.1	8.09651	-	chr1	10276182	10277334	cc_2,other	gene	10270862	10441661	+	start	5896	PeakInsideFeature	NA	ENSG00000054523.12	KIF1B	any_internal	0.06335	0.03591	0	0	0.58225
chr1	10314154	10314168	IRF8_MA0652.1	3.52116	-	chr1	10313468	10314355	cc_2,other	gene	10270862	10441661	+	center	42350	PeakInsideFeature	NA	ENSG00000054523.12	KIF1B	any_internal	0.04917	0.06856	0	0	-0.35982
chr1	10359452	10359466	IRF8_MA0652.1	2.52057	-	chr1	10358928	10359624	cc_2,other	gene	10359023	10359130	+	start	253	FeatureInsidePeak	NA	ENSG00000199562.1	RNU6-37P	any_promoter	0.06136	0.03489	0	0	0.57399
chr1	10384880	10384894	IRF8_MA0652.1	13.23369	+	chr1	10384764	10384964	cc_2	gene	10270862	10441661	+	center	28603	PeakInsideFeature	NA	ENSG00000054523.12	KIF1B	any_internal	0.05432	0.01831	0	0	0.96933
chr1	10437654	10437668	IRF8_MA0652.1	6.32763	-	chr1	10437344	10437981	cc_2,other	gene	10270862	10441661	+	end	3999	PeakInsideFeature	NA	ENSG00000054523.12	KIF1B	any_internal	0.20752	0.17898	1	1	0.19403
chr1	10440422	10440436	IRF8_MA0652.1	3.23803	-	chr1	10440268	10440564	cc_2	gene	10450058	10450353	+	start	9642	Upstream	NA	ENSG00000265945.1	RN7SL721P	any_promoter	0.07524	0.02519	0	0	1.08777
chr1	10517736	10517750	IRF8_MA0652.1	9.62456	+	chr1	10517050	10518309	cc_2,other	gene	10518611	10519395	+	start	932	Upstream	NA	ENSG00000203469.2	RP5-1113E3.3	any_promoter	0.02991	0.05072	0	0	-0.50898
chr1	10518268	10518282	IRF8_MA0652.1	2.76064	+	chr1	10517050	10518309	cc_2,other	gene	10518611	10519395	+	start	932	Upstream	NA	ENSG00000203469.2	RP5-1113E3.3	any_promoter	0.04166	0.03605	0	0	0.13932
chr1	10555397	10555411	IRF8_MA0652.1	3.53233	-	chr1	10554573	10556563	cc_2,other	gene	10532344	10690815	+	start	23224	PeakInsideFeature	NA	ENSG00000142655.8	PEX14	any_internal	0.41586	0.25902	1	1	0.64484
chr1	10599163	10599177	IRF8_MA0652.1	2.23158	+	chr1	10599110	10600038	cc_2,other	gene	10532344	10690815	+	center	12005	PeakInsideFeature	NA	ENSG00000142655.8	PEX14	any_internal	0.02834	0.02204	0	0	0.20472
chr1	10660457	10660471	IRF8_MA0652.1	2.82176	+	chr1	10660322	10660522	cc_2	gene	10532344	10690815	+	end	30393	PeakInsideFeature	NA	ENSG00000142655.8	PEX14	any_internal	0.02964	0.03842	0	0	-0.23814
chr1	10735103	10735117	IRF8_MA0652.1	3.94168	-	chr1	10735085	10736158	other	gene	10696660	10856707	-	end	38961	PeakInsideFeature	NA	ENSG00000130940.10	CASZ1	any_internal	0.018	0.06097	0	0	-1.10607
chr1	10821574	10821588	IRF8_MA0652.1	3.91648	-	chr1	10821533	10822663	cc_2,other	gene	10696660	10856707	-	start	34609	PeakInsideFeature	NA	ENSG00000130940.10	CASZ1	any_internal	0.02793	0.02901	0	0	-0.03263
chr1	10855095	10855109	IRF8_MA0652.1	4.74233	+	chr1	10853800	10856993	cc_2,other	gene	10696660	10856707	-	start	1311	OverlapStart	NA	ENSG00000130940.10	CASZ1	any_internal	0.02241	0.03729	0	0	-0.44032
chr1	10885201	10885215	IRF8_MA0652.1	3.72649	+	chr1	10885015	10885242	other	gene	10696660	10856707	-	start	28421	Upstream	NA	ENSG00000130940.10	CASZ1	distal_enhancer	0.01944	0.01638	0	0	0.11877
chr1	10896210	10896224	IRF8_MA0652.1	2.25987	-	chr1	10895959	10896355	cc_2,other	gene	10696660	10856707	-	start	39450	Upstream	NA	ENSG00000130940.10	CASZ1	distal_enhancer	0.08447	0.05603	0	0	0.46219
chr1	10977770	10977784	IRF8_MA0652.1	2.54143	+	chr1	10977543	10978519	cc_2,other	gene	10955817	10956055	+	end	21976	Downstream	NA	ENSG00000225158.2	RP11-340B24.3	distal_enhancer	0.00768	0.00795	0	0	-0.01438
chr1	10992356	10992370	IRF8_MA0652.1	3.91359	-	chr1	10992088	10992543	cc_2	gene	11006527	11042094	-	end	14212	Downstream	NA	ENSG00000175262.10	C1orf127	distal_enhancer	0.03323	0.02008	0	0	0.41585
chr1	11000261	11000275	IRF8_MA0652.1	6.84873	+	chr1	11000074	11000711	cc_2	gene	11006527	11042094	-	end	6135	Downstream	NA	ENSG00000175262.10	C1orf127	distal_enhancer	0.06039	0.02031	0	0	1.00888
chr1	11004124	11004138	IRF8_MA0652.1	3.71466	+	chr1	11003991	11004745	cc_2,other	gene	11006527	11042094	-	end	2159	Downstream	NA	ENSG00000175262.10	C1orf127	distal_enhancer	0.11872	0.0851	0	0	0.40282
chr1	11113828	11113842	IRF8_MA0652.1	7.16317	+	chr1	11112852	11114506	cc_2,other	gene	11086579	11107290	-	start	6389	Upstream	NA	ENSG00000009724.12	MASP2	any_promoter	0.02525	0.02686	0	0	-0.05124
chr1	11121495	11121509	IRF8_MA0652.1	8.24604	+	chr1	11119285	11121520	cc_2,other	gene	11114640	11120081	-	start	321	OverlapStart	NA	ENSG00000116649.5	SRM	any_promoter	0.08942	0.04916	0	0	0.66743
chr1	11185916	11185930	IRF8_MA0652.1	2.22784	+	chr1	11185658	11186557	cc_2,other	gene	11166591	11322564	-	end	19516	PeakInsideFeature	NA	ENSG00000198793.8	MTOR	any_internal	0.02299	0.02136	0	0	0.05673
chr1	11724770	11724784	IRF8_MA0652.1	6.71889	-	chr1	11723788	11725347	cc_2,other	gene	11724180	11734411	+	start	387	OverlapStart	NA	ENSG00000116663.6	FBXO6	any_promoter	0.30681	0.16872	1	1	0.79453
chr1	11791895	11791909	IRF8_MA0652.1	8.75946	-	chr1	11791728	11792325	cc_2,other	gene	11796140	11814859	+	start	4114	Upstream	NA	ENSG00000177674.11	AGTRAP	any_promoter	0.14156	0.08435	0	0	0.63418
chr1	11857232	11857246	IRF8_MA0652.1	8.63094	+	chr1	11856180	11858130	cc_2,other	gene	11866206	11903201	+	start	9051	Upstream	NA	ENSG00000011021.17	CLCN6	any_promoter	0.06699	0.125	0	0	-0.74193
chr1	11970108	11970122	IRF8_MA0652.1	2.83152	-	chr1	11967103	11970287	cc_2,other	gene	11968208	11968328	+	start	487	FeatureInsidePeak	NA	ENSG00000199347.1	RNU5E-1	any_promoter	0.02946	0.03455	0	0	-0.1433
chr1	12000841	12000855	IRF8_MA0652.1	5.34932	+	chr1	12000364	12001175	cc_2,other	gene	11994261	12035595	+	start	6508	PeakInsideFeature	NA	ENSG00000083444.12	PLOD1	any_internal	0.19169	0.52388	1	1	-1.36433
chr1	12061858	12061872	IRF8_MA0652.1	5.0432	-	chr1	12061637	12062705	cc_2,other	gene	12040237	12073571	+	center	5267	PeakInsideFeature	NA	ENSG00000116688.12	MFN2	any_internal	0.04058	0.0146	0	0	0.82114
chr1	12079458	12079472	IRF8_MA0652.1	7.91066	+	chr1	12078963	12080719	cc_2,other	gene	12079522	12092102	+	start	319	OverlapStart	NA	ENSG00000116691.6	MIIP	any_promoter	1.06163	0.89798	1	1	0.23684
chr1	12128917	12128931	IRF8_MA0652.1	2.66129	-	chr1	12127975	12129299	cc_2	gene	12123433	12204264	+	start	5204	PeakInsideFeature	NA	ENSG00000120949.10	TNFRSF8	any_internal	0.0289	0.02187	0	0	0.22754
chr1	12129259	12129273	IRF8_MA0652.1	2.82176	-	chr1	12127975	12129299	cc_2	gene	12123433	12204264	+	start	5204	PeakInsideFeature	NA	ENSG00000120949.10	TNFRSF8	any_internal	0.02443	0.01759	0	0	0.24551
chr1	12204281	12204295	IRF8_MA0652.1	2.64033	+	chr1	12202375	12204429	cc_2,other	gene	12123433	12204264	+	end	862	OverlapEnd	NA	ENSG00000120949.10	TNFRSF8	any_internal	0.12171	0.07215	0	0	0.62485
chr1	12227035	12227049	IRF8_MA0652.1	10.07479	-	chr1	12226780	12228909	cc_2,other	gene	12227059	12269285	+	start	785	OverlapStart	NA	ENSG00000028137.12	TNFRSF1B	any_promoter	0.81735	0.28058	1	1	1.4803
chr1	12361773	12361787	IRF8_MA0652.1	12.19266	+	chr1	12361118	12362036	cc_2	gene	12290123	12572099	+	center	69534	PeakInsideFeature	NA	ENSG00000048707.9	VPS13D	any_internal	0.03571	0.01923	0	0	0.51392
chr1	12374550	12374564	IRF8_MA0652.1	2.92698	-	chr1	12374249	12374752	cc_2,other	gene	12290123	12572099	+	center	56611	PeakInsideFeature	NA	ENSG00000048707.9	VPS13D	any_internal	0.10201	0.08994	0	0	0.15122
chr1	12404339	12404353	IRF8_MA0652.1	2.39636	-	chr1	12404294	12406249	cc_2,other	gene	12290123	12572099	+	center	25840	PeakInsideFeature	NA	ENSG00000048707.9	VPS13D	any_internal	0.05727	0.03087	0	0	0.61014
chr1	12416755	12416769	IRF8_MA0652.1	3.73988	+	chr1	12416552	12416982	cc_2	gene	12290123	12572099	+	center	14344	PeakInsideFeature	NA	ENSG00000048707.9	VPS13D	any_internal	0.01442	0.00999	0	0	0.20332
chr1	12419953	12419967	IRF8_MA0652.1	4.74233	-	chr1	12419535	12420221	cc_2,other	gene	12290123	12572099	+	center	11233	PeakInsideFeature	NA	ENSG00000048707.9	VPS13D	any_internal	0.04745	0.04039	0	0	0.16133
chr1	12436213	12436227	IRF8_MA0652.1	4.43092	-	chr1	12436159	12437508	cc_2,other	gene	12290123	12572099	+	center	5722	PeakInsideFeature	NA	ENSG00000048707.9	VPS13D	any_internal	0.06418	0.03937	0	0	0.50894
chr1	12436397	12436411	IRF8_MA0652.1	3.06464	-	chr1	12436159	12437508	cc_2,other	gene	12290123	12572099	+	center	5722	PeakInsideFeature	NA	ENSG00000048707.9	VPS13D	any_internal	0.06133	0.02968	0	0	0.71934
chr1	12437138	12437152	IRF8_MA0652.1	2.82176	-	chr1	12436159	12437508	cc_2,other	gene	12290123	12572099	+	center	5722	PeakInsideFeature	NA	ENSG00000048707.9	VPS13D	any_internal	0.06916	0.03696	0	0	0.65309
chr1	12458087	12458101	IRF8_MA0652.1	2.31472	+	chr1	12457922	12458345	cc_2,other	gene	12290123	12572099	+	center	27022	PeakInsideFeature	NA	ENSG00000048707.9	VPS13D	any_internal	0.05316	0.03389	0	0	0.44617
chr1	12466792	12466806	IRF8_MA0652.1	2.50631	+	chr1	12466246	12466826	cc_2,other	gene	12290123	12572099	+	center	35425	PeakInsideFeature	NA	ENSG00000048707.9	VPS13D	any_internal	0.01798	0.01472	0	0	0.13209
chr1	12482805	12482819	IRF8_MA0652.1	2.70252	+	chr1	12482784	12483140	other	gene	12290123	12572099	+	center	51851	PeakInsideFeature	NA	ENSG00000048707.9	VPS13D	any_internal	0.02019	0.02114	0	0	-0.03431
chr1	12484756	12484770	IRF8_MA0652.1	5.3824	+	chr1	12484305	12485139	cc_2,other	gene	12290123	12572099	+	center	53611	PeakInsideFeature	NA	ENSG00000048707.9	VPS13D	any_internal	0.05192	0.02871	0	0	0.56913
chr1	12507899	12507913	IRF8_MA0652.1	3.99203	-	chr1	12507891	12510161	cc_2,other	gene	12290123	12572099	+	end	63073	PeakInsideFeature	NA	ENSG00000048707.9	VPS13D	any_internal	0.01952	0.03858	0	0	-0.57649
chr1	12509701	12509715	IRF8_MA0652.1	3.32395	-	chr1	12507891	12510161	cc_2,other	gene	12290123	12572099	+	end	63073	PeakInsideFeature	NA	ENSG00000048707.9	VPS13D	any_internal	0.24625	0.12982	1	0	0.83259
chr1	12509783	12509797	IRF8_MA0652.1	6.61345	+	chr1	12507891	12510161	cc_2,other	gene	12290123	12572099	+	end	63073	PeakInsideFeature	NA	ENSG00000048707.9	VPS13D	any_internal	0.23147	0.1115	1	0	0.9391
chr1	12601193	12601207	IRF8_MA0652.1	4.24629	+	chr1	12601018	12602071	cc_2,other	gene	12587765	12588462	+	end	13082	Downstream	NA	ENSG00000229484.1	RP5-888M10.2	distal_enhancer	0.03997	0.04083	0	0	-0.02079
chr1	12656753	12656767	IRF8_MA0652.1	3.63386	+	chr1	12654705	12656819	cc_2,other	gene	12627938	12677737	-	center	2925	PeakInsideFeature	NA	ENSG00000162496.4	DHRS3	any_internal	0.2219	0.16909	1	1	0.35654
chr1	12676208	12676222	IRF8_MA0652.1	7.89606	-	chr1	12675197	12676867	cc_2,other	gene	12627938	12677737	-	start	1705	PeakInsideFeature	NA	ENSG00000162496.4	DHRS3	any_internal	0.36863	0.35894	1	1	0.0365
chr1	12676651	12676665	IRF8_MA0652.1	2.07466	+	chr1	12675197	12676867	cc_2,other	gene	12627938	12677737	-	start	1705	PeakInsideFeature	NA	ENSG00000162496.4	DHRS3	any_internal	0.23726	0.18223	1	1	0.34833
chr1	12678018	12678032	IRF8_MA0652.1	3.6856	-	chr1	12677614	12680954	cc_2,other	gene	12678905	12679250	-	start	34	FeatureInsidePeak	NA	ENSG00000272482.1	RP11-474O21.5	any_promoter	0.28325	0.26002	1	1	0.11526
chr1	12708841	12708855	IRF8_MA0652.1	3.53475	+	chr1	12708635	12709244	cc_2,other	gene	12704565	12727097	+	start	4374	PeakInsideFeature	NA	ENSG00000204518.2	AADACL4	any_internal	0.02947	0.01551	0	0	0.48671
chr1	12814839	12814853	IRF8_MA0652.1	8.72985	-	chr1	12814685	12814930	cc_2	gene	12806162	12823847	+	center	197	PeakInsideFeature	NA	ENSG00000157330.5	C1orf158	any_internal	0.03191	0.01485	0	0	0.5848
chr1	12859050	12859064	IRF8_MA0652.1	2.06594	-	chr1	12858918	12859490	cc_2,other	gene	12851545	12856777	+	end	2427	Downstream	NA	ENSG00000116721.9	PRAMEF1	distal_enhancer	0.02135	0.01863	0	0	0.09996
chr1	13162240	13162254	IRF8_MA0652.1	5.22277	-	chr1	13162238	13162805	cc_2	gene	13162644	13165443	-	end	123	OverlapEnd	NA	ENSG00000229978.1	RP13-221M14.3	any_internal	0.02788	0.01217	0	0	0.58448
chr1	13199458	13199472	IRF8_MA0652.1	5.22277	+	chr1	13199255	13199602	cc_2	gene	13196269	13199067	+	end	361	Downstream	NA	ENSG00000224199.1	WI2-2994D6.1	distal_enhancer	0.02091	0.00942	0	0	0.48577
chr1	13216625	13216639	IRF8_MA0652.1	3.297	-	chr1	13216568	13216807	cc_2	gene	13216355	13219581	-	end	332	PeakInsideFeature	NA	ENSG00000229571.2	PRAMEF26	any_internal	0.02102	0.01299	0	0	0.32058
chr1	13868139	13868153	IRF8_MA0652.1	4.66106	+	chr1	13867535	13868300	cc_2	gene	13881495	13882189	+	start	13578	Upstream	NA	ENSG00000215909.3	RP4-597A16.3	distal_enhancer	0.04673	0.0212	0	0	0.70546
chr1	13911938	13911952	IRF8_MA0652.1	2.14115	-	chr1	13910146	13912305	cc_2,other	gene	13909959	13944452	+	start	1266	PeakInsideFeature	NA	ENSG00000162493.12	PDPN	any_internal	0.08131	0.02755	0	0	1.10296
chr1	13969373	13969387	IRF8_MA0652.1	4.25131	-	chr1	13968961	13969843	cc_2	gene	13983805	13986405	-	end	14403	Downstream	NA	ENSG00000237445.2	CTA-520D8.2	distal_enhancer	0.03694	0.02091	0	0	0.48423
chr1	14057385	14057399	IRF8_MA0652.1	7.65143	-	chr1	14056904	14058116	cc_2,other	gene	14026692	14151574	+	start	30818	PeakInsideFeature	NA	ENSG00000116731.18	PRDM2	any_internal	0.11037	0.0565	0	0	0.77472
chr1	14342517	14342531	IRF8_MA0652.1	2.63251	+	chr1	14342438	14342741	cc_2	NA	NA	NA	NA	NA	NA	NA	NA	NA	NA	NA	0.02456	0.01334	0	0	0.42648
chr1	14501592	14501606	IRF8_MA0652.1	5.09771	-	chr1	14501276	14502368	cc_2,other	gene	14548385	14549613	-	end	46563	Downstream	NA	ENSG00000231606.1	RP11-344F13.1	distal_enhancer	0.02307	0.02765	0	0	-0.14814
chr1	14502010	14502024	IRF8_MA0652.1	4.32225	+	chr1	14501276	14502368	cc_2,other	gene	14548385	14549613	-	end	46563	Downstream	NA	ENSG00000231606.1	RP11-344F13.1	distal_enhancer	0.01077	0.0141	0	0	-0.15161
chr1	14660469	14660483	IRF8_MA0652.1	4.2301	-	chr1	14660305	14661831	cc_2,other	gene	14675449	14677518	-	end	14381	Downstream	NA	ENSG00000234593.1	RP4-704D23.1	distal_enhancer	0.03651	0.06409	0	0	-0.57951
chr1	14660538	14660552	IRF8_MA0652.1	5.45329	-	chr1	14660305	14661831	cc_2,other	gene	14675449	14677518	-	end	14381	Downstream	NA	ENSG00000234593.1	RP4-704D23.1	distal_enhancer	0.03578	0.06268	0	0	-0.5739
chr1	14660940	14660954	IRF8_MA0652.1	4.2301	-	chr1	14660305	14661831	cc_2,other	gene	14675449	14677518	-	end	14381	Downstream	NA	ENSG00000234593.1	RP4-704D23.1	distal_enhancer	0.03155	0.02097	0	0	0.33668
chr1	14661011	14661025	IRF8_MA0652.1	8.66816	-	chr1	14660305	14661831	cc_2,other	gene	14675449	14677518	-	end	14381	Downstream	NA	ENSG00000234593.1	RP4-704D23.1	distal_enhancer	0.04087	0.02713	0	0	0.37412
chr1	14661083	14661097	IRF8_MA0652.1	4.2301	-	chr1	14660305	14661831	cc_2,other	gene	14675449	14677518	-	end	14381	Downstream	NA	ENSG00000234593.1	RP4-704D23.1	distal_enhancer	0.04723	0.03679	0	0	0.24634
chr1	14866867	14866881	IRF8_MA0652.1	4.37486	+	chr1	14866580	14867084	cc_2	NA	NA	NA	NA	NA	NA	NA	NA	NA	NA	NA	0.03122	0.02578	0	0	0.16443
chr1	14879935	14879949	IRF8_MA0652.1	5.31496	+	chr1	14878730	14881040	cc_2,other	gene	14925199	15444539	+	start	45314	Upstream	NA	ENSG00000189337.11	KAZN	distal_enhancer	0.07179	0.11173	0	0	-0.52462
chr1	14941150	14941164	IRF8_MA0652.1	4.30962	-	chr1	14940165	14941434	cc_2,other	gene	14925199	15444539	+	start	15600	PeakInsideFeature	NA	ENSG00000189337.11	KAZN	any_internal	0.01388	0.02184	0	0	-0.31039
chr1	14993128	14993142	IRF8_MA0652.1	2.48531	-	chr1	14992956	14993423	cc_2	gene	14925199	15444539	+	start	67990	PeakInsideFeature	NA	ENSG00000189337.11	KAZN	any_internal	0.01807	0.02029	0	0	-0.0833
chr1	15058616	15058630	IRF8_MA0652.1	2.04512	-	chr1	15058112	15060719	cc_2,other	gene	14925199	15444539	+	center	125454	PeakInsideFeature	NA	ENSG00000189337.11	KAZN	any_internal	0.14171	0.29622	0	1	-0.97066
chr1	15065296	15065310	IRF8_MA0652.1	4.55691	+	chr1	15064538	15065416	cc_2,other	gene	14925199	15444539	+	center	119892	PeakInsideFeature	NA	ENSG00000189337.11	KAZN	any_internal	0.02056	0.0381	0	0	-0.52632
chr1	15083851	15083865	IRF8_MA0652.1	2.56506	+	chr1	15081940	15083954	cc_2,other	gene	14925199	15444539	+	center	101922	PeakInsideFeature	NA	ENSG00000189337.11	KAZN	any_internal	0.03067	0.02066	0	0	0.32264
chr1	15153116	15153130	IRF8_MA0652.1	3.68309	-	chr1	15152417	15153133	cc_2	gene	14925199	15444539	+	center	32094	PeakInsideFeature	NA	ENSG00000189337.11	KAZN	any_internal	0.02556	0.02679	0	0	-0.03904
chr1	15162416	15162430	IRF8_MA0652.1	3.32301	+	chr1	15161917	15162979	cc_2,other	gene	14925199	15444539	+	center	22421	PeakInsideFeature	NA	ENSG00000189337.11	KAZN	any_internal	0.05428	0.03458	0	0	0.4497
chr1	15237771	15237785	IRF8_MA0652.1	2.86211	-	chr1	15236421	15238336	cc_2,other	gene	14925199	15444539	+	center	52509	PeakInsideFeature	NA	ENSG00000189337.11	KAZN	any_internal	0.14118	0.36912	0	1	-1.27532
chr1	15240637	15240651	IRF8_MA0652.1	2.74301	-	chr1	15240128	15240728	cc_2,other	gene	14925199	15444539	+	center	55559	PeakInsideFeature	NA	ENSG00000189337.11	KAZN	any_internal	0.06314	0.09805	0	0	-0.5095
chr1	15298758	15298772	IRF8_MA0652.1	5.09336	+	chr1	15297872	15298830	cc_2,other	gene	14925199	15444539	+	center	113482	PeakInsideFeature	NA	ENSG00000189337.11	KAZN	any_internal	0.05454	0.06291	0	0	-0.15495
chr1	15304413	15304427	IRF8_MA0652.1	2.82176	-	chr1	15303499	15304783	cc_2,other	gene	14925199	15444539	+	center	119272	PeakInsideFeature	NA	ENSG00000189337.11	KAZN	any_internal	0.06404	0.07721	0	0	-0.21171
chr1	15426899	15426913	IRF8_MA0652.1	4.42015	-	chr1	15426402	15427510	cc_2,other	gene	14925199	15444539	+	end	17583	PeakInsideFeature	NA	ENSG00000189337.11	KAZN	any_internal	0.04329	0.04434	0	0	-0.02401
chr1	15473565	15473579	IRF8_MA0652.1	6.59028	-	chr1	15473351	15473857	cc_2,other	gene	15479027	15546976	+	start	5423	Upstream	NA	ENSG00000171729.9	TMEM51	any_promoter	0.10357	0.0616	0	0	0.60304
chr1	15495532	15495546	IRF8_MA0652.1	3.04683	-	chr1	15494937	15495669	cc_2,other	gene	15490839	15497813	-	center	977	PeakInsideFeature	NA	ENSG00000204464.3	C1orf195	any_internal	0.0893	0.10709	0	0	-0.21889
chr1	15527374	15527388	IRF8_MA0652.1	5.48449	+	chr1	15526730	15527617	cc_2,other	gene	15518323	15519341	-	start	7832	Upstream	NA	ENSG00000215720.4	RP1-21O18.3	any_promoter	0.18721	0.32366	1	1	-0.73188
chr1	15533397	15533411	IRF8_MA0652.1	2.7436	+	chr1	15532979	15534253	cc_2,other	gene	15479027	15546976	+	end	13360	PeakInsideFeature	NA	ENSG00000171729.9	TMEM51	any_internal	0.15163	0.17131	0	1	-0.15723
chr1	15547872	15547886	IRF8_MA0652.1	6.26582	-	chr1	15547177	15547941	cc_2,other	gene	15479027	15546976	+	end	583	Downstream	NA	ENSG00000171729.9	TMEM51	distal_enhancer	0.0396	0.05965	0	0	-0.42279
chr1	15558282	15558296	IRF8_MA0652.1	5.81521	+	chr1	15557903	15558970	cc_2,other	gene	15479027	15546976	+	end	11460	Downstream	NA	ENSG00000171729.9	TMEM51	distal_enhancer	0.30363	0.07631	1	0	1.75619
chr1	15558360	15558374	IRF8_MA0652.1	8.72985	-	chr1	15557903	15558970	cc_2,other	gene	15479027	15546976	+	end	11460	Downstream	NA	ENSG00000171729.9	TMEM51	distal_enhancer	0.21405	0.06974	1	0	1.39016
chr1	15575600	15575614	IRF8_MA0652.1	3.2661	+	chr1	15575396	15575931	cc_2	gene	15573767	15726779	+	start	1896	PeakInsideFeature	NA	ENSG00000142621.15	FHAD1	any_internal	0.08487	0.04279	0	0	0.74668
chr1	15584689	15584703	IRF8_MA0652.1	8.72985	+	chr1	15584666	15585787	cc_2,other	gene	15573767	15726779	+	start	11459	PeakInsideFeature	NA	ENSG00000142621.15	FHAD1	any_internal	0.07387	0.03518	0	0	0.77435
chr1	15602110	15602124	IRF8_MA0652.1	5.22277	-	chr1	15601963	15602905	cc_2,other	gene	15573767	15726779	+	start	28667	PeakInsideFeature	NA	ENSG00000142621.15	FHAD1	any_internal	0.09187	0.03682	0	0	0.98642
chr1	15649870	15649884	IRF8_MA0652.1	5.82321	+	chr1	15649489	15650814	cc_2,other	gene	15573767	15726779	+	center	122	PeakInsideFeature	NA	ENSG00000142621.15	FHAD1	any_internal	0.02996	0.03521	0	0	-0.14616
chr1	15682783	15682797	IRF8_MA0652.1	5.18484	-	chr1	15681938	15683756	cc_2,other	gene	15573767	15726779	+	center	32574	PeakInsideFeature	NA	ENSG00000142621.15	FHAD1	any_internal	0.12111	0.16743	0	1	-0.41136
chr1	15711026	15711040	IRF8_MA0652.1	4.90831	+	chr1	15710421	15711460	cc_2,other	gene	15573767	15726779	+	end	15839	PeakInsideFeature	NA	ENSG00000142621.15	FHAD1	any_internal	0.42645	0.68593	1	1	-0.66188
chr1	15713221	15713235	IRF8_MA0652.1	3.70173	+	chr1	15712628	15713290	cc_2	gene	15573767	15726779	+	end	13820	PeakInsideFeature	NA	ENSG00000142621.15	FHAD1	any_internal	0.06963	0.04683	0	0	0.42747
chr1	15757923	15757937	IRF8_MA0652.1	4.96703	-	chr1	15757394	15758349	cc_2,other	gene	15764934	15775737	+	start	7063	Upstream	NA	ENSG00000162438.7	CTRC	any_promoter	0.1876	0.1415	1	0	0.3637
chr1	15829184	15829198	IRF8_MA0652.1	2.05019	+	chr1	15829051	15829481	cc_2	gene	15817326	15853029	-	center	5911	PeakInsideFeature	NA	ENSG00000132906.13	CASP9	any_internal	0.02538	0.02222	0	0	0.10587
chr1	15852337	15852351	IRF8_MA0652.1	2.26315	+	chr1	15850360	15852379	cc_2,other	gene	15853307	15918874	+	start	1938	Upstream	NA	ENSG00000116138.8	DNAJC16	any_promoter	0.19483	0.17759	1	1	0.12111
chr1	15906262	15906276	IRF8_MA0652.1	4.77224	+	chr1	15905460	15906578	cc_2,other	gene	15898847	15911605	-	center	793	PeakInsideFeature	NA	ENSG00000116771.5	AGMAT	any_internal	0.1104	0.17276	0	1	-0.56645
chr1	15921761	15921775	IRF8_MA0652.1	3.27042	-	chr1	15921502	15922123	cc_2,other	gene	15931076	15931538	+	start	9264	Upstream	NA	ENSG00000235084.2	CHCHD2P6	any_promoter	0.10803	0.10882	0	0	-0.00892
chr1	15930030	15930044	IRF8_MA0652.1	3.65523	+	chr1	15929206	15930890	cc_2,other	gene	15912630	15930121	-	start	73	OverlapStart	NA	ENSG00000237301.1	RP4-680D5.2	any_promoter	0.4118	0.42124	1	1	-0.03125
chr1	15943440	15943454	IRF8_MA0652.1	2.86372	-	chr1	15943157	15945394	cc_2,other	gene	15943994	15995539	+	start	281	OverlapStart	NA	ENSG00000197312.7	DDI2	any_promoter	0.35691	0.19988	1	1	0.77947
chr1	15954348	15954362	IRF8_MA0652.1	8.0853	+	chr1	15954032	15954469	cc_2	gene	15943994	15995539	+	start	10256	PeakInsideFeature	NA	ENSG00000197312.7	DDI2	any_internal	0.06374	0.03532	0	0	0.60455
chr1	16007022	16007036	IRF8_MA0652.1	2.22784	+	chr1	16006550	16008110	cc_2,other	gene	16010826	16061264	+	start	3496	Upstream	NA	ENSG00000116786.7	PLEKHM2	any_promoter	0.03839	0.02447	0	0	0.39853
chr1	16062226	16062240	IRF8_MA0652.1	4.24629	+	chr1	16061888	16063739	cc_2,other	gene	16062899	16067891	+	start	86	OverlapStart	NA	ENSG00000162461.7	SLC25A34	any_promoter	0.03501	0.0565	0	0	-0.48112
chr1	16083094	16083108	IRF8_MA0652.1	2.39473	-	chr1	16082792	16083804	cc_2,other	gene	16083101	16113089	+	start	197	OverlapStart	NA	ENSG00000162458.8	FBLIM1	any_promoter	0.04693	0.04841	0	0	-0.03189
chr1	16159763	16159777	IRF8_MA0652.1	2.24254	+	chr1	16159720	16160184	cc_2,other	gene	16160559	16174642	-	end	607	Downstream	NA	ENSG00000179743.2	RP11-169K16.9	distal_enhancer	0.20527	0.17234	1	1	0.22879
chr1	16161222	16161236	IRF8_MA0652.1	2.4217	-	chr1	16160763	16164221	cc_2,other	gene	16160559	16174642	-	end	1933	PeakInsideFeature	NA	ENSG00000179743.2	RP11-169K16.9	any_internal	0.44003	0.41991	1	1	0.06462
chr1	16162217	16162231	IRF8_MA0652.1	2.12694	-	chr1	16160763	16164221	cc_2,other	gene	16160559	16174642	-	end	1933	PeakInsideFeature	NA	ENSG00000179743.2	RP11-169K16.9	any_internal	0.40144	0.46268	1	1	-0.19605
chr1	16175692	16175706	IRF8_MA0652.1	3.66158	+	chr1	16173350	16176811	cc_2,other	gene	16160559	16174642	-	start	438	OverlapStart	NA	ENSG00000179743.2	RP11-169K16.9	any_promoter	0.10151	0.12272	0	0	-0.23339
chr1	16212876	16212890	IRF8_MA0652.1	2.715	+	chr1	16212165	16213940	cc_2,other	gene	16174358	16266955	+	center	7604	PeakInsideFeature	NA	ENSG00000065526.6	SPEN	any_internal	0.37139	0.60874	1	1	-0.68486
chr1	16223881	16223895	IRF8_MA0652.1	2.82176	-	chr1	16223269	16224632	cc_2,other	gene	16174358	16266955	+	center	3294	PeakInsideFeature	NA	ENSG00000065526.6	SPEN	any_internal	0.13553	0.248	0	1	-0.78785
chr1	16242619	16242633	IRF8_MA0652.1	5.81511	+	chr1	16242605	16244090	cc_2,other	gene	16174358	16266955	+	center	22691	PeakInsideFeature	NA	ENSG00000065526.6	SPEN	any_internal	0.05964	0.02368	0	0	0.87738
chr1	16250979	16250993	IRF8_MA0652.1	8.81251	-	chr1	16250974	16251928	cc_2,other	gene	16244192	16244403	-	start	7048	Upstream	NA	ENSG00000270620.1	RP1-134O19.3	any_promoter	0.02247	0.02882	0	0	-0.20425
chr1	16266177	16266191	IRF8_MA0652.1	2.62273	-	chr1	16265682	16266221	cc_2,other	gene	16174358	16266955	+	end	1004	PeakInsideFeature	NA	ENSG00000065526.6	SPEN	any_internal	0.04622	0.07916	0	0	-0.58774
chr1	16340744	16340758	IRF8_MA0652.1	3.36046	+	chr1	16340519	16341862	cc_2,other	gene	16345369	16360545	+	start	4179	Upstream	NA	ENSG00000186510.7	CLCNKA	any_promoter	0.04899	0.04822	0	0	0.01636
chr1	16359291	16359305	IRF8_MA0652.1	2.93327	-	chr1	16358918	16359878	cc_2,other	gene	16345369	16360545	+	end	1147	PeakInsideFeature	NA	ENSG00000186510.7	CLCNKA	any_internal	0.04139	0.0621	0	0	-0.42368
chr1	16431799	16431813	IRF8_MA0652.1	3.45657	+	chr1	16431388	16432028	cc_2	gene	16450831	16482582	-	end	19123	Downstream	NA	ENSG00000142627.9	EPHA2	distal_enhancer	0.01432	0.01194	0	0	0.10599
chr1	16473046	16473060	IRF8_MA0652.1	6.33832	+	chr1	16471398	16473733	cc_2,other	gene	16481705	16483824	+	start	9140	Upstream	NA	ENSG00000227959.1	RP11-276H7.2	any_promoter	0.28085	0.42766	1	1	-0.57449
chr1	16543492	16543506	IRF8_MA0652.1	3.76323	+	chr1	16542483	16544804	cc_2,other	gene	16524348	16539104	-	start	4539	Upstream	NA	ENSG00000142632.12	ARHGEF19	any_promoter	0.09621	0.07783	0	0	0.25007
chr1	16543628	16543642	IRF8_MA0652.1	3.90876	+	chr1	16542483	16544804	cc_2,other	gene	16524348	16539104	-	start	4539	Upstream	NA	ENSG00000142632.12	ARHGEF19	any_promoter	0.18776	0.13941	1	0	0.3837
chr1	16575740	16575754	IRF8_MA0652.1	3.42067	-	chr1	16574667	16575955	cc_2,other	gene	16567707	16567893	-	start	7418	Upstream	NA	ENSG00000233929.1	MT1XP1	any_promoter	0.07848	0.11704	0	0	-0.47968
chr1	16605290	16605304	IRF8_MA0652.1	2.82176	-	chr1	16605132	16605623	cc_2,other	gene	16573333	16678949	-	center	20764	PeakInsideFeature	NA	ENSG00000037637.6	FBXO42	any_internal	0.01772	0.0228	0	0	-0.1856
chr1	16620256	16620270	IRF8_MA0652.1	2.07971	+	chr1	16619816	16620625	cc_2,other	gene	16573333	16678949	-	center	5921	PeakInsideFeature	NA	ENSG00000037637.6	FBXO42	any_internal	0.19707	0.07773	1	0	1.15715
chr1	16694419	16694433	IRF8_MA0652.1	3.66052	+	chr1	16692773	16694892	cc_2,other	gene	16679069	16724640	+	center	8022	PeakInsideFeature	NA	ENSG00000055070.12	SZRD1	any_internal	0.43561	0.36875	1	1	0.22935
chr1	16713914	16713928	IRF8_MA0652.1	9.4807	+	chr1	16712629	16714319	cc_2,other	gene	16713611	16763919	-	end	137	OverlapEnd	NA	ENSG00000187144.7	SPATA21	any_internal	0.14103	0.07441	0	0	0.77489
chr1	16747393	16747407	IRF8_MA0652.1	10.21624	+	chr1	16747049	16748069	cc_2,other	gene	16713611	16763919	-	center	8794	PeakInsideFeature	NA	ENSG00000187144.7	SPATA21	any_internal	0.20521	0.07869	1	0	1.19623
chr1	16789001	16789015	IRF8_MA0652.1	5.05883	+	chr1	16787981	16789126	cc_2,other	gene	16787442	16794976	+	start	1111	PeakInsideFeature	NA	ENSG00000226029.1	RP4-798A10.2	any_internal	0.04019	0.04229	0	0	-0.05006
chr1	16825245	16825259	IRF8_MA0652.1	3.22	+	chr1	16825004	16826558	cc_2,other	gene	16793930	16825752	-	start	29	OverlapStart	NA	ENSG00000080947.10	CROCCP3	any_promoter	0.17397	0.17353	1	1	0.00329
chr1	16881175	16881189	IRF8_MA0652.1	4.2687	-	chr1	16881134	16881485	cc_2,other	gene	16875145	16879026	-	start	2283	Upstream	NA	ENSG00000225710.1	RP5-875O13.6	any_promoter	0.02062	0.02635	0	0	-0.19359
chr1	16892475	16892489	IRF8_MA0652.1	2.67033	+	chr1	16891461	16894162	cc_2,other	gene	16888813	16940057	-	end	3998	PeakInsideFeature	NA	ENSG00000219481.6	NBPF1	any_internal	0.094	0.09013	0	0	0.05015
chr1	16892740	16892754	IRF8_MA0652.1	3.38578	+	chr1	16891461	16894162	cc_2,other	gene	16888813	16940057	-	end	3998	PeakInsideFeature	NA	ENSG00000219481.6	NBPF1	any_internal	0.13873	0.11203	0	0	0.26704
chr1	16894021	16894035	IRF8_MA0652.1	2.67033	+	chr1	16891461	16894162	cc_2,other	gene	16888813	16940057	-	end	3998	PeakInsideFeature	NA	ENSG00000219481.6	NBPF1	any_internal	0.07298	0.04601	0	0	0.49884
chr1	16918559	16918573	IRF8_MA0652.1	3.75968	+	chr1	16918245	16919074	cc_2,other	gene	16888813	16940057	-	center	4224	PeakInsideFeature	NA	ENSG00000219481.6	NBPF1	any_internal	0.13332	0.09236	0	0	0.4509
chr1	17066131	17066145	IRF8_MA0652.1	2.85525	-	chr1	17066128	17068321	cc_2,other	gene	17067010	17067174	+	start	214	FeatureInsidePeak	NA	ENSG00000207389.1	RNU1-4	any_promoter	0.06573	0.06608	0	0	-0.00593
chr1	17107901	17107915	IRF8_MA0652.1	5.81521	+	chr1	17106773	17108618	cc_2,other	gene	17066767	17299474	+	start	40928	PeakInsideFeature	NA	ENSG00000058453.12	CROCC	any_internal	0.0738	0.0498	0	0	0.4302
chr1	17122908	17122922	IRF8_MA0652.1	2.92291	-	chr1	17122636	17124850	cc_2,other	gene	17066767	17299474	+	start	56976	PeakInsideFeature	NA	ENSG00000058453.12	CROCC	any_internal	0.07525	0.04504	0	0	0.5555
chr1	17205269	17205283	IRF8_MA0652.1	5.22647	-	chr1	17205170	17205423	cc_2	gene	17066767	17299474	+	center	22176	PeakInsideFeature	NA	ENSG00000058453.12	CROCC	any_internal	0.04348	0.03343	0	0	0.25176
chr1	17216433	17216447	IRF8_MA0652.1	2.69523	+	chr1	17215239	17216516	cc_2,other	gene	17215032	17216144	-	start	267	OverlapStart	NA	ENSG00000238142.1	RP11-108M9.4	any_promoter	0.06143	0.09536	0	0	-0.50628
chr1	17241028	17241042	IRF8_MA0652.1	3.72699	-	chr1	17238195	17241311	cc_2,other	gene	17230833	17231271	-	start	8482	Upstream	NA	ENSG00000272426.1	RP11-108M9.6	any_promoter	0.82294	0.62492	1	1	0.38669
chr1	17292845	17292859	IRF8_MA0652.1	3.96331	-	chr1	17292827	17293207	cc_2	gene	17066767	17299474	+	end	6457	PeakInsideFeature	NA	ENSG00000058453.12	CROCC	any_internal	0.04734	0.0517	0	0	-0.09146
chr1	17372574	17372588	IRF8_MA0652.1	2.56225	+	chr1	17371625	17373099	cc_2,other	gene	17345216	17380665	-	start	8303	PeakInsideFeature	NA	ENSG00000117118.5	SDHB	any_internal	0.04089	0.03582	0	0	0.12699
chr1	17372627	17372641	IRF8_MA0652.1	4.92019	+	chr1	17371625	17373099	cc_2,other	gene	17345216	17380665	-	start	8303	PeakInsideFeature	NA	ENSG00000117118.5	SDHB	any_internal	0.0211	0.02139	0	0	-0.01032
chr1	17380647	17380661	IRF8_MA0652.1	2.11142	-	chr1	17379756	17381400	cc_2,other	gene	17345216	17380665	-	start	87	OverlapStart	NA	ENSG00000117118.5	SDHB	any_promoter	1.16653	1.16333	1	1	0.0039
chr1	17435472	17435486	IRF8_MA0652.1	3.06464	-	chr1	17435319	17435607	cc_2	gene	17393255	17445948	-	start	10485	PeakInsideFeature	NA	ENSG00000117115.8	PADI2	any_internal	0.05052	0.03435	0	0	0.38018
chr1	17468305	17468319	IRF8_MA0652.1	3.0446	-	chr1	17467670	17468737	cc_2,other	gene	17484691	17484779	+	start	16488	Upstream	NA	ENSG00000252180.1	Y_RNA	distal_enhancer	0.10017	0.03725	0	0	1.0793
chr1	17482946	17482960	IRF8_MA0652.1	7.76116	-	chr1	17482495	17483024	cc_2,other	gene	17484691	17484779	+	start	1932	Upstream	NA	ENSG00000252180.1	Y_RNA	any_promoter	0.02661	0.02602	0	0	0.01867
chr1	17518935	17518949	IRF8_MA0652.1	5.78818	+	chr1	17518499	17520201	cc_2,other	gene	17516277	17524112	+	center	844	PeakInsideFeature	NA	ENSG00000204362.5	RP11-380J14.1	any_internal	0.15691	0.20964	0	1	-0.37771
chr1	17571805	17571819	IRF8_MA0652.1	3.04071	-	chr1	17571751	17573088	cc_2,other	gene	17575592	17610728	+	start	3173	Upstream	NA	ENSG00000142619.4	PADI3	any_promoter	0.07625	0.06052	0	0	0.25956
chr1	17608960	17608974	IRF8_MA0652.1	2.57365	-	chr1	17608273	17609012	cc_2,other	gene	17575592	17610728	+	end	2086	PeakInsideFeature	NA	ENSG00000142619.4	PADI3	any_internal	0.0309	0.02382	0	0	0.21942
chr1	17692175	17692189	IRF8_MA0652.1	2.56079	+	chr1	17691698	17692362	cc_2,other	gene	17698690	17728195	+	start	6660	Upstream	NA	ENSG00000256049.2	PADI6	any_promoter	0.03132	0.02144	0	0	0.31339
chr1	17758563	17758577	IRF8_MA0652.1	2.82176	+	chr1	17757957	17759123	cc_2,other	gene	17733255	17766220	-	start	7680	PeakInsideFeature	NA	ENSG00000179051.9	RCC2	any_internal	0.09442	0.02758	0	0	1.27878
chr1	17766198	17766212	IRF8_MA0652.1	2.73202	+	chr1	17763866	17766681	cc_2,other	gene	17733255	17766220	-	start	947	OverlapStart	NA	ENSG00000179051.9	RCC2	any_promoter	0.34138	0.24853	1	1	0.42943
chr1	17828691	17828705	IRF8_MA0652.1	4.66106	-	chr1	17828502	17829790	cc_2,other	gene	17866329	18024369	+	start	37183	Upstream	NA	ENSG00000074964.12	ARHGEF10L	distal_enhancer	0.02896	0.07115	0	0	-0.90655
chr1	17914376	17914390	IRF8_MA0652.1	3.04893	-	chr1	17914125	17915354	cc_2,other	gene	17866329	18024369	+	center	30610	PeakInsideFeature	NA	ENSG00000074964.12	ARHGEF10L	any_internal	0.05041	0.08158	0	0	-0.53332
chr1	17935193	17935207	IRF8_MA0652.1	2.14132	-	chr1	17935043	17935313	cc_2	gene	17866329	18024369	+	center	10171	PeakInsideFeature	NA	ENSG00000074964.12	ARHGEF10L	any_internal	0.06415	0.05785	0	0	0.11327
chr1	17956715	17956729	IRF8_MA0652.1	2.97306	+	chr1	17956043	17957218	cc_2,other	gene	17866329	18024369	+	center	11281	PeakInsideFeature	NA	ENSG00000074964.12	ARHGEF10L	any_internal	0.33529	0.12577	1	0	1.28951
chr1	18367838	18367852	IRF8_MA0652.1	2.76728	-	chr1	18367361	18368041	cc_2,other	gene	18392150	18400906	+	start	24449	Upstream	NA	ENSG00000261781.1	RP11-174G17.2	distal_enhancer	0.14967	0.08785	0	0	0.65723
chr1	18436705	18436719	IRF8_MA0652.1	2.19341	+	chr1	18436417	18437831	cc_2,other	gene	18434239	18704977	+	start	2885	PeakInsideFeature	NA	ENSG00000117154.7	IGSF21	any_internal	0.04213	0.03209	0	0	0.25754
chr1	18444669	18444683	IRF8_MA0652.1	2.37012	-	chr1	18444403	18445404	cc_2,other	gene	18434239	18704977	+	start	10664	PeakInsideFeature	NA	ENSG00000117154.7	IGSF21	any_internal	0.13202	0.06854	0	0	0.78478
chr1	18504834	18504848	IRF8_MA0652.1	3.37909	+	chr1	18504433	18504997	cc_2	gene	18493422	18505840	-	start	1125	PeakInsideFeature	NA	ENSG00000230035.2	RP11-174G17	any_internal	0.08496	0.03432	0	0	0.95959
chr1	18527333	18527347	IRF8_MA0652.1	3.57961	-	chr1	18527168	18527820	cc_2,other	gene	18434239	18704977	+	center	42114	PeakInsideFeature	NA	ENSG00000117154.7	IGSF21	any_internal	0.0297	0.02648	0	0	0.0981
chr1	18541227	18541241	IRF8_MA0652.1	4.18061	-	chr1	18541046	18541359	cc_2	gene	18434239	18704977	+	center	28406	PeakInsideFeature	NA	ENSG00000117154.7	IGSF21	any_internal	0.04871	0.01131	0	0	1.15223
chr1	18610223	18610237	IRF8_MA0652.1	2.40123	+	chr1	18609844	18612226	cc_2,other	gene	18434239	18704977	+	center	41427	PeakInsideFeature	NA	ENSG00000117154.7	IGSF21	any_internal	0.01718	0.01334	0	0	0.16055
chr1	18646433	18646447	IRF8_MA0652.1	5.64928	-	chr1	18646433	18647097	other	gene	18434239	18704977	+	end	58212	PeakInsideFeature	NA	ENSG00000117154.7	IGSF21	any_internal	0.01803	0.02186	0	0	-0.14097
chr1	19190095	19190109	IRF8_MA0652.1	3.01704	-	chr1	19190012	19190427	cc_2,other	gene	19166092	19186176	-	start	4043	Upstream	NA	ENSG00000179002.5	TAS1R2	any_promoter	0.03474	0.02746	0	0	0.20883
chr1	19229240	19229254	IRF8_MA0652.1	2.45744	+	chr1	19228442	19229776	cc_2,other	gene	19197925	19229275	-	start	166	OverlapStart	NA	ENSG00000159423.12	ALDH4A1	any_promoter	0.55409	0.54931	1	1	0.01208
chr1	19278700	19278714	IRF8_MA0652.1	3.38578	-	chr1	19277992	19278789	cc_2	gene	19230774	19283180	-	start	4790	PeakInsideFeature	NA	ENSG00000169991.6	IFFO2	any_internal	0.32888	0.19108	1	1	0.72689
chr1	19299237	19299251	IRF8_MA0652.1	3.79348	+	chr1	19298656	19299913	cc_2,other	gene	19230774	19283180	-	start	16104	Upstream	NA	ENSG00000169991.6	IFFO2	distal_enhancer	0.04162	0.03627	0	0	0.13265
chr1	19406386	19406400	IRF8_MA0652.1	2.24283	+	chr1	19405853	19408506	cc_2,other	gene	19398603	19402005	-	start	5174	Upstream	NA	ENSG00000272084.1	RP5-1126H10.2	any_promoter	0.11502	0.2528	0	1	-1.01856
chr1	19407475	19407489	IRF8_MA0652.1	2.55753	+	chr1	19405853	19408506	cc_2,other	gene	19398603	19402005	-	start	5174	Upstream	NA	ENSG00000272084.1	RP5-1126H10.2	any_promoter	0.03716	0.07814	0	0	-0.78749
chr1	19455776	19455790	IRF8_MA0652.1	8.75946	+	chr1	19455342	19456177	cc_2,other	gene	19400999	19536770	-	center	13125	PeakInsideFeature	NA	ENSG00000127481.10	UBR4	any_internal	0.08411	0.05547	0	0	0.46794
chr1	19489810	19489824	IRF8_MA0652.1	3.3593	-	chr1	19489657	19490099	other	gene	19400999	19536770	-	center	20994	PeakInsideFeature	NA	ENSG00000127481.10	UBR4	any_internal	0.01943	0.01712	0	0	0.08876
chr1	19492720	19492734	IRF8_MA0652.1	7.51411	+	chr1	19492136	19492886	cc_2,other	gene	19400999	19536770	-	center	23627	PeakInsideFeature	NA	ENSG00000127481.10	UBR4	any_internal	0.06746	0.04737	0	0	0.38009
chr1	19506251	19506265	IRF8_MA0652.1	3.4681	-	chr1	19506111	19506729	cc_2,other	gene	19400999	19536770	-	start	30350	PeakInsideFeature	NA	ENSG00000127481.10	UBR4	any_internal	0.06364	0.07039	0	0	-0.1129
chr1	19559298	19559312	IRF8_MA0652.1	3.83869	+	chr1	19558790	19559435	cc_2,other	gene	19542157	19578046	-	center	989	PeakInsideFeature	NA	ENSG00000127463.9	EMC1	any_internal	0.02923	0.02913	0	0	0.00298
chr1	19664959	19664973	IRF8_MA0652.1	2.32827	+	chr1	19664480	19665538	cc_2,other	gene	19665266	19812066	-	end	257	OverlapEnd	NA	ENSG00000077549.13	CAPZB	any_internal	0.16827	0.11429	1	0	0.48968
chr1	19671309	19671323	IRF8_MA0652.1	2.53219	+	chr1	19670889	19671424	cc_2,other	gene	19665266	19812066	-	end	5890	PeakInsideFeature	NA	ENSG00000077549.13	CAPZB	any_internal	0.04441	0.04336	0	0	0.02398
chr1	19674317	19674331	IRF8_MA0652.1	5.82125	+	chr1	19674106	19674724	cc_2,other	gene	19665266	19812066	-	end	9149	PeakInsideFeature	NA	ENSG00000077549.13	CAPZB	any_internal	0.02599	0.02218	0	0	0.12683
chr1	19717729	19717743	IRF8_MA0652.1	3.08221	+	chr1	19717080	19718587	cc_2,other	gene	19665266	19812066	-	center	20833	PeakInsideFeature	NA	ENSG00000077549.13	CAPZB	any_internal	0.18155	0.06713	1	0	1.21669
chr1	19724612	19724626	IRF8_MA0652.1	2.58207	+	chr1	19724605	19725446	cc_2,other	gene	19665266	19812066	-	center	13641	PeakInsideFeature	NA	ENSG00000077549.13	CAPZB	any_internal	0.02828	0.02077	0	0	0.24794
chr1	19761877	19761891	IRF8_MA0652.1	2.09322	-	chr1	19761589	19762353	cc_2,other	gene	19665266	19812066	-	center	23305	PeakInsideFeature	NA	ENSG00000077549.13	CAPZB	any_internal	0.17376	0.09088	1	0	0.80929
chr1	19762160	19762174	IRF8_MA0652.1	3.64047	-	chr1	19761589	19762353	cc_2,other	gene	19665266	19812066	-	center	23305	PeakInsideFeature	NA	ENSG00000077549.13	CAPZB	any_internal	0.03537	0.02276	0	0	0.37845
chr1	19766369	19766383	IRF8_MA0652.1	2.25157	-	chr1	19765906	19766560	cc_2,other	gene	19665266	19812066	-	center	27567	PeakInsideFeature	NA	ENSG00000077549.13	CAPZB	any_internal	0.02554	0.02256	0	0	0.09926
chr1	19792845	19792859	IRF8_MA0652.1	6.60056	+	chr1	19792651	19793080	other	gene	19665266	19812066	-	start	19201	PeakInsideFeature	NA	ENSG00000077549.13	CAPZB	any_internal	0.04469	0.11501	0	0	-1.06987
chr1	19860494	19860508	IRF8_MA0652.1	2.25995	-	chr1	19860041	19860710	cc_2,other	gene	19858663	19858768	-	start	1607	Upstream	NA	ENSG00000239027.1	snoU13	any_promoter	0.03987	0.02459	0	0	0.43113
chr1	19923084	19923098	IRF8_MA0652.1	3.65261	-	chr1	19922649	19924360	cc_2,other	gene	19923476	19956314	+	start	28	OverlapStart	NA	ENSG00000173436.9	MINOS1	any_promoter	0.1214	0.14699	0	0	-0.24111
chr1	19933612	19933626	IRF8_MA0652.1	2.26005	-	chr1	19933099	19933866	cc_2	gene	19934607	19935062	+	start	1125	Upstream	NA	ENSG00000226396.1	RPS14P3	any_promoter	0.01674	0.00974	0	0	0.31174
chr1	19936740	19936754	IRF8_MA0652.1	2.37993	+	chr1	19936439	19937019	cc_2	gene	19923476	19956314	+	center	3166	PeakInsideFeature	NA	ENSG00000173436.9	MINOS1	any_internal	0.0246	0.01181	0	0	0.4971
chr1	19943068	19943082	IRF8_MA0652.1	4.91377	-	chr1	19942937	19943343	cc_2	gene	19923476	19956314	+	center	3245	PeakInsideFeature	NA	ENSG00000173436.9	MINOS1	any_internal	0.01414	0.01414	0	0	0.0
chr1	19970196	19970210	IRF8_MA0652.1	3.07116	+	chr1	19969625	19971776	cc_2,other	gene	19967047	19984945	+	start	3653	PeakInsideFeature	NA	ENSG00000158747.9	NBL1	any_internal	0.13691	0.10463	0	0	0.33401
chr1	20003068	20003082	IRF8_MA0652.1	3.4613	-	chr1	20002797	20003491	cc_2,other	gene	19991779	20006055	+	end	2911	PeakInsideFeature	NA	ENSG00000158748.3	HTR6	any_internal	0.19667	0.21107	1	1	-0.09313
chr1	20037865	20037879	IRF8_MA0652.1	2.89333	-	chr1	20037341	20038224	cc_2,other	gene	20008705	20126438	-	end	29077	PeakInsideFeature	NA	ENSG00000162542.9	TMCO4	any_internal	0.05978	0.17756	0	1	-1.31599
chr1	20064550	20064564	IRF8_MA0652.1	4.92019	+	chr1	20063818	20065164	cc_2,other	gene	20008705	20126438	-	center	3080	PeakInsideFeature	NA	ENSG00000162542.9	TMCO4	any_internal	0.12177	0.28228	0	1	-1.09623
chr1	20084649	20084663	IRF8_MA0652.1	5.65258	-	chr1	20084416	20085940	cc_2,other	gene	20008705	20126438	-	center	17607	PeakInsideFeature	NA	ENSG00000162542.9	TMCO4	any_internal	0.03325	0.06693	0	0	-0.7147
chr1	20091904	20091918	IRF8_MA0652.1	3.39274	-	chr1	20091288	20092775	cc_2,other	gene	20008705	20126438	-	center	24460	PeakInsideFeature	NA	ENSG00000162542.9	TMCO4	any_internal	0.0429	0.05463	0	0	-0.24931
chr1	20092118	20092132	IRF8_MA0652.1	5.18399	-	chr1	20091288	20092775	cc_2,other	gene	20008705	20126438	-	center	24460	PeakInsideFeature	NA	ENSG00000162542.9	TMCO4	any_internal	0.07041	0.15432	0	0	-0.95274
chr1	20126934	20126948	IRF8_MA0652.1	3.31273	-	chr1	20125143	20128170	cc_2,other	gene	20008705	20126438	-	start	218	OverlapStart	NA	ENSG00000162542.9	TMCO4	any_promoter	0.3381	0.25029	1	1	0.4068
chr1	20139389	20139403	IRF8_MA0652.1	2.75433	+	chr1	20139131	20139778	other	gene	20140859	20145995	+	start	1405	Upstream	NA	ENSG00000235434.1	RP11-91K11.2	any_promoter	0.02195	0.04571	0	0	-0.65651
chr1	20150650	20150664	IRF8_MA0652.1	4.33657	+	chr1	20150448	20152329	cc_2,other	gene	20140522	20141771	-	start	9617	Upstream	NA	ENSG00000178828.5	RNF186	any_promoter	0.08718	0.23286	0	1	-1.2439
chr1	20187365	20187379	IRF8_MA0652.1	3.67464	-	chr1	20186860	20188202	cc_2,other	gene	20209005	20239438	+	start	21474	Upstream	NA	ENSG00000169914.5	OTUD3	distal_enhancer	0.02551	0.01539	0	0	0.36948
chr1	20209459	20209473	IRF8_MA0652.1	3.3035	+	chr1	20208563	20209584	cc_2,other	gene	20209005	20239438	+	start	68	OverlapStart	NA	ENSG00000169914.5	OTUD3	any_promoter	0.15618	0.11995	0	0	0.33367
chr1	20294634	20294648	IRF8_MA0652.1	4.85435	-	chr1	20294342	20294758	other	gene	20297461	20297760	+	start	2911	Upstream	NA	ENSG00000242688.2	RN7SL304P	any_promoter	0.01437	0.0176	0	0	-0.13223
chr1	20304362	20304376	IRF8_MA0652.1	2.62742	-	chr1	20304350	20304595	cc_2	gene	20301924	20306932	-	center	44	PeakInsideFeature	NA	ENSG00000188257.6	PLA2G2A	any_internal	0.02316	0.01392	0	0	0.35423
chr1	20428101	20428115	IRF8_MA0652.1	3.58524	+	chr1	20427259	20428426	cc_2,other	gene	20354671	20417683	+	end	10159	Downstream	NA	ENSG00000127472.6	PLA2G5	distal_enhancer	0.03435	0.01726	0	0	0.55355
chr1	20436147	20436161	IRF8_MA0652.1	11.47152	-	chr1	20435754	20436293	cc_2	gene	20438431	20446050	-	end	2408	Downstream	NA	ENSG00000117215.10	PLA2G2D	distal_enhancer	0.03357	0.01938	0	0	0.45105
chr1	20481258	20481272	IRF8_MA0652.1	6.26582	+	chr1	20478462	20481406	cc_2,other	gene	20480830	20487061	+	start	896	OverlapStart	NA	ENSG00000227066.1	RP3-340N1.2	any_promoter	0.10577	0.05879	0	0	0.67966
chr1	20538612	20538626	IRF8_MA0652.1	7.91066	+	chr1	20537280	20540062	cc_2,other	gene	20512577	20522541	+	end	16130	Downstream	NA	ENSG00000162543.5	UBXN10	distal_enhancer	0.06257	0.12795	0	0	-0.84701
chr1	20575638	20575652	IRF8_MA0652.1	4.1936	-	chr1	20575310	20575904	cc_2,other	gene	20569587	20571148	+	end	4459	Downstream	NA	ENSG00000228105.1	RP3-340N1.6	distal_enhancer	0.07249	0.14167	0	0	-0.81051
chr1	20582231	20582245	IRF8_MA0652.1	5.19431	-	chr1	20581952	20582675	cc_2,other	gene	20569587	20571148	+	end	11165	Downstream	NA	ENSG00000228105.1	RP3-340N1.6	distal_enhancer	0.09103	0.09026	0	0	0.01011
chr1	20648847	20648861	IRF8_MA0652.1	5.30267	+	chr1	20648444	20648965	cc_2	gene	20620703	20649680	-	start	976	PeakInsideFeature	NA	ENSG00000226664.1	RP4-745E8.2	any_promoter	0.0427	0.01892	0	0	0.69821
chr1	20685660	20685674	IRF8_MA0652.1	4.3659	-	chr1	20684952	20686509	cc_2,other	gene	20687071	20757727	-	end	1341	Downstream	NA	ENSG00000236963.1	RP4-749H3.1	distal_enhancer	0.04448	0.06607	0	0	-0.42073
chr1	20686200	20686214	IRF8_MA0652.1	6.38359	-	chr1	20684952	20686509	cc_2,other	gene	20687071	20757727	-	end	1341	Downstream	NA	ENSG00000236963.1	RP4-749H3.1	distal_enhancer	0.03642	0.05332	0	0	-0.38228
chr1	20834665	20834679	IRF8_MA0652.1	2.4487	+	chr1	20833606	20835174	cc_2,other	gene	20825942	20834654	-	start	264	OverlapStart	NA	ENSG00000090432.5	MUL1	any_promoter	0.34052	0.37684	1	1	-0.13874
chr1	20834994	20835008	IRF8_MA0652.1	2.51708	-	chr1	20833606	20835174	cc_2,other	gene	20825942	20834654	-	start	264	OverlapStart	NA	ENSG00000090432.5	MUL1	any_promoter	0.04137	0.0308	0	0	0.27627
chr1	20835333	20835347	IRF8_MA0652.1	2.5688	+	chr1	20835275	20835675	other	gene	20825942	20834654	-	start	821	Upstream	NA	ENSG00000090432.5	MUL1	any_promoter	0.02484	0.0308	0	0	-0.1828
chr1	20943190	20943204	IRF8_MA0652.1	8.05885	+	chr1	20943026	20943366	cc_2,other	gene	20915440	20945401	+	end	2205	PeakInsideFeature	NA	ENSG00000158825.5	CDA	any_internal	0.05713	0.05792	0	0	-0.01484
chr1	20977593	20977607	IRF8_MA0652.1	2.38295	-	chr1	20977026	20978179	cc_2,other	gene	20976855	20977207	-	start	395	OverlapStart	NA	ENSG00000257033.1	AL391357.1	any_promoter	0.04772	0.06436	0	0	-0.32003
chr1	21005252	21005266	IRF8_MA0652.1	2.16863	+	chr1	21005115	21005455	cc_2	gene	20990506	21044510	-	center	12223	PeakInsideFeature	NA	ENSG00000117245.8	KIF17	any_internal	0.07325	0.04028	0	0	0.63557
chr1	21005366	21005380	IRF8_MA0652.1	8.97789	+	chr1	21005115	21005455	cc_2	gene	20990506	21044510	-	center	12223	PeakInsideFeature	NA	ENSG00000117245.8	KIF17	any_internal	0.05243	0.02199	0	0	0.79706
chr1	21012440	21012454	IRF8_MA0652.1	4.2639	+	chr1	21010735	21012504	cc_2,other	gene	20990506	21044510	-	center	5889	PeakInsideFeature	NA	ENSG00000117245.8	KIF17	any_internal	0.04879	0.04437	0	0	0.09686
chr1	21113970	21113984	IRF8_MA0652.1	4.44803	-	chr1	21112539	21114650	cc_2,other	gene	21069153	21113816	-	start	222	OverlapStart	NA	ENSG00000127483.13	HP1BP3	any_promoter	0.38113	0.28215	1	1	0.40965
chr1	21114010	21114024	IRF8_MA0652.1	3.04736	-	chr1	21112539	21114650	cc_2,other	gene	21069153	21113816	-	start	222	OverlapStart	NA	ENSG00000127483.13	HP1BP3	any_promoter	0.39748	0.29881	1	1	0.38978
chr1	21178875	21178889	IRF8_MA0652.1	4.07863	+	chr1	21178268	21179104	cc_2,other	gene	21132962	21503377	-	end	45724	PeakInsideFeature	NA	ENSG00000075151.15	EIF4G3	any_internal	0.0158	0.0094	0	0	0.29059
chr1	21230040	21230054	IRF8_MA0652.1	2.56225	-	chr1	21230038	21230308	cc_2	gene	21132962	21503377	-	center	87996	PeakInsideFeature	NA	ENSG00000075151.15	EIF4G3	any_internal	0.02725	0.02162	0	0	0.18606
chr1	21319430	21319444	IRF8_MA0652.1	6.92007	-	chr1	21318943	21319494	cc_2	gene	21314806	21314925	-	start	4293	Upstream	NA	ENSG00000221808.1	MIR1256	any_promoter	0.03099	0.01291	0	0	0.64306
chr1	21349433	21349447	IRF8_MA0652.1	2.74769	-	chr1	21348666	21350506	cc_2,other	gene	21132962	21503377	-	center	31417	PeakInsideFeature	NA	ENSG00000075151.15	EIF4G3	any_internal	0.05771	0.04324	0	0	0.30035
chr1	21510941	21510955	IRF8_MA0652.1	5.05849	-	chr1	21510362	21511260	cc_2,other	gene	21132962	21503377	-	start	7434	Upstream	NA	ENSG00000075151.15	EIF4G3	any_promoter	0.14476	0.08091	0	0	0.7113
chr1	21616766	21616780	IRF8_MA0652.1	4.10438	+	chr1	21616008	21617296	cc_2,other	gene	21619782	21626267	+	start	3130	Upstream	NA	ENSG00000231105.1	RP5-1071N3.1	any_promoter	0.16035	0.09721	1	0	0.62482
chr1	21617113	21617127	IRF8_MA0652.1	2.40207	+	chr1	21616008	21617296	cc_2,other	gene	21619782	21626267	+	start	3130	Upstream	NA	ENSG00000231105.1	RP5-1071N3.1	any_promoter	0.04203	0.03762	0	0	0.10769
chr1	21620169	21620183	IRF8_MA0652.1	5.57506	+	chr1	21619291	21621728	cc_2,other	gene	21619782	21626267	+	start	727	OverlapStart	NA	ENSG00000231105.1	RP5-1071N3.1	any_promoter	0.13541	0.04786	0	0	1.20412
chr1	21645025	21645039	IRF8_MA0652.1	2.86211	-	chr1	21645012	21645698	cc_2,other	gene	21543739	21671997	-	start	26642	PeakInsideFeature	NA	ENSG00000117298.10	ECE1	any_internal	0.01646	0.01836	0	0	-0.07472
chr1	21661423	21661437	IRF8_MA0652.1	4.43623	+	chr1	21660443	21661710	cc_2,other	gene	21543739	21671997	-	start	10921	PeakInsideFeature	NA	ENSG00000117298.10	ECE1	any_internal	0.3216	0.21324	1	1	0.55191
chr1	21724575	21724589	IRF8_MA0652.1	4.14862	+	chr1	21724324	21724710	cc_2	gene	21724479	21724855	+	start	38	OverlapStart	NA	ENSG00000236216.4	PPP1R11P1	any_promoter	0.02109	0.01452	0	0	0.25625
chr1	21775364	21775378	IRF8_MA0652.1	3.35723	-	chr1	21775165	21775502	other	gene	21766620	21811498	+	start	8713	PeakInsideFeature	NA	ENSG00000142794.14	NBPF3	any_internal	0.05731	0.06614	0	0	-0.15742
chr1	21847591	21847605	IRF8_MA0652.1	5.47925	-	chr1	21847414	21847655	other	gene	21835857	21904905	+	start	11677	PeakInsideFeature	NA	ENSG00000162551.9	ALPL	any_internal	0.01927	0.03442	0	0	-0.47818
chr1	21886576	21886590	IRF8_MA0652.1	3.95124	-	chr1	21885677	21886953	cc_2,other	gene	21835857	21904905	+	center	15934	PeakInsideFeature	NA	ENSG00000162551.9	ALPL	any_internal	0.04264	0.27521	0	1	-2.24972
chr1	21897088	21897102	IRF8_MA0652.1	5.05883	+	chr1	21896669	21897278	other	gene	21835857	21904905	+	end	7932	PeakInsideFeature	NA	ENSG00000162551.9	ALPL	any_internal	0.02505	0.07228	0	0	-1.04641
chr1	21978075	21978089	IRF8_MA0652.1	4.66106	+	chr1	21977684	21979426	cc_2,other	gene	21922707	21995801	-	start	17246	PeakInsideFeature	NA	ENSG00000076864.15	RAP1GAP	any_internal	0.06822	0.08735	0	0	-0.28525
chr1	22033332	22033346	IRF8_MA0652.1	4.90831	-	chr1	22032739	22033365	cc_2,other	gene	22004790	22110099	-	center	24392	PeakInsideFeature	NA	ENSG00000090686.11	USP48	any_internal	0.03567	0.02885	0	0	0.19118
chr1	22095281	22095295	IRF8_MA0652.1	2.21878	-	chr1	22094506	22095316	cc_2,other	gene	22094761	22095068	+	start	150	FeatureInsidePeak	NA	ENSG00000231978.2	RP11-132G19.3	any_promoter	0.04255	0.03547	0	0	0.17544
chr1	22124566	22124580	IRF8_MA0652.1	4.14107	-	chr1	22124387	22124589	cc_2	gene	22138757	22151714	+	start	14269	Upstream	NA	ENSG00000187942.7	LDLRAD2	distal_enhancer	0.04675	0.02031	0	0	0.73797
chr1	22125441	22125455	IRF8_MA0652.1	7.07359	-	chr1	22124610	22125740	cc_2	gene	22138757	22151714	+	start	13582	Upstream	NA	ENSG00000187942.7	LDLRAD2	distal_enhancer	0.02206	0.01341	0	0	0.33868
chr1	22184190	22184204	IRF8_MA0652.1	4.09193	-	chr1	22183912	22185010	cc_2,other	gene	22148737	22263790	-	center	21802	PeakInsideFeature	NA	ENSG00000142798.12	HSPG2	any_internal	0.02623	0.02421	0	0	0.0655
chr1	22366773	22366787	IRF8_MA0652.1	2.09314	+	chr1	22365899	22367090	cc_2,other	gene	22351680	22357716	+	end	8778	Downstream	NA	ENSG00000218510.3	LINC00339	distal_enhancer	0.12732	0.07273	0	0	0.67202
chr1	22379984	22379998	IRF8_MA0652.1	3.24177	-	chr1	22378485	22380349	cc_2,other	gene	22379119	22419437	+	start	298	OverlapStart	NA	ENSG00000070831.11	CDC42	any_promoter	0.29011	0.22544	1	1	0.33829
chr1	22431466	22431480	IRF8_MA0652.1	2.30822	-	chr1	22431302	22432480	cc_2,other	gene	22427105	22427853	+	end	4038	Downstream	NA	ENSG00000271840.1	RP1-224A6.9	distal_enhancer	0.03606	0.0158	0	0	0.65766
chr1	22470298	22470312	IRF8_MA0652.1	3.80964	+	chr1	22468487	22470334	cc_2,other	gene	22443797	22470462	-	start	1052	PeakInsideFeature	NA	ENSG00000162552.10	WNT4	any_internal	0.07849	0.04134	0	0	0.68959
chr1	22727433	22727447	IRF8_MA0652.1	5.0548	+	chr1	22727012	22727635	cc_2	NA	NA	NA	NA	NA	NA	NA	NA	NA	NA	NA	0.02951	0.02313	0	0	0.20218
chr1	22863863	22863877	IRF8_MA0652.1	3.08522	+	chr1	22863711	22864355	cc_2	gene	22778343	22857650	+	end	6383	Downstream	NA	ENSG00000184677.12	ZBTB40	distal_enhancer	0.03545	0.0253	0	0	0.29593
chr1	22864035	22864049	IRF8_MA0652.1	2.7326	+	chr1	22863711	22864355	cc_2	gene	22778343	22857650	+	end	6383	Downstream	NA	ENSG00000184677.12	ZBTB40	distal_enhancer	0.03731	0.02284	0	0	0.42603
chr1	23082769	23082783	IRF8_MA0652.1	2.08086	-	chr1	23082625	23083020	other	gene	23075309	23075404	-	start	7418	Upstream	NA	ENSG00000216157.2	AL611946.1	any_promoter	0.04893	0.03738	0	0	0.26765
chr1	23121008	23121022	IRF8_MA0652.1	4.40123	+	chr1	23120962	23121725	cc_2	gene	23037331	23241818	+	center	18231	PeakInsideFeature	NA	ENSG00000133216.12	EPHB2	any_internal	0.04568	0.03277	0	0	0.31965
chr1	23182403	23182417	IRF8_MA0652.1	2.19257	-	chr1	23182392	23182996	cc_2,other	gene	23037331	23241818	+	center	43120	PeakInsideFeature	NA	ENSG00000133216.12	EPHB2	any_internal	0.03685	0.04189	0	0	-0.12405
chr1	23211751	23211765	IRF8_MA0652.1	11.77174	+	chr1	23211422	23212004	cc_2	gene	23037331	23241818	+	end	30105	PeakInsideFeature	NA	ENSG00000133216.12	EPHB2	any_internal	0.03541	0.01826	0	0	0.54283
chr1	23274273	23274287	IRF8_MA0652.1	4.14107	-	chr1	23274072	23274560	cc_2	gene	23279535	23291831	-	end	5219	Downstream	NA	ENSG00000215906.4	LACTBL1	distal_enhancer	0.01852	0.00992	0	0	0.3724
chr1	23345717	23345731	IRF8_MA0652.1	2.59649	+	chr1	23345349	23346918	cc_2,other	gene	23345940	23410182	+	start	193	OverlapStart	NA	ENSG00000004487.11	KDM1A	any_promoter	0.47761	0.61809	1	1	-0.3592
chr1	23440582	23440596	IRF8_MA0652.1	5.04415	+	chr1	23440538	23441247	cc_2,other	gene	23410515	23504301	-	center	16516	PeakInsideFeature	NA	ENSG00000169641.9	LUZP1	any_internal	0.0461	0.03568	0	0	0.25046
chr1	23445893	23445907	IRF8_MA0652.1	8.51744	+	chr1	23445421	23446077	cc_2,other	gene	23410515	23504301	-	center	11659	PeakInsideFeature	NA	ENSG00000169641.9	LUZP1	any_internal	0.15662	0.07701	0	0	0.86929
chr1	23449106	23449120	IRF8_MA0652.1	3.46123	-	chr1	23448790	23450423	cc_2,other	gene	23410515	23504301	-	center	7802	PeakInsideFeature	NA	ENSG00000169641.9	LUZP1	any_internal	0.06444	0.1182	0	0	-0.71557
chr1	23515691	23515705	IRF8_MA0652.1	2.82176	-	chr1	23515121	23515889	cc_2,other	gene	23516992	23521222	-	end	1487	Downstream	NA	ENSG00000179546.3	HTR1D	distal_enhancer	0.04952	0.03962	0	0	0.22414
chr1	23610224	23610238	IRF8_MA0652.1	2.86372	+	chr1	23610219	23610927	cc_2,other	gene	23607801	23613245	-	center	50	PeakInsideFeature	NA	ENSG00000261326.2	RP5-1057J7.6	any_internal	0.02325	0.02994	0	0	-0.21076
chr1	23670182	23670196	IRF8_MA0652.1	5.95119	-	chr1	23669799	23671933	cc_2,other	gene	23630263	23670829	-	start	37	OverlapStart	NA	ENSG00000125944.14	HNRNPR	any_promoter	0.11083	0.10608	0	0	0.05365
chr1	23704930	23704944	IRF8_MA0652.1	3.95057	-	chr1	23703487	23705585	cc_2,other	gene	23704872	23705522	-	start	986	FeatureInsidePeak	NA	ENSG00000271420.1	RP5-1057J7.7	any_promoter	0.21927	0.09546	1	0	1.05592
chr1	23710291	23710305	IRF8_MA0652.1	3.78825	+	chr1	23710062	23710567	other	gene	23704872	23705522	-	start	4792	Upstream	NA	ENSG00000271420.1	RP5-1057J7.7	any_promoter	0.03867	0.05905	0	0	-0.43475
chr1	23800094	23800108	IRF8_MA0652.1	5.47942	-	chr1	23799445	23800172	cc_2,other	gene	23755055	23811061	-	start	11253	PeakInsideFeature	NA	ENSG00000088280.14	ASAP3	any_internal	0.05868	0.05113	0	0	0.14695
chr1	23855269	23855283	IRF8_MA0652.1	3.08471	+	chr1	23854502	23855401	cc_2,other	gene	23832921	23857712	-	start	2761	PeakInsideFeature	NA	ENSG00000007968.6	E2F2	any_internal	0.16655	0.08006	1	0	0.90353
chr1	23871074	23871088	IRF8_MA0652.1	5.19615	+	chr1	23871057	23871912	cc_2,other	gene	23875629	23877406	-	end	4145	Downstream	NA	ENSG00000235052.1	RP1-150O5.3	distal_enhancer	0.07794	0.08808	0	0	-0.14313
chr1	23893897	23893911	IRF8_MA0652.1	2.3434	-	chr1	23893586	23895659	cc_2,other	gene	23884408	23886285	-	start	8337	Upstream	NA	ENSG00000117318.8	ID3	any_promoter	0.18434	0.10287	1	0	0.73722
chr1	23893989	23894003	IRF8_MA0652.1	2.13748	-	chr1	23893586	23895659	cc_2,other	gene	23884408	23886285	-	start	8337	Upstream	NA	ENSG00000117318.8	ID3	any_promoter	0.17169	0.09404	1	0	0.75294
chr1	23953851	23953865	IRF8_MA0652.1	5.61741	-	chr1	23953756	23954039	cc_2	gene	23907984	23967058	+	end	13161	PeakInsideFeature	NA	ENSG00000197880.4	MDS2	any_internal	0.03025	0.01551	0	0	0.50961
chr1	23964025	23964039	IRF8_MA0652.1	4.28305	-	chr1	23963725	23964627	cc_2,other	gene	23907984	23967058	+	end	2882	PeakInsideFeature	NA	ENSG00000197880.4	MDS2	any_internal	0.35596	0.30127	1	1	0.22726
chr1	24000301	24000315	IRF8_MA0652.1	2.22134	-	chr1	23999571	24000419	cc_2,other	gene	23996783	24006749	+	center	1771	PeakInsideFeature	NA	ENSG00000229239.2	RP11-223J15.2	any_internal	0.05748	0.09482	0	0	-0.57186
chr1	24045071	24045085	IRF8_MA0652.1	4.55983	+	chr1	24045018	24045310	cc_2,other	gene	24032290	24033424	-	start	11740	Upstream	NA	ENSG00000203589.2	RP5-886K2.1	distal_enhancer	0.02428	0.0208	0	0	0.12012
chr1	24054529	24054543	IRF8_MA0652.1	2.48712	-	chr1	24054523	24056000	cc_2,other	gene	24063099	24063380	-	end	7838	Downstream	NA	ENSG00000244609.2	RN7SL532P	distal_enhancer	0.04526	0.03644	0	0	0.21199
chr1	24070608	24070622	IRF8_MA0652.1	2.42669	-	chr1	24069383	24071603	cc_2,other	gene	24069644	24088549	+	start	849	OverlapStart	NA	ENSG00000011007.8	TCEB3	any_promoter	0.07306	0.0587	0	0	0.24385
chr1	24089640	24089654	IRF8_MA0652.1	3.59901	-	chr1	24089354	24090623	cc_2,other	gene	24086871	24104777	-	end	3117	PeakInsideFeature	NA	ENSG00000236810.1	RP5-886K2.3	any_internal	0.03424	0.10743	0	0	-1.24336
chr1	24104302	24104316	IRF8_MA0652.1	5.24886	+	chr1	24104106	24105589	cc_2,other	gene	24104894	24114722	+	start	47	OverlapStart	NA	ENSG00000057757.5	PITHD1	any_promoter	0.04317	0.04689	0	0	-0.08347
chr1	24192041	24192055	IRF8_MA0652.1	2.09322	-	chr1	24191932	24192467	cc_2,other	gene	24171566	24194784	-	start	2585	PeakInsideFeature	NA	ENSG00000179163.11	FUCA1	any_internal	0.03588	0.04178	0	0	-0.1466
chr1	24257479	24257493	IRF8_MA0652.1	2.82176	+	chr1	24257302	24258252	cc_2,other	gene	24197015	24285549	-	center	16495	PeakInsideFeature	NA	ENSG00000188822.6	CNR2	any_internal	0.02281	0.04156	0	0	-0.53153
chr1	24257578	24257592	IRF8_MA0652.1	2.20199	+	chr1	24257302	24258252	cc_2,other	gene	24197015	24285549	-	center	16495	PeakInsideFeature	NA	ENSG00000188822.6	CNR2	any_internal	0.01667	0.02208	0	0	-0.20224
chr1	24345227	24345241	IRF8_MA0652.1	2.65023	-	chr1	24344997	24346017	cc_2,other	gene	24334370	24335009	-	start	10498	Upstream	NA	ENSG00000215905.4	RP11-4M23.7	distal_enhancer	0.04532	0.07063	0	0	-0.47694
chr1	24469419	24469433	IRF8_MA0652.1	10.23796	+	chr1	24468045	24470185	cc_2,other	gene	24446260	24469611	-	start	496	OverlapStart	NA	ENSG00000142677.3	IL22RA1	any_promoter	0.22798	0.30993	1	1	-0.41298
chr1	24516203	24516217	IRF8_MA0652.1	2.10459	+	chr1	24516022	24517309	cc_2,other	gene	24480646	24514449	-	start	2216	Upstream	NA	ENSG00000185436.7	IFNLR1	any_promoter	0.15781	0.06591	1	0	1.05572
chr1	24542544	24542558	IRF8_MA0652.1	2.82176	+	chr1	24542364	24543538	cc_2,other	gene	24526729	24538183	+	end	4768	Downstream	NA	ENSG00000230023.2	RP11-10N16.2	distal_enhancer	0.01479	0.0289	0	0	-0.49992
chr1	24554996	24555010	IRF8_MA0652.1	8.37981	-	chr1	24554881	24555117	cc_2	gene	24554406	24554520	+	start	593	Downstream	NA	ENSG00000221032.3	AL590683.1	any_promoter	0.03561	0.02515	0	0	0.305
chr1	24604182	24604196	IRF8_MA0652.1	4.62903	+	chr1	24603813	24604774	cc_2,other	gene	24606256	24606345	-	end	1963	Downstream	NA	ENSG00000266511.1	AL590683.2	distal_enhancer	0.09248	0.02878	0	0	1.21747
chr1	24645915	24645929	IRF8_MA0652.1	3.96341	+	chr1	24645698	24646197	cc_2,other	gene	24645811	24690972	+	start	136	OverlapStart	NA	ENSG00000158055.11	GRHL3	any_promoter	0.02894	0.03015	0	0	-0.03575
chr1	24677956	24677970	IRF8_MA0652.1	12.23395	-	chr1	24677323	24678869	cc_2,other	gene	24645811	24690972	+	center	9705	PeakInsideFeature	NA	ENSG00000158055.11	GRHL3	any_internal	0.08517	0.03241	0	0	1.01484
chr1	24718014	24718028	IRF8_MA0652.1	2.05862	+	chr1	24717491	24719316	cc_2,other	gene	24683488	24743424	-	center	4947	PeakInsideFeature	NA	ENSG00000001460.13	STPG1	any_internal	0.61966	0.668	1	1	-0.10522
chr1	24736045	24736059	IRF8_MA0652.1	3.45086	-	chr1	24735558	24736333	other	gene	24742283	24799466	+	start	6338	Upstream	NA	ENSG00000001461.12	NIPAL3	any_promoter	0.01505	0.02185	0	0	-0.26071
chr1	24742256	24742270	IRF8_MA0652.1	4.30962	+	chr1	24741668	24742942	cc_2,other	gene	24742283	24799466	+	start	22	OverlapStart	NA	ENSG00000001461.12	NIPAL3	any_promoter	0.45256	0.41919	1	1	0.10582
chr1	24828623	24828637	IRF8_MA0652.1	3.87946	+	chr1	24827831	24830151	cc_2,other	gene	24829386	24867530	+	start	395	OverlapStart	NA	ENSG00000117602.7	RCAN3	any_promoter	0.19298	0.10182	1	0	0.80963
chr1	24861642	24861656	IRF8_MA0652.1	10.36687	+	chr1	24861483	24862104	cc_2,other	gene	24855944	24856204	-	start	5589	Upstream	NA	ENSG00000266551.1	RN7SL857P	any_promoter	0.21362	0.09235	1	0	1.06098
chr1	24863240	24863254	IRF8_MA0652.1	2.41254	-	chr1	24862726	24863480	cc_2,other	gene	24855944	24856204	-	start	6899	Upstream	NA	ENSG00000266551.1	RN7SL857P	any_promoter	0.31637	0.3764	1	1	-0.23738
chr1	24884526	24884540	IRF8_MA0652.1	9.54238	-	chr1	24883864	24884596	cc_2,other	gene	24865291	24882515	-	start	1715	Upstream	NA	ENSG00000264443.1	RP4-594I10.3	any_promoter	0.04602	0.04259	0	0	0.07784
chr1	24969161	24969175	IRF8_MA0652.1	15.94565	+	chr1	24968274	24970772	cc_2,other	gene	24958206	24999758	+	center	9459	PeakInsideFeature	NA	ENSG00000133226.12	SRRM1	any_internal	0.59473	0.45849	1	1	0.36195
chr1	24999351	24999365	IRF8_MA0652.1	3.95693	+	chr1	24999287	24999487	other	gene	24993473	24993578	-	start	5809	Upstream	NA	ENSG00000238986.1	snoU13	any_promoter	0.02204	0.02618	0	0	-0.13775
chr1	25021077	25021091	IRF8_MA0652.1	2.87971	+	chr1	25020267	25021214	cc_2,other	gene	24958206	24999758	+	end	20982	Downstream	NA	ENSG00000133226.12	SRRM1	distal_enhancer	0.06236	0.05376	0	0	0.16059
chr1	25022784	25022798	IRF8_MA0652.1	2.17671	-	chr1	25021952	25023090	cc_2,other	gene	24958206	24999758	+	end	22763	Downstream	NA	ENSG00000133226.12	SRRM1	distal_enhancer	0.04727	0.03363	0	0	0.33089
chr1	25032105	25032119	IRF8_MA0652.1	2.1806	-	chr1	25031013	25032589	cc_2,other	gene	24958206	24999758	+	end	32043	Downstream	NA	ENSG00000133226.12	SRRM1	distal_enhancer	0.15594	0.14922	0	0	0.05642
chr1	25049291	25049305	IRF8_MA0652.1	8.8087	-	chr1	25049283	25049527	cc_2	gene	25071847	25170815	+	start	22442	Upstream	NA	ENSG00000169504.10	CLIC4	distal_enhancer	0.09246	0.06332	0	0	0.43593
chr1	25054105	25054119	IRF8_MA0652.1	7.48699	-	chr1	25053676	25054625	cc_2,other	gene	25071847	25170815	+	start	17697	Upstream	NA	ENSG00000169504.10	CLIC4	distal_enhancer	0.48419	0.29993	1	1	0.6574
chr1	25059835	25059849	IRF8_MA0652.1	2.95435	+	chr1	25059446	25060319	cc_2,other	gene	25071847	25170815	+	start	11965	Upstream	NA	ENSG00000169504.10	CLIC4	distal_enhancer	0.18526	0.05991	1	0	1.36898
chr1	25070082	25070096	IRF8_MA0652.1	2.22544	+	chr1	25069677	25070290	other	gene	25071847	25170815	+	start	1864	Upstream	NA	ENSG00000169504.10	CLIC4	any_promoter	0.10679	0.18815	0	1	-0.71839
chr1	25080885	25080899	IRF8_MA0652.1	2.50499	-	chr1	25080743	25081095	cc_2,other	gene	25071847	25170815	+	start	9072	PeakInsideFeature	NA	ENSG00000169504.10	CLIC4	any_internal	0.12302	0.18601	0	1	-0.52872
chr1	25107280	25107294	IRF8_MA0652.1	4.39394	+	chr1	25105655	25107501	cc_2,other	gene	25104363	25104470	-	start	2108	Upstream	NA	ENSG00000238482.1	RNU6-1208P	any_promoter	0.0881	0.10536	0	0	-0.21504
chr1	25152803	25152817	IRF8_MA0652.1	2.08852	-	chr1	25152782	25153185	other	gene	25071847	25170815	+	end	17832	PeakInsideFeature	NA	ENSG00000169504.10	CLIC4	any_internal	0.01675	0.02092	0	0	-0.15799
chr1	25175599	25175613	IRF8_MA0652.1	3.6709	+	chr1	25173933	25175693	cc_2,other	gene	25071847	25170815	+	end	3998	Downstream	NA	ENSG00000169504.10	CLIC4	distal_enhancer	0.07788	0.05681	0	0	0.35265
chr1	25193086	25193100	IRF8_MA0652.1	8.87138	+	chr1	25193028	25193265	cc_2	gene	25071847	25170815	+	end	22331	Downstream	NA	ENSG00000169504.10	CLIC4	distal_enhancer	0.04062	0.01888	0	0	0.65048
chr1	25255432	25255446	IRF8_MA0652.1	6.18609	+	chr1	25255242	25257439	cc_2,other	gene	25226001	25291612	-	center	2466	PeakInsideFeature	NA	ENSG00000020633.14	RUNX3	any_internal	0.07174	0.02742	0	0	0.96274
chr1	25284293	25284307	IRF8_MA0652.1	3.76614	+	chr1	25283487	25284404	cc_2,other	gene	25287835	25289588	+	start	3890	Upstream	NA	ENSG00000229162.1	RP11-84D1.1	any_promoter	0.08685	0.03238	0	0	1.0387
chr1	25299188	25299202	IRF8_MA0652.1	3.09136	-	chr1	25297867	25299284	cc_2,other	gene	25294913	25297356	-	start	1219	Upstream	NA	ENSG00000261025.1	RP11-84D1.2	any_promoter	0.02894	0.02473	0	0	0.1318
chr1	25319286	25319300	IRF8_MA0652.1	2.90424	-	chr1	25319007	25319823	cc_2,other	gene	25294913	25297356	-	start	22059	Upstream	NA	ENSG00000261025.1	RP11-84D1.2	distal_enhancer	0.0655	0.02666	0	0	0.88396
chr1	25358628	25358642	IRF8_MA0652.1	2.07746	-	chr1	25358478	25359215	cc_2,other	gene	25349993	25350077	+	end	8769	Downstream	NA	ENSG00000264371.1	MIR4425	distal_enhancer	0.1878	0.06049	1	0	1.37626
chr1	25391787	25391801	IRF8_MA0652.1	2.08381	+	chr1	25390823	25393080	cc_2,other	gene	25370197	25439611	-	center	12953	PeakInsideFeature	NA	ENSG00000233755.1	RP4-799D16.1	any_internal	0.04037	0.02624	0	0	0.39001
chr1	25406998	25407012	IRF8_MA0652.1	5.79115	-	chr1	25406700	25407876	cc_2,other	gene	25370197	25439611	-	center	2384	PeakInsideFeature	NA	ENSG00000233755.1	RP4-799D16.1	any_internal	0.07244	0.04086	0	0	0.6089
chr1	25422051	25422065	IRF8_MA0652.1	2.34314	+	chr1	25422007	25422555	cc_2,other	gene	25370197	25439611	-	start	17330	PeakInsideFeature	NA	ENSG00000233755.1	RP4-799D16.1	any_internal	0.02862	0.01983	0	0	0.29248
chr1	25437248	25437262	IRF8_MA0652.1	6.37426	-	chr1	25437015	25437304	cc_2	gene	25370197	25439611	-	start	2452	PeakInsideFeature	NA	ENSG00000233755.1	RP4-799D16.1	any_internal	0.0281	0.01409	0	0	0.50571
chr1	25439749	25439763	IRF8_MA0652.1	2.06718	-	chr1	25439600	25440061	cc_2	gene	25370197	25439611	-	start	219	OverlapStart	NA	ENSG00000233755.1	RP4-799D16.1	any_promoter	0.03673	0.03772	0	0	-0.02528
chr1	25501643	25501657	IRF8_MA0652.1	3.52066	+	chr1	25501362	25501939	other	gene	25534629	25535360	+	start	32979	Upstream	NA	ENSG00000231953.1	RP4-706G24.1	distal_enhancer	0.03223	0.01964	0	0	0.40433
chr1	25558838	25558852	IRF8_MA0652.1	3.17939	+	chr1	25558392	25560186	cc_2,other	gene	25549169	25558993	-	start	296	OverlapStart	NA	ENSG00000117614.5	SYF2	any_promoter	0.39089	0.30705	1	1	0.32989
chr1	25559653	25559667	IRF8_MA0652.1	3.23247	-	chr1	25558392	25560186	cc_2,other	gene	25549169	25558993	-	start	296	OverlapStart	NA	ENSG00000117614.5	SYF2	any_promoter	0.23235	0.24031	1	1	-0.04493
chr1	25593556	25593570	IRF8_MA0652.1	4.11404	+	chr1	25593156	25595241	cc_2,other	gene	25592592	25593627	-	start	571	OverlapStart	NA	ENSG00000261349.1	RP3-465N24.5	any_promoter	0.19208	0.15382	1	0	0.28809
chr1	25622019	25622033	IRF8_MA0652.1	2.04546	+	chr1	25621765	25622172	cc_2	gene	25620654	25621134	-	start	834	Upstream	NA	ENSG00000224183.1	SDHDP6	any_promoter	0.02638	0.03137	0	0	-0.14963
chr1	25647073	25647087	IRF8_MA0652.1	3.55856	+	chr1	25646577	25647790	cc_2,other	gene	25598883	25656936	+	end	9753	PeakInsideFeature	NA	ENSG00000187010.14	RHD	any_internal	0.02742	0.0392	0	0	-0.32451
chr1	25654418	25654432	IRF8_MA0652.1	3.37296	-	chr1	25654227	25654870	cc_2,other	gene	25664407	25688852	+	start	9859	Upstream	NA	ENSG00000183726.6	TMEM50A	any_promoter	0.11467	0.06121	0	0	0.7348
chr1	25654531	25654545	IRF8_MA0652.1	4.30554	-	chr1	25654227	25654870	cc_2,other	gene	25664407	25688852	+	start	9859	Upstream	NA	ENSG00000183726.6	TMEM50A	any_promoter	0.10669	0.06433	0	0	0.59133
chr1	25663885	25663899	IRF8_MA0652.1	4.11404	+	chr1	25663479	25665710	cc_2,other	gene	25568727	25664704	-	start	110	OverlapStart	NA	ENSG00000117616.13	C1orf63	any_promoter	0.21404	0.16583	1	1	0.33393
chr1	25689887	25689901	IRF8_MA0652.1	4.30554	+	chr1	25689483	25690267	cc_2,other	gene	25688739	25756683	-	end	1136	PeakInsideFeature	NA	ENSG00000188672.12	RHCE	any_internal	0.11155	0.05046	0	0	0.90762
chr1	25690000	25690014	IRF8_MA0652.1	3.37296	+	chr1	25689483	25690267	cc_2,other	gene	25688739	25756683	-	end	1136	PeakInsideFeature	NA	ENSG00000188672.12	RHCE	any_internal	0.10558	0.06163	0	0	0.62591
chr1	25724312	25724326	IRF8_MA0652.1	2.04546	-	chr1	25724168	25724389	other	gene	25725202	25725771	+	start	924	Upstream	NA	ENSG00000238084.3	RP3-469D22.1	any_promoter	0.03978	0.03442	0	0	0.13726
chr1	25758257	25758271	IRF8_MA0652.1	2.25121	+	chr1	25756406	25758290	cc_2,other	gene	25757387	25826700	+	start	39	OverlapStart	NA	ENSG00000204178.5	TMEM57	any_promoter	0.09653	0.08736	0	0	0.11901
chr1	25793926	25793940	IRF8_MA0652.1	5.70411	-	chr1	25793594	25794292	cc_2	gene	25757387	25826700	+	center	1900	PeakInsideFeature	NA	ENSG00000204178.5	TMEM57	any_internal	0.05889	0.01291	0	0	1.27997
chr1	25800334	25800348	IRF8_MA0652.1	9.35179	-	chr1	25800072	25800631	cc_2,other	gene	25757387	25826700	+	center	8308	PeakInsideFeature	NA	ENSG00000204178.5	TMEM57	any_internal	0.06846	0.02154	0	0	1.10393
chr1	25800423	25800437	IRF8_MA0652.1	3.15305	+	chr1	25800072	25800631	cc_2,other	gene	25757387	25826700	+	center	8308	PeakInsideFeature	NA	ENSG00000204178.5	TMEM57	any_internal	0.04398	0.01994	0	0	0.68969
chr1	25835632	25835646	IRF8_MA0652.1	3.70832	+	chr1	25835278	25835648	cc_2,other	gene	25757387	25826700	+	end	8763	Downstream	NA	ENSG00000204178.5	TMEM57	distal_enhancer	0.0286	0.01951	0	0	0.30373
chr1	25943811	25943825	IRF8_MA0652.1	7.89936	+	chr1	25942107	25944445	cc_2,other	gene	25943958	26112698	+	start	682	OverlapStart	NA	ENSG00000117643.10	MAN1C1	any_promoter	0.15477	0.09153	0	0	0.65141
chr1	25958230	25958244	IRF8_MA0652.1	6.91543	+	chr1	25958114	25958900	cc_2,other	gene	25943958	26112698	+	start	14549	PeakInsideFeature	NA	ENSG00000117643.10	MAN1C1	any_internal	0.0263	0.02572	0	0	0.01848
chr1	25958694	25958708	IRF8_MA0652.1	5.7087	-	chr1	25958114	25958900	cc_2,other	gene	25943958	26112698	+	start	14549	PeakInsideFeature	NA	ENSG00000117643.10	MAN1C1	any_internal	0.01818	0.01329	0	0	0.2018
chr1	25958841	25958855	IRF8_MA0652.1	5.96566	-	chr1	25958114	25958900	cc_2,other	gene	25943958	26112698	+	start	14549	PeakInsideFeature	NA	ENSG00000117643.10	MAN1C1	any_internal	0.03434	0.01538	0	0	0.62948
chr1	26002354	26002368	IRF8_MA0652.1	4.40123	+	chr1	26002280	26003384	cc_2,other	gene	25943958	26112698	+	center	25496	PeakInsideFeature	NA	ENSG00000117643.10	MAN1C1	any_internal	0.06339	0.02563	0	0	0.88031
chr1	26002669	26002683	IRF8_MA0652.1	2.58722	+	chr1	26002280	26003384	cc_2,other	gene	25943958	26112698	+	center	25496	PeakInsideFeature	NA	ENSG00000117643.10	MAN1C1	any_internal	0.22171	0.09642	1	0	1.05858
chr1	26002782	26002796	IRF8_MA0652.1	2.84056	+	chr1	26002280	26003384	cc_2,other	gene	25943958	26112698	+	center	25496	PeakInsideFeature	NA	ENSG00000117643.10	MAN1C1	any_internal	0.12129	0.06533	0	0	0.73238
chr1	26053569	26053583	IRF8_MA0652.1	4.14107	-	chr1	26053378	26054931	cc_2,other	gene	25943958	26112698	+	center	25826	PeakInsideFeature	NA	ENSG00000117643.10	MAN1C1	any_internal	0.03319	0.04647	0	0	-0.32549
chr1	26062831	26062845	IRF8_MA0652.1	2.20054	+	chr1	26062589	26064245	cc_2,other	gene	25943958	26112698	+	center	35089	PeakInsideFeature	NA	ENSG00000117643.10	MAN1C1	any_internal	0.03366	0.05461	0	0	-0.48101
chr1	26063549	26063563	IRF8_MA0652.1	2.58756	-	chr1	26062589	26064245	cc_2,other	gene	25943958	26112698	+	center	35089	PeakInsideFeature	NA	ENSG00000117643.10	MAN1C1	any_internal	0.09505	0.2272	0	1	-1.10826
chr1	26098484	26098498	IRF8_MA0652.1	2.22818	+	chr1	26097759	26098568	cc_2,other	gene	25943958	26112698	+	end	14535	PeakInsideFeature	NA	ENSG00000117643.10	MAN1C1	any_internal	0.04709	0.04838	0	0	-0.02777
chr1	26146753	26146767	IRF8_MA0652.1	10.10437	-	chr1	26145192	26147881	cc_2,other	gene	26143239	26146263	-	start	273	OverlapStart	NA	ENSG00000228172.1	RP1-317E23.3	any_promoter	0.21628	0.17507	1	1	0.27744
chr1	26231538	26231552	IRF8_MA0652.1	5.22903	+	chr1	26231491	26233778	cc_2,other	gene	26232852	26232945	-	start	311	FeatureInsidePeak	NA	ENSG00000264021.1	MIR3917	any_promoter	0.14751	0.09593	0	0	0.53376
chr1	26257961	26257975	IRF8_MA0652.1	4.40123	-	chr1	26257762	26258659	cc_2,other	gene	26238239	26238313	+	end	19897	Downstream	NA	ENSG00000266763.1	AL033528.1	distal_enhancer	0.04893	0.02081	0	0	0.76672
chr1	26258230	26258244	IRF8_MA0652.1	4.37469	-	chr1	26257762	26258659	cc_2,other	gene	26238239	26238313	+	end	19897	Downstream	NA	ENSG00000266763.1	AL033528.1	distal_enhancer	0.17792	0.0761	1	0	1.04789
chr1	26342272	26342286	IRF8_MA0652.1	3.536	+	chr1	26341693	26342289	cc_2,other	gene	26346374	26362955	+	start	4383	Upstream	NA	ENSG00000158008.5	EXTL1	any_promoter	0.05794	0.02674	0	0	0.7467
chr1	26426049	26426063	IRF8_MA0652.1	3.78592	-	chr1	26425834	26426112	other	gene	26437663	26452034	+	start	11690	Upstream	NA	ENSG00000175087.5	PDIK1L	distal_enhancer	0.01723	0.02702	0	0	-0.34271
chr1	26431474	26431488	IRF8_MA0652.1	4.38362	-	chr1	26431305	26432098	cc_2,other	gene	26437663	26452034	+	start	5962	Upstream	NA	ENSG00000175087.5	PDIK1L	any_promoter	0.03403	0.05094	0	0	-0.39747
chr1	26481480	26481494	IRF8_MA0652.1	8.44158	+	chr1	26481313	26481526	other	gene	26485510	26489119	+	start	4091	Upstream	NA	ENSG00000197245.4	FAM110D	any_promoter	0.04095	0.05023	0	0	-0.20673
chr1	26602855	26602869	IRF8_MA0652.1	3.11421	+	chr1	26602092	26603272	cc_2,other	gene	26605666	26608007	+	start	2984	Upstream	NA	ENSG00000142669.9	SH3BGRL3	any_promoter	0.6012	0.42815	1	1	0.47172
chr1	26648241	26648255	IRF8_MA0652.1	6.37382	+	chr1	26647496	26648412	cc_2,other	gene	26607818	26644854	-	start	3100	Upstream	NA	ENSG00000158062.16	UBXN11	any_promoter	0.63084	0.46297	1	1	0.43092
chr1	26662923	26662937	IRF8_MA0652.1	3.16072	-	chr1	26662535	26663712	cc_2,other	gene	26648349	26680621	-	center	1362	PeakInsideFeature	NA	ENSG00000176092.9	AIM1L	any_internal	0.54314	0.5253	1	1	0.0465
chr1	26663505	26663519	IRF8_MA0652.1	5.65003	+	chr1	26662535	26663712	cc_2,other	gene	26648349	26680621	-	center	1362	PeakInsideFeature	NA	ENSG00000176092.9	AIM1L	any_internal	0.05466	0.06102	0	0	-0.11904
chr1	26676490	26676504	IRF8_MA0652.1	2.22784	-	chr1	26675704	26676508	cc_2,other	gene	26674955	26675210	-	start	896	Upstream	NA	ENSG00000265143.1	RN7SL490P	any_promoter	0.03224	0.02943	0	0	0.08091
chr1	26710812	26710826	IRF8_MA0652.1	3.75968	+	chr1	26710735	26711155	cc_2	gene	26688124	26701013	-	start	9932	Upstream	NA	ENSG00000176083.13	ZNF683	any_promoter	0.03043	0.02644	0	0	0.12071
chr1	26717865	26717879	IRF8_MA0652.1	4.07952	-	chr1	26717636	26718294	cc_2	gene	26688124	26701013	-	start	16952	Upstream	NA	ENSG00000176083.13	ZNF683	distal_enhancer	0.01614	0.01571	0	0	0.01762
chr1	26813959	26813973	IRF8_MA0652.1	2.19441	-	chr1	26813688	26814242	cc_2	gene	26798940	26802463	+	end	11502	Downstream	NA	ENSG00000198830.6	HMGN2	distal_enhancer	0.02056	0.01104	0	0	0.39393
chr1	26828028	26828042	IRF8_MA0652.1	2.56269	-	chr1	26826485	26828270	cc_2,other	gene	26845844	26846741	-	end	18467	Downstream	NA	ENSG00000224129.1	DPPA2P2	distal_enhancer	0.10504	0.13623	0	0	-0.32295
chr1	27095682	27095696	IRF8_MA0652.1	3.01812	-	chr1	27095197	27095698	cc_2,other	gene	27022523	27108595	+	end	13148	PeakInsideFeature	NA	ENSG00000117713.13	ARID1A	any_internal	0.02735	0.03029	0	0	-0.08821
chr1	27113693	27113707	IRF8_MA0652.1	3.65128	-	chr1	27113138	27116052	cc_2,other	gene	27113962	27124889	+	start	633	OverlapStart	NA	ENSG00000060642.6	PIGV	any_promoter	0.0943	0.09849	0	0	-0.05226
chr1	27126892	27126906	IRF8_MA0652.1	2.7404	+	chr1	27125706	27127280	cc_2,other	gene	27113962	27124889	+	end	1604	Downstream	NA	ENSG00000060642.6	PIGV	distal_enhancer	0.12297	0.10011	0	0	0.25274
chr1	27147429	27147443	IRF8_MA0652.1	3.78064	-	chr1	27147052	27147901	cc_2,other	gene	27153200	27184093	+	start	5724	Upstream	NA	ENSG00000204160.7	ZDHHC18	any_promoter	0.40685	0.16124	1	1	1.23913
chr1	27147884	27147898	IRF8_MA0652.1	2.34835	+	chr1	27147052	27147901	cc_2,other	gene	27153200	27184093	+	start	5724	Upstream	NA	ENSG00000204160.7	ZDHHC18	any_promoter	0.04048	0.02374	0	0	0.47416
chr1	27155111	27155125	IRF8_MA0652.1	3.30627	-	chr1	27154956	27155570	cc_2,other	gene	27153200	27184093	+	start	2063	PeakInsideFeature	NA	ENSG00000204160.7	ZDHHC18	any_internal	0.14028	0.0563	0	0	1.07801
chr1	27205540	27205554	IRF8_MA0652.1	2.74518	+	chr1	27205490	27205740	other	gene	27202623	27216788	-	end	2992	PeakInsideFeature	NA	ENSG00000142751.10	GPN2	any_internal	0.02506	0.03129	0	0	-0.18967
chr1	27247890	27247904	IRF8_MA0652.1	4.9672	-	chr1	27247664	27249269	cc_2,other	gene	27237979	27240457	-	start	8009	Upstream	NA	ENSG00000131910.4	NR0B2	any_promoter	0.25711	0.1868	1	1	0.4235
chr1	27259198	27259212	IRF8_MA0652.1	2.87921	+	chr1	27259012	27259387	cc_2,other	gene	27226728	27273353	+	center	9159	PeakInsideFeature	NA	ENSG00000090273.9	NUDC	any_internal	0.09759	0.04803	0	0	0.796
chr1	27371619	27371633	IRF8_MA0652.1	2.48201	+	chr1	27370773	27371707	cc_2,other	gene	27331510	27339327	-	start	31913	Upstream	NA	ENSG00000158246.7	FAM46B	distal_enhancer	0.04791	0.04753	0	0	0.00818
chr1	27425338	27425352	IRF8_MA0652.1	5.05883	-	chr1	27424935	27426612	cc_2,other	gene	27425305	27493472	-	end	468	OverlapEnd	NA	ENSG00000090020.6	SLC9A1	any_internal	0.03882	0.02677	0	0	0.33533
chr1	27476053	27476067	IRF8_MA0652.1	2.29061	+	chr1	27475762	27476404	cc_2	gene	27425305	27493472	-	center	16695	PeakInsideFeature	NA	ENSG00000090020.6	SLC9A1	any_internal	0.08839	0.03921	0	0	0.88034
chr1	27659689	27659703	IRF8_MA0652.1	2.37002	-	chr1	27659126	27659952	cc_2,other	gene	27668512	27680421	+	start	8973	Upstream	NA	ENSG00000142765.13	SYTL1	any_promoter	0.03998	0.03772	0	0	0.0561
chr1	27721873	27721887	IRF8_MA0652.1	5.02507	+	chr1	27721870	27722547	cc_2,other	gene	27719147	27722318	+	end	110	OverlapEnd	NA	ENSG00000181773.6	GPR3	any_internal	0.03805	0.04463	0	0	-0.15675
chr1	27729451	27729465	IRF8_MA0652.1	2.22712	-	chr1	27728750	27730670	cc_2,other	gene	27730729	27816669	-	end	1019	Downstream	NA	ENSG00000158195.6	WASF2	distal_enhancer	0.11244	0.09537	0	0	0.20024
chr1	27934197	27934211	IRF8_MA0652.1	4.21035	-	chr1	27934113	27934350	other	gene	27860545	27930942	-	start	3289	Upstream	NA	ENSG00000126705.9	AHDC1	any_promoter	0.06982	0.06766	0	0	0.0354
chr1	27998806	27998820	IRF8_MA0652.1	5.01143	-	chr1	27998013	27999344	cc_2,other	gene	27992571	27998729	-	start	51	OverlapStart	NA	ENSG00000126709.10	IFI6	any_promoter	1.25922	1.24097	1	1	0.02074
chr1	27998847	27998861	IRF8_MA0652.1	5.01143	-	chr1	27998013	27999344	cc_2,other	gene	27992571	27998729	-	start	51	OverlapStart	NA	ENSG00000126709.10	IFI6	any_promoter	1.3365	1.38571	1	1	-0.05144
chr1	28016170	28016184	IRF8_MA0652.1	3.33977	-	chr1	28016016	28017019	cc_2,other	gene	28013320	28013982	-	start	2535	Upstream	NA	ENSG00000226662.2	CHMP1AP1	any_promoter	0.03661	0.03649	0	0	0.0031
chr1	28052120	28052134	IRF8_MA0652.1	3.38578	+	chr1	28051438	28053173	cc_2,other	gene	28052489	28089633	+	start	184	OverlapStart	NA	ENSG00000009780.11	FAM76A	any_promoter	0.66071	0.75465	1	1	-0.18669
chr1	28053109	28053123	IRF8_MA0652.1	5.15144	-	chr1	28051438	28053173	cc_2,other	gene	28052489	28089633	+	start	184	OverlapStart	NA	ENSG00000009780.11	FAM76A	any_promoter	0.09339	0.09068	0	0	0.03512
chr1	28112849	28112863	IRF8_MA0652.1	2.93553	-	chr1	28112307	28112939	cc_2,other	gene	28099693	28150963	+	center	12705	PeakInsideFeature	NA	ENSG00000117758.9	STX12	any_internal	0.0415	0.04382	0	0	-0.05404
chr1	28116212	28116226	IRF8_MA0652.1	3.46164	-	chr1	28116000	28116776	cc_2,other	gene	28099693	28150963	+	center	8940	PeakInsideFeature	NA	ENSG00000117758.9	STX12	any_internal	0.08578	0.1857	0	1	-0.96426
chr1	28148227	28148241	IRF8_MA0652.1	5.18944	+	chr1	28148216	28149007	cc_2,other	gene	28151048	28151154	+	start	2437	Upstream	NA	ENSG00000223062.1	RNU6-1245P	any_promoter	0.03283	0.07004	0	0	-0.77741
chr1	28199343	28199357	IRF8_MA0652.1	5.53957	-	chr1	28198661	28200565	cc_2,other	gene	28199054	28213196	+	start	559	OverlapStart	NA	ENSG00000130775.11	THEMIS2	any_promoter	0.11541	0.08433	0	0	0.37848
chr1	28201805	28201819	IRF8_MA0652.1	4.67635	+	chr1	28201264	28202210	cc_2,other	gene	28199054	28213196	+	start	2683	PeakInsideFeature	NA	ENSG00000130775.11	THEMIS2	any_internal	0.35703	0.30987	1	1	0.19318
chr1	28241450	28241464	IRF8_MA0652.1	5.34242	-	chr1	28240560	28242140	cc_2,other	gene	28218034	28241257	-	start	93	OverlapStart	NA	ENSG00000117748.5	RPA2	any_promoter	0.16909	0.1382	1	0	0.2584
chr1	28306190	28306204	IRF8_MA0652.1	2.62269	-	chr1	28305720	28306633	cc_2,other	gene	28296854	28415207	-	end	9322	PeakInsideFeature	NA	ENSG00000158161.11	EYA3	any_internal	0.07919	0.07222	0	0	0.10591
chr1	28313742	28313756	IRF8_MA0652.1	5.84229	-	chr1	28313497	28313874	cc_2	gene	28296854	28415207	-	end	16831	PeakInsideFeature	NA	ENSG00000158161.11	EYA3	any_internal	0.02359	0.02296	0	0	0.02136
chr1	28355762	28355776	IRF8_MA0652.1	3.94185	-	chr1	28355289	28356290	cc_2,other	gene	28296854	28415207	-	center	241	PeakInsideFeature	NA	ENSG00000158161.11	EYA3	any_internal	0.08827	0.05673	0	0	0.50074
chr1	28356127	28356141	IRF8_MA0652.1	2.82176	-	chr1	28355289	28356290	cc_2,other	gene	28296854	28415207	-	center	241	PeakInsideFeature	NA	ENSG00000158161.11	EYA3	any_internal	0.03076	0.03735	0	0	-0.17848
chr1	28390735	28390749	IRF8_MA0652.1	5.22936	-	chr1	28390667	28390867	cc_2	gene	28296854	28415207	-	start	24440	PeakInsideFeature	NA	ENSG00000158161.11	EYA3	any_internal	0.02743	0.01387	0	0	0.49471
chr1	28396750	28396764	IRF8_MA0652.1	9.31842	+	chr1	28396630	28397036	cc_2,other	gene	28296854	28415207	-	start	18374	PeakInsideFeature	NA	ENSG00000158161.11	EYA3	any_internal	0.04605	0.03365	0	0	0.30365
chr1	28415546	28415560	IRF8_MA0652.1	2.82176	-	chr1	28414229	28415992	cc_2,other	gene	28296854	28415207	-	start	97	OverlapStart	NA	ENSG00000158161.11	EYA3	any_promoter	0.29362	0.20784	1	1	0.46224
chr1	28423440	28423454	IRF8_MA0652.1	2.67906	+	chr1	28423232	28423589	cc_2	gene	28421581	28422933	-	start	477	Upstream	NA	ENSG00000228589.2	SPCS2P4	any_promoter	0.03678	0.01945	0	0	0.53351
chr1	28437871	28437885	IRF8_MA0652.1	2.40871	+	chr1	28437446	28438098	cc_2,other	gene	28436249	28436809	+	end	963	Downstream	NA	ENSG00000228943.1	RP5-1053E7.2	distal_enhancer	0.15066	0.046	0	0	1.3803
chr1	28454292	28454306	IRF8_MA0652.1	6.41263	+	chr1	28454112	28454717	cc_2,other	gene	28446959	28447832	-	start	6582	Upstream	NA	ENSG00000214812.3	RP5-1053E7.3	any_promoter	0.09043	0.03294	0	0	1.071
chr1	28462036	28462050	IRF8_MA0652.1	2.82176	+	chr1	28461788	28462499	cc_2,other	gene	28469247	28469352	-	end	7104	Downstream	NA	ENSG00000253005.1	RNU6-176P	distal_enhancer	0.10932	0.05523	0	0	0.78737
chr1	28486316	28486330	IRF8_MA0652.1	6.49038	+	chr1	28485985	28486565	cc_2	gene	28473676	28520447	-	center	10786	PeakInsideFeature	NA	ENSG00000169403.7	PTAFR	any_internal	0.11308	0.0489	0	0	0.95703
chr1	28487518	28487532	IRF8_MA0652.1	2.1045	-	chr1	28487143	28487874	cc_2,other	gene	28473676	28520447	-	center	9553	PeakInsideFeature	NA	ENSG00000169403.7	PTAFR	any_internal	0.10243	0.06849	0	0	0.47164
chr1	28488499	28488513	IRF8_MA0652.1	3.97291	+	chr1	28488341	28488856	cc_2,other	gene	28473676	28520447	-	center	8463	PeakInsideFeature	NA	ENSG00000169403.7	PTAFR	any_internal	0.15118	0.05647	0	0	1.1701
chr1	28499247	28499261	IRF8_MA0652.1	5.65251	+	chr1	28498882	28499764	cc_2,other	gene	28473676	28520447	-	center	2262	PeakInsideFeature	NA	ENSG00000169403.7	PTAFR	any_internal	0.3064	0.12622	1	0	1.16243
chr1	28501759	28501773	IRF8_MA0652.1	2.15846	+	chr1	28501141	28501818	cc_2,other	gene	28473676	28520447	-	center	4418	PeakInsideFeature	NA	ENSG00000169403.7	PTAFR	any_internal	0.08389	0.03732	0	0	0.86614
chr1	28523616	28523630	IRF8_MA0652.1	3.18872	+	chr1	28523449	28524061	cc_2,other	gene	28473676	28520447	-	start	3308	Upstream	NA	ENSG00000169403.7	PTAFR	any_promoter	0.09672	0.06976	0	0	0.38159
chr1	28573332	28573346	IRF8_MA0652.1	4.59965	-	chr1	28572895	28576288	cc_2,other	gene	28573654	28574079	+	start	937	FeatureInsidePeak	NA	ENSG00000271398.1	RP5-1092A3.5	any_promoter	0.10067	0.06643	0	0	0.48489
chr1	28573454	28573468	IRF8_MA0652.1	2.80962	-	chr1	28572895	28576288	cc_2,other	gene	28573654	28574079	+	start	937	FeatureInsidePeak	NA	ENSG00000271398.1	RP5-1092A3.5	any_promoter	0.70581	0.43001	1	1	0.69051
chr1	28648785	28648799	IRF8_MA0652.1	2.94715	+	chr1	28647926	28649495	cc_2,other	gene	28655512	28662476	+	start	6802	Upstream	NA	ENSG00000130772.9	MED18	any_promoter	0.21389	0.60511	1	1	-1.42106
chr1	28655821	28655835	IRF8_MA0652.1	2.82176	-	chr1	28653777	28656321	cc_2,other	gene	28655512	28662476	+	start	463	OverlapStart	NA	ENSG00000130772.9	MED18	any_promoter	0.15607	0.16217	0	1	-0.04933
chr1	28681092	28681106	IRF8_MA0652.1	4.44639	-	chr1	28680209	28681354	cc_2,other	gene	28696113	28826881	+	start	15332	Upstream	NA	ENSG00000204138.8	PHACTR4	distal_enhancer	0.03112	0.03129	0	0	-0.00486
chr1	28686049	28686063	IRF8_MA0652.1	2.82176	+	chr1	28686034	28686505	cc_2,other	gene	28696113	28826881	+	start	9844	Upstream	NA	ENSG00000204138.8	PHACTR4	any_promoter	0.0259	0.04483	0	0	-0.50485
chr1	28686489	28686503	IRF8_MA0652.1	3.35638	-	chr1	28686034	28686505	cc_2,other	gene	28696113	28826881	+	start	9844	Upstream	NA	ENSG00000204138.8	PHACTR4	any_promoter	0.01426	0.0129	0	0	0.05972
chr1	28702559	28702573	IRF8_MA0652.1	2.82176	+	chr1	28702410	28703724	cc_2,other	gene	28696113	28826881	+	start	6954	PeakInsideFeature	NA	ENSG00000204138.8	PHACTR4	any_internal	0.02802	0.02632	0	0	0.0528
chr1	28718572	28718586	IRF8_MA0652.1	4.74233	-	chr1	28718559	28719066	cc_2,other	gene	28696113	28826881	+	start	22699	PeakInsideFeature	NA	ENSG00000204138.8	PHACTR4	any_internal	0.03774	0.02955	0	0	0.22369
chr1	28739363	28739377	IRF8_MA0652.1	2.40691	-	chr1	28739215	28739955	cc_2,other	gene	28696113	28826881	+	center	21912	PeakInsideFeature	NA	ENSG00000204138.8	PHACTR4	any_internal	0.03025	0.03066	0	0	-0.01189
chr1	28744203	28744217	IRF8_MA0652.1	5.05832	+	chr1	28743749	28744917	cc_2,other	gene	28696113	28826881	+	center	17164	PeakInsideFeature	NA	ENSG00000204138.8	PHACTR4	any_internal	0.09699	0.05503	0	0	0.64584
chr1	28744218	28744232	IRF8_MA0652.1	7.7962	+	chr1	28743749	28744917	cc_2,other	gene	28696113	28826881	+	center	17164	PeakInsideFeature	NA	ENSG00000204138.8	PHACTR4	any_internal	0.09728	0.05503	0	0	0.64944
chr1	28764725	28764739	IRF8_MA0652.1	5.48543	+	chr1	28763727	28765016	cc_2,other	gene	28696113	28826881	+	center	2874	PeakInsideFeature	NA	ENSG00000204138.8	PHACTR4	any_internal	0.34935	0.44932	1	1	-0.34618
chr1	28764782	28764796	IRF8_MA0652.1	2.11952	+	chr1	28763727	28765016	cc_2,other	gene	28696113	28826881	+	center	2874	PeakInsideFeature	NA	ENSG00000204138.8	PHACTR4	any_internal	0.18986	0.29601	1	1	-0.59221
chr1	28928418	28928432	IRF8_MA0652.1	5.76781	+	chr1	28927751	28929833	cc_2,other	gene	28915834	28969597	-	end	12958	PeakInsideFeature	NA	ENSG00000120656.7	TAF12	any_internal	0.08778	0.09945	0	0	-0.14926
chr1	29028712	29028726	IRF8_MA0652.1	4.62903	-	chr1	29028214	29028767	cc_2	gene	28995243	29045865	+	center	7936	PeakInsideFeature	NA	ENSG00000162419.8	GMEB1	any_internal	0.00995	0.00537	0	0	0.24585
chr1	29075722	29075736	IRF8_MA0652.1	2.69775	-	chr1	29075642	29075983	cc_2	gene	29063132	29096287	+	center	3897	PeakInsideFeature	NA	ENSG00000198492.10	YTHDF2	any_internal	0.03993	0.02531	0	0	0.40911
chr1	29173013	29173027	IRF8_MA0652.1	2.23158	+	chr1	29172344	29173264	cc_2,other	gene	29138653	29190208	+	center	8374	PeakInsideFeature	NA	ENSG00000116329.6	OPRD1	any_internal	0.01857	0.01237	0	0	0.25808
chr1	29208866	29208880	IRF8_MA0652.1	2.9018	-	chr1	29208560	29209055	cc_2,other	gene	29208237	29208347	-	start	460	Upstream	NA	ENSG00000199756.1	Y_RNA	any_promoter	0.16644	0.21534	1	1	-0.33719
chr1	29214217	29214231	IRF8_MA0652.1	2.98238	-	chr1	29213209	29215026	cc_2,other	gene	29213602	29446553	+	start	515	OverlapStart	NA	ENSG00000159023.14	EPB41	any_promoter	0.1716	0.14913	1	0	0.18069
chr1	29225988	29226002	IRF8_MA0652.1	2.1908	-	chr1	29224879	29226164	cc_2,other	gene	29213602	29446553	+	start	11919	PeakInsideFeature	NA	ENSG00000159023.14	EPB41	any_internal	0.0566	0.03828	0	0	0.39865
chr1	29313065	29313079	IRF8_MA0652.1	3.18831	-	chr1	29312786	29313309	cc_2,other	gene	29312221	29312322	+	start	826	Downstream	NA	ENSG00000206704.1	Y_RNA	any_promoter	0.04078	0.01792	0	0	0.69108
chr1	29408326	29408340	IRF8_MA0652.1	2.82176	+	chr1	29408046	29408413	cc_2	gene	29213602	29446553	+	end	38324	PeakInsideFeature	NA	ENSG00000159023.14	EPB41	any_internal	0.01735	0.00995	0	0	0.32556
chr1	29449597	29449611	IRF8_MA0652.1	4.08921	+	chr1	29448639	29451913	cc_2,other	gene	29445939	29450447	-	start	171	OverlapStart	NA	ENSG00000253304.1	TMEM200B	any_promoter	0.07281	0.08108	0	0	-0.12407
chr1	29450677	29450691	IRF8_MA0652.1	2.2045	+	chr1	29448639	29451913	cc_2,other	gene	29445939	29450447	-	start	171	OverlapStart	NA	ENSG00000253304.1	TMEM200B	any_promoter	0.06165	0.08415	0	0	-0.3539
chr1	29492479	29492493	IRF8_MA0652.1	3.78825	-	chr1	29492065	29493462	cc_2,other	gene	29474254	29508499	-	center	1387	PeakInsideFeature	NA	ENSG00000116350.11	SRSF4	any_internal	0.03668	0.06202	0	0	-0.53885
chr1	29507596	29507610	IRF8_MA0652.1	3.79988	+	chr1	29507556	29509340	cc_2,other	gene	29474254	29508499	-	start	51	OverlapStart	NA	ENSG00000116350.11	SRSF4	any_promoter	0.23479	0.14728	1	0	0.60918
chr1	29508715	29508729	IRF8_MA0652.1	4.37103	-	chr1	29507556	29509340	cc_2,other	gene	29474254	29508499	-	start	51	OverlapStart	NA	ENSG00000116350.11	SRSF4	any_promoter	1.21703	1.19241	1	1	0.02902
chr1	29557112	29557126	IRF8_MA0652.1	3.96198	-	chr1	29557029	29557997	cc_2,other	gene	29519384	29557454	-	start	59	OverlapStart	NA	ENSG00000116353.11	MECR	any_promoter	0.05799	0.04537	0	0	0.25725
chr1	29565910	29565924	IRF8_MA0652.1	2.40173	-	chr1	29565430	29566140	cc_2,other	gene	29519384	29557454	-	start	8331	Upstream	NA	ENSG00000116353.11	MECR	any_promoter	0.1001	0.14149	0	0	-0.42943
chr1	29630530	29630544	IRF8_MA0652.1	2.08062	-	chr1	29630383	29630766	cc_2,other	gene	29563027	29653325	+	center	22398	PeakInsideFeature	NA	ENSG00000060656.15	PTPRU	any_internal	0.0305	0.02743	0	0	0.09183
chr1	29647177	29647191	IRF8_MA0652.1	5.19431	-	chr1	29647055	29647297	other	gene	29563027	29653325	+	end	6149	PeakInsideFeature	NA	ENSG00000060656.15	PTPRU	any_internal	0.0383	0.02737	0	0	0.30368
chr1	29795703	29795717	IRF8_MA0652.1	7.03337	+	chr1	29795579	29796789	cc_2,other	gene	29814704	29823405	-	end	18520	Downstream	NA	ENSG00000225011.4	RP11-810H18.1	distal_enhancer	0.03893	0.05776	0	0	-0.40433
chr1	29796527	29796541	IRF8_MA0652.1	5.94411	-	chr1	29795579	29796789	cc_2,other	gene	29814704	29823405	-	end	18520	Downstream	NA	ENSG00000225011.4	RP11-810H18.1	distal_enhancer	0.02381	0.04587	0	0	-0.5964
chr1	29798573	29798587	IRF8_MA0652.1	3.78071	-	chr1	29798228	29798977	cc_2,other	gene	29814704	29823405	-	end	16102	Downstream	NA	ENSG00000225011.4	RP11-810H18.1	distal_enhancer	0.2714	0.82692	1	1	-1.54156
chr1	29830571	29830585	IRF8_MA0652.1	4.18402	+	chr1	29830162	29831214	cc_2,other	gene	29814704	29823405	-	start	7283	Upstream	NA	ENSG00000225011.4	RP11-810H18.1	any_promoter	0.0224	0.17019	0	1	-2.18451
chr1	30161345	30161359	IRF8_MA0652.1	2.37572	+	chr1	30161315	30162148	cc_2,other	gene	30181697	30182394	-	end	19966	Downstream	NA	ENSG00000228176.1	RP4-656G21.1	distal_enhancer	0.01752	0.02042	0	0	-0.10943
chr1	30205431	30205445	IRF8_MA0652.1	2.42898	-	chr1	30205267	30205744	cc_2	gene	30181697	30182394	-	start	23111	Upstream	NA	ENSG00000228176.1	RP4-656G21.1	distal_enhancer	0.05794	0.02714	0	0	0.73421
chr1	30231733	30231747	IRF8_MA0652.1	3.78071	-	chr1	30231096	30232282	cc_2,other	gene	30181697	30182394	-	start	49295	Upstream	NA	ENSG00000228176.1	RP4-656G21.1	distal_enhancer	0.2192	0.45293	1	1	-0.98556
chr1	30322986	30323000	IRF8_MA0652.1	4.9785	-	chr1	30322827	30323435	other	gene	30357748	30357852	+	start	34617	Upstream	NA	ENSG00000222787.1	AL645944.1	distal_enhancer	0.02665	0.02569	0	0	0.03047
chr1	30348607	30348621	IRF8_MA0652.1	2.40793	+	chr1	30348315	30348962	cc_2,other	gene	30357748	30357852	+	start	9110	Upstream	NA	ENSG00000222787.1	AL645944.1	any_promoter	0.05591	0.05738	0	0	-0.02793
chr1	30406086	30406100	IRF8_MA0652.1	3.91832	+	chr1	30405912	30406112	other	gene	30377711	30378204	-	start	27808	Upstream	NA	ENSG00000270927.1	RP11-179G8.1	distal_enhancer	0.01656	0.01801	0	0	-0.05722
chr1	30457274	30457288	IRF8_MA0652.1	3.32301	+	chr1	30456997	30458757	cc_2,other	gene	30486798	30510459	-	end	28921	Downstream	NA	ENSG00000233399.2	RP11-111I12.1	distal_enhancer	0.02877	0.02723	0	0	0.04699
chr1	31115617	31115631	IRF8_MA0652.1	4.74233	-	chr1	31115471	31115755	cc_2	NA	NA	NA	NA	NA	NA	NA	NA	NA	NA	NA	0.02221	0.01535	0	0	0.26073
chr1	31190371	31190385	IRF8_MA0652.1	2.55427	+	chr1	31190208	31192659	cc_2,other	gene	31191350	31199674	+	start	83	OverlapStart	NA	ENSG00000186056.5	MATN1-AS1	any_promoter	0.20781	0.17243	1	1	0.24434
chr1	31253364	31253378	IRF8_MA0652.1	3.83728	+	chr1	31253295	31253739	cc_2	gene	31205315	31230667	-	start	22850	Upstream	NA	ENSG00000162511.7	LAPTM5	distal_enhancer	0.1262	0.07125	0	0	0.68435
chr1	31255193	31255207	IRF8_MA0652.1	2.54142	+	chr1	31255191	31256810	cc_2,other	gene	31205315	31230667	-	start	25333	Upstream	NA	ENSG00000162511.7	LAPTM5	distal_enhancer	0.04183	0.04937	0	0	-0.16785
chr1	31274418	31274432	IRF8_MA0652.1	3.04721	+	chr1	31274259	31275097	cc_2,other	gene	31283224	31288400	-	end	8546	Downstream	NA	ENSG00000229607.1	RP5-1125N11.1	distal_enhancer	0.02638	0.02756	0	0	-0.03681
chr1	31383240	31383254	IRF8_MA0652.1	5.23264	+	chr1	31382955	31383405	cc_2,other	gene	31342313	31381608	-	start	1572	Upstream	NA	ENSG00000162512.11	SDC3	any_promoter	0.06863	0.03686	0	0	0.64699
chr1	31480299	31480313	IRF8_MA0652.1	3.80345	+	chr1	31480163	31480682	cc_2	gene	31404352	31538838	-	center	8827	PeakInsideFeature	NA	ENSG00000134644.11	PUM1	any_internal	0.04883	0.03335	0	0	0.37197
chr1	31492501	31492515	IRF8_MA0652.1	6.3861	+	chr1	31492384	31493031	cc_2,other	gene	31404352	31538838	-	center	21112	PeakInsideFeature	NA	ENSG00000134644.11	PUM1	any_internal	0.06132	0.04718	0	0	0.27829
chr1	31573797	31573811	IRF8_MA0652.1	4.90185	+	chr1	31573406	31574583	cc_2,other	gene	31567833	31568405	-	start	5589	Upstream	NA	ENSG00000215900.4	SEPW1P	any_promoter	0.05083	0.04757	0	0	0.06869
chr1	31573975	31573989	IRF8_MA0652.1	2.25157	-	chr1	31573406	31574583	cc_2,other	gene	31567833	31568405	-	start	5589	Upstream	NA	ENSG00000215900.4	SEPW1P	any_promoter	0.05359	0.08819	0	0	-0.56053
chr1	31627573	31627587	IRF8_MA0652.1	2.7435	+	chr1	31627408	31628730	cc_2,other	gene	31652591	31712401	-	end	24522	Downstream	NA	ENSG00000084628.5	NKAIN1	distal_enhancer	0.24031	0.23161	1	1	0.04918
chr1	31635625	31635639	IRF8_MA0652.1	2.82176	+	chr1	31634744	31636066	cc_2,other	gene	31652591	31712401	-	end	17186	Downstream	NA	ENSG00000084628.5	NKAIN1	distal_enhancer	0.25075	0.29159	1	1	-0.20319
chr1	31655617	31655631	IRF8_MA0652.1	5.60832	+	chr1	31654287	31655642	cc_2,other	gene	31652591	31712401	-	end	2373	PeakInsideFeature	NA	ENSG00000084628.5	NKAIN1	any_internal	0.02703	0.04917	0	0	-0.56371
chr1	31844204	31844218	IRF8_MA0652.1	3.82767	+	chr1	31844083	31845249	cc_2,other	gene	31838471	31849697	-	center	582	PeakInsideFeature	NA	ENSG00000121769.3	FABP3	any_internal	0.08674	0.10637	0	0	-0.24507
chr1	31844866	31844880	IRF8_MA0652.1	8.05885	-	chr1	31844083	31845249	cc_2,other	gene	31838471	31849697	-	center	582	PeakInsideFeature	NA	ENSG00000121769.3	FABP3	any_internal	0.08422	0.10426	0	0	-0.25534
chr1	31896096	31896110	IRF8_MA0652.1	3.49479	-	chr1	31895253	31896756	cc_2,other	gene	31882411	31907525	+	center	1036	PeakInsideFeature	NA	ENSG00000168528.7	SERINC2	any_internal	0.04667	0.08161	0	0	-0.61333
chr1	31896289	31896303	IRF8_MA0652.1	4.22054	-	chr1	31895253	31896756	cc_2,other	gene	31882411	31907525	+	center	1036	PeakInsideFeature	NA	ENSG00000168528.7	SERINC2	any_internal	0.04615	0.0666	0	0	-0.39236
chr1	31896390	31896404	IRF8_MA0652.1	2.0897	+	chr1	31895253	31896756	cc_2,other	gene	31882411	31907525	+	center	1036	PeakInsideFeature	NA	ENSG00000168528.7	SERINC2	any_internal	0.06792	0.10913	0	0	-0.55835
chr1	31980916	31980930	IRF8_MA0652.1	2.06619	+	chr1	31980528	31981393	cc_2,other	gene	31984035	31989846	+	start	3075	Upstream	NA	ENSG00000223907.1	RP11-439L8.4	any_promoter	0.01708	0.03475	0	0	-0.57139
chr1	32071589	32071603	IRF8_MA0652.1	3.2148	-	chr1	32071411	32072108	cc_2,other	gene	32083286	32098119	+	start	11527	Upstream	NA	ENSG00000121764.7	HCRTR1	distal_enhancer	0.07926	0.03063	0	0	0.98136
chr1	32090205	32090219	IRF8_MA0652.1	5.60577	-	chr1	32089894	32090275	cc_2	gene	32083286	32098119	+	center	618	PeakInsideFeature	NA	ENSG00000121764.7	HCRTR1	any_internal	0.05228	0.03684	0	0	0.35063
chr1	32129949	32129963	IRF8_MA0652.1	2.89068	-	chr1	32129454	32129994	cc_2,other	gene	32117847	32169920	-	end	11877	PeakInsideFeature	NA	ENSG00000084636.13	COL16A1	any_internal	0.03621	0.04095	0	0	-0.11825
chr1	32210298	32210312	IRF8_MA0652.1	6.76015	-	chr1	32210083	32210444	cc_2	gene	32192717	32230494	-	center	1342	PeakInsideFeature	NA	ENSG00000121753.8	BAI2	any_internal	0.07122	0.05894	0	0	0.21038
chr1	32235052	32235066	IRF8_MA0652.1	4.24629	+	chr1	32234992	32236048	cc_2,other	gene	32192717	32230494	-	start	5026	Upstream	NA	ENSG00000121753.8	BAI2	any_promoter	0.03641	0.07867	0	0	-0.81461
chr1	32253958	32253972	IRF8_MA0652.1	3.58147	+	chr1	32253597	32255465	cc_2,other	gene	32254730	32256923	+	start	199	OverlapStart	NA	ENSG00000254545.1	RP11-84A19.3	any_promoter	0.13077	0.106	0	0	0.26028
chr1	32292593	32292607	IRF8_MA0652.1	5.00498	-	chr1	32292305	32293704	cc_2,other	gene	32256022	32281652	-	start	11352	Upstream	NA	ENSG00000134668.8	SPOCD1	distal_enhancer	0.28043	0.10481	1	0	1.27217
chr1	32297694	32297708	IRF8_MA0652.1	3.30548	-	chr1	32297546	32297776	other	gene	32307619	32321169	-	end	9958	Downstream	NA	ENSG00000203620.2	RP11-84A19.2	distal_enhancer	0.0167	0.02019	0	0	-0.13356
chr1	32300389	32300403	IRF8_MA0652.1	2.4092	-	chr1	32300127	32300571	cc_2	gene	32307619	32321169	-	end	7270	Downstream	NA	ENSG00000203620.2	RP11-84A19.2	distal_enhancer	0.04192	0.0247	0	0	0.47667
chr1	32338826	32338840	IRF8_MA0652.1	2.18458	+	chr1	32338139	32338907	cc_2,other	gene	32317513	32387442	-	center	13954	PeakInsideFeature	NA	ENSG00000269967.1	RP11-84A19.4	any_internal	0.04017	0.02145	0	0	0.54557
chr1	32409834	32409848	IRF8_MA0652.1	3.96672	+	chr1	32409534	32410733	cc_2,other	gene	32372021	32410457	-	start	324	OverlapStart	NA	ENSG00000184007.13	PTP4A2	any_promoter	0.08724	0.04614	0	0	0.70331
chr1	32420596	32420610	IRF8_MA0652.1	4.49549	+	chr1	32420179	32420851	cc_2,other	gene	32372021	32410457	-	start	10058	Upstream	NA	ENSG00000184007.13	PTP4A2	distal_enhancer	0.14245	0.11058	0	0	0.31663
chr1	32479247	32479261	IRF8_MA0652.1	2.42346	+	chr1	32478733	32480595	cc_2,other	gene	32479429	32526451	+	start	235	OverlapStart	NA	ENSG00000121774.13	KHDRBS1	any_promoter	0.58755	0.59955	1	1	-0.02825
chr1	32480085	32480099	IRF8_MA0652.1	3.23479	-	chr1	32478733	32480595	cc_2,other	gene	32479429	32526451	+	start	235	OverlapStart	NA	ENSG00000121774.13	KHDRBS1	any_promoter	0.20039	0.17144	1	1	0.20388
chr1	32574394	32574408	IRF8_MA0652.1	5.33466	-	chr1	32572984	32575087	cc_2,other	gene	32573638	32642169	+	start	397	OverlapStart	NA	ENSG00000025800.9	KPNA6	any_promoter	0.08092	0.06495	0	0	0.25047
chr1	32624661	32624675	IRF8_MA0652.1	2.76779	+	chr1	32624557	32625353	cc_2,other	gene	32573638	32642169	+	center	17052	PeakInsideFeature	NA	ENSG00000025800.9	KPNA6	any_internal	0.02617	0.01613	0	0	0.36011
chr1	32624992	32625006	IRF8_MA0652.1	6.1982	-	chr1	32624557	32625353	cc_2,other	gene	32573638	32642169	+	center	17052	PeakInsideFeature	NA	ENSG00000025800.9	KPNA6	any_internal	0.0868	0.05131	0	0	0.58761
chr1	32701675	32701689	IRF8_MA0652.1	7.7962	-	chr1	32701607	32701942	cc_2,other	gene	32697258	32707221	-	center	465	PeakInsideFeature	NA	ENSG00000220785.3	MTMR9LP	any_internal	0.04685	0.02431	0	0	0.60129
chr1	32701690	32701704	IRF8_MA0652.1	2.06667	-	chr1	32701607	32701942	cc_2,other	gene	32697258	32707221	-	center	465	PeakInsideFeature	NA	ENSG00000220785.3	MTMR9LP	any_internal	0.04685	0.02431	0	0	0.60129
chr1	32706581	32706595	IRF8_MA0652.1	3.78882	-	chr1	32705363	32707402	cc_2,other	gene	32697258	32707221	-	start	839	OverlapStart	NA	ENSG00000220785.3	MTMR9LP	any_promoter	0.08576	0.07699	0	0	0.12578
chr1	32756768	32756782	IRF8_MA0652.1	2.76371	+	chr1	32756686	32756981	cc_2	gene	32757686	32799236	+	start	853	Upstream	NA	ENSG00000116478.7	HDAC1	any_promoter	0.06028	0.04236	0	0	0.36817
chr1	32807721	32807735	IRF8_MA0652.1	9.35179	-	chr1	32807495	32808292	cc_2,other	gene	32799432	32801980	-	start	5913	Upstream	NA	ENSG00000175130.6	MARCKSL1	any_promoter	0.25159	0.13224	1	0	0.83809
chr1	32807834	32807848	IRF8_MA0652.1	3.71476	+	chr1	32807495	32808292	cc_2,other	gene	32799432	32801980	-	start	5913	Upstream	NA	ENSG00000175130.6	MARCKSL1	any_promoter	0.13617	0.09703	0	0	0.41847
chr1	32808150	32808164	IRF8_MA0652.1	10.23796	+	chr1	32807495	32808292	cc_2,other	gene	32799432	32801980	-	start	5913	Upstream	NA	ENSG00000175130.6	MARCKSL1	any_promoter	0.05202	0.03168	0	0	0.48453
chr1	32850008	32850022	IRF8_MA0652.1	7.65667	+	chr1	32849804	32850034	other	gene	32830703	32860332	-	center	4402	PeakInsideFeature	NA	ENSG00000160058.14	BSDC1	any_internal	0.01618	0.01215	0	0	0.17404
chr1	32986030	32986044	IRF8_MA0652.1	3.97131	-	chr1	32985756	32987117	cc_2,other	gene	32930657	33066393	+	center	12089	PeakInsideFeature	NA	ENSG00000254553.1	RP1-27O5.3	any_internal	0.013	0.01005	0	0	0.13826
chr1	32986598	32986612	IRF8_MA0652.1	7.07359	-	chr1	32985756	32987117	cc_2,other	gene	32930657	33066393	+	center	12089	PeakInsideFeature	NA	ENSG00000254553.1	RP1-27O5.3	any_internal	0.03695	0.02857	0	0	0.23282
chr1	33093271	33093285	IRF8_MA0652.1	9.03884	-	chr1	33093103	33093932	cc_2,other	gene	33065772	33116504	-	center	2379	PeakInsideFeature	NA	ENSG00000176261.11	ZBTB8OS	any_internal	0.17277	0.06571	1	0	1.17611
chr1	33168350	33168364	IRF8_MA0652.1	2.21939	+	chr1	33167802	33169568	cc_2,other	gene	33145506	33169197	-	start	512	OverlapStart	NA	ENSG00000162520.10	SYNC	any_promoter	0.07552	0.0742	0	0	0.02023
chr1	33233661	33233675	IRF8_MA0652.1	6.28035	+	chr1	33232903	33233703	cc_2,other	gene	33207485	33240571	+	end	7268	PeakInsideFeature	NA	ENSG00000162522.6	KIAA1522	any_internal	0.03468	0.03694	0	0	-0.05919
chr1	33367186	33367200	IRF8_MA0652.1	4.93247	+	chr1	33366039	33367415	cc_2,other	gene	33360194	33367039	-	start	312	OverlapStart	NA	ENSG00000121900.14	TMEM54	any_promoter	0.12168	0.17306	0	1	-0.44837
chr1	33399885	33399899	IRF8_MA0652.1	4.59926	+	chr1	33398957	33400240	cc_2,other	gene	33402045	33430286	-	end	2447	Downstream	NA	ENSG00000116514.12	RNF19B	distal_enhancer	0.11102	0.20671	0	1	-0.79442
chr1	33428014	33428028	IRF8_MA0652.1	9.90162	+	chr1	33427526	33428205	cc_2,other	gene	33402045	33430286	-	start	2421	PeakInsideFeature	NA	ENSG00000116514.12	RNF19B	any_internal	0.32289	0.45578	1	1	-0.47339
chr1	33454439	33454453	IRF8_MA0652.1	2.74301	+	chr1	33454379	33455219	cc_2,other	gene	33452675	33498070	+	start	2124	PeakInsideFeature	NA	ENSG00000236065.2	RP1-117O3.2	any_internal	0.08661	0.05589	0	0	0.49433
chr1	33472931	33472945	IRF8_MA0652.1	2.3844	+	chr1	33472563	33473222	cc_2,other	gene	33452675	33498070	+	center	2480	PeakInsideFeature	NA	ENSG00000236065.2	RP1-117O3.2	any_internal	0.22795	0.17527	1	1	0.34571
chr1	33476899	33476913	IRF8_MA0652.1	2.70489	-	chr1	33476618	33477279	cc_2,other	gene	33452675	33498070	+	center	1576	PeakInsideFeature	NA	ENSG00000236065.2	RP1-117O3.2	any_internal	0.16389	0.29715	1	1	-0.7887
chr1	33488521	33488535	IRF8_MA0652.1	2.2693	+	chr1	33487907	33488779	cc_2,other	gene	33452675	33498070	+	end	9727	PeakInsideFeature	NA	ENSG00000236065.2	RP1-117O3.2	any_internal	0.07353	0.14315	0	0	-0.80746
chr1	33490472	33490486	IRF8_MA0652.1	9.44303	-	chr1	33490163	33490758	cc_2	gene	33452675	33498070	+	end	7610	PeakInsideFeature	NA	ENSG00000236065.2	RP1-117O3.2	any_internal	0.04271	0.0317	0	0	0.2821
chr1	33509208	33509222	IRF8_MA0652.1	3.95057	-	chr1	33508937	33509501	other	gene	33473584	33546597	-	center	871	PeakInsideFeature	NA	ENSG00000004455.12	AK2	any_internal	0.02445	0.02323	0	0	0.04082
chr1	33516066	33516080	IRF8_MA0652.1	4.93237	+	chr1	33515835	33516555	cc_2,other	gene	33473584	33546597	-	center	6105	PeakInsideFeature	NA	ENSG00000004455.12	AK2	any_internal	0.04968	0.03216	0	0	0.42286
chr1	33546111	33546125	IRF8_MA0652.1	3.56533	-	chr1	33545991	33547430	cc_2,other	gene	33546704	33586131	+	start	6	OverlapStart	NA	ENSG00000142920.12	ADC	any_promoter	0.03328	0.04475	0	0	-0.28478
chr1	33592589	33592603	IRF8_MA0652.1	8.12009	-	chr1	33592218	33593849	cc_2,other	gene	33546704	33586131	+	end	6902	Downstream	NA	ENSG00000142920.12	ADC	distal_enhancer	0.16004	0.12601	1	0	0.3036
chr1	33593074	33593088	IRF8_MA0652.1	2.64937	+	chr1	33592218	33593849	cc_2,other	gene	33546704	33586131	+	end	6902	Downstream	NA	ENSG00000142920.12	ADC	distal_enhancer	1.19266	1.08377	1	1	0.13582
chr1	33636901	33636915	IRF8_MA0652.1	2.07466	-	chr1	33636454	33636920	cc_2,other	gene	33611002	33647660	-	center	7356	PeakInsideFeature	NA	ENSG00000116525.9	TRIM62	any_internal	0.02414	0.01761	0	0	0.23512
chr1	33684485	33684499	IRF8_MA0652.1	3.90996	-	chr1	33684300	33685216	cc_2,other	gene	33611002	33647660	-	start	37098	Upstream	NA	ENSG00000116525.9	TRIM62	distal_enhancer	0.233	0.22912	1	1	0.02236
chr1	33804402	33804416	IRF8_MA0652.1	8.37113	+	chr1	33803661	33805313	cc_2,other	gene	33802166	33802465	-	start	2022	Upstream	NA	ENSG00000222112.1	RN7SKP16	any_promoter	0.29322	0.25138	1	1	0.20737
chr1	33807161	33807175	IRF8_MA0652.1	4.24012	+	chr1	33806762	33807201	cc_2,other	gene	33802166	33802465	-	start	4516	Upstream	NA	ENSG00000222112.1	RN7SKP16	any_promoter	0.0437	0.11886	0	0	-1.13315
chr1	33814415	33814429	IRF8_MA0652.1	3.82988	+	chr1	33814348	33816267	cc_2,other	gene	33815952	33828846	+	start	645	OverlapStart	NA	ENSG00000233246.1	RP11-415J8.5	any_promoter	0.27052	0.19933	1	1	0.4067
chr1	33845887	33845901	IRF8_MA0652.1	6.0057	+	chr1	33845403	33846114	cc_2	gene	33789223	33896653	-	center	2820	PeakInsideFeature	NA	ENSG00000134686.12	PHC2	any_internal	0.04604	0.02722	0	0	0.49028
chr1	33910947	33910961	IRF8_MA0652.1	5.00498	-	chr1	33910633	33911112	cc_2,other	gene	33907625	33907712	-	start	3160	Upstream	NA	ENSG00000221225.1	AL138837.1	any_promoter	0.0686	0.05738	0	0	0.19706
chr1	33910969	33910983	IRF8_MA0652.1	5.00498	-	chr1	33910633	33911112	cc_2,other	gene	33907625	33907712	-	start	3160	Upstream	NA	ENSG00000221225.1	AL138837.1	any_promoter	0.0686	0.05738	0	0	0.19706
chr1	34100930	34100944	IRF8_MA0652.1	6.25853	+	chr1	34100418	34101014	cc_2,other	gene	33979608	34631443	-	end	121108	PeakInsideFeature	NA	ENSG00000121904.13	CSMD2	any_internal	0.02863	0.02761	0	0	0.03105
chr1	34279280	34279294	IRF8_MA0652.1	5.05168	+	chr1	34279233	34279562	other	gene	33979608	34631443	-	center	26128	PeakInsideFeature	NA	ENSG00000121904.13	CSMD2	any_internal	0.02075	0.0195	0	0	0.04577
chr1	34331959	34331973	IRF8_MA0652.1	2.10484	+	chr1	34331910	34332436	cc_2,other	gene	34334553	34351059	+	start	2380	Upstream	NA	ENSG00000231163.1	RP5-1007G16.1	any_promoter	0.02266	0.01542	0	0	0.27338
chr1	34396684	34396698	IRF8_MA0652.1	4.02793	-	chr1	34396034	34397257	cc_2,other	gene	33979608	34631443	-	center	91120	PeakInsideFeature	NA	ENSG00000121904.13	CSMD2	any_internal	0.02312	0.01781	0	0	0.19303
chr1	34618443	34618457	IRF8_MA0652.1	7.03115	+	chr1	34618349	34618594	cc_2	gene	33979608	34631443	-	start	12972	PeakInsideFeature	NA	ENSG00000121904.13	CSMD2	any_internal	0.02671	0.01901	0	0	0.26434
chr1	34629332	34629346	IRF8_MA0652.1	8.94256	-	chr1	34628560	34629677	cc_2,other	gene	34632483	34684732	+	start	3365	Upstream	NA	ENSG00000142698.10	C1orf94	any_promoter	0.07631	0.04255	0	0	0.62854
chr1	34822972	34822986	IRF8_MA0652.1	2.14794	+	chr1	34822459	34823007	cc_2,other	NA	NA	NA	NA	NA	NA	NA	NA	NA	NA	NA	0.02992	0.01821	0	0	0.39214
chr1	34907080	34907094	IRF8_MA0652.1	3.30698	+	chr1	34907010	34907672	cc_2,other	NA	NA	NA	NA	NA	NA	NA	NA	NA	NA	NA	0.02578	0.02248	0	0	0.10972
chr1	35225609	35225623	IRF8_MA0652.1	2.10796	-	chr1	35224293	35225973	cc_2,other	gene	35225341	35229325	+	start	208	OverlapStart	NA	ENSG00000189433.5	GJB4	any_promoter	0.03462	0.02301	0	0	0.34996
chr1	35450806	35450820	IRF8_MA0652.1	2.59056	+	chr1	35449549	35451546	cc_2,other	gene	35439956	35450914	-	start	367	OverlapStart	NA	ENSG00000241014.1	RP11-244H3.1	any_promoter	0.21909	0.13423	1	0	0.63487
chr1	35550643	35550657	IRF8_MA0652.1	2.06619	-	chr1	35550384	35551389	cc_2,other	gene	35525386	35581460	+	center	2537	PeakInsideFeature	NA	ENSG00000197056.5	ZMYM1	any_internal	0.04214	0.04147	0	0	0.01582
chr1	35562978	35562992	IRF8_MA0652.1	3.34834	-	chr1	35562708	35563084	other	gene	35525386	35581460	+	center	9473	PeakInsideFeature	NA	ENSG00000197056.5	ZMYM1	any_internal	0.01344	0.01957	0	0	-0.24773
chr1	35586654	35586668	IRF8_MA0652.1	4.52274	-	chr1	35586148	35587156	cc_2,other	gene	35587622	35588085	+	start	970	Upstream	NA	ENSG00000228348.1	EFCAB14P1	any_promoter	0.08311	0.04873	0	0	0.59025
chr1	35611762	35611776	IRF8_MA0652.1	2.58382	+	chr1	35611428	35612396	cc_2,other	gene	35587622	35588085	+	end	23827	Downstream	NA	ENSG00000228348.1	EFCAB14P1	distal_enhancer	0.03287	0.01544	0	0	0.58688
chr1	35612275	35612289	IRF8_MA0652.1	2.17778	+	chr1	35611428	35612396	cc_2,other	gene	35587622	35588085	+	end	23827	Downstream	NA	ENSG00000228348.1	EFCAB14P1	distal_enhancer	0.01742	0.0118	0	0	0.23978
chr1	35628030	35628044	IRF8_MA0652.1	10.36687	+	chr1	35627461	35628735	cc_2,other	gene	35641978	35658749	-	end	13880	Downstream	NA	ENSG00000116560.6	SFPQ	distal_enhancer	0.24867	0.12392	1	0	0.90393
chr1	35659008	35659022	IRF8_MA0652.1	2.28	-	chr1	35657281	35659494	cc_2,other	gene	35641978	35658749	-	start	362	OverlapStart	NA	ENSG00000116560.6	SFPQ	any_promoter	0.85862	0.70236	1	1	0.28278
chr1	35811505	35811519	IRF8_MA0652.1	14.53903	+	chr1	35810689	35811830	cc_2,other	gene	35816322	35817208	+	start	5063	Upstream	NA	ENSG00000229994.1	RPL5P4	any_promoter	0.08814	0.03666	0	0	0.9413
chr1	35954124	35954138	IRF8_MA0652.1	9.93386	+	chr1	35953909	35954458	cc_2,other	gene	35899090	36023551	-	center	7137	PeakInsideFeature	NA	ENSG00000142687.13	KIAA0319L	any_internal	0.06531	0.03757	0	0	0.57332
chr1	36005470	36005484	IRF8_MA0652.1	2.8794	+	chr1	36003970	36005809	cc_2,other	gene	35899090	36023551	-	start	18662	PeakInsideFeature	NA	ENSG00000142687.13	KIAA0319L	any_internal	0.04305	0.02686	0	0	0.4339
chr1	36005496	36005510	IRF8_MA0652.1	3.81348	+	chr1	36003970	36005809	cc_2,other	gene	35899090	36023551	-	start	18662	PeakInsideFeature	NA	ENSG00000142687.13	KIAA0319L	any_internal	0.04786	0.03108	0	0	0.41489
chr1	36010562	36010576	IRF8_MA0652.1	2.4895	+	chr1	36010418	36011177	cc_2,other	gene	35899090	36023551	-	start	12754	PeakInsideFeature	NA	ENSG00000142687.13	KIAA0319L	any_internal	0.06974	0.06537	0	0	0.07262
chr1	36103131	36103145	IRF8_MA0652.1	8.66816	-	chr1	36103009	36103276	cc_2,other	gene	36067184	36107445	-	start	4303	PeakInsideFeature	NA	ENSG00000126067.7	PSMB2	any_internal	0.12815	0.10321	0	0	0.26736
chr1	36107794	36107808	IRF8_MA0652.1	8.8087	+	chr1	36106500	36107881	cc_2,other	gene	36067184	36107445	-	start	255	OverlapStart	NA	ENSG00000126067.7	PSMB2	any_promoter	0.21969	0.12331	1	0	0.74495
chr1	36245517	36245531	IRF8_MA0652.1	10.38755	-	chr1	36245060	36246078	cc_2,other	gene	36185818	36235568	-	start	10001	Upstream	NA	ENSG00000092853.9	CLSPN	distal_enhancer	0.24819	0.06319	1	0	1.69742
chr1	36339151	36339165	IRF8_MA0652.1	6.49904	-	chr1	36338842	36339475	cc_2	gene	36338870	36339353	-	start	195	FeatureInsidePeak	NA	ENSG00000271164.1	RP4-789D17.4	any_promoter	0.05053	0.01512	0	0	1.021
chr1	36408443	36408457	IRF8_MA0652.1	2.09002	+	chr1	36408357	36408777	cc_2	gene	36396318	36538101	+	start	12249	PeakInsideFeature	NA	ENSG00000126070.14	AGO3	any_internal	0.04142	0.02121	0	0	0.58412
chr1	36489127	36489141	IRF8_MA0652.1	7.03982	+	chr1	36488476	36489701	cc_2,other	gene	36457709	36479231	-	start	9857	Upstream	NA	ENSG00000271554.1	RP4-665N4.8	any_promoter	0.03281	0.02004	0	0	0.40573
chr1	36489438	36489452	IRF8_MA0652.1	7.40281	-	chr1	36488476	36489701	cc_2,other	gene	36457709	36479231	-	start	9857	Upstream	NA	ENSG00000271554.1	RP4-665N4.8	any_promoter	0.0126	0.01153	0	0	0.04925
chr1	36497247	36497261	IRF8_MA0652.1	9.77793	+	chr1	36496824	36497690	other	gene	36396318	36538101	+	center	30048	PeakInsideFeature	NA	ENSG00000126070.14	AGO3	any_internal	0.01753	0.01731	0	0	0.00865
chr1	36517616	36517630	IRF8_MA0652.1	2.45576	+	chr1	36517178	36517829	cc_2	gene	36396318	36538101	+	end	20598	PeakInsideFeature	NA	ENSG00000126070.14	AGO3	any_internal	0.0491	0.0243	0	0	0.64989
chr1	36555350	36555364	IRF8_MA0652.1	7.80225	-	chr1	36553593	36555639	cc_2,other	gene	36554475	36559533	+	start	141	OverlapStart	NA	ENSG00000116863.10	ADPRHL2	any_promoter	0.28054	0.16664	1	1	0.68941
chr1	36599033	36599047	IRF8_MA0652.1	2.63174	+	chr1	36598745	36599880	cc_2,other	gene	36560836	36590821	-	start	8491	Upstream	NA	ENSG00000171812.6	COL8A2	any_promoter	0.06026	0.06372	0	0	-0.06143
chr1	36607781	36607795	IRF8_MA0652.1	3.08488	-	chr1	36607402	36608152	cc_2,other	gene	36602172	36615098	-	center	858	PeakInsideFeature	NA	ENSG00000054116.7	TRAPPC3	any_internal	0.03468	0.03485	0	0	-0.00454
chr1	36621254	36621268	IRF8_MA0652.1	8.12009	+	chr1	36621027	36622918	cc_2,other	gene	36621179	36646450	+	start	793	OverlapStart	NA	ENSG00000116871.11	MAP7D1	any_promoter	0.3101	0.21652	1	1	0.48219
chr1	36668879	36668893	IRF8_MA0652.1	2.42598	-	chr1	36668855	36670284	cc_2,other	gene	36657515	36657769	+	end	11800	Downstream	NA	ENSG00000264592.1	RN7SL131P	distal_enhancer	0.03882	0.05488	0	0	-0.3521
chr1	36689444	36689458	IRF8_MA0652.1	2.36209	+	chr1	36688925	36690920	cc_2,other	gene	36690016	36770958	+	start	94	OverlapStart	NA	ENSG00000054118.9	THRAP3	any_promoter	0.34309	0.26364	1	1	0.35707
chr1	36751618	36751632	IRF8_MA0652.1	3.58301	+	chr1	36751010	36751881	cc_2,other	gene	36690016	36770958	+	end	19513	PeakInsideFeature	NA	ENSG00000054118.9	THRAP3	any_internal	0.03811	0.04772	0	0	-0.22336
chr1	36751855	36751869	IRF8_MA0652.1	7.84368	+	chr1	36751010	36751881	cc_2,other	gene	36690016	36770958	+	end	19513	PeakInsideFeature	NA	ENSG00000054118.9	THRAP3	any_internal	0.02719	0.02492	0	0	0.07225
chr1	36803703	36803717	IRF8_MA0652.1	4.7832	-	chr1	36803468	36803719	cc_2	gene	36805224	36851497	-	end	1631	Downstream	NA	ENSG00000196182.6	STK40	distal_enhancer	0.03932	0.0236	0	0	0.45058
chr1	36814948	36814962	IRF8_MA0652.1	3.37109	+	chr1	36814750	36817849	cc_2,other	gene	36805224	36851497	-	end	11075	PeakInsideFeature	NA	ENSG00000196182.6	STK40	any_internal	0.06628	0.05044	0	0	0.29536
chr1	36851609	36851623	IRF8_MA0652.1	2.44582	-	chr1	36850445	36853453	cc_2,other	gene	36805224	36851497	-	start	452	OverlapStart	NA	ENSG00000196182.6	STK40	any_promoter	1.0267	0.9074	1	1	0.17471
chr1	36923516	36923530	IRF8_MA0652.1	3.23812	-	chr1	36923115	36923742	cc_2,other	gene	36881427	36916086	-	start	7342	Upstream	NA	ENSG00000116885.14	OSCP1	any_promoter	0.06995	0.03437	0	0	0.73394
chr1	36947956	36947970	IRF8_MA0652.1	2.08949	-	chr1	36947482	36948869	cc_2,other	gene	36931643	36948879	-	start	704	PeakInsideFeature	NA	ENSG00000119535.13	CSF3R	any_promoter	0.03471	0.01712	0	0	0.56874
chr1	36952496	36952510	IRF8_MA0652.1	4.66106	-	chr1	36951856	36953125	cc_2,other	gene	36931643	36948879	-	start	3611	Upstream	NA	ENSG00000119535.13	CSF3R	any_promoter	0.36034	0.10714	1	0	1.58632
chr1	37228272	37228286	IRF8_MA0652.1	8.96017	+	chr1	37228033	37228355	other	gene	37238740	37241369	+	start	10546	Upstream	NA	ENSG00000234481.1	RP4-614N24.1	distal_enhancer	0.01543	0.01608	0	0	-0.02677
chr1	37454200	37454214	IRF8_MA0652.1	2.39099	+	chr1	37453776	37454270	cc_2,other	gene	37261127	37499730	-	start	45707	PeakInsideFeature	NA	ENSG00000163873.5	GRIK3	any_internal	0.04313	0.03642	0	0	0.1641
chr1	37715898	37715912	IRF8_MA0652.1	3.80429	+	chr1	37715841	37716323	cc_2	gene	37728339	37790701	-	end	12257	Downstream	NA	ENSG00000223944.1	RP5-1180C18.1	distal_enhancer	0.03103	0.02104	0	0	0.31934
chr1	37762375	37762389	IRF8_MA0652.1	5.77818	-	chr1	37762226	37762442	cc_2	gene	37728339	37790701	-	center	2814	PeakInsideFeature	NA	ENSG00000223944.1	RP5-1180C18.1	any_internal	0.02567	0.01287	0	0	0.48349
chr1	37834449	37834463	IRF8_MA0652.1	2.98623	+	chr1	37834355	37834896	cc_2,other	gene	37796452	37796597	+	end	38028	Downstream	NA	ENSG00000230451.2	RPS29P6	distal_enhancer	0.03803	0.02304	0	0	0.43744
chr1	37835876	37835890	IRF8_MA0652.1	3.67462	+	chr1	37835770	37836566	cc_2	gene	37796452	37796597	+	end	39571	Downstream	NA	ENSG00000230451.2	RPS29P6	distal_enhancer	0.04043	0.01907	0	0	0.63873
chr1	37921170	37921184	IRF8_MA0652.1	4.1196	+	chr1	37920288	37921293	cc_2,other	gene	37920479	37940012	-	end	311	OverlapEnd	NA	ENSG00000233621.1	RP11-422J8.1	any_internal	0.02125	0.0275	0	0	-0.2069
chr1	37937071	37937085	IRF8_MA0652.1	2.10316	+	chr1	37936977	37937819	cc_2,other	gene	37940152	37949980	+	start	2754	Upstream	NA	ENSG00000163874.8	ZC3H12A	any_promoter	0.15746	0.13647	0	0	0.1824
chr1	37945193	37945207	IRF8_MA0652.1	4.52274	-	chr1	37944320	37945877	cc_2,other	gene	37920479	37940012	-	start	5086	Upstream	NA	ENSG00000233621.1	RP11-422J8.1	any_promoter	0.20865	0.11138	1	0	0.80277
chr1	38072296	38072310	IRF8_MA0652.1	5.94411	-	chr1	38071954	38072526	cc_2,other	gene	38076950	38100595	-	end	4710	Downstream	NA	ENSG00000169218.9	RSPO1	distal_enhancer	0.13093	0.05773	0	0	0.96385
chr1	38139976	38139990	IRF8_MA0652.1	2.33447	-	chr1	38139575	38140033	cc_2	gene	38147241	38157914	-	end	7437	Downstream	NA	ENSG00000116922.10	C1orf109	distal_enhancer	0.05306	0.03565	0	0	0.39719
chr1	38156628	38156642	IRF8_MA0652.1	2.51679	+	chr1	38155812	38156960	cc_2,other	gene	38158089	38175391	+	start	1703	Upstream	NA	ENSG00000134690.6	CDCA8	any_promoter	0.11416	0.10283	0	0	0.12801
chr1	38164907	38164921	IRF8_MA0652.1	2.98954	+	chr1	38164625	38165095	cc_2	gene	38147241	38157914	-	start	6946	Upstream	NA	ENSG00000116922.10	C1orf109	any_promoter	0.03365	0.0132	0	0	0.70451
chr1	38205031	38205045	IRF8_MA0652.1	8.23516	+	chr1	38204968	38205261	cc_2	gene	38203626	38203726	-	start	1388	Upstream	NA	ENSG00000200421.1	Y_RNA	any_promoter	0.02132	0.01746	0	0	0.14412
chr1	38312489	38312503	IRF8_MA0652.1	7.06075	+	chr1	38312255	38312723	cc_2	gene	38275238	38325292	-	center	12224	PeakInsideFeature	NA	ENSG00000188786.9	MTF1	any_internal	0.04983	0.03482	0	0	0.35326
chr1	38341388	38341402	IRF8_MA0652.1	4.49956	+	chr1	38341195	38341923	cc_2,other	gene	38349908	38349989	+	start	8349	Upstream	NA	ENSG00000252448.1	SNORA63	any_promoter	0.01738	0.01324	0	0	0.17287
chr1	38341616	38341630	IRF8_MA0652.1	2.10433	+	chr1	38341195	38341923	cc_2,other	gene	38349908	38349989	+	start	8349	Upstream	NA	ENSG00000252448.1	SNORA63	any_promoter	0.05415	0.02704	0	0	0.66472
chr1	38367001	38367015	IRF8_MA0652.1	5.36932	-	chr1	38366517	38367929	cc_2,other	gene	38326368	38412729	-	center	2325	PeakInsideFeature	NA	ENSG00000204084.8	INPP5B	any_internal	0.04027	0.01687	0	0	0.72009
chr1	38388517	38388531	IRF8_MA0652.1	7.16237	-	chr1	38388476	38388972	cc_2,other	gene	38326368	38412729	-	center	19176	PeakInsideFeature	NA	ENSG00000204084.8	INPP5B	any_internal	0.06797	0.03506	0	0	0.68313
chr1	38456013	38456027	IRF8_MA0652.1	5.19431	+	chr1	38454851	38456357	cc_2,other	gene	38422646	38456593	-	start	989	PeakInsideFeature	NA	ENSG00000183431.7	SF3A3	any_promoter	0.4565	0.47716	1	1	-0.06132
chr1	38461379	38461393	IRF8_MA0652.1	6.19735	+	chr1	38461377	38462779	cc_2,other	gene	38422646	38456593	-	start	5485	Upstream	NA	ENSG00000183431.7	SF3A3	any_promoter	0.04071	0.04476	0	0	-0.09425
chr1	38470054	38470068	IRF8_MA0652.1	5.48543	-	chr1	38469707	38472190	cc_2,other	gene	38462441	38471278	-	start	330	OverlapStart	NA	ENSG00000183386.5	FHL3	any_promoter	0.11364	0.08054	0	0	0.41315
chr1	38470158	38470172	IRF8_MA0652.1	5.61708	-	chr1	38469707	38472190	cc_2,other	gene	38462441	38471278	-	start	330	OverlapStart	NA	ENSG00000183386.5	FHL3	any_promoter	0.075	0.0618	0	0	0.2176
chr1	38484884	38484898	IRF8_MA0652.1	5.34946	+	chr1	38484481	38485045	cc_2,other	gene	38474929	38490496	+	center	2051	PeakInsideFeature	NA	ENSG00000183520.7	UTP11L	any_internal	0.04023	0.04602	0	0	-0.13395
chr1	38486429	38486443	IRF8_MA0652.1	2.58648	+	chr1	38485889	38486848	cc_2,other	gene	38474929	38490496	+	center	3656	PeakInsideFeature	NA	ENSG00000183520.7	UTP11L	any_internal	0.06871	0.03214	0	0	0.775
chr1	38579967	38579981	IRF8_MA0652.1	2.52112	+	chr1	38579730	38580641	cc_2,other	gene	38512985	38584697	+	end	4512	PeakInsideFeature	NA	ENSG00000224592.1	RP5-884C9.2	any_internal	0.03898	0.03517	0	0	0.09757
chr1	38603937	38603951	IRF8_MA0652.1	3.05813	-	chr1	38603905	38605088	cc_2,other	gene	38512985	38584697	+	end	19799	Downstream	NA	ENSG00000224592.1	RP5-884C9.2	distal_enhancer	0.02918	0.03606	0	0	-0.19152
chr1	38713742	38713756	IRF8_MA0652.1	4.3214	+	chr1	38712371	38713803	cc_2,other	gene	38674705	38680439	-	start	32648	Upstream	NA	ENSG00000237290.1	RP11-214L19.1	distal_enhancer	0.02689	0.02887	0	0	-0.06058
chr1	38793406	38793420	IRF8_MA0652.1	7.16322	+	chr1	38793264	38793699	cc_2	NA	NA	NA	NA	NA	NA	NA	NA	NA	NA	NA	0.0163	0.01945	0	0	-0.12238
chr1	38800620	38800634	IRF8_MA0652.1	2.80086	-	chr1	38800590	38801047	cc_2	NA	NA	NA	NA	NA	NA	NA	NA	NA	NA	NA	0.0259	0.01194	0	0	0.5332
chr1	38993229	38993243	IRF8_MA0652.1	8.87138	-	chr1	38992777	38993579	cc_2,other	NA	NA	NA	NA	NA	NA	NA	NA	NA	NA	NA	0.09253	0.0304	0	0	1.17029
chr1	39269503	39269517	IRF8_MA0652.1	3.08879	-	chr1	39268675	39270070	other	gene	39303869	39325495	-	end	34497	Downstream	NA	ENSG00000116954.7	RRAGC	distal_enhancer	0.00788	0.00872	0	0	-0.04394
chr1	39323244	39323258	IRF8_MA0652.1	2.45919	+	chr1	39323102	39323325	other	gene	39325671	39385068	+	start	2458	Upstream	NA	ENSG00000228436.2	RP5-864K19.4	any_promoter	0.11982	0.09646	0	0	0.26523
chr1	39324772	39324786	IRF8_MA0652.1	4.11833	-	chr1	39324462	39326283	cc_2,other	gene	39303869	39325495	-	start	123	OverlapStart	NA	ENSG00000116954.7	RRAGC	any_promoter	0.34374	0.28822	1	1	0.23946
chr1	39324860	39324874	IRF8_MA0652.1	7.16567	-	chr1	39324462	39326283	cc_2,other	gene	39303869	39325495	-	start	123	OverlapStart	NA	ENSG00000116954.7	RRAGC	any_promoter	0.23575	0.24626	1	1	-0.05826
chr1	39425512	39425526	IRF8_MA0652.1	3.78071	-	chr1	39425364	39425644	cc_2	gene	39423946	39424597	-	start	907	Upstream	NA	ENSG00000235549.1	RP11-781D11.1	any_promoter	0.03491	0.01713	0	0	0.57368
chr1	39482601	39482615	IRF8_MA0652.1	2.50113	+	chr1	39482144	39482675	cc_2	gene	39491989	39500308	+	start	9580	Upstream	NA	ENSG00000168653.6	NDUFS5	any_promoter	0.02493	0.02473	0	0	0.00654
chr1	39492309	39492323	IRF8_MA0652.1	4.01	-	chr1	39491143	39492888	cc_2,other	gene	39491989	39500308	+	start	26	OverlapStart	NA	ENSG00000168653.6	NDUFS5	any_promoter	0.094	0.11947	0	0	-0.29259
chr1	39492764	39492778	IRF8_MA0652.1	2.82176	-	chr1	39491143	39492888	cc_2,other	gene	39491989	39500308	+	start	26	OverlapStart	NA	ENSG00000168653.6	NDUFS5	any_promoter	0.09565	0.08314	0	0	0.16626
chr1	39557869	39557883	IRF8_MA0652.1	4.071	-	chr1	39557585	39558375	cc_2,other	gene	39546987	39952849	+	start	10993	PeakInsideFeature	NA	ENSG00000127603.19	MACF1	any_internal	0.03412	0.02343	0	0	0.32226
chr1	39722179	39722193	IRF8_MA0652.1	3.49215	-	chr1	39722003	39722312	other	gene	39715509	39723321	-	start	1164	PeakInsideFeature	NA	ENSG00000226438.1	RP11-420K8.1	any_internal	0.02344	0.02478	0	0	-0.04456
chr1	39735571	39735585	IRF8_MA0652.1	3.59907	+	chr1	39735176	39735943	cc_2	gene	39546987	39952849	+	center	14359	PeakInsideFeature	NA	ENSG00000127603.19	MACF1	any_internal	0.04749	0.02088	0	0	0.73342
chr1	39738038	39738052	IRF8_MA0652.1	4.10716	+	chr1	39737532	39738381	cc_2,other	gene	39546987	39952849	+	center	11962	PeakInsideFeature	NA	ENSG00000127603.19	MACF1	any_internal	0.07739	0.05513	0	0	0.37757
chr1	39758790	39758804	IRF8_MA0652.1	2.2692	+	chr1	39758788	39759570	cc_2,other	gene	39546987	39952849	+	center	9261	PeakInsideFeature	NA	ENSG00000127603.19	MACF1	any_internal	0.01855	0.01628	0	0	0.08927
chr1	39860533	39860547	IRF8_MA0652.1	3.62079	-	chr1	39860171	39860697	cc_2,other	gene	39546987	39952849	+	end	92415	PeakInsideFeature	NA	ENSG00000127603.19	MACF1	any_internal	0.08291	0.08301	0	0	-0.00141
chr1	39876589	39876603	IRF8_MA0652.1	2.17539	-	chr1	39876571	39876908	cc_2,other	gene	39876150	39882154	+	start	589	PeakInsideFeature	NA	ENSG00000255103.1	KIAA0754	any_promoter	0.13197	0.17059	0	1	-0.32807
chr1	39898248	39898262	IRF8_MA0652.1	5.29437	+	chr1	39897530	39898354	cc_2,other	gene	39546987	39952849	+	end	54907	PeakInsideFeature	NA	ENSG00000127603.19	MACF1	any_internal	0.01627	0.01567	0	0	0.02456
chr1	40098746	40098760	IRF8_MA0652.1	2.37047	-	chr1	40098446	40099105	cc_2,other	gene	40099087	40099575	+	start	312	OverlapStart	NA	ENSG00000225903.1	RP1-144F13.3	any_promoter	0.07434	0.09452	0	0	-0.28161
chr1	40157117	40157131	IRF8_MA0652.1	3.06609	+	chr1	40156644	40158632	cc_2,other	gene	40157853	40229586	+	start	215	OverlapStart	NA	ENSG00000084072.12	PPIE	any_promoter	0.56629	0.65381	1	1	-0.20096
chr1	40299451	40299465	IRF8_MA0652.1	9.54238	+	chr1	40298934	40301087	cc_2,other	gene	40306722	40349183	-	end	6712	Downstream	NA	ENSG00000043514.11	TRIT1	distal_enhancer	0.15821	0.07152	1	0	0.96696
chr1	40318056	40318070	IRF8_MA0652.1	2.44269	+	chr1	40317847	40318938	cc_2,other	gene	40306722	40349183	-	center	9560	PeakInsideFeature	NA	ENSG00000043514.11	TRIT1	any_internal	0.02495	0.02895	0	0	-0.1249
chr1	40343405	40343419	IRF8_MA0652.1	2.52294	-	chr1	40342842	40343515	cc_2,other	gene	40306722	40349183	-	start	6005	PeakInsideFeature	NA	ENSG00000043514.11	TRIT1	any_internal	0.02422	0.02234	0	0	0.06374
chr1	40368229	40368243	IRF8_MA0652.1	7.47877	-	chr1	40366449	40368418	cc_2,other	gene	40361097	40367928	-	start	495	OverlapStart	NA	ENSG00000116990.9	MYCL	any_promoter	0.05168	0.04018	0	0	0.25508
chr1	40402550	40402564	IRF8_MA0652.1	2.6736	-	chr1	40402256	40403076	cc_2,other	gene	40410561	40410670	-	end	7895	Downstream	NA	ENSG00000207356.1	Y_RNA	distal_enhancer	0.5744	0.22086	1	1	1.30581
chr1	40412843	40412857	IRF8_MA0652.1	5.48449	-	chr1	40411955	40413476	cc_2,other	gene	40410561	40410670	-	start	2045	Upstream	NA	ENSG00000207356.1	Y_RNA	any_promoter	0.04508	0.02915	0	0	0.41025
chr1	40434760	40434774	IRF8_MA0652.1	3.4613	-	chr1	40434682	40435143	cc_2	gene	40420801	40435638	+	end	726	PeakInsideFeature	NA	ENSG00000168389.13	MFSD2A	any_internal	0.03043	0.01884	0	0	0.38298
chr1	40457548	40457562	IRF8_MA0652.1	2.75226	+	chr1	40457107	40458228	cc_2,other	gene	40420801	40435638	+	end	22029	Downstream	NA	ENSG00000168389.13	MFSD2A	distal_enhancer	0.03877	0.04099	0	0	-0.05414
chr1	40469112	40469126	IRF8_MA0652.1	3.2612	-	chr1	40468849	40469392	cc_2,other	gene	40420801	40435638	+	end	33482	Downstream	NA	ENSG00000168389.13	MFSD2A	distal_enhancer	0.05029	0.02334	0	0	0.70692
chr1	40606258	40606272	IRF8_MA0652.1	4.91373	-	chr1	40605894	40606419	cc_2	gene	40598435	40599120	+	end	7036	Downstream	NA	ENSG00000226745.2	RP11-115D7.3	distal_enhancer	0.03808	0.01794	0	0	0.62395
chr1	40618719	40618733	IRF8_MA0652.1	2.38354	-	chr1	40618655	40619515	cc_2,other	gene	40627044	40706593	+	start	7959	Upstream	NA	ENSG00000117000.8	RLF	any_promoter	0.03802	0.022	0	0	0.47308
chr1	40627390	40627404	IRF8_MA0652.1	2.70044	+	chr1	40626620	40628067	cc_2,other	gene	40627044	40706593	+	start	299	OverlapStart	NA	ENSG00000117000.8	RLF	any_promoter	0.26347	0.23285	1	1	0.16536
chr1	40698208	40698222	IRF8_MA0652.1	4.09506	-	chr1	40698192	40698841	cc_2	gene	40627044	40706593	+	end	8077	PeakInsideFeature	NA	ENSG00000117000.8	RLF	any_internal	0.03517	0.02713	0	0	0.23049
chr1	40698372	40698386	IRF8_MA0652.1	3.32301	-	chr1	40698192	40698841	cc_2	gene	40627044	40706593	+	end	8077	PeakInsideFeature	NA	ENSG00000117000.8	RLF	any_internal	0.03328	0.02139	0	0	0.36999
chr1	40805001	40805015	IRF8_MA0652.1	2.56516	-	chr1	40804091	40805326	cc_2,other	gene	40798747	40799230	-	start	5478	Upstream	NA	ENSG00000227311.2	RP1-228H13.1	any_promoter	0.09408	0.05456	0	0	0.61843
chr1	40810298	40810312	IRF8_MA0652.1	3.93362	+	chr1	40809842	40811057	cc_2,other	gene	40810521	40888998	+	start	72	OverlapStart	NA	ENSG00000084070.7	SMAP2	any_promoter	0.08128	0.04691	0	0	0.60336
chr1	40866072	40866086	IRF8_MA0652.1	3.95568	-	chr1	40865672	40866338	cc_2,other	gene	40810521	40888998	+	center	16246	PeakInsideFeature	NA	ENSG00000084070.7	SMAP2	any_internal	0.1069	0.02943	0	0	1.37317
chr1	40942872	40942886	IRF8_MA0652.1	2.44897	-	chr1	40942440	40944051	cc_2,other	gene	40942886	40962015	+	start	359	OverlapStart	NA	ENSG00000187815.5	ZFP69	any_promoter	0.26831	0.15785	1	1	0.6992
chr1	41049240	41049254	IRF8_MA0652.1	2.54664	+	chr1	41048847	41049915	cc_2,other	gene	41059304	41060025	-	end	9923	Downstream	NA	ENSG00000233910.1	GTF2F2P2	distal_enhancer	0.10681	0.15823	0	1	-0.49344
chr1	41065890	41065904	IRF8_MA0652.1	3.0477	-	chr1	41065408	41065999	cc_2,other	gene	41059304	41060025	-	start	5678	Upstream	NA	ENSG00000233910.1	GTF2F2P2	any_promoter	0.10158	0.05313	0	0	0.73907
chr1	41106800	41106814	IRF8_MA0652.1	2.56043	+	chr1	41106423	41107367	cc_2,other	gene	41086350	41131329	-	center	1944	PeakInsideFeature	NA	ENSG00000117016.5	RIMS3	any_internal	0.02321	0.0187	0	0	0.16188
chr1	41224086	41224100	IRF8_MA0652.1	4.87052	+	chr1	41223859	41224884	cc_2,other	gene	41157319	41237275	+	end	12904	PeakInsideFeature	NA	ENSG00000066136.15	NFYC	any_internal	0.01854	0.02393	0	0	-0.19221
chr1	41239726	41239740	IRF8_MA0652.1	6.60066	+	chr1	41239562	41240446	cc_2,other	gene	41249683	41306124	+	start	9679	Upstream	NA	ENSG00000117013.10	KCNQ4	any_promoter	0.02196	0.02916	0	0	-0.23215
chr1	41262963	41262977	IRF8_MA0652.1	3.35308	+	chr1	41262690	41263213	cc_2,other	gene	41270517	41270811	+	start	7566	Upstream	NA	ENSG00000264582.1	RN7SL326P	any_promoter	0.02985	0.03376	0	0	-0.11047
chr1	41306307	41306321	IRF8_MA0652.1	3.04071	-	chr1	41306249	41306487	cc_2	gene	41249683	41306124	+	end	244	Downstream	NA	ENSG00000117013.10	KCNQ4	distal_enhancer	0.03262	0.02468	0	0	0.23954
chr1	41311006	41311020	IRF8_MA0652.1	6.56879	-	chr1	41310663	41311203	cc_2,other	gene	41249683	41306124	+	end	4809	Downstream	NA	ENSG00000117013.10	KCNQ4	distal_enhancer	0.11311	0.08095	0	0	0.40148
chr1	41326591	41326605	IRF8_MA0652.1	4.13351	-	chr1	41326425	41328771	cc_2,other	gene	41326728	41328018	-	start	420	FeatureInsidePeak	NA	ENSG00000179862.5	CITED4	any_promoter	0.15461	0.14958	0	0	0.04235
chr1	41342840	41342854	IRF8_MA0652.1	3.53427	+	chr1	41342826	41344231	cc_2,other	gene	41329585	41342342	+	end	1186	Downstream	NA	ENSG00000229528.1	RP5-1066H13.4	distal_enhancer	0.03592	0.04528	0	0	-0.22597
chr1	41381185	41381199	IRF8_MA0652.1	2.60561	-	chr1	41380974	41381222	other	gene	41403775	41405435	-	end	22677	Downstream	NA	ENSG00000228940.1	RP11-348A7.1	distal_enhancer	0.01279	0.01388	0	0	-0.04822
chr1	41405721	41405735	IRF8_MA0652.1	2.68572	-	chr1	41404945	41405756	cc_2,other	gene	41403775	41405435	-	start	85	OverlapStart	NA	ENSG00000228940.1	RP11-348A7.1	any_promoter	0.13105	0.14865	0	0	-0.15973
chr1	41446162	41446176	IRF8_MA0652.1	4.4017	-	chr1	41444654	41446853	cc_2,other	gene	41445006	41478235	+	start	747	OverlapStart	NA	ENSG00000171793.9	CTPS1	any_promoter	0.20447	0.13429	1	0	0.54299
chr1	41453436	41453450	IRF8_MA0652.1	4.071	-	chr1	41451791	41454384	cc_2,other	gene	41445006	41478235	+	start	8081	PeakInsideFeature	NA	ENSG00000171793.9	CTPS1	any_internal	0.06653	0.24076	0	1	-1.5995
chr1	41453486	41453500	IRF8_MA0652.1	5.27275	-	chr1	41451791	41454384	cc_2,other	gene	41445006	41478235	+	start	8081	PeakInsideFeature	NA	ENSG00000171793.9	CTPS1	any_internal	0.07533	0.26662	0	1	-1.59543
chr1	41454201	41454215	IRF8_MA0652.1	2.60186	+	chr1	41451791	41454384	cc_2,other	gene	41445006	41478235	+	start	8081	PeakInsideFeature	NA	ENSG00000171793.9	CTPS1	any_internal	0.07986	0.22808	0	1	-1.31906
chr1	41481063	41481077	IRF8_MA0652.1	2.20607	+	chr1	41480915	41481780	cc_2,other	gene	41481268	41488909	-	end	79	OverlapEnd	NA	ENSG00000171790.11	SLFNL1	any_internal	0.04195	0.06607	0	0	-0.47914
chr1	41575837	41575851	IRF8_MA0652.1	4.07863	-	chr1	41574414	41576040	cc_2,other	gene	41492871	41707826	-	center	25121	PeakInsideFeature	NA	ENSG00000010803.12	SCMH1	any_internal	0.16659	0.1812	1	1	-0.10916
chr1	41611658	41611672	IRF8_MA0652.1	3.22585	+	chr1	41611642	41611858	other	gene	41492871	41707826	-	center	11402	PeakInsideFeature	NA	ENSG00000010803.12	SCMH1	any_internal	0.01497	0.02144	0	0	-0.24963
chr1	41641208	41641222	IRF8_MA0652.1	3.15295	-	chr1	41641032	41641292	cc_2	gene	41492871	41707826	-	center	40814	PeakInsideFeature	NA	ENSG00000010803.12	SCMH1	any_internal	0.02376	0.03625	0	0	-0.36758
chr1	41656313	41656327	IRF8_MA0652.1	5.10433	-	chr1	41656270	41656615	cc_2	gene	41492871	41707826	-	start	51384	PeakInsideFeature	NA	ENSG00000010803.12	SCMH1	any_internal	0.03101	0.03668	0	0	-0.15412
chr1	41688440	41688454	IRF8_MA0652.1	4.24904	+	chr1	41688103	41688632	cc_2,other	gene	41492871	41707826	-	start	19459	PeakInsideFeature	NA	ENSG00000010803.12	SCMH1	any_internal	0.08069	0.08238	0	0	-0.02418
chr1	41698302	41698316	IRF8_MA0652.1	5.19615	-	chr1	41698103	41698543	cc_2,other	gene	41708044	41750533	+	start	9721	Upstream	NA	ENSG00000235358.1	RP11-399E6.1	any_promoter	0.02967	0.04705	0	0	-0.43834
chr1	41699811	41699825	IRF8_MA0652.1	3.91359	-	chr1	41699540	41700659	cc_2,other	gene	41708044	41750533	+	start	7945	Upstream	NA	ENSG00000235358.1	RP11-399E6.1	any_promoter	0.04463	0.04434	0	0	0.00656
chr1	41826128	41826142	IRF8_MA0652.1	2.75423	-	chr1	41825944	41827829	cc_2,other	gene	41827593	41849262	+	start	707	OverlapStart	NA	ENSG00000204060.4	FOXO6	any_promoter	0.17003	0.18384	1	1	-0.10158
chr1	41826378	41826392	IRF8_MA0652.1	6.00832	+	chr1	41825944	41827829	cc_2,other	gene	41827593	41849262	+	start	707	OverlapStart	NA	ENSG00000204060.4	FOXO6	any_promoter	0.11273	0.12194	0	0	-0.0973
chr1	41848705	41848719	IRF8_MA0652.1	5.47645	-	chr1	41846739	41849441	cc_2,other	gene	41840675	41841341	-	start	6749	Upstream	NA	ENSG00000229901.1	RP11-399E6.4	any_promoter	0.05401	0.07992	0	0	-0.43672
chr1	41884689	41884703	IRF8_MA0652.1	2.26628	+	chr1	41884331	41885202	cc_2,other	gene	41827593	41849262	+	end	35504	Downstream	NA	ENSG00000204060.4	FOXO6	distal_enhancer	0.29295	0.2955	1	1	-0.01173
chr1	41898266	41898280	IRF8_MA0652.1	5.95054	-	chr1	41897718	41899132	cc_2,other	gene	41932607	41932699	-	end	34182	Downstream	NA	ENSG00000252563.1	RNA5SP45	distal_enhancer	0.30238	0.43647	1	1	-0.5027
chr1	41928065	41928079	IRF8_MA0652.1	2.24315	-	chr1	41927745	41928090	cc_2,other	gene	41932607	41932699	-	end	4690	Downstream	NA	ENSG00000252563.1	RNA5SP45	distal_enhancer	0.03439	0.03243	0	0	0.05367
chr1	41933133	41933147	IRF8_MA0652.1	3.79722	+	chr1	41932378	41934258	cc_2,other	gene	41932607	41932699	-	start	619	FeatureInsidePeak	NA	ENSG00000252563.1	RNA5SP45	any_promoter	0.04236	0.0492	0	0	-0.15181
chr1	41988036	41988050	IRF8_MA0652.1	4.87003	-	chr1	41987858	41988388	cc_2	gene	41972035	42501596	-	end	16088	PeakInsideFeature	NA	ENSG00000127124.9	HIVEP3	any_internal	0.02358	0.01986	0	0	0.13098
chr1	42021418	42021432	IRF8_MA0652.1	5.53001	+	chr1	42021263	42021795	other	gene	41972035	42501596	-	end	49494	PeakInsideFeature	NA	ENSG00000127124.9	HIVEP3	any_internal	0.01644	0.01969	0	0	-0.12563
chr1	42084255	42084269	IRF8_MA0652.1	4.68198	-	chr1	42083461	42084321	cc_2,other	gene	41972035	42501596	-	end	111856	PeakInsideFeature	NA	ENSG00000127124.9	HIVEP3	any_internal	0.03609	0.02532	0	0	0.31205
chr1	42104811	42104825	IRF8_MA0652.1	2.32415	-	chr1	42104300	42105678	cc_2	gene	41972035	42501596	-	center	131826	PeakInsideFeature	NA	ENSG00000127124.9	HIVEP3	any_internal	0.03682	0.02307	0	0	0.40563
chr1	42164727	42164741	IRF8_MA0652.1	3.4613	+	chr1	42164258	42165597	cc_2,other	gene	41972035	42501596	-	center	71888	PeakInsideFeature	NA	ENSG00000127124.9	HIVEP3	any_internal	0.19895	0.05722	1	0	1.5123
chr1	42181546	42181560	IRF8_MA0652.1	8.25239	+	chr1	42181453	42181729	cc_2	gene	41972035	42501596	-	center	55224	PeakInsideFeature	NA	ENSG00000127124.9	HIVEP3	any_internal	0.09237	0.06468	0	0	0.4112
chr1	42186896	42186910	IRF8_MA0652.1	12.65791	-	chr1	42186610	42187020	cc_2	gene	41972035	42501596	-	center	50000	PeakInsideFeature	NA	ENSG00000127124.9	HIVEP3	any_internal	0.06473	0.02812	0	0	0.82566
chr1	42193160	42193174	IRF8_MA0652.1	3.22908	+	chr1	42192480	42193726	cc_2,other	gene	41972035	42501596	-	center	43712	PeakInsideFeature	NA	ENSG00000127124.9	HIVEP3	any_internal	0.25224	0.11842	1	0	0.97952
chr1	42193206	42193220	IRF8_MA0652.1	2.62326	+	chr1	42192480	42193726	cc_2,other	gene	41972035	42501596	-	center	43712	PeakInsideFeature	NA	ENSG00000127124.9	HIVEP3	any_internal	0.14218	0.06859	0	0	0.87772
chr1	42237018	42237032	IRF8_MA0652.1	3.90511	-	chr1	42237018	42237744	cc_2,other	gene	41972035	42501596	-	center	566	PeakInsideFeature	NA	ENSG00000127124.9	HIVEP3	any_internal	0.01629	0.02378	0	0	-0.27568
chr1	42257531	42257545	IRF8_MA0652.1	5.05007	-	chr1	42257291	42258405	cc_2,other	gene	41972035	42501596	-	center	21033	PeakInsideFeature	NA	ENSG00000127124.9	HIVEP3	any_internal	0.12256	0.06335	0	0	0.77952
chr1	42272784	42272798	IRF8_MA0652.1	2.2693	+	chr1	42272569	42272816	cc_2	gene	41972035	42501596	-	center	35877	PeakInsideFeature	NA	ENSG00000127124.9	HIVEP3	any_internal	0.08036	0.03186	0	0	0.96226
chr1	42334393	42334407	IRF8_MA0652.1	2.21488	-	chr1	42333959	42334562	cc_2,other	gene	41972035	42501596	-	center	97445	PeakInsideFeature	NA	ENSG00000127124.9	HIVEP3	any_internal	0.14765	0.03774	0	0	1.54968
chr1	42342654	42342668	IRF8_MA0652.1	10.25557	-	chr1	42342522	42343072	cc_2	gene	41972035	42501596	-	center	105982	PeakInsideFeature	NA	ENSG00000127124.9	HIVEP3	any_internal	0.07554	0.03007	0	0	0.94212
chr1	42357030	42357044	IRF8_MA0652.1	2.55895	-	chr1	42356494	42358422	cc_2,other	gene	41972035	42501596	-	center	120643	PeakInsideFeature	NA	ENSG00000127124.9	HIVEP3	any_internal	0.09232	0.04249	0	0	0.85335
chr1	42357362	42357376	IRF8_MA0652.1	3.52407	-	chr1	42356494	42358422	cc_2,other	gene	41972035	42501596	-	center	120643	PeakInsideFeature	NA	ENSG00000127124.9	HIVEP3	any_internal	0.44164	0.15498	1	0	1.40327
chr1	42358152	42358166	IRF8_MA0652.1	4.90185	+	chr1	42356494	42358422	cc_2,other	gene	41972035	42501596	-	center	120643	PeakInsideFeature	NA	ENSG00000127124.9	HIVEP3	any_internal	0.20534	0.10177	1	0	0.89188
chr1	42385542	42385556	IRF8_MA0652.1	4.2687	-	chr1	42385340	42386129	cc_2,other	gene	41972035	42501596	-	start	115862	PeakInsideFeature	NA	ENSG00000127124.9	HIVEP3	any_internal	0.14333	0.10626	0	0	0.37327
chr1	42416617	42416631	IRF8_MA0652.1	2.39687	+	chr1	42416582	42416860	cc_2	gene	41972035	42501596	-	start	84875	PeakInsideFeature	NA	ENSG00000127124.9	HIVEP3	any_internal	0.04815	0.01374	0	0	1.03002
chr1	42479769	42479783	IRF8_MA0652.1	2.16896	-	chr1	42479534	42480084	cc_2,other	gene	41972035	42501596	-	start	21787	PeakInsideFeature	NA	ENSG00000127124.9	HIVEP3	any_internal	0.02989	0.02034	0	0	0.31154
chr1	42501095	42501109	IRF8_MA0652.1	3.18582	+	chr1	42500808	42502308	cc_2,other	gene	41972035	42501596	-	start	38	OverlapStart	NA	ENSG00000127124.9	HIVEP3	any_promoter	0.15509	0.14384	0	0	0.09622
chr1	42551227	42551241	IRF8_MA0652.1	4.42879	-	chr1	42550937	42551741	cc_2,other	gene	42506267	42507400	+	end	43939	Downstream	NA	ENSG00000227538.1	HNRNPFP1	distal_enhancer	0.0272	0.00697	0	0	0.82426
chr1	42660906	42660920	IRF8_MA0652.1	2.68012	+	chr1	42660579	42661036	cc_2,other	gene	42642209	42801548	-	end	18598	PeakInsideFeature	NA	ENSG00000198815.4	FOXJ3	any_internal	0.06502	0.05355	0	0	0.211
chr1	42680632	42680646	IRF8_MA0652.1	3.32637	+	chr1	42680047	42680752	cc_2,other	gene	42642209	42801548	-	end	38190	PeakInsideFeature	NA	ENSG00000198815.4	FOXJ3	any_internal	0.04034	0.03875	0	0	0.039
chr1	42684756	42684770	IRF8_MA0652.1	9.18038	-	chr1	42684233	42684882	cc_2,other	gene	42642209	42801548	-	center	37321	PeakInsideFeature	NA	ENSG00000198815.4	FOXJ3	any_internal	0.05091	0.03519	0	0	0.3658
chr1	42684771	42684785	IRF8_MA0652.1	10.25557	-	chr1	42684233	42684882	cc_2,other	gene	42642209	42801548	-	center	37321	PeakInsideFeature	NA	ENSG00000198815.4	FOXJ3	any_internal	0.04721	0.03519	0	0	0.28767
chr1	42780431	42780445	IRF8_MA0652.1	2.75226	+	chr1	42779950	42781489	cc_2,other	gene	42642209	42801548	-	start	20829	PeakInsideFeature	NA	ENSG00000198815.4	FOXJ3	any_internal	0.0103	0.01173	0	0	-0.06811
chr1	42922045	42922059	IRF8_MA0652.1	6.26728	-	chr1	42921317	42922934	cc_2,other	gene	42895999	42921938	-	start	187	OverlapStart	NA	ENSG00000066185.8	ZMYND12	any_promoter	0.16951	0.16577	1	1	0.02887
chr1	42995524	42995538	IRF8_MA0652.1	9.94291	-	chr1	42995076	42996030	cc_2,other	gene	42929000	43120335	+	center	29114	PeakInsideFeature	NA	ENSG00000186409.10	CCDC30	any_internal	0.24351	0.18306	1	1	0.37713
chr1	43124281	43124295	IRF8_MA0652.1	3.97488	+	chr1	43123298	43124778	cc_2,other	gene	43124095	43142429	+	start	57	OverlapStart	NA	ENSG00000171960.6	PPIH	any_promoter	0.19066	0.14142	1	0	0.3856
chr1	43126970	43126984	IRF8_MA0652.1	2.95361	-	chr1	43126850	43127050	cc_2	gene	43124095	43142429	+	start	2855	PeakInsideFeature	NA	ENSG00000171960.6	PPIH	any_internal	0.06999	0.01421	0	0	1.41441
chr1	43156384	43156398	IRF8_MA0652.1	3.98931	-	chr1	43156230	43156664	cc_2	gene	43148097	43168020	+	center	1611	PeakInsideFeature	NA	ENSG00000065978.13	YBX1	any_internal	0.04744	0.02522	0	0	0.5843
chr1	43264034	43264048	IRF8_MA0652.1	3.95057	+	chr1	43263940	43264635	cc_2	gene	43232939	43263968	+	end	319	OverlapEnd	NA	ENSG00000164008.9	C1orf50	distal_enhancer	0.02788	0.03	0	0	-0.06344
chr1	43264165	43264179	IRF8_MA0652.1	2.07695	-	chr1	43263940	43264635	cc_2	gene	43232939	43263968	+	end	319	OverlapEnd	NA	ENSG00000164008.9	C1orf50	distal_enhancer	0.02533	0.0219	0	0	0.11542
chr1	43304661	43304675	IRF8_MA0652.1	3.18821	-	chr1	43303401	43304791	cc_2,other	gene	43312279	43318148	+	start	8183	Upstream	NA	ENSG00000164011.13	ZNF691	any_promoter	0.10442	0.05514	0	0	0.73307
chr1	43418549	43418563	IRF8_MA0652.1	3.04071	+	chr1	43417457	43419436	cc_2,other	gene	43424719	43449029	+	start	6273	Upstream	NA	ENSG00000227533.1	SLC2A1-AS1	any_promoter	0.18512	0.18557	1	1	-0.00317
chr1	43456458	43456472	IRF8_MA0652.1	5.91205	+	chr1	43456429	43456806	other	gene	43457108	43457215	+	start	491	Upstream	NA	ENSG00000207256.1	RNU6-880P	any_promoter	0.02324	0.01853	0	0	0.16937
chr1	43637761	43637775	IRF8_MA0652.1	2.58604	+	chr1	43637289	43638704	cc_2,other	gene	43637819	43720029	+	start	177	OverlapStart	NA	ENSG00000243710.3	WDR65	any_promoter	0.12014	0.13651	0	0	-0.16016
chr1	43698247	43698261	IRF8_MA0652.1	2.53419	+	chr1	43697762	43698440	cc_2,other	gene	43629845	43736607	-	center	14875	PeakInsideFeature	NA	ENSG00000117395.6	EBNA1BP2	any_internal	0.03726	0.03133	0	0	0.15985
chr1	43705341	43705355	IRF8_MA0652.1	8.38863	-	chr1	43705044	43705574	cc_2	gene	43637819	43720029	+	end	14720	PeakInsideFeature	NA	ENSG00000243710.3	WDR65	any_internal	0.10981	0.05525	0	0	0.79247
chr1	43707338	43707352	IRF8_MA0652.1	6.32832	+	chr1	43706771	43707791	cc_2,other	gene	43637819	43720029	+	end	12748	PeakInsideFeature	NA	ENSG00000243710.3	WDR65	any_internal	0.08066	0.27452	0	1	-1.55569
chr1	43716326	43716340	IRF8_MA0652.1	6.92527	+	chr1	43715735	43716614	cc_2,other	gene	43637819	43720029	+	end	3855	PeakInsideFeature	NA	ENSG00000243710.3	WDR65	any_internal	0.04476	0.08893	0	0	-0.75678
chr1	43716506	43716520	IRF8_MA0652.1	2.11079	+	chr1	43715735	43716614	cc_2,other	gene	43637819	43720029	+	end	3855	PeakInsideFeature	NA	ENSG00000243710.3	WDR65	any_internal	0.02325	0.03585	0	0	-0.37435
chr1	43761263	43761277	IRF8_MA0652.1	4.88173	-	chr1	43761053	43761676	cc_2,other	gene	43766663	43788779	+	start	5299	Upstream	NA	ENSG00000066056.9	TIE1	any_promoter	0.15352	0.20212	0	1	-0.35755
chr1	43815397	43815411	IRF8_MA0652.1	4.2351	+	chr1	43813697	43815746	cc_2,other	gene	43824625	43828874	+	start	9904	Upstream	NA	ENSG00000117399.9	CDC20	any_promoter	0.11511	0.20218	0	1	-0.72062
chr1	43855968	43855982	IRF8_MA0652.1	5.04671	-	chr1	43854877	43856256	cc_2,other	gene	43855552	43918321	+	start	14	OverlapStart	NA	ENSG00000198198.9	SZT2	any_promoter	0.04728	0.04708	0	0	0.00434
chr1	43866522	43866536	IRF8_MA0652.1	2.81329	+	chr1	43866402	43867028	cc_2,other	gene	43855552	43918321	+	start	11163	PeakInsideFeature	NA	ENSG00000198198.9	SZT2	any_internal	0.02985	0.08248	0	0	-1.05048
chr1	43866780	43866794	IRF8_MA0652.1	3.04038	-	chr1	43866402	43867028	cc_2,other	gene	43855552	43918321	+	start	11163	PeakInsideFeature	NA	ENSG00000198198.9	SZT2	any_internal	0.03184	0.05694	0	0	-0.57627
chr1	43931212	43931226	IRF8_MA0652.1	5.69944	-	chr1	43930908	43931796	cc_2	gene	43919597	43922666	+	end	8686	Downstream	NA	ENSG00000229348.1	HYI-AS1	distal_enhancer	0.02149	0.01165	0	0	0.39849
chr1	43941344	43941358	IRF8_MA0652.1	2.44429	-	chr1	43941182	43941978	cc_2,other	gene	43919597	43922666	+	end	18914	Downstream	NA	ENSG00000229348.1	HYI-AS1	distal_enhancer	0.03696	0.02411	0	0	0.37422
chr1	43948134	43948148	IRF8_MA0652.1	3.12114	-	chr1	43948004	43948279	cc_2	gene	43919597	43922666	+	end	25475	Downstream	NA	ENSG00000229348.1	HYI-AS1	distal_enhancer	0.02447	0.00913	0	0	0.62286
chr1	43996227	43996241	IRF8_MA0652.1	3.63539	-	chr1	43996153	43998509	cc_2,other	gene	43990857	44089343	+	start	6474	PeakInsideFeature	NA	ENSG00000142949.12	PTPRF	any_internal	0.07116	0.0806	0	0	-0.14323
chr1	43996357	43996371	IRF8_MA0652.1	2.37397	-	chr1	43996153	43998509	cc_2,other	gene	43990857	44089343	+	start	6474	PeakInsideFeature	NA	ENSG00000142949.12	PTPRF	any_internal	0.18056	0.27645	1	1	-0.56543
chr1	44116444	44116458	IRF8_MA0652.1	4.38362	+	chr1	44114928	44116744	cc_2,other	gene	44115828	44171186	+	start	8	OverlapStart	NA	ENSG00000066135.8	KDM4A	any_promoter	0.13562	0.12785	0	0	0.07425
chr1	44219078	44219092	IRF8_MA0652.1	3.67152	+	chr1	44218877	44219243	cc_2	gene	44171494	44396831	+	start	47566	PeakInsideFeature	NA	ENSG00000126091.15	ST3GAL3	any_internal	0.0102	0.00889	0	0	0.06557
chr1	44249311	44249325	IRF8_MA0652.1	6.33832	-	chr1	44248808	44249906	cc_2,other	gene	44171494	44396831	+	center	34805	PeakInsideFeature	NA	ENSG00000126091.15	ST3GAL3	any_internal	0.02713	0.02154	0	0	0.18515
chr1	44262207	44262221	IRF8_MA0652.1	3.65379	+	chr1	44261425	44262347	cc_2,other	gene	44171494	44396831	+	center	22276	PeakInsideFeature	NA	ENSG00000126091.15	ST3GAL3	any_internal	0.04784	0.02492	0	0	0.60268
chr1	44262225	44262239	IRF8_MA0652.1	2.07722	+	chr1	44261425	44262347	cc_2,other	gene	44171494	44396831	+	center	22276	PeakInsideFeature	NA	ENSG00000126091.15	ST3GAL3	any_internal	0.04784	0.02492	0	0	0.60268
chr1	44280248	44280262	IRF8_MA0652.1	6.28018	-	chr1	44280148	44280364	cc_2	gene	44171494	44396831	+	center	3906	PeakInsideFeature	NA	ENSG00000126091.15	ST3GAL3	any_internal	0.0303	0.01719	0	0	0.44303
chr1	44280271	44280285	IRF8_MA0652.1	2.69379	-	chr1	44280148	44280364	cc_2	gene	44171494	44396831	+	center	3906	PeakInsideFeature	NA	ENSG00000126091.15	ST3GAL3	any_internal	0.04298	0.01808	0	0	0.73679
chr1	44288162	44288176	IRF8_MA0652.1	5.95595	+	chr1	44287151	44288438	cc_2,other	gene	44171494	44396831	+	center	3632	PeakInsideFeature	NA	ENSG00000126091.15	ST3GAL3	any_internal	0.04523	0.05407	0	0	-0.18527
chr1	44301127	44301141	IRF8_MA0652.1	3.05842	-	chr1	44299889	44301657	cc_2,other	gene	44171494	44396831	+	center	16611	PeakInsideFeature	NA	ENSG00000126091.15	ST3GAL3	any_internal	0.07339	0.04026	0	0	0.63823
chr1	44302538	44302552	IRF8_MA0652.1	4.90195	+	chr1	44302139	44302574	cc_2,other	gene	44171494	44396831	+	center	18194	PeakInsideFeature	NA	ENSG00000126091.15	ST3GAL3	any_internal	0.06948	0.05609	0	0	0.23592
chr1	44309966	44309980	IRF8_MA0652.1	4.97227	+	chr1	44309469	44310496	cc_2,other	gene	44171494	44396831	+	center	25820	PeakInsideFeature	NA	ENSG00000126091.15	ST3GAL3	any_internal	0.08921	0.06689	0	0	0.3323
chr1	44315789	44315803	IRF8_MA0652.1	4.62228	+	chr1	44315513	44316013	cc_2	gene	44171494	44396831	+	center	31601	PeakInsideFeature	NA	ENSG00000126091.15	ST3GAL3	any_internal	0.00896	0.00468	0	0	0.2371
chr1	44331842	44331856	IRF8_MA0652.1	2.66129	-	chr1	44331233	44331960	cc_2	gene	44171494	44396831	+	center	47434	PeakInsideFeature	NA	ENSG00000126091.15	ST3GAL3	any_internal	0.03062	0.01946	0	0	0.36521
chr1	44338144	44338158	IRF8_MA0652.1	2.21888	+	chr1	44337986	44338273	cc_2	gene	44171494	44396831	+	center	53967	PeakInsideFeature	NA	ENSG00000126091.15	ST3GAL3	any_internal	0.03958	0.02794	0	0	0.31788
chr1	44338180	44338194	IRF8_MA0652.1	2.57616	+	chr1	44337986	44338273	cc_2	gene	44171494	44396831	+	center	53967	PeakInsideFeature	NA	ENSG00000126091.15	ST3GAL3	any_internal	0.02531	0.02002	0	0	0.18219
chr1	44376068	44376082	IRF8_MA0652.1	5.82397	-	chr1	44375937	44376419	cc_2	gene	44171494	44396831	+	end	20653	PeakInsideFeature	NA	ENSG00000126091.15	ST3GAL3	any_internal	0.01943	0.01313	0	0	0.25626
chr1	44487555	44487569	IRF8_MA0652.1	2.58767	+	chr1	44487522	44487960	cc_2,other	gene	44457171	44497139	-	start	9398	PeakInsideFeature	NA	ENSG00000196517.7	SLC6A9	any_internal	0.02754	0.02665	0	0	0.02769
chr1	44497133	44497147	IRF8_MA0652.1	8.48168	-	chr1	44495095	44497354	cc_2,other	gene	44457171	44497139	-	start	915	OverlapStart	NA	ENSG00000196517.7	SLC6A9	any_promoter	0.07478	0.08468	0	0	-0.14437
chr1	44515570	44515584	IRF8_MA0652.1	3.17548	-	chr1	44515548	44516549	cc_2,other	gene	44501797	44570647	+	start	14251	PeakInsideFeature	NA	ENSG00000230615.2	RP5-1198O20.4	any_internal	0.03217	0.00943	0	0	0.84159
chr1	44620984	44620998	IRF8_MA0652.1	4.68493	+	chr1	44620837	44621104	cc_2	gene	44620699	44620973	-	start	3	OverlapStart	NA	ENSG00000238037.1	RP4-675G8.4	any_promoter	0.01656	0.01044	0	0	0.27013
chr1	44674064	44674078	IRF8_MA0652.1	2.39697	-	chr1	44674023	44674230	cc_2	gene	44679126	44686353	+	start	5000	Upstream	NA	ENSG00000178028.9	DMAP1	any_promoter	0.04397	0.01575	0	0	0.85245
chr1	44735506	44735520	IRF8_MA0652.1	4.35454	-	chr1	44735455	44735655	cc_2	gene	44686741	44820932	-	center	18281	PeakInsideFeature	NA	ENSG00000117419.10	ERI3	any_internal	0.03228	0.02694	0	0	0.15773
chr1	44782619	44782633	IRF8_MA0652.1	4.04091	+	chr1	44781812	44782740	cc_2,other	gene	44686741	44820932	-	center	28440	PeakInsideFeature	NA	ENSG00000117419.10	ERI3	any_internal	0.02582	0.01957	0	0	0.21521
chr1	44821203	44821217	IRF8_MA0652.1	3.59263	+	chr1	44820237	44821659	cc_2,other	gene	44686741	44820932	-	start	16	OverlapStart	NA	ENSG00000117419.10	ERI3	any_promoter	0.21057	0.12906	1	0	0.63178
chr1	44827151	44827165	IRF8_MA0652.1	5.03029	-	chr1	44826876	44827519	cc_2,other	gene	44686741	44820932	-	start	6265	Upstream	NA	ENSG00000117419.10	ERI3	any_promoter	0.02797	0.02232	0	0	0.18373
chr1	44871764	44871778	IRF8_MA0652.1	3.71728	+	chr1	44870647	44872788	cc_2,other	gene	44870865	45117396	+	start	852	OverlapStart	NA	ENSG00000187147.13	RNF220	any_promoter	0.12805	0.12185	0	0	0.06203
chr1	44874643	44874657	IRF8_MA0652.1	2.90325	-	chr1	44874456	44874715	cc_2	gene	44870865	45117396	+	start	3720	PeakInsideFeature	NA	ENSG00000187147.13	RNF220	any_internal	0.06603	0.04384	0	0	0.43461
chr1	44902595	44902609	IRF8_MA0652.1	4.75023	+	chr1	44901878	44903590	cc_2,other	gene	44870865	45117396	+	start	31869	PeakInsideFeature	NA	ENSG00000187147.13	RNF220	any_internal	0.06551	0.06669	0	0	-0.01994
chr1	44902860	44902874	IRF8_MA0652.1	5.02028	-	chr1	44901878	44903590	cc_2,other	gene	44870865	45117396	+	start	31869	PeakInsideFeature	NA	ENSG00000187147.13	RNF220	any_internal	0.23307	0.26243	1	1	-0.15878
chr1	44938385	44938399	IRF8_MA0652.1	2.42588	-	chr1	44938225	44939150	cc_2,other	gene	44870865	45117396	+	center	55443	PeakInsideFeature	NA	ENSG00000187147.13	RNF220	any_internal	0.06446	0.04434	0	0	0.39643
chr1	44939018	44939032	IRF8_MA0652.1	6.60056	-	chr1	44938225	44939150	cc_2,other	gene	44870865	45117396	+	center	55443	PeakInsideFeature	NA	ENSG00000187147.13	RNF220	any_internal	0.04139	0.02804	0	0	0.35852
chr1	44967000	44967014	IRF8_MA0652.1	2.81329	-	chr1	44966141	44967502	cc_2,other	gene	44870865	45117396	+	center	27309	PeakInsideFeature	NA	ENSG00000187147.13	RNF220	any_internal	0.01418	0.01346	0	0	0.03138
chr1	45111488	45111502	IRF8_MA0652.1	7.09289	-	chr1	45111042	45111841	cc_2,other	gene	44870865	45117396	+	end	5955	PeakInsideFeature	NA	ENSG00000187147.13	RNF220	any_internal	0.0159	0.01572	0	0	0.0074
chr1	45241240	45241254	IRF8_MA0652.1	3.04376	-	chr1	45240598	45242513	cc_2,other	gene	45241535	45241615	+	start	20	FeatureInsidePeak	NA	ENSG00000264294.1	SNORD55	any_promoter	0.54564	0.50365	1	1	0.11143
chr1	45265204	45265218	IRF8_MA0652.1	2.82176	+	chr1	45265090	45266743	cc_2,other	gene	45265896	45271662	+	start	20	OverlapStart	NA	ENSG00000173846.8	PLK3	any_promoter	0.06895	0.09134	0	0	-0.32627
chr1	45328851	45328865	IRF8_MA0652.1	2.14166	+	chr1	45328460	45329029	cc_2	gene	45316449	45452282	-	end	12295	PeakInsideFeature	NA	ENSG00000070785.12	EIF2B3	any_internal	0.04905	0.02417	0	0	0.65315
chr1	45439513	45439527	IRF8_MA0652.1	12.65791	-	chr1	45439368	45439648	cc_2	gene	45316449	45452282	-	start	12774	PeakInsideFeature	NA	ENSG00000070785.12	EIF2B3	any_internal	0.04921	0.02801	0	0	0.53435
chr1	45451825	45451839	IRF8_MA0652.1	2.09041	+	chr1	45451587	45453014	cc_2,other	gene	45316449	45452282	-	start	18	OverlapStart	NA	ENSG00000070785.12	EIF2B3	any_promoter	0.06449	0.06892	0	0	-0.07434
chr1	45516986	45517000	IRF8_MA0652.1	10.61769	-	chr1	45516659	45517456	cc_2	gene	45482070	45771881	-	end	34987	PeakInsideFeature	NA	ENSG00000162415.6	ZSWIM5	any_internal	0.05829	0.02684	0	0	0.75009
chr1	45600902	45600916	IRF8_MA0652.1	4.43102	+	chr1	45599961	45601017	cc_2,other	gene	45482070	45771881	-	center	26486	PeakInsideFeature	NA	ENSG00000162415.6	ZSWIM5	any_internal	0.02504	0.01915	0	0	0.20572
chr1	45600978	45600992	IRF8_MA0652.1	4.77224	-	chr1	45599961	45601017	cc_2,other	gene	45482070	45771881	-	center	26486	PeakInsideFeature	NA	ENSG00000162415.6	ZSWIM5	any_internal	0.02074	0.02058	0	0	0.00578
chr1	45724896	45724910	IRF8_MA0652.1	2.13858	-	chr1	45724744	45725307	other	gene	45482070	45771881	-	start	46856	PeakInsideFeature	NA	ENSG00000162415.6	ZSWIM5	any_internal	0.02069	0.02075	0	0	-0.00216
chr1	45769592	45769606	IRF8_MA0652.1	2.4006	-	chr1	45768640	45770727	cc_2,other	gene	45482070	45771881	-	start	2198	PeakInsideFeature	NA	ENSG00000162415.6	ZSWIM5	any_internal	0.91472	0.78095	1	1	0.22301
chr1	45793778	45793792	IRF8_MA0652.1	3.94175	-	chr1	45793567	45794029	other	gene	45792544	45794347	+	center	353	PeakInsideFeature	NA	ENSG00000186603.4	HPDL	any_internal	0.01967	0.02247	0	0	-0.10015
chr1	45804906	45804920	IRF8_MA0652.1	2.82176	-	chr1	45804756	45806838	cc_2,other	gene	45794834	45806142	-	start	345	OverlapStart	NA	ENSG00000132781.13	MUTYH	any_promoter	0.0839	0.10373	0	0	-0.25361
chr1	45805387	45805401	IRF8_MA0652.1	4.62893	-	chr1	45804756	45806838	cc_2,other	gene	45794834	45806142	-	start	345	OverlapStart	NA	ENSG00000132781.13	MUTYH	any_promoter	0.35723	0.21859	1	1	0.66251
chr1	45815282	45815296	IRF8_MA0652.1	3.17538	-	chr1	45814387	45815330	cc_2,other	gene	45794834	45806142	-	start	8716	Upstream	NA	ENSG00000132781.13	MUTYH	any_promoter	0.03889	0.06891	0	0	-0.60033
chr1	45825734	45825748	IRF8_MA0652.1	3.42436	+	chr1	45825335	45826186	cc_2,other	gene	45824323	45824420	-	start	1340	Upstream	NA	ENSG00000238945.1	snoU13	any_promoter	0.09062	0.05318	0	0	0.60093
chr1	45826965	45826979	IRF8_MA0652.1	6.37688	-	chr1	45826604	45827098	cc_2,other	gene	45824323	45824420	-	start	2431	Upstream	NA	ENSG00000238945.1	snoU13	any_promoter	0.14294	0.06941	0	0	0.8711
chr1	45839415	45839429	IRF8_MA0652.1	2.29061	+	chr1	45839079	45839566	cc_2	gene	45809554	45956872	-	end	29768	PeakInsideFeature	NA	ENSG00000070759.12	TESK2	any_internal	0.05549	0.03248	0	0	0.53061
chr1	45859771	45859785	IRF8_MA0652.1	2.13792	-	chr1	45859246	45860685	cc_2,other	gene	45809554	45956872	-	center	23248	PeakInsideFeature	NA	ENSG00000070759.12	TESK2	any_internal	0.1427	0.06603	0	0	0.92502
chr1	45956232	45956246	IRF8_MA0652.1	2.81225	+	chr1	45955948	45957445	cc_2,other	gene	45809554	45956872	-	start	176	OverlapStart	NA	ENSG00000070759.12	TESK2	any_promoter	0.13066	0.1005	0	0	0.324
chr1	45987790	45987804	IRF8_MA0652.1	2.55629	+	chr1	45986430	45988605	cc_2,other	gene	45996598	45997811	+	start	9081	Upstream	NA	ENSG00000234379.1	HMGB1P48	any_promoter	0.55451	0.44012	1	1	0.32077
chr1	45997744	45997758	IRF8_MA0652.1	4.55145	+	chr1	45997470	45997828	cc_2	gene	45976707	45988719	-	start	8930	Upstream	NA	ENSG00000117450.9	PRDX1	any_promoter	0.04089	0.01218	0	0	0.9355
chr1	46016949	46016963	IRF8_MA0652.1	4.33001	-	chr1	46016061	46017410	cc_2,other	gene	46016214	46035721	+	start	521	OverlapStart	NA	ENSG00000117448.9	AKR1A1	any_promoter	0.3733	0.23213	1	1	0.64294
chr1	46052269	46052283	IRF8_MA0652.1	3.70173	-	chr1	46052007	46052413	cc_2	gene	46049517	46084566	+	start	2693	PeakInsideFeature	NA	ENSG00000132780.12	NASP	any_internal	0.40602	0.11652	1	0	1.64699
chr1	46109810	46109824	IRF8_MA0652.1	3.1744	+	chr1	46109542	46110076	cc_2,other	gene	46092975	46153785	-	center	13571	PeakInsideFeature	NA	ENSG00000159592.6	GPBP1L1	any_internal	0.05646	0.041	0	0	0.32937
chr1	46153065	46153079	IRF8_MA0652.1	2.56321	+	chr1	46151702	46154177	cc_2,other	gene	46152885	46160115	+	start	54	OverlapStart	NA	ENSG00000159596.6	TMEM69	any_promoter	0.51843	0.41712	1	1	0.30118
chr1	46153750	46153764	IRF8_MA0652.1	2.73743	+	chr1	46151702	46154177	cc_2,other	gene	46152885	46160115	+	start	54	OverlapStart	NA	ENSG00000159596.6	TMEM69	any_promoter	0.33488	0.30735	1	1	0.11674
chr1	46253797	46253811	IRF8_MA0652.1	3.30023	+	chr1	46253401	46254335	cc_2,other	gene	46252658	46501796	+	start	1210	PeakInsideFeature	NA	ENSG00000086015.16	MAST2	any_internal	0.13132	0.0505	0	0	1.10982
chr1	46308582	46308596	IRF8_MA0652.1	8.85377	-	chr1	46308469	46309574	cc_2	gene	46252658	46501796	+	start	56363	PeakInsideFeature	NA	ENSG00000086015.16	MAST2	any_internal	0.02778	0.01137	0	0	0.61859
chr1	46308986	46309000	IRF8_MA0652.1	5.94949	-	chr1	46308469	46309574	cc_2	gene	46252658	46501796	+	start	56363	PeakInsideFeature	NA	ENSG00000086015.16	MAST2	any_internal	0.02451	0.00986	0	0	0.58758
chr1	46337342	46337356	IRF8_MA0652.1	6.32553	+	chr1	46337019	46338305	cc_2,other	gene	46252658	46501796	+	center	39565	PeakInsideFeature	NA	ENSG00000086015.16	MAST2	any_internal	0.01547	0.01476	0	0	0.02978
chr1	46420589	46420603	IRF8_MA0652.1	6.26322	-	chr1	46419404	46420877	cc_2,other	gene	46252658	46501796	+	center	42913	PeakInsideFeature	NA	ENSG00000086015.16	MAST2	any_internal	0.02557	0.03914	0	0	-0.38135
chr1	46426678	46426692	IRF8_MA0652.1	2.98721	+	chr1	46426336	46426941	cc_2	gene	46252658	46501796	+	center	49411	PeakInsideFeature	NA	ENSG00000086015.16	MAST2	any_internal	0.02967	0.01954	0	0	0.3345
chr1	46483709	46483723	IRF8_MA0652.1	2.98572	-	chr1	46483419	46484251	cc_2,other	gene	46252658	46501796	+	end	17961	PeakInsideFeature	NA	ENSG00000086015.16	MAST2	any_internal	0.06423	0.03671	0	0	0.57677
chr1	46528444	46528458	IRF8_MA0652.1	4.14107	-	chr1	46528128	46529397	cc_2,other	gene	46505811	46642160	-	end	22951	PeakInsideFeature	NA	ENSG00000117461.10	PIK3R3	any_internal	0.16258	0.11964	1	0	0.38857
chr1	46528462	46528476	IRF8_MA0652.1	15.94565	-	chr1	46528128	46529397	cc_2,other	gene	46505811	46642160	-	end	22951	PeakInsideFeature	NA	ENSG00000117461.10	PIK3R3	any_internal	0.16258	0.11964	1	0	0.38857
chr1	46528764	46528778	IRF8_MA0652.1	3.33372	-	chr1	46528128	46529397	cc_2,other	gene	46505811	46642160	-	end	22951	PeakInsideFeature	NA	ENSG00000117461.10	PIK3R3	any_internal	0.05948	0.05055	0	0	0.17361
chr1	46531247	46531261	IRF8_MA0652.1	2.28733	+	chr1	46531009	46531537	cc_2,other	gene	46505811	46642160	-	end	25462	PeakInsideFeature	NA	ENSG00000117461.10	PIK3R3	any_internal	0.26771	0.14896	1	0	0.77048
chr1	46535683	46535697	IRF8_MA0652.1	2.06744	+	chr1	46535654	46536630	cc_2,other	gene	46505811	46642160	-	end	30331	PeakInsideFeature	NA	ENSG00000117461.10	PIK3R3	any_internal	0.03727	0.02867	0	0	0.23799
chr1	46547248	46547262	IRF8_MA0652.1	3.80515	+	chr1	46546974	46547599	cc_2,other	gene	46505811	46642160	-	center	26699	PeakInsideFeature	NA	ENSG00000117461.10	PIK3R3	any_internal	0.02954	0.02874	0	0	0.02384
chr1	46550454	46550468	IRF8_MA0652.1	2.5575	+	chr1	46550320	46551041	cc_2,other	gene	46505811	46642160	-	center	23305	PeakInsideFeature	NA	ENSG00000117461.10	PIK3R3	any_internal	0.02556	0.01486	0	0	0.39331
chr1	46550470	46550484	IRF8_MA0652.1	2.1908	+	chr1	46550320	46551041	cc_2,other	gene	46505811	46642160	-	center	23305	PeakInsideFeature	NA	ENSG00000117461.10	PIK3R3	any_internal	0.02599	0.01775	0	0	0.28985
chr1	46598170	46598184	IRF8_MA0652.1	5.3461	+	chr1	46597328	46599411	cc_2,other	gene	46600202	46604753	+	start	1833	Upstream	NA	ENSG00000227857.2	RP4-533D7.5	any_promoter	0.21873	0.15305	1	0	0.46585
chr1	46598317	46598331	IRF8_MA0652.1	2.35907	-	chr1	46597328	46599411	cc_2,other	gene	46600202	46604753	+	start	1833	Upstream	NA	ENSG00000227857.2	RP4-533D7.5	any_promoter	0.79001	0.9013	1	1	-0.18589
chr1	46645676	46645690	IRF8_MA0652.1	2.14529	+	chr1	46644977	46646649	cc_2,other	gene	46505811	46642160	-	start	3653	Upstream	NA	ENSG00000117461.10	PIK3R3	any_promoter	0.11242	0.1203	0	0	-0.08384
chr1	46652186	46652200	IRF8_MA0652.1	2.82176	-	chr1	46651705	46652320	cc_2,other	gene	46505811	46642160	-	start	9852	Upstream	NA	ENSG00000117461.10	PIK3R3	any_promoter	0.07835	0.10107	0	0	-0.30184
chr1	46794165	46794179	IRF8_MA0652.1	2.59309	-	chr1	46794083	46794398	cc_2,other	gene	46805848	46830824	+	start	11608	Upstream	NA	ENSG00000117481.6	NSUN4	distal_enhancer	0.04588	0.06098	0	0	-0.30069
chr1	46806038	46806052	IRF8_MA0652.1	3.78541	+	chr1	46805170	46808147	cc_2,other	gene	46805848	46830824	+	start	810	OverlapStart	NA	ENSG00000117481.6	NSUN4	any_promoter	0.13076	0.15355	0	0	-0.204
chr1	46835786	46835800	IRF8_MA0652.1	8.55687	+	chr1	46834391	46836110	cc_2,other	gene	46836257	46836627	+	start	1007	Upstream	NA	ENSG00000225779.1	RP4-603I14.3	any_promoter	0.02733	0.02725	0	0	0.00248
chr1	46860503	46860517	IRF8_MA0652.1	2.58988	+	chr1	46859704	46861529	cc_2,other	gene	46859936	46879520	+	start	680	OverlapStart	NA	ENSG00000117480.11	FAAH	any_promoter	0.14655	0.31117	0	1	-0.99472
chr1	46868208	46868222	IRF8_MA0652.1	2.82176	-	chr1	46867232	46868434	cc_2,other	gene	46859936	46879520	+	center	1895	PeakInsideFeature	NA	ENSG00000117480.11	FAAH	any_internal	0.32274	0.48512	1	1	-0.56049
chr1	47052868	47052882	IRF8_MA0652.1	3.17538	-	chr1	47052571	47053176	cc_2,other	gene	47023089	47082515	-	center	71	PeakInsideFeature	NA	ENSG00000079277.15	MKNK1	any_internal	0.15716	0.06513	0	0	1.06368
chr1	47053123	47053137	IRF8_MA0652.1	4.40123	-	chr1	47052571	47053176	cc_2,other	gene	47023089	47082515	-	center	71	PeakInsideFeature	NA	ENSG00000079277.15	MKNK1	any_internal	0.053	0.03315	0	0	0.46319
chr1	47061330	47061344	IRF8_MA0652.1	2.35163	+	chr1	47060562	47061709	cc_2,other	gene	47023089	47082515	-	center	8333	PeakInsideFeature	NA	ENSG00000079277.15	MKNK1	any_internal	0.03141	0.02128	0	0	0.32163
chr1	47069203	47069217	IRF8_MA0652.1	2.76779	+	chr1	47069039	47070543	cc_2,other	gene	47023089	47082515	-	start	12724	PeakInsideFeature	NA	ENSG00000079277.15	MKNK1	any_internal	0.05739	0.05303	0	0	0.08447
chr1	47079486	47079500	IRF8_MA0652.1	2.73802	-	chr1	47079214	47080135	cc_2,other	gene	47073386	47082563	-	center	1700	PeakInsideFeature	NA	ENSG00000142961.10	MOB3C	any_internal	0.14814	0.17385	0	1	-0.2061
chr1	47082318	47082332	IRF8_MA0652.1	2.29044	+	chr1	47081700	47083088	cc_2,other	gene	47023089	47082515	-	start	121	OverlapStart	NA	ENSG00000079277.15	MKNK1	any_promoter	0.53278	0.42808	1	1	0.30339
chr1	47109140	47109154	IRF8_MA0652.1	4.9785	+	chr1	47108688	47109551	cc_2,other	gene	47098408	47139539	-	center	9854	PeakInsideFeature	NA	ENSG00000123472.8	ATPAF1	any_internal	0.08965	0.11482	0	0	-0.2999
chr1	47125950	47125964	IRF8_MA0652.1	3.83334	-	chr1	47125799	47126127	cc_2	gene	47134526	47139266	+	start	8563	Upstream	NA	ENSG00000186118.7	TEX38	any_promoter	0.0524	0.0192	0	0	0.89744
chr1	47125986	47126000	IRF8_MA0652.1	7.74344	+	chr1	47125799	47126127	cc_2	gene	47134526	47139266	+	start	8563	Upstream	NA	ENSG00000186118.7	TEX38	any_promoter	0.0469	0.01894	0	0	0.79205
chr1	47141623	47141637	IRF8_MA0652.1	4.14107	+	chr1	47141116	47142037	cc_2,other	gene	47098408	47139539	-	start	2037	Upstream	NA	ENSG00000123472.8	ATPAF1	any_promoter	0.20026	0.07273	1	0	1.25461
chr1	47185331	47185345	IRF8_MA0652.1	2.31674	-	chr1	47184163	47185772	cc_2,other	gene	47124365	47184824	-	start	143	OverlapStart	NA	ENSG00000159658.6	EFCAB14	any_promoter	0.07062	0.05399	0	0	0.29509
chr1	47215897	47215911	IRF8_MA0652.1	6.71899	+	chr1	47215643	47216119	cc_2	gene	47223509	47285085	+	start	7628	Upstream	NA	ENSG00000142973.8	CYP4B1	any_promoter	0.02784	0.02331	0	0	0.14582
chr1	47270090	47270104	IRF8_MA0652.1	5.23471	-	chr1	47269880	47271039	cc_2,other	gene	47223509	47285085	+	end	14626	PeakInsideFeature	NA	ENSG00000142973.8	CYP4B1	any_internal	0.02781	0.01796	0	0	0.33856
chr1	47271924	47271938	IRF8_MA0652.1	5.70869	+	chr1	47271762	47273408	cc_2,other	gene	47223509	47285085	+	end	12500	PeakInsideFeature	NA	ENSG00000142973.8	CYP4B1	any_internal	0.03903	0.03307	0	0	0.15555
chr1	47497222	47497236	IRF8_MA0652.1	4.4608	+	chr1	47496519	47497423	cc_2,other	gene	47427035	47516423	+	end	19452	PeakInsideFeature	NA	ENSG00000186377.6	CYP4X1	any_internal	0.01937	0.02556	0	0	-0.21431
chr1	47594430	47594444	IRF8_MA0652.1	3.04038	-	chr1	47594217	47594994	cc_2,other	gene	47603106	47615413	+	start	8501	Upstream	NA	ENSG00000162365.7	CYP4A22	any_promoter	0.02328	0.01735	0	0	0.21647
chr1	47627429	47627443	IRF8_MA0652.1	2.71394	+	chr1	47626425	47627920	cc_2,other	gene	47562324	47644943	-	start	17771	PeakInsideFeature	NA	ENSG00000225506.2	CYP4A22-AS1	any_internal	0.03464	0.03289	0	0	0.0476
chr1	47645025	47645039	IRF8_MA0652.1	5.22936	+	chr1	47644715	47647057	cc_2,other	gene	47562324	47644943	-	start	943	OverlapStart	NA	ENSG00000225506.2	CYP4A22-AS1	any_promoter	0.48389	0.57369	1	1	-0.23691
chr1	47655441	47655455	IRF8_MA0652.1	2.08732	+	chr1	47655218	47657739	cc_2,other	gene	47649264	47656716	-	start	238	OverlapStart	NA	ENSG00000162366.3	PDZK1IP1	any_promoter	0.13381	0.20487	0	1	-0.55008
chr1	47709825	47709839	IRF8_MA0652.1	5.52921	-	chr1	47709428	47709961	other	gene	47715810	47779819	-	end	6116	Downstream	NA	ENSG00000123473.11	STIL	distal_enhancer	0.01919	0.02464	0	0	-0.19114
chr1	47720010	47720024	IRF8_MA0652.1	2.95782	+	chr1	47719305	47720349	cc_2,other	gene	47715810	47779819	-	end	4017	PeakInsideFeature	NA	ENSG00000123473.11	STIL	any_internal	0.01374	0.01398	0	0	-0.01045
chr1	47755142	47755156	IRF8_MA0652.1	13.75002	+	chr1	47754431	47755558	cc_2,other	gene	47715810	47779819	-	center	7180	PeakInsideFeature	NA	ENSG00000123473.11	STIL	any_internal	0.27788	0.08764	1	0	1.4747
chr1	47779839	47779853	IRF8_MA0652.1	5.46447	+	chr1	47779101	47780809	cc_2,other	gene	47715810	47779819	-	start	136	OverlapStart	NA	ENSG00000123473.11	STIL	any_promoter	0.83793	0.80599	1	1	0.05478
chr1	47974868	47974882	IRF8_MA0652.1	2.50743	+	chr1	47973481	47974999	cc_2,other	gene	47968175	47968311	+	end	5929	Downstream	NA	ENSG00000221346.1	AL356458.1	distal_enhancer	0.03258	0.02887	0	0	0.10708
chr1	48024939	48024953	IRF8_MA0652.1	2.3219	-	chr1	48024353	48025400	cc_2,other	gene	48015867	48016425	+	end	8451	Downstream	NA	ENSG00000227883.1	ATP6V0E1P4	distal_enhancer	0.03552	0.03561	0	0	-0.00237
chr1	48246016	48246030	IRF8_MA0652.1	2.13323	-	chr1	48245324	48246459	cc_2,other	gene	48226199	48462567	-	end	19692	PeakInsideFeature	NA	ENSG00000269113.3	TRABD2B	any_internal	0.01991	0.01529	0	0	0.18096
chr1	48263256	48263270	IRF8_MA0652.1	5.97357	+	chr1	48262950	48263900	cc_2,other	gene	48226199	48462567	-	end	37226	PeakInsideFeature	NA	ENSG00000269113.3	TRABD2B	any_internal	0.06934	0.13431	0	0	-0.79337
chr1	48280852	48280866	IRF8_MA0652.1	6.06822	+	chr1	48280393	48280983	cc_2	gene	48283737	48285909	+	start	3049	Upstream	NA	ENSG00000225028.1	RP11-330M19.1	any_promoter	0.02392	0.03128	0	0	-0.22696
chr1	48399634	48399648	IRF8_MA0652.1	3.58617	-	chr1	48399210	48400840	cc_2,other	gene	48226199	48462567	-	center	55642	PeakInsideFeature	NA	ENSG00000269113.3	TRABD2B	any_internal	0.04369	0.05367	0	0	-0.21224
chr1	48400380	48400394	IRF8_MA0652.1	2.68685	-	chr1	48399210	48400840	cc_2,other	gene	48226199	48462567	-	center	55642	PeakInsideFeature	NA	ENSG00000269113.3	TRABD2B	any_internal	0.35628	0.57047	1	1	-0.65106
chr1	48445722	48445736	IRF8_MA0652.1	3.04038	+	chr1	48445221	48446020	cc_2,other	gene	48226199	48462567	-	start	16947	PeakInsideFeature	NA	ENSG00000269113.3	TRABD2B	any_internal	0.03735	0.0434	0	0	-0.14644
chr1	48447416	48447430	IRF8_MA0652.1	2.28138	-	chr1	48447235	48447616	cc_2,other	gene	48226199	48462567	-	start	15142	PeakInsideFeature	NA	ENSG00000269113.3	TRABD2B	any_internal	0.02803	0.03662	0	0	-0.2407
chr1	48497460	48497474	IRF8_MA0652.1	5.82042	-	chr1	48497352	48497746	cc_2,other	gene	48519216	48532873	+	start	21667	Upstream	NA	ENSG00000226133.1	RP4-683M8.2	distal_enhancer	0.0292	0.03393	0	0	-0.1343
chr1	48504991	48505005	IRF8_MA0652.1	3.83131	+	chr1	48504759	48505724	cc_2,other	gene	48519216	48532873	+	start	13975	Upstream	NA	ENSG00000226133.1	RP4-683M8.2	distal_enhancer	0.13955	0.13556	0	0	0.0367
chr1	48509552	48509566	IRF8_MA0652.1	2.16512	+	chr1	48509435	48509719	cc_2,other	gene	48519216	48532873	+	start	9639	Upstream	NA	ENSG00000226133.1	RP4-683M8.2	any_promoter	0.02889	0.02677	0	0	0.06493
chr1	48527671	48527685	IRF8_MA0652.1	3.18821	+	chr1	48526880	48528460	cc_2,other	gene	48519216	48532873	+	center	1626	PeakInsideFeature	NA	ENSG00000226133.1	RP4-683M8.2	any_internal	0.14813	0.10993	0	0	0.37366
chr1	48528228	48528242	IRF8_MA0652.1	3.70778	-	chr1	48526880	48528460	cc_2,other	gene	48519216	48532873	+	center	1626	PeakInsideFeature	NA	ENSG00000226133.1	RP4-683M8.2	any_internal	0.31021	0.65817	1	1	-1.03988
chr1	48535339	48535353	IRF8_MA0652.1	2.8126	+	chr1	48535269	48536670	cc_2,other	gene	48519216	48532873	+	end	3096	Downstream	NA	ENSG00000226133.1	RP4-683M8.2	distal_enhancer	0.08677	0.16182	0	1	-0.77203
chr1	48536623	48536637	IRF8_MA0652.1	2.39646	-	chr1	48535269	48536670	cc_2,other	gene	48519216	48532873	+	end	3096	Downstream	NA	ENSG00000226133.1	RP4-683M8.2	distal_enhancer	0.06289	0.09014	0	0	-0.41319
chr1	48538461	48538475	IRF8_MA0652.1	2.558	+	chr1	48538427	48538720	cc_2,other	gene	48519216	48532873	+	end	5700	Downstream	NA	ENSG00000226133.1	RP4-683M8.2	distal_enhancer	0.0597	0.11533	0	0	-0.76922
chr1	48720326	48720340	IRF8_MA0652.1	2.69386	-	chr1	48719791	48720585	cc_2,other	gene	48688356	48714316	+	end	5872	Downstream	NA	ENSG00000117834.8	SLC5A9	distal_enhancer	0.01711	0.02497	0	0	-0.28213
chr1	49010674	49010688	IRF8_MA0652.1	4.26356	-	chr1	49010383	49010802	cc_2	gene	48998526	50489585	-	end	12066	PeakInsideFeature	NA	ENSG00000186094.12	AGBL4	any_internal	0.01311	0.01151	0	0	0.07308
chr1	49054079	49054093	IRF8_MA0652.1	4.40123	-	chr1	49053851	49054127	cc_2	gene	48998526	50489585	-	end	55463	PeakInsideFeature	NA	ENSG00000186094.12	AGBL4	any_internal	0.01458	0.01322	0	0	0.05914
chr1	49144597	49144611	IRF8_MA0652.1	2.24049	-	chr1	49144116	49145159	cc_2,other	gene	48998526	50489585	-	end	146111	PeakInsideFeature	NA	ENSG00000186094.12	AGBL4	any_internal	0.04775	0.09969	0	0	-0.82771
chr1	49184731	49184745	IRF8_MA0652.1	3.4726	+	chr1	49183787	49184825	cc_2	gene	48998526	50489585	-	end	185780	PeakInsideFeature	NA	ENSG00000186094.12	AGBL4	any_internal	0.0368	0.0287	0	0	0.22505
chr1	49216029	49216043	IRF8_MA0652.1	3.35962	-	chr1	49215555	49216615	cc_2,other	gene	49193194	49242641	-	center	1832	PeakInsideFeature	NA	ENSG00000162373.8	BEND5	any_internal	0.20587	0.08233	1	0	1.14783
chr1	49233664	49233678	IRF8_MA0652.1	3.94175	+	chr1	49233518	49233989	cc_2	gene	49193194	49242641	-	start	8888	PeakInsideFeature	NA	ENSG00000162373.8	BEND5	any_internal	0.02211	0.01545	0	0	0.25309
chr1	49256139	49256153	IRF8_MA0652.1	6.66008	+	chr1	49255346	49256280	cc_2	gene	48998526	50489585	-	end	257287	PeakInsideFeature	NA	ENSG00000186094.12	AGBL4	any_internal	0.03519	0.01743	0	0	0.56927
chr1	49336559	49336573	IRF8_MA0652.1	4.7832	+	chr1	49336336	49336627	cc_2,other	gene	48998526	50489585	-	end	337955	PeakInsideFeature	NA	ENSG00000186094.12	AGBL4	any_internal	0.04314	0.03806	0	0	0.12246
chr1	49381906	49381920	IRF8_MA0652.1	3.51305	+	chr1	49381667	49382491	cc_2,other	gene	48998526	50489585	-	center	361976	PeakInsideFeature	NA	ENSG00000186094.12	AGBL4	any_internal	0.09607	0.09381	0	0	0.02855
chr1	49413694	49413708	IRF8_MA0652.1	3.36319	+	chr1	49413564	49414185	cc_2,other	gene	48998526	50489585	-	center	330181	PeakInsideFeature	NA	ENSG00000186094.12	AGBL4	any_internal	0.02595	0.02617	0	0	-0.007
chr1	49478357	49478371	IRF8_MA0652.1	3.47278	-	chr1	49478335	49478805	other	gene	48998526	50489585	-	center	265485	PeakInsideFeature	NA	ENSG00000186094.12	AGBL4	any_internal	0.01027	0.01482	0	0	-0.20661
chr1	50042200	50042214	IRF8_MA0652.1	8.97789	+	chr1	50042161	50042371	cc_2	gene	48998526	50489585	-	center	298211	PeakInsideFeature	NA	ENSG00000186094.12	AGBL4	any_internal	0.02352	0.01229	0	0	0.43904
chr1	50446040	50446054	IRF8_MA0652.1	8.72985	+	chr1	50445885	50446299	cc_2	gene	50447886	50447967	+	start	1794	Upstream	NA	ENSG00000221746.1	AL645730.1	any_promoter	0.01709	0.00976	0	0	0.32469
chr1	50446061	50446075	IRF8_MA0652.1	6.84873	+	chr1	50445885	50446299	cc_2	gene	50447886	50447967	+	start	1794	Upstream	NA	ENSG00000221746.1	AL645730.1	any_promoter	0.02962	0.01135	0	0	0.67487
chr1	50561584	50561598	IRF8_MA0652.1	5.97677	-	chr1	50561280	50561651	cc_2	gene	50513685	50669458	+	center	30106	PeakInsideFeature	NA	ENSG00000162374.12	ELAVL4	any_internal	0.0376	0.02384	0	0	0.39955
chr1	50576525	50576539	IRF8_MA0652.1	5.81082	+	chr1	50575011	50576691	cc_2,other	gene	50580608	50580954	+	start	4757	Upstream	NA	ENSG00000230828.1	RP11-492I2.1	any_promoter	0.0423	0.02244	0	0	0.56171
chr1	50621522	50621536	IRF8_MA0652.1	4.87052	+	chr1	50621195	50621826	cc_2,other	gene	50513685	50669458	+	center	29939	PeakInsideFeature	NA	ENSG00000162374.12	ELAVL4	any_internal	0.08493	0.05816	0	0	0.42834
chr1	50732374	50732388	IRF8_MA0652.1	10.23796	-	chr1	50731400	50732693	cc_2	gene	50671755	50688799	-	start	43247	Upstream	NA	ENSG00000233407.1	RP11-567C20.3	distal_enhancer	0.04653	0.01946	0	0	0.76446
chr1	50789616	50789630	IRF8_MA0652.1	4.2639	-	chr1	50789533	50789783	cc_2	gene	50791802	50792682	+	start	2144	Upstream	NA	ENSG00000234080.2	RP11-183G22.1	any_promoter	0.02334	0.02454	0	0	-0.04006
chr1	50993116	50993130	IRF8_MA0652.1	7.06075	-	chr1	50992699	50993853	cc_2,other	gene	50905149	51425935	-	end	88127	PeakInsideFeature	NA	ENSG00000185104.15	FAF1	any_internal	0.07219	0.11234	0	0	-0.525
chr1	51069241	51069255	IRF8_MA0652.1	2.6313	+	chr1	51069010	51070023	cc_2,other	gene	50905149	51425935	-	center	96026	PeakInsideFeature	NA	ENSG00000185104.15	FAF1	any_internal	0.01413	0.01185	0	0	0.10197
chr1	51077580	51077594	IRF8_MA0652.1	8.23516	+	chr1	51077424	51077720	cc_2	gene	50905149	51425935	-	center	87970	PeakInsideFeature	NA	ENSG00000185104.15	FAF1	any_internal	0.03447	0.02482	0	0	0.28548
chr1	51110011	51110025	IRF8_MA0652.1	3.54698	-	chr1	51109254	51110644	cc_2,other	gene	50905149	51425935	-	center	55593	PeakInsideFeature	NA	ENSG00000185104.15	FAF1	any_internal	0.02775	0.02607	0	0	0.05248
chr1	51133191	51133205	IRF8_MA0652.1	3.90994	+	chr1	51132677	51133318	cc_2,other	gene	50905149	51425935	-	center	32545	PeakInsideFeature	NA	ENSG00000185104.15	FAF1	any_internal	0.024	0.02197	0	0	0.0693
chr1	51148190	51148204	IRF8_MA0652.1	4.3071	-	chr1	51147931	51148258	cc_2	gene	50905149	51425935	-	center	17448	PeakInsideFeature	NA	ENSG00000185104.15	FAF1	any_internal	0.01342	0.00971	0	0	0.17373
chr1	51196605	51196619	IRF8_MA0652.1	3.78064	+	chr1	51196344	51196979	cc_2,other	gene	50905149	51425935	-	center	31119	PeakInsideFeature	NA	ENSG00000185104.15	FAF1	any_internal	0.05235	0.03058	0	0	0.52267
chr1	51249161	51249175	IRF8_MA0652.1	11.60043	+	chr1	51248831	51249556	cc_2	gene	50905149	51425935	-	center	83651	PeakInsideFeature	NA	ENSG00000185104.15	FAF1	any_internal	0.03134	0.01282	0	0	0.65711
chr1	51295066	51295080	IRF8_MA0652.1	5.92881	-	chr1	51294709	51295771	cc_2,other	gene	50905149	51425935	-	center	129698	PeakInsideFeature	NA	ENSG00000185104.15	FAF1	any_internal	0.02594	0.03456	0	0	-0.25171
chr1	51318926	51318940	IRF8_MA0652.1	2.33526	+	chr1	51318402	51319446	cc_2,other	gene	50905149	51425935	-	start	107011	PeakInsideFeature	NA	ENSG00000185104.15	FAF1	any_internal	0.02995	0.03589	0	0	-0.16434
chr1	51426349	51426363	IRF8_MA0652.1	4.14491	+	chr1	51424973	51426511	cc_2,other	gene	50905149	51425935	-	start	193	OverlapStart	NA	ENSG00000185104.15	FAF1	any_promoter	0.15769	0.14585	1	0	0.0999
chr1	51634061	51634075	IRF8_MA0652.1	5.34122	-	chr1	51633942	51634272	cc_2	gene	51623459	51624143	-	start	9964	Upstream	NA	ENSG00000213478.2	CFL1P2	any_promoter	0.02695	0.01533	0	0	0.41763
chr1	51706069	51706083	IRF8_MA0652.1	4.22423	+	chr1	51705686	51706341	cc_2,other	gene	51660766	51700768	-	start	5245	Upstream	NA	ENSG00000203356.2	RP11-296A18.3	any_promoter	0.05906	0.1607	0	1	-1.2
chr1	51712789	51712803	IRF8_MA0652.1	3.62635	+	chr1	51712591	51712970	cc_2	gene	51701942	51739127	+	center	7754	PeakInsideFeature	NA	ENSG00000123091.4	RNF11	any_internal	0.02947	0.0191	0	0	0.34504
chr1	51746525	51746539	IRF8_MA0652.1	3.45103	-	chr1	51746204	51746802	cc_2,other	gene	51752929	51810788	-	end	6426	Downstream	NA	ENSG00000085831.11	TTC39A	distal_enhancer	0.06219	0.10565	0	0	-0.61677
chr1	51769572	51769586	IRF8_MA0652.1	4.99093	+	chr1	51769210	51769886	cc_2,other	gene	51752929	51810788	-	center	12310	PeakInsideFeature	NA	ENSG00000085831.11	TTC39A	any_internal	0.16861	0.10261	1	0	0.6243
chr1	51795104	51795118	IRF8_MA0652.1	7.47843	+	chr1	51794667	51797683	cc_2,other	gene	51795325	51800996	+	start	850	OverlapStart	NA	ENSG00000261664.1	RP11-275F13.1	any_promoter	0.05801	0.09631	0	0	-0.58066
chr1	51900272	51900286	IRF8_MA0652.1	8.1582	-	chr1	51898999	51900419	cc_2,other	gene	51819934	51985000	-	center	2758	PeakInsideFeature	NA	ENSG00000085832.12	EPS15	any_internal	0.02458	0.01885	0	0	0.20197
chr1	51904909	51904923	IRF8_MA0652.1	11.27372	-	chr1	51904750	51904992	cc_2	gene	51819934	51985000	-	center	2404	PeakInsideFeature	NA	ENSG00000085832.12	EPS15	any_internal	0.04111	0.01776	0	0	0.70521
chr1	51904944	51904958	IRF8_MA0652.1	5.04627	-	chr1	51904750	51904992	cc_2	gene	51819934	51985000	-	center	2404	PeakInsideFeature	NA	ENSG00000085832.12	EPS15	any_internal	0.03398	0.01607	0	0	0.59133
chr1	51908507	51908521	IRF8_MA0652.1	3.37109	+	chr1	51907897	51908596	cc_2	gene	51819934	51985000	-	center	5779	PeakInsideFeature	NA	ENSG00000085832.12	EPS15	any_internal	0.04059	0.02793	0	0	0.34273
chr1	51939048	51939062	IRF8_MA0652.1	3.67152	-	chr1	51938691	51940176	cc_2	gene	51819934	51985000	-	center	36966	PeakInsideFeature	NA	ENSG00000085832.12	EPS15	any_internal	0.04717	0.03587	0	0	0.2689
chr1	51948629	51948643	IRF8_MA0652.1	8.38556	-	chr1	51948251	51949318	cc_2	gene	51819934	51985000	-	start	36216	PeakInsideFeature	NA	ENSG00000085832.12	EPS15	any_internal	0.05893	0.03609	0	0	0.49824
chr1	51955437	51955451	IRF8_MA0652.1	2.09322	-	chr1	51955267	51955613	cc_2	gene	51819934	51985000	-	start	29560	PeakInsideFeature	NA	ENSG00000085832.12	EPS15	any_internal	0.02995	0.01406	0	0	0.56227
chr1	51957285	51957299	IRF8_MA0652.1	4.13991	+	chr1	51957225	51957691	cc_2,other	gene	51819934	51985000	-	start	27542	PeakInsideFeature	NA	ENSG00000085832.12	EPS15	any_internal	0.04785	0.03501	0	0	0.30626
chr1	51967055	51967069	IRF8_MA0652.1	8.8087	+	chr1	51966787	51967488	cc_2,other	gene	51819934	51985000	-	start	17863	PeakInsideFeature	NA	ENSG00000085832.12	EPS15	any_internal	0.15199	0.04022	0	0	1.52529
chr1	52044225	52044239	IRF8_MA0652.1	8.05885	+	chr1	52043899	52044856	cc_2,other	gene	52027537	52060569	-	center	324	PeakInsideFeature	NA	ENSG00000227742.1	CALR4P	any_internal	0.21266	0.0949	1	0	1.02243
chr1	52114431	52114445	IRF8_MA0652.1	3.05813	-	chr1	52113728	52114577	cc_2,other	gene	52042850	52254889	+	center	34717	PeakInsideFeature	NA	ENSG00000117859.14	OSBPL9	any_internal	0.03707	0.03906	0	0	-0.05007
chr1	52126681	52126695	IRF8_MA0652.1	5.19615	-	chr1	52126383	52127286	cc_2,other	gene	52042850	52254889	+	center	22035	PeakInsideFeature	NA	ENSG00000117859.14	OSBPL9	any_internal	0.01471	0.02889	0	0	-0.50301
chr1	52203261	52203275	IRF8_MA0652.1	3.59263	+	chr1	52203072	52203720	cc_2,other	gene	52042850	52254889	+	end	51493	PeakInsideFeature	NA	ENSG00000117859.14	OSBPL9	any_internal	0.02	0.02603	0	0	-0.20603
chr1	52257536	52257550	IRF8_MA0652.1	2.6357	+	chr1	52257237	52257707	other	gene	52259636	52264824	+	start	2164	Upstream	NA	ENSG00000266993.1	RP4-657D16.3	any_promoter	0.0182	0.01852	0	0	-0.01226
chr1	52337436	52337450	IRF8_MA0652.1	6.65694	-	chr1	52336850	52337667	cc_2	gene	52254862	52344477	-	start	7219	PeakInsideFeature	NA	ENSG00000078618.15	NRD1	any_internal	0.03681	0.02285	0	0	0.41289
chr1	52344595	52344609	IRF8_MA0652.1	9.63583	+	chr1	52343390	52345765	cc_2,other	gene	52254862	52344477	-	start	100	OverlapStart	NA	ENSG00000078618.15	NRD1	any_promoter	0.63867	0.76717	1	1	-0.25738
chr1	52362953	52362967	IRF8_MA0652.1	3.72014	-	chr1	52362523	52363115	cc_2,other	gene	52366591	52366643	-	end	3772	Downstream	NA	ENSG00000265769.1	AL589663.1	distal_enhancer	0.01548	0.01015	0	0	0.24013
chr1	52372859	52372873	IRF8_MA0652.1	4.43978	-	chr1	52372724	52373235	cc_2	gene	52366591	52366643	-	start	6336	Upstream	NA	ENSG00000265769.1	AL589663.1	any_promoter	0.06153	0.02325	0	0	0.92603
chr1	52468154	52468168	IRF8_MA0652.1	4.3872	+	chr1	52467790	52468341	cc_2,other	gene	52461411	52461709	+	end	6356	Downstream	NA	ENSG00000264613.1	RN7SL290P	distal_enhancer	0.46997	0.45858	1	1	0.03398
chr1	52499164	52499178	IRF8_MA0652.1	4.14821	+	chr1	52498010	52499746	cc_2,other	gene	52499062	52509951	+	start	184	OverlapStart	NA	ENSG00000223390.1	RP11-91A18.4	any_promoter	0.1633	0.15795	1	1	0.04291
chr1	52520715	52520729	IRF8_MA0652.1	2.87971	+	chr1	52520121	52522777	cc_2,other	gene	52521796	52556388	+	start	347	OverlapStart	NA	ENSG00000134717.13	BTF3L4	any_promoter	0.13913	0.13256	0	0	0.06111
chr1	52521456	52521470	IRF8_MA0652.1	2.18084	+	chr1	52520121	52522777	cc_2,other	gene	52521796	52556388	+	start	347	OverlapStart	NA	ENSG00000134717.13	BTF3L4	any_promoter	0.11784	0.1665	0	1	-0.43815
chr1	52562051	52562065	IRF8_MA0652.1	7.07359	+	chr1	52561236	52562145	cc_2	gene	52521796	52556388	+	end	5302	Downstream	NA	ENSG00000134717.13	BTF3L4	distal_enhancer	0.09781	0.03233	0	0	1.18188
chr1	52564210	52564224	IRF8_MA0652.1	3.78262	-	chr1	52563997	52564490	cc_2	gene	52521796	52556388	+	end	7855	Downstream	NA	ENSG00000134717.13	BTF3L4	distal_enhancer	0.02419	0.01467	0	0	0.3566
chr1	52568188	52568202	IRF8_MA0652.1	8.72985	+	chr1	52567803	52568905	cc_2	gene	52521796	52556388	+	end	11966	Downstream	NA	ENSG00000134717.13	BTF3L4	distal_enhancer	0.06047	0.02937	0	0	0.71303
chr1	52568262	52568276	IRF8_MA0652.1	5.81521	-	chr1	52567803	52568905	cc_2	gene	52521796	52556388	+	end	11966	Downstream	NA	ENSG00000134717.13	BTF3L4	distal_enhancer	0.04513	0.02143	0	0	0.66189
chr1	52705585	52705599	IRF8_MA0652.1	5.3538	-	chr1	52705382	52705600	cc_2	gene	52608045	52812358	+	center	4710	PeakInsideFeature	NA	ENSG00000157077.10	ZFYVE9	any_internal	0.02843	0.01513	0	0	0.47145
chr1	52812468	52812482	IRF8_MA0652.1	5.41496	-	chr1	52812230	52812621	cc_2	gene	52819158	52819549	+	start	6733	Upstream	NA	ENSG00000272100.1	RP11-155O18.6	any_promoter	0.01793	0.01712	0	0	0.03175
chr1	52870495	52870509	IRF8_MA0652.1	3.05523	+	chr1	52869279	52870852	cc_2,other	gene	52838500	52870131	-	start	66	OverlapStart	NA	ENSG00000085840.8	ORC1	any_promoter	0.13071	0.12981	0	0	0.00868
chr1	52889694	52889708	IRF8_MA0652.1	3.17798	+	chr1	52889458	52890314	cc_2,other	gene	52873953	53019159	-	end	15933	PeakInsideFeature	NA	ENSG00000134744.9	ZCCHC11	any_internal	0.13387	0.05958	0	0	0.95757
chr1	52986056	52986070	IRF8_MA0652.1	3.48852	+	chr1	52985829	52986144	cc_2	gene	52873953	53019159	-	start	33173	PeakInsideFeature	NA	ENSG00000134744.9	ZCCHC11	any_internal	0.01982	0.018	0	0	0.06876
chr1	52989274	52989288	IRF8_MA0652.1	2.06619	+	chr1	52989065	52989477	cc_2	gene	52873953	53019159	-	start	29888	PeakInsideFeature	NA	ENSG00000134744.9	ZCCHC11	any_internal	0.03376	0.02389	0	0	0.29704
chr1	53035207	53035221	IRF8_MA0652.1	2.54708	-	chr1	53034939	53035989	cc_2,other	gene	53038785	53039488	+	start	3321	Upstream	NA	ENSG00000236290.1	EEF1GP7	any_promoter	0.05138	0.02205	0	0	0.77369
chr1	53078354	53078368	IRF8_MA0652.1	3.32637	-	chr1	53077581	53079054	cc_2,other	gene	53068043	53074723	+	end	3594	Downstream	NA	ENSG00000116157.5	GPX7	distal_enhancer	0.05521	0.03568	0	0	0.43866
chr1	53102923	53102937	IRF8_MA0652.1	2.54708	+	chr1	53102266	53103430	cc_2,other	gene	53099015	53135355	+	start	3833	PeakInsideFeature	NA	ENSG00000182183.10	FAM159A	any_internal	0.21149	0.10538	1	0	0.88845
chr1	53166863	53166877	IRF8_MA0652.1	2.37923	-	chr1	53166364	53166880	cc_2,other	gene	53152507	53164038	-	start	2584	Upstream	NA	ENSG00000162377.4	SELRC1	any_promoter	0.10545	0.17503	0	1	-0.63955
chr1	53173644	53173658	IRF8_MA0652.1	2.82176	+	chr1	53172713	53174379	cc_2,other	gene	53174793	53175114	+	start	1247	Upstream	NA	ENSG00000233664.1	NDUFS5P3	any_promoter	0.10317	0.04405	0	0	0.95122
chr1	53173944	53173958	IRF8_MA0652.1	4.24579	+	chr1	53172713	53174379	cc_2,other	gene	53174793	53175114	+	start	1247	Upstream	NA	ENSG00000233664.1	NDUFS5P3	any_promoter	0.08055	0.05378	0	0	0.45039
chr1	53207126	53207140	IRF8_MA0652.1	6.39285	-	chr1	53207008	53207258	cc_2	gene	53192125	53293014	+	start	15008	PeakInsideFeature	NA	ENSG00000162378.8	ZYG11B	any_internal	0.04196	0.02271	0	0	0.54441
chr1	53215299	53215313	IRF8_MA0652.1	2.63553	-	chr1	53215006	53215538	cc_2,other	gene	53219993	53220134	+	start	4721	Upstream	NA	ENSG00000252018.1	RNU2-30P	any_promoter	0.02343	0.04222	0	0	-0.526
chr1	53269579	53269593	IRF8_MA0652.1	2.51747	-	chr1	53269578	53270344	cc_2,other	gene	53270779	53270884	-	start	923	Downstream	NA	ENSG00000206627.1	RNU6-969P	any_promoter	0.01656	0.02157	0	0	-0.18876
chr1	53309208	53309222	IRF8_MA0652.1	3.99539	-	chr1	53308106	53310111	cc_2,other	gene	53308182	53360670	+	start	926	OverlapStart	NA	ENSG00000203995.5	ZYG11A	any_promoter	0.06638	0.08407	0	0	-0.27084
chr1	53356594	53356608	IRF8_MA0652.1	2.82176	-	chr1	53356428	53356921	cc_2	gene	53346887	53347402	-	start	9272	Upstream	NA	ENSG00000242391.2	RP4-631H13.2	any_promoter	0.01236	0.01313	0	0	-0.03469
chr1	53372070	53372084	IRF8_MA0652.1	3.23421	-	chr1	53371492	53372589	cc_2,other	gene	53361655	53392884	-	center	5229	PeakInsideFeature	NA	ENSG00000121310.12	ECHDC2	any_internal	0.14055	0.28997	0	1	-0.95223
chr1	53391494	53391508	IRF8_MA0652.1	3.63	-	chr1	53391172	53391777	cc_2,other	gene	53390920	53391095	-	start	379	Upstream	NA	ENSG00000231866.2	RP4-631H13.4	any_promoter	0.15103	0.51444	0	1	-1.64791
chr1	53412999	53413013	IRF8_MA0652.1	3.24358	-	chr1	53412554	53413299	cc_2,other	gene	53409207	53409602	-	start	3324	Upstream	NA	ENSG00000237279.2	RP4-631H13.5	any_promoter	0.02435	0.03375	0	0	-0.28148
chr1	53572348	53572362	IRF8_MA0652.1	7.51391	+	chr1	53571816	53572722	cc_2,other	gene	53580247	53584281	+	start	7978	Upstream	NA	ENSG00000235563.1	RP11-334A14.8	any_promoter	0.07935	0.02967	0	0	1.0107
chr1	53575065	53575079	IRF8_MA0652.1	3.38805	-	chr1	53574880	53575187	other	gene	53580247	53584281	+	start	5214	Upstream	NA	ENSG00000235563.1	RP11-334A14.8	any_promoter	0.04642	0.04353	0	0	0.0649
chr1	53638853	53638867	IRF8_MA0652.1	4.40123	-	chr1	53638382	53638869	cc_2,other	gene	53662100	53679869	+	start	23475	Upstream	NA	ENSG00000157184.5	CPT2	distal_enhancer	0.02086	0.02212	0	0	-0.04459
chr1	53661330	53661344	IRF8_MA0652.1	6.19725	+	chr1	53661100	53664497	cc_2,other	gene	53662100	53679869	+	start	698	OverlapStart	NA	ENSG00000157184.5	CPT2	any_promoter	0.08952	0.28828	0	1	-1.49918
chr1	53663792	53663806	IRF8_MA0652.1	4.91894	+	chr1	53661100	53664497	cc_2,other	gene	53662100	53679869	+	start	698	OverlapStart	NA	ENSG00000157184.5	CPT2	any_promoter	0.05537	0.07396	0	0	-0.3208
chr1	53704039	53704053	IRF8_MA0652.1	9.77718	+	chr1	53703369	53705117	cc_2,other	gene	53704281	53708455	+	start	38	OverlapStart	NA	ENSG00000226754.1	RP5-1024G6.5	any_promoter	0.12045	0.11448	0	0	0.06299
chr1	53744105	53744119	IRF8_MA0652.1	2.45909	-	chr1	53743566	53744474	cc_2,other	gene	53753695	53755378	+	start	9675	Upstream	NA	ENSG00000228838.1	RP4-784A16.2	any_promoter	0.11375	0.10418	0	0	0.10771
chr1	53915699	53915713	IRF8_MA0652.1	3.35298	-	chr1	53915656	53916226	cc_2	gene	53925071	53933161	+	start	9130	Upstream	NA	ENSG00000143006.7	DMRTB1	any_promoter	0.02529	0.01618	0	0	0.32987
chr1	54015077	54015091	IRF8_MA0652.1	2.14085	-	chr1	54014997	54015237	cc_2	gene	53971909	54199877	-	end	43208	PeakInsideFeature	NA	ENSG00000174332.3	GLIS1	any_internal	0.02022	0.02322	0	0	-0.10561
chr1	54110989	54111003	IRF8_MA0652.1	5.84754	-	chr1	54110867	54111120	cc_2,other	gene	53971909	54199877	-	center	25100	PeakInsideFeature	NA	ENSG00000174332.3	GLIS1	any_internal	0.03379	0.02755	0	0	0.18046
chr1	54195685	54195699	IRF8_MA0652.1	2.41713	-	chr1	54195643	54196507	cc_2,other	gene	53971909	54199877	-	start	3802	PeakInsideFeature	NA	ENSG00000174332.3	GLIS1	any_internal	0.03808	0.08307	0	0	-0.83538
chr1	54198010	54198024	IRF8_MA0652.1	6.49904	-	chr1	54197454	54198301	cc_2,other	gene	53971909	54199877	-	start	2000	PeakInsideFeature	NA	ENSG00000174332.3	GLIS1	any_internal	0.05676	0.15499	0	0	-1.19648
chr1	54202546	54202560	IRF8_MA0652.1	2.41067	+	chr1	54202478	54202965	other	gene	53971909	54199877	-	start	2844	Upstream	NA	ENSG00000174332.3	GLIS1	any_promoter	0.08101	0.19238	0	1	-1.07756
chr1	54229812	54229826	IRF8_MA0652.1	4.1272	+	chr1	54229651	54230092	cc_2	gene	54231132	54304533	-	end	1261	Downstream	NA	ENSG00000058804.10	NDC1	distal_enhancer	0.05038	0.0357	0	0	0.34142
chr1	54232126	54232140	IRF8_MA0652.1	4.09516	-	chr1	54231373	54233013	cc_2,other	gene	54231132	54304533	-	end	1061	PeakInsideFeature	NA	ENSG00000058804.10	NDC1	any_internal	0.03123	0.016	0	0	0.5177
chr1	54232630	54232644	IRF8_MA0652.1	2.84096	-	chr1	54231373	54233013	cc_2,other	gene	54231132	54304533	-	end	1061	PeakInsideFeature	NA	ENSG00000058804.10	NDC1	any_internal	0.13045	0.05939	0	0	0.92847
chr1	54232871	54232885	IRF8_MA0652.1	4.3214	+	chr1	54231373	54233013	cc_2,other	gene	54231132	54304533	-	end	1061	PeakInsideFeature	NA	ENSG00000058804.10	NDC1	any_internal	0.1029	0.03334	0	0	1.21531
chr1	54304484	54304498	IRF8_MA0652.1	4.40696	+	chr1	54303067	54304750	cc_2,other	gene	54231132	54304533	-	start	625	OverlapStart	NA	ENSG00000058804.10	NDC1	any_promoter	0.11073	0.09396	0	0	0.19924
chr1	54358655	54358669	IRF8_MA0652.1	5.6865	-	chr1	54358439	54359024	cc_2,other	gene	54317391	54356407	-	start	2324	Upstream	NA	ENSG00000058799.9	YIPF1	any_promoter	0.2672	0.10283	1	0	1.23024
chr1	54366853	54366867	IRF8_MA0652.1	6.5276	-	chr1	54366537	54367028	cc_2	gene	54356911	54376759	+	center	53	PeakInsideFeature	NA	ENSG00000211452.6	DIO1	any_internal	0.14874	0.05255	0	0	1.22596
chr1	54425298	54425312	IRF8_MA0652.1	4.44082	+	chr1	54425134	54425830	cc_2,other	gene	54411749	54433841	+	center	2687	PeakInsideFeature	NA	ENSG00000116212.10	LRRC42	any_internal	0.0265	0.01559	0	0	0.39272
chr1	54536257	54536271	IRF8_MA0652.1	2.2693	-	chr1	54535506	54536481	cc_2,other	gene	54519259	54578192	+	center	12732	PeakInsideFeature	NA	ENSG00000116205.6	TCEANC2	any_internal	0.04041	0.0263	0	0	0.38908
chr1	54686476	54686490	IRF8_MA0652.1	3.74424	+	chr1	54685607	54686564	cc_2,other	gene	54649713	54691137	+	end	5052	PeakInsideFeature	NA	ENSG00000116221.11	MRPL37	any_internal	0.1325	0.08113	0	0	0.59607
chr1	54694768	54694782	IRF8_MA0652.1	2.33837	+	chr1	54692662	54695510	cc_2,other	gene	54703709	54704736	+	start	9623	Upstream	NA	ENSG00000198711.4	SSBP3-AS1	any_promoter	0.05007	0.0855	0	0	-0.59539
chr1	54729646	54729660	IRF8_MA0652.1	4.14107	+	chr1	54729105	54729856	cc_2,other	gene	54691104	54879152	-	end	38376	PeakInsideFeature	NA	ENSG00000157216.11	SSBP3	any_internal	0.05162	0.03406	0	0	0.41056
chr1	54741002	54741016	IRF8_MA0652.1	3.15555	+	chr1	54740963	54741368	cc_2,other	gene	54751077	54753044	+	start	9912	Upstream	NA	ENSG00000225632.1	RP5-997D24.3	any_promoter	0.05455	0.14276	0	0	-1.13406
chr1	54743275	54743289	IRF8_MA0652.1	7.34014	+	chr1	54742977	54743476	cc_2,other	gene	54751077	54753044	+	start	7851	Upstream	NA	ENSG00000225632.1	RP5-997D24.3	any_promoter	0.10348	0.19563	0	1	-0.80789
chr1	54748920	54748934	IRF8_MA0652.1	2.81329	+	chr1	54748795	54749010	cc_2	gene	54751077	54753044	+	start	2175	Upstream	NA	ENSG00000225632.1	RP5-997D24.3	any_promoter	0.07491	0.05	0	0	0.44313
chr1	54842903	54842917	IRF8_MA0652.1	8.57913	+	chr1	54842410	54843038	cc_2	gene	54691104	54879152	-	start	36428	PeakInsideFeature	NA	ENSG00000157216.11	SSBP3	any_internal	0.03105	0.02228	0	0	0.27622
chr1	54874176	54874190	IRF8_MA0652.1	6.65038	-	chr1	54873774	54874297	cc_2,other	gene	54881928	54886533	+	start	7893	Upstream	NA	ENSG00000232245.1	RP4-705F19.1	any_promoter	0.27652	0.16503	1	1	0.68248
chr1	54875326	54875340	IRF8_MA0652.1	8.97789	-	chr1	54875201	54875410	cc_2	gene	54881928	54886533	+	start	6623	Upstream	NA	ENSG00000232245.1	RP4-705F19.1	any_promoter	0.12582	0.091	0	0	0.39587
chr1	54941222	54941236	IRF8_MA0652.1	2.08045	+	chr1	54940397	54942212	cc_2,other	gene	54970340	54970443	+	start	29036	Upstream	NA	ENSG00000265404.1	AC099796.1	distal_enhancer	0.03621	0.03943	0	0	-0.08138
chr1	55024066	55024080	IRF8_MA0652.1	4.76334	+	chr1	55023719	55024219	cc_2	gene	55007929	55104865	+	start	16040	PeakInsideFeature	NA	ENSG00000162390.13	ACOT11	any_internal	0.03512	0.02191	0	0	0.4013
chr1	55270502	55270516	IRF8_MA0652.1	3.86936	+	chr1	55269569	55270675	cc_2,other	gene	55271735	55307925	+	start	1613	Upstream	NA	ENSG00000162398.7	C1orf177	any_promoter	0.06494	0.05028	0	0	0.2759
chr1	55370031	55370045	IRF8_MA0652.1	2.99224	-	chr1	55369555	55371868	cc_2,other	gene	55353235	55354523	+	end	16188	Downstream	NA	ENSG00000233203.2	RP11-67L3.4	distal_enhancer	0.02148	0.0329	0	0	-0.35633
chr1	55410918	55410932	IRF8_MA0652.1	2.12515	+	chr1	55410448	55411746	cc_2,other	gene	55446464	55457966	+	start	35367	Upstream	NA	ENSG00000143001.4	TMEM61	distal_enhancer	0.2265	0.20395	1	1	0.13884
chr1	55431263	55431277	IRF8_MA0652.1	2.82176	+	chr1	55431223	55432059	cc_2,other	gene	55446464	55457966	+	start	14823	Upstream	NA	ENSG00000143001.4	TMEM61	distal_enhancer	0.03882	0.02547	0	0	0.37664
chr1	55438818	55438832	IRF8_MA0652.1	3.58869	+	chr1	55438446	55439508	cc_2,other	gene	55446464	55457966	+	start	7487	Upstream	NA	ENSG00000143001.4	TMEM61	any_promoter	0.02795	0.01618	0	0	0.4135
chr1	55505087	55505101	IRF8_MA0652.1	2.73325	+	chr1	55504997	55505594	cc_2,other	gene	55505220	55530525	+	start	75	OverlapStart	NA	ENSG00000169174.9	PCSK9	any_promoter	0.02678	0.02473	0	0	0.06568
chr1	55616765	55616779	IRF8_MA0652.1	6.22423	+	chr1	55616582	55617676	cc_2,other	gene	55532031	55680786	-	center	10721	PeakInsideFeature	NA	ENSG00000162402.8	USP24	any_internal	0.0456	0.0242	0	0	0.57741
chr1	55617062	55617076	IRF8_MA0652.1	3.70307	-	chr1	55616582	55617676	cc_2,other	gene	55532031	55680786	-	center	10721	PeakInsideFeature	NA	ENSG00000162402.8	USP24	any_internal	0.22479	0.10176	1	0	1.0118
chr1	55661423	55661437	IRF8_MA0652.1	5.81511	+	chr1	55660219	55663294	cc_2,other	gene	55532031	55680786	-	start	19030	PeakInsideFeature	NA	ENSG00000162402.8	USP24	any_internal	0.06513	0.02022	0	0	1.09554
chr1	55661501	55661515	IRF8_MA0652.1	2.92329	-	chr1	55660219	55663294	cc_2,other	gene	55532031	55680786	-	start	19030	PeakInsideFeature	NA	ENSG00000162402.8	USP24	any_internal	0.05294	0.01704	0	0	0.99161
chr1	55718536	55718550	IRF8_MA0652.1	5.66235	+	chr1	55718500	55718840	cc_2	gene	55683533	55699850	+	end	18820	Downstream	NA	ENSG00000231090.1	RP11-101C11.1	distal_enhancer	0.01957	0.01323	0	0	0.25702
chr1	55754104	55754118	IRF8_MA0652.1	15.44872	+	chr1	55753639	55754313	cc_2,other	NA	NA	NA	NA	NA	NA	NA	NA	NA	NA	NA	0.02576	0.02648	0	0	-0.02288
chr1	55841037	55841051	IRF8_MA0652.1	4.22594	-	chr1	55841035	55841656	cc_2,other	gene	55838382	55838989	-	start	2356	Upstream	NA	ENSG00000232198.2	RP4-633H17.2	any_promoter	0.01711	0.01881	0	0	-0.06587
chr1	55970037	55970051	IRF8_MA0652.1	3.53183	+	chr1	55969623	55970717	cc_2,other	gene	55950543	55950645	-	start	19525	Upstream	NA	ENSG00000272051.1	Y_RNA	distal_enhancer	0.02926	0.03303	0	0	-0.10791
chr1	55970469	55970483	IRF8_MA0652.1	2.68513	-	chr1	55969623	55970717	cc_2,other	gene	55950543	55950645	-	start	19525	Upstream	NA	ENSG00000272051.1	Y_RNA	distal_enhancer	0.04213	0.04636	0	0	-0.0961
chr1	56002413	56002427	IRF8_MA0652.1	3.95693	-	chr1	56001639	56002569	cc_2	gene	56046709	56200675	+	start	44605	Upstream	NA	ENSG00000234810.1	RP11-466L17.1	distal_enhancer	0.04922	0.03381	0	0	0.36766
chr1	56045029	56045043	IRF8_MA0652.1	5.47109	-	chr1	56045018	56045573	cc_2,other	gene	56046709	56200675	+	start	1414	Upstream	NA	ENSG00000234810.1	RP11-466L17.1	any_promoter	0.01692	0.01195	0	0	0.21305
chr1	56083592	56083606	IRF8_MA0652.1	2.93721	-	chr1	56083363	56084440	cc_2,other	gene	56046709	56200675	+	start	37192	PeakInsideFeature	NA	ENSG00000234810.1	RP11-466L17.1	any_internal	0.01532	0.01049	0	0	0.2169
chr1	56106939	56106953	IRF8_MA0652.1	4.34901	-	chr1	56106540	56107334	cc_2,other	gene	56046709	56200675	+	center	16755	PeakInsideFeature	NA	ENSG00000234810.1	RP11-466L17.1	any_internal	0.03658	0.02814	0	0	0.23631
chr1	56136485	56136499	IRF8_MA0652.1	3.6567	-	chr1	56136442	56136642	cc_2	gene	56046709	56200675	+	center	12850	PeakInsideFeature	NA	ENSG00000234810.1	RP11-466L17.1	any_internal	0.02989	0.0342	0	0	-0.12122
chr1	56184655	56184669	IRF8_MA0652.1	2.27671	+	chr1	56184139	56185340	cc_2,other	gene	56046709	56200675	+	end	15936	PeakInsideFeature	NA	ENSG00000234810.1	RP11-466L17.1	any_internal	0.10313	0.12538	0	0	-0.24094
chr1	56184954	56184968	IRF8_MA0652.1	2.87921	-	chr1	56184139	56185340	cc_2,other	gene	56046709	56200675	+	end	15936	PeakInsideFeature	NA	ENSG00000234810.1	RP11-466L17.1	any_internal	0.11824	0.11239	0	0	0.06271
chr1	56282348	56282362	IRF8_MA0652.1	4.91903	+	chr1	56281889	56282553	cc_2,other	gene	56289479	56333921	+	start	7258	Upstream	NA	ENSG00000233147.1	RP11-90C4.1	any_promoter	0.08241	0.04264	0	0	0.71569
chr1	56646527	56646541	IRF8_MA0652.1	3.83334	-	chr1	56646197	56646924	cc_2	gene	56611392	56620896	+	end	25664	Downstream	NA	ENSG00000235612.1	RP1-158P9.1	distal_enhancer	0.00938	0.00753	0	0	0.09626
chr1	56646688	56646702	IRF8_MA0652.1	10.21624	-	chr1	56646197	56646924	cc_2	gene	56611392	56620896	+	end	25664	Downstream	NA	ENSG00000235612.1	RP1-158P9.1	distal_enhancer	0.06166	0.03621	0	0	0.54461
chr1	56680190	56680204	IRF8_MA0652.1	3.05191	-	chr1	56679989	56680269	cc_2,other	gene	56673238	56674128	-	start	6001	Upstream	NA	ENSG00000229871.1	RP4-710M16.1	any_promoter	0.03618	0.02295	0	0	0.39317
chr1	56688743	56688757	IRF8_MA0652.1	8.26494	+	chr1	56688313	56689110	cc_2	gene	56673238	56674128	-	start	14583	Upstream	NA	ENSG00000229871.1	RP4-710M16.1	distal_enhancer	0.0515	0.02856	0	0	0.56511
chr1	56732231	56732245	IRF8_MA0652.1	2.72924	+	chr1	56732066	56732364	cc_2	gene	56713965	56724243	-	start	7972	Upstream	NA	ENSG00000260971.3	RP11-504A18.1	any_promoter	0.03065	0.02084	0	0	0.31558
chr1	56796307	56796321	IRF8_MA0652.1	9.45987	-	chr1	56795538	56796450	cc_2,other	gene	56843004	56843090	-	end	47010	Downstream	NA	ENSG00000223307.2	AC119674.1	distal_enhancer	0.15685	0.10313	0	0	0.52491
chr1	56870643	56870657	IRF8_MA0652.1	5.3348	-	chr1	56869888	56870869	cc_2	gene	56880634	56881638	+	start	10256	Upstream	NA	ENSG00000223956.1	RP4-710M16.2	distal_enhancer	0.01988	0.01099	0	0	0.37148
chr1	56936203	56936217	IRF8_MA0652.1	2.87971	-	chr1	56935238	56936966	cc_2,other	gene	56960418	57110974	-	end	24316	Downstream	NA	ENSG00000162407.8	PPAP2B	distal_enhancer	0.03138	0.0475	0	0	-0.39856
chr1	56962519	56962533	IRF8_MA0652.1	2.2045	+	chr1	56962211	56963433	cc_2,other	gene	56960418	57110974	-	end	2404	PeakInsideFeature	NA	ENSG00000162407.8	PPAP2B	any_internal	0.03366	0.05096	0	0	-0.40793
chr1	56967218	56967232	IRF8_MA0652.1	5.81521	-	chr1	56967144	56967817	cc_2,other	gene	56960418	57110974	-	end	7062	PeakInsideFeature	NA	ENSG00000162407.8	PPAP2B	any_internal	0.04964	0.04868	0	0	0.02024
chr1	56982432	56982446	IRF8_MA0652.1	3.35312	-	chr1	56981913	56983223	cc_2,other	gene	56960418	57110974	-	end	22150	PeakInsideFeature	NA	ENSG00000162407.8	PPAP2B	any_internal	0.03805	0.0302	0	0	0.21244
chr1	57001603	57001617	IRF8_MA0652.1	2.5652	+	chr1	57001584	57001806	cc_2	gene	57004123	57004583	+	start	2428	Upstream	NA	ENSG00000236776.1	RPL21P23	any_promoter	0.01785	0.01886	0	0	-0.03872
chr1	57050807	57050821	IRF8_MA0652.1	2.14978	+	chr1	57050451	57051953	cc_2,other	gene	57051284	57051915	-	start	713	FeatureInsidePeak	NA	ENSG00000224980.1	RP11-377K22.3	any_promoter	0.07949	0.13328	0	0	-0.62723
chr1	57240082	57240096	IRF8_MA0652.1	5.55264	-	chr1	57239061	57240763	cc_2,other	gene	57184476	57285369	-	center	4990	PeakInsideFeature	NA	ENSG00000187889.8	C1orf168	any_internal	0.13084	0.06583	0	0	0.81871
chr1	57254153	57254167	IRF8_MA0652.1	8.61867	-	chr1	57253840	57254798	cc_2,other	gene	57184476	57285369	-	center	19397	PeakInsideFeature	NA	ENSG00000187889.8	C1orf168	any_internal	0.02421	0.03498	0	0	-0.3192
chr1	57283758	57283772	IRF8_MA0652.1	2.37088	-	chr1	57283533	57285478	cc_2,other	gene	57184476	57285369	-	start	864	OverlapStart	NA	ENSG00000187889.8	C1orf168	any_promoter	0.02805	0.03818	0	0	-0.2798
chr1	57386242	57386256	IRF8_MA0652.1	5.05883	+	chr1	57385344	57386680	cc_2,other	gene	57320478	57383894	+	end	2118	Downstream	NA	ENSG00000157131.10	C8A	distal_enhancer	0.2013	0.39227	1	1	-0.89976
chr1	57469324	57469338	IRF8_MA0652.1	5.82032	+	chr1	57469065	57469623	cc_2	gene	57460450	59012406	-	end	8894	PeakInsideFeature	NA	ENSG00000173406.11	DAB1	any_internal	0.01466	0.01111	0	0	0.15938
chr1	58432765	58432779	IRF8_MA0652.1	7.89936	-	chr1	58432756	58432964	cc_2	gene	57460450	59012406	-	center	196432	PeakInsideFeature	NA	ENSG00000173406.11	DAB1	any_internal	0.02377	0.01881	0	0	0.1766
chr1	58626145	58626159	IRF8_MA0652.1	4.00097	+	chr1	58625883	58626174	cc_2	gene	57460450	59012406	-	start	386378	PeakInsideFeature	NA	ENSG00000173406.11	DAB1	any_internal	0.019	0.02033	0	0	-0.04927
chr1	58827350	58827364	IRF8_MA0652.1	4.82155	-	chr1	58826703	58827527	cc_2	gene	57460450	59012406	-	start	185291	PeakInsideFeature	NA	ENSG00000173406.11	DAB1	any_internal	0.02908	0.01867	0	0	0.3497
chr1	58898389	58898403	IRF8_MA0652.1	3.79722	+	chr1	58898259	58899419	cc_2,other	gene	58881055	59012474	-	end	17784	PeakInsideFeature	NA	ENSG00000162600.7	OMA1	any_internal	0.0303	0.0256	0	0	0.14368
chr1	58904460	58904474	IRF8_MA0652.1	2.09797	+	chr1	58904144	58904544	cc_2,other	gene	58881055	59012474	-	end	23289	PeakInsideFeature	NA	ENSG00000162600.7	OMA1	any_internal	0.02329	0.02524	0	0	-0.06461
chr1	58907288	58907302	IRF8_MA0652.1	2.60113	-	chr1	58906966	58907635	cc_2	gene	58881055	59012474	-	end	26245	PeakInsideFeature	NA	ENSG00000162600.7	OMA1	any_internal	0.02129	0.01289	0	0	0.33469
chr1	58963513	58963527	IRF8_MA0652.1	2.15969	-	chr1	58963201	58963571	cc_2	gene	58881055	59012474	-	center	16622	PeakInsideFeature	NA	ENSG00000162600.7	OMA1	any_internal	0.03515	0.03219	0	0	0.08067
chr1	59041807	59041821	IRF8_MA0652.1	5.50474	+	chr1	59041799	59043405	cc_2,other	gene	59041098	59043166	-	start	564	OverlapStart	NA	ENSG00000184292.5	TACSTD2	any_promoter	0.04514	0.04215	0	0	0.06856
chr1	59063918	59063932	IRF8_MA0652.1	3.41327	-	chr1	59063456	59063956	cc_2,other	gene	59041098	59043166	-	start	20540	Upstream	NA	ENSG00000184292.5	TACSTD2	distal_enhancer	0.03755	0.03072	0	0	0.18472
chr1	59184253	59184267	IRF8_MA0652.1	3.64057	-	chr1	59183596	59184708	cc_2,other	gene	59187950	59188044	+	start	3798	Upstream	NA	ENSG00000222168.1	Y_RNA	any_promoter	0.10169	0.05774	0	0	0.65134
chr1	59204496	59204510	IRF8_MA0652.1	3.04071	-	chr1	59204434	59204968	cc_2,other	gene	59187950	59188044	+	end	16657	Downstream	NA	ENSG00000222168.1	Y_RNA	distal_enhancer	0.0472	0.03929	0	0	0.18275
chr1	59228692	59228706	IRF8_MA0652.1	3.78071	+	chr1	59228605	59229232	cc_2,other	gene	59230520	59230607	-	end	1602	Downstream	NA	ENSG00000264081.1	AL136985.1	distal_enhancer	0.02919	0.02878	0	0	0.01226
chr1	59271903	59271917	IRF8_MA0652.1	4.2639	-	chr1	59271695	59272097	cc_2,other	gene	59250822	59365384	+	start	21074	PeakInsideFeature	NA	ENSG00000234807.4	RP4-794H19.2	any_internal	0.03988	0.02549	0	0	0.40208
chr1	59289717	59289731	IRF8_MA0652.1	3.6709	-	chr1	59289130	59289861	cc_2,other	gene	59250822	59365384	+	center	18608	PeakInsideFeature	NA	ENSG00000234807.4	RP4-794H19.2	any_internal	0.0431	0.02718	0	0	0.42508
chr1	59289758	59289772	IRF8_MA0652.1	2.80161	+	chr1	59289130	59289861	cc_2,other	gene	59250822	59365384	+	center	18608	PeakInsideFeature	NA	ENSG00000234807.4	RP4-794H19.2	any_internal	0.03645	0.01917	0	0	0.53546
chr1	59349311	59349325	IRF8_MA0652.1	2.41462	+	chr1	59348693	59349820	cc_2,other	gene	59348539	59362375	-	end	717	PeakInsideFeature	NA	ENSG00000232453.1	RP4-794H19.1	any_internal	0.24564	0.19788	1	1	0.2868
chr1	59362177	59362191	IRF8_MA0652.1	2.52577	-	chr1	59361996	59362727	cc_2,other	gene	59348539	59362375	-	start	14	OverlapStart	NA	ENSG00000232453.1	RP4-794H19.1	any_promoter	0.073	0.05441	0	0	0.32454
chr1	59369293	59369307	IRF8_MA0652.1	5.05849	+	chr1	59368831	59370146	cc_2,other	gene	59348539	59362375	-	start	7113	Upstream	NA	ENSG00000232453.1	RP4-794H19.1	any_promoter	1.07636	1.06713	1	1	0.01221
chr1	59369560	59369574	IRF8_MA0652.1	4.08681	-	chr1	59368831	59370146	cc_2,other	gene	59348539	59362375	-	start	7113	Upstream	NA	ENSG00000232453.1	RP4-794H19.1	any_promoter	1.39511	1.75659	1	1	-0.32835
chr1	59393582	59393596	IRF8_MA0652.1	4.1272	+	chr1	59392809	59393617	cc_2,other	gene	59250822	59365384	+	end	27829	Downstream	NA	ENSG00000234807.4	RP4-794H19.2	distal_enhancer	0.07995	0.06969	0	0	0.15746
chr1	59408226	59408240	IRF8_MA0652.1	4.2639	+	chr1	59407040	59409042	cc_2,other	gene	59250822	59365384	+	end	42657	Downstream	NA	ENSG00000234807.4	RP4-794H19.2	distal_enhancer	0.04378	0.0235	0	0	0.55978
chr1	59434141	59434155	IRF8_MA0652.1	3.21659	-	chr1	59433642	59434949	cc_2,other	gene	59465347	59466166	+	start	31052	Upstream	NA	ENSG00000228121.1	PHBP3	distal_enhancer	0.21304	0.26603	1	1	-0.29642
chr1	59434452	59434466	IRF8_MA0652.1	2.52092	-	chr1	59433642	59434949	cc_2,other	gene	59465347	59466166	+	start	31052	Upstream	NA	ENSG00000228121.1	PHBP3	distal_enhancer	0.28155	0.39161	1	1	-0.4498
chr1	59444030	59444044	IRF8_MA0652.1	2.37002	-	chr1	59443823	59444453	cc_2	gene	59465347	59466166	+	start	21209	Upstream	NA	ENSG00000228121.1	PHBP3	distal_enhancer	0.08747	0.0392	0	0	0.86821
chr1	59462561	59462575	IRF8_MA0652.1	2.57946	+	chr1	59462098	59463069	cc_2	gene	59465347	59466166	+	start	2764	Upstream	NA	ENSG00000228121.1	PHBP3	any_promoter	0.06778	0.0203	0	0	1.13721
chr1	59470622	59470636	IRF8_MA0652.1	9.96331	-	chr1	59470448	59471562	cc_2,other	gene	59465347	59466166	+	end	4839	Downstream	NA	ENSG00000228121.1	PHBP3	distal_enhancer	0.08395	0.03722	0	0	0.86953
chr1	59485924	59485938	IRF8_MA0652.1	8.13333	+	chr1	59485364	59486815	cc_2,other	gene	59486058	59510286	+	start	31	OverlapStart	NA	ENSG00000230812.1	RP4-794H19.4	any_promoter	0.42498	0.23021	1	1	0.83242
chr1	59485992	59486006	IRF8_MA0652.1	7.64819	+	chr1	59485364	59486815	cc_2,other	gene	59486058	59510286	+	start	31	OverlapStart	NA	ENSG00000230812.1	RP4-794H19.4	any_promoter	0.71131	0.40058	1	1	0.79915
chr1	59511900	59511914	IRF8_MA0652.1	2.39653	-	chr1	59511824	59513064	cc_2,other	gene	59522314	59553867	+	start	9870	Upstream	NA	ENSG00000237352.2	RP11-145M4.3	any_promoter	0.1073	0.08496	0	0	0.28014
chr1	59512519	59512533	IRF8_MA0652.1	2.8616	+	chr1	59511824	59513064	cc_2,other	gene	59522314	59553867	+	start	9870	Upstream	NA	ENSG00000237352.2	RP11-145M4.3	any_promoter	0.50934	0.26062	1	1	0.91732
chr1	59529619	59529633	IRF8_MA0652.1	7.89929	+	chr1	59529213	59529634	cc_2,other	gene	59520068	59521721	-	start	7702	Upstream	NA	ENSG00000241042.1	RP11-145M4.1	any_promoter	0.04829	0.03512	0	0	0.31277
chr1	59544354	59544368	IRF8_MA0652.1	2.37088	+	chr1	59543423	59545785	cc_2,other	gene	59521670	59543788	-	start	816	OverlapStart	NA	ENSG00000235215.2	RP11-145M4.2	any_promoter	0.02574	0.02844	0	0	-0.08403
chr1	59544962	59544976	IRF8_MA0652.1	4.40123	-	chr1	59543423	59545785	cc_2,other	gene	59521670	59543788	-	start	816	OverlapStart	NA	ENSG00000235215.2	RP11-145M4.2	any_promoter	0.04819	0.09754	0	0	-0.79196
chr1	59545409	59545423	IRF8_MA0652.1	3.26781	-	chr1	59543423	59545785	cc_2,other	gene	59521670	59543788	-	start	816	OverlapStart	NA	ENSG00000235215.2	RP11-145M4.2	any_promoter	0.03324	0.06426	0	0	-0.66959
chr1	59545617	59545631	IRF8_MA0652.1	3.93835	-	chr1	59543423	59545785	cc_2,other	gene	59521670	59543788	-	start	816	OverlapStart	NA	ENSG00000235215.2	RP11-145M4.2	any_promoter	0.03146	0.0911	0	0	-1.12126
chr1	59564481	59564495	IRF8_MA0652.1	5.27275	+	chr1	59563829	59564711	cc_2,other	gene	59522314	59553867	+	end	10403	Downstream	NA	ENSG00000237352.2	RP11-145M4.3	distal_enhancer	0.03257	0.03426	0	0	-0.04627
chr1	59571858	59571872	IRF8_MA0652.1	7.97537	-	chr1	59570934	59572389	cc_2,other	gene	59522314	59553867	+	end	17794	Downstream	NA	ENSG00000237352.2	RP11-145M4.3	distal_enhancer	0.0544	0.15083	0	0	-1.20711
chr1	59599839	59599853	IRF8_MA0652.1	7.40281	-	chr1	59599611	59600071	other	gene	59597607	59664293	-	end	2234	PeakInsideFeature	NA	ENSG00000224609.2	RP11-470E16.1	any_internal	0.03864	0.05027	0	0	-0.26398
chr1	59616757	59616771	IRF8_MA0652.1	3.65069	+	chr1	59616460	59617636	cc_2,other	gene	59597607	59664293	-	center	13902	PeakInsideFeature	NA	ENSG00000224609.2	RP11-470E16.1	any_internal	0.31747	0.53764	1	1	-0.72579
chr1	59638523	59638537	IRF8_MA0652.1	3.01704	-	chr1	59638138	59638751	cc_2,other	gene	59597607	59664293	-	center	7494	PeakInsideFeature	NA	ENSG00000224609.2	RP11-470E16.1	any_internal	0.04161	0.05132	0	0	-0.21346
chr1	59646623	59646637	IRF8_MA0652.1	2.17671	+	chr1	59645898	59646792	cc_2	gene	59597607	59664293	-	center	15395	PeakInsideFeature	NA	ENSG00000224609.2	RP11-470E16.1	any_internal	0.03204	0.02114	0	0	0.34444
chr1	59746025	59746039	IRF8_MA0652.1	2.11358	+	chr1	59746014	59746271	cc_2	gene	59754974	59755312	-	end	8832	Downstream	NA	ENSG00000270457.1	RP11-467C18.1	distal_enhancer	0.0175	0.01424	0	0	0.13389
chr1	59782902	59782916	IRF8_MA0652.1	5.77808	-	chr1	59781682	59783707	cc_2,other	gene	59762309	60233347	+	start	20385	PeakInsideFeature	NA	ENSG00000172456.12	FGGY	any_internal	0.04151	0.03647	0	0	0.12486
chr1	59794208	59794222	IRF8_MA0652.1	5.9067	-	chr1	59794026	59794833	cc_2	gene	59762309	60233347	+	start	32120	PeakInsideFeature	NA	ENSG00000172456.12	FGGY	any_internal	0.07049	0.02373	0	0	1.06154
chr1	59817029	59817043	IRF8_MA0652.1	6.27708	-	chr1	59816895	59817305	cc_2	gene	59762309	60233347	+	start	54791	PeakInsideFeature	NA	ENSG00000172456.12	FGGY	any_internal	0.07064	0.02166	0	0	1.13511
chr1	59850327	59850341	IRF8_MA0652.1	2.86684	-	chr1	59849822	59850403	cc_2,other	gene	59762309	60233347	+	start	87803	PeakInsideFeature	NA	ENSG00000172456.12	FGGY	any_internal	0.03398	0.03153	0	0	0.06794
chr1	59869534	59869548	IRF8_MA0652.1	4.58165	-	chr1	59868987	59869648	cc_2,other	gene	59762309	60233347	+	start	107008	PeakInsideFeature	NA	ENSG00000172456.12	FGGY	any_internal	0.02923	0.03538	0	0	-0.1722
chr1	59898457	59898471	IRF8_MA0652.1	4.39199	-	chr1	59897439	59899216	cc_2,other	gene	59762309	60233347	+	center	99501	PeakInsideFeature	NA	ENSG00000172456.12	FGGY	any_internal	0.23603	0.36776	1	1	-0.60023
chr1	59901062	59901076	IRF8_MA0652.1	3.46776	+	chr1	59901053	59901508	cc_2,other	gene	59762309	60233347	+	center	96548	PeakInsideFeature	NA	ENSG00000172456.12	FGGY	any_internal	0.07073	0.07228	0	0	-0.02463
chr1	59946044	59946058	IRF8_MA0652.1	2.06914	-	chr1	59945776	59946513	cc_2,other	gene	59762309	60233347	+	center	51684	PeakInsideFeature	NA	ENSG00000172456.12	FGGY	any_internal	0.04645	0.08383	0	0	-0.64955
chr1	59952819	59952833	IRF8_MA0652.1	5.65302	+	chr1	59952196	59953585	cc_2,other	gene	59762309	60233347	+	center	44938	PeakInsideFeature	NA	ENSG00000172456.12	FGGY	any_internal	0.03502	0.04294	0	0	-0.19642
chr1	59953333	59953347	IRF8_MA0652.1	3.73509	+	chr1	59952196	59953585	cc_2,other	gene	59762309	60233347	+	center	44938	PeakInsideFeature	NA	ENSG00000172456.12	FGGY	any_internal	0.11865	0.08735	0	0	0.37132
chr1	59959344	59959358	IRF8_MA0652.1	8.72985	-	chr1	59959181	59959431	cc_2	gene	59762309	60233347	+	center	38522	PeakInsideFeature	NA	ENSG00000172456.12	FGGY	any_internal	0.02878	0.0141	0	0	0.52584
chr1	59964266	59964280	IRF8_MA0652.1	3.94175	-	chr1	59964088	59965626	cc_2,other	gene	59762309	60233347	+	center	32971	PeakInsideFeature	NA	ENSG00000172456.12	FGGY	any_internal	0.16707	0.20519	1	1	-0.26851
chr1	59965202	59965216	IRF8_MA0652.1	3.27456	+	chr1	59964088	59965626	cc_2,other	gene	59762309	60233347	+	center	32971	PeakInsideFeature	NA	ENSG00000172456.12	FGGY	any_internal	0.08797	0.07108	0	0	0.24722
chr1	59965217	59965231	IRF8_MA0652.1	9.94291	+	chr1	59964088	59965626	cc_2,other	gene	59762309	60233347	+	center	32971	PeakInsideFeature	NA	ENSG00000172456.12	FGGY	any_internal	0.08797	0.07923	0	0	0.12263
chr1	59986879	59986893	IRF8_MA0652.1	3.4619	-	chr1	59986365	59987480	cc_2,other	gene	59762309	60233347	+	center	10906	PeakInsideFeature	NA	ENSG00000172456.12	FGGY	any_internal	0.09103	0.23218	0	1	-1.18876
chr1	60009269	60009283	IRF8_MA0652.1	9.58438	+	chr1	60008441	60010874	cc_2,other	gene	59762309	60233347	+	center	11829	PeakInsideFeature	NA	ENSG00000172456.12	FGGY	any_internal	0.21369	0.50292	1	1	-1.16445
chr1	60038146	60038160	IRF8_MA0652.1	3.16038	+	chr1	60037856	60038493	cc_2,other	gene	59762309	60233347	+	center	40346	PeakInsideFeature	NA	ENSG00000172456.12	FGGY	any_internal	0.03042	0.02169	0	0	0.27867
chr1	60099729	60099743	IRF8_MA0652.1	3.82133	-	chr1	60099569	60099869	cc_2	gene	59762309	60233347	+	center	101891	PeakInsideFeature	NA	ENSG00000172456.12	FGGY	any_internal	0.09299	0.04213	0	0	0.87041
chr1	60109965	60109979	IRF8_MA0652.1	2.35493	-	chr1	60109832	60110176	cc_2,other	gene	59762309	60233347	+	center	112176	PeakInsideFeature	NA	ENSG00000172456.12	FGGY	any_internal	0.03663	0.01847	0	0	0.56661
chr1	60135692	60135706	IRF8_MA0652.1	2.38674	+	chr1	60135347	60137200	cc_2,other	gene	59762309	60233347	+	end	97074	PeakInsideFeature	NA	ENSG00000172456.12	FGGY	any_internal	0.07345	0.2137	0	1	-1.32909
chr1	60136412	60136426	IRF8_MA0652.1	5.60876	+	chr1	60135347	60137200	cc_2,other	gene	59762309	60233347	+	end	97074	PeakInsideFeature	NA	ENSG00000172456.12	FGGY	any_internal	0.06277	0.11604	0	0	-0.72179
chr1	60144290	60144304	IRF8_MA0652.1	4.59926	-	chr1	60144283	60144937	cc_2,other	gene	59762309	60233347	+	end	88737	PeakInsideFeature	NA	ENSG00000172456.12	FGGY	any_internal	0.05793	0.06247	0	0	-0.08243
chr1	60155639	60155653	IRF8_MA0652.1	5.58032	-	chr1	60155477	60156752	cc_2,other	gene	59762309	60233347	+	end	77233	PeakInsideFeature	NA	ENSG00000172456.12	FGGY	any_internal	0.03985	0.03304	0	0	0.17652
chr1	60156693	60156707	IRF8_MA0652.1	3.47278	+	chr1	60155477	60156752	cc_2,other	gene	59762309	60233347	+	end	77233	PeakInsideFeature	NA	ENSG00000172456.12	FGGY	any_internal	0.02523	0.02718	0	0	-0.06186
chr1	60162983	60162997	IRF8_MA0652.1	8.72985	+	chr1	60162207	60163553	cc_2,other	gene	59762309	60233347	+	end	70467	PeakInsideFeature	NA	ENSG00000172456.12	FGGY	any_internal	0.13183	0.09608	0	0	0.38945
chr1	60164820	60164834	IRF8_MA0652.1	2.84296	-	chr1	60164807	60165256	cc_2,other	gene	59762309	60233347	+	end	68316	PeakInsideFeature	NA	ENSG00000172456.12	FGGY	any_internal	0.05518	0.03555	0	0	0.44149
chr1	60281269	60281283	IRF8_MA0652.1	4.25159	+	chr1	60279828	60281428	cc_2,other	gene	60280457	60342050	+	start	171	OverlapStart	NA	ENSG00000134709.6	HOOK1	any_promoter	0.10863	0.16576	0	1	-0.5327
chr1	60292458	60292472	IRF8_MA0652.1	2.82176	-	chr1	60292288	60293228	cc_2,other	gene	60280457	60342050	+	start	12301	PeakInsideFeature	NA	ENSG00000134709.6	HOOK1	any_internal	0.01938	0.02061	0	0	-0.04518
chr1	60326957	60326971	IRF8_MA0652.1	4.74242	-	chr1	60326398	60326984	other	gene	60280457	60342050	+	end	15359	PeakInsideFeature	NA	ENSG00000134709.6	HOOK1	any_internal	0.00949	0.01068	0	0	-0.05847
chr1	60367715	60367729	IRF8_MA0652.1	5.6865	-	chr1	60366291	60367760	cc_2,other	gene	60358979	60392462	-	end	8046	PeakInsideFeature	NA	ENSG00000134716.5	CYP2J2	any_internal	0.02883	0.04949	0	0	-0.51543
chr1	60369091	60369105	IRF8_MA0652.1	2.17671	+	chr1	60368706	60369558	cc_2,other	gene	60358979	60392462	-	center	6588	PeakInsideFeature	NA	ENSG00000134716.5	CYP2J2	any_internal	0.13386	0.1917	0	1	-0.46225
chr1	60391543	60391557	IRF8_MA0652.1	2.34847	-	chr1	60391463	60393324	cc_2,other	gene	60358979	60392462	-	start	69	OverlapStart	NA	ENSG00000134716.5	CYP2J2	any_promoter	0.02308	0.06319	0	0	-0.96115
chr1	60392055	60392069	IRF8_MA0652.1	5.77633	+	chr1	60391463	60393324	cc_2,other	gene	60358979	60392462	-	start	69	OverlapStart	NA	ENSG00000134716.5	CYP2J2	any_promoter	0.1018	0.24479	0	1	-1.12495
chr1	60664823	60664837	IRF8_MA0652.1	2.0852	-	chr1	60664622	60664952	other	gene	60580546	60615351	+	end	49436	Downstream	NA	ENSG00000238242.1	RP11-575B7.3	distal_enhancer	0.00637	0.00892	0	0	-0.13673
chr1	61169127	61169141	IRF8_MA0652.1	2.56259	-	chr1	61168875	61169241	other	gene	61125302	61291256	-	center	39221	PeakInsideFeature	NA	ENSG00000231252.1	RP11-436K8.1	any_internal	0.00743	0.01294	0	0	-0.27056
chr1	61327563	61327577	IRF8_MA0652.1	5.64918	+	chr1	61327357	61327800	cc_2	gene	61330930	61928465	+	start	3352	Upstream	NA	ENSG00000162599.11	NFIA	any_promoter	0.01831	0.01821	0	0	0.00384
chr1	61356531	61356545	IRF8_MA0652.1	2.09012	-	chr1	61356164	61357075	cc_2	gene	61330930	61928465	+	start	25689	PeakInsideFeature	NA	ENSG00000162599.11	NFIA	any_internal	0.05744	0.03793	0	0	0.42333
chr1	61374841	61374855	IRF8_MA0652.1	2.73743	+	chr1	61374490	61374923	other	gene	61330930	61928465	+	start	43776	PeakInsideFeature	NA	ENSG00000162599.11	NFIA	any_internal	0.02142	0.01409	0	0	0.28647
chr1	61377999	61378013	IRF8_MA0652.1	3.05131	-	chr1	61377649	61378320	cc_2,other	gene	61330930	61928465	+	start	47054	PeakInsideFeature	NA	ENSG00000162599.11	NFIA	any_internal	0.04655	0.04806	0	0	-0.03272
chr1	61444868	61444882	IRF8_MA0652.1	5.9916	-	chr1	61444404	61445111	cc_2,other	gene	61405910	61436448	-	start	8309	Upstream	NA	ENSG00000237928.1	RP4-668G5.1	any_promoter	0.1641	0.19451	1	1	-0.22136
chr1	61478887	61478901	IRF8_MA0652.1	2.39833	-	chr1	61478680	61478955	cc_2	gene	61330930	61928465	+	start	147887	PeakInsideFeature	NA	ENSG00000162599.11	NFIA	any_internal	0.01656	0.01346	0	0	0.13051
chr1	61483540	61483554	IRF8_MA0652.1	3.41208	-	chr1	61483458	61484229	cc_2	gene	61330930	61928465	+	center	145854	PeakInsideFeature	NA	ENSG00000162599.11	NFIA	any_internal	0.03503	0.02138	0	0	0.4176
chr1	61483897	61483911	IRF8_MA0652.1	8.8087	-	chr1	61483458	61484229	cc_2	gene	61330930	61928465	+	center	145854	PeakInsideFeature	NA	ENSG00000162599.11	NFIA	any_internal	0.0558	0.02766	0	0	0.6776
chr1	61523320	61523334	IRF8_MA0652.1	2.82176	-	chr1	61522229	61523772	cc_2,other	gene	61330930	61928465	+	center	106697	PeakInsideFeature	NA	ENSG00000162599.11	NFIA	any_internal	0.10306	0.1658	0	1	-0.59725
chr1	61523755	61523769	IRF8_MA0652.1	3.81832	+	chr1	61522229	61523772	cc_2,other	gene	61330930	61928465	+	center	106697	PeakInsideFeature	NA	ENSG00000162599.11	NFIA	any_internal	0.01859	0.02465	0	0	-0.21414
chr1	61542488	61542502	IRF8_MA0652.1	2.20205	+	chr1	61542286	61543163	cc_2,other	gene	61330930	61928465	+	center	86973	PeakInsideFeature	NA	ENSG00000162599.11	NFIA	any_internal	0.13515	0.14879	0	0	-0.12211
chr1	61567676	61567690	IRF8_MA0652.1	5.01064	+	chr1	61567599	61567903	cc_2	gene	61330930	61928465	+	center	61946	PeakInsideFeature	NA	ENSG00000162599.11	NFIA	any_internal	0.03206	0.02772	0	0	0.12742
chr1	61598352	61598366	IRF8_MA0652.1	2.6494	-	chr1	61597905	61598999	cc_2,other	gene	61330930	61928465	+	center	31245	PeakInsideFeature	NA	ENSG00000162599.11	NFIA	any_internal	0.0165	0.0144	0	0	0.08726
chr1	61652656	61652670	IRF8_MA0652.1	5.04264	-	chr1	61652527	61652781	cc_2	gene	61330930	61928465	+	center	22957	PeakInsideFeature	NA	ENSG00000162599.11	NFIA	any_internal	0.09037	0.08577	0	0	0.06183
chr1	61696592	61696606	IRF8_MA0652.1	2.21488	-	chr1	61696035	61696804	cc_2,other	gene	61330930	61928465	+	center	66722	PeakInsideFeature	NA	ENSG00000162599.11	NFIA	any_internal	0.0592	0.10936	0	0	-0.71293
chr1	61753601	61753615	IRF8_MA0652.1	2.87008	+	chr1	61753417	61753839	other	gene	61330930	61928465	+	center	123931	PeakInsideFeature	NA	ENSG00000162599.11	NFIA	any_internal	0.01741	0.02731	0	0	-0.34462
chr1	61767794	61767808	IRF8_MA0652.1	3.71476	-	chr1	61767472	61768356	cc_2,other	gene	61330930	61928465	+	center	138217	PeakInsideFeature	NA	ENSG00000162599.11	NFIA	any_internal	0.07706	0.07258	0	0	0.0687
chr1	61803644	61803658	IRF8_MA0652.1	5.34252	+	chr1	61802861	61804450	cc_2,other	gene	61330930	61928465	+	end	124810	PeakInsideFeature	NA	ENSG00000162599.11	NFIA	any_internal	0.0452	0.11275	0	0	-1.03393
chr1	61804189	61804203	IRF8_MA0652.1	2.17246	-	chr1	61802861	61804450	cc_2,other	gene	61330930	61928465	+	end	124810	PeakInsideFeature	NA	ENSG00000162599.11	NFIA	any_internal	0.02711	0.0464	0	0	-0.50163
chr1	61804322	61804336	IRF8_MA0652.1	8.17625	+	chr1	61802861	61804450	cc_2,other	gene	61330930	61928465	+	end	124810	PeakInsideFeature	NA	ENSG00000162599.11	NFIA	any_internal	0.14143	0.15196	0	0	-0.09156
chr1	61853189	61853203	IRF8_MA0652.1	4.22168	+	chr1	61852521	61853307	cc_2	gene	61330930	61928465	+	end	75551	PeakInsideFeature	NA	ENSG00000162599.11	NFIA	any_internal	0.05668	0.03847	0	0	0.39541
chr1	61892551	61892565	IRF8_MA0652.1	3.78071	+	chr1	61891920	61892947	cc_2,other	gene	61330930	61928465	+	end	36032	PeakInsideFeature	NA	ENSG00000162599.11	NFIA	any_internal	0.03236	0.03886	0	0	-0.17104
chr1	61929112	61929126	IRF8_MA0652.1	10.08724	+	chr1	61928738	61929446	cc_2,other	gene	61330930	61928465	+	end	627	Downstream	NA	ENSG00000162599.11	NFIA	distal_enhancer	0.05668	0.03437	0	0	0.50165
chr1	61932701	61932715	IRF8_MA0652.1	4.40123	+	chr1	61932646	61932942	cc_2	gene	61330930	61928465	+	end	4329	Downstream	NA	ENSG00000162599.11	NFIA	distal_enhancer	0.02124	0.01879	0	0	0.08998
chr1	61933805	61933819	IRF8_MA0652.1	5.19615	-	chr1	61933564	61933883	cc_2	gene	61330930	61928465	+	end	5258	Downstream	NA	ENSG00000162599.11	NFIA	distal_enhancer	0.0173	0.01078	0	0	0.2832
chr1	61984941	61984955	IRF8_MA0652.1	3.21659	-	chr1	61984651	61985029	cc_2	NA	NA	NA	NA	NA	NA	NA	NA	NA	NA	NA	0.03239	0.01416	0	0	0.62773
chr1	61986277	61986291	IRF8_MA0652.1	5.47952	-	chr1	61986194	61986469	cc_2	NA	NA	NA	NA	NA	NA	NA	NA	NA	NA	NA	0.04942	0.01919	0	0	0.83656
chr1	62010649	62010663	IRF8_MA0652.1	3.33977	-	chr1	62010634	62010891	cc_2	NA	NA	NA	NA	NA	NA	NA	NA	NA	NA	NA	0.03463	0.01021	0	0	0.8703
chr1	62107230	62107244	IRF8_MA0652.1	3.39901	+	chr1	62106666	62107811	cc_2,other	gene	62094702	62094793	+	end	12445	Downstream	NA	ENSG00000264551.1	AC099791.1	distal_enhancer	0.05944	0.0325	0	0	0.60432
chr1	62148691	62148705	IRF8_MA0652.1	8.55426	-	chr1	62148330	62148839	cc_2,other	gene	62146717	62191095	-	end	1867	PeakInsideFeature	NA	ENSG00000162604.8	TM2D1	any_internal	0.04808	0.02306	0	0	0.66986
chr1	62223908	62223922	IRF8_MA0652.1	3.55395	-	chr1	62223035	62224569	cc_2,other	gene	62208148	62629592	+	start	15654	PeakInsideFeature	NA	ENSG00000132849.14	INADL	any_internal	0.05228	0.03724	0	0	0.34039
chr1	62248754	62248768	IRF8_MA0652.1	2.21972	-	chr1	62248344	62249244	cc_2,other	gene	62208148	62629592	+	start	40646	PeakInsideFeature	NA	ENSG00000132849.14	INADL	any_internal	0.08367	0.05459	0	0	0.47888
chr1	62308861	62308875	IRF8_MA0652.1	7.35231	-	chr1	62308293	62308955	cc_2,other	gene	62318170	62318274	+	start	9546	Upstream	NA	ENSG00000212360.1	RNU6-1177P	any_promoter	0.0164	0.01993	0	0	-0.1361
chr1	62439853	62439867	IRF8_MA0652.1	4.46588	+	chr1	62439725	62440797	cc_2,other	gene	62208148	62629592	+	center	21391	PeakInsideFeature	NA	ENSG00000132849.14	INADL	any_internal	0.0271	0.01799	0	0	0.31548
chr1	62440109	62440123	IRF8_MA0652.1	2.82176	-	chr1	62439725	62440797	cc_2,other	gene	62208148	62629592	+	center	21391	PeakInsideFeature	NA	ENSG00000132849.14	INADL	any_internal	0.07767	0.08801	0	0	-0.1462
chr1	62440360	62440374	IRF8_MA0652.1	2.23975	+	chr1	62439725	62440797	cc_2,other	gene	62208148	62629592	+	center	21391	PeakInsideFeature	NA	ENSG00000132849.14	INADL	any_internal	0.01627	0.02105	0	0	-0.182
chr1	62459394	62459408	IRF8_MA0652.1	2.39653	+	chr1	62458455	62459499	cc_2,other	gene	62208148	62629592	+	center	40107	PeakInsideFeature	NA	ENSG00000132849.14	INADL	any_internal	0.01994	0.01904	0	0	0.03349
chr1	62476802	62476816	IRF8_MA0652.1	4.93792	-	chr1	62476616	62476961	cc_2,other	gene	62208148	62629592	+	center	57918	PeakInsideFeature	NA	ENSG00000132849.14	INADL	any_internal	0.01901	0.01031	0	0	0.37184
chr1	62580961	62580975	IRF8_MA0652.1	2.82176	+	chr1	62580743	62581019	other	gene	62208148	62629592	+	end	48711	PeakInsideFeature	NA	ENSG00000132849.14	INADL	any_internal	0.01474	0.01815	0	0	-0.13781
chr1	62601723	62601737	IRF8_MA0652.1	2.82176	-	chr1	62601464	62601929	cc_2,other	gene	62208148	62629592	+	end	27896	PeakInsideFeature	NA	ENSG00000132849.14	INADL	any_internal	0.08319	0.03948	0	0	0.80228
chr1	62608162	62608176	IRF8_MA0652.1	2.73705	-	chr1	62608128	62608608	cc_2,other	gene	62208148	62629592	+	end	21224	PeakInsideFeature	NA	ENSG00000132849.14	INADL	any_internal	0.03879	0.02668	0	0	0.33741
chr1	62660035	62660049	IRF8_MA0652.1	2.92592	+	chr1	62659962	62660862	cc_2,other	gene	62660502	62678000	+	start	90	OverlapStart	NA	ENSG00000240563.1	L1TD1	any_promoter	0.02471	0.02468	0	0	0.00098
chr1	62683294	62683308	IRF8_MA0652.1	8.72985	+	chr1	62683209	62683439	cc_2	gene	62673807	62674114	-	start	9210	Upstream	NA	ENSG00000237227.1	RP5-1155K23.4	any_promoter	0.02231	0.0116	0	0	0.42955
chr1	62683364	62683378	IRF8_MA0652.1	5.81521	-	chr1	62683209	62683439	cc_2	gene	62673807	62674114	-	start	9210	Upstream	NA	ENSG00000237227.1	RP5-1155K23.4	any_promoter	0.01434	0.00974	0	0	0.21226
chr1	62751936	62751950	IRF8_MA0652.1	2.20809	-	chr1	62751435	62753051	cc_2,other	gene	62702650	62785085	-	center	8376	PeakInsideFeature	NA	ENSG00000132854.14	KANK4	any_internal	0.04274	0.04638	0	0	-0.08228
chr1	62787098	62787112	IRF8_MA0652.1	6.51501	+	chr1	62787091	62787759	cc_2,other	gene	62702650	62785085	-	start	2340	Upstream	NA	ENSG00000132854.14	KANK4	any_promoter	0.02566	0.0243	0	0	0.04433
chr1	62802827	62802841	IRF8_MA0652.1	3.76845	+	chr1	62802394	62803307	cc_2,other	gene	62702650	62785085	-	start	17765	Upstream	NA	ENSG00000132854.14	KANK4	distal_enhancer	0.04039	0.05765	0	0	-0.36653
chr1	62886227	62886241	IRF8_MA0652.1	3.88859	+	chr1	62886041	62886241	cc_2	gene	62901967	62917475	+	start	15826	Upstream	NA	ENSG00000162607.8	USP1	distal_enhancer	0.01574	0.01752	0	0	-0.07152
chr1	62891128	62891142	IRF8_MA0652.1	4.68442	-	chr1	62891057	62891304	cc_2	gene	62901967	62917475	+	start	10787	Upstream	NA	ENSG00000162607.8	USP1	distal_enhancer	0.01903	0.01593	0	0	0.12173
chr1	63063213	63063227	IRF8_MA0652.1	2.97514	+	chr1	63062576	63063254	cc_2	gene	63063157	63071830	+	start	242	OverlapStart	NA	ENSG00000132855.4	ANGPTL3	any_promoter	0.02576	0.00956	0	0	0.64311
chr1	63087596	63087610	IRF8_MA0652.1	4.18673	-	chr1	63087560	63088368	cc_2,other	gene	62920398	63153969	-	center	50781	PeakInsideFeature	NA	ENSG00000116641.11	DOCK7	any_internal	0.0382	0.06145	0	0	-0.49004
chr1	63154491	63154505	IRF8_MA0652.1	4.43869	-	chr1	63152993	63154620	cc_2,other	gene	62920398	63153969	-	start	163	OverlapStart	NA	ENSG00000116641.11	DOCK7	any_promoter	0.09688	0.08931	0	0	0.09722
chr1	63188569	63188583	IRF8_MA0652.1	3.35298	+	chr1	63188416	63189402	cc_2,other	gene	63154152	63176365	+	end	12544	Downstream	NA	ENSG00000235545.1	RP11-230B22.1	distal_enhancer	0.11387	0.04787	0	0	0.98758
chr1	63191103	63191117	IRF8_MA0652.1	3.82688	-	chr1	63190853	63191360	cc_2,other	gene	63154152	63176365	+	end	14741	Downstream	NA	ENSG00000235545.1	RP11-230B22.1	distal_enhancer	0.03929	0.0401	0	0	-0.01981
chr1	63200082	63200096	IRF8_MA0652.1	7.51382	+	chr1	63199595	63200258	other	gene	63154152	63176365	+	end	23561	Downstream	NA	ENSG00000235545.1	RP11-230B22.1	distal_enhancer	0.03536	0.03048	0	0	0.13497
chr1	63206535	63206549	IRF8_MA0652.1	3.53475	+	chr1	63206402	63206648	cc_2	gene	63154152	63176365	+	end	30160	Downstream	NA	ENSG00000235545.1	RP11-230B22.1	distal_enhancer	0.07743	0.02614	0	0	1.09032
chr1	63206590	63206604	IRF8_MA0652.1	5.03847	+	chr1	63206402	63206648	cc_2	gene	63154152	63176365	+	end	30160	Downstream	NA	ENSG00000235545.1	RP11-230B22.1	distal_enhancer	0.0488	0.02371	0	0	0.66321
chr1	63206631	63206645	IRF8_MA0652.1	7.81413	+	chr1	63206402	63206648	cc_2	gene	63154152	63176365	+	end	30160	Downstream	NA	ENSG00000235545.1	RP11-230B22.1	distal_enhancer	0.01189	0.00649	0	0	0.27445
chr1	63239403	63239417	IRF8_MA0652.1	2.69109	+	chr1	63239137	63239612	cc_2	gene	63249805	63331184	+	start	10431	Upstream	NA	ENSG00000125703.10	ATG4C	distal_enhancer	0.01866	0.02366	0	0	-0.1786
chr1	63266144	63266158	IRF8_MA0652.1	5.66486	-	chr1	63265752	63267085	cc_2,other	gene	63249805	63331184	+	start	16613	PeakInsideFeature	NA	ENSG00000125703.10	ATG4C	any_internal	0.08587	0.04139	0	0	0.79338
chr1	63266606	63266620	IRF8_MA0652.1	2.22818	+	chr1	63265752	63267085	cc_2,other	gene	63249805	63331184	+	start	16613	PeakInsideFeature	NA	ENSG00000125703.10	ATG4C	any_internal	0.17588	0.07468	1	0	1.05453
chr1	63488466	63488480	IRF8_MA0652.1	2.09012	-	chr1	63488144	63488589	cc_2,other	gene	63489877	63491329	+	start	1511	Upstream	NA	ENSG00000227485.1	RP11-5P4.2	any_promoter	0.02295	0.02252	0	0	0.01476
chr1	63577940	63577954	IRF8_MA0652.1	2.19554	+	chr1	63577680	63578332	cc_2,other	gene	63604920	63628824	+	start	26914	Upstream	NA	ENSG00000203605.3	RP11-335E6.2	distal_enhancer	0.03362	0.02062	0	0	0.40687
chr1	63590807	63590821	IRF8_MA0652.1	4.1936	-	chr1	63590274	63590919	cc_2,other	gene	63604920	63628824	+	start	14324	Upstream	NA	ENSG00000203605.3	RP11-335E6.2	distal_enhancer	0.04968	0.0934	0	0	-0.70839
chr1	63988586	63988600	IRF8_MA0652.1	4.43102	+	chr1	63988303	63989748	cc_2,other	gene	63989042	64038364	+	start	17	OverlapStart	NA	ENSG00000203965.8	EFCAB7	any_promoter	0.15185	0.10906	0	0	0.41512
chr1	64250776	64250790	IRF8_MA0652.1	2.07814	+	chr1	64249827	64250790	cc_2,other	gene	64239692	64647181	+	start	10616	PeakInsideFeature	NA	ENSG00000185483.7	ROR1	any_internal	0.02278	0.03111	0	0	-0.26068
chr1	64270480	64270494	IRF8_MA0652.1	2.39167	-	chr1	64270330	64271393	cc_2,other	gene	64239692	64647181	+	start	31169	PeakInsideFeature	NA	ENSG00000185483.7	ROR1	any_internal	0.03374	0.06103	0	0	-0.59903
chr1	64295300	64295314	IRF8_MA0652.1	4.96703	+	chr1	64295030	64295849	cc_2,other	gene	64239692	64647181	+	start	55747	PeakInsideFeature	NA	ENSG00000185483.7	ROR1	any_internal	0.037	0.08807	0	0	-0.93161
chr1	64295493	64295507	IRF8_MA0652.1	7.76116	-	chr1	64295030	64295849	cc_2,other	gene	64239692	64647181	+	start	55747	PeakInsideFeature	NA	ENSG00000185483.7	ROR1	any_internal	0.06522	0.14559	0	0	-0.9643
chr1	64304418	64304432	IRF8_MA0652.1	7.28397	-	chr1	64304306	64304716	cc_2,other	gene	64239692	64647181	+	start	64819	PeakInsideFeature	NA	ENSG00000185483.7	ROR1	any_internal	0.07643	0.04014	0	0	0.68771
chr1	64360417	64360431	IRF8_MA0652.1	3.58282	+	chr1	64360289	64360697	cc_2,other	gene	64239692	64647181	+	center	82943	PeakInsideFeature	NA	ENSG00000185483.7	ROR1	any_internal	0.02698	0.04703	0	0	-0.51945
chr1	64376065	64376079	IRF8_MA0652.1	2.68244	+	chr1	64375999	64376398	other	gene	64239692	64647181	+	center	67238	PeakInsideFeature	NA	ENSG00000185483.7	ROR1	any_internal	0.03221	0.03368	0	0	-0.04061
chr1	64382599	64382613	IRF8_MA0652.1	3.78064	-	chr1	64382166	64382730	cc_2,other	gene	64239692	64647181	+	center	60988	PeakInsideFeature	NA	ENSG00000185483.7	ROR1	any_internal	0.06305	0.04384	0	0	0.38331
chr1	64409029	64409043	IRF8_MA0652.1	5.3475	+	chr1	64408638	64409134	cc_2	gene	64239692	64647181	+	center	34550	PeakInsideFeature	NA	ENSG00000185483.7	ROR1	any_internal	0.02905	0.02333	0	0	0.18172
chr1	64415864	64415878	IRF8_MA0652.1	2.22927	+	chr1	64415708	64416078	cc_2,other	gene	64239692	64647181	+	center	27543	PeakInsideFeature	NA	ENSG00000185483.7	ROR1	any_internal	0.03101	0.02487	0	0	0.18785
chr1	64485673	64485687	IRF8_MA0652.1	5.14341	+	chr1	64485389	64486044	cc_2,other	gene	64239692	64647181	+	center	42280	PeakInsideFeature	NA	ENSG00000185483.7	ROR1	any_internal	0.19282	0.18228	1	1	0.07353
chr1	64507625	64507639	IRF8_MA0652.1	2.52459	-	chr1	64507308	64509273	cc_2,other	gene	64239692	64647181	+	center	64854	PeakInsideFeature	NA	ENSG00000185483.7	ROR1	any_internal	0.03888	0.0686	0	0	-0.5955
chr1	64508504	64508518	IRF8_MA0652.1	2.52577	+	chr1	64507308	64509273	cc_2,other	gene	64239692	64647181	+	center	64854	PeakInsideFeature	NA	ENSG00000185483.7	ROR1	any_internal	0.12852	0.27103	0	1	-0.97394
chr1	64567984	64567998	IRF8_MA0652.1	3.04071	+	chr1	64567386	64568184	cc_2,other	gene	64560124	64636980	-	end	7661	PeakInsideFeature	NA	ENSG00000223949.2	RP11-24J23.2	any_internal	0.02221	0.02593	0	0	-0.12387
chr1	64598727	64598741	IRF8_MA0652.1	2.32726	+	chr1	64598592	64599522	cc_2,other	gene	64560124	64636980	-	center	505	PeakInsideFeature	NA	ENSG00000223949.2	RP11-24J23.2	any_internal	0.03324	0.0274	0	0	0.17006
chr1	64785940	64785954	IRF8_MA0652.1	4.32991	-	chr1	64785782	64786891	cc_2,other	NA	NA	NA	NA	NA	NA	NA	NA	NA	NA	NA	0.01995	0.01186	0	0	0.33318
chr1	65005960	65005974	IRF8_MA0652.1	2.9385	+	chr1	65005260	65006610	cc_2,other	gene	64936427	65158741	+	center	41649	PeakInsideFeature	NA	ENSG00000158966.9	CACHD1	any_internal	0.04517	0.07058	0	0	-0.47949
chr1	65211582	65211596	IRF8_MA0652.1	2.82176	-	chr1	65209952	65211824	cc_2,other	gene	65210777	65298915	+	start	111	OverlapStart	NA	ENSG00000162437.10	RAVER2	any_promoter	0.11629	0.12202	0	0	-0.05972
chr1	65292880	65292894	IRF8_MA0652.1	2.93425	-	chr1	65292317	65293204	cc_2,other	gene	65210777	65298915	+	end	6155	PeakInsideFeature	NA	ENSG00000162437.10	RAVER2	any_internal	0.28875	0.10377	1	0	1.32382
chr1	65307976	65307990	IRF8_MA0652.1	3.59263	-	chr1	65307958	65308428	cc_2,other	gene	65298911	65432187	-	end	9282	PeakInsideFeature	NA	ENSG00000162434.7	JAK1	any_internal	0.02762	0.01388	0	0	0.50013
chr1	65312859	65312873	IRF8_MA0652.1	4.71946	-	chr1	65312508	65313108	cc_2,other	gene	65298911	65432187	-	end	13897	PeakInsideFeature	NA	ENSG00000162434.7	JAK1	any_internal	0.08248	0.07989	0	0	0.03719
chr1	65347350	65347364	IRF8_MA0652.1	5.66398	+	chr1	65347336	65347570	other	gene	65298911	65432187	-	center	18096	PeakInsideFeature	NA	ENSG00000162434.7	JAK1	any_internal	0.03478	0.0281	0	0	0.19028
chr1	65348762	65348776	IRF8_MA0652.1	2.74954	+	chr1	65348352	65349055	cc_2,other	gene	65298911	65432187	-	center	16846	PeakInsideFeature	NA	ENSG00000162434.7	JAK1	any_internal	0.02911	0.02674	0	0	0.07245
chr1	65391812	65391826	IRF8_MA0652.1	2.5213	+	chr1	65391547	65392179	other	gene	65298911	65432187	-	center	26314	PeakInsideFeature	NA	ENSG00000162434.7	JAK1	any_internal	0.05289	0.0574	0	0	-0.08745
chr1	65421229	65421243	IRF8_MA0652.1	3.18507	+	chr1	65420731	65423149	cc_2,other	gene	65298911	65432187	-	start	10247	PeakInsideFeature	NA	ENSG00000162434.7	JAK1	any_internal	0.08784	0.11933	0	0	-0.3718
chr1	65426657	65426671	IRF8_MA0652.1	4.81962	-	chr1	65426485	65426722	cc_2	gene	65298911	65432187	-	start	5584	PeakInsideFeature	NA	ENSG00000162434.7	JAK1	any_internal	0.08983	0.04356	0	0	0.79602
chr1	65433307	65433321	IRF8_MA0652.1	8.02693	+	chr1	65432943	65433395	cc_2	gene	65298911	65432187	-	start	982	Upstream	NA	ENSG00000162434.7	JAK1	any_promoter	0.14521	0.13116	0	0	0.12881
chr1	65446870	65446884	IRF8_MA0652.1	3.52407	+	chr1	65446548	65447055	cc_2	gene	65437907	65468159	-	center	6232	PeakInsideFeature	NA	ENSG00000226891.2	RP11-182I10.3	any_internal	0.06658	0.06628	0	0	0.00505
chr1	65506998	65507012	IRF8_MA0652.1	7.76116	-	chr1	65506703	65507490	cc_2,other	gene	65523437	65523525	-	end	16341	Downstream	NA	ENSG00000265996.1	MIR3671	distal_enhancer	0.07132	0.04461	0	0	0.50391
chr1	65534362	65534376	IRF8_MA0652.1	5.55264	-	chr1	65531734	65534780	cc_2,other	gene	65532309	65533420	-	start	163	FeatureInsidePeak	NA	ENSG00000231485.1	RP4-535B20.1	any_promoter	0.35572	0.24003	1	1	0.53221
chr1	65541058	65541072	IRF8_MA0652.1	2.73784	-	chr1	65540610	65541763	cc_2,other	gene	65532309	65533420	-	start	7766	Upstream	NA	ENSG00000231485.1	RP4-535B20.1	any_promoter	0.07933	0.07363	0	0	0.0859
chr1	65661555	65661569	IRF8_MA0652.1	3.97114	-	chr1	65661489	65662291	cc_2,other	gene	65613231	65697828	+	center	6361	PeakInsideFeature	NA	ENSG00000162433.10	AK4	any_internal	0.01724	0.01945	0	0	-0.08476
chr1	65854040	65854054	IRF8_MA0652.1	6.66624	-	chr1	65853580	65854131	cc_2	gene	65713901	65881552	+	end	27697	PeakInsideFeature	NA	ENSG00000116675.11	DNAJC6	any_internal	0.02028	0.01643	0	0	0.14771
chr1	65861760	65861774	IRF8_MA0652.1	12.65791	+	chr1	65861501	65862434	cc_2,other	gene	65713901	65881552	+	end	19585	PeakInsideFeature	NA	ENSG00000116675.11	DNAJC6	any_internal	0.04827	0.02446	0	0	0.62699
chr1	65862044	65862058	IRF8_MA0652.1	2.90208	+	chr1	65861501	65862434	cc_2,other	gene	65713901	65881552	+	end	19585	PeakInsideFeature	NA	ENSG00000116675.11	DNAJC6	any_internal	0.0679	0.03079	0	0	0.80004
chr1	65891680	65891694	IRF8_MA0652.1	3.93835	-	chr1	65891403	65891751	cc_2,other	gene	65886269	65901690	+	center	2402	PeakInsideFeature	NA	ENSG00000213625.4	LEPROT	any_internal	0.0284	0.02592	0	0	0.07706
chr1	66218144	66218158	IRF8_MA0652.1	5.00241	-	chr1	66217980	66218278	cc_2	gene	66226742	66227035	-	end	8613	Downstream	NA	ENSG00000239319.2	RN7SL854P	distal_enhancer	0.0201	0.02075	0	0	-0.02362
chr1	66277933	66277947	IRF8_MA0652.1	8.38853	-	chr1	66277607	66278586	cc_2,other	gene	66258196	66840259	+	start	19900	PeakInsideFeature	NA	ENSG00000184588.13	PDE4B	any_internal	0.29058	0.14248	1	0	0.93776
chr1	66278002	66278016	IRF8_MA0652.1	7.38521	-	chr1	66277607	66278586	cc_2,other	gene	66258196	66840259	+	start	19900	PeakInsideFeature	NA	ENSG00000184588.13	PDE4B	any_internal	0.43942	0.16003	1	1	1.35509
chr1	66635060	66635074	IRF8_MA0652.1	2.45805	+	chr1	66633958	66635337	cc_2,other	gene	66258196	66840259	+	center	85420	PeakInsideFeature	NA	ENSG00000184588.13	PDE4B	any_internal	0.02695	0.02753	0	0	-0.01799
chr1	66713357	66713371	IRF8_MA0652.1	3.76894	-	chr1	66712987	66713780	cc_2	gene	66258196	66840259	+	end	126876	PeakInsideFeature	NA	ENSG00000184588.13	PDE4B	any_internal	0.14828	0.04853	0	0	1.30509
chr1	66767049	66767063	IRF8_MA0652.1	4.4581	-	chr1	66766413	66767259	cc_2,other	gene	66258196	66840259	+	end	73423	PeakInsideFeature	NA	ENSG00000184588.13	PDE4B	any_internal	0.27347	0.1203	1	0	1.06857
chr1	66767760	66767774	IRF8_MA0652.1	2.71394	+	chr1	66767707	66767950	other	gene	66258196	66840259	+	end	72431	PeakInsideFeature	NA	ENSG00000184588.13	PDE4B	any_internal	0.04263	0.02467	0	0	0.4943
chr1	66817260	66817274	IRF8_MA0652.1	2.60176	-	chr1	66817134	66818040	cc_2,other	gene	66258196	66840259	+	end	22672	PeakInsideFeature	NA	ENSG00000184588.13	PDE4B	any_internal	0.04852	0.04132	0	0	0.16196
chr1	66838179	66838193	IRF8_MA0652.1	7.89691	-	chr1	66838059	66839315	cc_2,other	gene	66258196	66840259	+	end	1572	PeakInsideFeature	NA	ENSG00000184588.13	PDE4B	any_internal	0.10431	0.05584	0	0	0.71828
chr1	66840016	66840030	IRF8_MA0652.1	5.47696	-	chr1	66839741	66840988	cc_2,other	gene	66258196	66840259	+	end	105	OverlapEnd	NA	ENSG00000184588.13	PDE4B	any_internal	0.07888	0.03809	0	0	0.77483
chr1	66911355	66911369	IRF8_MA0652.1	3.78105	-	chr1	66910993	66912623	cc_2,other	NA	NA	NA	NA	NA	NA	NA	NA	NA	NA	NA	0.22589	0.09254	1	0	1.1326
chr1	66911661	66911675	IRF8_MA0652.1	6.04473	+	chr1	66910993	66912623	cc_2,other	NA	NA	NA	NA	NA	NA	NA	NA	NA	NA	NA	0.05071	0.04101	0	0	0.21523
chr1	66912113	66912127	IRF8_MA0652.1	3.11242	+	chr1	66910993	66912623	cc_2,other	NA	NA	NA	NA	NA	NA	NA	NA	NA	NA	NA	0.02969	0.02049	0	0	0.30021
chr1	67101061	67101075	IRF8_MA0652.1	3.63696	-	chr1	67101001	67101603	other	gene	66999065	67213982	+	center	5221	PeakInsideFeature	NA	ENSG00000118473.17	SGIP1	any_internal	0.01955	0.01903	0	0	0.01945
chr1	67115096	67115110	IRF8_MA0652.1	5.19615	-	chr1	67114072	67115302	cc_2,other	gene	66999065	67213982	+	center	8164	PeakInsideFeature	NA	ENSG00000118473.17	SGIP1	any_internal	0.08334	0.1193	0	0	-0.4334
chr1	67142608	67142622	IRF8_MA0652.1	4.6641	+	chr1	67142277	67143686	cc_2,other	gene	67131546	67142710	-	start	271	OverlapStart	NA	ENSG00000248458.2	AL139147.1	any_promoter	0.01177	0.02287	0	0	-0.44092
chr1	67160919	67160933	IRF8_MA0652.1	3.21507	-	chr1	67160771	67161289	cc_2,other	gene	66999065	67213982	+	end	52952	PeakInsideFeature	NA	ENSG00000118473.17	SGIP1	any_internal	0.0429	0.0311	0	0	0.30359
chr1	67190434	67190448	IRF8_MA0652.1	6.0058	+	chr1	67190311	67190524	other	gene	66999065	67213982	+	end	23565	PeakInsideFeature	NA	ENSG00000118473.17	SGIP1	any_internal	0.02913	0.02977	0	0	-0.01895
chr1	67198529	67198543	IRF8_MA0652.1	5.05849	+	chr1	67198155	67199317	cc_2,other	gene	67196649	67196741	-	start	1995	Upstream	NA	ENSG00000221655.2	AL354978.1	any_promoter	0.17242	0.09056	1	0	0.80344
chr1	67218423	67218437	IRF8_MA0652.1	2.98572	+	chr1	67217640	67218884	cc_2,other	gene	67218141	67244470	+	start	121	OverlapStart	NA	ENSG00000152760.5	TCTEX1D1	any_promoter	0.06609	0.0376	0	0	0.5858
chr1	67235456	67235470	IRF8_MA0652.1	9.52932	+	chr1	67235146	67235707	cc_2	gene	67218141	67244470	+	center	4121	PeakInsideFeature	NA	ENSG00000152760.5	TCTEX1D1	any_internal	0.06623	0.01998	0	0	1.12301
chr1	67399954	67399968	IRF8_MA0652.1	4.10766	+	chr1	67399929	67400295	cc_2	gene	67278567	67390570	-	start	9542	Upstream	NA	ENSG00000152763.12	WDR78	any_promoter	0.24653	0.09894	1	0	1.16891
chr1	67436821	67436835	IRF8_MA0652.1	4.23641	+	chr1	67436665	67436916	cc_2	gene	67390577	67454302	+	center	14351	PeakInsideFeature	NA	ENSG00000198160.10	MIER1	any_internal	0.03055	0.0113	0	0	0.7044
chr1	67447484	67447498	IRF8_MA0652.1	11.36182	+	chr1	67446489	67448970	cc_2,other	gene	67390577	67454302	+	end	6573	PeakInsideFeature	NA	ENSG00000198160.10	MIER1	any_internal	0.30375	0.1616	1	1	0.83663
chr1	67526537	67526551	IRF8_MA0652.1	2.55229	-	chr1	67526271	67527081	cc_2,other	gene	67465014	67519782	-	start	6894	Upstream	NA	ENSG00000116704.6	SLC35D1	any_promoter	0.0551	0.02395	0	0	0.78286
chr1	67680157	67680171	IRF8_MA0652.1	2.92681	-	chr1	67680114	67681156	cc_2,other	gene	67632082	67725662	+	center	1763	PeakInsideFeature	NA	ENSG00000162594.10	IL23R	any_internal	0.06851	0.07636	0	0	-0.12356
chr1	67805494	67805508	IRF8_MA0652.1	6.52025	+	chr1	67805344	67805987	cc_2	gene	67773046	67862583	+	center	12149	PeakInsideFeature	NA	ENSG00000081985.6	IL12RB2	any_internal	0.13539	0.0371	0	0	1.45592
chr1	67818072	67818086	IRF8_MA0652.1	6.74134	-	chr1	67817958	67818229	cc_2	gene	67773046	67862583	+	center	279	PeakInsideFeature	NA	ENSG00000081985.6	IL12RB2	any_internal	0.02682	0.02012	0	0	0.22656
chr1	67883636	67883650	IRF8_MA0652.1	2.67275	+	chr1	67883230	67883893	cc_2,other	gene	67882896	67883001	+	start	665	Downstream	NA	ENSG00000223263.1	RNU6-387P	any_promoter	0.08863	0.04583	0	0	0.72887
chr1	67894896	67894910	IRF8_MA0652.1	3.78626	-	chr1	67894752	67897017	cc_2,other	gene	67873492	67896098	-	start	214	OverlapStart	NA	ENSG00000142864.10	SERBP1	any_promoter	0.16167	0.11188	1	0	0.46426
chr1	67966441	67966455	IRF8_MA0652.1	2.23464	-	chr1	67966070	67966727	cc_2,other	gene	67995312	67998012	+	start	28914	Upstream	NA	ENSG00000235200.1	RP4-763G1.2	distal_enhancer	0.03967	0.06265	0	0	-0.47489
chr1	67983137	67983151	IRF8_MA0652.1	2.54149	+	chr1	67982897	67983419	cc_2	gene	67995312	67998012	+	start	12154	Upstream	NA	ENSG00000235200.1	RP4-763G1.2	distal_enhancer	0.01738	0.01064	0	0	0.29309
chr1	68030026	68030040	IRF8_MA0652.1	6.74134	-	chr1	68029804	68030337	cc_2,other	gene	68026755	68027129	+	end	2941	Downstream	NA	ENSG00000238139.2	RP11-393N21.1	distal_enhancer	0.02882	0.04087	0	0	-0.32252
chr1	68065173	68065187	IRF8_MA0652.1	3.72014	+	chr1	68064727	68065369	cc_2,other	gene	68026755	68027129	+	end	37919	Downstream	NA	ENSG00000238139.2	RP11-393N21.1	distal_enhancer	0.02076	0.02242	0	0	-0.0586
chr1	68078668	68078682	IRF8_MA0652.1	2.21757	-	chr1	68078430	68078873	other	gene	68122515	68122812	-	end	43864	Downstream	NA	ENSG00000242482.2	RN7SL392P	distal_enhancer	0.03076	0.07486	0	0	-0.91171
chr1	68092405	68092419	IRF8_MA0652.1	2.62273	-	chr1	68092281	68092703	cc_2,other	gene	68122515	68122812	-	end	30023	Downstream	NA	ENSG00000242482.2	RN7SL392P	distal_enhancer	0.06045	0.05503	0	0	0.10156
chr1	68118505	68118519	IRF8_MA0652.1	6.0057	+	chr1	68118383	68119213	cc_2,other	gene	68122515	68122812	-	end	3717	Downstream	NA	ENSG00000242482.2	RN7SL392P	distal_enhancer	0.10031	0.10741	0	0	-0.08321
chr1	68118566	68118580	IRF8_MA0652.1	4.87339	+	chr1	68118383	68119213	cc_2,other	gene	68122515	68122812	-	end	3717	Downstream	NA	ENSG00000242482.2	RN7SL392P	distal_enhancer	0.14922	0.1818	0	1	-0.25502
chr1	68172311	68172325	IRF8_MA0652.1	2.20607	-	chr1	68171645	68173198	cc_2,other	gene	68167148	68299150	-	end	5273	PeakInsideFeature	NA	ENSG00000172380.5	GNG12	any_internal	0.02399	0.03101	0	0	-0.2169
chr1	68172645	68172659	IRF8_MA0652.1	5.04705	-	chr1	68171645	68173198	cc_2,other	gene	68167148	68299150	-	end	5273	PeakInsideFeature	NA	ENSG00000172380.5	GNG12	any_internal	0.03279	0.02391	0	0	0.26975
chr1	68173115	68173129	IRF8_MA0652.1	4.12526	+	chr1	68171645	68173198	cc_2,other	gene	68167148	68299150	-	end	5273	PeakInsideFeature	NA	ENSG00000172380.5	GNG12	any_internal	0.03808	0.05382	0	0	-0.34982
chr1	68174257	68174271	IRF8_MA0652.1	3.86623	+	chr1	68174116	68174744	cc_2,other	gene	68167148	68299150	-	end	7282	PeakInsideFeature	NA	ENSG00000172380.5	GNG12	any_internal	0.04699	0.05988	0	0	-0.25641
chr1	68214381	68214395	IRF8_MA0652.1	3.9475	+	chr1	68214077	68216154	cc_2,other	gene	68167148	68299150	-	center	18034	PeakInsideFeature	NA	ENSG00000172380.5	GNG12	any_internal	0.13116	0.34834	0	1	-1.28902
chr1	68214551	68214565	IRF8_MA0652.1	4.58165	-	chr1	68214077	68216154	cc_2,other	gene	68167148	68299150	-	center	18034	PeakInsideFeature	NA	ENSG00000172380.5	GNG12	any_internal	0.3209	0.59335	1	1	-0.84872
chr1	68215704	68215718	IRF8_MA0652.1	3.97124	+	chr1	68214077	68216154	cc_2,other	gene	68167148	68299150	-	center	18034	PeakInsideFeature	NA	ENSG00000172380.5	GNG12	any_internal	0.31463	0.9266	1	1	-1.50219
chr1	68225607	68225621	IRF8_MA0652.1	3.42873	+	chr1	68225032	68226550	cc_2,other	gene	68167148	68299150	-	center	7358	PeakInsideFeature	NA	ENSG00000172380.5	GNG12	any_internal	0.08567	0.10349	0	0	-0.22625
chr1	68280274	68280288	IRF8_MA0652.1	2.14085	-	chr1	68279640	68280561	cc_2,other	gene	68167148	68299150	-	start	19050	PeakInsideFeature	NA	ENSG00000172380.5	GNG12	any_internal	0.10078	0.17211	0	1	-0.67275
chr1	68516115	68516129	IRF8_MA0652.1	6.70111	-	chr1	68515687	68516555	cc_2,other	gene	68515042	68515428	-	start	693	Upstream	NA	ENSG00000228431.1	ARL5AP3	any_promoter	0.04437	0.04368	0	0	0.01572
chr1	68582741	68582755	IRF8_MA0652.1	2.97765	-	chr1	68582441	68582861	cc_2,other	gene	68564141	68698803	-	end	18510	PeakInsideFeature	NA	ENSG00000116729.9	WLS	any_internal	0.03798	0.03376	0	0	0.11044
chr1	68643759	68643773	IRF8_MA0652.1	3.8341	-	chr1	68643615	68644151	cc_2,other	gene	68564141	68698803	-	center	12411	PeakInsideFeature	NA	ENSG00000116729.9	WLS	any_internal	0.07908	0.15268	0	0	-0.80592
chr1	68669268	68669282	IRF8_MA0652.1	2.43675	+	chr1	68669047	68669397	other	gene	68564141	68698803	-	start	29581	PeakInsideFeature	NA	ENSG00000116729.9	WLS	any_internal	0.01635	0.02087	0	0	-0.1723
chr1	68670621	68670635	IRF8_MA0652.1	2.62326	+	chr1	68670475	68671262	other	gene	68564141	68698803	-	start	27935	PeakInsideFeature	NA	ENSG00000116729.9	WLS	any_internal	0.02633	0.04373	0	0	-0.46622
chr1	68696735	68696749	IRF8_MA0652.1	6.11426	+	chr1	68695743	68698762	cc_2,other	gene	68564141	68698803	-	start	1551	PeakInsideFeature	NA	ENSG00000116729.9	WLS	any_internal	0.04122	0.07772	0	0	-0.68104
chr1	68697648	68697662	IRF8_MA0652.1	5.86211	+	chr1	68695743	68698762	cc_2,other	gene	68564141	68698803	-	start	1551	PeakInsideFeature	NA	ENSG00000116729.9	WLS	any_internal	0.07533	0.16691	0	1	-0.9767
chr1	68711380	68711394	IRF8_MA0652.1	2.1698	+	chr1	68711304	68711683	cc_2	gene	68708156	68708738	-	start	2755	Upstream	NA	ENSG00000229133.1	RPS7P4	any_promoter	0.02429	0.01704	0	0	0.26256
chr1	68787191	68787205	IRF8_MA0652.1	8.02413	+	chr1	68786735	68787272	cc_2,other	gene	68748070	68748305	+	end	38698	Downstream	NA	ENSG00000225242.2	COX6B1P7	distal_enhancer	0.05066	0.05595	0	0	-0.10519
chr1	68908666	68908680	IRF8_MA0652.1	3.57961	-	chr1	68908499	68909207	cc_2,other	gene	68894504	68915642	-	center	3780	PeakInsideFeature	NA	ENSG00000116745.6	RPE65	any_internal	0.04535	0.0365	0	0	0.21245
chr1	69420476	69420490	IRF8_MA0652.1	5.47601	+	chr1	69420144	69420894	cc_2,other	NA	NA	NA	NA	NA	NA	NA	NA	NA	NA	NA	0.02877	0.03362	0	0	-0.13873
chr1	69429140	69429154	IRF8_MA0652.1	2.72222	-	chr1	69428928	69429641	cc_2	NA	NA	NA	NA	NA	NA	NA	NA	NA	NA	NA	0.01528	0.01421	0	0	0.04537
chr1	69687415	69687429	IRF8_MA0652.1	3.81161	-	chr1	69687296	69687497	other	gene	69709054	69715106	-	end	21658	Downstream	NA	ENSG00000235446.1	RP11-74K19.1	distal_enhancer	0.01912	0.02548	0	0	-0.2211
chr1	69879481	69879495	IRF8_MA0652.1	2.40193	+	chr1	69879392	69879688	cc_2	gene	69898937	69901092	+	start	19397	Upstream	NA	ENSG00000229639.1	RP3-380B4.1	distal_enhancer	0.0331	0.01817	0	0	0.48404
chr1	69879529	69879543	IRF8_MA0652.1	4.09565	+	chr1	69879392	69879688	cc_2	gene	69898937	69901092	+	start	19397	Upstream	NA	ENSG00000229639.1	RP3-380B4.1	distal_enhancer	0.03707	0.02038	0	0	0.50672
chr1	69879552	69879566	IRF8_MA0652.1	5.9067	+	chr1	69879392	69879688	cc_2	gene	69898937	69901092	+	start	19397	Upstream	NA	ENSG00000229639.1	RP3-380B4.1	distal_enhancer	0.03707	0.01968	0	0	0.53241
chr1	69890224	69890238	IRF8_MA0652.1	2.52298	-	chr1	69890092	69890308	cc_2	gene	69898937	69901092	+	start	8737	Upstream	NA	ENSG00000229639.1	RP3-380B4.1	any_promoter	0.03609	0.01821	0	0	0.56258
chr1	70598346	70598360	IRF8_MA0652.1	2.76745	-	chr1	70598308	70599142	cc_2,other	gene	70034080	70617628	+	end	18903	PeakInsideFeature	NA	ENSG00000033122.14	LRRC7	any_internal	0.01635	0.01674	0	0	-0.01571
chr1	70714223	70714237	IRF8_MA0652.1	7.65465	+	chr1	70714159	70714747	cc_2,other	gene	70671364	70718735	+	end	4282	PeakInsideFeature	NA	ENSG00000116754.9	SRSF11	any_internal	0.03212	0.01353	0	0	0.64761
chr1	70714537	70714551	IRF8_MA0652.1	7.47826	-	chr1	70714159	70714747	cc_2,other	gene	70671364	70718735	+	end	4282	PeakInsideFeature	NA	ENSG00000116754.9	SRSF11	any_internal	0.02386	0.03886	0	0	-0.43049
chr1	70835545	70835559	IRF8_MA0652.1	3.63573	+	chr1	70835476	70835717	cc_2	gene	70825244	70826120	-	start	9476	Upstream	NA	ENSG00000226088.1	RP11-180O5.2	any_promoter	0.03005	0.02257	0	0	0.23723
chr1	70933826	70933840	IRF8_MA0652.1	2.14228	-	chr1	70933782	70934235	cc_2,other	gene	70910753	70911219	+	end	22789	Downstream	NA	ENSG00000271992.1	RP11-42O15.3	distal_enhancer	0.01976	0.02649	0	0	-0.22944
chr1	70952459	70952473	IRF8_MA0652.1	2.20468	+	chr1	70952215	70954253	cc_2,other	gene	70910753	70911219	+	end	42015	Downstream	NA	ENSG00000271992.1	RP11-42O15.3	distal_enhancer	0.03205	0.03471	0	0	-0.07289
chr1	70952556	70952570	IRF8_MA0652.1	2.98589	+	chr1	70952215	70954253	cc_2,other	gene	70910753	70911219	+	end	42015	Downstream	NA	ENSG00000271992.1	RP11-42O15.3	distal_enhancer	0.0404	0.03983	0	0	0.01385
chr1	71381096	71381110	IRF8_MA0652.1	3.70173	+	chr1	71380494	71382056	cc_2,other	gene	71318035	71513491	-	center	34488	PeakInsideFeature	NA	ENSG00000050628.16	PTGER3	any_internal	0.0226	0.02281	0	0	-0.00722
chr1	71381463	71381477	IRF8_MA0652.1	2.79154	-	chr1	71380494	71382056	cc_2,other	gene	71318035	71513491	-	center	34488	PeakInsideFeature	NA	ENSG00000050628.16	PTGER3	any_internal	0.02058	0.08235	0	0	-1.35029
chr1	71396040	71396054	IRF8_MA0652.1	5.05509	-	chr1	71395769	71396214	cc_2,other	gene	71318035	71513491	-	center	19772	PeakInsideFeature	NA	ENSG00000050628.16	PTGER3	any_internal	0.01964	0.0273	0	0	-0.25919
chr1	71399839	71399853	IRF8_MA0652.1	2.60186	+	chr1	71399427	71400702	cc_2,other	gene	71318035	71513491	-	center	15699	PeakInsideFeature	NA	ENSG00000050628.16	PTGER3	any_internal	0.01118	0.03832	0	0	-0.91912
chr1	71407851	71407865	IRF8_MA0652.1	4.03439	+	chr1	71407735	71407949	other	gene	71413061	71417176	+	start	5219	Upstream	NA	ENSG00000235782.1	RP3-333A15.1	any_promoter	0.04114	0.0432	0	0	-0.04837
chr1	71444629	71444643	IRF8_MA0652.1	2.13988	-	chr1	71444284	71444741	cc_2,other	gene	71318035	71513491	-	center	28749	PeakInsideFeature	NA	ENSG00000050628.16	PTGER3	any_internal	0.04541	0.02937	0	0	0.41109
chr1	71445731	71445745	IRF8_MA0652.1	3.04038	-	chr1	71445353	71446238	cc_2	gene	71318035	71513491	-	center	30032	PeakInsideFeature	NA	ENSG00000050628.16	PTGER3	any_internal	0.07361	0.03262	0	0	0.83977
chr1	71445863	71445877	IRF8_MA0652.1	4.81952	-	chr1	71445353	71446238	cc_2	gene	71318035	71513491	-	center	30032	PeakInsideFeature	NA	ENSG00000050628.16	PTGER3	any_internal	0.04745	0.02416	0	0	0.6193
chr1	71967908	71967922	IRF8_MA0652.1	6.78584	-	chr1	71967806	71968069	cc_2	gene	71861622	72748417	-	end	106315	PeakInsideFeature	NA	ENSG00000172260.9	NEGR1	any_internal	0.04766	0.01713	0	0	0.87851
chr1	72173132	72173146	IRF8_MA0652.1	3.34535	-	chr1	72173056	72173487	other	gene	71861622	72748417	-	center	131748	PeakInsideFeature	NA	ENSG00000172260.9	NEGR1	any_internal	0.02512	0.02887	0	0	-0.11697
chr1	72250784	72250798	IRF8_MA0652.1	3.81348	-	chr1	72250784	72251552	cc_2,other	gene	71861622	72748417	-	center	53851	PeakInsideFeature	NA	ENSG00000172260.9	NEGR1	any_internal	0.01666	0.02734	0	0	-0.37535
chr1	72347992	72348006	IRF8_MA0652.1	2.2693	+	chr1	72347957	72348398	cc_2	gene	71861622	72748417	-	center	43158	PeakInsideFeature	NA	ENSG00000172260.9	NEGR1	any_internal	0.03826	0.02002	0	0	0.55002
chr1	72653507	72653521	IRF8_MA0652.1	3.50504	+	chr1	72653474	72653775	other	gene	71861622	72748417	-	start	94793	PeakInsideFeature	NA	ENSG00000172260.9	NEGR1	any_internal	0.01543	0.01886	0	0	-0.13595
chr1	72750473	72750487	IRF8_MA0652.1	3.12345	+	chr1	72747652	72750585	cc_2,other	gene	71861622	72748417	-	start	701	OverlapStart	NA	ENSG00000172260.9	NEGR1	any_promoter	0.04496	0.05157	0	0	-0.14129
chr1	73034009	73034023	IRF8_MA0652.1	5.47686	+	chr1	73033808	73034183	cc_2	NA	NA	NA	NA	NA	NA	NA	NA	NA	NA	NA	0.02213	0.0194	0	0	0.09839
chr1	73089007	73089021	IRF8_MA0652.1	2.23046	+	chr1	73088937	73089520	cc_2,other	NA	NA	NA	NA	NA	NA	NA	NA	NA	NA	NA	0.08413	0.07083	0	0	0.19861
chr1	74254436	74254450	IRF8_MA0652.1	5.05178	-	chr1	74254250	74254708	other	gene	74215199	74215306	-	start	39173	Upstream	NA	ENSG00000200601.1	RNA5SP50	distal_enhancer	0.03708	0.0354	0	0	0.04366
chr1	74313469	74313483	IRF8_MA0652.1	3.50781	-	chr1	74313403	74313794	other	gene	74349395	74349505	+	start	35797	Upstream	NA	ENSG00000252005.1	RNU4ATAC8P	distal_enhancer	0.01189	0.01693	0	0	-0.21622
chr1	74476049	74476063	IRF8_MA0652.1	12.65791	+	chr1	74475901	74476505	cc_2	gene	74491698	74663871	-	end	15495	Downstream	NA	ENSG00000162620.11	LRRIQ3	distal_enhancer	0.05884	0.02551	0	0	0.8025
chr1	74888631	74888645	IRF8_MA0652.1	3.40903	-	chr1	74888518	74888960	other	gene	74663946	75010112	+	center	51710	PeakInsideFeature	NA	ENSG00000116783.10	TNNI3K	any_internal	0.01192	0.01489	0	0	-0.13118
chr1	75036833	75036847	IRF8_MA0652.1	3.64993	-	chr1	75036518	75037196	other	gene	75033794	75139422	-	end	3063	PeakInsideFeature	NA	ENSG00000178965.9	C1orf173	any_internal	0.01873	0.02127	0	0	-0.09332
chr1	75045322	75045336	IRF8_MA0652.1	13.89137	+	chr1	75044998	75045580	cc_2,other	gene	75033794	75139422	-	end	11495	PeakInsideFeature	NA	ENSG00000178965.9	C1orf173	any_internal	0.06852	0.02539	0	0	0.97489
chr1	75155544	75155558	IRF8_MA0652.1	2.54759	+	chr1	75155527	75156040	cc_2,other	gene	75164452	75165017	-	end	8669	Downstream	NA	ENSG00000272864.1	RP11-17E13.2	distal_enhancer	0.025	0.02624	0	0	-0.03984
chr1	75168489	75168503	IRF8_MA0652.1	3.48323	+	chr1	75168360	75169965	other	gene	75164452	75165017	-	start	4145	Upstream	NA	ENSG00000272864.1	RP11-17E13.2	any_promoter	0.02948	0.02856	0	0	0.02748
chr1	75237834	75237848	IRF8_MA0652.1	3.36414	-	chr1	75237668	75237939	cc_2,other	gene	75198835	75232362	+	end	5441	Downstream	NA	ENSG00000162623.11	TYW3	distal_enhancer	0.08561	0.12106	0	0	-0.42004
chr1	75519020	75519034	IRF8_MA0652.1	2.13664	+	chr1	75518986	75519424	cc_2,other	NA	NA	NA	NA	NA	NA	NA	NA	NA	NA	NA	0.05261	0.09077	0	0	-0.61429
chr1	75565651	75565665	IRF8_MA0652.1	2.17889	+	chr1	75565476	75566750	cc_2,other	gene	75588202	75589612	-	end	22089	Downstream	NA	ENSG00000261213.1	RP11-510C10.4	distal_enhancer	0.00879	0.01278	0	0	-0.19174
chr1	75603262	75603276	IRF8_MA0652.1	2.56264	+	chr1	75602221	75603322	cc_2,other	gene	75593514	75598743	-	start	4028	Upstream	NA	ENSG00000224127.1	RP11-510C10.2	any_promoter	0.022	0.02845	0	0	-0.20945
chr1	76047734	76047748	IRF8_MA0652.1	2.52526	-	chr1	76047428	76048213	cc_2	gene	76047783	76048240	+	start	37	OverlapStart	NA	ENSG00000213579.3	RP4-595K12.1	any_promoter	0.01983	0.027	0	0	-0.24284
chr1	76176670	76176684	IRF8_MA0652.1	6.28035	-	chr1	76176260	76176874	cc_2	gene	76175687	76189696	-	end	880	PeakInsideFeature	NA	ENSG00000178193.5	RP4-682C21.5	any_internal	0.02297	0.01423	0	0	0.33435
chr1	76189863	76189877	IRF8_MA0652.1	6.08867	-	chr1	76189622	76190825	cc_2,other	gene	76190035	76253260	+	start	188	OverlapStart	NA	ENSG00000117054.9	ACADM	any_promoter	0.09093	0.0961	0	0	-0.06614
chr1	76211231	76211245	IRF8_MA0652.1	2.06667	+	chr1	76210956	76211424	cc_2,other	gene	76209102	76210461	-	start	729	Upstream	NA	ENSG00000181227.2	RP4-682C21.2	any_promoter	0.0691	0.04569	0	0	0.44394
chr1	76211246	76211260	IRF8_MA0652.1	7.7962	+	chr1	76210956	76211424	cc_2,other	gene	76209102	76210461	-	start	729	Upstream	NA	ENSG00000181227.2	RP4-682C21.2	any_promoter	0.0691	0.04569	0	0	0.44394
chr1	76489652	76489666	IRF8_MA0652.1	2.09487	+	chr1	76489320	76490017	cc_2	gene	76477008	76485041	+	end	4627	Downstream	NA	ENSG00000225605.1	RP11-550H2.1	distal_enhancer	0.05968	0.02634	0	0	0.79144
chr1	76489813	76489827	IRF8_MA0652.1	4.2228	+	chr1	76489320	76490017	cc_2	gene	76477008	76485041	+	end	4627	Downstream	NA	ENSG00000225605.1	RP11-550H2.1	distal_enhancer	0.02486	0.01564	0	0	0.33802
chr1	76539487	76539501	IRF8_MA0652.1	3.31604	+	chr1	76539179	76539516	cc_2,other	gene	76540403	77100286	+	start	1056	Upstream	NA	ENSG00000184005.9	ST6GALNAC3	any_promoter	0.03496	0.03467	0	0	0.00773
chr1	76541947	76541961	IRF8_MA0652.1	2.94715	-	chr1	76541417	76542079	cc_2,other	gene	76540403	77100286	+	start	1345	PeakInsideFeature	NA	ENSG00000184005.9	ST6GALNAC3	any_internal	0.09566	0.08606	0	0	0.12583
chr1	76596044	76596058	IRF8_MA0652.1	3.53384	-	chr1	76595995	76596275	other	gene	76540403	77100286	+	start	55732	PeakInsideFeature	NA	ENSG00000184005.9	ST6GALNAC3	any_internal	0.02263	0.02137	0	0	0.04404
chr1	76607979	76607993	IRF8_MA0652.1	3.5565	-	chr1	76607609	76608074	cc_2	gene	76540403	77100286	+	start	67438	PeakInsideFeature	NA	ENSG00000184005.9	ST6GALNAC3	any_internal	0.02448	0.01374	0	0	0.40626
chr1	76619756	76619770	IRF8_MA0652.1	3.33372	+	chr1	76619642	76620937	cc_2,other	gene	76540403	77100286	+	start	79886	PeakInsideFeature	NA	ENSG00000184005.9	ST6GALNAC3	any_internal	0.06608	0.09044	0	0	-0.36219
chr1	76620207	76620221	IRF8_MA0652.1	2.54579	-	chr1	76619642	76620937	cc_2,other	gene	76540403	77100286	+	start	79886	PeakInsideFeature	NA	ENSG00000184005.9	ST6GALNAC3	any_internal	0.16036	0.1401	1	0	0.17264
chr1	76636330	76636344	IRF8_MA0652.1	2.26652	-	chr1	76635740	76636579	cc_2,other	gene	76540403	77100286	+	start	95756	PeakInsideFeature	NA	ENSG00000184005.9	ST6GALNAC3	any_internal	0.05945	0.02817	0	0	0.73049
chr1	76697216	76697230	IRF8_MA0652.1	5.81511	-	chr1	76697064	76697330	cc_2	gene	76540403	77100286	+	center	123147	PeakInsideFeature	NA	ENSG00000184005.9	ST6GALNAC3	any_internal	0.05818	0.01891	0	0	1.02023
chr1	76733412	76733426	IRF8_MA0652.1	3.42797	+	chr1	76733381	76733744	cc_2	gene	76540403	77100286	+	center	86782	PeakInsideFeature	NA	ENSG00000184005.9	ST6GALNAC3	any_internal	0.03807	0.0187	0	0	0.59454
chr1	76736302	76736316	IRF8_MA0652.1	6.88075	+	chr1	76735962	76736584	cc_2,other	gene	76540403	77100286	+	center	84071	PeakInsideFeature	NA	ENSG00000184005.9	ST6GALNAC3	any_internal	0.12054	0.04293	0	0	1.16834
chr1	76756160	76756174	IRF8_MA0652.1	3.15305	-	chr1	76756123	76756389	cc_2	gene	76540403	77100286	+	center	64088	PeakInsideFeature	NA	ENSG00000184005.9	ST6GALNAC3	any_internal	0.08013	0.02279	0	0	1.24057
chr1	76929687	76929701	IRF8_MA0652.1	2.16753	-	chr1	76929495	76929876	cc_2	gene	76540403	77100286	+	center	109341	PeakInsideFeature	NA	ENSG00000184005.9	ST6GALNAC3	any_internal	0.03005	0.02867	0	0	0.04093
chr1	76960609	76960623	IRF8_MA0652.1	5.04405	-	chr1	76960498	76960889	cc_2	gene	76540403	77100286	+	end	139593	PeakInsideFeature	NA	ENSG00000184005.9	ST6GALNAC3	any_internal	0.04978	0.02185	0	0	0.74764
chr1	77133607	77133621	IRF8_MA0652.1	8.66816	+	chr1	77133607	77134106	cc_2,other	gene	77102561	77103024	+	end	30832	Downstream	NA	ENSG00000272855.1	RP5-1102E8.3	distal_enhancer	0.02229	0.02521	0	0	-0.09794
chr1	77252252	77252266	IRF8_MA0652.1	4.91373	+	chr1	77251949	77252303	cc_2,other	gene	77223808	77244952	-	start	7174	Upstream	NA	ENSG00000237552.1	RP11-415A20.1	any_promoter	0.03621	0.06641	0	0	-0.62689
chr1	77309978	77309992	IRF8_MA0652.1	6.24822	-	chr1	77309624	77310119	cc_2	gene	77333125	77531396	+	start	23254	Upstream	NA	ENSG00000117069.10	ST6GALNAC5	distal_enhancer	0.02867	0.01748	0	0	0.38338
chr1	77398272	77398286	IRF8_MA0652.1	2.45805	+	chr1	77398249	77398480	cc_2	gene	77333125	77531396	+	center	33896	PeakInsideFeature	NA	ENSG00000117069.10	ST6GALNAC5	any_internal	0.00795	0.00944	0	0	-0.07686
chr1	77404954	77404968	IRF8_MA0652.1	6.66913	+	chr1	77404635	77405620	cc_2	gene	77333125	77531396	+	center	27133	PeakInsideFeature	NA	ENSG00000117069.10	ST6GALNAC5	any_internal	0.05272	0.02169	0	0	0.81341
chr1	77685282	77685296	IRF8_MA0652.1	4.44092	-	chr1	77684244	77685783	cc_2,other	gene	77554674	77685115	-	start	102	OverlapStart	NA	ENSG00000142892.10	PIGK	any_promoter	0.06366	0.05758	0	0	0.10983
chr1	77942416	77942430	IRF8_MA0652.1	4.2639	-	chr1	77942179	77942485	cc_2	gene	77747735	78025651	+	center	55639	PeakInsideFeature	NA	ENSG00000154027.14	AK5	any_internal	0.04786	0.02267	0	0	0.67849
chr1	78060163	78060177	IRF8_MA0652.1	5.39418	+	chr1	78060051	78060378	cc_2	gene	78028100	78149104	-	center	28388	PeakInsideFeature	NA	ENSG00000036549.8	ZZZ3	any_internal	0.04224	0.01794	0	0	0.72496
chr1	78070969	78070983	IRF8_MA0652.1	3.35824	+	chr1	78070752	78072288	cc_2,other	gene	78080553	78080637	+	start	9033	Upstream	NA	ENSG00000251785.1	RNA5SP20	any_promoter	0.20352	0.26949	1	1	-0.37417
chr1	78224912	78224926	IRF8_MA0652.1	2.91071	+	chr1	78224599	78225929	cc_2,other	gene	78161671	78225537	-	start	273	OverlapStart	NA	ENSG00000077254.10	USP33	any_promoter	0.57324	0.2929	1	1	0.92448
chr1	78245893	78245907	IRF8_MA0652.1	2.54195	-	chr1	78244831	78245984	cc_2,other	gene	78245308	78344106	+	start	99	OverlapStart	NA	ENSG00000180488.10	FAM73A	any_promoter	0.11207	0.13295	0	0	-0.21283
chr1	78354773	78354787	IRF8_MA0652.1	5.05247	-	chr1	78353729	78355232	cc_2,other	gene	78354197	78409580	+	start	283	OverlapStart	NA	ENSG00000162614.14	NEXN	any_promoter	0.08404	0.09101	0	0	-0.09418
chr1	78372032	78372046	IRF8_MA0652.1	5.94765	+	chr1	78371882	78372485	other	gene	78354197	78409580	+	center	9705	PeakInsideFeature	NA	ENSG00000162614.14	NEXN	any_internal	0.01726	0.02721	0	0	-0.34743
chr1	78372345	78372359	IRF8_MA0652.1	4.62162	-	chr1	78371882	78372485	other	gene	78354197	78409580	+	center	9705	PeakInsideFeature	NA	ENSG00000162614.14	NEXN	any_internal	0.01422	0.01951	0	0	-0.21152
chr1	78416812	78416826	IRF8_MA0652.1	3.75475	+	chr1	78416444	78416830	cc_2	gene	78409739	78444794	-	end	6898	PeakInsideFeature	NA	ENSG00000162613.12	FUBP1	any_internal	0.03827	0.03423	0	0	0.10501
chr1	78469904	78469918	IRF8_MA0652.1	3.48892	-	chr1	78469688	78471891	cc_2,other	gene	78470029	78470238	-	start	551	FeatureInsidePeak	NA	ENSG00000273338.1	RP11-386I14.4	any_promoter	0.17597	0.16278	1	1	0.10091
chr1	78471359	78471373	IRF8_MA0652.1	5.74452	-	chr1	78469688	78471891	cc_2,other	gene	78470029	78470238	-	start	551	FeatureInsidePeak	NA	ENSG00000273338.1	RP11-386I14.4	any_promoter	0.03005	0.02287	0	0	0.22693
chr1	78510572	78510586	IRF8_MA0652.1	3.0238	+	chr1	78510496	78513699	cc_2,other	gene	78509066	78509832	-	start	2265	Upstream	NA	ENSG00000213561.4	RP11-386I14.2	any_promoter	0.04373	0.06392	0	0	-0.401
chr1	78511178	78511192	IRF8_MA0652.1	2.1908	+	chr1	78510496	78513699	cc_2,other	gene	78509066	78509832	-	start	2265	Upstream	NA	ENSG00000213561.4	RP11-386I14.2	any_promoter	0.06345	0.13168	0	0	-0.86767
chr1	78521591	78521605	IRF8_MA0652.1	6.89857	+	chr1	78520769	78521741	cc_2,other	gene	78445225	78604133	+	center	3424	PeakInsideFeature	NA	ENSG00000137960.5	GIPC2	any_internal	0.02796	0.0279	0	0	0.00183
chr1	78567136	78567150	IRF8_MA0652.1	5.04654	-	chr1	78566978	78567664	cc_2,other	gene	78560490	78560599	-	start	6722	Upstream	NA	ENSG00000202263.1	RNA5SP22	any_promoter	0.01786	0.01733	0	0	0.02074
chr1	78608297	78608311	IRF8_MA0652.1	3.86623	+	chr1	78608151	78609627	cc_2,other	gene	78445225	78604133	+	end	4756	Downstream	NA	ENSG00000137960.5	GIPC2	distal_enhancer	0.03299	0.03541	0	0	-0.06529
chr1	78608335	78608349	IRF8_MA0652.1	2.96766	+	chr1	78608151	78609627	cc_2,other	gene	78445225	78604133	+	end	4756	Downstream	NA	ENSG00000137960.5	GIPC2	distal_enhancer	0.02704	0.02577	0	0	0.04011
chr1	78609002	78609016	IRF8_MA0652.1	4.52284	-	chr1	78608151	78609627	cc_2,other	gene	78445225	78604133	+	end	4756	Downstream	NA	ENSG00000137960.5	GIPC2	distal_enhancer	0.28316	0.18048	1	1	0.59838
chr1	78689693	78689707	IRF8_MA0652.1	10.42873	+	chr1	78688715	78689737	cc_2,other	gene	78695282	78835149	+	start	6056	Upstream	NA	ENSG00000237413.1	RP11-183M13.1	any_promoter	0.06301	0.09524	0	0	-0.4768
chr1	78703081	78703095	IRF8_MA0652.1	2.67649	+	chr1	78703051	78703992	cc_2,other	gene	78695282	78835149	+	start	8239	PeakInsideFeature	NA	ENSG00000237413.1	RP11-183M13.1	any_internal	0.03343	0.04221	0	0	-0.22227
chr1	78715923	78715937	IRF8_MA0652.1	4.22447	+	chr1	78715882	78716308	cc_2	gene	78695282	78835149	+	start	20813	PeakInsideFeature	NA	ENSG00000237413.1	RP11-183M13.1	any_internal	0.01588	0.01871	0	0	-0.11168
chr1	79083254	79083268	IRF8_MA0652.1	6.61889	-	chr1	79083028	79083768	cc_2,other	gene	79085606	79111830	+	start	2208	Upstream	NA	ENSG00000137959.11	IFI44L	any_promoter	0.04635	0.06738	0	0	-0.401
chr1	79086019	79086033	IRF8_MA0652.1	4.81307	-	chr1	79085108	79086689	cc_2,other	gene	79085606	79111830	+	start	292	OverlapStart	NA	ENSG00000137959.11	IFI44L	any_promoter	0.12481	0.18433	0	1	-0.49883
chr1	79115453	79115467	IRF8_MA0652.1	10.25557	-	chr1	79115122	79116145	cc_2,other	gene	79115480	79129763	+	start	153	OverlapStart	NA	ENSG00000137965.6	IFI44	any_promoter	0.51159	0.36665	1	1	0.46002
chr1	79263281	79263295	IRF8_MA0652.1	3.91842	+	chr1	79262686	79263426	cc_2,other	gene	79214757	79216344	+	end	46712	Downstream	NA	ENSG00000235400.1	RP4-641G12.4	distal_enhancer	0.01514	0.01871	0	0	-0.14237
chr1	79302579	79302593	IRF8_MA0652.1	8.09651	+	chr1	79302449	79302658	cc_2	NA	NA	NA	NA	NA	NA	NA	NA	NA	NA	NA	0.07443	0.04007	0	0	0.65894
chr1	79518702	79518716	IRF8_MA0652.1	3.83859	+	chr1	79518404	79519061	cc_2,other	gene	79520629	79521740	-	end	1897	Downstream	NA	ENSG00000230787.1	PSAT1P3	distal_enhancer	0.07966	0.04419	0	0	0.64047
chr1	79518718	79518732	IRF8_MA0652.1	2.29061	+	chr1	79518404	79519061	cc_2,other	gene	79520629	79521740	-	end	1897	Downstream	NA	ENSG00000230787.1	PSAT1P3	distal_enhancer	0.09552	0.04961	0	0	0.73675
chr1	79725676	79725690	IRF8_MA0652.1	4.12276	-	chr1	79725476	79725725	cc_2	NA	NA	NA	NA	NA	NA	NA	NA	NA	NA	NA	0.03528	0.03431	0	0	0.02588
chr1	80023157	80023171	IRF8_MA0652.1	3.46786	-	chr1	80023110	80024811	cc_2,other	gene	79986764	79987888	+	end	36072	Downstream	NA	ENSG00000232676.1	ADH5P2	distal_enhancer	0.01367	0.02114	0	0	-0.29478
chr1	80182499	80182513	IRF8_MA0652.1	2.50189	+	chr1	80182090	80182547	cc_2,other	NA	NA	NA	NA	NA	NA	NA	NA	NA	NA	NA	0.0176	0.06152	0	0	-1.13149
chr1	80999210	80999224	IRF8_MA0652.1	3.48892	+	chr1	80998681	80999395	cc_2,other	gene	81001439	81112473	+	start	2401	Upstream	NA	ENSG00000234184.1	RP5-887A10.1	any_promoter	0.02403	0.04374	0	0	-0.5411
chr1	81608460	81608474	IRF8_MA0652.1	7.8998	+	chr1	81608134	81608550	cc_2	gene	81563951	81564690	-	start	43652	Upstream	NA	ENSG00000229752.1	RP5-831K15.1	distal_enhancer	0.01271	0.01311	0	0	-0.01793
chr1	81645030	81645044	IRF8_MA0652.1	2.15222	-	chr1	81644978	81645332	cc_2	gene	81674252	81674895	+	start	29097	Upstream	NA	ENSG00000235089.1	RP3-445O10.1	distal_enhancer	0.02453	0.0192	0	0	0.18715
chr1	81674143	81674157	IRF8_MA0652.1	4.02596	+	chr1	81674138	81674694	cc_2,other	gene	81674252	81674895	+	start	164	OverlapStart	NA	ENSG00000235089.1	RP3-445O10.1	any_promoter	0.02403	0.01947	0	0	0.1605
chr1	82048661	82048675	IRF8_MA0652.1	3.10981	-	chr1	82048351	82048743	cc_2	gene	81771844	82458120	+	center	66435	PeakInsideFeature	NA	ENSG00000117114.15	LPHN2	any_internal	0.02193	0.01952	0	0	0.08694
chr1	82072926	82072940	IRF8_MA0652.1	2.35261	+	chr1	82072824	82073282	other	gene	82051625	82091398	-	center	1542	PeakInsideFeature	NA	ENSG00000236676.1	RP5-837I24.4	any_internal	0.01402	0.02297	0	0	-0.34342
chr1	82266132	82266146	IRF8_MA0652.1	2.98238	+	chr1	82265654	82269745	cc_2,other	gene	81771844	82458120	+	center	152717	PeakInsideFeature	NA	ENSG00000117114.15	LPHN2	any_internal	0.10226	0.21635	0	1	-0.95508
chr1	82301162	82301176	IRF8_MA0652.1	3.82655	-	chr1	82300637	82302532	cc_2,other	gene	81771844	82458120	+	end	156536	PeakInsideFeature	NA	ENSG00000117114.15	LPHN2	any_internal	0.09724	0.09561	0	0	0.02032
chr1	82343310	82343324	IRF8_MA0652.1	2.1973	+	chr1	82342434	82343983	cc_2,other	gene	81771844	82458120	+	end	114912	PeakInsideFeature	NA	ENSG00000117114.15	LPHN2	any_internal	0.02221	0.03204	0	0	-0.30675
chr1	82464160	82464174	IRF8_MA0652.1	3.10314	-	chr1	82463876	82464651	cc_2,other	gene	81771844	82458120	+	end	6143	Downstream	NA	ENSG00000117114.15	LPHN2	distal_enhancer	0.02868	0.04594	0	0	-0.44347
chr1	82528153	82528167	IRF8_MA0652.1	4.14722	+	chr1	82527974	82528434	cc_2,other	NA	NA	NA	NA	NA	NA	NA	NA	NA	NA	NA	0.02352	0.0268	0	0	-0.10653
chr1	82628948	82628962	IRF8_MA0652.1	4.30952	-	chr1	82628384	82629477	cc_2,other	NA	NA	NA	NA	NA	NA	NA	NA	NA	NA	NA	0.03539	0.09024	0	0	-1.00236
chr1	82691243	82691257	IRF8_MA0652.1	2.42588	-	chr1	82690959	82692046	cc_2,other	gene	82680903	82726817	-	end	10599	PeakInsideFeature	NA	ENSG00000233290.1	RP11-147G16.1	any_internal	0.16979	0.0973	1	0	0.69759
chr1	82693061	82693075	IRF8_MA0652.1	3.4276	+	chr1	82693011	82693710	cc_2,other	gene	82680903	82726817	-	center	10500	PeakInsideFeature	NA	ENSG00000233290.1	RP11-147G16.1	any_internal	0.02678	0.02439	0	0	0.07687
chr1	82915551	82915565	IRF8_MA0652.1	3.4613	+	chr1	82915400	82915600	other	NA	NA	NA	NA	NA	NA	NA	NA	NA	NA	NA	0.02571	0.03724	0	0	-0.32915
chr1	82951175	82951189	IRF8_MA0652.1	2.08381	-	chr1	82951045	82951865	cc_2,other	NA	NA	NA	NA	NA	NA	NA	NA	NA	NA	NA	0.01327	0.01431	0	0	-0.04537
chr1	83228765	83228779	IRF8_MA0652.1	3.80974	+	chr1	83228535	83228791	cc_2	NA	NA	NA	NA	NA	NA	NA	NA	NA	NA	NA	0.02161	0.02169	0	0	-0.00282
chr1	83736725	83736739	IRF8_MA0652.1	2.59309	-	chr1	83736452	83736905	cc_2,other	NA	NA	NA	NA	NA	NA	NA	NA	NA	NA	NA	0.03519	0.01776	0	0	0.55636
chr1	83809613	83809627	IRF8_MA0652.1	9.79521	+	chr1	83809492	83809743	cc_2	NA	NA	NA	NA	NA	NA	NA	NA	NA	NA	NA	0.0634	0.05615	0	0	0.1324
chr1	84040454	84040468	IRF8_MA0652.1	4.06424	+	chr1	84040292	84040942	cc_2,other	gene	84041458	84326706	-	end	841	Downstream	NA	ENSG00000233008.1	RP11-475O6.1	distal_enhancer	0.01248	0.0158	0	0	-0.14343
chr1	84268384	84268398	IRF8_MA0652.1	3.35025	+	chr1	84267598	84268753	cc_2,other	gene	84041458	84326706	-	start	58531	PeakInsideFeature	NA	ENSG00000233008.1	RP11-475O6.1	any_internal	0.04451	0.08455	0	0	-0.70281
chr1	84327002	84327016	IRF8_MA0652.1	5.47952	+	chr1	84326051	84327037	cc_2,other	gene	84041458	84326706	-	start	162	OverlapStart	NA	ENSG00000233008.1	RP11-475O6.1	any_promoter	0.03691	0.04722	0	0	-0.24304
chr1	84556715	84556729	IRF8_MA0652.1	2.74769	-	chr1	84555675	84557029	cc_2,other	gene	84543744	84704181	+	start	12608	PeakInsideFeature	NA	ENSG00000142875.15	PRKACB	any_internal	0.12954	0.04077	0	0	1.30931
chr1	84618529	84618543	IRF8_MA0652.1	2.56146	-	chr1	84618047	84618880	cc_2,other	gene	84543744	84704181	+	center	5499	PeakInsideFeature	NA	ENSG00000142875.15	PRKACB	any_internal	0.08088	0.04435	0	0	0.65452
chr1	84636137	84636151	IRF8_MA0652.1	4.27816	-	chr1	84635985	84636185	cc_2	gene	84543744	84704181	+	center	12123	PeakInsideFeature	NA	ENSG00000142875.15	PRKACB	any_internal	0.01646	0.02337	0	0	-0.255
chr1	84712181	84712195	IRF8_MA0652.1	5.65564	+	chr1	84711961	84712347	cc_2,other	gene	84710016	84710260	+	end	1894	Downstream	NA	ENSG00000226970.2	RP11-82H13.2	distal_enhancer	0.02836	0.0235	0	0	0.15523
chr1	84713285	84713299	IRF8_MA0652.1	3.53073	+	chr1	84713100	84713472	cc_2,other	gene	84710016	84710260	+	end	3026	Downstream	NA	ENSG00000226970.2	RP11-82H13.2	distal_enhancer	0.03269	0.0172	0	0	0.51056
chr1	84769251	84769265	IRF8_MA0652.1	3.93845	+	chr1	84768226	84769341	cc_2,other	gene	84764048	84855640	+	start	4735	PeakInsideFeature	NA	ENSG00000203943.4	SAMD13	any_internal	0.05526	0.04334	0	0	0.25139
chr1	84900780	84900794	IRF8_MA0652.1	5.61741	+	chr1	84900543	84901068	cc_2	gene	84864214	84880701	+	end	20104	Downstream	NA	ENSG00000137976.7	DNASE2B	distal_enhancer	0.04029	0.01542	0	0	0.77963
chr1	84900963	84900977	IRF8_MA0652.1	4.54252	-	chr1	84900543	84901068	cc_2	gene	84864214	84880701	+	end	20104	Downstream	NA	ENSG00000137976.7	DNASE2B	distal_enhancer	0.05111	0.02693	0	0	0.60715
chr1	84901029	84901043	IRF8_MA0652.1	6.24822	+	chr1	84900543	84901068	cc_2	gene	84864214	84880701	+	end	20104	Downstream	NA	ENSG00000137976.7	DNASE2B	distal_enhancer	0.06341	0.02013	0	0	1.06913
chr1	84903170	84903184	IRF8_MA0652.1	3.18592	+	chr1	84902631	84903338	cc_2,other	gene	84864214	84880701	+	end	22283	Downstream	NA	ENSG00000137976.7	DNASE2B	distal_enhancer	0.17054	0.08102	1	0	0.9203
chr1	84995526	84995540	IRF8_MA0652.1	3.4613	+	chr1	84995335	84995863	cc_2	gene	84971973	85031877	+	center	6326	PeakInsideFeature	NA	ENSG00000122432.12	SPATA1	any_internal	0.01984	0.01231	0	0	0.30843
chr1	85004477	85004491	IRF8_MA0652.1	4.14107	-	chr1	85004360	85004642	cc_2	gene	84971973	85031877	+	center	2576	PeakInsideFeature	NA	ENSG00000122432.12	SPATA1	any_internal	0.03775	0.02343	0	0	0.41714
chr1	85069600	85069614	IRF8_MA0652.1	3.65011	-	chr1	85069359	85070560	cc_2,other	gene	85093912	85100703	-	end	23953	Downstream	NA	ENSG00000180869.3	C1orf180	distal_enhancer	0.0217	0.01785	0	0	0.14233
chr1	85148046	85148060	IRF8_MA0652.1	4.90195	-	chr1	85147506	85148222	cc_2,other	gene	85109389	85156486	-	start	8622	PeakInsideFeature	NA	ENSG00000117155.12	SSX2IP	any_internal	0.01153	0.0119	0	0	-0.01722
chr1	85158785	85158799	IRF8_MA0652.1	8.75946	+	chr1	85158730	85158991	cc_2	gene	85109389	85156486	-	start	2374	Upstream	NA	ENSG00000117155.12	SSX2IP	any_promoter	0.16235	0.08168	1	0	0.84721
chr1	85164677	85164691	IRF8_MA0652.1	2.79181	+	chr1	85163918	85164906	cc_2,other	gene	85109389	85156486	-	start	7926	Upstream	NA	ENSG00000117155.12	SSX2IP	any_promoter	0.0423	0.0562	0	0	-0.29363
chr1	85165923	85165937	IRF8_MA0652.1	4.9672	+	chr1	85165399	85166157	cc_2,other	gene	85109389	85156486	-	start	9292	Upstream	NA	ENSG00000117155.12	SSX2IP	any_promoter	0.23091	0.08319	1	0	1.28781
chr1	85328141	85328155	IRF8_MA0652.1	2.68491	-	chr1	85328035	85329281	cc_2,other	gene	85277284	85358896	-	center	10568	PeakInsideFeature	NA	ENSG00000171517.5	LPAR3	any_internal	0.03484	0.02357	0	0	0.33686
chr1	85411104	85411118	IRF8_MA0652.1	11.47142	+	chr1	85410358	85411833	cc_2,other	gene	85391267	85462796	-	center	15936	PeakInsideFeature	NA	ENSG00000153898.8	MCOLN2	any_internal	0.6743	0.34096	1	1	0.9451
chr1	85411151	85411165	IRF8_MA0652.1	9.45341	+	chr1	85410358	85411833	cc_2,other	gene	85391267	85462796	-	center	15936	PeakInsideFeature	NA	ENSG00000153898.8	MCOLN2	any_internal	0.26047	0.13269	1	0	0.88035
chr1	85438195	85438209	IRF8_MA0652.1	2.48846	+	chr1	85437761	85438664	cc_2	gene	85391267	85462796	-	center	11181	PeakInsideFeature	NA	ENSG00000153898.8	MCOLN2	any_internal	0.11308	0.03349	0	0	1.32666
chr1	85457530	85457544	IRF8_MA0652.1	4.51144	+	chr1	85456869	85457555	cc_2	gene	85464829	85598821	+	start	7617	Upstream	NA	ENSG00000162643.8	WDR63	any_promoter	0.05417	0.02231	0	0	0.82051
chr1	85461856	85461870	IRF8_MA0652.1	4.22921	+	chr1	85461230	85463999	cc_2,other	gene	85391267	85462796	-	start	182	OverlapStart	NA	ENSG00000153898.8	MCOLN2	any_promoter	0.085	0.04929	0	0	0.6048
chr1	85493264	85493278	IRF8_MA0652.1	4.1272	+	chr1	85492735	85493979	cc_2,other	gene	85483764	85514182	-	center	5616	PeakInsideFeature	NA	ENSG00000055732.8	MCOLN3	any_internal	0.14133	0.06177	0	0	0.98667
chr1	85575242	85575256	IRF8_MA0652.1	4.42795	-	chr1	85575089	85575533	cc_2,other	gene	85464829	85598821	+	end	23510	PeakInsideFeature	NA	ENSG00000162643.8	WDR63	any_internal	0.35242	0.38766	1	1	-0.13068
chr1	85619442	85619456	IRF8_MA0652.1	7.09289	-	chr1	85618955	85619666	cc_2,other	gene	85622555	85666729	-	end	3245	Downstream	NA	ENSG00000097096.8	SYDE2	distal_enhancer	0.04679	0.02233	0	0	0.66705
chr1	85645372	85645386	IRF8_MA0652.1	7.03982	+	chr1	85645227	85645573	cc_2,other	gene	85622555	85666729	-	center	758	PeakInsideFeature	NA	ENSG00000097096.8	SYDE2	any_internal	0.0985	0.06153	0	0	0.54348
chr1	85725361	85725375	IRF8_MA0652.1	3.34489	+	chr1	85724582	85726081	cc_2,other	gene	85715638	85725355	-	start	24	OverlapStart	NA	ENSG00000162642.9	C1orf52	any_promoter	1.1145	0.9998	1	1	0.15387
chr1	85741908	85741922	IRF8_MA0652.1	5.72891	-	chr1	85741507	85743250	cc_2,other	gene	85742397	85913807	+	start	19	OverlapStart	NA	ENSG00000223653.1	RP11-131L23.1	any_promoter	0.42279	0.30667	1	1	0.43962
chr1	85763756	85763770	IRF8_MA0652.1	7.29054	+	chr1	85763165	85764550	cc_2,other	gene	85742397	85913807	+	start	21460	PeakInsideFeature	NA	ENSG00000223653.1	RP11-131L23.1	any_internal	0.38661	0.42834	1	1	-0.14119
chr1	85773813	85773827	IRF8_MA0652.1	4.24781	-	chr1	85773514	85774724	cc_2,other	gene	85742397	85913807	+	start	31722	PeakInsideFeature	NA	ENSG00000223653.1	RP11-131L23.1	any_internal	0.08837	0.1388	0	0	-0.5543
chr1	85794690	85794704	IRF8_MA0652.1	3.09136	+	chr1	85794456	85795126	cc_2,other	gene	85784163	86043933	-	end	10628	PeakInsideFeature	NA	ENSG00000153904.14	DDAH1	any_internal	0.16547	0.2589	1	1	-0.59044
chr1	85822536	85822550	IRF8_MA0652.1	4.37486	-	chr1	85822434	85823057	other	gene	85742397	85913807	+	center	5357	PeakInsideFeature	NA	ENSG00000223653.1	RP11-131L23.1	any_internal	0.03022	0.04897	0	0	-0.46339
chr1	85841470	85841484	IRF8_MA0652.1	5.05509	+	chr1	85840866	85841780	cc_2,other	gene	85742397	85913807	+	center	13221	PeakInsideFeature	NA	ENSG00000223653.1	RP11-131L23.1	any_internal	0.06245	0.18769	0	1	-1.34047
chr1	85869223	85869237	IRF8_MA0652.1	3.41317	+	chr1	85868626	85869238	other	gene	85742397	85913807	+	center	40830	PeakInsideFeature	NA	ENSG00000223653.1	RP11-131L23.1	any_internal	0.0113	0.03326	0	0	-0.7808
chr1	85873135	85873149	IRF8_MA0652.1	2.39005	+	chr1	85872664	85873352	cc_2,other	gene	85742397	85913807	+	end	40799	PeakInsideFeature	NA	ENSG00000223653.1	RP11-131L23.1	any_internal	0.14414	0.32433	0	1	-1.07218
chr1	85919503	85919517	IRF8_MA0652.1	2.77252	+	chr1	85918603	85919873	cc_2,other	gene	85784163	86043933	-	center	5190	PeakInsideFeature	NA	ENSG00000153904.14	DDAH1	any_internal	0.04294	0.05648	0	0	-0.28405
chr1	85960247	85960261	IRF8_MA0652.1	3.21256	+	chr1	85959844	85960868	cc_2,other	gene	85784163	86043933	-	center	46308	PeakInsideFeature	NA	ENSG00000153904.14	DDAH1	any_internal	0.05596	0.08375	0	0	-0.45349
chr1	85988897	85988911	IRF8_MA0652.1	7.52372	+	chr1	85988783	85989079	cc_2,other	gene	85784163	86043933	-	start	55002	PeakInsideFeature	NA	ENSG00000153904.14	DDAH1	any_internal	0.109	0.05858	0	0	0.72033
chr1	86042141	86042155	IRF8_MA0652.1	2.85808	+	chr1	86041958	86043470	cc_2,other	gene	86046443	86049645	+	start	3729	Upstream	NA	ENSG00000142871.11	CYR61	any_promoter	0.07162	0.13317	0	0	-0.74598
chr1	86051862	86051876	IRF8_MA0652.1	8.7003	-	chr1	86051599	86051882	cc_2,other	gene	86057962	86058039	+	start	6222	Upstream	NA	ENSG00000199934.1	SNORD81	any_promoter	0.02571	0.03689	0	0	-0.32019
chr1	86078791	86078805	IRF8_MA0652.1	3.59907	+	chr1	86078307	86079101	cc_2,other	gene	86064813	86066417	+	end	12287	Downstream	NA	ENSG00000230285.1	RP11-290M5.2	distal_enhancer	0.0452	0.10497	0	0	-0.94631
chr1	86088945	86088959	IRF8_MA0652.1	8.98268	+	chr1	86088528	86089313	cc_2,other	gene	86064813	86066417	+	end	22503	Downstream	NA	ENSG00000230285.1	RP11-290M5.2	distal_enhancer	0.03954	0.03162	0	0	0.20864
chr1	86127326	86127340	IRF8_MA0652.1	3.86623	-	chr1	86127303	86127726	cc_2	gene	86115105	86174116	-	end	12409	PeakInsideFeature	NA	ENSG00000117174.6	ZNHIT6	any_internal	0.0253	0.02369	0	0	0.05307
chr1	86173188	86173202	IRF8_MA0652.1	7.03337	+	chr1	86173042	86174853	cc_2,other	gene	86115105	86174116	-	start	169	OverlapStart	NA	ENSG00000117174.6	ZNHIT6	any_promoter	0.05744	0.05685	0	0	0.01114
chr1	86713901	86713915	IRF8_MA0652.1	3.95057	-	chr1	86713479	86713931	cc_2,other	NA	NA	NA	NA	NA	NA	NA	NA	NA	NA	NA	0.03488	0.02698	0	0	0.22746
chr1	86848819	86848833	IRF8_MA0652.1	5.84229	-	chr1	86848644	86848961	cc_2	gene	86814343	86862023	-	center	10619	PeakInsideFeature	NA	ENSG00000122417.11	ODF2L	any_internal	0.05752	0.02661	0	0	0.74291
chr1	86855238	86855252	IRF8_MA0652.1	5.28058	+	chr1	86854833	86855709	cc_2,other	gene	86814343	86862023	-	start	6752	PeakInsideFeature	NA	ENSG00000122417.11	ODF2L	any_internal	0.11929	0.05074	0	0	0.98476
chr1	86894961	86894975	IRF8_MA0652.1	3.82767	-	chr1	86894866	86896346	cc_2,other	gene	86889768	86922241	+	start	5838	PeakInsideFeature	NA	ENSG00000137975.7	CLCA2	any_internal	0.03418	0.02534	0	0	0.26076
chr1	87205976	87205990	IRF8_MA0652.1	9.4807	+	chr1	87205454	87206398	cc_2,other	gene	87170258	87213867	+	end	7941	PeakInsideFeature	NA	ENSG00000097033.10	SH3GLB1	any_internal	0.21203	0.14331	1	0	0.50859
chr1	87223254	87223268	IRF8_MA0652.1	4.4495	-	chr1	87223188	87223412	cc_2	gene	87170258	87213867	+	end	9433	Downstream	NA	ENSG00000097033.10	SH3GLB1	distal_enhancer	0.02571	0.02606	0	0	-0.01118
chr1	87306559	87306573	IRF8_MA0652.1	2.82176	+	chr1	87306528	87307014	other	gene	87328131	87380107	-	end	21360	Downstream	NA	ENSG00000183291.11	SEP15	distal_enhancer	0.01249	0.0141	0	0	-0.07132
chr1	87332185	87332199	IRF8_MA0652.1	12.65791	-	chr1	87332012	87332552	cc_2	gene	87328131	87380107	-	end	4151	PeakInsideFeature	NA	ENSG00000183291.11	SEP15	any_internal	0.02542	0.02036	0	0	0.17331
chr1	87419002	87419016	IRF8_MA0652.1	8.17625	-	chr1	87418792	87419346	cc_2	gene	87409367	87410425	-	start	8644	Upstream	NA	ENSG00000224198.1	RP4-604K5.2	any_promoter	0.02446	0.01447	0	0	0.37405
chr1	87510424	87510438	IRF8_MA0652.1	2.15861	-	chr1	87510367	87510886	cc_2	gene	87510617	87511554	-	start	928	OverlapEnd	NA	ENSG00000235251.2	RP11-384B12.2	any_promoter	0.02658	0.02173	0	0	0.16126
chr1	87511877	87511891	IRF8_MA0652.1	5.79436	+	chr1	87511756	87512025	other	gene	87511557	87512383	+	start	333	PeakInsideFeature	NA	ENSG00000225568.1	RP11-384B12.3	any_promoter	0.04311	0.03817	0	0	0.11901
chr1	87598563	87598577	IRF8_MA0652.1	2.66129	-	chr1	87597410	87598586	cc_2,other	gene	87595447	87634881	+	start	2551	PeakInsideFeature	NA	ENSG00000267272.1	RP5-1052I5.1	any_internal	0.02744	0.02917	0	0	-0.05246
chr1	87642131	87642145	IRF8_MA0652.1	2.08732	-	chr1	87641745	87642372	cc_2	gene	87458691	87634884	+	end	7174	Downstream	NA	ENSG00000267561.1	RP5-1052I5.2	distal_enhancer	0.03393	0.02378	0	0	0.30534
chr1	87684953	87684967	IRF8_MA0652.1	6.1981	+	chr1	87684937	87685663	cc_2	NA	NA	NA	NA	NA	NA	NA	NA	NA	NA	NA	0.02005	0.0155	0	0	0.17737
chr1	87692077	87692091	IRF8_MA0652.1	3.23306	+	chr1	87691560	87692552	cc_2,other	NA	NA	NA	NA	NA	NA	NA	NA	NA	NA	NA	0.52446	0.70523	1	1	-0.41409
chr1	87777226	87777240	IRF8_MA0652.1	4.07863	-	chr1	87776814	87777254	other	gene	87794150	87814606	+	start	17116	Upstream	NA	ENSG00000143013.8	LMO4	distal_enhancer	0.02619	0.01819	0	0	0.27917
chr1	87795069	87795083	IRF8_MA0652.1	2.74553	+	chr1	87793721	87795623	cc_2,other	gene	87794150	87814606	+	start	522	OverlapStart	NA	ENSG00000143013.8	LMO4	any_promoter	0.27599	0.21613	1	1	0.32686
chr1	87916490	87916504	IRF8_MA0652.1	5.22825	-	chr1	87916420	87917211	cc_2	gene	87918922	87919056	-	end	2107	Downstream	NA	ENSG00000199318.1	RNA5SP52	distal_enhancer	0.02751	0.02617	0	0	0.04192
chr1	87957271	87957285	IRF8_MA0652.1	6.09759	+	chr1	87957144	87957444	cc_2	gene	87918922	87919056	-	start	38238	Upstream	NA	ENSG00000199318.1	RNA5SP52	distal_enhancer	0.03607	0.0131	0	0	0.77346
chr1	88053513	88053527	IRF8_MA0652.1	8.07568	+	chr1	88053270	88053635	cc_2	NA	NA	NA	NA	NA	NA	NA	NA	NA	NA	NA	0.01848	0.01092	0	0	0.3223
chr1	88149961	88149975	IRF8_MA0652.1	4.92019	-	chr1	88149344	88150690	cc_2,other	NA	NA	NA	NA	NA	NA	NA	NA	NA	NA	NA	0.05322	0.04682	0	0	0.13333
chr1	88178022	88178036	IRF8_MA0652.1	3.58335	+	chr1	88177911	88178438	cc_2,other	NA	NA	NA	NA	NA	NA	NA	NA	NA	NA	NA	0.04904	0.02313	0	0	0.68789
chr1	88261533	88261547	IRF8_MA0652.1	2.71087	+	chr1	88260654	88262612	cc_2,other	NA	NA	NA	NA	NA	NA	NA	NA	NA	NA	NA	0.02668	0.04007	0	0	-0.36886
chr1	88292531	88292545	IRF8_MA0652.1	3.78054	+	chr1	88291899	88292948	cc_2,other	NA	NA	NA	NA	NA	NA	NA	NA	NA	NA	NA	0.17293	0.08701	1	0	0.85467
chr1	88330566	88330580	IRF8_MA0652.1	7.00159	-	chr1	88330259	88330664	cc_2	gene	88365591	88371397	-	end	35130	Downstream	NA	ENSG00000224235.1	RP5-1027O11.1	distal_enhancer	0.04994	0.03062	0	0	0.47214
chr1	88335519	88335533	IRF8_MA0652.1	3.06464	-	chr1	88335044	88336011	cc_2,other	gene	88365591	88371397	-	end	30064	Downstream	NA	ENSG00000224235.1	RP5-1027O11.1	distal_enhancer	0.15947	0.05844	1	0	1.20157
chr1	88452569	88452583	IRF8_MA0652.1	11.03861	+	chr1	88451918	88452749	cc_2,other	NA	NA	NA	NA	NA	NA	NA	NA	NA	NA	NA	0.00793	0.00939	0	0	-0.0754
chr1	88511138	88511152	IRF8_MA0652.1	4.62893	+	chr1	88510973	88511291	cc_2	NA	NA	NA	NA	NA	NA	NA	NA	NA	NA	NA	0.02503	0.0228	0	0	0.0745
chr1	88607560	88607574	IRF8_MA0652.1	9.57502	+	chr1	88607236	88607722	cc_2,other	NA	NA	NA	NA	NA	NA	NA	NA	NA	NA	NA	0.08934	0.0826	0	0	0.09242
chr1	88657777	88657791	IRF8_MA0652.1	3.18821	+	chr1	88657525	88657961	cc_2	NA	NA	NA	NA	NA	NA	NA	NA	NA	NA	NA	0.0565	0.02846	0	0	0.6666
chr1	88865609	88865623	IRF8_MA0652.1	2.42588	-	chr1	88865513	88865769	cc_2	NA	NA	NA	NA	NA	NA	NA	NA	NA	NA	NA	0.02741	0.01816	0	0	0.31852
chr1	88867119	88867133	IRF8_MA0652.1	6.25342	+	chr1	88866842	88867359	cc_2	NA	NA	NA	NA	NA	NA	NA	NA	NA	NA	NA	0.02682	0.00957	0	0	0.67617
chr1	88888570	88888584	IRF8_MA0652.1	4.10198	+	chr1	88888386	88889158	other	NA	NA	NA	NA	NA	NA	NA	NA	NA	NA	NA	0.01833	0.02298	0	0	-0.16817
chr1	89126943	89126957	IRF8_MA0652.1	3.04362	+	chr1	89126863	89127155	cc_2	gene	89003195	89150887	-	start	23878	PeakInsideFeature	NA	ENSG00000237505.2	RP11-76N22.2	any_internal	0.03816	0.02065	0	0	0.52457
chr1	89151028	89151042	IRF8_MA0652.1	3.31273	-	chr1	89149004	89151111	cc_2,other	gene	89149904	89301938	+	start	153	OverlapStart	NA	ENSG00000065243.14	PKN2	any_promoter	0.10442	0.07041	0	0	0.46382
chr1	89334296	89334310	IRF8_MA0652.1	5.0548	+	chr1	89333502	89334576	cc_2,other	gene	89318614	89357627	-	center	4081	PeakInsideFeature	NA	ENSG00000137947.7	GTF2B	any_internal	0.01659	0.01181	0	0	0.20632
chr1	89356713	89356727	IRF8_MA0652.1	4.26356	+	chr1	89356346	89358776	cc_2,other	gene	89318614	89357627	-	start	66	OverlapStart	NA	ENSG00000137947.7	GTF2B	any_promoter	0.06618	0.06865	0	0	-0.04111
chr1	89358420	89358434	IRF8_MA0652.1	5.37999	-	chr1	89356346	89358776	cc_2,other	gene	89318614	89357627	-	start	66	OverlapStart	NA	ENSG00000137947.7	GTF2B	any_promoter	0.07363	0.09314	0	0	-0.27499
chr1	89412574	89412588	IRF8_MA0652.1	5.04405	-	chr1	89412480	89413819	cc_2,other	gene	89401455	89458636	-	end	11694	PeakInsideFeature	NA	ENSG00000137944.12	CCBL2	any_internal	0.02688	0.01758	0	0	0.32458
chr1	89449766	89449780	IRF8_MA0652.1	5.18399	+	chr1	89449350	89450388	cc_2,other	gene	89445138	89458643	-	center	2021	PeakInsideFeature	NA	ENSG00000213516.5	RBMXL1	any_internal	0.22298	0.14343	1	0	0.57425
chr1	89451054	89451068	IRF8_MA0652.1	3.45875	-	chr1	89450807	89451205	cc_2,other	gene	89445138	89458643	-	center	884	PeakInsideFeature	NA	ENSG00000213516.5	RBMXL1	any_internal	0.02719	0.03693	0	0	-0.27452
chr1	89487868	89487882	IRF8_MA0652.1	3.85713	-	chr1	89487093	89489043	cc_2,other	gene	89472348	89488577	-	start	509	OverlapStart	NA	ENSG00000117226.7	GBP3	any_promoter	0.15162	0.13695	0	0	0.12948
chr1	89488535	89488549	IRF8_MA0652.1	11.77174	+	chr1	89487093	89489043	cc_2,other	gene	89472348	89488577	-	start	509	OverlapStart	NA	ENSG00000117226.7	GBP3	any_promoter	0.2998	0.22723	1	1	0.37227
chr1	89503061	89503075	IRF8_MA0652.1	2.71146	+	chr1	89502902	89503212	cc_2	gene	89472348	89488577	-	start	14480	Upstream	NA	ENSG00000117226.7	GBP3	distal_enhancer	0.06117	0.01914	0	0	1.06621
chr1	89507011	89507025	IRF8_MA0652.1	5.79103	+	chr1	89506741	89507288	cc_2	gene	89518001	89531043	-	end	10987	Downstream	NA	ENSG00000117228.9	GBP1	distal_enhancer	0.07347	0.0227	0	0	1.14362
chr1	89507148	89507162	IRF8_MA0652.1	3.67152	+	chr1	89506741	89507288	cc_2	gene	89518001	89531043	-	end	10987	Downstream	NA	ENSG00000117228.9	GBP1	distal_enhancer	0.07299	0.02179	0	0	1.16775
chr1	89530336	89530350	IRF8_MA0652.1	5.24132	-	chr1	89529482	89531547	cc_2,other	gene	89518001	89531043	-	start	529	OverlapStart	NA	ENSG00000117228.9	GBP1	any_promoter	0.0926	0.05151	0	0	0.66033
chr1	89531006	89531020	IRF8_MA0652.1	11.77174	+	chr1	89529482	89531547	cc_2,other	gene	89518001	89531043	-	start	529	OverlapStart	NA	ENSG00000117228.9	GBP1	any_promoter	0.47819	0.26575	1	1	0.80349
chr1	89535801	89535815	IRF8_MA0652.1	8.51754	+	chr1	89535706	89536518	cc_2,other	gene	89518001	89531043	-	start	5069	Upstream	NA	ENSG00000117228.9	GBP1	any_promoter	0.13007	0.06092	0	0	0.89701
chr1	89546807	89546821	IRF8_MA0652.1	6.66573	+	chr1	89546482	89547241	cc_2,other	gene	89518001	89531043	-	start	15818	Upstream	NA	ENSG00000117228.9	GBP1	distal_enhancer	0.11669	0.05275	0	0	0.91661
chr1	89594674	89594688	IRF8_MA0652.1	9.4807	+	chr1	89594537	89595128	cc_2,other	gene	89571814	89616139	-	center	856	PeakInsideFeature	NA	ENSG00000162645.8	GBP2	any_internal	0.30516	0.22399	1	1	0.41539
chr1	89642779	89642793	IRF8_MA0652.1	4.03449	+	chr1	89642616	89642845	cc_2	gene	89597433	89641723	-	start	1007	Upstream	NA	ENSG00000213512.1	GBP7	any_promoter	0.02792	0.01349	0	0	0.52639
chr1	89664562	89664576	IRF8_MA0652.1	3.78081	+	chr1	89663550	89665932	cc_2,other	gene	89646830	89664615	-	start	126	OverlapStart	NA	ENSG00000162654.8	GBP4	any_promoter	0.50432	0.23877	1	1	1.02081
chr1	89664617	89664631	IRF8_MA0652.1	3.11569	+	chr1	89663550	89665932	cc_2,other	gene	89646830	89664615	-	start	126	OverlapStart	NA	ENSG00000162654.8	GBP4	any_promoter	0.60251	0.26147	1	1	1.14714
chr1	89664907	89664921	IRF8_MA0652.1	3.4276	-	chr1	89663550	89665932	cc_2,other	gene	89646830	89664615	-	start	126	OverlapStart	NA	ENSG00000162654.8	GBP4	any_promoter	0.01901	0.01347	0	0	0.22546
chr1	89665067	89665081	IRF8_MA0652.1	2.09373	+	chr1	89663550	89665932	cc_2,other	gene	89646830	89664615	-	start	126	OverlapStart	NA	ENSG00000162654.8	GBP4	any_promoter	0.09289	0.03677	0	0	1.00088
chr1	89665394	89665408	IRF8_MA0652.1	6.26332	+	chr1	89663550	89665932	cc_2,other	gene	89646830	89664615	-	start	126	OverlapStart	NA	ENSG00000162654.8	GBP4	any_promoter	0.08026	0.03445	0	0	0.88953
chr1	89667018	89667032	IRF8_MA0652.1	3.05191	-	chr1	89666395	89667297	cc_2,other	gene	89646830	89664615	-	start	2231	Upstream	NA	ENSG00000162654.8	GBP4	any_promoter	0.20992	0.08643	1	0	1.11649
chr1	89744981	89744995	IRF8_MA0652.1	5.63766	+	chr1	89744554	89745380	cc_2,other	gene	89724632	89738544	-	start	6423	Upstream	NA	ENSG00000154451.10	GBP5	any_promoter	0.36753	0.09052	1	0	1.81674
chr1	89752760	89752774	IRF8_MA0652.1	10.80858	-	chr1	89751206	89753438	cc_2,other	gene	89755358	89756020	-	end	3036	Downstream	NA	ENSG00000238081.1	RP4-620F22.3	distal_enhancer	0.32832	0.11797	1	0	1.34061
chr1	89753293	89753307	IRF8_MA0652.1	2.09239	-	chr1	89751206	89753438	cc_2,other	gene	89755358	89756020	-	end	3036	Downstream	NA	ENSG00000238081.1	RP4-620F22.3	distal_enhancer	0.07275	0.02714	0	0	0.98734
chr1	89765654	89765668	IRF8_MA0652.1	6.20066	+	chr1	89765183	89766199	cc_2,other	gene	89755358	89756020	-	start	9671	Upstream	NA	ENSG00000238081.1	RP4-620F22.3	any_promoter	0.03203	0.04186	0	0	-0.25287
chr1	89776397	89776411	IRF8_MA0652.1	10.80858	-	chr1	89775635	89776969	cc_2,other	gene	89790204	89800563	+	start	13902	Upstream	NA	ENSG00000233235.1	RP5-908D6.1	distal_enhancer	0.2598	0.13695	1	0	0.837
chr1	89824071	89824085	IRF8_MA0652.1	6.69803	+	chr1	89823560	89824530	cc_2,other	gene	89829616	89852020	+	start	5571	Upstream	NA	ENSG00000183347.13	GBP6	any_promoter	0.33903	0.27923	1	1	0.26343
chr1	89828982	89828996	IRF8_MA0652.1	11.33007	-	chr1	89828643	89829850	cc_2	gene	89829616	89852020	+	start	370	OverlapStart	NA	ENSG00000183347.13	GBP6	any_promoter	0.08291	0.03104	0	0	1.02203
chr1	89829734	89829748	IRF8_MA0652.1	2.74301	-	chr1	89828643	89829850	cc_2	gene	89829616	89852020	+	start	370	OverlapStart	NA	ENSG00000183347.13	GBP6	any_promoter	0.02766	0.02041	0	0	0.24204
chr1	89873139	89873153	IRF8_MA0652.1	11.77174	-	chr1	89872783	89874655	cc_2,other	gene	89873237	89891802	+	start	482	OverlapStart	NA	ENSG00000225492.2	GBP1P1	any_promoter	0.19072	0.14434	1	0	0.36004
chr1	89873813	89873827	IRF8_MA0652.1	5.24132	+	chr1	89872783	89874655	cc_2,other	gene	89873237	89891802	+	start	482	OverlapStart	NA	ENSG00000225492.2	GBP1P1	any_promoter	0.03632	0.032	0	0	0.11669
chr1	90040873	90040887	IRF8_MA0652.1	2.28733	-	chr1	90040264	90041024	cc_2	gene	89990394	90063423	+	center	13736	PeakInsideFeature	NA	ENSG00000197147.8	LRRC8B	any_internal	0.02946	0.01954	0	0	0.3283
chr1	90086354	90086368	IRF8_MA0652.1	5.81511	+	chr1	90086252	90086656	cc_2	gene	90095283	90141945	+	start	8829	Upstream	NA	ENSG00000230735.1	RP11-413E1.4	any_promoter	0.05399	0.02275	0	0	0.80178
chr1	90118668	90118682	IRF8_MA0652.1	3.32651	-	chr1	90118386	90118701	cc_2	gene	90095283	90141945	+	center	71	PeakInsideFeature	NA	ENSG00000230735.1	RP11-413E1.4	any_internal	0.0451	0.04304	0	0	0.04692
chr1	90194124	90194138	IRF8_MA0652.1	5.01143	-	chr1	90193845	90194586	cc_2,other	gene	90098630	90235462	+	center	27169	PeakInsideFeature	NA	ENSG00000171488.10	LRRC8C	any_internal	0.09664	0.07322	0	0	0.3256
chr1	90221390	90221404	IRF8_MA0652.1	2.74049	+	chr1	90221244	90221478	cc_2	gene	90098630	90235462	+	end	14101	PeakInsideFeature	NA	ENSG00000171488.10	LRRC8C	any_internal	0.09373	0.03401	0	0	1.0845
chr1	90227952	90227966	IRF8_MA0652.1	3.29635	-	chr1	90227028	90229586	cc_2,other	gene	90098630	90235462	+	end	7155	PeakInsideFeature	NA	ENSG00000171488.10	LRRC8C	any_internal	0.07205	0.08444	0	0	-0.18353
chr1	90270582	90270596	IRF8_MA0652.1	3.72014	-	chr1	90270078	90270640	cc_2,other	gene	90098698	90398809	+	center	21606	PeakInsideFeature	NA	ENSG00000271949.1	RP11-302M6.4	any_internal	0.03523	0.02956	0	0	0.15845
chr1	90281337	90281351	IRF8_MA0652.1	8.95981	-	chr1	90280880	90281722	cc_2,other	gene	90286572	90402170	+	start	5271	Upstream	NA	ENSG00000171492.10	LRRC8D	any_promoter	0.17911	0.07561	1	0	1.064
chr1	90287065	90287079	IRF8_MA0652.1	2.07891	-	chr1	90286007	90287976	cc_2,other	gene	90286572	90402170	+	start	419	OverlapStart	NA	ENSG00000171492.10	LRRC8D	any_promoter	0.29017	0.1685	1	1	0.72066
chr1	90298271	90298285	IRF8_MA0652.1	3.18821	+	chr1	90298139	90298614	cc_2	gene	90286572	90402170	+	start	11804	PeakInsideFeature	NA	ENSG00000171492.10	LRRC8D	any_internal	0.04539	0.05315	0	0	-0.16349
chr1	90302322	90302336	IRF8_MA0652.1	5.11078	+	chr1	90302150	90303116	cc_2,other	gene	90286572	90402170	+	start	16061	PeakInsideFeature	NA	ENSG00000171492.10	LRRC8D	any_internal	0.03808	0.0434	0	0	-0.12796
chr1	90309900	90309914	IRF8_MA0652.1	4.62152	-	chr1	90308164	90310060	cc_2,other	gene	90286572	90402170	+	start	22540	PeakInsideFeature	NA	ENSG00000171492.10	LRRC8D	any_internal	0.05163	0.03102	0	0	0.49542
chr1	90321319	90321333	IRF8_MA0652.1	6.32543	+	chr1	90320283	90321907	cc_2,other	gene	90286572	90402170	+	center	23276	PeakInsideFeature	NA	ENSG00000171492.10	LRRC8D	any_internal	0.02367	0.01115	0	0	0.49715
chr1	90440651	90440665	IRF8_MA0652.1	4.92019	+	chr1	90440640	90441745	cc_2	gene	90453271	90453503	-	end	12079	Downstream	NA	ENSG00000252797.1	RN7SKP272	distal_enhancer	0.02557	0.01955	0	0	0.20793
chr1	90441025	90441039	IRF8_MA0652.1	2.77256	+	chr1	90440640	90441745	cc_2	gene	90453271	90453503	-	end	12079	Downstream	NA	ENSG00000252797.1	RN7SKP272	distal_enhancer	0.01777	0.01195	0	0	0.24653
chr1	90461195	90461209	IRF8_MA0652.1	2.14443	-	chr1	90460194	90461585	cc_2,other	gene	90460670	90501090	+	start	219	OverlapStart	NA	ENSG00000162664.12	ZNF326	any_promoter	0.34894	0.24504	1	1	0.47828
chr1	90621806	90621820	IRF8_MA0652.1	3.03782	+	chr1	90621317	90621861	cc_2	NA	NA	NA	NA	NA	NA	NA	NA	NA	NA	NA	0.02746	0.01753	0	0	0.34455
chr1	90640539	90640553	IRF8_MA0652.1	2.24315	-	chr1	90639472	90640628	cc_2,other	NA	NA	NA	NA	NA	NA	NA	NA	NA	NA	NA	0.03273	0.02581	0	0	0.20598
chr1	90667272	90667286	IRF8_MA0652.1	6.24822	-	chr1	90666147	90667343	cc_2,other	NA	NA	NA	NA	NA	NA	NA	NA	NA	NA	NA	0.04879	0.04672	0	0	0.04455
chr1	91179342	91179356	IRF8_MA0652.1	2.62269	-	chr1	91179330	91179814	cc_2,other	gene	91177095	91182794	-	center	372	PeakInsideFeature	NA	ENSG00000143032.7	BARHL2	any_internal	0.02409	0.02918	0	0	-0.16009
chr1	91188978	91188992	IRF8_MA0652.1	4.41572	+	chr1	91188811	91189407	cc_2	gene	91177095	91182794	-	start	6315	Upstream	NA	ENSG00000143032.7	BARHL2	any_promoter	0.04852	0.02839	0	0	0.50819
chr1	91286992	91287006	IRF8_MA0652.1	8.21985	+	chr1	91286856	91287397	cc_2,other	gene	91248542	91317207	-	center	4252	PeakInsideFeature	NA	ENSG00000233593.2	RP4-665J23.1	any_internal	0.02345	0.01235	0	0	0.43394
chr1	91301762	91301776	IRF8_MA0652.1	5.14651	-	chr1	91301645	91301895	cc_2,other	gene	91248542	91317207	-	start	15437	PeakInsideFeature	NA	ENSG00000233593.2	RP4-665J23.1	any_internal	0.03932	0.03766	0	0	0.04146
chr1	91305026	91305040	IRF8_MA0652.1	2.13315	+	chr1	91304609	91305248	cc_2,other	gene	91248542	91317207	-	start	12279	PeakInsideFeature	NA	ENSG00000233593.2	RP4-665J23.1	any_internal	0.02952	0.05807	0	0	-0.66451
chr1	91305075	91305089	IRF8_MA0652.1	2.5623	+	chr1	91304609	91305248	cc_2,other	gene	91248542	91317207	-	start	12279	PeakInsideFeature	NA	ENSG00000233593.2	RP4-665J23.1	any_internal	0.0349	0.06069	0	0	-0.56169
chr1	91316333	91316347	IRF8_MA0652.1	3.536	+	chr1	91316097	91317807	cc_2,other	gene	91248542	91317207	-	start	255	OverlapStart	NA	ENSG00000233593.2	RP4-665J23.1	any_promoter	0.0995	0.08937	0	0	0.1286
chr1	91316504	91316518	IRF8_MA0652.1	4.08691	+	chr1	91316097	91317807	cc_2,other	gene	91248542	91317207	-	start	255	OverlapStart	NA	ENSG00000233593.2	RP4-665J23.1	any_promoter	0.11713	0.1295	0	0	-0.12523
chr1	91333633	91333647	IRF8_MA0652.1	5.74442	+	chr1	91333443	91333751	cc_2	gene	91326106	91328477	-	start	5120	Upstream	NA	ENSG00000272094.1	RP4-665J23.4	any_promoter	0.01579	0.01225	0	0	0.15351
chr1	91385087	91385101	IRF8_MA0652.1	2.87938	-	chr1	91384762	91385853	cc_2,other	gene	91380858	91487829	-	end	4449	PeakInsideFeature	NA	ENSG00000122482.16	ZNF644	any_internal	0.02951	0.03549	0	0	-0.1668
chr1	91425406	91425420	IRF8_MA0652.1	4.26339	-	chr1	91425158	91425525	cc_2,other	gene	91380858	91487829	-	center	9002	PeakInsideFeature	NA	ENSG00000122482.16	ZNF644	any_internal	0.04311	0.03165	0	0	0.29279
chr1	91430106	91430120	IRF8_MA0652.1	5.17907	-	chr1	91430054	91430372	cc_2,other	gene	91380858	91487829	-	center	4130	PeakInsideFeature	NA	ENSG00000122482.16	ZNF644	any_internal	0.07409	0.06774	0	0	0.10161
chr1	91434983	91434997	IRF8_MA0652.1	10.73773	-	chr1	91434711	91435059	cc_2	gene	91380858	91487829	-	center	542	PeakInsideFeature	NA	ENSG00000122482.16	ZNF644	any_internal	0.04569	0.02999	0	0	0.39906
chr1	91456034	91456048	IRF8_MA0652.1	4.49956	+	chr1	91455427	91456418	cc_2,other	gene	91380858	91487829	-	center	21579	PeakInsideFeature	NA	ENSG00000122482.16	ZNF644	any_internal	0.025	0.02147	0	0	0.11985
chr1	91520576	91520590	IRF8_MA0652.1	4.22396	+	chr1	91520149	91520987	cc_2,other	gene	91489475	91490361	+	end	30207	Downstream	NA	ENSG00000232393.1	RPL5P6	distal_enhancer	0.06406	0.03458	0	0	0.62978
chr1	91630766	91630780	IRF8_MA0652.1	2.69424	-	chr1	91630513	91631173	cc_2,other	NA	NA	NA	NA	NA	NA	NA	NA	NA	NA	NA	0.07754	0.05718	0	0	0.34059
chr1	91759464	91759478	IRF8_MA0652.1	2.32726	+	chr1	91759277	91759661	cc_2	gene	91726322	91870426	-	end	33147	PeakInsideFeature	NA	ENSG00000162669.11	HFM1	any_internal	0.02209	0.02608	0	0	-0.13283
chr1	91989088	91989102	IRF8_MA0652.1	6.26602	+	chr1	91988872	91989772	cc_2,other	gene	91966407	91991321	+	end	1999	PeakInsideFeature	NA	ENSG00000097046.8	CDC7	any_internal	0.10778	0.07008	0	0	0.5078
chr1	91995281	91995295	IRF8_MA0652.1	4.26356	-	chr1	91995271	91996336	cc_2,other	gene	92000222	92001150	-	end	4419	Downstream	NA	ENSG00000241318.3	RP11-47K11.2	distal_enhancer	0.02024	0.01888	0	0	0.05052
chr1	92037728	92037742	IRF8_MA0652.1	4.26339	+	chr1	92037366	92038021	cc_2,other	gene	92065727	92065878	+	start	28034	Upstream	NA	ENSG00000229067.1	RP11-91I11.1	distal_enhancer	0.14904	0.06654	0	0	0.97181
chr1	92052152	92052166	IRF8_MA0652.1	2.58767	+	chr1	92051099	92052167	cc_2,other	gene	92065727	92065878	+	start	14094	Upstream	NA	ENSG00000229067.1	RP11-91I11.1	distal_enhancer	0.01115	0.01851	0	0	-0.3125
chr1	92074759	92074773	IRF8_MA0652.1	2.70592	-	chr1	92074382	92075927	cc_2,other	gene	92065727	92065878	+	end	9276	Downstream	NA	ENSG00000229067.1	RP11-91I11.1	distal_enhancer	0.03123	0.02463	0	0	0.20201
chr1	92075200	92075214	IRF8_MA0652.1	8.09651	+	chr1	92074382	92075927	cc_2,other	gene	92065727	92065878	+	end	9276	Downstream	NA	ENSG00000229067.1	RP11-91I11.1	distal_enhancer	0.0348	0.01802	0	0	0.5359
chr1	92075264	92075278	IRF8_MA0652.1	2.75557	+	chr1	92074382	92075927	cc_2,other	gene	92065727	92065878	+	end	9276	Downstream	NA	ENSG00000229067.1	RP11-91I11.1	distal_enhancer	0.04146	0.0193	0	0	0.65478
chr1	92119391	92119405	IRF8_MA0652.1	2.15868	+	chr1	92118873	92119405	cc_2	gene	92100567	92109639	+	end	9500	Downstream	NA	ENSG00000203914.3	HSP90B3P	distal_enhancer	0.03154	0.02021	0	0	0.3639
chr1	92130523	92130537	IRF8_MA0652.1	4.43978	+	chr1	92130480	92130761	cc_2,other	gene	92145901	92371892	-	end	15281	Downstream	NA	ENSG00000069702.6	TGFBR3	distal_enhancer	0.01964	0.01859	0	0	0.03946
chr1	92138392	92138406	IRF8_MA0652.1	2.07756	+	chr1	92137925	92138424	cc_2,other	gene	92145901	92371892	-	end	7727	Downstream	NA	ENSG00000069702.6	TGFBR3	distal_enhancer	0.03298	0.02878	0	0	0.12087
chr1	92139416	92139430	IRF8_MA0652.1	2.2727	-	chr1	92138899	92139931	cc_2,other	gene	92145901	92371892	-	end	6486	Downstream	NA	ENSG00000069702.6	TGFBR3	distal_enhancer	0.10546	0.22356	0	1	-0.96107
chr1	92139848	92139862	IRF8_MA0652.1	2.64437	+	chr1	92138899	92139931	cc_2,other	gene	92145901	92371892	-	end	6486	Downstream	NA	ENSG00000069702.6	TGFBR3	distal_enhancer	0.05007	0.06301	0	0	-0.24682
chr1	92155121	92155135	IRF8_MA0652.1	3.13338	+	chr1	92154904	92155386	other	gene	92145901	92371892	-	end	9244	PeakInsideFeature	NA	ENSG00000069702.6	TGFBR3	any_internal	0.01035	0.01702	0	0	-0.2929
chr1	92163153	92163167	IRF8_MA0652.1	4.1389	-	chr1	92162818	92163681	cc_2,other	gene	92145901	92371892	-	end	17348	PeakInsideFeature	NA	ENSG00000069702.6	TGFBR3	any_internal	0.24796	0.0634	1	0	1.69251
chr1	92163552	92163566	IRF8_MA0652.1	2.2693	+	chr1	92162818	92163681	cc_2,other	gene	92145901	92371892	-	end	17348	PeakInsideFeature	NA	ENSG00000069702.6	TGFBR3	any_internal	0.0283	0.016	0	0	0.43149
chr1	92176044	92176058	IRF8_MA0652.1	7.78926	-	chr1	92175661	92176365	cc_2,other	gene	92145901	92371892	-	end	30112	PeakInsideFeature	NA	ENSG00000069702.6	TGFBR3	any_internal	0.10877	0.12413	0	0	-0.16344
chr1	92191359	92191373	IRF8_MA0652.1	2.52723	-	chr1	92191178	92192324	cc_2,other	gene	92145901	92371892	-	end	45850	PeakInsideFeature	NA	ENSG00000069702.6	TGFBR3	any_internal	0.02772	0.04485	0	0	-0.44833
chr1	92202806	92202820	IRF8_MA0652.1	2.56225	-	chr1	92201692	92203117	cc_2,other	gene	92145901	92371892	-	center	56492	PeakInsideFeature	NA	ENSG00000069702.6	TGFBR3	any_internal	0.21151	0.30481	1	1	-0.48981
chr1	92219894	92219908	IRF8_MA0652.1	2.56235	-	chr1	92219463	92220210	cc_2	gene	92145901	92371892	-	center	39060	PeakInsideFeature	NA	ENSG00000069702.6	TGFBR3	any_internal	0.05398	0.0339	0	0	0.46213
chr1	92293001	92293015	IRF8_MA0652.1	4.67635	-	chr1	92292618	92294718	cc_2,other	gene	92145901	92371892	-	center	34772	PeakInsideFeature	NA	ENSG00000069702.6	TGFBR3	any_internal	0.02462	0.03855	0	0	-0.39759
chr1	92311520	92311534	IRF8_MA0652.1	2.33124	+	chr1	92310466	92312077	cc_2,other	gene	92145901	92371892	-	center	52375	PeakInsideFeature	NA	ENSG00000069702.6	TGFBR3	any_internal	0.01708	0.02754	0	0	-0.36476
chr1	92316925	92316939	IRF8_MA0652.1	4.92019	+	chr1	92316158	92317628	cc_2,other	gene	92145901	92371892	-	start	54999	PeakInsideFeature	NA	ENSG00000069702.6	TGFBR3	any_internal	0.09165	0.23167	0	1	-1.17774
chr1	92482717	92482731	IRF8_MA0652.1	2.83162	-	chr1	92482236	92482914	cc_2	gene	92414927	92479983	+	end	2592	Downstream	NA	ENSG00000137948.14	BRDT	distal_enhancer	0.05297	0.02896	0	0	0.58276
chr1	92589671	92589685	IRF8_MA0652.1	4.07938	-	chr1	92589495	92589850	cc_2	gene	92590857	92592019	+	start	1185	Upstream	NA	ENSG00000233401.1	PRKAR1AP	any_promoter	0.03179	0.01495	0	0	0.5772
chr1	92799372	92799386	IRF8_MA0652.1	2.22046	-	chr1	92799211	92799728	cc_2	gene	92764521	92867613	+	center	16598	PeakInsideFeature	NA	ENSG00000122484.8	RPAP2	any_internal	0.02971	0.01032	0	0	0.72687
chr1	92876237	92876251	IRF8_MA0652.1	3.36012	+	chr1	92875470	92876801	cc_2,other	gene	92867947	92868242	-	start	7893	Upstream	NA	ENSG00000242764.2	RN7SL824P	any_promoter	0.0322	0.015	0	0	0.58663
chr1	92927191	92927205	IRF8_MA0652.1	4.44639	-	chr1	92926983	92927682	cc_2,other	gene	92940318	92952433	-	end	12986	Downstream	NA	ENSG00000162676.7	GFI1	distal_enhancer	0.0305	0.02058	0	0	0.32062
chr1	92927331	92927345	IRF8_MA0652.1	3.60319	+	chr1	92926983	92927682	cc_2,other	gene	92940318	92952433	-	end	12986	Downstream	NA	ENSG00000162676.7	GFI1	distal_enhancer	0.03783	0.01934	0	0	0.56438
chr1	92927536	92927550	IRF8_MA0652.1	3.48323	+	chr1	92926983	92927682	cc_2,other	gene	92940318	92952433	-	end	12986	Downstream	NA	ENSG00000162676.7	GFI1	distal_enhancer	0.14893	0.04894	0	0	1.30198
chr1	92967914	92967928	IRF8_MA0652.1	5.81521	+	chr1	92967780	92968260	cc_2	gene	92974252	93257961	-	end	6232	Downstream	NA	ENSG00000067208.10	EVI5	distal_enhancer	0.05515	0.01504	0	0	1.11681
chr1	93004406	93004420	IRF8_MA0652.1	2.56486	+	chr1	93003524	93004665	cc_2,other	gene	92974252	93257961	-	end	29842	PeakInsideFeature	NA	ENSG00000067208.10	EVI5	any_internal	0.07524	0.03216	0	0	0.87771
chr1	93049329	93049343	IRF8_MA0652.1	5.05593	+	chr1	93049284	93050971	cc_2,other	gene	93046032	93046378	-	start	3749	Upstream	NA	ENSG00000223787.2	RP4-593M8.1	any_promoter	0.02325	0.00593	0	0	0.75446
chr1	93175423	93175437	IRF8_MA0652.1	2.78872	-	chr1	93175389	93176338	cc_2,other	gene	93166375	93166491	-	start	9372	Upstream	NA	ENSG00000201317.1	RNU4-59P	any_promoter	0.03129	0.03741	0	0	-0.16481
chr1	93193914	93193928	IRF8_MA0652.1	2.52112	-	chr1	93193907	93194514	cc_2	gene	93197556	93198814	+	start	3346	Upstream	NA	ENSG00000225505.1	RP11-330C7.3	any_promoter	0.02492	0.01769	0	0	0.25768
chr1	93214602	93214616	IRF8_MA0652.1	2.82176	+	chr1	93214593	93214937	cc_2,other	gene	93214731	93214887	-	start	122	FeatureInsidePeak	NA	ENSG00000234202.2	RP11-330C7.4	any_promoter	0.01868	0.02207	0	0	-0.1234
chr1	93297376	93297390	IRF8_MA0652.1	3.23922	+	chr1	93296949	93298525	cc_2,other	gene	93297581	93307481	+	start	156	OverlapStart	NA	ENSG00000122406.8	RPL5	any_promoter	0.60237	0.54476	1	1	0.1403
chr1	93320194	93320208	IRF8_MA0652.1	6.25853	-	chr1	93319946	93320359	cc_2	gene	93307723	93427057	-	end	12429	PeakInsideFeature	NA	ENSG00000154511.7	FAM69A	any_internal	0.11774	0.04227	0	0	1.15454
chr1	93320232	93320246	IRF8_MA0652.1	3.46776	-	chr1	93319946	93320359	cc_2	gene	93307723	93427057	-	end	12429	PeakInsideFeature	NA	ENSG00000154511.7	FAM69A	any_internal	0.08923	0.03704	0	0	0.94609
chr1	93342785	93342799	IRF8_MA0652.1	3.46786	-	chr1	93342596	93343800	cc_2,other	gene	93307723	93427057	-	center	24192	PeakInsideFeature	NA	ENSG00000154511.7	FAM69A	any_internal	0.01841	0.01091	0	0	0.3201
chr1	93343594	93343608	IRF8_MA0652.1	2.09314	+	chr1	93342596	93343800	cc_2,other	gene	93307723	93427057	-	center	24192	PeakInsideFeature	NA	ENSG00000154511.7	FAM69A	any_internal	0.05783	0.02265	0	0	0.87892
chr1	93368990	93369004	IRF8_MA0652.1	7.47503	-	chr1	93368631	93369113	cc_2	gene	93307723	93427057	-	center	1482	PeakInsideFeature	NA	ENSG00000154511.7	FAM69A	any_internal	0.03973	0.01446	0	0	0.80648
chr1	93388338	93388352	IRF8_MA0652.1	2.5013	+	chr1	93387964	93388500	cc_2	gene	93396252	93399655	+	start	8020	Upstream	NA	ENSG00000229052.2	RP11-386I23.1	any_promoter	0.02878	0.02056	0	0	0.27061
chr1	93419251	93419265	IRF8_MA0652.1	3.6361	+	chr1	93419017	93419442	cc_2,other	gene	93307723	93427057	-	start	7828	PeakInsideFeature	NA	ENSG00000154511.7	FAM69A	any_internal	0.27553	0.10493	1	0	1.247
chr1	93438920	93438934	IRF8_MA0652.1	5.33949	+	chr1	93438805	93439310	cc_2	gene	93435160	93435267	-	start	3790	Upstream	NA	ENSG00000252121.1	RNU6-970P	any_promoter	0.07028	0.02971	0	0	0.87035
chr1	93471034	93471048	IRF8_MA0652.1	3.78064	+	chr1	93470589	93471147	cc_2	gene	93475813	93475908	+	start	4945	Upstream	NA	ENSG00000252752.1	RNU6-210P	any_promoter	0.02474	0.01055	0	0	0.56138
chr1	93487553	93487567	IRF8_MA0652.1	2.16905	-	chr1	93487050	93487638	cc_2,other	gene	93491808	93492099	+	start	4464	Upstream	NA	ENSG00000222664.1	RN7SKP123	any_promoter	0.03004	0.0263	0	0	0.11377
chr1	93495025	93495039	IRF8_MA0652.1	2.1042	-	chr1	93494749	93495339	cc_2,other	gene	93492966	93493063	-	start	1981	Upstream	NA	ENSG00000251837.1	Y_RNA	any_promoter	0.05715	0.02943	0	0	0.64991
chr1	93499509	93499523	IRF8_MA0652.1	2.80086	-	chr1	93499242	93499710	cc_2,other	gene	93492966	93493063	-	start	6413	Upstream	NA	ENSG00000251837.1	Y_RNA	any_promoter	0.1326	0.04352	0	0	1.27408
chr1	93507735	93507749	IRF8_MA0652.1	6.26332	+	chr1	93507580	93508725	cc_2,other	gene	93492966	93493063	-	start	15089	Upstream	NA	ENSG00000251837.1	Y_RNA	distal_enhancer	0.11538	0.0426	0	0	1.12176
chr1	93508132	93508146	IRF8_MA0652.1	9.44303	-	chr1	93507580	93508725	cc_2,other	gene	93492966	93493063	-	start	15089	Upstream	NA	ENSG00000251837.1	Y_RNA	distal_enhancer	0.39247	0.10478	1	0	1.73072
chr1	93508224	93508238	IRF8_MA0652.1	2.14434	-	chr1	93507580	93508725	cc_2,other	gene	93492966	93493063	-	start	15089	Upstream	NA	ENSG00000251837.1	Y_RNA	distal_enhancer	0.39236	0.09155	1	0	1.89302
chr1	93546281	93546295	IRF8_MA0652.1	3.71319	-	chr1	93544093	93546335	cc_2,other	gene	93544791	93604638	+	start	423	OverlapStart	NA	ENSG00000143033.13	MTF2	any_promoter	0.20588	0.13669	1	0	0.52968
chr1	93577259	93577273	IRF8_MA0652.1	2.8794	+	chr1	93576931	93577690	cc_2,other	gene	93544791	93604638	+	center	2596	PeakInsideFeature	NA	ENSG00000143033.13	MTF2	any_internal	0.03807	0.01913	0	0	0.5783
chr1	93607908	93607922	IRF8_MA0652.1	5.64918	-	chr1	93607818	93608018	cc_2	gene	93544791	93604638	+	end	3280	Downstream	NA	ENSG00000143033.13	MTF2	distal_enhancer	0.04368	0.02206	0	0	0.60688
chr1	93614183	93614197	IRF8_MA0652.1	4.05018	+	chr1	93613863	93614245	cc_2	gene	93615298	93646285	-	end	1244	Downstream	NA	ENSG00000117500.8	TMED5	distal_enhancer	0.04609	0.03458	0	0	0.27941
chr1	93616771	93616785	IRF8_MA0652.1	4.25347	+	chr1	93616500	93616943	cc_2,other	gene	93615298	93646285	-	end	1423	PeakInsideFeature	NA	ENSG00000117500.8	TMED5	any_internal	0.02931	0.05236	0	0	-0.56009
chr1	93685283	93685297	IRF8_MA0652.1	7.00137	+	chr1	93684024	93685480	cc_2,other	gene	93645475	93744287	+	center	10129	PeakInsideFeature	NA	ENSG00000122483.13	CCDC18	any_internal	0.221	0.07107	1	0	1.41111
chr1	93741721	93741735	IRF8_MA0652.1	5.11723	+	chr1	93740614	93741918	cc_2,other	gene	93645475	93744287	+	end	3021	PeakInsideFeature	NA	ENSG00000122483.13	CCDC18	any_internal	0.04045	0.06767	0	0	-0.54172
chr1	93824170	93824184	IRF8_MA0652.1	7.47826	-	chr1	93823749	93824222	cc_2	gene	93811444	93835055	+	center	736	PeakInsideFeature	NA	ENSG00000117505.8	DR1	any_internal	0.04749	0.02149	0	0	0.71167
chr1	93898785	93898799	IRF8_MA0652.1	3.67175	+	chr1	93898752	93900411	cc_2,other	gene	93913687	94020218	+	start	14106	Upstream	NA	ENSG00000137942.12	FNBP1L	distal_enhancer	0.02711	0.02257	0	0	0.14858
chr1	94058568	94058582	IRF8_MA0652.1	5.11177	+	chr1	94056806	94058932	cc_2,other	gene	94057755	94071130	+	start	114	OverlapStart	NA	ENSG00000224093.1	RP5-1033H22.2	any_promoter	0.04745	0.10175	0	0	-0.85895
chr1	94074280	94074294	IRF8_MA0652.1	2.11348	+	chr1	94073093	94074637	cc_2,other	gene	94027346	94312706	-	end	46519	PeakInsideFeature	NA	ENSG00000137936.12	BCAR3	any_internal	0.03047	0.06736	0	0	-0.80032
chr1	94158163	94158177	IRF8_MA0652.1	2.72347	+	chr1	94157873	94160069	cc_2,other	gene	94027346	94312706	-	center	11055	PeakInsideFeature	NA	ENSG00000137936.12	BCAR3	any_internal	0.06099	0.04397	0	0	0.34379
chr1	94159121	94159135	IRF8_MA0652.1	5.7087	-	chr1	94157873	94160069	cc_2,other	gene	94027346	94312706	-	center	11055	PeakInsideFeature	NA	ENSG00000137936.12	BCAR3	any_internal	0.16794	0.12322	1	0	0.39377
chr1	94195444	94195458	IRF8_MA0652.1	2.74508	-	chr1	94194966	94195790	cc_2,other	gene	94027346	94312706	-	center	25352	PeakInsideFeature	NA	ENSG00000137936.12	BCAR3	any_internal	0.01853	0.01256	0	0	0.24792
chr1	94210453	94210467	IRF8_MA0652.1	3.19439	-	chr1	94210011	94210806	cc_2,other	gene	94027346	94312706	-	center	40382	PeakInsideFeature	NA	ENSG00000137936.12	BCAR3	any_internal	0.05239	0.02485	0	0	0.69959
chr1	94215194	94215208	IRF8_MA0652.1	9.54238	+	chr1	94214992	94215308	cc_2	gene	94027346	94312706	-	center	45124	PeakInsideFeature	NA	ENSG00000137936.12	BCAR3	any_internal	0.03357	0.01258	0	0	0.73013
chr1	94245120	94245134	IRF8_MA0652.1	3.80355	+	chr1	94245073	94245718	cc_2,other	gene	94218479	94241000	-	start	4395	Upstream	NA	ENSG00000230439.2	RP11-488P3.1	any_promoter	0.03134	0.04057	0	0	-0.24164
chr1	94270279	94270293	IRF8_MA0652.1	5.05832	+	chr1	94269579	94270447	cc_2,other	gene	94027346	94312706	-	start	42693	PeakInsideFeature	NA	ENSG00000137936.12	BCAR3	any_internal	0.04066	0.04702	0	0	-0.14549
chr1	94270294	94270308	IRF8_MA0652.1	6.32763	+	chr1	94269579	94270447	cc_2,other	gene	94027346	94312706	-	start	42693	PeakInsideFeature	NA	ENSG00000137936.12	BCAR3	any_internal	0.04066	0.04702	0	0	-0.14549
chr1	94313184	94313198	IRF8_MA0652.1	4.14767	-	chr1	94311173	94313840	cc_2,other	gene	94312387	94312467	+	start	119	FeatureInsidePeak	NA	ENSG00000211575.1	MIR760	any_promoter	0.59536	0.49397	1	1	0.26008
chr1	94313504	94313518	IRF8_MA0652.1	2.4006	-	chr1	94311173	94313840	cc_2,other	gene	94312387	94312467	+	start	119	FeatureInsidePeak	NA	ENSG00000211575.1	MIR760	any_promoter	0.28717	0.23209	1	1	0.28584
chr1	94344260	94344274	IRF8_MA0652.1	3.79199	+	chr1	94343734	94345386	cc_2,other	gene	94333372	94345474	-	start	914	PeakInsideFeature	NA	ENSG00000067334.9	DNTTIP2	any_promoter	0.17096	0.14163	1	0	0.24156
chr1	94467300	94467314	IRF8_MA0652.1	2.75523	+	chr1	94466994	94467477	cc_2,other	gene	94458392	94586688	-	end	8843	PeakInsideFeature	NA	ENSG00000198691.7	ABCA4	any_internal	0.01713	0.02884	0	0	-0.40229
chr1	94503656	94503670	IRF8_MA0652.1	2.16653	+	chr1	94503649	94504452	cc_2,other	gene	94458392	94586688	-	center	18490	PeakInsideFeature	NA	ENSG00000198691.7	ABCA4	any_internal	0.01371	0.0206	0	0	-0.27363
chr1	94558290	94558304	IRF8_MA0652.1	6.74134	+	chr1	94557375	94558389	cc_2,other	gene	94458392	94586688	-	start	28806	PeakInsideFeature	NA	ENSG00000198691.7	ABCA4	any_internal	0.04728	0.06158	0	0	-0.28077
chr1	94560396	94560410	IRF8_MA0652.1	6.93903	+	chr1	94559568	94561143	cc_2,other	gene	94458392	94586688	-	start	26333	PeakInsideFeature	NA	ENSG00000198691.7	ABCA4	any_internal	0.06947	0.04649	0	0	0.43231
chr1	94660079	94660093	IRF8_MA0652.1	2.12213	-	chr1	94660021	94660254	cc_2	gene	94614543	94740624	-	center	17446	PeakInsideFeature	NA	ENSG00000137962.8	ARHGAP29	any_internal	0.03175	0.04089	0	0	-0.23769
chr1	94661782	94661796	IRF8_MA0652.1	6.69429	-	chr1	94661770	94662122	cc_2,other	gene	94614543	94740624	-	center	15637	PeakInsideFeature	NA	ENSG00000137962.8	ARHGAP29	any_internal	0.01047	0.01215	0	0	-0.07925
chr1	94702325	94702339	IRF8_MA0652.1	2.72364	+	chr1	94701785	94704116	cc_2,other	gene	94614543	94740624	-	center	25367	PeakInsideFeature	NA	ENSG00000137962.8	ARHGAP29	any_internal	0.03518	0.08341	0	0	-0.91501
chr1	94725427	94725441	IRF8_MA0652.1	2.31684	-	chr1	94724052	94725652	cc_2,other	gene	94614543	94740624	-	start	15772	PeakInsideFeature	NA	ENSG00000137962.8	ARHGAP29	any_internal	0.01822	0.02357	0	0	-0.1924
chr1	94730560	94730574	IRF8_MA0652.1	5.97399	+	chr1	94730421	94732103	cc_2,other	gene	94614543	94740624	-	start	9362	PeakInsideFeature	NA	ENSG00000137962.8	ARHGAP29	any_internal	0.03164	0.03486	0	0	-0.08846
chr1	94731651	94731665	IRF8_MA0652.1	5.22323	+	chr1	94730421	94732103	cc_2,other	gene	94614543	94740624	-	start	9362	PeakInsideFeature	NA	ENSG00000137962.8	ARHGAP29	any_internal	0.07237	0.06325	0	0	0.15121
chr1	94761613	94761627	IRF8_MA0652.1	3.04376	-	chr1	94761483	94761923	cc_2,other	gene	94767593	94768578	+	start	5890	Upstream	NA	ENSG00000178596.10	GAPDHP29	any_promoter	0.03914	0.0505	0	0	-0.25635
chr1	94761628	94761642	IRF8_MA0652.1	2.06667	-	chr1	94761483	94761923	cc_2,other	gene	94767593	94768578	+	start	5890	Upstream	NA	ENSG00000178596.10	GAPDHP29	any_promoter	0.03914	0.0505	0	0	-0.25635
chr1	94782428	94782442	IRF8_MA0652.1	3.55921	+	chr1	94781214	94783278	cc_2,other	gene	94784034	94790125	-	end	1788	Downstream	NA	ENSG00000236098.1	RP11-148B18.4	distal_enhancer	0.02934	0.04692	0	0	-0.44527
chr1	94790958	94790972	IRF8_MA0652.1	2.67649	+	chr1	94790919	94791774	cc_2,other	gene	94784034	94790125	-	start	1221	Upstream	NA	ENSG00000236098.1	RP11-148B18.4	any_promoter	0.07465	0.08273	0	0	-0.11905
chr1	94795636	94795650	IRF8_MA0652.1	7.49462	-	chr1	94795200	94796008	cc_2,other	gene	94798822	94800404	+	start	3218	Upstream	NA	ENSG00000226835.1	RP11-148B18.3	any_promoter	0.23989	0.28273	1	1	-0.2207
chr1	94841475	94841489	IRF8_MA0652.1	2.82726	-	chr1	94840963	94841831	cc_2	gene	94871950	94872438	-	end	30553	Downstream	NA	ENSG00000232918.2	RP11-366L18.1	distal_enhancer	0.03759	0.02565	0	0	0.33998
chr1	94849369	94849383	IRF8_MA0652.1	9.77793	-	chr1	94849201	94851136	cc_2,other	gene	94871950	94872438	-	end	21782	Downstream	NA	ENSG00000232918.2	RP11-366L18.1	distal_enhancer	0.04512	0.07662	0	0	-0.57446
chr1	94883244	94883258	IRF8_MA0652.1	4.664	+	chr1	94882914	94884950	cc_2,other	gene	94883932	94984222	+	start	0	OverlapStart	NA	ENSG00000117528.7	ABCD3	any_promoter	0.08572	0.07806	0	0	0.10928
chr1	94970228	94970242	IRF8_MA0652.1	2.08688	-	chr1	94969884	94970578	cc_2	gene	94883932	94984222	+	end	13991	PeakInsideFeature	NA	ENSG00000117528.7	ABCD3	any_internal	0.03796	0.03641	0	0	0.0396
chr1	94971315	94971329	IRF8_MA0652.1	4.1682	-	chr1	94970906	94971423	cc_2	gene	94883932	94984222	+	end	13058	PeakInsideFeature	NA	ENSG00000117528.7	ABCD3	any_internal	0.02904	0.01263	0	0	0.59859
chr1	94988138	94988152	IRF8_MA0652.1	3.52066	-	chr1	94987710	94988240	cc_2,other	gene	94883932	94984222	+	end	3753	Downstream	NA	ENSG00000117528.7	ABCD3	distal_enhancer	0.03853	0.05122	0	0	-0.2863
chr1	94997713	94997727	IRF8_MA0652.1	2.6726	+	chr1	94997396	94998040	cc_2,other	gene	94994780	95007356	-	end	2938	PeakInsideFeature	NA	ENSG00000117525.9	F3	any_internal	0.02719	0.01915	0	0	0.27406
chr1	95078272	95078286	IRF8_MA0652.1	5.45329	-	chr1	95078180	95078406	cc_2	gene	95086706	95089740	-	end	8413	Downstream	NA	ENSG00000235565.1	RP11-86H7.7	distal_enhancer	0.04175	0.0212	0	0	0.59229
chr1	95078331	95078345	IRF8_MA0652.1	5.6865	+	chr1	95078180	95078406	cc_2	gene	95086706	95089740	-	end	8413	Downstream	NA	ENSG00000235565.1	RP11-86H7.7	distal_enhancer	0.03125	0.01479	0	0	0.56862
chr1	95167781	95167795	IRF8_MA0652.1	6.277	+	chr1	95167679	95168391	cc_2,other	gene	95104016	95285837	-	center	26891	PeakInsideFeature	NA	ENSG00000224081.3	LINC01057	any_internal	0.02681	0.01706	0	0	0.34288
chr1	95178775	95178789	IRF8_MA0652.1	3.21256	+	chr1	95178698	95180008	cc_2,other	gene	95104016	95285837	-	center	15573	PeakInsideFeature	NA	ENSG00000224081.3	LINC01057	any_internal	0.03813	0.03068	0	0	0.20052
chr1	95179310	95179324	IRF8_MA0652.1	3.41056	-	chr1	95178698	95180008	cc_2,other	gene	95104016	95285837	-	center	15573	PeakInsideFeature	NA	ENSG00000224081.3	LINC01057	any_internal	0.36117	0.17621	1	1	0.96061
chr1	95186074	95186088	IRF8_MA0652.1	6.36014	+	chr1	95185539	95187161	cc_2,other	gene	95104016	95285837	-	center	8576	PeakInsideFeature	NA	ENSG00000224081.3	LINC01057	any_internal	0.25413	0.11114	1	0	1.06789
chr1	95186831	95186845	IRF8_MA0652.1	2.56146	-	chr1	95185539	95187161	cc_2,other	gene	95104016	95285837	-	center	8576	PeakInsideFeature	NA	ENSG00000224081.3	LINC01057	any_internal	0.08225	0.03378	0	0	0.93619
chr1	95192988	95193002	IRF8_MA0652.1	2.39653	+	chr1	95192635	95193103	cc_2	gene	95104016	95285837	-	center	2057	PeakInsideFeature	NA	ENSG00000224081.3	LINC01057	any_internal	0.04766	0.02384	0	0	0.6345
chr1	95195074	95195088	IRF8_MA0652.1	7.96453	-	chr1	95194888	95195292	cc_2,other	gene	95104016	95285837	-	center	164	PeakInsideFeature	NA	ENSG00000224081.3	LINC01057	any_internal	0.19206	0.1604	1	1	0.23413
chr1	95207358	95207372	IRF8_MA0652.1	3.64724	+	chr1	95207101	95207439	cc_2	gene	95104016	95285837	-	center	12344	PeakInsideFeature	NA	ENSG00000224081.3	LINC01057	any_internal	0.06151	0.03967	0	0	0.45468
chr1	95267485	95267499	IRF8_MA0652.1	3.18592	-	chr1	95267351	95268231	cc_2,other	gene	95104016	95285837	-	start	18046	PeakInsideFeature	NA	ENSG00000224081.3	LINC01057	any_internal	0.12878	0.09683	0	0	0.35069
chr1	95286437	95286451	IRF8_MA0652.1	5.1511	-	chr1	95284820	95287914	cc_2,other	gene	95285897	95360802	+	start	470	OverlapStart	NA	ENSG00000143036.12	SLC44A3	any_promoter	0.01363	0.03398	0	0	-0.69451
chr1	95329980	95329994	IRF8_MA0652.1	6.26322	+	chr1	95328419	95331339	cc_2,other	gene	95302303	95320982	-	start	8897	Upstream	NA	ENSG00000237416.2	RP11-465K1.2	any_promoter	0.12458	0.28142	0	1	-1.06365
chr1	95349357	95349371	IRF8_MA0652.1	10.91996	-	chr1	95349172	95351026	cc_2,other	gene	95285897	95360802	+	end	10703	PeakInsideFeature	NA	ENSG00000143036.12	SLC44A3	any_internal	0.0608	0.05785	0	0	0.05415
chr1	95401966	95401980	IRF8_MA0652.1	2.29061	-	chr1	95401350	95402322	cc_2,other	gene	95362506	95392834	-	start	9002	Upstream	NA	ENSG00000117519.11	CNN3	any_promoter	0.07287	0.10721	0	0	-0.45696
chr1	95404067	95404081	IRF8_MA0652.1	5.3824	+	chr1	95403747	95404092	cc_2	gene	95393121	95428826	+	center	7054	PeakInsideFeature	NA	ENSG00000235501.1	RP4-639F20.1	any_internal	0.04087	0.03567	0	0	0.13044
chr1	95428526	95428540	IRF8_MA0652.1	8.38853	-	chr1	95427967	95429041	cc_2,other	gene	95393121	95428826	+	end	322	OverlapEnd	NA	ENSG00000235501.1	RP4-639F20.1	any_internal	0.26469	0.22711	1	1	0.20479
chr1	95440093	95440107	IRF8_MA0652.1	2.88451	-	chr1	95438984	95440855	cc_2,other	gene	95439962	95538501	-	end	43	OverlapEnd	NA	ENSG00000172339.9	ALG14	any_internal	0.07852	0.15265	0	0	-0.81391
chr1	95448712	95448726	IRF8_MA0652.1	3.52116	+	chr1	95448707	95449451	cc_2,other	gene	95439962	95538501	-	end	9117	PeakInsideFeature	NA	ENSG00000172339.9	ALG14	any_internal	0.02091	0.02191	0	0	-0.03546
chr1	95468675	95468689	IRF8_MA0652.1	5.52787	-	chr1	95468198	95469248	cc_2,other	gene	95439962	95538501	-	center	20508	PeakInsideFeature	NA	ENSG00000172339.9	ALG14	any_internal	0.02507	0.03658	0	0	-0.33287
chr1	95487100	95487114	IRF8_MA0652.1	3.09499	+	chr1	95486737	95487665	cc_2,other	gene	95439962	95538501	-	center	2030	PeakInsideFeature	NA	ENSG00000172339.9	ALG14	any_internal	0.02496	0.03482	0	0	-0.29027
chr1	95487435	95487449	IRF8_MA0652.1	3.41208	-	chr1	95486737	95487665	cc_2,other	gene	95439962	95538501	-	center	2030	PeakInsideFeature	NA	ENSG00000172339.9	ALG14	any_internal	0.03517	0.03244	0	0	0.07421
chr1	95489247	95489261	IRF8_MA0652.1	3.7266	-	chr1	95489239	95489499	other	gene	95439962	95538501	-	center	138	PeakInsideFeature	NA	ENSG00000172339.9	ALG14	any_internal	0.02093	0.02255	0	0	-0.05698
chr1	95688940	95688954	IRF8_MA0652.1	5.04654	+	chr1	95688739	95688982	cc_2	gene	95628774	95699538	-	start	10678	PeakInsideFeature	NA	ENSG00000226026.1	RP11-57H12.3	any_internal	0.02536	0.01675	0	0	0.30913
chr1	95715188	95715202	IRF8_MA0652.1	5.70151	+	chr1	95714870	95715820	cc_2,other	gene	95708780	95729610	-	center	3850	PeakInsideFeature	NA	ENSG00000228852.2	RP11-57H12.5	any_internal	0.0135	0.02016	0	0	-0.26683
chr1	96538847	96538861	IRF8_MA0652.1	3.70668	-	chr1	96538754	96538963	cc_2	NA	NA	NA	NA	NA	NA	NA	NA	NA	NA	NA	0.0189	0.01438	0	0	0.18178
chr1	96988196	96988210	IRF8_MA0652.1	2.8793	+	chr1	96987689	96988666	cc_2	NA	NA	NA	NA	NA	NA	NA	NA	NA	NA	NA	0.02463	0.02068	0	0	0.13599
chr1	97311114	97311128	IRF8_MA0652.1	3.04362	+	chr1	97311047	97311390	cc_2,other	gene	97187220	97289294	+	end	21924	Downstream	NA	ENSG00000117569.14	PTBP2	distal_enhancer	0.07199	0.04893	0	0	0.42015
chr1	97658566	97658580	IRF8_MA0652.1	2.97036	+	chr1	97658425	97658848	cc_2	gene	97561478	97788511	+	center	16358	PeakInsideFeature	NA	ENSG00000232878.1	DPYD-AS1	any_internal	0.02168	0.01122	0	0	0.42539
chr1	97658655	97658669	IRF8_MA0652.1	3.54818	-	chr1	97658425	97658848	cc_2	gene	97561478	97788511	+	center	16358	PeakInsideFeature	NA	ENSG00000232878.1	DPYD-AS1	any_internal	0.03929	0.0208	0	0	0.54727
chr1	97806746	97806760	IRF8_MA0652.1	2.43524	-	chr1	97806568	97806887	cc_2	gene	97543298	98386605	-	center	158224	PeakInsideFeature	NA	ENSG00000188641.8	DPYD	any_internal	0.05604	0.034	0	0	0.49943
chr1	97850507	97850521	IRF8_MA0652.1	3.64685	-	chr1	97849531	97851879	cc_2	gene	97543298	98386605	-	center	114246	PeakInsideFeature	NA	ENSG00000188641.8	DPYD	any_internal	0.00674	0.00636	0	0	0.02122
chr1	98076478	98076492	IRF8_MA0652.1	7.47503	-	chr1	98076430	98076645	cc_2	gene	97543298	98386605	-	center	111586	PeakInsideFeature	NA	ENSG00000188641.8	DPYD	any_internal	0.04648	0.01888	0	0	0.78513
chr1	98230739	98230753	IRF8_MA0652.1	6.19735	-	chr1	98230620	98231297	cc_2	gene	98240224	98240582	+	start	9266	Upstream	NA	ENSG00000230718.1	RP11-272L13.2	any_promoter	0.02712	0.01863	0	0	0.29154
chr1	98311223	98311237	IRF8_MA0652.1	2.55791	+	chr1	98310029	98311771	cc_2,other	gene	97543298	98386605	-	start	75705	PeakInsideFeature	NA	ENSG00000188641.8	DPYD	any_internal	0.01469	0.02173	0	0	-0.27171
chr1	98351884	98351898	IRF8_MA0652.1	3.55038	+	chr1	98351724	98352173	cc_2,other	gene	97543298	98386605	-	start	34657	PeakInsideFeature	NA	ENSG00000188641.8	DPYD	any_internal	0.05072	0.03886	0	0	0.26782
chr1	98366827	98366841	IRF8_MA0652.1	3.1716	-	chr1	98366409	98367180	cc_2,other	gene	97543298	98386605	-	start	19811	PeakInsideFeature	NA	ENSG00000188641.8	DPYD	any_internal	0.11485	0.05678	0	0	0.81841
chr1	98802082	98802096	IRF8_MA0652.1	3.88859	-	chr1	98801618	98803178	cc_2,other	gene	98838940	98839055	+	start	36542	Upstream	NA	ENSG00000221777.1	AL160056.1	distal_enhancer	0.04006	0.04353	0	0	-0.08199
chr1	98864445	98864459	IRF8_MA0652.1	5.22936	-	chr1	98864280	98864562	cc_2	gene	98838940	98839055	+	end	25366	Downstream	NA	ENSG00000221777.1	AL160056.1	distal_enhancer	0.02783	0.01476	0	0	0.46879
chr1	98868337	98868351	IRF8_MA0652.1	3.11291	-	chr1	98868110	98868876	cc_2,other	gene	98838940	98839055	+	end	29438	Downstream	NA	ENSG00000221777.1	AL160056.1	distal_enhancer	0.0185	0.01392	0	0	0.18643
chr1	98871381	98871395	IRF8_MA0652.1	3.51742	+	chr1	98871238	98871654	cc_2,other	gene	98838940	98839055	+	end	32391	Downstream	NA	ENSG00000221777.1	AL160056.1	distal_enhancer	0.08152	0.03305	0	0	0.94577
chr1	99134844	99134858	IRF8_MA0652.1	3.17798	-	chr1	99134048	99135194	cc_2,other	gene	99127235	99226056	+	start	7386	PeakInsideFeature	NA	ENSG00000162627.12	SNX7	any_internal	0.02777	0.03351	0	0	-0.16607
chr1	99142900	99142914	IRF8_MA0652.1	2.32058	+	chr1	99142858	99143996	cc_2,other	gene	99127235	99226056	+	start	16192	PeakInsideFeature	NA	ENSG00000162627.12	SNX7	any_internal	0.02867	0.03096	0	0	-0.0673
chr1	99260205	99260219	IRF8_MA0652.1	2.21488	-	chr1	99259777	99260300	cc_2,other	gene	99127235	99226056	+	end	33982	Downstream	NA	ENSG00000162627.12	SNX7	distal_enhancer	0.03295	0.02189	0	0	0.34328
chr1	99260245	99260259	IRF8_MA0652.1	4.40123	-	chr1	99259777	99260300	cc_2,other	gene	99127235	99226056	+	end	33982	Downstream	NA	ENSG00000162627.12	SNX7	distal_enhancer	0.02552	0.02235	0	0	0.10587
chr1	99279413	99279427	IRF8_MA0652.1	4.58165	+	chr1	99279339	99279795	cc_2	NA	NA	NA	NA	NA	NA	NA	NA	NA	NA	NA	0.03805	0.0173	0	0	0.64822
chr1	99406515	99406529	IRF8_MA0652.1	5.83541	-	chr1	99405696	99406668	cc_2,other	gene	99355805	99470588	-	center	7014	PeakInsideFeature	NA	ENSG00000117598.7	LPPR5	any_internal	0.03088	0.02579	0	0	0.15437
[truncated: 43,644 more rows]
