# Supplementary material for: Genomic and epigenomic integrative subtypes of renal cell carcinoma in a Japanese cohort
Source: Nat Commun. 2023 Dec 16;14:8383. doi: 10.1038/s41467-023-44159-1 (PMC10725467; doi:10.1038/s41467-023-44159-1)
Supplement: Supplementary file 6 — Source Data [file 41467_2023_44159_MOESM6_ESM.zip › Source_Data/Figure6d.txt]

ID	sex	histology	GRHL2
KI012T	Female	ChRCC	4.580153
KI031T	Male	TFE3-RCC	26.947083
KI041T	Male	ccRCC	47.375505
KI042T	Male	ChRCC	10.925073
KI045T	Male	ccRCC	42.570952
KI068T	Female	ChRCC	5.334891
KI098T	Female	TFE3-RCC	64.204322
KI118T	Female	ChRCC	5.019472
KI125T	Female	ChRCC	2.385321
KI130T	Male	ChRCC	5.427252
KI133T	Male	PRCC	29.015785
KI150T	Male	ChRCC	6.193459
KI172T	Male	PRCC	32.969215
KI179T	Male	PRCC	19.081779
KI197T	Male	PRCC	62.715517
KI217T	Female	ChRCC	2.22354
KI221T	Male	ccRCC	36.04888
KI222T	Male	ccRCC	38.461538
KI223T	Male	ccRCC	44.363104
KI225T	Male	ccRCC	47.64
KI226T	Male	ccRCC	42.381349
KI227T	Male	ccRCC	24.390244
KI228T	Male	ccRCC	40.481306
KI229T	Male	ccRCC	28.276699
KI230T	Male	ccRCC	36.623668
KI231T	Male	ccRCC	25.198638
KI235T	Female	ccRCC	31.524123
KI237T	Male	ccRCC	35.361217
KI239T	Male	ccRCC	27.132777
KI240T	Male	ccRCC	46.915521
KI245T	Female	ccRCC	48.136217
KI250T	Male	ccRCC	42.364991
KI252T	Female	ccRCC	31.826742
KI253T	Female	ccRCC	26.938593
KI254T	Male	ChRCC	13.375641
KI256T	Male	ccRCC	26.013072
KI257T	Male	ccRCC	29.400661
KI258T	Female	PRCC	86.925065
KI259T	Female	ccRCC	19.53405
KI260T	Male	ccRCC	29.830149
KI263T	Male	ccRCC	41.851221
KI264T	Female	ccRCC	36.549865
KI265T	Male	ccRCC	27.834008
KI266T	Male	ccRCC	24.695242
KI267T	Male	ccRCC	29.119442
KI268T	Female	ccRCC	27.37722
KI270T	Female	ccRCC	24.306606
KI271T	Male	ccRCC	22.910334
KI273T	Male	ccRCC	23.591837
KI274T	Male	ccRCC	27.538884
KI276T	Male	ccRCC	34.02439
KI277T	Female	ccRCC	54.09154
KI278T	Female	ccRCC	39.893143
KI279T	Male	ccRCC	32.430213
KI280T	Female	PRCC	19.744409
KI281T	Male	ccRCC	24.547368
KI282T	Female	ccRCC	28.627732
KI283T	Male	ccRCC	29.337668
KI285T	Male	PRCC	79.048843
KI286T	Male	ccRCC	55.696203
KI287T	Female	ccRCC	21.896999
KI288T	Female	ccRCC	37.938694
KI291T	Male	ccRCC	25.208086
KI292T	Female	ccRCC	32.45504
