# Supplementary material for: Genomic and epigenomic integrative subtypes of renal cell carcinoma in a Japanese cohort
Source: Nat Commun. 2023 Dec 16;14:8383. doi: 10.1038/s41467-023-44159-1 (PMC10725467; doi:10.1038/s41467-023-44159-1)
Supplement: Supplementary file 6 — Source Data [file 41467_2023_44159_MOESM6_ESM.zip › Source_Data/Supplementary Figure4b.txt]

ID	sex	status	histology	HMR (methyl %)
KI012T	Female	Alive	ChRCC	34.21255
KI031T	Male	Deceased	TFE3-RCC	41.56521
KI041T	Male	Alive	ccRCC	40.44077
KI042T	Male	Alive	ChRCC	35.61069
KI045T	Male	Alive	ccRCC	42.64583
KI068T	Female	Alive	ChRCC	34.62544
KI098T	Female	Deceased	TFE3-RCC	42.50267
KI118T	Female	Deceased	ChRCC	30.65823
KI125T	Female	Alive	ChRCC	36.67873
KI130T	Male	Alive	ChRCC	36.14868
KI133T	Male	Alive	PRCC	45.36205
KI150T	Male	Alive	ChRCC	35.41921
KI172T	Male	Alive	PRCC	48.10583
KI179T	Male	Deceased	PRCC	38.3747
KI197T	Male	Deceased	PRCC	50.68045
KI217T	Female	Alive	ChRCC	30.53234
KI221T	Male	Alive	ccRCC	40.12313
KI222T	Male	Alive	ccRCC	40.9147
KI223T	Male	Alive	ccRCC	47.26864
KI225T	Male	Alive	ccRCC	44.9972
KI226T	Male	Deceased	ccRCC	41.56955
KI227T	Male	Alive	ccRCC	38.93708
KI228T	Male	Alive	ccRCC	40.93747
KI229T	Male	Alive	ccRCC	38.31618
KI230T	Male	Deceased	ccRCC	37.84901
KI231T	Male	Alive	ccRCC	39.74512
KI235T	Female	Alive	ccRCC	43.20752
KI237T	Male	Alive	ccRCC	37.02283
KI239T	Male	Deceased	ccRCC	39.69876
KI240T	Male	Deceased	ccRCC	42.68467
KI245T	Female	Deceased	ccRCC	41.97328
KI250T	Male	Alive	ccRCC	40.59826
KI252T	Female	Alive	ccRCC	45.18197
KI253T	Female	Alive	ccRCC	43.66681
KI254T	Male	Alive	ChRCC	38.57263
KI256T	Male	Alive	ccRCC	38.42372
KI257T	Male	Alive	ccRCC	38.70477
KI258T	Female	Alive	PRCC	43.13334
KI259T	Female	Deceased	ccRCC	31.64636
KI260T	Male	Alive	ccRCC	44.45048
KI263T	Male	Alive	ccRCC	43.5827
KI264T	Female	Alive	ccRCC	37.0752
KI265T	Male	Alive	ccRCC	39.39565
KI266T	Male	Alive	ccRCC	39.54623
KI267T	Male	Alive	ccRCC	40.10618
KI268T	Female	Alive	ccRCC	39.34762
KI270T	Female	Alive	ccRCC	44.15268
KI271T	Male	Alive	ccRCC	39.38197
KI273T	Male	Alive	ccRCC	39.97515
KI274T	Male	Alive	ccRCC	39.74078
KI276T	Male	Deceased	ccRCC	41.023
KI277T	Female	Alive	ccRCC	34.52357
KI278T	Female	Alive	ccRCC	39.43906
KI279T	Male	Alive	ccRCC	38.14822
KI280T	Female	Alive	PRCC	46.18157
KI281T	Male	Alive	ccRCC	36.70368
KI282T	Female	Alive	ccRCC	41.84267
KI283T	Male	Alive	ccRCC	44.26255
KI285T	Male	Alive	PRCC	43.77808
KI286T	Male	Alive	ccRCC	40.96293
KI287T	Female	Alive	ccRCC	40.35369
KI288T	Female	Alive	ccRCC	41.49449
KI291T	Male	Alive	ccRCC	44.68191
KI292T	Female	Alive	ccRCC	43.87504
