# Supplementary material for: Genomic and epigenomic integrative subtypes of renal cell carcinoma in a Japanese cohort
Source: Nat Commun. 2023 Dec 16;14:8383. doi: 10.1038/s41467-023-44159-1 (PMC10725467; doi:10.1038/s41467-023-44159-1)
Supplement: Supplementary file 6 — Source Data [file 41467_2023_44159_MOESM6_ESM.zip › Source_Data/Supplementary Figure8a.txt]

KI271T	KI235T	KI282T	KI247T	KI250T	KI231T	KI279T	KI257T	KI281T	KI264T	KI041T	KI230T	KI283T	KI268T	KI274T	KI227T	KI286T	KI045T	KI278T	KI222T	KI288T	KI265T	KI291T	KI270T	KI276T	KI263T	KI277T	KI225T	KI226T	KI228T	KI245T	KI252T	KI287T	KI292T	KI260T	KI267T	KI273T	KI221T	KI256T	KI239T	KI229T	KI253T	KI266T	KI223T	KI237T
PBRM1	1.98571029031566	0.421065725462529	0.855897130734745	0.242653890890238	0.139048441346949	1.35209205257316	2.09990522000141	1.3297751978802	0.430500474288335	-0.802347083018276	-1.98051537648354	-1.10443255914132	1.56788182429701	0.0884521278476077	-0.089465356379724	-0.656583885041032	-1.46258026407264	-0.11649935163963	-0.0492719139522319	-0.500660548091309	-1.0358600395314	2.14666131525812	0.466165255987117	0.48589951597348	-0.945756855323014	0.451714511466234	-1.00317305220003	1.17019918714227	-0.343856079590115	-0.912942655793136	0.287839476725585	-1.3086226362051	-0.205857034949371	-0.79156959072948	0.0881471927246997	-0.3448719064106	-0.702849839179934	0.111075320739191	0.974979908533245	-1.63928642626265	-1.25415102757015	0.538060258899397	-0.253042939067966	0.646038160074692	-0.375566058529216
ARID1A	1.34929894169098	1.33734601522691	1.40654486480638	0.937178430703984	-0.0639312856080374	-0.0689802431280994	1.12656268259863	1.86655546801831	1.14876950103938	-1.30255289254759	-0.520320199849391	-0.759699834712025	1.31108021533276	0.0772545012917229	0.346486211888075	-0.220038733470824	-0.978860163373859	-0.291950467625271	0.461030978865206	0.509357169871912	0.00485334970882038	0.912834091591963	0.639392993210543	-0.564135792507336	-1.82205636214199	-0.418885453549303	-1.7247036755155	-0.94028173510074	0.32563583573481	-1.06056462300125	-0.318743087580616	-0.679976918819353	1.05493703879464	-0.68582207493644	-0.18600790827886	0.915927368899943	-0.941435248210572	-0.728180954419119	0.669270534566553	-1.12764385742514	-1.18213233112655	2.34465621266708	-0.0947088775519885	-0.744769419941335	-1.31859026608736
SMARCA4	-0.330566028430933	-0.276401683138667	-0.00207839369309196	0.282093912863183	-0.641909479376735	0.0705447488298842	-0.0867619399856149	-0.63898907224828	-0.175636279112087	3.98504056620612	-1.23780504468862	-1.22915206938952	-0.227484433506188	-0.207321233670869	-0.212974639361903	1.24533281138616	0.0915697871389392	0.453457965042724	-0.677975388812892	-0.479852869691909	2.06385478092253	1.47769706106518	1.24165898396257	0.646932269871452	-0.151892009628212	1.1259582014176	-0.150598047271178	1.48787253735812	-0.752148395012878	-0.601939827141411	-0.469667756227534	0.596429361353788	-0.81561674095292	-1.05357640120204	0.290996077880732	0.761853474084554	0.407895827807201	-0.921293832654998	-0.970177868464507	-0.557878507264006	0.0723890625125975	-0.565546598061276	-1.01691109412131	-1.18956738773442	-0.659854408859327
SMARCB1	-0.434730172038167	-0.0788970546466471	0.130444146723219	-0.264263567718107	0.316920868543591	0.650569327348135	0.940903894874959	0.41587136902451	-0.363178801737611	2.19685626028045	-1.27146908342572	-1.26524198503977	0.0750819653726827	-0.242785094341503	-0.408584542005766	-1.49772140902613	-0.938427002321818	-0.380877771868303	0.359904350741067	-1.52573222399598	0.00506057742972575	-0.524477666857518	-0.164293934980862	0.0454653280335441	-0.0749908660539048	-0.0414437302311463	-1.30320958348483	1.2805342987997	-1.31313948912294	0.652756361545107	0.793239797002293	-0.494265094799032	-1.68306481058161	0.114468782095078	-0.35124024856658	0.57541393012667	-0.0650116558483785	1.08543270160999	0.640041946222945	2.60173458251886	0.219290806008756	-1.55694783584782	1.35017734266631	2.26871355857396	-0.474888571001326
SETD2	2.10789592188829	0.0741970414651809	2.02906083980652	0.645429141592992	-0.895744456661468	1.87266324962692	2.44645876790285	0.896536363331654	0.513468476796637	-0.983707917376308	-2.06234244645242	-0.872328424207607	1.18933352638811	-0.148262164771698	0.224720955122985	-0.115304623894495	-0.917553086113648	-0.624969199447116	0.110263495872428	-0.351732315088923	-0.164348499195624	-0.0344903965719637	2.25290634257791	-0.0355269496558592	-0.945826376489778	0.0250849326337096	-1.4480303798641	0.00960076843658003	-0.9748021366537	-0.538779810521189	0.118901189664345	-1.4297501323662	0.250737318946303	-0.431855631309132	-0.177239416378906	0.377560707343406	-0.537509846563005	-0.474478843263251	0.308884591205457	-1.17944045992483	-0.00509032079312297	0.598005346561477	-0.418622800752492	0.311980827467569	-0.595953170314468
KMT2C	1.23202475554425	0.605978146278391	0.692364819119936	1.20027429668092	0.818653144285059	1.41816805573179	0.0165622264964082	0.378449252146212	-0.141277833183059	-2.12808692558639	-1.57105957953709	-0.253400807140385	1.18730678394854	0.628217797605373	0.143359845219232	-0.34651215217321	-1.0201232845764	-1.40665812118925	-0.3413662900108	0.967424283485597	-0.138165150792174	-0.28915820796503	-0.0965214149168153	-0.648976103709824	-2.07725393614641	-0.141962383641497	-1.58862721143329	0.383350952985371	-0.0525993393318626	-1.00608725398766	-0.168244427755872	-1.0906254907992	2.22340361158554	0.0585065454322913	2.07901938728495	0.211092892548894	-0.276998075313825	-0.758507172904384	0.32973732058183	-0.285128797170285	0.533591553892096	1.87322484538133	-0.180179872072798	-0.337118681878099	-0.636072003018449
KMT2B	0.114452709110185	0.854908894346851	0.171238224376895	0.388185619017503	2.22905632640537	-0.579145036405949	0.182179960851933	-0.445329390536828	-0.125985342072334	-1.22151660371446	-0.313224687988544	-0.689748538689951	0.192623650627767	-0.403472169754128	-0.255945494853325	0.545372870792103	-1.05476871206821	0.38904136372984	0.151968404389964	1.92455210360332	0.0269122640638449	3.1214850178786	0.0936669048721701	1.00788732385088	-1.7186933595055	-0.335104884315597	-1.9077080889953	0.463260151780171	0.272425804306006	-0.982165845271102	-0.672117576317392	1.71602235350385	0.259123260944286	-1.5369603785762	-0.298005320159495	0.602958428179792	0.283411229087991	-1.1553572160883	-0.36132879056092	-1.46131789782322	0.330141334406864	0.50628439646221	-0.799099824876066	0.0286281223192139	0.461208439665142
KDM5C	-0.393027531469834	1.86340120339903	1.2912976969352	-0.362547081126245	-0.252681166167823	-0.546803976721514	-0.443787993032832	-0.412145004853534	-0.414244216031157	-0.479248164969191	-0.402428402904787	-0.875215563944725	-1.0225530258251	0.876568967119282	-0.466457849888792	-0.0967051255190558	-0.971444171971017	1.08934162411579	1.51333725672083	-0.0227824815531653	1.53510789978736	-0.0823826593831178	-0.879432070221861	3.40231712196263	-0.793599502923853	-0.484028225301923	-1.54725377524317	-0.278038699782054	-0.435116752487148	-0.970333671543192	0.178275669185515	1.36245516162043	1.45952633278289	0.930808738347724	-0.624255937932765	-0.0665979789915998	-0.3084056642893	-1.04759888858147	-0.613532910371962	-0.600059096856092	-0.293020675477487	1.7680952444487	-0.565703151333842	-0.265251337178698	-0.253850162547064
KDM6A	-0.0377828906900123	1.28491272639057	1.91558843556509	0.0663898650201208	0.267419769439223	-0.616679119212039	0.15010476510195	0.119072905857552	-0.141794121556683	0.990063808727256	-1.66398368863581	-0.951832890542145	-0.4843922302935	1.07094566094861	0.0067558717523725	-0.698245738875822	-0.952992932599736	-1.02974611192835	1.5826039918296	-0.061620041831232	1.34594268588121	-1.06309903422638	-0.555340304641932	1.35093429301341	-1.05485392517147	-0.357208547489917	-1.23065952267247	-0.687578736107432	-0.532989671529786	-0.420962403204393	2.12896813793992	-0.721465669327328	2.12369508600472	1.33616064346731	-0.969397493595587	-0.278986960493466	-0.765845843741586	-0.571941142796051	-0.199355702135891	-1.05557148705182	0.488574200946031	1.80882932448267	-0.516216540209307	-0.434532447932096	0.0181130261246458
BAP1	1.69967276508953	0.528584208284743	-0.0143951172754764	-0.348444089011056	0.414292077958142	2.59633805247924	1.40645455830637	0.0926477470784121	0.601948747611939	-1.56831427605152	-1.17949515001585	-0.199057970074293	1.09057193369364	0.219797708678463	0.0859932378816479	0.507030285049184	-0.930802679173413	0.0578462399067209	-0.153141723063453	0.607141739970799	-0.162465069739117	0.617423998394512	3.0852777595697	0.0420662653119195	-2.05675226840658	-0.370121326338633	-2.08783765867166	-0.7804997177366	-0.276211857962022	-0.120652243822816	-1.05731025003417	-0.148132143722324	0.537998148526204	-0.757439982529002	0.375878847939693	-1.25531283845521	-0.0272180021365673	-0.150403883114289	0.234355894372373	-1.1972730800077	0.0494306095979423	0.100404960267709	0.264901062071877	-0.352686850577805	-0.0220886701212401
ASXL1	0.164802616313446	0.285135827131924	-0.0824292643641747	0.252604173990996	1.28870211135619	-0.626537116791307	0.425274299561578	1.01525801276414	-0.114739702815059	0.779262942455744	1.84749317497782	-0.665522932485543	-0.212852552703792	-0.380963312575515	0.207812334111013	1.09333611664362	-2.21335247073384	3.42516533296968	-0.297090555358849	0.151818140978641	-1.42097282184318	-0.394134200912367	-0.57133750477302	0.315637266949268	0.585469570555262	0.633458341734671	0.277698947606645	-0.335948190578479	-0.156865940137122	0.00549220407994035	-0.429244969247973	1.24070472589757	-0.868967053667589	-1.25994024291054	-0.413463609740129	-0.228336547293398	1.2358803849703	-1.41944327042712	0.251989114455591	-2.34516954944921	-0.784924422864955	0.331265292287221	-0.36391599859536	-0.301346698429611	0.0732379969069641
EP300	0.942609668996157	2.3672177593433	0.516951925668951	1.73069683026845	1.04460479816238	0.848160292037786	1.2029733124752	1.21956870152047	-0.109190140060238	-1.75358670683742	-1.87555177636276	-1.12696341888147	0.63124767888271	0.267494769472165	0.319664107570594	-1.07256914486464	-1.14470399169821	-1.99820635444161	0.177331294263581	0.69532739743525	0.119231400553714	-0.199005081077503	0.291406769697488	-0.492783429999618	-1.4192472677895	0.376143851692546	-1.74342473238269	0.0635639470377073	-0.0344575795269736	0.024417587694473	0.655148209022454	-0.491628340245144	1.04580446484036	-0.6315307988284	0.275382799461024	0.790290321407008	-0.445120271430831	-0.750609317044493	0.706997948827273	-1.41727571648887	1.06935620010502	0.653095845755252	-0.236828991690327	-0.276066329666898	-0.815938492873764
CREBBP	1.27981812255201	1.09028050912668	0.526698562200073	1.26173496700097	1.48042059056585	0.148648623097439	0.970328191137941	0.853030193938383	0.760413380503667	-1.97758834737201	-1.68149222912456	-0.249263964780837	0.834998461488019	0.0974058207010871	-0.00492995876125389	-0.49321547181083	2.06412134949183	-1.57295298264681	-0.236161549184709	0.644060679562201	0.0723357894157071	-0.405880953551033	-0.424541825418301	-0.755891018591018	-1.83418995231428	-0.100815630780871	-2.21422380733803	-1.24835418243064	0.397641815979438	0.610354741628851	0.789755020837115	-1.46055319449984	1.32917128471182	-0.386745846421983	0.270637867240698	0.180509995363975	-0.681785886546301	-0.519186994490763	0.310118428923952	-0.985015531592976	0.993431130109219	0.825499789484275	0.214049601786499	-0.444148628396755	-0.328526960793901
DNMT1	-0.113481491866065	0.126620083640214	0.598426558704981	0.397136995167539	0.122256147539133	-0.168332304264005	0.137425459619801	0.347734033884989	0.153356653993135	0.586831548019319	-1.57967971732847	-1.14330548154662	1.53366377810439	-0.549573229024617	0.629301118623393	0.478547129013886	-0.406285947698453	2.83767611415421	-0.807842686335928	-0.753224889484543	-0.278604948056552	0.678038283799328	-0.783142514770757	0.739535275578475	-0.933291449404886	1.32239120019604	-1.47392390972598	3.29398129543828	0.393401677411712	-0.879411447845848	-0.461348830425279	0.505909961375073	-0.732236472305323	-0.970101884010346	0.391000570021321	0.411689732403112	-1.05174032072927	-0.309384469049795	0.225885753733123	-1.09142810461184	0.0129090205522806	0.92872452505402	-0.693478656087201	-0.261021437824451	-1.4116027236316
DNMT3A	-0.133925391030665	0.153000368401191	-0.305349961057224	-0.344340913496019	-0.606660067784401	0.0883428922528244	0.849341208357586	1.65691057463495	-0.317105588127803	-0.105088886087956	-0.456706332296249	-1.35696572990505	0.266447087410066	-0.30555644663379	-0.852146371254162	1.16299463187326	0.307876158002925	-0.410817051068754	0.37861946052333	0.406362447175942	-0.301799386586809	0.283122324977936	0.0585906421051679	0.951509416376645	1.37255977586944	1.9573941281518	0.130861815711345	0.146262707383605	0.963463587270845	-0.759473445236768	-1.35190316785475	3.1972874776792	-1.30710923762957	-0.892616322452915	-0.184053735618486	1.20893461813879	-0.656826288424729	-1.90932381077966	-0.765352786032239	-0.843098881937773	-0.653383233071105	-0.245288927151701	-0.986632626526132	1.59237955562963	-1.08073628988174
TET2	0.499045654213126	0.430488885754615	0.973849613222043	1.5733641512351	0.344507697821753	0.100650298366	0.819030079546848	2.91285231946156	0.640214946895995	-0.921866321463615	-1.46249574927798	-0.267861364637129	0.728849218569744	1.06074853452439	1.71721364250841	0.076852846367844	-0.581466500174071	-1.53958118079977	0.0876497708841206	0.224611047492115	-0.312768769891197	-0.580801143481191	-0.308097715616263	-0.203397895582305	-1.12904880114115	-1.28775618709073	-0.336838413263714	-1.06081636799845	0.108232027452577	-0.23421079346291	-1.11082657936264	-1.42688978029946	0.783915306496763	-0.522683592100621	-0.273535668345528	0.924151222627708	1.39599027712588	0.180187538014687	1.12429114157324	-0.386415829913888	-0.751893758403558	1.3930389300399	-0.672496264517953	-1.50410452879604	-1.22388194457427
