# Supplementary material for: Genomic and epigenomic integrative subtypes of renal cell carcinoma in a Japanese cohort
Source: Nat Commun. 2023 Dec 16;14:8383. doi: 10.1038/s41467-023-44159-1 (PMC10725467; doi:10.1038/s41467-023-44159-1)
Supplement: Supplementary file 6 — Source Data [file 41467_2023_44159_MOESM6_ESM.zip › Source_Data/Figure7a.txt]

Gene	Histology	VAF_ratio(log)	ATACscore(log)
ABAT	PRCC	0.367294502	0.206799268
ABCA5	ccRCC	0.514910605	-0.105132838
ABCB8	ccRCC	0.395849992	0.187849301
ABCC4	ccRCC	0.851936075	0.092896851
ABL1	ccRCC	0.50576669	-0.034770756
ABR	TFE3	0.03845789	0.151246959
ABTB2	ccRCC	0.444136871	0.314108896
ACACB	TFE3	0.489020912	0.254435804
ACACB	ccRCC	0.368930058	0.419618768
ACAP3	ccRCC	0.380211937	0.152736233
ACAT1	ccRCC	-0.499812577	0.189598143
ACBD5	PRCC	0.352182518	0.009037789
ACBD6	ccRCC	0.517237957	-0.18306778
ACP6	PRCC	-0.045420335	0.432691133
ACSF2	ccRCC	-0.092145789	0.534309664
ACSL3	ccRCC	0.306168622	-6.32127E-05
ACTB	ccRCC	0.206369083	0.243764072
ACTG1	ccRCC	0.148938658	-0.152362619
ACTN1	ccRCC	-0.009035053	-0.259114031
ACVR2B	PRCC	-0.004176226	-0.421156671
ADAL	ccRCC	-0.039106349	-0.140040477
ADAM11	ccRCC	-0.141536784	0.139645414
ADIPOR1	PRCC	-0.374908639	0.129600566
ADSS1	ccRCC	0.095189638	0.243240982
AGA	ccRCC	0.036959083	-0.060395459
AGBL3	ccRCC	-0.172999686	-0.1774308
AGL	ccRCC	0.04194531	-0.209402072
AGPAT3	ccRCC	0.316093221	0.228065768
AHDC1	ccRCC	0.335792102	-0.61049874
AKR1A1	ccRCC	0.5518926	0.391618559
AKR1C3	ccRCC	0.118162809	0.445341893
ALG14	ccRCC	0.6763471	0.014895344
ALG6	ccRCC	0.135315908	0.096477969
ALPK1	ccRCC	-1.148938579	0.127212359
AMZ2	ccRCC	0.289447712	-0.5892247
ANG	ChRCC	0.203970926	0.123697955
ANG	ccRCC	-0.016129066	-0.150463442
ANKRD11	PRCC	0.026393416	0.024800165
ANKRD17	ccRCC	0.128667043	-0.485219947
ANKRD2	PRCC	0.294956065	-0.653604395
ANKRD31	ccRCC	0.180253033	-0.199868286
ANKS6	ccRCC	0.626061136	-0.444151584
ANXA1	ccRCC	0.220903821	0.016783847
ANXA4	ccRCC	0.189396205	0.163322444
AP2A1	ccRCC	0.146285735	0.254815134
AP3D1	ChRCC	0.070319117	0.077449088
AP5B1	ccRCC	-0.149335063	-0.109290413
AP5Z1	ChRCC	-0.174749027	0.229028872
APOM	ccRCC	#NAME?	-0.228345646
APP	ccRCC	0.366782461	0.266781673
AQR	ccRCC	0.092588639	0.110722473
AQR	ccRCC	0.079535917	0.110551434
ARFGEF2	TFE3	0.266875719	-0.053457049
ARHGAP26	ccRCC	0.599838966	0.204236946
ARHGAP27	ccRCC	0.116698166	-0.056062548
ARHGAP6	ccRCC	0.371067775	0.029264661
ARHGEF10L	ccRCC	0.611356426	0.284464653
ARHGEF12	ccRCC	0.30916759	-0.210273574
ARID3B	PRCC	-0.217963286	0.037204727
ARL1	ChRCC	-0.128318154	0.07533255
ARMC1	ccRCC	0.49022569	0.042526018
ARMC2	ccRCC	-0.796478237	-0.447092962
ARRDC3	ccRCC	0.132237975	-0.102532294
ARSA	ccRCC	0.185637185	-0.461976072
ASB3	ccRCC	0.237544433	0.247593238
ATN1	ccRCC	0.202078925	0.269517421
ATP11A	ccRCC	0.325815239	0.024214275
ATP11B	ccRCC	0.017875592	0.169124689
ATP2A2	ccRCC	0.010946771	-0.186514033
ATP5F1D	ChRCC	-0.023481096	0.164299954
ATP6V0D1	ccRCC	0.628389885	0.23106125
ATP6V0D1	ccRCC	-0.010465048	-0.150773041
ATP6V1C1	ccRCC	-0.055516894	0.064251035
ATXN1L	ccRCC	#NAME?	-0.371242527
ATXN2	ccRCC	0.008400651	-0.036584928
AURKB	ccRCC	0.30229912	0.120532959
AVPI1	ccRCC	0.285236163	-0.035079056
AXIN1	ccRCC	0.232248368	0.125065992
AXIN1	ccRCC	-0.189638933	-0.112960815
AZIN2	ccRCC	-0.102662342	0.039135226
B2M	ccRCC	0.30476686	-0.009493723
B2M	ccRCC	0.375571445	0.183922032
B3GNT2	ccRCC	-0.449092531	-0.383206315
BAG3	ccRCC	-0.082187104	-0.090483033
BARX2	ccRCC	0.779817889	0.236343896
BATF2	ccRCC	0.171473495	0.344085004
BCAR1	ccRCC	0.461609089	0.082974884
BCAR3	ccRCC	0.072087108	0.07131741
BCDIN3D-AS1	ccRCC	0.198368088	-0.143001207
BCL2L1	ccRCC	0.096554821	0.240935739
BCL3	ccRCC	0.156663663	-0.211721096
BDNF-AS	ccRCC	0.238127571	0.141910227
BHLHE40-AS1	PRCC	-0.38994842	0.140474845
BICC1	ccRCC	-0.095435079	-0.144947259
BORCS6	ccRCC	0.002316396	0.055467477
BRD1	ccRCC	-0.063668428	0.04291744
BSCL2	ccRCC	0.063185799	0.267182471
BTBD10	ccRCC	-0.067997014	0.055219181
BUB1	ccRCC	0.292839661	-0.237464549
C11orf1	ccRCC	0.204735843	-0.001940969
C15orf62	PRCC	0.134146635	-0.279885912
C17orf64	ccRCC	0.006189049	0.275748087
C18orf25	ccRCC	-0.347072778	0.053235618
C1orf194	ccRCC	-0.054714632	0.391606176
C1orf52	PRCC	0.082183716	-0.460661618
C1orf52	ccRCC	0.552841969	0.073157097
C1QTNF1-AS1	ccRCC	0.005014402	0.395573028
C20orf197	ccRCC	0.061268933	0.016381313
C8orf76	ccRCC	0.200659451	0.35178185
C9orf16	ccRCC	0.273955711	-0.032492698
CA5B	ccRCC	-0.170235514	-0.035291057
CAD	ChRCC	-0.359021943	0.083664939
CALR	ccRCC	-0.164661894	-0.048439047
CAMK2D	ChRCC	0.114107829	0.258888176
CAPN12	ccRCC	0.198170309	0.29835436
CARM1	ccRCC	-0.032430775	0.207576044
CARMIL1	PRCC	-0.276131737	0.344012354
CARMIL3	ccRCC	0.456112802	0.025425319
CATSPERZ	ccRCC	0.273001272	0.140515703
CBLN1	ChRCC	0.178184437	-0.527527362
CBWD3	ccRCC	0.143817774	0.294869369
CCAR2	PRCC	-0.082535489	-0.00329272
CCDC114	ChRCC	-0.248751882	0.186707999
CCDC39	PRCC	-0.000823663	0.36673267
CCL2	ccRCC	-0.018835848	0.163349008
CCN2	PRCC	0.252583309	0.094525103
CCN5	ccRCC	0.14133089	-0.076102956
CCT5	ccRCC	0.131012016	0.290026017
CD27-AS1	PRCC	0.044687101	-0.15083875
CD82	ccRCC	-0.126371673	0.08533121
CD99	ccRCC	0.153814691	-0.463377813
CDAN1	ccRCC	0.628997665	0.228145843
CDC6	ccRCC	0.283301229	-0.175065545
CDCA4	PRCC	-0.168301432	-0.492937384
CDH12	ccRCC	0.119186636	0.943546215
CDHR2	ccRCC	0.228313851	0.207563002
CDK2AP1	PRCC	0.078154979	0.193199136
CDK6	ccRCC	0.339441582	0.198600647
CDKN2AIP	ccRCC	-0.012515531	-0.116276908
CDKN2AIPNL	ccRCC	0.540462973	-0.147465261
CDT1	ccRCC	0.040958608	-0.041148913
CDV3	ccRCC	0.203655678	0.186467093
CEBPD	ChRCC	0.067656935	-0.080936481
CELSR1	ccRCC	0.327359679	-0.244577424
CEP170B	ccRCC	-0.199572355	-0.152933952
CEP57L1	ccRCC	-0.263100069	0.095253635
CERS4	ccRCC	-0.198045401	0.001841727
CETN2	ccRCC	-0.20461126	0.316136726
CFAP92	PRCC	-0.310938196	-0.149424765
CFAP94	ccRCC	-0.087165914	0.227281413
CHI3L1	ccRCC	0.062791264	0.083640117
CHKA	ccRCC	0.237655387	0.41412227
CHORDC1	ccRCC	-0.062790396	-0.604437475
CHRM3	ccRCC	0.201397689	0.385302572
CHRNA4	ccRCC	-0.251812147	0.276553061
CHST9	ccRCC	0.619227655	0.225698197
CHTF8	ccRCC	-0.138302264	-0.164944483
CIART	ccRCC	0.295221353	0.126363347
CIB2	ccRCC	0.437057125	0.147173498
CIPC	ccRCC	-0.078895186	0.068981259
CIRBP	ccRCC	-0.041996855	0.049328634
CKLF-CMTM1	ccRCC	0.54040234	-0.082262309
CKMT2-AS1	ccRCC	0.50855397	0.256264514
CLASP2	PRCC	0.273001706	0.088944187
CLCN3	PRCC	-0.317116251	-0.279125123
CLDN2	ccRCC	0.159701277	0.229725669
CLMN	ccRCC	0.194575099	-0.098697487
CLSTN1	ccRCC	-0.176829593	0.213324732
CLSTN1	ccRCC	-0.30871719	0.174896651
CLU	ccRCC	0.423835037	0.274249849
CLUH	PRCC	-0.134082713	-0.175186355
CNOT6	ccRCC	-0.199674815	0.027555854
COA1	ccRCC	-0.357322567	-0.241741071
COG2	ccRCC	-0.305107875	-0.004488198
COPB1	ccRCC	0.33881806	0.095467334
COPS4	ccRCC	-0.73803381	-0.028208889
COPS6	ccRCC	-0.444795492	0.186984738
COQ5	ccRCC	-0.404779854	-0.032991676
CORO1C	ccRCC	0.235803621	0.052717641
COX11	ccRCC	0.133539286	0.06011222
COX18	ccRCC	0.426228846	-0.083611356
COX7B	ccRCC	0.279632285	-0.371477448
CPNE8	ccRCC	-0.014010763	-0.37973305
CR1L	ccRCC	0.249423299	-0.287854245
CREB3L1	ChRCC	-0.208715391	0.302084608
CREB3L4	ccRCC	0.419826285	0.405596911
CRHR1	PRCC	0.006160085	-0.030096391
CRIP3	PRCC	0.122216443	0.050475309
CRY2	ccRCC	0.232398932	0.088072281
CSAD	ccRCC	0.299032609	0.249735925
CSKMT	ccRCC	0.067080627	-0.125115846
CSNK2A1	PRCC	0.676874819	0.088196765
CTDSP1	ccRCC	-0.036802214	-0.480355505
CTDSP2	ccRCC	0.200067439	-0.072078818
CTDSPL2	ccRCC	0.489846544	0.40189793
CTDSPL2	ccRCC	-0.276800478	-0.024377729
CTTNBP2NL	ccRCC	0.555838697	0.215446114
CXCL2	ccRCC	0.415852032	-0.386201514
CXCR4	ccRCC	0.07003778	-0.034247854
CYB561	ccRCC	-0.228032233	0.527602146
CYB5R3	ccRCC	0.189056453	0.068118952
CYP24A1	ccRCC	-0.387720761	0.077082191
CYP8B1	PRCC	0.374507194	-0.581553313
CZIB	ccRCC	0.302844922	0.155935349
CZIB	ccRCC	0.356637294	-0.034953958
DACT3-AS1	PRCC	-0.161688412	0.07352667
DAPK1	ccRCC	-0.360151132	0.297895782
DAZAP1	ccRCC	0.193820026	0.143955557
DBN1	ccRCC	-0.024358912	0.178333511
DBN1	ccRCC	-0.024358912	0.177361392
DBP	ccRCC	0.17649929	0.146447041
DCAF5	ccRCC	0.298738016	0.071941208
DCBLD2	ccRCC	0.394074788	0.373258522
DCBLD2	PRCC	-0.233518688	-0.24208597
DCHS2	ccRCC	0.213879473	-0.02402771
DCTN1	ccRCC	0.458637958	-0.221776427
DDAH1	ccRCC	0.309953556	-0.020427424
DDIT3	ccRCC	0.013585296	0.248727368
DDIT4	PRCC	-0.11258269	-0.208612561
DDX12P	ccRCC	-0.146128139	-0.032409163
DDX50	PRCC	-0.419693717	-0.014057129
DENND1A	PRCC	-0.065293249	-0.111639499
DEPDC5	ccRCC	0.251812749	0.053959881
DEXI	PRCC	0.31558915	-0.556715603
DGCR6	ccRCC	0.19684727	0.092830141
DGLUCY	ccRCC	-0.311015357	-0.15439877
DHRS4	ccRCC	0.279632285	-0.089032232
DHRS4-AS1	ccRCC	-0.282546665	-0.343569573
DHRS7B	ccRCC	0.054406145	-0.121571495
DHTKD1	PRCC	0.119394217	-0.470251052
DHX33	ccRCC	0.348579183	0.087699302
DIAPH1-AS1	PRCC	-0.418755332	0.626839563
DIPK1A	ChRCC	0.720159738	-0.74637011
DLG2	ccRCC	0.035275359	0.227109342
DLG2	ccRCC	0.035275359	0.220974042
DLG4	ccRCC	0.572095378	0.225094892
DLG4	ccRCC	-0.170696575	0.339148469
DLK2	ccRCC	-0.397940009	0.526396777
DMAC2	ccRCC	0.582649348	0.172009868
DMPK	ccRCC	0.564784228	0.200893673
DMTF1	ccRCC	0.03856414	-0.202310542
DMXL1	ccRCC	0.402431716	-0.165225394
DNAJB1	ccRCC	0.136781145	0.360381471
DNAJB14	ccRCC	0.100544298	0.231984266
DNAJB4	ccRCC	-0.221432306	-0.471649562
DNAJB5	ccRCC	-0.179694436	0.30407041
DNAJC10	ccRCC	-0.11457368	-0.193627357
DNAJC28	ccRCC	-0.024038007	-0.184511214
DNAJC8	ccRCC	0.124938737	0.131733665
DNMT3A	ccRCC	0.234082337	0.155963051
DNMT3A	ccRCC	-0.020203781	0.210855626
DOHH	ccRCC	0.455723544	0.148157662
DPH5	ccRCC	-0.112349175	0.459588955
DPP8	ccRCC	0.096413144	-0.465203485
DRAM1	ccRCC	0.33099235	-0.217387011
DRAP1	ccRCC	0.378840811	-0.080417658
DUSP14	ccRCC	0.09348963	-0.046016021
DUSP3	ccRCC	0.513434849	-0.263600383
DUSP5	ccRCC	-1.060698142	-0.21503747
DUSP6	ccRCC	0.544068479	0.189804604
DYNC1H1	ccRCC	-0.01848413	-0.03583172
DYNC1I2	ccRCC	0.119429795	-0.655013748
DYNC2I1	ccRCC	-0.162058026	0.202906465
DYNLRB1	ccRCC	-0.052461005	0.082396052
DYRK2	ccRCC	4.34295E-07	-0.182962744
E2F6	ccRCC	0.447602936	0.11587993
E4F1	ccRCC	-0.092753619	-0.236379509
EBF2	ChRCC	0.008732364	0.1443547
EEF1A1	ccRCC	0.095483377	-0.040134077
EFHD1	ChRCC	-0.229905228	0.629674213
EFNA1	ccRCC	0.179551617	0.146292588
EFNA1	PRCC	0.022182976	0.449602284
EIF2AK1	ChRCC	0.191362206	0.183915674
EIF2B2	ccRCC	-0.438454901	0.071157499
EIF2S2	ccRCC	-0.084843827	0.313267574
EIF3B	ccRCC	-0.033567348	-0.477392199
EIF3E	ccRCC	0.292597897	-0.00345769
EIF4E2	PRCC	-0.102114608	0.014414053
EIF4EBP3	ccRCC	-0.191885092	0.024208592
EIF4G2	PRCC	-0.10362645	0.089217659
EIF5	PRCC	-0.058421363	0.002186336
ELL	ccRCC	-0.467144244	-0.355778914
EMC2	ccRCC	-0.511883361	-0.155452841
EMILIN1	ccRCC	-0.104734575	0.327364107
EMX2OS	PRCC	-0.577276323	0.40469939
ENC1	ccRCC	0.296371559	-0.058413498
ENSA	PRCC	0.004027678	-0.261920574
ENTPD2	ccRCC	0.184060623	-0.219679541
EPS8	PRCC	#NAME?	0.246713951
EPS8L2	ccRCC	0.127053639	0.157197389
ERICH5	ccRCC	-0.138302698	-0.001852077
ESPNL	ccRCC	0.287099816	0.213641728
ESRP2	ccRCC	-0.356357956	0.107740013
ESRRA	ccRCC	0.380295697	-0.033933366
ETNK1	ccRCC	-0.058209399	-0.138455445
EVA1A	ccRCC	0.335148636	-0.412190353
EVA1C	ccRCC	0.087274358	-0.068084396
EZR-AS1	ccRCC	0.397940009	-0.051400037
EZR-AS1	ccRCC	-0.052706379	-0.027550392
F2RL3	ccRCC	-0.005677071	0.264989913
FAAP20	ccRCC	0.2108538	-0.027591729
FABP5P3	ccRCC	-0.033423755	-0.115617326
FAH	ccRCC	0.44617187	0.311542139
FAM118A	TFE3	-0.655541099	0.272199108
FAM120C	ccRCC	#NAME?	-0.642658654
FAM131A	ccRCC	0.512894162	0.052685518
FAM185A	ccRCC	-0.055950871	0.188901402
FAM207A	ccRCC	0.106659677	0.236905595
FAM214B	PRCC	0.14367673	0.079816462
FAM214B	ccRCC	-0.450249108	-0.055570617
FAM76A	PRCC	-0.171257817	-0.053514561
FAM86JP	PRCC	-0.368911793	0.17543053
FASTKD2	ccRCC	0.525338594	0.16664777
FBF1	ccRCC	0.115393117	0.079844419
FBXL19	ccRCC	-0.301356884	0.279530934
FBXL8	ccRCC	-0.040236195	-0.03568386
FBXO11	ccRCC	-0.260805187	-0.02485237
FBXO3	ccRCC	0.17197415	0.417324605
FBXW9	ccRCC	0.044812439	0.207471356
FBXW9	ccRCC	0.074633618	0.199235979
FDFT1	ccRCC	0.14292333	0.454093905
FDFT1	ccRCC	-0.271067315	-0.048244041
FER	ccRCC	0.414348466	0.208989584
FGD2	TFE3	-0.138302698	-0.310559538
FKBP10	PRCC	-0.078227466	-0.523389178
FLJ37453	ccRCC	0.094420691	-0.125885196
FLYWCH2	ccRCC	-0.320276139	0.258576153
FMO4	ccRCC	-0.310968184	0.124226875
FOXO1	ccRCC	0.054475901	0.37010543
FOXP4	PRCC	-0.089223358	-0.726233384
FRMD5	PRCC	#NAME?	-0.173179941
FSD1L	ccRCC	-0.191886023	-0.08418364
FSTL3	ccRCC	0.067071605	0.357533788
FSTL4	ccRCC	0.151145014	0.371933933
FUT6	ccRCC	-0.221848315	0.128214631
FXYD2	ccRCC	0.278840542	0.156278402
FYB2	ccRCC	0.307278704	0.134122415
FZD5	ccRCC	0.417920682	0.142099755
FZD7	ccRCC	-0.134654223	0.174182026
G6PC3	ccRCC	-0.107358834	0.397728437
GAB1	TFE3	-0.292043082	-0.27867272
GAB1	ccRCC	0.370227455	-0.045440387
GADD45A	ccRCC	0.085915063	0.05469162
GAL3ST1	ccRCC	-0.138302698	-0.203217739
GALE	ccRCC	0.085644412	0.308068524
GALNS	ccRCC	0.44628881	0.377240861
GALNT10	ccRCC	0.358536339	0.118948213
GANAB	ccRCC	-0.174748954	0.038863485
GANAB	ccRCC	-0.178813553	0.033047194
GAREM2	ccRCC	-0.288621191	0.170197152
GAS8	ChRCC	-0.387215847	-0.003749431
GATD3A	PRCC	-0.189056645	0.178000492
GBF1	ccRCC	0.234727198	-0.015712056
GCH1	ccRCC	0.20605394	-0.445082578
GCHFR	ccRCC	0.085521092	-0.179867526
GHR	ccRCC	0.392904294	0.072460364
GK5	ccRCC	0.237557826	0.249167955
GK5	ccRCC	-0.017874388	0.057151174
GLI4	ccRCC	0.068715704	-0.289952629
GLIPR1L1	TFE3	-0.075695381	-0.180808156
GLUD1	ccRCC	0.02435978	0.07901576
GLYCTK	PRCC	0.329936649	0.193482163
GLYCTK	PRCC	0.333441519	0.196852963
GMNC	ccRCC	0.381247031	0.577826397
GNAI3	ccRCC	0.608828354	0.16531752
GNPDA1	ccRCC	-0.436503404	-0.10719296
GOLM1	ccRCC	0.275222933	0.203066101
GOLM1	ccRCC	0.177732908	0.227952879
GPR155	ccRCC	0.212263302	0.459638206
GPR157	ccRCC	0.487952211	-0.067405275
GPR180	ccRCC	0.593628887	-0.191739577
GPR63	ccRCC	0.610818988	0.478449332
GPR85	PRCC	0.124573263	0.465547416
GPRC5B	ccRCC	0.138302336	0.087056797
GPRC5C	TFE3	0.312459573	0.116400027
GPT	ccRCC	-0.007154255	0.486198156
GRAMD2B	ccRCC	-0.047773144	-0.053768973
GSK3B	ccRCC	0.384727002	0.131258785
GTF2IRD1	PRCC	-0.457376944	0.395420453
GTF3A	ccRCC	0.16860257	-0.002317794
H2AZ2	PRCC	0.009383196	-0.001855788
H2BC6	ccRCC	0.380818699	0.181678877
H3-3A	ccRCC	0.387894367	-0.149008524
H4-16	ccRCC	0.210419288	-0.197944897
H4C11	ccRCC	-0.238462948	-0.038435364
H4C4	ccRCC	0.612610174	0.310810472
HAL	ChRCC	-0.125114522	0.365982022
HCFC1	ccRCC	0.073786214	-0.293021466
HCFC1	ccRCC	-0.008954843	-0.093368696
HCG4B	ccRCC	0.359712051	-0.015786205
HDGFL2	ccRCC	0.2108538	-0.449439087
HDGFL2	ccRCC	0.22684535	-0.459927635
HECTD4	ccRCC	0.303735998	0.284250352
HELZ	ccRCC	0.090177165	0.122688681
HEXIM2	ccRCC	-0.506279235	-0.111411829
HEYL	ccRCC	0.438383325	0.783004226
HHAT	ccRCC	0.200451039	0.052220289
HIPK1	ccRCC	-0.120391456	-0.107470733
HIPK2	ccRCC	0.449198573	0.053423494
HIPK2	ccRCC	0.432808157	0.077335897
HLA-E	ccRCC	0.169625217	0.148736865
HMBS	ccRCC	#NAME?	0.10824689
HMGN2	ccRCC	-0.234765489	-0.240443984
HMGN4	ccRCC	-0.231289872	-0.137037655
HNF1A	ccRCC	-0.397940009	0.187979876
HNF1A-AS1	ccRCC	0.054712261	0.239190505
HNRNPF	ccRCC	0.442857182	0.227681998
HNRNPF	ccRCC	-0.008056284	0.339142752
HNRNPH3	ccRCC	0.431506865	0.291563088
HNRNPR	ccRCC	0.281152453	-0.313489961
HOXD-AS2	ccRCC	0.267433125	0.335698576
HR	ccRCC	0.794344936	0.020660169
HSDL2	ccRCC	-0.536184755	0.181924835
HSF4	ccRCC	-0.026508122	0.235784726
HSP90AA1	ccRCC	0.380210373	0.138809565
HSPA9	ChRCC	-0.167368912	0.363841854
HSPB1	ccRCC	-0.402718896	-0.222427887
HSPB8	ccRCC	0.213074753	0.159113988
ICOSLG	ccRCC	-0.146128139	-0.107307936
IFFO2	PRCC	-0.057352591	0.176414551
IFI6	PRCC	-0.469568158	-0.361712166
IL4I1	ccRCC	0.413131337	0.118684374
ILF2	ccRCC	0.391206626	-0.062057592
ILKAP	ccRCC	-0.014602014	0.416856048
IMMP2L	ccRCC	0.703218276	-0.090429074
IMP3	ccRCC	-0.377120397	-0.119213212
ING5	TFE3	0.051152957	0.023887926
INO80	ccRCC	0.365147712	0.136757754
INSR	ccRCC	0.221848508	-0.076300231
INTS3	PRCC	-0.056673634	0.254439927
IPCEF1	ccRCC	0.770598547	-0.190182099
IRF2BP2	ccRCC	0.213415799	-0.716302717
IRF2BPL	ccRCC	0.473976379	0.319802122
IRF5	ccRCC	0.382405795	0.249726415
IRGQ	ChRCC	-0.069000725	0.144030861
IRX3	ccRCC	-0.131359004	-0.299782695
ISCA1	ccRCC	0.186132512	-0.377391946
ISM1	PRCC	0.05449461	-0.124723819
ISY1-RAB43	ccRCC	-0.491845033	0.180156248
ITGB4	PRCC	0.744972533	-0.060383877
ITGB8	TFE3	0.05631071	-0.127192371
JAK1	ccRCC	0.206930486	-0.01333358
JAZF1	PRCC	0.062790946	0.05912194
JOSD1	ccRCC	0.215329767	0.384398972
JUP	ccRCC	-0.275476286	0.29058559
KBTBD7	ccRCC	-0.065875554	-0.034508002
KCNH8	ccRCC	0.396005509	-0.044796557
KCNK1	ccRCC	-0.010193915	-0.027276534
KCNQ3	ccRCC	0.200914587	0.354098763
KCNQ4	ccRCC	0.176091693	0.295145535
KCTD21-AS1	ccRCC	0.004864927	-0.116419671
KDM8	ccRCC	0.34453257	-0.09564043
KDSR	ccRCC	0.290564157	-0.025485295
KIFAP3	PRCC	-0.007552804	-0.563996465
KLF7	ccRCC	0.43183396	0.036522718
KLHL5	ccRCC	0.059273851	-0.035345963
KLHL7	ccRCC	0.514908947	-0.171669154
KMT2C	ccRCC	0.191885961	-0.036874467
KPNA5	ccRCC	-0.133074236	0.198787714
KRIT1	ccRCC	0.138875166	0.018210941
KRT18	PRCC	-0.259636876	0.185765023
LARP1	ccRCC	0.167342223	-0.14351112
LATS2	PRCC	-0.635483747	-0.139568128
LCN8	ccRCC	0.228438974	0.594732861
LCORL	PRCC	0.231608192	0.282123952
LCORL	ccRCC	0.285905057	-0.144984107
LETMD1	ccRCC	0.12057341	0.267089114
LHFPL2	ccRCC	-0.011429462	0.14070998
LIFR	ccRCC	-0.085914629	-0.01674307
LIG4	PRCC	0.447158466	0.353698683
LIMA1	ChRCC	-0.236571688	-0.20892687
LIMD1	ccRCC	-0.446724366	-0.191020072
LIMD1	ccRCC	-0.133163369	-0.283537885
LINC00111	ccRCC	-0.07773118	-0.187306071
LINC00229	ccRCC	0.045757491	0.242083176
LINC00313	ccRCC	0.333214679	-0.627901705
LINC00881	ccRCC	0.154901613	0.193600984
LINC00887	ccRCC	0.205249922	0.210271811
LINC01091	ccRCC	-0.243038049	0.547576153
LINC01091	ccRCC	-0.249877039	0.085748039
LINC01619	ccRCC	-0.12773161	-0.016835253
LINC01619	ccRCC	0.684845796	0.278431929
LINC02709	ccRCC	0.22953623	-0.21687056
LIPA	ccRCC	0.318758763	-0.16527205
LMO7	ccRCC	0.625540363	-0.100222261
LNPEP	ccRCC	-0.052529051	0.057822638
LOC100131496	ccRCC	0.188607245	-0.189347835
LOC100132781	ccRCC	-0.375664071	-0.004903203
LOC100133091	ccRCC	-0.193405036	-0.159822548
LOC100287036	ccRCC	0.280971167	0.098380439
LOC100289511	ccRCC	0.378511674	0.232097957
LOC100507250	ccRCC	0.002706002	-0.296302014
LOC257396	ccRCC	0.088043165	-0.099634479
LOC283922	ccRCC	0.734686797	0.092433397
LOC388282	ccRCC	-0.487059573	-0.168002226
LOC728739	ccRCC	0.266053281	0.283634782
LRIG3	ccRCC	0.623249725	0.314710398
LRP1	ccRCC	0.034760659	0.182696164
LRP11	PRCC	0.153253295	0.271720716
LRRC20	ccRCC	0.373265938	-0.195707139
LRRC47	ccRCC	0.148350133	-0.141978417
LRRFIP1	ChRCC	-0.383699778	0.362148195
LSM14B	PRCC	0.779727291	0.257734855
LSM5	PRCC	-0.07115138	0.208421555
LSM6	ccRCC	-0.234082434	-0.075750421
LSR	ccRCC	0.439072533	-0.017297019
LTBP3	ccRCC	-0.011637873	-0.358468125
LYRM9	ccRCC	0.049156686	0.203307478
MAD2L1BP	ccRCC	-0.275548827	0.009678414
MAF	ccRCC	0.099702983	-0.052552863
MAFG	ccRCC	0.197979796	0.018552774
MAGI2-AS3	ccRCC	0.246672333	-0.041627823
MAJIN	ccRCC	-0.258442118	0.189941465
MAN1A2	PRCC	-0.468325193	-0.080545386
MAN2A1	ccRCC	0.037788561	-0.15287926
MAP1S	ccRCC	-0.331620502	0.291894077
MAP3K1	ccRCC	0.168265673	0.256527502
MAP3K11	TFE3	0.008941148	-0.258576045
MAP3K14-AS1	ccRCC	0.060596675	0.244602439
MAP3K14-AS1	ccRCC	0.079506809	0.266697422
MAPRE2	ccRCC	-0.185636143	0.10437738
MCM2	ccRCC	0.146127254	0.153789283
MCM7	ccRCC	0.082973511	-0.649389284
MCM7	ccRCC	-0.124938302	-0.093394471
MDFIC	ccRCC	0.249322651	0.27201672
MDN1	ccRCC	0.130978614	-0.123585979
MED14	ccRCC	0.108339909	0.124948398
MED18	ccRCC	0.150283923	-0.097713806
MED26	ccRCC	-0.063801559	-0.084206743
MEF2A	ccRCC	-0.047772755	0.255634057
MERTK	ccRCC	0.09690947	0.158574955
MESD	PRCC	#NAME?	0.227486728
MFSD14A	ccRCC	0.336849168	-0.122131185
MGAT5B	PRCC	-0.479843548	0.278722869
MIP	ccRCC	0.006481817	0.161862447
MIR10A	ccRCC	0.498310988	0.098317707
MIR148A	ccRCC	0.03342419	-0.348988497
MIR210HG	ccRCC	0.417535782	-0.398970277
MIR3131	ccRCC	-0.41757548	-0.316823383
MIR3191	ccRCC	0.285966466	0.30898347
MIR425	PRCC	0.07918168	0.202936823
MIR4469	ccRCC	-0.322827192	-0.058217496
MIR5094	ccRCC	-0.207876083	0.118397006
MIR550B1	ccRCC	0.283101708	0.285293295
MIR5587	ccRCC	0.408935393	-0.351989003
MIR648	ccRCC	-0.106053479	0.258670441
MKNK2	ccRCC	-0.032791558	-0.099720552
MKNK2	ccRCC	-0.04413797	-0.134858567
MLF2	ccRCC	-0.079574918	-0.223063531
MLKL	ccRCC	0.281775196	-0.361937603
MLX	ccRCC	0.40287401	0.135716756
MNT	ccRCC	-0.004652343	0.084334525
MOB2	ccRCC	0.030890159	0.277685688
MORC3	ccRCC	0.597052798	-0.051278172
MORC3	ccRCC	0.623214066	-0.035196841
MPHOSPH8	ccRCC	0.111199538	-0.111945556
MPI	PRCC	-0.09166066	-0.021063284
MPZL1	ccRCC	0.355387774	-0.260090841
MROH6	ccRCC	0.38021061	0.130188738
MRPL24	ccRCC	0.219359428	0.146639706
MRPS30	PRCC	0.286789991	-0.245513778
MRPS30	PRCC	-0.116556751	0.349793681
MRPS9	ccRCC	0.757713699	0.073872691
MSN	ccRCC	-0.457207536	0.022817774
MT1A	ccRCC	0.006334661	0.236643224
MTA2	ccRCC	0.312364039	-0.264173985
MTMR4	ccRCC	0.555547971	-0.152570904
MTSS1	ccRCC	-0.130633443	-0.1461731
MUC20	ccRCC	-0.214937229	-0.169860087
MXD1	ccRCC	0.370621207	0.019904772
MXD3	ccRCC	0.793664893	-0.144426268
MYBBP1A	ccRCC	0.187086643	-0.061790311
MYO5C	ccRCC	0.778152988	0.260350111
MYO5C	ccRCC	0.778152988	0.258922092
NA	ccRCC	0.334735486	0.169629025
NA	ccRCC	-0.071985682	0.438568923
NA	ccRCC	0.063281222	-0.516779904
NAB2	ccRCC	0.232043099	-0.281085687
NABP1	ccRCC	0.157187729	-0.196436968
NADK2	ccRCC	0.143155337	-0.056891463
NADSYN1	ccRCC	-0.244207282	0.141815829
NAGLU	ccRCC	0.285159629	0.782303194
NARS1	ccRCC	0.155599021	-0.194584355
NBAS	ccRCC	0.168403973	0.038721481
NCKAP5	ccRCC	0.196041686	-0.095225495
NCOR1	ccRCC	-0.317398469	0.075208319
NDST1	PRCC	-0.423747072	0.039031147
NDUFAF6	ccRCC	-0.020059658	0.165795204
NEDD4	ccRCC	0.454614167	0.771025017
NEDD4	ccRCC	0.470490676	-0.160333442
NEK9	PRCC	0.137746701	0.361035138
NELFA	ccRCC	0.452560291	0.324431921
NELFA	ccRCC	0.271066193	-0.216517719
NENF	ccRCC	0.217692597	0.014471689
NEO1	ccRCC	-0.131961731	0.341442619
NEURL2	ccRCC	0.365255067	0.035270159
NFE2L2	ccRCC	0.06694679	0.250743998
NFYC	ccRCC	-0.488116205	0.35498473
NHS	ccRCC	-0.017836771	0.152600918
NIPA2	ccRCC	0.071881974	-0.140024209
NORAD	ccRCC	0.349602395	0.12334426
NPSR1-AS1	PRCC	-4.96336E-07	0.212479817
NR2F2	ccRCC	0.400415323	0.099323236
NR4A2	ccRCC	0.227244216	-0.071175129
NR4A2	PRCC	-0.26203237	0.131495275
NR4A2	ccRCC	0.219997179	-0.165697004
NRBP2	ccRCC	0.31605942	0.177834294
NUCKS1	ccRCC	-0.027152499	0.233030849
NUDT16	ccRCC	0.225309716	-0.04870916
NUFIP2	ccRCC	-0.270153406	-0.323538634
NUP37	TFE3	0.010724162	-0.43272072
NXNL2	ccRCC	-1.016494271	0.451827594
NYAP1	ccRCC	0.340703135	0.212918875
OGDH	ccRCC	0.31202538	0.377674777
OLA1	PRCC	0.130793357	0.105666815
ORAI1	ccRCC	0.236088561	0.198170566
OSBPL2	ccRCC	-0.146128532	-0.672062821
OTUD7B	ccRCC	0.04875139	0.003274656
P4HB	ccRCC	0.765666818	-0.339940231
PAAF1	ccRCC	0.394497871	0.210589368
PACSIN1	PRCC	0.084725973	0.408494802
PADI1	ccRCC	-0.387215362	-0.563378621
PANK4	ccRCC	-0.113395395	-0.076160929
PATZ1	ccRCC	0.43189297	-0.10803879
PCED1B-AS1	ccRCC	-0.228798023	-0.162631809
PCGF5	ccRCC	-0.15885917	-0.083646507
PCNA	ccRCC	0.309818011	0.191877491
PCNT	ccRCC	1.016599262	0.002499779
PCOLCE2	ccRCC	0.215009759	0.542502514
PDE4D	ccRCC	-0.028028724	0.054974382
PDE9A	ccRCC	0.199820438	0.428537895
PDGFB	ccRCC	0.265031711	0.028290362
PDHB	ccRCC	-0.40762745	0.197196594
PDLIM1	ccRCC	0.449130288	-0.02520707
PDS5A	ccRCC	0.207295746	0.119254456
PDS5A	ccRCC	0.199755455	0.104421792
PDXK	ccRCC	-0.131124429	0.181899093
PEAK1	ccRCC	0.127768992	-0.114217112
PENK	ccRCC	-0.500603219	0.355944796
PER3	ccRCC	-0.298649922	0.346159024
PEX10	ccRCC	0.00892356	-0.404866811
PEX26	ccRCC	0.062148341	0.081311369
PEX5	ccRCC	0.139368886	-0.163602794
PFKFB4	ChRCC	0.141580155	0.288337145
PFN2	ChRCC	0.548185751	-0.854354472
PGAM1	ccRCC	0.040726868	0.190348161
PGD	ccRCC	0.503640763	-0.665540524
PGLS	ccRCC	0.114751059	-0.00165011
PGM2L1	ccRCC	0.003025823	-0.534403087
PGP	ccRCC	0.822002037	0.144699307
PHF14	ccRCC	-0.276206412	-0.524136309
PHLPP2	ccRCC	0.477523447	-0.219760546
PIAS3	ccRCC	0.366782461	0.034732093
PICK1	ccRCC	0.184059827	0.024816954
PIGH	PRCC	0.372524645	-0.044171954
PIGR	ccRCC	0.198367082	0.152204905
PIK3R1	ccRCC	0.339948062	0.009499045
PIK3R2	ccRCC	0.040157572	0.216427176
PIKFYVE	ccRCC	0.182722272	0.20843307
PIM3	ccRCC	0.145504425	0.377976242
PITPNM3	ccRCC	-0.227029734	0.152691704
PLA2G6	ccRCC	0.088940452	0.113926611
PLCB4	ccRCC	-0.113943219	0.22237214
PLEC	ccRCC	-0.008118349	0.030142299
PLEKHG2	TFE3	-0.46569221	-0.191420175
PLEKHG3	ccRCC	-0.056727542	-0.010900589
PLEKHG5	ccRCC	-0.126300235	0.846867581
PLEKHH3	PRCC	-0.071848931	-0.158722837
PLIN4	ccRCC	0.037788561	0.09908738
PLOD3	ccRCC	0.433793122	-0.423099404
PLRG1	ccRCC	0.715569266	0.231520283
PMF1-BGLAP	ccRCC	-0.105509572	0.06159491
PMS2CL	ccRCC	0.265490864	0.237332052
PNISR	ChRCC	#NAME?	-0.689095595
PNPT1	ccRCC	0.166331856	0.319191473
POC1B	ccRCC	-0.121044272	-0.060510884
POC1B-GALNT4	ChRCC	-0.008474534	0.148787994
POLH	ccRCC	0.384591327	0.183742374
POLR1E	ccRCC	-0.124937651	-0.158173049
POM121C	PRCC	0.127992469	0.39136346
POM121C	PRCC	-0.01913513	0.385052329
PPARA	ccRCC	-0.236572528	0.041959125
PPARD	ccRCC	-0.251813363	0.092218101
PPFIBP1	ccRCC	-0.221849444	-0.45378499
PPL	ccRCC	0.264612444	-0.271282454
PPM1D	ccRCC	-0.216095934	0.117832764
PPM1F	ccRCC	0.283996656	-0.023909827
PPME1	ccRCC	0.131169382	0.115493754
PPOX	ccRCC	0.210223016	0.144400064
PPP1R36	ccRCC	-0.033423755	0.107848697
PPP1R3B	PRCC	-0.062419194	-0.682053926
PPP1R9A	ccRCC	-0.079181246	0.084117329
PPP2CA	PRCC	0.176091064	0.029219033
PPP2R5B	PRCC	0.118099746	0.062418424
PPP4R3A	ccRCC	0.617810355	0.012831814
PPP4R3B	PRCC	-0.204120526	-0.525540594
PPRC1	ccRCC	0.027208288	0.19796503
PPRC1	ccRCC	0.338817688	0.335376127
PRDX2	ccRCC	0.107103507	0.286497393
PRDX2	ccRCC	0.107103507	0.290873852
PRKAG2	ccRCC	0.296229872	-0.06158883
PRKCQ-AS1	PRCC	-0.038378234	-0.081624669
PRKDC	ccRCC	0.080126648	-0.413003293
PRMT2	ccRCC	0.343479582	-0.168519577
PRPF40A	ccRCC	-0.217732079	-0.594725497
PRR12	ccRCC	0.163675884	-0.109157552
PRR14L	ccRCC	0.255272939	-0.032236864
PRRG4	ccRCC	-0.038918066	-0.072648707
PRRT2	ChRCC	-0.288089118	-0.015207178
PRRT2	ChRCC	-0.99770801	0.097011396
PRRT2	ccRCC	0.276462238	0.01163314
PRSS12	PRCC	0.533014895	0.236243208
PSMD11	ccRCC	-0.302750371	0.208844124
PSME3IP1	ccRCC	0.158362145	0.059538068
PSPH	ccRCC	0.214806125	-0.104855134
PTBP1	PRCC	0.143298594	0.002409891
PTCH1	ccRCC	-0.117113794	-0.183614761
PTER	ccRCC	-0.143687217	-0.301179359
PTPN12	ccRCC	0.138303132	-0.150528721
PTPN18	ccRCC	0.176091693	0.023938182
PTPN18	ccRCC	-0.484674453	-0.051878983
PTPN6	PRCC	-0.097500054	-0.263939019
PTPN9	ccRCC	0.172635112	0.058101677
PTTG1IP	ccRCC	0.597313991	0.107852181
PUM3	PRCC	0.36273892	0.017707689
PURB	ccRCC	0.544724078	0.076843909
PVT1	ccRCC	0.089085451	0.180539721
PWWP2A	ccRCC	-0.04026318	-0.406752908
PYM1	ccRCC	-0.064771616	0.179693082
RAB11A	PRCC	0.094903906	-0.150806327
RAB11FIP5	ccRCC	0.317781722	0.179424067
RAB1B	ccRCC	-0.681241237	0.334821685
RAB20	ccRCC	0.06243136	-0.067329273
RAB3IP	ccRCC	#NAME?	0.092935967
RAB3IP	ccRCC	0.258150033	0.032605762
RABEPK	ccRCC	0.051151654	0.060666656
RABGAP1	ChRCC	0.429060306	-0.045947124
RABGAP1L	ccRCC	0.111366364	-0.064103134
RAD9A	ccRCC	0.120458924	-0.069315708
RAI14	ccRCC	-0.11428439	0.036489837
RANGAP1	ccRCC	0.196481037	-0.531351481
RARA	ccRCC	-0.204119983	0.041643484
RARA	ccRCC	0.480126873	-0.106867173
RASD1	ccRCC	0.202700239	-0.006195432
RASD2	ccRCC	0.181843414	-0.107519699
RASSF4	ccRCC	0.182031505	-0.134974806
RBCK1	ChRCC	-0.261652964	0.110126629
RBM4	ccRCC	0.381490461	0.356063606
RBM4	ccRCC	0.552371339	0.160813602
RBM47	ccRCC	0.028644352	-0.187353144
RBM47	ccRCC	0.243038483	-0.134268328
RCE1	ccRCC	-0.635831378	0.348012885
RFWD3	ccRCC	-0.085266379	0.018909294
RGS14	ccRCC	0.041393119	0.355083564
RGS9	ccRCC	-0.393176347	-0.250506205
RGS9	PRCC	0.052178012	0.270648581
RHEB	ccRCC	0.149438713	-0.053940048
RHOBTB2	PRCC	-0.201513603	-0.165174492
RHOBTB2	ccRCC	0.071356343	0.075244641
RILP	ccRCC	0.085915063	0.354894458
RIN2	ccRCC	0.212004249	0.168575917
RNF113B	PRCC	0.165187146	0.482260124
RNF145	ccRCC	0.959971965	0.24933075
RNF166	ccRCC	0.457377457	-0.679108299
RNF169	ccRCC	0.089138231	0.286176725
RNF19A	ccRCC	0.473394251	0.195261382
RNF216	ccRCC	0.527911309	0.141001807
RNF41	ChRCC	-0.3556992	0.214670049
RNF43	ccRCC	-0.191885092	0.272507715
RPL17	ccRCC	0.15883213	0.363890842
RPL18A	ccRCC	0.117053776	0.372546407
RPL28	ccRCC	0.276205399	-0.037084997
RPL35A	ccRCC	0.417728161	-0.070370377
RPL41	ccRCC	0.332439654	0.266715795
RPLP2	ccRCC	0.256360593	-0.495873388
RPN1	ccRCC	-0.158929973	0.17867066
RPS13	ccRCC	0.531478917	-0.138249879
RPS6KA3	ccRCC	0.536244335	0.171509423
RPS6KB2	ccRCC	-0.106285877	0.418802947
RPS8	ccRCC	0.001463099	0.013876503
RPUSD2	ccRCC	0.031484148	0.172973941
RPUSD2	ccRCC	-0.011511275	0.170025201
RRAGD	ccRCC	0.406663577	-0.153444993
RSBN1	ccRCC	0.567782427	0.233750278
RSPH1	PRCC	-0.467345291	0.06908744
RTKN2	PRCC	0.146270008	-0.185649499
RUBCN	ccRCC	0.779596752	-0.00171937
SALL1	PRCC	-0.316269962	-0.370045589
SALL1	ccRCC	0.100370979	-0.083834525
SAMD10	ccRCC	0.053373201	-0.520479446
SAMD11	ccRCC	0.029366881	0.675800614
SAMD8	ccRCC	0.056438987	-0.262542111
SARAF	ccRCC	0.059120784	-0.288874816
SCAND2P	ccRCC	-0.811087173	0.426669351
SCAND2P	ccRCC	0.066393047	-0.182956621
SCARB1	PRCC	0.290097719	0.312137214
SDCCAG8	ccRCC	-0.11475125	-0.118844867
SDK1	PRCC	0.370101854	0.51330447
SEC61G	ccRCC	0.489354766	0.311207224
SEMA5B	ccRCC	0.128317337	-0.232362209
SEMA6A	ccRCC	-0.457182925	0.165182613
SEMA6D	ChRCC	-0.2440887	0.047793752
SENP1	ccRCC	0.243037533	-0.408418683
SENP3-EIF4A1	ccRCC	0.191155619	-0.005173898
SERHL2	ccRCC	0.201986466	0.309553932
SFRP4	ccRCC	-0.300714746	0.156633617
SFXN4	ccRCC	0.182741833	-0.364678119
SFXN4	PRCC	0.202674742	0.464547873
SGO1	ccRCC	-0.735953819	0.31122718
SHANK2-AS1	ccRCC	-0.13667777	0.172414889
SHC3	ccRCC	0.379876443	0.136721068
SHH	ccRCC	0.521027175	0.247199355
SHPK	ccRCC	0.286572722	-0.242427648
SHPRH	ccRCC	0.17673738	0.214439793
SIX5	ccRCC	-0.142232992	-0.623188505
SKIL	ccRCC	-1.131210608	0.340566185
SLC12A9	PRCC	-0.149880724	-0.435001328
SLC12A9	ccRCC	-0.130878306	0.072578791
SLC13A2	ccRCC	0.319998269	-0.249895044
SLC16A2	ccRCC	-0.069635542	-0.018989361
SLC20A1	ccRCC	0.089356332	0.254208148
SLC20A2	ccRCC	0.372385036	-0.316946462
SLC22A23	ccRCC	0.136027926	0.296161769
SLC22A4	ccRCC	0.066946424	0.194592106
SLC23A1	ccRCC	-0.516039321	-0.054328969
SLC25A1	PRCC	0.453891848	0.060526292
SLC25A10	ccRCC	0.529409889	0.3786283
SLC25A36	ccRCC	-0.656417909	-0.383507688
SLC27A2	ccRCC	-0.336502161	-0.131733145
SLC2A4RG	ccRCC	-0.167819192	-0.709832431
SLC35A2	ccRCC	0.101457293	0.248707661
SLC35C2	ccRCC	0.296276233	-0.009096811
SLC35E1	ccRCC	0.464156712	0.057026286
SLC35F3	ccRCC	-0.293011496	0.288924944
SLC39A3	ccRCC	0.382144501	-0.312998069
SLC39A4	ccRCC	0.30518639	-0.272779445
SLC39A8	ccRCC	-0.121733814	0.262395222
SLC3A2	PRCC	-0.231394143	-0.021841461
SLC3A2	PRCC	-0.231394143	-0.035007994
SLC4A4	ccRCC	0.105683937	-0.3611185
SLC4A8	ccRCC	-0.218055258	0.289770659
SLC50A1	ccRCC	0.41453927	-0.03033226
SLC6A13	ccRCC	-0.17707522	-0.094844597
SLC7A1	ccRCC	0.31558915	-0.109989621
SLC7A5P1	ccRCC	-0.352842993	0.746523757
SLC9A8	ccRCC	0.021422039	-0.016225991
SMAD3	ccRCC	0.020826831	-0.521595436
SMAD7	ccRCC	-0.233278335	0.22838878
SMARCC2	ccRCC	0.317629257	0.117214484
SMARCD1	ccRCC	0.149994733	0.230894227
SMG8	ccRCC	-0.240332047	0.266721246
SMPD1	ccRCC	0.159355722	0.098729488
SMTNL2	ccRCC	-0.105510185	-0.460082783
SNAPC1	ccRCC	0.069479583	0.041098252
SND1	ccRCC	0.34322811	-0.082838709
SNHG3	ccRCC	0.558236458	0.150192114
SNHG32	ccRCC	0.518722786	-0.179022161
SNHG8	PRCC	-0.072453806	0.24163762
SNORA65	ccRCC	-0.403692555	0.360121627
SNORD123	ccRCC	0.512447827	0.162631438
SNORD95	ccRCC	0.238882089	0.33230768
SNTB2	ccRCC	0.251639176	-0.579149477
SNX2	ccRCC	0.606469545	-0.378599445
SNX33	ccRCC	0.352182952	-0.401879986
SOCS2	ChRCC	-0.213582697	0.068180273
SOD3	PRCC	-0.053373817	-0.973702953
SPAG7	ccRCC	-0.417951062	-0.271580543
SPATS2L	PRCC	0.083546051	-0.035806818
SPATS2L	PRCC	0.059508044	-0.034020662
SPRED1	ChRCC	-0.049517205	-0.016594897
SPRY1	ccRCC	0.124939171	0.176934054
SPSB2	ccRCC	0.347091438	-0.586607925
SPTBN1	ccRCC	-0.195519963	0.118235928
SQSTM1	PRCC	-0.023481553	-0.118734821
SRC	PRCC	-0.021844899	-0.015722624
SRCIN1	ccRCC	0.401699289	0.275197405
SRCIN1	ccRCC	0.055857776	0.242794977
SRP68	ccRCC	0.530564798	-0.142462941
SRP72	ccRCC	0.176091693	0.012384262
SRRM1	TFE3	-0.225309282	-0.190791681
SRSF1	ccRCC	0.348802146	-0.342279198
SRSF11	ccRCC	#NAME?	0.113224475
SRSF11	ccRCC	0.364950765	0.059999789
ST7	ccRCC	-0.079181246	0.064404633
STAG1	ccRCC	0.301029996	-0.322197104
STAM	PRCC	0.550907903	0.17904668
STAT6	ccRCC	0.361902855	0.185016523
STK11IP	PRCC	0.550966398	-0.267413664
STK19	ccRCC	-0.171543631	-0.196957436
STN1	PRCC	0.005990527	-0.581020013
STRAP	PRCC	0.198724951	-0.212042463
STT3B	ccRCC	0.095442881	-0.044664966
SUCLG1	ccRCC	0.847138582	-0.224900208
SUCLG2	ccRCC	0.505149978	-0.242093362
SUFU	ccRCC	0.203904312	0.471901585
SULT1A2	PRCC	-0.346118563	0.51767852
SUMO2	ccRCC	0.198367654	0.146318247
SUV39H1	ChRCC	-0.813498992	0.048285319
SVIL	ccRCC	0.223058484	0.143430191
SWAP70	ccRCC	-0.00843295	0.103175395
SYCE1L	ccRCC	0.031517051	0.303902166
SYNJ2	PRCC	0.393784483	-0.109218264
SYTL2	ccRCC	0.39130943	0.540663295
SYVN1	ccRCC	0.349334113	0.059999245
TAF2	ccRCC	0.169751298	0.204226034
TAGLN	ccRCC	0.179296206	0.193120113
TANGO2	ccRCC	0.0389185	-0.176799929
TARBP2	ChRCC	-0.331356899	0.237538627
TBC1D14	ccRCC	-0.136219096	-0.232154028
TBCCD1	ccRCC	0.068678105	0.032593423
TBCD	ccRCC	0.422074123	-0.379946283
TCF12	ccRCC	-0.009404716	-0.012028107
TDRD3	PRCC	0.250486401	0.476977359
TEAD2	ccRCC	0.626883228	0.639432844
TENT5C	ccRCC	-0.135404062	0.113587898
TERT	ccRCC	0.112704714	0.65353226
TFDP2	ccRCC	0.004117021	-0.035377845
TFRC	ccRCC	0.322559985	0.280809181
THAP7	ccRCC	0.342575712	0.092504992
THBS1	ccRCC	0.22184875	-0.121519869
THBS1	ccRCC	0.05368512	0.141695443
THG1L	ccRCC	0.010657879	0.216062104
THUMPD1	ccRCC	0.282006758	0.047208563
TIGD6	ChRCC	0.041808987	0.394458398
TIMM10	ccRCC	0.187086643	-0.040720091
TJAP1	ccRCC	0.29056419	0.111787116
TK2	ccRCC	-0.026328939	-0.234004426
TLCD2	ccRCC	0.035715614	0.228730465
TLE3	ccRCC	-0.367391614	-0.060155877
TLR5	ccRCC	0.172586379	0.346399761
TM4SF4	ccRCC	-0.247861748	0.292920667
TMED9	ccRCC	0.114387917	0.067118904
TMEM176B	ccRCC	-0.176090825	-0.042481445
TMEM220-AS1	ccRCC	-0.547659042	0.44454106
TMEM232	TFE3	#NAME?	-0.263583308
TMEM243	ccRCC	0.405764767	-0.479516169
TMEM267	PRCC	0.494370743	0.23758516
TMEM268	PRCC	-0.572389779	-0.038927077
TMEM82	ccRCC	0.386658274	-0.288598326
TMEM92	ccRCC	-0.165432415	-0.319994205
TMLHE	ccRCC	-0.780728941	-0.273608073
TNFRSF10B	ChRCC	0.239143439	-0.329946874
TNFRSF1A	ccRCC	-0.216019373	0.023320132
TNK2	ccRCC	0.088135307	-0.004471244
TNS1	ccRCC	-0.035240938	0.491520405
TNS1	ccRCC	0.397939488	0.052942579
TNS3	ccRCC	0.403019172	-0.139613054
TOB1	ccRCC	-0.254985491	-0.021128031
TOP2B	ccRCC	-0.616618645	-0.10232245
TP53INP1	ccRCC	0.277029835	0.109198514
TPD52	ccRCC	0.072551101	0.17671707
TPGS2	ccRCC	0.079246506	0.213501392
TPPP	ccRCC	0.728933228	0.428883127
TRAF4	ccRCC	-0.235170152	0.038152005
TRAIP	ccRCC	0.296665625	0.146636841
TRHDE	ccRCC	0.751087337	0.011392566
TRHDE	ccRCC	-0.143422034	-0.011762305
TRIM55	ccRCC	-0.163856803	0.251178959
TRIOBP	ccRCC	-1.174157302	0.399841286
TRIQK	ccRCC	0.260756876	0.116548487
TRMO	ccRCC	0.570002389	-0.373829379
TRPM3	ccRCC	0.34769176	0.103436441
TSC1	ccRCC	0.348745538	0.357700207
TSGA10	ccRCC	-0.269894885	-0.034699038
TSNAXIP1	ccRCC	0.298875118	-0.178942584
TSPAN13	ccRCC	-0.301029561	-0.136602883
TTC14	TFE3	-0.222065843	-0.073141908
TTC28-AS1	ccRCC	0.071254804	-0.238330319
TTC5	ccRCC	0.6409767	-0.316494592
TUBA1B	ccRCC	0.259428899	-0.406887014
TUFM	TFE3	-0.472158197	-0.019839878
TXNDC11	ccRCC	0.084251069	0.15605237
TXNRD2	TFE3	0.019595489	0.174002521
TYW3	ccRCC	0.413300198	-0.158726466
UBA2	ccRCC	0.60506666	0.248365625
UBALD1	ccRCC	0.577299574	0.067766565
UBC	ccRCC	0.378510751	-0.428282661
UBE2A	ccRCC	-0.143906576	-0.508176159
UBE3A	ccRCC	-0.303068941	0.000320537
UBTF	ccRCC	-0.380949096	-0.336773777
UGT1A5	ccRCC	0.614649553	0.056168786
UNC5CL	ccRCC	0.271740258	0.178739115
UPK1A-AS1	ccRCC	0.293060434	0.445153554
UQCRFS1	ccRCC	0.261923079	-0.053504417
URGCP	ccRCC	0.068565421	-0.020025012
URGCP	ccRCC	-0.082350859	0.257927388
URGCP-MRPS24	ccRCC	0.193820026	-0.423597079
USF1	ccRCC	-0.244021831	0.050553637
USP16	ccRCC	-0.104734916	0.46930199
USP19	PRCC	0.280827044	0.262133211
USP33	ccRCC	0.175502331	-0.255393354
USP47	ccRCC	-0.711204026	0.296379582
USP47	ccRCC	0.560667306	0.020231055
VCL	ccRCC	0.542774732	0.0455993
VCL	ccRCC	0.536243141	0.045950816
VCPKMT	PRCC	0.439331536	-0.378247395
VEGFA	ccRCC	0.489320616	0.561888826
VEGFA	ccRCC	0.100544809	-0.851784206
VPS26C	ChRCC	0.225965223	-0.728586006
WAPL	ccRCC	-0.21230349	0.056718209
WASHC4	ccRCC	-0.470002027	0.387828731
WBP11	ccRCC	-0.142769745	-0.039372496
WBP2	PRCC	0.148716267	-0.147248257
WBP4	ccRCC	0.112423206	-0.635251913
WDPCP	ccRCC	0.003601227	0.096943406
WDR26	ccRCC	0.63530053	0.228955989
WDR36	ccRCC	0.15296746	0.031638686
WDR37	ccRCC	0.250138823	0.185178946
WDR55	ccRCC	0.200247755	-0.604624537
WDR59	ChRCC	0.238634433	0.085379589
WDR72	ccRCC	0.294191005	0.107612243
WDR74	ccRCC	-0.301030864	0.257156051
WDR74	ccRCC	-0.287487256	0.13850535
WIPI1	ccRCC	-0.130793803	-0.13900157
XPO7	ccRCC	0.010995384	0.126771942
XRCC5	ChRCC	-0.071355474	-0.149396365
XRCC5	ccRCC	-0.225379504	-0.555963802
YIPF2	ccRCC	0.168404865	-0.036479944
YWHAG	ccRCC	0.301404549	-0.101572903
ZBED9	ccRCC	0.493793086	0.492618406
ZBTB11-AS1	ccRCC	-0.099384768	-0.18908327
ZBTB46	ccRCC	0.264228162	-0.007712628
ZBTB46	ccRCC	-0.008774706	0.07465364
ZBTB46	ccRCC	-0.008774706	0.082191915
ZBTB7A	ChRCC	0.256342936	-0.137402931
ZC3H11A	ccRCC	0.264816433	0.253600222
ZC4H2	PRCC	0.013363799	-0.16778634
ZCCHC2	ccRCC	0.215217578	-0.673535423
ZDHHC16	ccRCC	0.166456118	-0.131441278
ZDHHC17	ccRCC	0.138599821	0.135651274
ZDHHC20	ccRCC	0.192885054	-0.062678521
ZFAND2B	ccRCC	-0.104209004	-0.165552831
ZFAS1	PRCC	-0.199213177	-0.02467429
ZFP82	PRCC	0.172276116	0.387838704
ZFP82	ccRCC	0.413003755	-0.136206005
ZFPM1	PRCC	-0.231792133	0.031691066
ZFR	ccRCC	0.082815686	0.42848017
ZHX1	ccRCC	0.39389329	0.103787385
ZMAT3	ccRCC	0.324973416	-0.212168776
ZMIZ1	ccRCC	0.064118052	-0.434511596
ZMYM3	ccRCC	0.018193107	0.083689614
ZNF131	ccRCC	0.662190066	-0.256176002
ZNF184	ccRCC	0.029394026	0.027028094
ZNF22-AS1	ccRCC	0.23274078	0.456186022
ZNF236-DT	ccRCC	0.234083206	0.394775531
ZNF280D	ccRCC	0.041147638	-0.579534309
ZNF302	ccRCC	0.158481771	0.356313913
ZNF318	ccRCC	0.330188659	-0.19513199
ZNF321P	PRCC	-0.099057783	-0.038708904
ZNF324	ccRCC	0.131641855	0.331054967
ZNF324B	PRCC	0.038205004	-0.118276548
ZNF343	ccRCC	-0.239339527	0.308264751
ZNF384	ccRCC	0.233587153	-0.281077942
ZNF384	ccRCC	0.659461897	0.06709016
ZNF432	ccRCC	-0.056904851	0.080376059
ZNF451	ccRCC	-0.271066338	-0.178572589
ZNF480	ccRCC	0.303102609	-0.127872559
ZNF503-AS2	ccRCC	0.344694029	0.271640907
ZNF521	ccRCC	0.021189125	-0.208548236
ZNF529	ccRCC	0.536933309	-0.037129435
ZNF574	PRCC	0.174626837	-0.131370125
ZNF587	ccRCC	0.053411278	-0.056555283
ZNF611	PRCC	0.134204805	-0.284712143
ZNF644	ccRCC	0.007687163	-0.376442529
ZNF671	ChRCC	-0.315897327	0.057086983
ZNF701	ccRCC	-0.177036028	-0.325850783
ZNF701	ccRCC	0.104017739	0.279956153
ZNF75A	ccRCC	-0.213189482	-0.382414113
ZNF768	ccRCC	0.090461799	0.437650041
ZNF768	ccRCC	0.247737456	-0.206663816
ZNF789	ccRCC	0.134698574	0.075612454
ZNF805	ccRCC	0.281286198	0.113894363
ZNRF3	ChRCC	0.879217657	0.005886784
ZNRF3-AS1	ccRCC	-0.036594197	0.328528862
ZSCAN18	ccRCC	0.586995455	0.101047333
ZSCAN25	ccRCC	-0.270485569	0.107641515
ZSWIM4	ccRCC	0.232410056	0.091520617
