# Supplementary material for: Genomic and epigenomic integrative subtypes of renal cell carcinoma in a Japanese cohort
Source: Nat Commun. 2023 Dec 16;14:8383. doi: 10.1038/s41467-023-44159-1 (PMC10725467; doi:10.1038/s41467-023-44159-1)
Supplement: Supplementary file 6 — Source Data [file 41467_2023_44159_MOESM6_ESM.zip › Source_Data/Figure6e.txt]

ID	sex	histology	PCDH1	SPINT1
KI001	Male	ccRCC	4.239695746	4.728847945
KI002	Male	ccRCC	3.013382038	4.176317506
KI003	Male	ccRCC	5.03478818	6.679737045
KI004	Female	ccRCC	3.508366151	4.270464132
KI005	Male	ccRCC	2.792109247	5.59506594
KI006	Male	ccRCC	3.500058848	4.752594574
KI007	Male	ccRCC	3.723716911	5.702474619
KI008	Male	ccRCC	4.164423467	4.150528158
KI009	Male	ccRCC	3.523087671	6.352243636
KI010	Male	ccRCC	3.650350414	5.123857073
KI011	Male	ccRCC	4.680415957	4.207581952
KI012	Female	ChRCC	4.692296403	7.065648498
KI013	Male	ccRCC	3.185965787	5.246827571
KI014	Male	ccRCC	2.428202703	5.811340499
KI015	Female	ccRCC	3.467414221	4.998364951
KI016	Male	ccRCC	2.982211456	4.963275879
KI017	Male	ccRCC	3.663007534	6.933890423
KI018	Female	ccRCC	4.001384233	4.932225856
KI019	Male	ccRCC	3.515790654	4.884704385
KI020	Female	ccRCC	3.87686816	5.210762271
KI021	Male	ccRCC	3.609676136	5.059592059
KI022	Male	ccRCC	4.282290338	6.824201838
KI023	Female	TFE3	1.522477143	3.919175207
KI024	Male	ccRCC	3.538670011	5.592319638
KI025	Female	ccRCC	2.88407193	3.696183266
KI026	Male	ccRCC	3.483902046	5.711043994
KI027	Male	ccRCC	3.229423188	5.494757298
KI028	Male	ccRCC	4.668317947	2.502408005
KI029	Female	ccRCC	3.420871757	5.050167453
KI030	Male	ccRCC	4.009358102	4.911701551
KI031	Male	TFE3	1.802464149	4.880370703
KI032	Male	ccRCC	4.48083291	4.929817504
KI033	Female	ccRCC	3.878008818	5.226694249
KI034	Male	ccRCC	3.889161412	5.75368898
KI035	Male	ccRCC	3.244761655	5.059386473
KI036	Male	PRCC	1.800253013	4.746159674
KI037	Male	ccRCC	3.867379274	5.073883114
KI038	Female	ccRCC	2.58886212	6.081283996
KI039	Male	ccRCC	1.914092605	3.768391105
KI041	Male	ccRCC	2.591996976	4.633793931
KI042	Male	ChRCC	5.40071303	6.687757589
KI043	Female	ccRCC	3.768480245	5.101298351
KI044	Female	ccRCC	2.980689445	5.205607556
KI045	Male	ccRCC	3.710359246	4.411363737
KI046	Male	ccRCC	2.831881902	5.797974152
KI047	Male	ccRCC	4.614704544	3.7312192
KI048	Female	ccRCC	1.924417282	6.165321358
KI049	Female	ccRCC	4.069397306	4.531163153
KI050	Male	ccRCC	3.03632925	5.772462752
KI051	Male	ccRCC	3.139269252	5.345539658
KI052	Female	ChRCC	5.809524494	7.017300391
KI053	Female	ccRCC	2.074270448	5.181941996
KI054	Female	ccRCC	3.910754149	5.855234576
KI055	Female	ccRCC	3.209701332	5.186014731
KI056	Male	ccRCC	5.642051924	6.852700831
KI057	Female	ccRCC	2.455850343	6.121469426
KI058	Female	ccRCC	2.085945007	6.222163021
KI059	Male	ccRCC	4.527232892	4.970376833
KI060	Female	ccRCC	2.569440538	4.67168621
KI061	Male	ccRCC	3.826375709	4.883510362
KI062	Male	ccRCC	3.494358388	5.808146976
KI063	Male	ccRCC	3.371300967	4.928374398
KI064	Male	ccRCC	3.339568133	5.613379213
KI065	Male	ccRCC	4.416792124	2.569652949
KI066	Male	ccRCC	3.504769739	4.724062761
KI067	Male	ccRCC	2.932435218	6.136077174
KI068	Female	ChRCC	5.280943364	7.250413024
KI069	Female	ccRCC	4.521885072	4.325836971
KI070	Male	ccRCC	3.54324803	5.835347715
KI071	Male	ccRCC	1.100827653	5.105514617
KI072	Male	ccRCC	3.784652223	5.495985047
KI073	Male	ccRCC	2.351282029	5.491837291
KI074	Male	ccRCC	2.778722051	5.769096825
KI076	Male	ccRCC	4.27286765	5.085536959
KI077	Male	ccRCC	4.616008745	4.232140602
KI078	Male	ccRCC	4.021602405	4.181758216
KI079	Female	ccRCC	2.742606454	5.376045108
KI080	Male	ccRCC	4.315223629	5.120542965
KI081	Female	ccRCC	4.088470424	4.832981281
KI082	Male	ccRCC	4.364070763	3.823959331
KI083	Female	ccRCC	3.756139325	4.320499553
KI084	Female	ccRCC	3.681600386	5.364738263
KI085	Female	ccRCC	2.814253446	5.857347986
KI086	Male	ccRCC	3.790588979	4.712102803
KI087	Male	ccRCC	3.336675291	5.638895215
KI088	Male	ccRCC	3.586913748	4.905773902
KI089	Female	ccRCC	3.392246385	4.252175382
KI090	Male	ccRCC	3.141529905	6.116154334
KI091	Male	ccRCC	3.765919767	6.136362114
KI092	Male	ccRCC	3.337010837	6.33736536
KI093	Male	ccRCC	4.035363233	5.11192871
KI094	Male	ccRCC	3.707815531	5.761236012
KI095	Male	ccRCC	2.695703686	4.710174402
KI096	Female	ccRCC	2.986172256	5.187599037
KI097	Male	ccRCC	3.362370994	5.112660521
KI098	Female	TFE3	5.043203667	4.143640759
KI099	Male	ccRCC	4.47891539	4.475157081
KI100	Male	ccRCC	3.96252487	4.226406644
KI101	Male	ccRCC	4.244384387	4.707722452
KI102	Male	ccRCC	3.812407553	6.190840432
KI103	Female	PRCC	1.473466393	6.023766482
KI104	Male	ccRCC	3.939288366	4.766010651
KI105	Male	ChRCC	4.933084513	6.330670076
KI106	Male	ccRCC	4.213005661	4.864301902
KI107	Male	ccRCC	3.134778521	5.096289182
KI108	Male	ccRCC	4.030560147	5.318718281
KI109	Female	ccRCC	3.437716191	5.549824797
KI110	Male	ccRCC	1.949472181	5.286269425
KI111	Male	ccRCC	3.837691909	6.655184907
KI112	Female	ccRCC	2.724793661	4.62938151
KI113	Female	ccRCC	2.657582388	5.671860685
KI114	Male	ChRCC	5.262654108	6.263511788
KI115	Male	ccRCC	3.706350191	6.15413967
KI116	Male	ccRCC	2.9820915	5.397260891
KI117	Male	ccRCC	4.40484932	3.017238336
KI118	Female	ChRCC	6.058062529	7.184403956
KI119	Male	ccRCC	4.176990902	7.044637805
KI120	Male	ccRCC	3.069358119	5.190725231
KI121	Female	ccRCC	3.365616818	5.179904075
KI122	Male	ccRCC	3.426072025	5.299702792
KI123	Male	ccRCC	2.586283404	5.178988735
KI124	Male	ccRCC	4.015737333	3.80896016
KI125	Female	ChRCC	5.686895015	6.985411398
KI126	Male	ccRCC	3.993985327	4.221647824
KI127	Male	ccRCC	3.597437375	6.154331155
KI128	Male	ccRCC	4.204837788	4.552735733
KI130	Male	ChRCC	5.902653749	7.225888479
KI131	Male	ccRCC	3.586210133	5.997541357
KI132	Male	ccRCC	3.145625289	4.559235005
KI133	Male	PRCC	1.085041836	4.96582251
KI134	Female	ccRCC	3.133997453	5.302640167
KI135	Male	ccRCC	3.958819109	5.750000065
KI136	Male	ccRCC	3.004589479	5.453799868
KI137	Male	ccRCC	3.729464781	5.072947156
KI138	Male	ccRCC	3.02526627	5.309481265
KI139	Male	ccRCC	4.028502055	5.629533318
KI140	Male	ccRCC	3.578593753	4.837977039
KI141	Male	ccRCC	3.413538437	5.060813158
KI142	Female	ccRCC	3.482668903	4.950033907
KI143	Female	ccRCC	2.794589291	5.953792392
KI144	Male	PRCC	2.780776642	5.415651292
KI145	Male	ccRCC	3.758312346	5.892439625
KI146	Male	ccRCC	3.313241352	4.433312424
KI147	Female	ccRCC	2.720655837	5.109790963
KI148	Female	ccRCC	2.491596851	5.435462081
KI149	Male	ccRCC	3.492622841	6.287561722
KI150	Male	ChRCC	5.243052697	6.683206514
KI151	Female	ccRCC	4.302794923	4.529593845
KI152	Male	ccRCC	3.265068224	4.983262883
KI153	Male	ccRCC	1.998081383	5.68349581
KI154	Female	ccRCC	4.440553941	4.833172451
KI155	Male	ccRCC	3.454501516	5.166117358
KI156	Female	ccRCC	3.162724686	5.650421562
KI157	Male	ccRCC	3.364294091	5.417498767
KI158	Male	ccRCC	3.015546988	6.446364974
KI159	Male	ccRCC	4.249543338	4.459189685
KI160	Male	ccRCC	3.345468054	5.121974433
KI161	Male	ccRCC	3.254593136	5.495012375
KI162	Male	ccRCC	2.273657914	6.258988308
KI163	Male	ccRCC	3.87920348	4.647626446
KI164	Male	ccRCC	3.241648015	6.002605947
KI165	Male	ccRCC	2.737909962	5.463597413
KI166	Male	ccRCC	2.928113884	4.100125231
KI167	Male	ccRCC	2.061090798	5.518898694
KI169	Female	ccRCC	1.291600611	4.933633206
KI170	Female	ccRCC	2.642435417	5.012005698
KI171	Female	ccRCC	4.07628339	4.351126167
KI172	Male	PRCC	3.615454318	6.076986167
KI173	Male	ccRCC	3.223228375	6.262256644
KI174	Male	ccRCC	3.927171512	4.597247792
KI175	Male	ccRCC	3.510442962	5.273013022
KI176	Male	ccRCC	4.46452203	4.992039649
KI177	Male	ccRCC	4.456122481	4.929731642
KI178	Female	PRCC	2.33266927	5.987868663
KI179	Male	PRCC	1.044828436	4.901408966
KI180	Male	ccRCC	3.488214202	4.715298164
KI181	Male	ccRCC	2.909828584	4.579536312
KI182	Male	ccRCC	3.964146023	4.384727396
KI183	Male	PRCC	4.682233988	6.644072621
KI184	Male	ccRCC	2.592880604	4.724109214
KI185	Male	PRCC	3.124030135	5.33659639
KI186	Male	ccRCC	3.425326094	4.449043232
KI187	Female	ccRCC	2.371381268	5.504114057
KI188	Male	ccRCC	3.157471765	5.858537594
KI189	Male	ccRCC	3.916391036	4.604016272
KI190	Female	ccRCC	3.278161578	5.255485777
KI191	Male	ccRCC	5.26852527	3.168651662
KI192	Male	ccRCC	2.293343996	5.788857686
KI193	Female	ccRCC	3.321713839	5.605636854
KI194	Female	ccRCC	3.360159869	5.725234025
KI195	Female	ccRCC	3.293517778	4.642108721
KI196	Male	ccRCC	3.004828186	5.928457782
KI197	Male	PRCC	5.465391981	6.038402884
KI198	Male	ccRCC	4.138196998	4.316340841
KI199	Female	ccRCC	2.935817643	4.917773388
KI200	Male	ccRCC	4.31429585	4.088409363
KI201	Male	ccRCC	3.878793012	6.276107837
KI202	Male	ccRCC	4.034005777	4.759395872
KI203	Male	ccRCC	3.646561878	6.032622381
KI204	Male	ccRCC	1.211599123	5.621648717
KI205	Male	ccRCC	3.115676018	5.539464692
KI206	Male	ccRCC	3.760693711	6.385368997
KI207	Female	ccRCC	3.814204935	6.254374765
KI208	Male	ccRCC	2.296820055	5.973849907
KI209	Female	PRCC	1.487402481	6.21828005
KI210	Male	ccRCC	3.051373668	4.926837741
KI211	Male	ccRCC	3.868865708	4.243927759
KI212	Male	ccRCC	2.987469312	5.920859047
KI213	Male	ccRCC	3.548205652	4.069281892
KI214	Male	ccRCC	4.076466658	4.901761943
KI215	Female	ccRCC	3.691968136	3.903458866
KI216	Male	ccRCC	2.716559667	3.858477893
KI217	Female	ChRCC	4.176398257	6.99962502
KI218	Male	ccRCC	2.95358634	6.166580286
KI219	Male	ccRCC	3.881884726	4.164497485
KI220	Female	ccRCC	3.07658355	3.554345353
KI221	Male	ccRCC	3.345718547	5.200864362
KI222	Male	ccRCC	3.828916478	4.542957371
KI223	Male	ccRCC	3.794201032	5.905405876
KI225	Male	ccRCC	2.882576928	4.195221593
KI226	Male	ccRCC	3.414602912	4.514302444
KI227	Male	ccRCC	3.652984325	5.098983064
KI228	Male	ccRCC	3.332026019	5.152329182
KI229	Male	ccRCC	2.764747839	5.56513121
KI230	Male	ccRCC	3.153439753	4.575751669
KI231	Male	ccRCC	3.615146355	5.300691939
KI232	Female	ccRCC	2.928830964	5.230767205
KI233	Male	ccRCC	2.955804717	5.816051604
KI234	Male	ccRCC	4.708764695	6.693528872
KI235	Female	ccRCC	3.41505675	4.950777963
KI236	Male	ccRCC	3.770645236	4.257210333
KI237	Male	ccRCC	2.943135176	4.208782473
KI238	Male	ccRCC	3.636604205	5.009082331
KI239	Male	ccRCC	1.836766411	0.878627262
KI240	Male	ccRCC	3.030192508	3.105335632
KI241	Female	ccRCC	3.797817964	4.896337636
KI242	Male	ccRCC	4.451508194	5.860946986
KI243	Male	ccRCC	2.971828248	4.623685285
KI244	Male	ccRCC	3.194002241	5.682711072
KI245	Female	ccRCC	3.607349964	5.440940009
KI246	Male	ccRCC	4.024425359	4.368718489
KI247	Male	ccRCC	3.281390838	4.699114827
KI248	Male	ccRCC	4.225353449	5.60089366
KI249	Female	ccRCC	3.331170053	5.143373866
KI250	Male	ccRCC	3.783154463	4.493634142
KI251	Female	ccRCC	4.154784982	5.653339011
KI252	Female	ccRCC	2.689986122	3.500374406
KI253	Female	ccRCC	2.75448627	4.626646006
KI254	Male	ChRCC	5.592147744	6.835317052
KI255	Female	ccRCC	4.632291834	3.153881521
KI256	Male	ccRCC	3.895356043	4.865589718
KI257	Male	ccRCC	4.013380252	4.719984204
KI258	Female	PRCC	1.685667502	6.598786223
KI259	Male	ccRCC	0.127716472	1.721146886
KI260	Male	ccRCC	4.016534384	4.27730667
KI261	Male	ccRCC	3.606748857	6.100502052
KI262	Male	ccRCC	4.198824851	3.17566591
KI263	Male	ccRCC	2.790401726	6.307461641
KI264	Female	ccRCC	4.757661807	5.302109468
KI265	Male	ccRCC	4.265534863	6.66486056
KI266	Male	ccRCC	3.015338954	4.387272921
KI267	Male	ccRCC	3.256127074	5.905683156
KI268	Female	ccRCC	3.339327261	5.128342114
KI269	Male	ccRCC	3.455567765	4.258915046
KI270	Female	ccRCC	2.242729317	5.599573665
KI271	Male	ccRCC	3.983347351	4.61109741
KI272	Male	ccRCC	2.845052409	4.748081832
KI273	Male	ccRCC	2.813559166	5.555934749
KI274	Male	ccRCC	2.899413288	5.086492939
KI275	Male	ccRCC	4.43539037	5.488585381
KI276	Male	ccRCC	2.568530028	6.223135237
KI277	Female	ccRCC	3.081286105	6.370238628
KI278	Female	ccRCC	3.609737472	4.901222235
KI279	Male	ccRCC	3.737448059	5.352929072
KI280	Female	PRCC	1.919271045	5.349011001
KI281	Male	ccRCC	4.066746049	4.034560674
KI282	Female	ccRCC	3.368753266	4.776557576
KI283	Male	ccRCC	3.147320702	4.329193145
KI284	Male	ccRCC	3.083008568	6.051828419
KI285	Male	PRCC	1.110203529	4.359297594
KI286	Male	ccRCC	2.311055473	5.527588101
KI287	Female	ccRCC	3.721201582	5.18512174
KI288	Female	ccRCC	2.150080648	6.319469597
KI289	Male	ccRCC	4.315041644	4.308503224
KI290	Female	ccRCC	2.077086414	4.512652172
KI291	Male	ccRCC	4.12519002	5.738594838
KI292	Female	ccRCC	3.124362051	5.061223462
