# Supplementary material for: Genomic and epigenomic integrative subtypes of renal cell carcinoma in a Japanese cohort
Source: Nat Commun. 2023 Dec 16;14:8383. doi: 10.1038/s41467-023-44159-1 (PMC10725467; doi:10.1038/s41467-023-44159-1)
Supplement: Supplementary file 6 — Source Data [file 41467_2023_44159_MOESM6_ESM.zip › Source_Data/Figure7c.txt]

Motif ID	HOMER known motif	strand	Motif score of WT	Motif score of Mut	Differential motif score (Mut - WT)	P-value of Mut
motif_custom_217	MNT(bHLH)/HepG2-MNT-ChIP-Seq(Encode)/Homer	+	11.4679	2.46789	-9.00001	0.00191
motif_custom_300	Ptf1a(bHLH)/Panc1-Ptf1a-ChIP-Seq(GSE47459)/Homer	+	8.88991	-0.110092	-9.000002	0.0072
motif_custom_334	Slug(Zf)/Mesoderm-Snai2-ChIP-Seq(GSE61475)/Homer	+	4.61468	-4.38532	-9	0.00621
motif_custom_407	Zfp809(Zf)/ES-Zfp809-ChIP-Seq(GSE70799)/Homer	-	6.82569	-2.17431	-9	0.0037
motif_custom_307	Rbpj1(?)/Panc1-Rbpj1-ChIP-Seq(GSE47459)/Homer	+	12.3853	3.38532	-8.99998	0.00198
motif_custom_26	bHLHE40(bHLH)/HepG2-BHLHE40-ChIP-Seq(GSE31477)/Homer	+	11.6697	2.70642	-8.96328	0.00246
motif_custom_243	NPAS2(bHLH)/Liver-NPAS2-ChIP-Seq(GSE39860)/Homer	+	11.8532	2.90826	-8.94494	0.00278
motif_custom_67	E2F1(E2F)/Hela-E2F1-ChIP-Seq(GSE22478)/Homer	-	5.88073	-2.61468	-8.49541	0.005
motif_custom_28	BMAL1(bHLH)/Liver-Bmal1-ChIP-Seq(GSE39860)/Homer	+	11.5	3.9	-7.6	0.0029
motif_custom_70	E2F6(E2F)/Hela-E2F6-ChIP-Seq(GSE31477)/Homer	-	9.88182	3.42727	-6.45455	0.00723
motif_custom_245	NPAS(bHLH)/Liver-NPAS-ChIP-Seq(GSE39860)/Homer	+	11.6881	5.54128	-6.14682	0.00216
motif_custom_27	bHLHE41(bHLH)/proB-Bhlhe41-ChIP-Seq(GSE93764)/Homer	+	9.46809	3.48227	-5.98582	0.00542
motif_custom_393	Usf2(bHLH)/C2C12-Usf2-ChIP-Seq(GSE36030)/Homer	-	8.42202	3.09174	-5.33028	0.00525
motif_custom_42	CLOCK(bHLH)/Liver-Clock-ChIP-Seq(GSE39860)/Homer	+	11.0091	5.68182	-5.32728	0.00167
motif_custom_142	Gli2(Zf)/GM2-Gli2-ChIP-Chip(GSE112702)/Homer	-	8.47518	3.23404	-5.24114	0.00288
motif_custom_410	Zic3(Zf)/mES-Zic3-ChIP-Seq(GSE37889)/Homer	+	2.44037	-2.01835	-4.45872	0.00933
motif_custom_80	Egr2(Zf)/Thymocytes-Egr2-ChIP-Seq(GSE34254)/Homer	-	7.30275	2.95413	-4.34862	0.0015
motif_custom_333	Snail1(Zf)/LS174T-SNAIL1.HA-ChIP-Seq(GSE127183)/Homer	+	7.71257	3.48503	-4.22754	0.00717
motif_custom_395	WT1(Zf)/Kidney-WT1-ChIP-Seq(GSE90016)/Homer	+	6.76147	2.75229	-4.00918	0.00143
motif_custom_150	HEB(bHLH)/mES-Heb-ChIP-Seq(GSE53233)/Homer	+	8.82424	4.84848	-3.97576	0.00543
motif_custom_30	BORIS(Zf)/K562-CTCFL-ChIP-Seq(GSE32465)/Homer	+	-1.26606	-5.05505	-3.78899	0.00679
motif_custom_402	ZEB1(Zf)/PDAC-ZEB1-ChIP-Seq(GSE64557)/Homer	-	5.79817	2.11009	-3.68808	0.00373
motif_custom_79	Egr1(Zf)/K562-Egr1-ChIP-Seq(GSE32465)/Homer	+	3.83486	0.155963	-3.678897	0.00356
motif_custom_403	ZEB2(Zf)/SNU398-ZEB2-ChIP-Seq(GSE103048)/Homer	-	2.89908	-0.155963	-3.055043	0.00454
motif_custom_144	GLIS3(Zf)/Thyroid-Glis3.GFP-ChIP-Seq(GSE103297)/Homer	-	2.79817	1.42202	-1.37615	0.00279
motif_custom_62	RAR:RXR(NR)	+	-6.17273	-6.2	-0.02727	0.00873
motif_custom_414	ZNF165(Zf)/WHIM12-ZNF165-ChIP-Seq(GSE65937)/Homer	-	-3.3945	-3.17431	0.22019	0.0038
motif_custom_348	SpiB(ETS)/OCILY3-SPIB-ChIP-Seq(GSE56857)/Homer	-	2.84404	3.13761	0.29357	0.00234
motif_custom_244	Npas4(bHLH)/Neuron-Npas4-ChIP-Seq(GSE127793)/Homer	-	3.18182	3.62727	0.44545	0.00739
motif_custom_398	Zac1(Zf)/Neuro2A-Plagl1-ChIP-Seq(GSE75942)/Homer	-	4.89189	5.37838	0.48649	0.00427
motif_custom_106	Fli1(ETS)/CD8-FLI-ChIP-Seq(GSE20898)/Homer	+	6.03636	7.28182	1.24546	0.00105
motif_custom_343	Sox9(HMG)/Limb-SOX9-ChIP-Seq(GSE73225)/Homer	-	0.657658	1.91892	1.261262	0.0083
motif_custom_153	HIF-1b(HLH)/T47D-HIF1b-ChIP-Seq(GSE59937)/Homer	+	9.69725	11.055	1.35775	6.07E-05
motif_custom_155	HINFP(Zf)/K562-HINFP.eGFP-ChIP-Seq(Encode)/Homer	+	2.88073	4.29358	1.41285	0.0013
motif_custom_152	HIF-1a(bHLH)/MCF7-HIF1a-ChIP-Seq(GSE28352)/Homer	+	10.5963	12.1927	1.5964	2.41E-05
motif_custom_314	Rfx6(HTH)/Min6b1-Rfx6.HA-ChIP-Seq(GSE62844)/Homer	+	-9	-7.15596	1.84404	0.00724
motif_custom_363	Tbox:Smad(T-box	-	-4.42202	-2.56881	1.85321	0.00922
motif_custom_103	ETV4(ETS)/HepG2-ETV4-ChIP-Seq(ENCODE)/Homer	-	3.40606	5.64848	2.24242	0.00229
motif_custom_85	Elf4(ETS)/BMDM-Elf4-ChIP-Seq(GSE88699)/Homer	+	4.25714	6.56429	2.30715	0.00117
motif_custom_376	TEAD1(TEAD)/HepG2-TEAD1-ChIP-Seq(Encode)/Homer	+	-4.75229	-2.07339	2.6789	0.00422
motif_custom_87	Elk1(ETS)/Hela-Elk1-ChIP-Seq(GSE31477)/Homer	+	3.28455	6.46341	3.17886	0.00144
motif_custom_86	ELF5(ETS)/T47D-ELF5-ChIP-Seq(GSE30407)/Homer	-	-3.79817	-0.449541	3.348629	0.0083
motif_custom_377	TEAD2(TEA)/Py2T-Tead2-ChIP-Seq(GSE55709)/Homer	-	-4.41284	-1.02752	3.38532	0.00526
motif_custom_8	Arnt:Ahr(bHLH)/MCF7-Arnt-ChIP-Seq(Lo_et_al.)/Homer	-	2.15596	5.72477	3.56881	0.00231
motif_custom_88	Elk4(ETS)/Hela-Elk4-ChIP-Seq(GSE31477)/Homer	+	1.90826	5.6422	3.73394	0.00188
motif_custom_102	Etv2(ETS)/ES-ER71-ChIP-Seq(GSE59402)/Homer	+	4.01835	8.38532	4.36697	0.000752
motif_custom_81	EHF(ETS)/LoVo-EHF-ChIP-Seq(GSE49402)/Homer	-	-6.25688	-1.50459	4.75229	0.00952
motif_custom_154	HIF2a(bHLH)/785_O-HIF2a-ChIP-Seq(GSE34871)/Homer	-	7.42202	12.1927	4.77068	4.04E-05
motif_custom_412	ZKSCAN1(Zf)/HepG2-ZKSCAN1-ChIP-Seq(Encode)/Homer	-	-2.37615	2.62385	5	0.000749
motif_custom_84	ELF3(ETS)/PDAC-ELF3-ChIP-Seq(GSE64557)/Homer	-	-4.6055	0.825688	5.431188	0.00375
motif_custom_277	Pax8(Paired	+	-6.13636	-0.190909	5.945451	0.00527
motif_custom_149	Hand2(bHLH)/Mesoderm-Hand2-ChIP-Seq(GSE61475)/Homer	-	-7.09174	-0.449541	6.642199	0.00454
motif_custom_240	Nkx3.1(Homeobox)/LNCaP-Nkx3.1-ChIP-Seq(GSE28264)/Homer	-	-6.24771	1.84404	8.09175	0.00689
motif_custom_129	GATA3(Zf)	-	-14.789	-6.3945	8.3945	0.00548
motif_custom_77	EBNA1(EBV-virus)/Raji-EBNA1-ChIP-Seq(GSE30709)/Homer	+	-9.17431	-0.587156	8.587154	0.000881
motif_custom_182	Isl1(Homeobox)/Neuron-Isl1-ChIP-Seq(GSE31456)/Homer	+	-5.93694	2.65766	8.5946	0.00496
