# Supplementary material for: Genomic and epigenomic integrative subtypes of renal cell carcinoma in a Japanese cohort
Source: Nat Commun. 2023 Dec 16;14:8383. doi: 10.1038/s41467-023-44159-1 (PMC10725467; doi:10.1038/s41467-023-44159-1)
Supplement: Supplementary file 6 — Source Data [file 41467_2023_44159_MOESM6_ESM.zip › Source_Data/Figure6g.txt]

ID	sex	histology	ERRgamma
KI012T	Female	ChRCC	5.258274
KI031T	Male	TFE3-RCC	23.745561
KI041T	Male	ccRCC	34.456453
KI042T	Male	ChRCC	24.862024
KI045T	Male	ccRCC	36.626917
KI068T	Female	ChRCC	5.783189
KI098T	Female	TFE3-RCC	35.801054
KI118T	Female	ChRCC	3.086997
KI125T	Female	ChRCC	7.364713
KI130T	Male	ChRCC	4.801963
KI133T	Male	PRCC	38.581119
KI150T	Male	ChRCC	1.977894
KI172T	Male	PRCC	36.676218
KI179T	Male	PRCC	22.596787
KI197T	Male	PRCC	48.919189
KI217T	Female	ChRCC	2.113821
KI221T	Male	ccRCC	30.778032
KI222T	Male	ccRCC	25.476125
KI223T	Male	ccRCC	25.146199
KI225T	Male	ccRCC	35.666667
KI226T	Male	ccRCC	30.705805
KI227T	Male	ccRCC	25.376439
KI228T	Male	ccRCC	36.165636
KI229T	Male	ccRCC	40.515483
KI230T	Male	ccRCC	27.478483
KI231T	Male	ccRCC	16.511628
KI235T	Female	ccRCC	20.881935
KI237T	Male	ccRCC	41.946108
KI239T	Male	ccRCC	26.472412
KI240T	Male	ccRCC	37.451861
KI245T	Female	ccRCC	34.280461
KI250T	Male	ccRCC	37.245509
KI252T	Female	ccRCC	15.258359
KI253T	Female	ccRCC	16.674757
KI254T	Male	ChRCC	4.440906
KI256T	Male	ccRCC	32.131002
KI257T	Male	ccRCC	17.948718
KI258T	Female	PRCC	55.893102
KI259T	Female	ccRCC	25.507168
KI260T	Male	ccRCC	25.726872
KI263T	Male	ccRCC	42.22167
KI264T	Female	ccRCC	26.13342
KI265T	Male	ccRCC	23.072717
KI266T	Male	ccRCC	21.636591
KI267T	Male	ccRCC	26.41464
KI268T	Female	ccRCC	19.585473
KI270T	Female	ccRCC	19.926682
KI271T	Male	ccRCC	20.684963
KI273T	Male	ccRCC	22.12822
KI274T	Male	ccRCC	19.077217
KI276T	Male	ccRCC	22.988299
KI277T	Female	ccRCC	34.211799
KI278T	Female	ccRCC	27.52809
KI279T	Male	ccRCC	23.042362
KI280T	Female	PRCC	24.271186
KI281T	Male	ccRCC	28.582435
KI282T	Female	ccRCC	19.794548
KI283T	Male	ccRCC	26.483561
KI285T	Male	PRCC	63.282495
KI286T	Male	ccRCC	48.357366
KI287T	Female	ccRCC	28.325509
KI288T	Female	ccRCC	40.160936
KI291T	Male	ccRCC	17.131747
KI292T	Female	ccRCC	34.302457
