# Supplementary material for: Genomic and epigenomic integrative subtypes of renal cell carcinoma in a Japanese cohort
Source: Nat Commun. 2023 Dec 16;14:8383. doi: 10.1038/s41467-023-44159-1 (PMC10725467; doi:10.1038/s41467-023-44159-1)
Supplement: Supplementary file 6 — Source Data [file 41467_2023_44159_MOESM6_ESM.zip › Source_Data/Supplementary Figure4a.txt]

HMR	KI012	KI118	KI217	KI042	KI254	KI125	KI068	KI130	KI150	KI237	KI277	KI292	KI235	KI260	KI250	KI239	KI266	KI229	KI288	KI227	KI281	KI230	KI257	KI279	KI231	KI271	KI256	KI278	KI265	KI267	KI222	KI273	KI274	KI253	KI268	KI282	KI221	KI287	KI259	KI223	KI225	KI045	KI276	KI252	KI270	KI283	KI291	KI263	KI286
26293	24.0740740740741	10.2040816326531	9.30232558139535	36.8421052631579	32.3529411764706	18.75	38.4615384615385	22.4137931034483	25	100	100	97.4358974358974	100	77.7777777777778	76.3157894736842	100	96.2962962962963	89.0909090909091	93.5483870967742	94.1176470588235	90	92.3076923076923	85.1063829787234	100	96.2264150943396	98.2142857142857	100	87.1794871794872	100	100	93.5483870967742	94.9152542372881	97.6190476190476	92.5	95.9183673469388	91.4893617021277	100	98.3606557377049	91.4893617021277	100	98.3606557377049	93.75	97.2972972972973	94.8717948717949	97.2972972972973	94.2857142857143	100	96	100
63220	26.3157894736842	0	22.2222222222222	35.7142857142857	44.5945945945946	39.1304347826087	19.4444444444444	15.3846153846154	28.3333333333333	100	97.4358974358974	100	93.75	86.9565217391304	88	94.1176470588235	88.8888888888889	92.9824561403509	88.8888888888889	83.3333333333333	91.6666666666667	85.7142857142857	100	95	93.5483870967742	85	97.4358974358974	96.969696969697	96.7741935483871	92	100	82.9787234042553	84.2105263157895	96.6666666666667	95.9183673469388	97.3684210526316	100	100	88.2352941176471	96.7741935483871	97.8723404255319	95.4545454545455	90	100	100	97.6190476190476	93.5483870967742	96	100
45656	40.2366863905325	6.56934306569343	7.35930735930736	27.007299270073	35.4838709677419	43.5483870967742	23.4042553191489	33.3333333333333	22.1621621621622	92.6829268292683	95.3488372093023	95.1219512195122	98.0132450331126	94.1860465116279	89.6907216494845	97.3214285714286	90.8045977011494	94.6808510638298	97.0873786407767	95.5801104972376	94.5945945945946	86.7647058823529	90	89	84.9557522123894	80	86.5771812080537	89.3805309734513	90	99.2481203007519	90.5511811023622	96.3235294117647	97.9591836734694	86.8965517241379	96.7741935483871	96.4285714285714	82.5503355704698	92.0792079207921	86.9230769230769	95.2380952380952	98.5365853658537	84.9673202614379	93.5483870967742	96.2264150943396	100	94.7368421052632	96.8253968253968	98.7341772151899	96.4028776978417
44090	32.9545454545455	12.1951219512195	3.78787878787879	23.0215827338129	39.622641509434	31.6176470588235	50.6172839506173	7.58620689655172	48.7341772151899	94.9275362318841	92.5619834710744	95	90.9090909090909	88.3720930232558	92.3611111111111	90.1515151515152	91.3793103448276	93.3333333333333	96.8503937007874	93.9393939393939	89.5652173913043	100	88.8888888888889	87.1794871794872	89.7435897435897	85.5855855855856	86.9565217391304	83.3333333333333	88.6075949367089	92.0792079207921	95.3703703703704	89.3617021276596	94.2528735632184	90.4411764705882	98.3193277310924	90.8333333333333	90.9774436090226	95.6896551724138	77.1084337349398	93.9393939393939	96.3235294117647	93.1034482758621	96.1038961038961	96.2962962962963	91.6666666666667	93.3333333333333	93.0555555555556	97.8021978021978	97.6190476190476
13750	33.8129496402878	14	15.6716417910448	22.2222222222222	39.7727272727273	47.3684210526316	34.3137254901961	15.5963302752294	33.3333333333333	100	81.6901408450704	95.5555555555556	98	89.4736842105263	91.5254237288136	99.0990990990991	96.7479674796748	93.1297709923664	97.8021978021978	93.2203389830509	89.7196261682243	94.1176470588235	92.3728813559322	91.6666666666667	93.4782608695652	89.4736842105263	82.0512820512821	92.9577464788732	99.0654205607477	88.9908256880734	97.0802919708029	93.7931034482759	91.4634146341463	96.875	96.5753424657534	96.8253968253968	94.6902654867257	95.8333333333333	85.7142857142857	92.5	97.7272727272727	87.6404494382023	90.6779661016949	92.5925925925926	95.3488372093023	95.2380952380952	94.6666666666667	97.1830985915493	93.4210526315789
32220	15	10.8695652173913	8.10810810810811	10	54.5454545454545	35.632183908046	29.6875	35.5932203389831	10.2040816326531	98.3050847457627	96.4285714285714	98.7179487179487	78.4313725490196	58.695652173913	97.7272727272727	94.5945945945946	98.1818181818182	93.0555555555556	78.6885245901639	91.6666666666667	100	89.3617021276596	89.1891891891892	96	100	86.6666666666667	100	98.2142857142857	94.8717948717949	98.5915492957746	100	78.1609195402299	97.6744186046512	96.2962962962963	100	93.4782608695652	97.1428571428571	76	93.8775510204082	90.3225806451613	94.3396226415094	98.0769230769231	98.3870967741936	92.3076923076923	95.4545454545455	86.8852459016394	91.8918918918919	74.1935483870968	100
88488	39.0243902439024	40.7407407407407	16	14.2857142857143	39.3939393939394	43.5483870967742	40	13.6363636363636	11.9047619047619	91.8918918918919	97.9166666666667	100	98.2142857142857	80.4347826086957	100	59.5238095238095	94.1176470588235	93.4426229508197	91.5254237288136	98.4126984126984	93.75	67.6470588235294	96.969696969697	95.4545454545455	96.078431372549	97.6190476190476	90	95.8333333333333	93.1034482758621	95.3488372093023	92	92.5373134328358	100	98.0769230769231	94.3396226415094	94	95.1219512195122	84.7457627118644	90.625	97.4358974358974	97.9591836734694	87.1794871794872	90.5660377358491	96	100	89.3939393939394	89.7959183673469	98.2456140350877	100
90522	26.0869565217391	44.1176470588235	6.38297872340426	24.390243902439	35.4838709677419	58.0645161290323	19.1489361702128	11.1111111111111	21.2765957446809	100	88	88.0952380952381	100	100	86.9565217391304	97.7777777777778	100	93.4782608695652	97.9166666666667	98.3606557377049	100	100	100	100	98.3050847457627	92.5	97.5	91.8918918918919	100	93.75	97.6744186046512	90	97.1428571428571	91.6666666666667	98.1481481481482	100	95.6521739130435	97.9591836734694	100	89.2857142857143	84.9315068493151	90.625	70.9677419354839	100	94.5945945945946	92.156862745098	89.2857142857143	100	61.7647058823529
66517	10.6382978723404	59.375	10	32.3529411764706	27.0833333333333	61.7647058823529	55	11.4285714285714	20.6896551724138	100	100	95.3488372093023	95.2380952380952	96.7741935483871	95.8333333333333	91.6666666666667	100	88.4615384615385	100	85.7142857142857	96.2962962962963	100	90	96.969696969697	94.7368421052632	100	100	93.3333333333333	90.9090909090909	92.6829268292683	85	93.1818181818182	95.8333333333333	94.7368421052632	90.3225806451613	87.8787878787879	97.0588235294118	96.2962962962963	95.2380952380952	89.2857142857143	94	100	92.8571428571429	95.2380952380952	100	87.5	87.8787878787879	100	88.4615384615385
85559	6.97674418604651	47.0588235294118	3.2258064516129	22.8571428571429	30.4347826086957	48.780487804878	26.6666666666667	20	17.1428571428571	100	100	92.8571428571429	100	96.1538461538462	86.1111111111111	95.2380952380952	93.75	95	89.2857142857143	97.4358974358974	100	92.5925925925926	90.9090909090909	87.5	85.7142857142857	88.8888888888889	92.8571428571429	96.551724137931	100	93.3333333333333	96.875	93.75	94.2857142857143	92.8571428571429	95	100	100	74.4186046511628	82.6086956521739	85.1851851851852	97.8260869565217	92.3076923076923	91.1764705882353	100	90.3225806451613	95.6521739130435	93.75	96.6666666666667	92.8571428571429
61963	16.3636363636364	46.4285714285714	0	38.4615384615385	27.710843373494	38.8888888888889	30.4878048780488	15.2380952380952	25.3731343283582	97.3684210526316	100	100	100	87.5	100	94.9152542372881	98.0392156862745	94.2307692307692	100	97.6744186046512	93.6170212765958	100	97.2222222222222	96.9230769230769	93.1506849315068	98.6486486486486	94.1176470588235	98.2142857142857	90	95.4545454545455	97.6744186046512	95.5555555555556	100	89.8550724637681	87.3684210526316	95.8762886597938	97.9591836734694	96.7741935483871	88.2352941176471	92	87.6923076923077	94.7368421052632	97.4358974358974	100	100	96.1038961038961	94.7368421052632	96.2962962962963	90.7692307692308
73068	6.94444444444444	41.1764705882353	2.89855072463768	37.5	40.3361344537815	39.6396396396396	16.6666666666667	16.504854368932	34.7826086956522	95.049504950495	97.4789915966387	93.8144329896907	93.5064935064935	95.5882352941177	99.1452991452991	83.9080459770115	95	79.5275590551181	88.0434782608696	91.9354838709677	98.780487804878	100	87.5	88.8888888888889	89.3333333333333	97.029702970297	88.2352941176471	99.009900990099	96.3414634146341	87.3563218390805	96.8085106382979	96.7320261437908	90.4761904761905	87.1287128712871	92.3076923076923	91.6666666666667	91.2621359223301	96.6292134831461	91.566265060241	85.7142857142857	81.8181818181818	94.0298507462687	94.8275862068966	88	88.8888888888889	93.5064935064935	88.6075949367089	98.6842105263158	91.3385826771653
86469	3.26086956521739	37.7777777777778	3.7037037037037	33.3333333333333	49.645390070922	55.7692307692308	29.3103448275862	40	10.3448275862069	95.7446808510638	91.3793103448276	92.1875	96.1538461538462	91.6666666666667	96.7213114754098	98.7012987012987	98.5714285714286	96.1904761904762	94.2307692307692	94.2028985507246	93.6708860759494	100	89.5833333333333	92.3076923076923	95	97.5903614457831	92.4242424242424	98.7179487179487	90.1960784313726	96.1038961038961	97.4358974358974	92.3076923076923	96	100	91.358024691358	97.5409836065574	98.1308411214953	96.6101694915254	93.4579439252336	92.7536231884058	91.304347826087	97.0588235294118	87.5	84.6153846153846	86.8421052631579	95.6989247311828	94.3661971830986	92.5925925925926	94.0298507462687
21365	14.4736842105263	29.6875	7.40740740740741	38.5964912280702	43.1578947368421	36.5079365079365	43.0769230769231	40	13.3333333333333	95.3846153846154	100	92.5925925925926	92.8571428571429	90	100	100	98.4375	90.9090909090909	92.3076923076923	92.3076923076923	89.4736842105263	93.3333333333333	82.9787234042553	85.7142857142857	91.1764705882353	95.9183673469388	100	92.3076923076923	97.7777777777778	100	97.4358974358974	97.9166666666667	93.8775510204082	97.9591836734694	95.6521739130435	91.3793103448276	93.3333333333333	92.1875	92.8571428571429	94.7368421052632	95.5882352941177	91.1764705882353	84.6153846153846	81.3953488372093	96.2962962962963	87.9310344827586	96.2962962962963	95.5555555555556	100
65582	20.4081632653061	22.7272727272727	10.8695652173913	31.0344827586207	33.9805825242718	40.625	19.7530864197531	24.4897959183673	7.01754385964912	100	95.9183673469388	100	97.2222222222222	89.2857142857143	80.5555555555556	96.8253968253968	96.9230769230769	92.0454545454545	98.2142857142857	94.8717948717949	100	94.8717948717949	93.9393939393939	97.2222222222222	95.4545454545455	97.6744186046512	95	84.6153846153846	90.6976744186046	98.1481481481482	86.8421052631579	95.0819672131148	95.5555555555556	88.8888888888889	96.551724137931	89.6551724137931	96.1538461538462	93.1818181818182	89.0625	90	96.5116279069767	90.4761904761905	93.9393939393939	95.1219512195122	97.1428571428571	87.8787878787879	92.4528301886792	96.7741935483871	91.8604651162791
58724	4.76190476190476	30.3030303030303	7.14285714285714	19.047619047619	43.5483870967742	34.4262295081967	31.5789473684211	19.6078431372549	13.5593220338983	90.4761904761905	95.4545454545455	96.1538461538462	94.1176470588235	98.1132075471698	86	97.8260869565217	92.5925925925926	97.0588235294118	100	97.2222222222222	97.0588235294118	97.1428571428571	97.8260869565217	92.1052631578947	80	82.6086956521739	84.4155844155844	78.3783783783784	96.2962962962963	97.4358974358974	88.8888888888889	94.5454545454545	94.7368421052632	97.2222222222222	98.5074626865672	94.1176470588235	95.6521739130435	100	87.9310344827586	95.6521739130435	90.9090909090909	94.5945945945946	93.4782608695652	92.8571428571429	86.4864864864865	95.9183673469388	98.0769230769231	100	97.9166666666667
28521	7.07070707070707	19.7183098591549	21.259842519685	18.5185185185185	40.3846153846154	38.8888888888889	25	21.3114754098361	18.705035971223	92.3076923076923	90.9090909090909	96.2264150943396	98.4848484848485	92.3913043478261	92.6829268292683	96.1038961038961	92.4242424242424	94.6428571428571	99.0384615384615	94	85.4838709677419	85.4545454545455	93.1372549019608	96.078431372549	90.1785714285714	98.2142857142857	94.6153846153846	93.5897435897436	87.8787878787879	98.8505747126437	94.3820224719101	95.1807228915663	100	95.049504950495	87.5	94.3089430894309	89.3939393939394	94.1747572815534	84.7058823529412	92	87.8787878787879	95.6521739130435	91.8367346938775	93.4426229508197	81.1594202898551	95.8904109589041	89.6551724137931	100	95.3488372093023
29187	6.52173913043478	5	7.69230769230769	21.4285714285714	54.5454545454545	35.7142857142857	68	38.4615384615385	37.037037037037	95.4545454545455	100	100	95	90.9090909090909	94.1176470588235	91.6666666666667	100	97.0588235294118	100	100	100	100	100	100	100	96	94.7368421052632	100	100	100	100	100	100	100	100	96.1538461538462	100	94.1176470588235	75	94.7368421052632	95.6521739130435	91.6666666666667	100	100	100	100	100	100	100
41711	25	10.2040816326531	5.26315789473684	32.5581395348837	58.7837837837838	17.7777777777778	75	37	15.7894736842105	100	93.5064935064935	98.6301369863014	98.2758620689655	100	98.780487804878	98.4375	94.6808510638298	100	98.9130434782609	100	95.5882352941177	89.4736842105263	98.6486486486486	90.4109589041096	92.6315789473684	96.6101694915254	97.6470588235294	94.1176470588235	97.4358974358974	97.8260869565217	100	94.6808510638298	100	100	95.7746478873239	97.5308641975309	96.8085106382979	98.780487804878	88.6792452830189	100	96.551724137931	94.3661971830986	95.5882352941177	96.6666666666667	96.1038961038961	97.7011494252874	98.6842105263158	100	100
19657	15.8730158730159	9.09090909090909	13.0434782608696	34.6938775510204	47.7777777777778	28.5714285714286	54.3478260869565	38.8888888888889	16	98.3870967741936	98.1481481481482	98.0392156862745	100	97.6744186046512	92.8571428571429	98.2142857142857	95.5223880597015	91.4634146341463	100	97.3684210526316	97.3684210526316	97.3684210526316	97.1428571428571	72.4137931034483	93.3333333333333	89.7959183673469	96.8253968253968	96.6666666666667	100	95.9183673469388	100	91.5254237288136	96.3636363636364	100	94.9152542372881	93.0232558139535	98.1818181818182	98	77.7777777777778	91.1764705882353	98.6486486486486	100	89.2857142857143	96.2962962962963	97.5609756097561	97.9166666666667	95.6521739130435	97.6744186046512	98.4848484848485
41196	15.625	14.8148148148148	10	44.0677966101695	39.0625	12	46.5116279069767	41.9354838709677	28	100	83.7209302325581	100	97.1428571428571	97.3684210526316	100	80.9523809523809	100	87.5	100	100	100	100	92.5925925925926	100	100	97.8260869565217	97.9591836734694	100	96.6666666666667	88.2352941176471	86.4864864864865	95.6521739130435	100	97.9591836734694	100	100	81.6326530612245	94.5945945945946	80.7692307692308	100	100	91.6666666666667	95.6521739130435	92.8571428571429	100	96.969696969697	100	100	100
29474	30.3030303030303	13.0434782608696	12.0481927710843	25.4545454545455	50.7042253521127	25	43.75	45.6140350877193	29.0322580645161	98	95	100	100	96.4285714285714	85.9649122807018	96.1538461538462	100	97.2602739726027	100	96.4912280701754	93.4782608695652	97.4358974358974	94.7368421052632	94.5945945945946	94.8717948717949	100	100	100	96.875	98.1132075471698	91.5254237288136	93.1506849315068	100	97.0149253731343	93.5483870967742	98.3050847457627	95.0819672131148	100	59.6491228070175	95	93.1034482758621	97.0588235294118	94.8275862068966	87.5	95.9183673469388	93.6708860759494	95.5555555555556	100	95
26784	24.0331491712707	14.4404332129964	9.96784565916399	23.3480176211454	46.6666666666667	27.8996865203762	35.9848484848485	27.6881720430108	25	99.4011976047904	96.8911917098446	98.5507246376812	97.2527472527473	98.989898989899	95.3125	97.8723404255319	97.3584905660377	98.3805668016194	99.0291262135922	97.986577181208	94.8275862068966	92.8104575163399	96.3730569948187	98.0263157894737	93.1707317073171	89.6551724137931	90.5660377358491	89.7297297297297	90.7103825136612	96.1672473867596	97.9591836734694	95.1851851851852	95.6140350877193	97.4264705882353	96.6442953020134	97.8540772532189	97.3684210526316	95.3488372093023	76.3052208835341	96.3636363636364	97.7272727272727	93.9393939393939	96.3963963963964	91.5032679738562	95.2127659574468	94.7619047619048	96.2732919254658	96.969696969697	97.2972972972973
82329	27.5	15	11.2676056338028	34.6938775510204	47.4576271186441	28.0487804878049	42.8571428571429	42.0689655172414	31.7757009345794	97.6744186046512	100	98.5915492957746	97.2727272727273	96.969696969697	97.0802919708029	96.2121212121212	98.9071038251366	95.4545454545455	97.4789915966387	98.989898989899	97.7099236641221	93.9759036144578	97.752808988764	96.3855421686747	100	95.3488372093023	83.1460674157303	96.7105263157895	91.304347826087	95.8762886597938	96	98.1981981981982	93.2432432432432	95.6521739130435	95.4545454545455	95.2054794520548	98.1481481481482	95.5357142857143	63.6363636363636	84.7457627118644	95.4081632653061	92.3076923076923	93.2330827067669	88.8888888888889	96.1038961038961	92.7272727272727	97.029702970297	96.875	97.8494623655914
8061	0	50	15.7894736842105	15.9090909090909	72.5490196078431	35.4838709677419	40	36.3636363636364	31.8181818181818	100	100	100	100	96.2962962962963	95.2380952380952	96.875	100	100	97.2222222222222	100	95.4545454545455	100	100	96.1538461538462	89.4736842105263	100	97.2972972972973	100	100	100	100	100	97.5	100	98.3606557377049	100	100	100	100	95.4545454545455	100	100	95.5555555555556	100	96.875	96.4912280701754	97.6744186046512	98	98.5074626865672
16956	15.2173913043478	53.3333333333333	10.6382978723404	22.2222222222222	46.875	52.9411764705882	57.8947368421053	31.5789473684211	18.5185185185185	97.2222222222222	88	100	100	100	97.0588235294118	100	100	96.2962962962963	100	95.5555555555556	96.6666666666667	100	100	100	95.8333333333333	100	100	100	100	89.3617021276596	95.2380952380952	100	100	100	100	100	100	97.5609756097561	97.3684210526316	96	97.5	96.4285714285714	97.5	95.6521739130435	100	100	97.4358974358974	100	100
27452	11.1111111111111	18.5185185185185	11.340206185567	33.3333333333333	50	38.75	37.2881355932203	32.3943661971831	44.6808510638298	100	100	96.6666666666667	91.6666666666667	98.3870967741936	98.3870967741936	98.8095238095238	93.75	95.3846153846154	98.3050847457627	98.3333333333333	98.1818181818182	94.4444444444444	92.4528301886792	97.0588235294118	90.7407407407407	75.4098360655738	98.2758620689655	95	97.8260869565217	100	100	97.0149253731343	97.7272727272727	100	98.5074626865672	93.75	98.3050847457627	98.5915492957746	84.2105263157895	97.5609756097561	98.6666666666667	89.4736842105263	94.5945945945946	96.875	100	98.3050847457627	95.6521739130435	100	93.3333333333333
53744	13.8461538461538	18.1818181818182	16.1764705882353	22.2222222222222	57.1428571428571	50.6493506493507	38.7755102040816	21.0526315789474	43.3962264150943	100	100	97.9591836734694	97.5609756097561	92.5925925925926	86.3636363636364	97.2602739726027	85.2941176470588	94.5945945945946	100	100	92.7272727272727	84	88.0952380952381	94	95.0819672131148	96	93.3333333333333	92.6829268292683	100	97.1428571428571	97.6190476190476	92.0634920634921	90.2439024390244	100	100	91.6666666666667	100	100	100	98.1481481481482	92.5	95.3125	97.7272727272727	93.5483870967742	95.3488372093023	94.6428571428571	95.9183673469388	100	90.9090909090909
67632	4.05405405405405	24.5901639344262	8.92857142857143	20	48.3333333333333	53.0612244897959	56.8627450980392	45.2830188679245	27.5	93.75	98.0769230769231	100	93.6170212765958	96	100	100	100	100	95.8333333333333	93.9393939393939	95.1219512195122	100	91.8367346938775	84.6153846153846	97.6190476190476	100	94.5945945945946	88.8888888888889	92.6829268292683	93.75	97.1428571428571	95.945945945946	91.1764705882353	95.8333333333333	96.3636363636364	92.156862745098	97.5903614457831	88.2352941176471	100	97.2222222222222	94.2307692307692	97.7272727272727	95.5555555555556	95.4545454545455	94.1176470588235	98.2758620689655	91.1764705882353	97.0588235294118	97.9591836734694
34873	5.30973451327434	14.2857142857143	11.9402985074627	23.5294117647059	64.5669291338583	37.9310344827586	50.6329113924051	24.3243243243243	35.632183908046	100	97.979797979798	100	100	98.7951807228916	97.0588235294118	100	100	96.7741935483871	100	98.6111111111111	95.1612903225806	100	98.7179487179487	100	100	99.1525423728814	93.6507936507936	95.959595959596	98.5714285714286	94.8275862068966	100	96.0526315789474	97.7272727272727	97.2222222222222	97.6744186046512	98.8095238095238	98.3739837398374	98.989898989899	90.4761904761905	92.9577464788732	97.3154362416107	90.1408450704225	96	97.8723404255319	90	100	98.9795918367347	100	95.9349593495935
34058	16.1290322580645	12.5	13.3333333333333	36.734693877551	54.6511627906977	31.1475409836066	53.6585365853659	45.5696202531646	31.9444444444444	98.3050847457627	100	100	91.8367346938775	100	92.6470588235294	95.2380952380952	96.1538461538462	94.7368421052632	100	95.4545454545455	100	96.875	100	96.4285714285714	92.9824561403509	100	93.3333333333333	95.7446808510638	100	98.3870967741936	96.3636363636364	83.3333333333333	95.7446808510638	87.2340425531915	95.3125	97.9166666666667	95.3846153846154	100	95.3125	100	97.2972972972973	100	93.75	94.4444444444444	89.2857142857143	95.4545454545455	97.6744186046512	100	100
80984	13.3333333333333	12.5	8	16	34.7826086956522	88.8888888888889	68.1818181818182	71.4285714285714	17.2413793103448	100	100	100	100	100	100	81.6901408450704	100	97.6190476190476	97.5	92.6829268292683	88.5714285714286	89.4736842105263	100	100	95.5555555555556	93.3333333333333	91.6666666666667	96.1538461538462	100	100	100	100	100	93.1034482758621	100	100	100	100	86.4864864864865	97.6190476190476	96.0526315789474	90.3225806451613	90	100	94.7368421052632	100	94.7368421052632	100	98
65928	21.0526315789474	30	5.19480519480519	14.2857142857143	27.2727272727273	47.9166666666667	93.1034482758621	91.6666666666667	25.3333333333333	100	98.7341772151899	100	100	100	100	98.1818181818182	99.0909090909091	100	100	98.8235294117647	100	95.6521739130435	100	98.8095238095238	98.2456140350877	98.1132075471698	96	100	100	96.7213114754098	98.0392156862745	86.7256637168142	100	100	97.3913043478261	100	96.969696969697	100	98.1132075471698	100	98.9010989010989	97.9166666666667	99.009900990099	100	97.0588235294118	98.4375	96.9230769230769	100	98.5074626865672
69190	27.6595744680851	10	13.3333333333333	14.7058823529412	48.8888888888889	50	75.7575757575758	44	18.1818181818182	100	88.2352941176471	90.9090909090909	100	100	96.4285714285714	100	94.7368421052632	93.3333333333333	100	100	88.2352941176471	100	90.9090909090909	84	85	94.5945945945946	85.7142857142857	92.5925925925926	92.3076923076923	96	100	91.4285714285714	89.4736842105263	100	93.75	100	96.6666666666667	100	100	94.1176470588235	90	78.9473684210526	82.1428571428571	100	89.4736842105263	93.75	100	100	88.2352941176471
16704	4.20168067226891	19.4915254237288	5.83333333333333	32.8571428571429	39.3103448275862	47.8632478632479	78.3333333333333	27.2727272727273	1.72413793103448	100	95.2941176470588	92.1052631578947	95.7446808510638	98.3870967741936	94.392523364486	95.049504950495	89.5833333333333	97.4789915966387	96	100	97.9381443298969	94.7368421052632	97.9591836734694	100	90.5405405405405	90.4109589041096	78.5714285714286	97.0588235294118	97.1014492753623	98.8636363636364	93.1818181818182	93.8144329896907	94.1176470588235	93.6170212765958	97.6470588235294	93.5897435897436	97.2727272727273	97.2222222222222	94.0298507462687	96.1538461538462	94.4444444444444	97.0588235294118	95.6521739130435	93.6170212765958	97.0149253731343	94.6666666666667	98.5294117647059	100	98.8505747126437
27133	7.84313725490196	18.8405797101449	10.2272727272727	37.0967741935484	39.6039603960396	56.9230769230769	62.6865671641791	24.5901639344262	13.1147540983607	87.5	100	96.875	97.5609756097561	92.4242424242424	93.8775510204082	85.5670103092783	91.4285714285714	86.2068965517241	83.7837837837838	96.7741935483871	93.4426229508197	89.1891891891892	90.4761904761905	94.4444444444444	90	93.8461538461538	86.2745098039216	90.1960784313726	87.1794871794872	95.2380952380952	93.4782608695652	96.969696969697	85.3333333333333	94	85.1351351351351	89.4736842105263	92.7710843373494	97.1014492753623	93.2432432432432	96.875	93.1818181818182	97.7777777777778	97.9591836734694	93.75	90.4761904761905	89.0625	88.8888888888889	94.1176470588235	89.2857142857143
68072	10.6060606060606	5.47945205479452	10.2941176470588	49.0909090909091	31.4814814814815	63.265306122449	68.75	42.2222222222222	14.7058823529412	89.4736842105263	97.8260869565217	100	100	100	100	100	100	100	100	100	97.7272727272727	100	97.7272727272727	100	100	97.7272727272727	100	95.5555555555556	96	100	100	95.4545454545455	98.0392156862745	100	100	95.6521739130435	100	97.3684210526316	97.8260869565217	97.0588235294118	100	100	100	96.6666666666667	97.9166666666667	97.6744186046512	100	96.2962962962963	100
23517	7.14285714285714	18.5714285714286	12.396694214876	23.7623762376238	39.1608391608392	63.4615384615385	93.2432432432432	50.3937007874016	14.1176470588235	94.8453608247423	93.6170212765958	100	96.8253968253968	91.9354838709677	97.0149253731343	89.6103896103896	96.2264150943396	100	100	98.8505747126437	97.8723404255319	97.2222222222222	100	82.9268292682927	96.1538461538462	93.1506849315068	95.2380952380952	96.1038961038961	100	94.1860465116279	87.8787878787879	90.0826446280992	93.3333333333333	98.9130434782609	98.3471074380165	98.7951807228916	97.6744186046512	97.1830985915493	94.0298507462687	96.2264150943396	98.6111111111111	85.4545454545455	97.1428571428571	96.8253968253968	100	94.7368421052632	98.7654320987654	98.1481481481482	100
28674	22.7272727272727	11.1111111111111	0	25	26.6666666666667	55.5555555555556	58.8235294117647	36.3636363636364	51.4285714285714	100	93.75	92.8571428571429	100	100	90.4761904761905	96.7741935483871	93.3333333333333	92.5925925925926	93.3333333333333	100	96.1538461538462	73.6842105263158	95.8333333333333	94.1176470588235	76.9230769230769	100	94.4444444444444	100	100	100	88.8888888888889	87.5	100	100	81.8181818181818	85.7142857142857	97.2222222222222	100	80	92.3076923076923	100	93.75	92.8571428571429	85	88.8888888888889	100	84.2105263157895	100	100
20810	7.14285714285714	19.047619047619	9.375	30.4347826086957	33.3333333333333	52	46.1538461538462	41.6666666666667	17.2413793103448	81.5789473684211	81.4814814814815	96	92.3076923076923	100	89.4736842105263	100	72.7272727272727	94.1176470588235	100	95.2380952380952	85.7142857142857	89.4736842105263	95.4545454545455	94.7368421052632	90.9090909090909	73.6842105263158	100	92.8571428571429	82.3529411764706	86.9565217391304	88.2352941176471	95.4545454545455	100	96.6666666666667	100	96.6666666666667	74.0740740740741	95.4545454545455	94.4444444444444	95.4545454545455	100	88.2352941176471	88.4615384615385	92.8571428571429	96.1538461538462	85.1851851851852	100	100	92.3076923076923
40780	0	9.09090909090909	3.125	41.3793103448276	41.6666666666667	40	45	19.2307692307692	28	95.2380952380952	96.2962962962963	100	88.8888888888889	100	96	92	88.8888888888889	93.5483870967742	100	84.2105263157895	86.6666666666667	100	95	93.75	90.9090909090909	94.1176470588235	78.5714285714286	85.7142857142857	100	83.3333333333333	95.4545454545455	100	100	91.6666666666667	90.2439024390244	95.8333333333333	96.2962962962963	90.4761904761905	91.304347826087	92.3076923076923	97.2222222222222	100	93.3333333333333	100	78.9473684210526	96	86.3636363636364	94.7368421052632	89.6551724137931
42198	8.62068965517241	18.5185185185185	23.6842105263158	30.4347826086957	31.3725490196078	35.7142857142857	54.5454545454545	24.390243902439	31.1111111111111	94.5945945945946	100	97.1428571428571	87.5	100	93.8775510204082	97.7777777777778	97.0588235294118	92.8571428571429	100	80	93.3333333333333	100	89.6551724137931	86.2068965517241	91.1764705882353	90.2439024390244	88.8888888888889	93.0232558139535	100	84.375	96.6666666666667	97.5609756097561	93.9393939393939	93.1034482758621	100	83.3333333333333	96.6101694915254	82.5	90.3225806451613	90.625	95.5555555555556	88.8888888888889	100	100	94.2857142857143	100	92.6829268292683	95	96.875
29925	2.72727272727273	18.5714285714286	18.75	30.3030303030303	32.9787234042553	35.3846153846154	68.4210526315789	32.967032967033	30.8823529411765	98.7654320987654	95.2380952380952	98.1481481481482	90.1408450704225	98.4375	95.0819672131148	90.9090909090909	87.5	91.7525773195876	90.4109589041096	96.969696969697	96.8253968253968	94.2307692307692	89.7435897435897	89.6551724137931	90.4761904761905	93.3333333333333	94.7368421052632	96.1538461538462	95.2380952380952	97.8494623655914	89.0909090909091	95.6140350877193	98.4848484848485	94.2307692307692	93.4065934065934	91.7647058823529	95.1923076923077	90.9090909090909	89.2857142857143	92.7272727272727	96.3855421686747	95.5223880597015	91.5254237288136	97.0588235294118	93.6507936507936	89.3939393939394	94.2028985507246	98.3333333333333	97.1014492753623
94729	50	30.7692307692308	44.4444444444444	0	47.8260869565217	61.1111111111111	28.5714285714286	0	31.25	100	91.6666666666667	95.4545454545455	56.7567567567568	100	100	73.6842105263158	75	78.2608695652174	56	94.4444444444444	90	100	92.8571428571429	100	100	92.8571428571429	100	95.4545454545455	62.5	83.3333333333333	92.8571428571429	100	66.6666666666667	75	90.625	100	100	65.2173913043478	91.6666666666667	75	70.5882352941177	100	100	93.3333333333333	94.1176470588235	100	80	100	88.8888888888889
15815	78.5714285714286	43.75	15	22.2222222222222	57.5757575757576	59.2592592592593	75	4.34782608695652	23.0769230769231	90.9090909090909	100	100	85.7142857142857	93.75	100	100	93.75	100	81.8181818181818	90.9090909090909	100	100	100	93.3333333333333	93.75	100	100	94.1176470588235	100	100	100	93.3333333333333	100	100	73.9130434782609	95.2380952380952	100	100	95	100	100	100	81.8181818181818	100	100	100	100	100	84.6153846153846
68267	100	57.7777777777778	10.5263157894737	15.7894736842105	38.7755102040816	100	34.375	3.2258064516129	10.6382978723404	100	100	91.4285714285714	90	93.1034482758621	96.6666666666667	97.5609756097561	90.4761904761905	87.5	97.6744186046512	97.9166666666667	89.5833333333333	100	83.8709677419355	100	93.3333333333333	80	92.3076923076923	93.5483870967742	100	93.3333333333333	90	90.4761904761905	92.1052631578947	93.3333333333333	93.8775510204082	87.2340425531915	93.75	97.5	82.8571428571429	89.4736842105263	87.5	88.4615384615385	83.3333333333333	100	93.5483870967742	96.2962962962963	100	100	100
28912	16.4383561643836	13.9130434782609	8.30324909747292	33.8345864661654	47.2668810289389	83.0882352941177	58.974358974359	18.9723320158103	13.1386861313869	89.6551724137931	97.0059880239521	97.6076555023923	98.2142857142857	96.6386554621849	92.6605504587156	97.3856209150327	97.6833976833977	86.7924528301887	99.3827160493827	92.7927927927928	94.1605839416058	98.0769230769231	97.5206611570248	91.1764705882353	76.056338028169	70.9677419354839	95.2830188679245	96.5116279069767	71.2328767123288	99.4444444444444	95.4166666666667	97.4193548387097	98.1132075471698	96.8	93.5960591133005	97.3913043478261	97.3821989528796	97.6744186046512	94.6153846153846	95.7983193277311	98.5915492957746	99.21875	82.3076923076923	100	97.3684210526316	94.0092165898618	98.5294117647059	94.1860465116279	94
91784	8.69565217391304	9.09090909090909	0	41.3793103448276	56.140350877193	64	73.0769230769231	31.7073170731707	18.5185185185185	100	100	100	100	100	100	95.8333333333333	100	100	100	100	100	100	100	76	80.9523809523809	96	100	100	100	100	70.3703703703704	94.1176470588235	88.2352941176471	100	100	100	100	100	93.3333333333333	100	100	95.4545454545455	100	86.2068965517241	100	95.6521739130435	93.3333333333333	100	90.4761904761905
66339	23.5294117647059	4.54545454545455	9.80392156862745	56.4102564102564	39.6825396825397	42.8571428571429	91.4285714285714	24.4897959183673	15	93.1034482758621	88.6792452830189	100	96.7741935483871	97.5	96.6666666666667	100	98.2456140350877	96.875	97.8723404255319	100	92	96.1538461538462	96.875	97.0588235294118	87.5	93.75	97.2222222222222	94.1176470588235	100	100	100	100	96.6666666666667	95.3488372093023	100	97.5	97.2972972972973	97.5	69.5652173913043	96.1538461538462	97.7272727272727	94.7368421052632	96.2962962962963	92.3076923076923	100	100	100	95	88.8888888888889
60666	46.1538461538462	14.2857142857143	7.69230769230769	23.8095238095238	57.5757575757576	63.1578947368421	56.25	10.5263157894737	27.2727272727273	100	83.3333333333333	100	100	83.3333333333333	100	100	100	63.6363636363636	100	100	88.8888888888889	100	75	87.5	57.8947368421053	50	100	71.4285714285714	100	100	100	76	100	100	94.4444444444444	92.3076923076923	88.8888888888889	94.1176470588235	60	100	100	87.5	100	100	100	91.6666666666667	100	100	87.5
19653	6.66666666666667	12.8205128205128	5.88235294117647	48	64.5833333333333	82.8571428571429	78.2608695652174	22.5806451612903	30.4347826086957	100	93.3333333333333	100	95.2380952380952	96.1538461538462	94.5945945945946	93.1818181818182	87.1794871794872	95.8333333333333	100	100	93.75	89.6551724137931	80.4878048780488	66.6666666666667	50	60.7142857142857	93.3333333333333	81.4814814814815	84.375	97.1428571428571	100	97.5609756097561	95.2380952380952	100	100	76.1904761904762	95.3488372093023	100	81.8181818181818	100	100	91.6666666666667	83.7209302325581	95.4545454545455	96.2962962962963	92.4528301886792	87.5	100	96.551724137931
58389	11.1111111111111	13.7931034482759	9.33333333333333	51.063829787234	70.9677419354839	69.6428571428571	48.9795918367347	36.8421052631579	9.25925925925926	100	100	85.5072463768116	100	100	98.1132075471698	75.9259259259259	100	97.5609756097561	100	97.4358974358974	81.3953488372093	100	82.9787234042553	96	74.3589743589744	86.2745098039216	75	96.969696969697	100	100	100	98.6486486486486	84.4444444444444	96.8253968253968	100	98.3333333333333	100	100	94.8717948717949	95.7446808510638	83.9506172839506	97.8723404255319	98	83.3333333333333	100	79.0697674418605	70.6896551724138	100	100
26307	23.9130434782609	12.9032258064516	10.5263157894737	19.047619047619	47.9166666666667	76	52.3809523809524	15	13.3333333333333	94.4444444444444	100	94.8717948717949	96	100	70.5882352941177	74	92.3076923076923	97.6190476190476	96.4285714285714	100	100	96.2962962962963	100	93.75	100	87.5	100	95.2380952380952	85.7142857142857	89.6551724137931	90	90	94.4444444444444	82.7586206896552	83.3333333333333	100	90.4761904761905	100	84.8484848484848	100	93.75	92.8571428571429	100	92.3076923076923	100	96.7741935483871	93.5483870967742	95	96.6666666666667
65570	22.2222222222222	12.3287671232877	8.19672131147541	26.4705882352941	41.2280701754386	77.5280898876404	63.6363636363636	9.72222222222222	14.1176470588235	85.4545454545455	94.2528735632184	92.1875	100	91.8367346938775	95.6521739130435	98.7654320987654	94.3548387096774	96.875	94.1860465116279	82.5581395348837	82.7586206896552	93.2203389830509	89.6551724137931	84.375	97.0149253731343	91.2280701754386	88.8888888888889	86.8852459016394	96.2962962962963	93.9393939393939	86.2068965517241	89.873417721519	93.3333333333333	85	87.012987012987	93.6507936507936	84.3373493975904	95.3488372093023	89.3939393939394	88.8888888888889	92.3076923076923	90.3225806451613	91.2280701754386	72.5806451612903	93.3333333333333	88.2352941176471	84.4444444444444	96.969696969697	94.9152542372881
42362	10.4166666666667	9.67741935483871	14.2857142857143	38	48.6486486486486	68.9655172413793	74.0740740740741	6.81818181818182	22.4489795918367	97.3684210526316	97.6190476190476	97.6744186046512	93.9393939393939	95.9183673469388	97.2972972972973	96.8253968253968	89.4736842105263	93.3333333333333	100	100	100	100	93.9393939393939	92	97.7777777777778	93.9393939393939	100	90.625	97.3684210526316	100	82.7586206896552	100	96.6666666666667	100	93.1818181818182	100	81.8181818181818	95.9183673469388	75.5555555555556	94.4444444444444	95.4545454545455	84	91.8918918918919	81.25	90.4761904761905	92.3076923076923	88.8888888888889	100	96.6666666666667
61796	4.54545454545455	10.5263157894737	8.33333333333333	14.8148148148148	72.2222222222222	63.8888888888889	75	13.5135135135135	20.9302325581395	100	100	96.7741935483871	100	100	100	100	94.7368421052632	90.625	91.6666666666667	100	92	91.304347826087	97.8723404255319	100	100	100	100	100	95.2380952380952	100	100	96.551724137931	100	90.4761904761905	96.2962962962963	96.875	91.6666666666667	94.1176470588235	90.3225806451613	100	100	100	92	90	96.2962962962963	96	95.7446808510638	100	100
5847	17.2413793103448	15.2777777777778	16.6666666666667	20	58.3333333333333	57.6923076923077	51.219512195122	6	20.8333333333333	95.945945945946	95.5882352941177	85.7142857142857	98.5714285714286	97.6744186046512	97.0588235294118	98.876404494382	87.5776397515528	97.0149253731343	97.2477064220184	98.7012987012987	93.8775510204082	100	98.1818181818182	89.0625	93.9393939393939	89.4736842105263	92.2222222222222	100	98.3333333333333	98.8636363636364	95.7746478873239	100	98.2456140350877	98.7341772151899	97.5	93.4782608695652	92	97.0149253731343	84.4155844155844	91.5254237288136	96.9387755102041	95.0819672131148	92.3076923076923	93.4426229508197	96.969696969697	93.2692307692308	95.0819672131148	100	100
62441	12.2448979591837	11.1111111111111	3.33333333333333	18	35.5555555555556	76.9230769230769	70.7317073170732	25.3521126760563	17.7777777777778	80	98.3333333333333	87.0967741935484	77.9661016949153	86.8421052631579	89.5833333333333	55.5555555555556	100	62.6373626373626	94.2028985507246	86	78.5714285714286	89.7435897435897	77.2727272727273	94.2857142857143	80.3921568627451	85.9649122807018	95.8333333333333	88.5714285714286	95.4545454545455	93.75	81.4814814814815	81.8181818181818	95.5555555555556	87.719298245614	89.247311827957	94.0298507462687	81.9444444444444	84.7222222222222	91.1111111111111	86.6666666666667	95.3488372093023	85	88.6792452830189	72.2222222222222	100	88.6792452830189	90.1960784313726	88.5714285714286	89.5522388059701
71279	17.1428571428571	22.5	12.1212121212121	18.9189189189189	50	45.8333333333333	57.1428571428571	11.9047619047619	10.8108108108108	100	94.5945945945946	97.6190476190476	88	81.8181818181818	92.8571428571429	88.0952380952381	100	82.5	96.6666666666667	98.1818181818182	81.0810810810811	80.4347826086957	81.4814814814815	100	84.8484848484848	97.2972972972973	95.2380952380952	82.6086956521739	95.4545454545455	95.6521739130435	96.551724137931	95.2380952380952	96.875	100	95.2380952380952	76.9230769230769	76.7857142857143	95.4545454545455	86.4864864864865	86.4864864864865	95.7446808510638	75	92.5925925925926	100	97.3684210526316	91.9354838709677	86.8421052631579	100	90.3225806451613
26599	4.54545454545455	7.5	24.6153846153846	8.33333333333333	50.6024096385542	56.5217391304348	64.2857142857143	15	46.1538461538462	96.2962962962963	90	100	87.5	96.2264150943396	86.6666666666667	77.7777777777778	92.7536231884058	76.1904761904762	95	93.3333333333333	85	100	89.6551724137931	92.8571428571429	83.6734693877551	85	97.7777777777778	92.5	100	95.9183673469388	95.2380952380952	93.75	96.2962962962963	92.3076923076923	92.6470588235294	88	94.5454545454545	100	94.1176470588235	90.4761904761905	92.4242424242424	93.1034482758621	75.8620689655172	91.6666666666667	87.5	92.8571428571429	95.6521739130435	100	100
21909	6.89655172413793	3.2258064516129	2.17391304347826	56.7567567567568	37.5	100	100	0	16.3265306122449	100	94.4444444444444	82.3529411764706	83.3333333333333	83.3333333333333	100	88.8888888888889	93.3333333333333	83.3333333333333	76.9230769230769	94.2857142857143	90.9090909090909	94.1176470588235	92.5925925925926	93.3333333333333	90.9090909090909	70	90.625	78.5714285714286	100	88.5714285714286	83.3333333333333	90.4761904761905	75.609756097561	100	82.9268292682927	87.8787878787879	76	86.1111111111111	84.6153846153846	90	90.9090909090909	92.8571428571429	87.8048780487805	75	90	88.2352941176471	91.8918918918919	88.8888888888889	84.0909090909091
90411	5.55555555555556	11.4285714285714	23.5294117647059	74.2857142857143	48.5714285714286	54.2857142857143	45	5.26315789473684	26.3157894736842	100	100	79.1666666666667	100	65	75	100	100	63.6363636363636	100	80.5555555555556	72	100	70	76.9230769230769	94.1176470588235	100	100	100	100	100	81.8181818181818	100	77.7777777777778	100	75	66.6666666666667	100	65.5172413793103	77.2727272727273	61.5384615384615	100	70	100	100	100	95.8333333333333	100	100	83.3333333333333
30130	5	7.69230769230769	10	33.3333333333333	33.3333333333333	5.55555555555556	76.4705882352941	16.6666666666667	28.5714285714286	88.8888888888889	100	90.4761904761905	100	100	93.3333333333333	84.6153846153846	76.9230769230769	81.25	96.1538461538462	100	100	76.4705882352941	90.9090909090909	86.6666666666667	92.8571428571429	91.304347826087	100	75	54.5454545454545	93.3333333333333	91.304347826087	92.3076923076923	81.8181818181818	95.2380952380952	100	86.9565217391304	69.2307692307692	90	73.3333333333333	81.8181818181818	83.3333333333333	88.2352941176471	78.9473684210526	71.4285714285714	100	86.6666666666667	81.8181818181818	90.9090909090909	81.8181818181818
67638	21.2121212121212	12.5	7.69230769230769	42.8571428571429	41.6666666666667	8.57142857142857	76.6666666666667	39.1304347826087	19.047619047619	100	95.2380952380952	95.4545454545455	95.4545454545455	100	94.7368421052632	73.6842105263158	88	47.3684210526316	89.6551724137931	96.2962962962963	89.4736842105263	80.9523809523809	100	70	100	82.6086956521739	92	58.8235294117647	63.1578947368421	55.5555555555556	80	92.8571428571429	80.6451612903226	100	90	87.5	83.7209302325581	92	90.3225806451613	70.8333333333333	86.6666666666667	85.7142857142857	77.7777777777778	100	94.1176470588235	84.8484848484848	82.1428571428571	81.8181818181818	93.3333333333333
14426	6.66666666666667	66.6666666666667	17.6470588235294	15	48	0	68.4210526315789	19.047619047619	12.5	83.3333333333333	100	86.3636363636364	92.8571428571429	100	89.4736842105263	66.6666666666667	77.7777777777778	81.8181818181818	93.3333333333333	95.6521739130435	80	93.3333333333333	93.75	77.7777777777778	85	93.75	85.7142857142857	53.8461538461538	50	84.2105263157895	85.7142857142857	92	94.4444444444444	94.4444444444444	89.6551724137931	75	100	78.9473684210526	89.4736842105263	86.6666666666667	68.1818181818182	95.2380952380952	92.3076923076923	69.2307692307692	75	76.4705882352941	80.7692307692308	80	100
39477	0	9.09090909090909	5.88235294117647	26.6666666666667	60	0	86.6666666666667	44.4444444444444	72.7272727272727	92.3076923076923	100	92	87.5	82.3529411764706	92.8571428571429	96	71.4285714285714	92.3076923076923	85.7142857142857	85.7142857142857	100	91.6666666666667	91.6666666666667	83.3333333333333	93.3333333333333	76.9230769230769	90.4761904761905	73.3333333333333	70	94.4444444444444	92.3076923076923	96.7741935483871	90	83.3333333333333	77.7777777777778	85	81.8181818181818	88.8888888888889	95.6521739130435	85.7142857142857	92.5925925925926	100	75	90.9090909090909	82.3529411764706	85	84.6153846153846	90.9090909090909	88.8888888888889
59476	8	13.6363636363636	9.09090909090909	21.2121212121212	44	11.3636363636364	44.4444444444444	12.1212121212121	15.7894736842105	81.8181818181818	89.4736842105263	91.4285714285714	100	92.8571428571429	88.8888888888889	92.156862745098	87.8048780487805	90.3846153846154	93.1818181818182	82.3529411764706	100	83.3333333333333	88.2352941176471	90.9090909090909	92.3076923076923	90.3225806451613	74.2857142857143	64.2857142857143	91.6666666666667	78.3783783783784	94.4444444444444	89.7435897435897	93.75	90.4761904761905	90.625	96.875	91.304347826087	94.4444444444444	89.7435897435897	100	85.4545454545455	70.5882352941177	66.6666666666667	66.6666666666667	95.4545454545455	88.2352941176471	85.7142857142857	91.6666666666667	82.8571428571429
89957	14.8936170212766	14.9253731343284	8.51063829787234	24.4897959183673	65.5555555555556	6.19469026548673	67.3469387755102	35.2272727272727	25	80	84.6153846153846	97.8260869565217	98.1481481481482	100	98.5074626865672	85.1351351351351	90.9090909090909	97.2972972972973	100	89.2857142857143	96.3636363636364	82.2222222222222	98.3606557377049	92.5	97.9591836734694	98.9795918367347	76.4705882352941	63.6363636363636	72.0930232558139	78.5714285714286	90.4109589041096	92.5373134328358	90.9090909090909	98	80.3030303030303	93.4426229508197	92.0454545454545	97.2222222222222	77.3584905660377	90.9090909090909	90.1408450704225	84.6153846153846	78	73.3333333333333	83.8709677419355	94.6428571428571	91.6666666666667	79.1666666666667	88.8888888888889
24581	3.57142857142857	33.3333333333333	15.5555555555556	20.5882352941176	55.5555555555556	9.375	42.2222222222222	34.6153846153846	14.7058823529412	91.1764705882353	94.4444444444444	95	96.551724137931	93.1818181818182	92	92.8571428571429	97.6190476190476	92.5	100	94.7368421052632	92.3076923076923	83.3333333333333	85.1851851851852	95.8333333333333	100	89.4736842105263	94.5945945945946	70	96.551724137931	91.4285714285714	92.5925925925926	94	88.6363636363636	97.9166666666667	84.6153846153846	90	100	76.1904761904762	87.5	95.8333333333333	90	96.4285714285714	89.2857142857143	96.1538461538462	100	91.1111111111111	97.8723404255319	95	90.9090909090909
25489	23.943661971831	46.969696969697	17.6470588235294	16.25	47.2222222222222	9.58904109589041	36.7924528301887	44.2307692307692	7.76699029126214	87.8787878787879	88	100	93.1506849315068	96.0526315789474	86.5671641791045	95.8762886597938	90.2912621359223	91.358024691358	96.3855421686747	91.304347826087	89.8305084745763	81.25	86.8131868131868	92	89.3805309734513	91.5730337078652	94.2028985507246	98.5714285714286	94.3661971830986	94.6666666666667	94.5945945945946	97.5	93.7062937062937	94.8717948717949	93.4782608695652	93.1297709923664	91.4529914529915	87.012987012987	83.0985915492958	96.25	97.5806451612903	96.6666666666667	95.2380952380952	90.3846153846154	96.875	93.4579439252336	84.9056603773585	97.6470588235294	95.4022988505747
22525	5.75539568345324	29.0322580645161	17.1428571428571	20.8333333333333	51.4285714285714	3.75	52.4390243902439	48.3221476510067	10.4166666666667	97.4025974025974	93.3333333333333	95.5357142857143	95.4128440366973	96.3414634146341	86.2068965517241	91.1392405063291	98.4848484848485	95.3216374269006	96.8992248062015	90.2654867256637	95.3271028037383	86.4864864864865	98.2300884955752	92.1259842519685	92.8571428571429	92.5619834710744	93.3333333333333	92.4242424242424	97.8494623655914	95.7983193277311	89.1666666666667	94.5454545454545	95.2380952380952	94.8979591836735	95.1048951048951	95.0413223140496	96.9924812030075	94.3548387096774	87.8378378378378	91.9540229885057	99.1150442477876	97.0873786407767	96.6666666666667	96.1038961038961	94.3820224719101	95.3846153846154	94.8387096774194	95.5223880597015	98.2758620689655
7338	4	19.1919191919192	15.3333333333333	29.9212598425197	55.3030303030303	19.6581196581197	40.4761904761905	43.5483870967742	11.9760479041916	84.8101265822785	94.4	95.0819672131148	83.0508474576271	93.8650306748466	92.5	92.8571428571429	93.3673469387755	93.2735426008969	86.5979381443299	92.7152317880795	96.9879518072289	80.9523809523809	94.6236559139785	90.4761904761905	88.2352941176471	88.0503144654088	80.4347826086957	90.8333333333333	86.2068965517241	94.3589743589744	99.1452991452991	83.6734693877551	90.625	92.7152317880795	88.125	91.8552036199095	91.0569105691057	93.7853107344633	88	89.1666666666667	96.6442953020134	96.1538461538462	93.6363636363636	88.5714285714286	97.6	89.5348837209302	88	98.5074626865672	95.9839357429719
42918	15.3846153846154	16.6666666666667	22.3684210526316	9.75609756097561	43.1818181818182	5.35714285714286	50	11.3207547169811	13.5593220338983	81.0344827586207	84.0579710144928	88.3720930232558	96.969696969697	96.4285714285714	84.4444444444444	100	94.8051948051948	90	94.7368421052632	85.5263157894737	83.3333333333333	81.0810810810811	95.7446808510638	94.2857142857143	83.6363636363636	90.1960784313726	93.2203389830509	100	82.1428571428571	93.75	87.2727272727273	89.8550724637681	80	95.5555555555556	88.1578947368421	97.1428571428571	93.3333333333333	67.6470588235294	90.4761904761905	93.75	90.4761904761905	100	94.7368421052632	96.4285714285714	91.6666666666667	90.5405405405405	98.1132075471698	95.5555555555556	98.1818181818182
10024	22.7272727272727	28.9473684210526	21.6216216216216	22.8070175438597	46.9387755102041	3.84615384615385	44.6428571428571	37.7777777777778	24.5901639344262	100	94.2307692307692	98.1481481481482	90.2439024390244	96.875	100	96	93.75	98	98.4375	82.3529411764706	78.7878787878788	90.2439024390244	97.9591836734694	87.8787878787879	82.5	97.2972972972973	96.6666666666667	97.5	97.5609756097561	97.2972972972973	83.8709677419355	87.9310344827586	76.1904761904762	98.1132075471698	86.4406779661017	88.8888888888889	90.3225806451613	90.625	90.625	97.0588235294118	92.0792079207921	90.7407407407407	100	76.9230769230769	91.6666666666667	94.7368421052632	92.156862745098	100	96.4912280701754
87166	13.1147540983607	7.14285714285714	5.76923076923077	22.5352112676056	43.859649122807	22.0588235294118	41.9354838709677	45.2380952380952	17.8082191780822	96.9230769230769	80.3571428571429	100	98.6486486486486	91.5254237288136	94.8051948051948	96.6101694915254	97.5609756097561	97.2972972972973	98.6111111111111	96.9230769230769	75	82.2222222222222	96.2962962962963	91.8918918918919	95.9183673469388	84.7457627118644	91.1111111111111	91.6666666666667	86.9565217391304	96.4912280701754	97.2972972972973	82.6086956521739	83.5820895522388	100	80.8219178082192	96.25	98.6111111111111	91.8032786885246	81.8181818181818	91.4893617021277	91.5094339622642	96	87.7551020408163	91.6666666666667	92.1875	91.304347826087	88.2352941176471	93.6170212765958	93.75
27228	1.47058823529412	6.34920634920635	14.1025641025641	21.7391304347826	50	7.31707317073171	42.1052631578947	26.1538461538462	17.0731707317073	96.875	88.8888888888889	97.0588235294118	93.4782608695652	100	85.7142857142857	95.4022988505747	87.2727272727273	95.5555555555556	92.8571428571429	97.5	94.1176470588235	68	92	77.7777777777778	92.3076923076923	88.2352941176471	87.1794871794872	84.9056603773585	89.6551724137931	91.6666666666667	86.2068965517241	89.6551724137931	94.5454545454545	98.5294117647059	80.4347826086957	95.4545454545455	94.0298507462687	92.6829268292683	84.7826086956522	97.6190476190476	96.6666666666667	93.4782608695652	92.5	97.0588235294118	100	100	92.3076923076923	95.2380952380952	96.6666666666667
83545	9.72222222222222	11.2244897959184	10.5263157894737	4.47761194029851	41.0596026490066	4.69798657718121	44.4444444444444	29.4117647058824	21.6981132075472	99.1935483870968	86.6666666666667	97.8947368421053	91.0112359550562	98.8888888888889	82.2916666666667	93.6507936507936	95.3488372093023	92.7710843373494	96.3636363636364	97.8723404255319	91.8918918918919	88.0434782608696	93.3333333333333	95.0819672131148	81.1594202898551	98.2608695652174	98.7341772151899	94.7368421052632	94.9152542372881	93.4065934065934	94.8275862068966	94.5652173913043	90.4761904761905	94.9152542372881	92.9824561403509	96.875	95.2830188679245	87.1794871794872	92.2077922077922	94.8275862068966	97.1153846153846	92.5	90.3225806451613	92.3076923076923	85.3333333333333	89.7435897435897	87.0967741935484	94.4444444444444	97.6470588235294
55717	5.63380281690141	17.3076923076923	7.31707317073171	18.9189189189189	39.0243902439024	12.3076923076923	31.1475409836066	31.404958677686	18.75	95.5882352941177	95.6521739130435	97.1428571428571	87.037037037037	95.6521739130435	100	88.6075949367089	95.945945945946	95.6989247311828	100	88.4210526315789	91.304347826087	86.2068965517241	100	82.2222222222222	96.6101694915254	95.7746478873239	97.9591836734694	95	100	98.6842105263158	91.8032786885246	97.5903614457831	87.3015873015873	92.1052631578947	82.2784810126582	96.7741935483871	97.752808988764	93.4210526315789	85.9154929577465	89.1304347826087	95.4198473282443	91.8367346938775	93.6170212765958	97.4358974358974	79.0697674418605	93.1034482758621	96.6666666666667	96.2264150943396	95.7142857142857
84197	4	17.3913043478261	20	17.6470588235294	45.7142857142857	10	42.8571428571429	24.2424242424242	5.26315789473684	100	100	97.5	75	93.1034482758621	68	93.1034482758621	97.5	89.7435897435897	80	94.1176470588235	94.1176470588235	75	71.4285714285714	73.9130434782609	85.1851851851852	96.4285714285714	64.2857142857143	92.8571428571429	100	89.6551724137931	95.2380952380952	80.7692307692308	74.1935483870968	90	95	97.6190476190476	100	93.1034482758621	87.5	88	100	89.4736842105263	83.3333333333333	90.9090909090909	66.6666666666667	91.6666666666667	94.4444444444444	90	80
93031	13.2530120481928	14.2857142857143	11.2244897959184	30	47.1698113207547	41.1764705882353	55.5555555555556	23.2	13.4453781512605	100	90.1408450704225	94.4055944055944	95.1612903225806	97.7443609022556	72.289156626506	96.5811965811966	94.8717948717949	94.6969696969697	83.1325301204819	97.3451327433628	98.0392156862745	77.7777777777778	91.4285714285714	80	88	87.1559633027523	89.5238095238095	97.7777777777778	90.7563025210084	97.2602739726027	95.5882352941177	91.0828025477707	91.588785046729	92.5619834710744	78.8732394366197	94.3820224719101	97.4358974358974	88.0503144654088	92.6315789473684	98.1818181818182	97.1830985915493	100	90.2439024390244	95.6043956043956	88	89.5652173913043	93.9393939393939	100	75.5813953488372
40571	6.45161290322581	18.1818181818182	17.3913043478261	22.2222222222222	29.7872340425532	7.69230769230769	57.1428571428571	4.34782608695652	4.76190476190476	97.1428571428571	66.6666666666667	92.5925925925926	100	92.8571428571429	91.304347826087	89.4736842105263	92.3076923076923	79.3103448275862	100	93.3333333333333	63.6363636363636	100	93.3333333333333	87.5	81.4814814814815	90	76.4705882352941	93.75	100	83.3333333333333	83.8709677419355	88.8888888888889	100	87.0967741935484	92.8571428571429	75	75.7575757575758	87.5	73.6842105263158	89.4736842105263	100	85.7142857142857	91.6666666666667	75	95.2380952380952	75	92.3076923076923	100	100
87563	22.0779220779221	19.4029850746269	39.1891891891892	20.2898550724638	45.7943925233645	11.9402985074627	53.4246575342466	15.5555555555556	20	96.6101694915254	95.8333333333333	97.8723404255319	94.8717948717949	94.3396226415094	100	96	76.9230769230769	88.8888888888889	98.1132075471698	94.6428571428571	75	96.7741935483871	90	93.1034482758621	84.0909090909091	72.9166666666667	86.5384615384615	77.1929824561404	95.2380952380952	93.3333333333333	95.3125	95.1219512195122	100	97.7272727272727	80.7692307692308	90.6666666666667	87.7777777777778	86.2745098039216	48.1012658227848	97.7272727272727	97.1428571428571	91.6666666666667	92.8571428571429	72.2222222222222	95.5555555555556	85.7142857142857	88.4210526315789	100	98.9247311827957
95199	27.5	27.027027027027	31.3432835820896	29.4117647058824	43.3333333333333	18.1818181818182	60	16	11.1111111111111	100	96.551724137931	78.4313725490196	76.0869565217391	100	100	95.6521739130435	97.1428571428571	95.3488372093023	70.8333333333333	100	100	100	96.4285714285714	85.7142857142857	100	95.6521739130435	90.9090909090909	86.2745098039216	94.1176470588235	92	95.6521739130435	95.3488372093023	100	83.7837837837838	70.2127659574468	84.3137254901961	95.2380952380952	83.9285714285714	59.375	93.3333333333333	93.1034482758621	93.3333333333333	89.4736842105263	75	88.2352941176471	93.3333333333333	100	100	89.4736842105263
3127	21.0526315789474	33.3333333333333	10.5263157894737	52.1739130434783	62.5	14.2857142857143	60	0	9.09090909090909	94.4444444444444	85.7142857142857	100	100	90.625	93.75	100	94.8717948717949	83.3333333333333	100	63.1578947368421	100	95	100	90	86.9565217391304	100	86.9565217391304	100	82.3529411764706	91.6666666666667	100	97.5	100	96.1538461538462	65.625	91.1764705882353	100	76	92	96.2962962962963	96.969696969697	92.5925925925926	92	93.3333333333333	96.551724137931	94.1176470588235	97.0588235294118	94.7368421052632	96.1538461538462
47844	16.6666666666667	15	16.6666666666667	61.5384615384615	60.6060606060606	14.2857142857143	73.5294117647059	25.9259259259259	13.6363636363636	95.2380952380952	96.4285714285714	100	92.8571428571429	100	92.3076923076923	96.7741935483871	96.4285714285714	93.75	100	90.625	92.3076923076923	93.3333333333333	92.5925925925926	100	96.969696969697	90.4761904761905	96.4285714285714	100	90	88.4615384615385	89.6551724137931	86.2068965517241	100	92.5925925925926	89.6551724137931	87.8787878787879	89.6551724137931	75.8620689655172	66.6666666666667	94.4444444444444	100	84.6153846153846	100	76.4705882352941	75	85.7142857142857	96.2962962962963	96.2962962962963	90
58774	5	28.5714285714286	8.10810810810811	55	43.75	3.57142857142857	65.7142857142857	40.9090909090909	14.8148148148148	100	84.2105263157895	90.4761904761905	89.4736842105263	92.3076923076923	91.6666666666667	83.3333333333333	96.4285714285714	100	87.5	94.4444444444444	90.9090909090909	100	81.8181818181818	95	92.5925925925926	93.3333333333333	83.3333333333333	85	92.8571428571429	90.9090909090909	100	88.3720930232558	90	93.5483870967742	90.2439024390244	97.7272727272727	82.3529411764706	79.1666666666667	85.7142857142857	100	93.75	95.4545454545455	83.7837837837838	96	95	92.5925925925926	100	95.4545454545455	100
81732	7.89473684210526	16.1290322580645	10	38.0952380952381	63.9344262295082	18.9189189189189	56.25	40.7407407407407	0	80	85.7142857142857	90.4761904761905	96.6666666666667	93.3333333333333	91.6666666666667	89.7435897435897	79.6296296296296	82.9268292682927	92.5925925925926	86.9565217391304	77.2727272727273	92.1052631578947	100	100	96.4285714285714	83.3333333333333	100	82.1428571428571	87.0967741935484	82.8571428571429	91.1764705882353	91.1764705882353	100	100	84.2105263157895	92	80	86.9565217391304	75	94.5945945945946	96.078431372549	93.5483870967742	80.6451612903226	81.8181818181818	88.8888888888889	93.5483870967742	88.8888888888889	78.125	100
62983	24.5283018867925	17.2043010752688	10.7142857142857	24.390243902439	53.7037037037037	7.25806451612903	56.0606060606061	6.18556701030928	4.28571428571429	89.2857142857143	94.8453608247423	84.4827586206897	88.2352941176471	78.9473684210526	92.0634920634921	95.1612903225806	96	75	88.659793814433	93.4210526315789	96	76.9230769230769	84.3373493975904	73.9130434782609	95.2941176470588	88.0597014925373	91.025641025641	94.5945945945946	90	88.8888888888889	94.4444444444444	95.5357142857143	98.9795918367347	94.8051948051948	66.4	92.9411764705882	54.5454545454545	95.5223880597015	83.5443037974684	86.9918699186992	87.8504672897196	89.7727272727273	87.6288659793814	91.8918918918919	83.6065573770492	86.0294117647059	95.5056179775281	94.3396226415094	93.1372549019608
63432	15.7894736842105	15.3846153846154	11.1111111111111	32.4324324324324	37.3134328358209	13.8888888888889	64.2857142857143	8.10810810810811	11.4285714285714	100	91.1764705882353	100	90	96.551724137931	94.7368421052632	100	86.4406779661017	86.9565217391304	95.1219512195122	83.3333333333333	82.1428571428571	76	80.7692307692308	93.1034482758621	83.3333333333333	87.2340425531915	88.2352941176471	82.1428571428571	100	87.1794871794872	96	91.2280701754386	94.5945945945946	83.3333333333333	92.3076923076923	91.4893617021277	88.2352941176471	88.0952380952381	88.5714285714286	86.8421052631579	89.2857142857143	100	90.9090909090909	90.4761904761905	90	88.8888888888889	83.3333333333333	90.4761904761905	98.0392156862745
28698	26.4150943396226	13.6363636363636	24.2857142857143	25.3521126760563	32.9411764705882	10.6060606060606	68.0851063829787	25	18.5185185185185	98.0769230769231	78.125	94.1176470588235	76.4705882352941	100	87.7551020408163	98.4848484848485	87.1794871794872	98.1481481481482	96	94.8717948717949	95	81.5789473684211	88.8888888888889	89.7959183673469	88.5714285714286	84.4444444444444	86.3636363636364	81.25	95	82	82.5	82.9268292682927	95.8333333333333	92.7272727272727	83.3333333333333	87.719298245614	82.1428571428571	90.9090909090909	87.3015873015873	93.1034482758621	90.5405405405405	97.1428571428571	86.046511627907	86.2068965517241	86.2068965517241	90.7692307692308	95.5555555555556	95	97.2222222222222
5341	2.94117647058824	20.8333333333333	8.62068965517241	13.3333333333333	50	13.5135135135135	62.7906976744186	23.8095238095238	3.7037037037037	95.2380952380952	94.9152542372881	90.3225806451613	92.5	95.3488372093023	89.7435897435897	96.7213114754098	94.6428571428571	94.8979591836735	87.5	87.5	100	96.4285714285714	91.1764705882353	92.6829268292683	83.7209302325581	85.3658536585366	81.3953488372093	93.75	96	91.4893617021277	91.304347826087	95.4545454545455	90	81.4814814814815	80.3030303030303	88.5245901639344	89.7435897435897	96.6666666666667	80.8510638297872	100	94.4444444444444	95.6521739130435	97.3684210526316	83.3333333333333	94.2307692307692	90	87.2340425531915	95.8333333333333	94.5454545454545
58116	23.7623762376238	21.8181818181818	6.55737704918033	13.8888888888889	37.9310344827586	7.69230769230769	82.4324324324324	14.2857142857143	10	93.0232558139535	95.8333333333333	97.1428571428571	89.7959183673469	88.1578947368421	75.6410256410256	92.6470588235294	96.969696969697	91.3461538461538	93.3333333333333	90.7692307692308	87.6923076923077	91.304347826087	87.9310344827586	92.1052631578947	89.4736842105263	89.2857142857143	94.1176470588235	86.6666666666667	92.1875	93.75	93.4426229508197	89.7727272727273	95.945945945946	82.3529411764706	92.7083333333333	91.5492957746479	93.3333333333333	95.5056179775281	96.4912280701754	94.7368421052632	93.8775510204082	93.2203389830509	90.9090909090909	88	93.6507936507936	88.6075949367089	91.358024691358	96.6101694915254	96.551724137931
86102	6.52173913043478	28.9473684210526	6.50406504065041	22.5806451612903	47.6635514018692	10.4166666666667	50	7.93650793650794	13.3333333333333	100	83.5616438356164	97.6470588235294	92.1052631578947	95.1219512195122	95.5882352941177	97.8947368421053	86.0759493670886	91.7647058823529	86.3636363636364	88.5057471264368	98.3050847457627	83.9285714285714	91.6666666666667	93.9393939393939	80	96.2962962962963	92.9824561403509	74.1935483870968	91.6666666666667	85.7142857142857	100	90	93.0232558139535	92.5925925925926	83.8235294117647	96.2962962962963	93.9024390243902	96.4705882352941	93.4426229508197	89.7959183673469	94.6666666666667	90.1639344262295	91.7647058823529	88.4615384615385	88.1720430107527	89.2307692307692	91.358024691358	97.8260869565217	94.6666666666667
43484	11.9148936170213	17.7083333333333	8.63787375415282	34.3283582089552	50.7537688442211	3.06513409961686	54.9738219895288	22.6337448559671	12.5	92.0168067226891	81.0077519379845	92.8104575163399	85.9872611464968	88.268156424581	80.7829181494662	91.5966386554622	88.5826771653543	85.4166666666667	95.3389830508475	94.1340782122905	91.9191919191919	80.794701986755	84.1897233201581	90.4494382022472	83.3333333333333	85.625	93.4426229508197	91.0526315789474	82.5396825396825	87.7118644067797	87.7551020408163	86.3481228668942	87.6	93.3962264150943	88.3018867924528	92.5233644859813	91.4396887159533	91.8552036199095	89.4736842105263	91.1764705882353	94.6875	91.156462585034	88.0733944954128	90	91.1602209944751	90.5362776025237	90.3846153846154	95.1219512195122	93.6842105263158
45185	16.9491525423729	15.0684931506849	22.8813559322034	17.4311926605505	53.7037037037037	8.73015873015873	74.2268041237113	21.0526315789474	20	92.0634920634921	95.3846153846154	92.3728813559322	91.25	92.1348314606742	86.2903225806452	95.0617283950617	92.3809523809524	87.5862068965517	84.1121495327103	95	90.6666666666667	93.8271604938272	84.7826086956522	89.4736842105263	75	84.5360824742268	95.3271028037383	90.4109589041096	85.8823529411765	95.3703703703704	93.75	80.8510638297872	92.0792079207921	96.6666666666667	85.0877192982456	88.695652173913	93.3962264150943	92.9411764705882	82.2784810126582	92.5	89.4736842105263	89.3617021276596	89.0909090909091	87.3239436619718	91.566265060241	92.6315789473684	90.3614457831325	94.0298507462687	98.8235294117647
69669	0	22.2222222222222	8.33333333333333	29.7297297297297	45	5.55555555555556	33.3333333333333	21.9512195121951	41.9354838709677	100	89.1891891891892	93.1818181818182	89.7435897435897	100	91.6666666666667	95.4545454545455	100	95.8333333333333	100	93.1818181818182	90.625	91.304347826087	91.1764705882353	97.1428571428571	100	93.1034482758621	92.8571428571429	87.0967741935484	90	90.1960784313726	95.2380952380952	95.3488372093023	90	100	97.5609756097561	100	95.7446808510638	81.4814814814815	66.6666666666667	100	94.8717948717949	95.4545454545455	97.2222222222222	78.5714285714286	85.1851851851852	89.7959183673469	92.3076923076923	93.75	85.1851851851852
45400	19.2982456140351	11.7647058823529	5	29.1666666666667	41.1111111111111	7.27272727272727	65.1162790697674	15.7894736842105	22.5	97.2602739726027	91.304347826087	91.4893617021277	88.5714285714286	100	95.3125	83.7209302325581	98.3333333333333	90.5660377358491	94	96.8421052631579	93.3333333333333	100	84.6153846153846	92.3076923076923	96.2962962962963	91.2280701754386	94.2857142857143	77.2727272727273	80	80	96.4285714285714	83.6065573770492	94.2307692307692	94.5205479452055	98.2142857142857	97.4025974025974	97.8260869565217	93.5483870967742	66	96.551724137931	93.8461538461538	100	88.4615384615385	92.6829268292683	77.7777777777778	87.8048780487805	96.7741935483871	92.5925925925926	95
11966	18.1818181818182	12.5	10	20	54.5454545454545	6.25	57.1428571428571	12.5	18.75	100	83.3333333333333	100	84.2105263157895	75.8620689655172	100	90.4761904761905	92.3076923076923	94.5945945945946	70	88.5714285714286	100	96.551724137931	88.8888888888889	88.4615384615385	84	88.5714285714286	96.1538461538462	80.9523809523809	100	97.0588235294118	87.5	94.4444444444444	68	81.8181818181818	94.7368421052632	91.304347826087	100	100	77.2727272727273	100	97.2222222222222	95.4545454545455	90.9090909090909	100	100	86.9565217391304	86.6666666666667	100	96.875
60372	18.4210526315789	0	23.3333333333333	30.952380952381	44.4444444444444	18.1818181818182	57.1428571428571	31.0344827586207	8.69565217391304	100	80	100	92.3076923076923	90	94.7368421052632	93.75	88	92.1052631578947	92.6829268292683	100	85.7142857142857	88.4615384615385	93.1034482758621	79.0697674418605	100	100	91.304347826087	75	73.9130434782609	100	93.3333333333333	100	100	100	92.5925925925926	92.9824561403509	79.1666666666667	89.7435897435897	90.4761904761905	86.2068965517241	94.8717948717949	95.8333333333333	86.6666666666667	78.5714285714286	97.6190476190476	92.1052631578947	85.7142857142857	95.8333333333333	95.8333333333333
87153	17.3913043478261	13.2352941176471	14.6551724137931	42.8571428571429	37.6068376068376	17.3913043478261	66.0714285714286	13.0434782608696	12.8205128205128	87.6923076923077	88.3333333333333	100	100	94.3396226415094	94.1176470588235	98.3050847457627	98.6486486486486	95.1612903225806	97.2972972972973	96.3414634146341	92.8571428571429	91.304347826087	98.4126984126984	87.2727272727273	87.3015873015873	89.8550724637681	87.3015873015873	92.3076923076923	96.6101694915254	93.6170212765958	89.0909090909091	96.2264150943396	89.6551724137931	95.2380952380952	84.9056603773585	96.1538461538462	88.8888888888889	98.3050847457627	65.7142857142857	98.2758620689655	97.8571428571429	91.304347826087	77.5	96.551724137931	94.3396226415094	98.6301369863014	100	96.2264150943396	92.4242424242424
34893	12.7118644067797	17.7083333333333	21.9512195121951	18.8679245283019	45.8498023715415	25	67.9389312977099	17.3333333333333	15.3374233128834	90.6779661016949	93.3962264150943	95.1612903225806	100	88.8888888888889	94.0298507462687	93.5897435897436	98.1132075471698	86.5853658536585	97.1830985915493	92.3076923076923	93.0232558139535	95	86.9047619047619	93.1506849315068	84.9514563106796	91.8518518518518	91.8367346938775	93.9759036144578	100	98.6666666666667	95.0617283950617	87.0503597122302	94.2028985507246	95.0617283950617	87.0967741935484	89.3939393939394	93.75	98.3050847457627	71.1538461538462	96.4285714285714	97.7777777777778	97.9166666666667	96.7741935483871	89.7435897435897	89.8989898989899	93.4959349593496	98.8372093023256	95.0617283950617	98.3471074380165
25992	18.9873417721519	13.2075471698113	6.17283950617284	26.3157894736842	40.2597402597403	8.95522388059701	55.9322033898305	25.7142857142857	15.5172413793103	100	88.3720930232558	97.0149253731343	96.3636363636364	96.2264150943396	98.2758620689655	98.8636363636364	93.5897435897436	93.4065934065934	95.4545454545455	100	95.3846153846154	90.9090909090909	94.6428571428571	85.7142857142857	84	86.2068965517241	96.0526315789474	82.2784810126582	91.1111111111111	98.4126984126984	92	96.2264150943396	92.5373134328358	97.1014492753623	95.5223880597015	96	90.7692307692308	93.8461538461538	80.3571428571429	92.5373134328358	98.8095238095238	93.5483870967742	96.2962962962963	90.3225806451613	100	95.1219512195122	95.8333333333333	96.875	94.4444444444444
71819	11.5384615384615	13.1147540983607	24.4444444444444	14	45.3488372093023	17.5438596491228	60	14.0625	19.2307692307692	95.5882352941177	90.4761904761905	95.3488372093023	90.3846153846154	88.2352941176471	98.5915492957746	92.1052631578947	95.2380952380952	97.0588235294118	98.3050847457627	97.1830985915493	97.7272727272727	87.5	91.6666666666667	89.3617021276596	95	87.3015873015873	92.4528301886792	84.4827586206897	81.8181818181818	100	94.3396226415094	96.1538461538462	80	91.6666666666667	92.7536231884058	92.8571428571429	89.5522388059701	93.9024390243902	69.2307692307692	92.5	94.2028985507246	90.9090909090909	89.4736842105263	83.8709677419355	100	92.1875	87.5	95.6521739130435	93.4782608695652
41468	4	20	13.1147540983607	43.1818181818182	44.7368421052632	25.7142857142857	59.6491228070175	8.92857142857143	19.5652173913043	87.8787878787879	100	95	100	79.4871794871795	81.8181818181818	95.2380952380952	78.5714285714286	97.7272727272727	95.8333333333333	97.3684210526316	95.6521739130435	100	87.5	64.1025641025641	98.0769230769231	98.0769230769231	63.0434782608696	77.7777777777778	81.3953488372093	96.7741935483871	97.3684210526316	93.75	93.0232558139535	100	90.4761904761905	91.2280701754386	90.4761904761905	97.1428571428571	85	86.6666666666667	91.5254237288136	100	93.4782608695652	89.2857142857143	91.6666666666667	87.0967741935484	86.9565217391304	93.3333333333333	97.4358974358974
19256	0	29.6296296296296	3.57142857142857	18.3673469387755	56.25	4.54545454545455	33.8983050847458	19.7530864197531	22.6415094339623	78.8732394366197	98.3333333333333	96	91.1111111111111	93.3333333333333	97.2222222222222	95.2380952380952	95.3846153846154	95.9183673469388	96.4285714285714	98.5507246376812	100	95.9183673469388	100	91.4285714285714	98.3050847457627	100	85.1063829787234	90.4761904761905	80.6451612903226	96.6101694915254	97.9166666666667	95.5882352941177	72.972972972973	81.8181818181818	96.4912280701754	100	96.875	95.8333333333333	88.2352941176471	95.8333333333333	97.3684210526316	81.5384615384615	92.3076923076923	88.2352941176471	93.3333333333333	93.1818181818182	93.5483870967742	93.3333333333333	86.2068965517241
30233	4.1958041958042	18.2608695652174	2.85714285714286	21.5686274509804	53.072625698324	2.39520958083832	60.377358490566	18.2608695652174	17.2131147540984	86.4	92.2535211267606	89.9159663865546	96.039603960396	91.6666666666667	92.1428571428571	92.5373134328358	96.8553459119497	91.6167664670659	88.5964912280702	93.75	90.3225806451613	95.6521739130435	90.5882352941177	90.3846153846154	90.0826446280992	93.2203389830509	85.981308411215	93.75	93.75	97.9310344827586	89.84375	89.8550724637681	87.5	94	92.3444976076555	93.3333333333333	94.1176470588235	95.7264957264957	89.6551724137931	92.5925925925926	93.5897435897436	83.695652173913	84.1379310344828	86.6666666666667	95	95.1923076923077	95.9677419354839	97.1428571428571	60
19906	3.78787878787879	15.3846153846154	6.01092896174863	46.7391304347826	57.4324324324324	30.1470588235294	48.2456140350877	30.8411214953271	22.3140495867769	78.0821917808219	96.4601769911504	93.6842105263158	91.566265060241	98.9473684210526	87.0588235294118	88.5714285714286	96.5217391304348	93.6363636363636	97.9166666666667	98.1132075471698	94.6902654867257	91.5492957746479	88.6363636363636	91.9540229885057	94.5945945945946	91.2621359223301	87.2549019607843	92.2077922077922	89.5348837209302	94.2307692307692	85.1063829787234	99.0909090909091	97.8260869565217	100	93.8931297709924	83.695652173913	91.0714285714286	95.1456310679612	91.5094339622642	96.969696969697	95.1612903225806	81.0526315789474	84.0425531914894	85.9154929577465	88.1578947368421	98.3471074380165	97.5	89.873417721519	79.0123456790123
89190	11.1111111111111	9.09090909090909	12.5	19.2307692307692	31.5789473684211	26.4705882352941	88.8888888888889	30.7692307692308	21.7391304347826	93.75	90	96.875	80.7692307692308	90.9090909090909	96.875	92.5925925925926	94.8717948717949	97.2972972972973	100	100	100	100	66.6666666666667	76.4705882352941	66.6666666666667	83.3333333333333	95	94.1176470588235	87.5	100	89.2857142857143	90.9090909090909	92.5925925925926	80	87.8787878787879	92.8571428571429	72.2222222222222	83.3333333333333	65.1162790697674	81.8181818181818	96	100	92.5	89.4736842105263	88.5714285714286	80.6451612903226	87.5	100	95.1219512195122
49989	0	21.7391304347826	23.3333333333333	16.6666666666667	36.5853658536585	6.89655172413793	67.6470588235294	28.125	42.1052631578947	95.6521739130435	81.5789473684211	100	87.5	90.3225806451613	100	100	100	91.8367346938775	97.3684210526316	90.625	100	77.2727272727273	89.4736842105263	96.2962962962963	69.2307692307692	94.2857142857143	83.3333333333333	95.6521739130435	95	95.1219512195122	94.4444444444444	89.1891891891892	92.5925925925926	93.0232558139535	100	96.875	86.2068965517241	79.4117647058823	73.3333333333333	100	90.6976744186046	97.1428571428571	88	96.2962962962963	95.6521739130435	97.7272727272727	84.6153846153846	93.3333333333333	96
72310	4.54545454545455	4.54545454545455	21.7391304347826	12.9032258064516	11.5384615384615	17.2413793103448	79.3103448275862	5.88235294117647	36.1111111111111	97.6190476190476	90.625	92.8571428571429	94.4444444444444	87.5	95.8333333333333	84.2105263157895	72	96	84.375	89.6551724137931	92.5925925925926	90.4761904761905	86.2068965517241	82.7586206896552	70	88.2352941176471	90	69.5652173913043	90.9090909090909	86.2068965517241	88.8888888888889	69.6969696969697	82.6086956521739	82.7586206896552	96	93.9393939393939	90.3225806451613	76.6666666666667	81.8181818181818	82.3529411764706	91.4285714285714	77.2727272727273	89.2857142857143	90.9090909090909	100	78.5714285714286	90	100	96.7741935483871
94870	5.88235294117647	9.52380952380952	8.16326530612245	18.1818181818182	20	12.5	70	8.33333333333333	20	100	97.0588235294118	89.7435897435897	96.4285714285714	83.3333333333333	77.7777777777778	88.2352941176471	88.8888888888889	93.9393939393939	96.6666666666667	91.6666666666667	100	100	76.9230769230769	83.3333333333333	75	88	90.9090909090909	100	84.2105263157895	86.6666666666667	84.6153846153846	92.3076923076923	80	97.1428571428571	93.6170212765958	82.6923076923077	92.5925925925926	96.7741935483871	83.3333333333333	100	96	100	90.9090909090909	77.7777777777778	89.6551724137931	100	78.5714285714286	90.9090909090909	94.7368421052632
19808	18.5185185185185	3.03030303030303	5.63380281690141	11.25	35	3	64	4.91803278688525	29.0909090909091	93.9759036144578	94.2028985507246	95.3488372093023	66.1764705882353	86.3636363636364	86.1538461538462	90.5263157894737	89.1089108910891	88.6363636363636	97.3684210526316	77.4509803921569	94.5945945945946	85.1851851851852	72.3404255319149	84.9056603773585	77.2727272727273	79.1666666666667	88.8888888888889	95.5223880597015	92.156862745098	89.7058823529412	92.7536231884058	83.6734693877551	93.6708860759494	86	93.9393939393939	90.9090909090909	91.358024691358	94.1176470588235	94.4444444444444	78.9473684210526	93.4210526315789	92.9577464788732	89.5348837209302	67.4418604651163	96.2962962962963	78.9473684210526	81.6326530612245	95.5555555555556	88.4615384615385
28517	19.2307692307692	38.0952380952381	14.2857142857143	36.3636363636364	52.5	31.8181818181818	80.9523809523809	10	15	100	70.5882352941177	92.3076923076923	92.8571428571429	94.7368421052632	85.7142857142857	95.7446808510638	92.5	87.0967741935484	100	93.3333333333333	100	66.6666666666667	91.4285714285714	86.6666666666667	100	100	94.1176470588235	100	94.4444444444444	95.6521739130435	82.3529411764706	93.75	95.2380952380952	93.3333333333333	88.8888888888889	89.4736842105263	93.3333333333333	94.4444444444444	91.304347826087	100	92	75	80	86.6666666666667	92.3076923076923	83.3333333333333	92	100	93.3333333333333
41488	3.07692307692308	46.875	13.6363636363636	12.5	41	20.4081632653061	64.7058823529412	15.6862745098039	18.1818181818182	97.1428571428571	95.6521739130435	97.4358974358974	100	97.5609756097561	95.2380952380952	97.0588235294118	94.3396226415094	78.7878787878788	97.8260869565217	92.3076923076923	91.6666666666667	100	92.1052631578947	81.8181818181818	93.6170212765958	95.7446808510638	96.4912280701754	97.2972972972973	89.7959183673469	100	97.7272727272727	100	88.2352941176471	96.551724137931	93.8461538461538	88.4615384615385	98.2758620689655	87.037037037037	91.8918918918919	94.1176470588235	83.3333333333333	60	91.8367346938775	84.8484848484848	91.1111111111111	85.9649122807018	83.3333333333333	100	94.2028985507246
23562	4.8780487804878	21.4285714285714	12.6050420168067	24.1758241758242	44.0944881889764	20.4081632653061	48.936170212766	9.57446808510638	9.09090909090909	100	94.1176470588235	96.2264150943396	97.2972972972973	98.6111111111111	94.3396226415094	90	95.6521739130435	92.8571428571429	91.6666666666667	95.2380952380952	93.0555555555556	92.6829268292683	74.1935483870968	83.0188679245283	93.4210526315789	93.1034482758621	92.3076923076923	86.9158878504673	95.8904109589041	95.3703703703704	92.5925925925926	93.9393939393939	96	93.8775510204082	93.75	82.0224719101124	93.9024390243902	90.4109589041096	83.1683168316832	86.6666666666667	89.5833333333333	60.7142857142857	77.7777777777778	92.5925925925926	88	88.3720930232558	88.3720930232558	98.2142857142857	94.0476190476191
12469	0	27.2727272727273	7.5	27.7777777777778	42	23.0769230769231	53.6585365853659	44	13.953488372093	100	82.1428571428571	90.4761904761905	88.8888888888889	95.5223880597015	96.2962962962963	92.8571428571429	90	94.6428571428571	100	90.7692307692308	77.0833333333333	79.4117647058823	84.375	93.1034482758621	90.7407407407407	89.2857142857143	88.6363636363636	92.6829268292683	93.75	87.719298245614	88.3720930232558	94.4444444444444	98.0769230769231	94.2307692307692	85.2941176470588	73.2142857142857	97.6190476190476	84.0909090909091	90.625	90	91.7647058823529	74.1935483870968	80.2631578947368	100	96.7741935483871	85.5263157894737	88.2352941176471	100	90.3846153846154
67265	16.9642857142857	20	22.1238938053097	33.3333333333333	45.7943925233645	13.5416666666667	84.375	28.4210526315789	33.6633663366337	96.6101694915254	85.9154929577465	84.2105263157895	98.6111111111111	100	100	98.4375	100	97.0588235294118	98.9473684210526	100	69.8630136986301	77.6119402985075	92.4242424242424	97.3684210526316	66.1016949152542	90.9090909090909	97.8260869565217	81.25	83.6363636363636	96.7741935483871	85.9154929577465	93.9759036144578	68.2352941176471	100	98.7341772151899	86.25	90.2173913043478	97.3333333333333	87.6543209876543	89.0909090909091	89.1304347826087	67.3913043478261	98.5915492957746	100	98.4375	98.6842105263158	98.7951807228916	84.6153846153846	100
67635	10	12.8571428571429	4.16666666666667	29.1666666666667	46.25	8.82352941176471	75.6756756756757	41.3793103448276	50.9433962264151	91.4285714285714	100	92.156862745098	96.551724137931	95.1219512195122	94.1176470588235	96.969696969697	96.8253968253968	94.1176470588235	95.0819672131148	97.6744186046512	92.8571428571429	89.4736842105263	95.2380952380952	94.7368421052632	94.6428571428571	97.6744186046512	98.1818181818182	94.8717948717949	87.5	88.8888888888889	97.2222222222222	94.3396226415094	96.969696969697	86.4406779661017	96.7032967032967	87.6712328767123	96.969696969697	91.8367346938775	88.3333333333333	90	85.5072463768116	55.1020408163265	85.1851851851852	81.8181818181818	83.6363636363636	81.1320754716981	81.0810810810811	96	90.9090909090909
14071	12.6582278481013	13.7931034482759	5.81395348837209	36.5384615384615	22.8070175438597	12.1951219512195	81.25	34.6938775510204	10	100	88.2352941176471	90	75.8620689655172	93.75	98.2142857142857	92.7272727272727	90.5405405405405	97.9166666666667	94.2307692307692	89.0625	95.5555555555556	96.4285714285714	100	100	88.8888888888889	97.3684210526316	94.4444444444444	91.1111111111111	95.7446808510638	86.7924528301887	93.1818181818182	92.5925925925926	95.3488372093023	87.5	92.8571428571429	89.1891891891892	90.1639344262295	85.1063829787234	87.0967741935484	86.1111111111111	86.4406779661017	78.9473684210526	83.3333333333333	93.3333333333333	90.2439024390244	78.2608695652174	90.625	97.4358974358974	92.156862745098
69124	25.6410256410256	26.6666666666667	12.9032258064516	22.5352112676056	36.25	6.17283950617284	87.037037037037	35.9375	22.6666666666667	94.2857142857143	98.5915492957746	97.3333333333333	86.5384615384615	98.2456140350877	94.5945945945946	89.2857142857143	96.7741935483871	84.9056603773585	97.6470588235294	93.8461538461538	87.2727272727273	82.7586206896552	92.5	94.2857142857143	96.2962962962963	82.2784810126582	97.3333333333333	96.551724137931	92.8571428571429	85	95.1219512195122	100	86.2745098039216	94.3396226415094	91.8918918918919	82.8947368421053	93.75	92.3076923076923	96.2264150943396	71.7391304347826	86.3636363636364	81.5789473684211	91.4893617021277	93.5483870967742	81.6326530612245	89.7435897435897	87.719298245614	100	92.5925925925926
20657	7.40740740740741	38.1578947368421	8.69565217391304	18.1818181818182	54	28.2608695652174	64.1025641025641	39.5833333333333	37.5	97.8723404255319	91.7808219178082	93.1506849315068	97.2972972972973	85.7142857142857	91.9540229885057	94.4444444444444	95.1219512195122	100	100	100	92.9411764705882	91.6666666666667	92.3076923076923	98.1481481481482	73.7704918032787	68.4931506849315	97.4025974025974	81.5789473684211	72.7272727272727	100	89.2857142857143	98.9130434782609	94.1176470588235	100	94.8051948051948	98.9010989010989	98.8235294117647	100	65.3846153846154	98.4615384615385	98.2142857142857	98.1481481481482	98.780487804878	100	97.0588235294118	95.5555555555556	91.6666666666667	100	85.1851851851852
53910	6.25	41.6666666666667	10.7142857142857	4.54545454545455	76.1904761904762	21.7391304347826	61.9047619047619	26.8292682926829	50	100	93.1034482758621	97.4358974358974	100	100	98.1818181818182	100	100	95.7446808510638	90	95.5555555555556	100	96.2962962962963	97.5609756097561	93.75	98.1818181818182	97.4358974358974	100	100	94.7368421052632	82.2222222222222	94.1176470588235	92.3076923076923	100	90.2439024390244	96.6666666666667	97.6744186046512	82.2222222222222	88	90	100	92.5	100	81.8181818181818	100	92.6829268292683	97.0588235294118	90.6976744186046	100	95.2380952380952
91210	16.6666666666667	62.0689655172414	18.75	21.4285714285714	58.6206896551724	35.1351351351351	59.0909090909091	15.3846153846154	19.3548387096774	100	94.4444444444444	81.4814814814815	92.3076923076923	94.7368421052632	100	96.6666666666667	92	88.4615384615385	96	100	76.4705882352941	100	92.8571428571429	100	95	100	90.3225806451613	96.875	90.4761904761905	94.5945945945946	95	100	100	91.4285714285714	88	95	100	100	65.2173913043478	95.2380952380952	100	95.4545454545455	95.8333333333333	96.4285714285714	94.1176470588235	100	94.1176470588235	100	85.7142857142857
39017	12	18.1818181818182	17.0731707317073	41.3793103448276	64.1025641025641	0	77.1929824561404	20.6896551724138	30	100	100	100	97.5609756097561	100	95.2380952380952	100	97.4683544303797	98.5915492957746	100	100	90	100	92.5925925925926	100	100	92.6829268292683	95.2380952380952	95.2380952380952	100	100	95.1219512195122	91.9354838709677	96.551724137931	93.1818181818182	100	100	100	95.3488372093023	85.5263157894737	100	94.1176470588235	97.8260869565217	97.7272727272727	93.75	96.2962962962963	100	97.7777777777778	100	90
39022	20	5.71428571428571	16.3636363636364	31.1111111111111	63.8888888888889	8.92857142857143	98.2142857142857	27.2727272727273	33.3333333333333	89.8305084745763	96.969696969697	100	94	98.4848484848485	92	98.3050847457627	97.8723404255319	95.945945945946	100	98	94.1176470588235	96.6666666666667	94.3396226415094	90.3846153846154	98.5074626865672	92.3076923076923	95.8333333333333	96.875	100	97.4025974025974	95.5555555555556	97.6744186046512	89.0909090909091	92.5925925925926	96.1538461538462	93.8775510204082	98.2142857142857	96.1538461538462	77.9411764705882	94.7368421052632	88.2352941176471	93.2203389830509	90.4761904761905	96.6666666666667	91.304347826087	95.9183673469388	96.969696969697	97.5609756097561	90.625
55550	10.6382978723404	15.8730158730159	17.96875	23.7113402061856	73.1543624161074	21.7948717948718	60	22.5490196078431	23.5849056603774	85.3932584269663	95.6140350877193	99.0909090909091	92.9411764705882	90.4761904761905	84.9206349206349	88.2352941176471	96.7741935483871	91.4529914529915	92.9292929292929	91.7647058823529	92.2077922077922	91.6666666666667	94.1176470588235	80	79.7619047619048	92.7536231884058	78.1818181818182	92.2222222222222	94.6808510638298	94.1860465116279	88.3720930232558	90.9090909090909	93.2692307692308	92.5233644859813	94.6236559139785	92.3913043478261	89.5238095238095	96.2025316455696	75.2808988764045	95	97.4522292993631	95.4128440366973	90.1098901098901	95.3125	92.9577464788732	84.2696629213483	96.6666666666667	100	94.5454545454545
2087	11.7647058823529	10	25	29.4117647058824	62.2222222222222	5	64.7058823529412	31.5789473684211	30	91.304347826087	81.4814814814815	96.7741935483871	95.2380952380952	96.6666666666667	95.6521739130435	97.6744186046512	100	100	100	97.5	100	100	100	100	85	96.2962962962963	94.2857142857143	100	100	86.046511627907	100	97.6190476190476	100	100	96.969696969697	100	94.4444444444444	93.75	93.3333333333333	100	100	95.8333333333333	100	100	100	94.1176470588235	100	100	96.875
56991	16.2162162162162	6.81818181818182	34.6153846153846	20.5882352941176	67.8571428571429	10.7142857142857	81.0810810810811	30	31.7073170731707	100	89.7435897435897	95.2380952380952	100	87.5	91.4285714285714	100	97.0588235294118	97.2222222222222	94	98.1818181818182	100	100	96.2962962962963	82.3529411764706	96.551724137931	97.2972972972973	94.2857142857143	86.1111111111111	84.8484848484848	86.8421052631579	94.7368421052632	95.3488372093023	88.5714285714286	95.3488372093023	91.1111111111111	97.3684210526316	95.7446808510638	94.7368421052632	87.5	93.5483870967742	91.304347826087	95.2380952380952	87.5	96.2962962962963	94.4444444444444	83.3333333333333	84.0909090909091	100	88.6363636363636
609	15.9090909090909	41.1764705882353	7.35294117647059	66.0377358490566	59.0361445783133	20	81.25	8.88888888888889	34.0909090909091	97.5	93.3333333333333	98.2142857142857	100	97.8723404255319	100	100	100	92.8571428571429	96.4285714285714	95.4545454545455	98.3606557377049	97.2972972972973	100	97.7777777777778	100	100	97.2222222222222	96	100	100	100	98.5915492957746	88.5714285714286	98.4848484848485	97.6470588235294	100	100	97.6744186046512	100	98.0392156862745	95	97.2222222222222	100	85.7142857142857	100	93.75	100	100	100
39356	14.2857142857143	38.0952380952381	11.5384615384615	36.8421052631579	69.4444444444444	0	76.1904761904762	38.0952380952381	16	100	95	100	91.1764705882353	93.3333333333333	100	94.4444444444444	97.2222222222222	92.9824561403509	92.8571428571429	77.1428571428571	87.5	86.2068965517241	96.2962962962963	84.4444444444444	92.3076923076923	100	96.1538461538462	90.3225806451613	96.551724137931	87.0967741935484	96.2962962962963	81.0810810810811	93.9393939393939	97.2222222222222	100	95.7446808510638	80	100	85.7142857142857	93.3333333333333	100	100	97.5	90	100	93.75	90.625	86.3636363636364	100
29031	9.52380952380952	34.0909090909091	5.45454545454545	15.2173913043478	57.4468085106383	7.84313725490196	62.7450980392157	23.6842105263158	22	100	100	100	97.0588235294118	97.6744186046512	100	100	100	94.4444444444444	95.2380952380952	94.4444444444444	95.2380952380952	100	94.2857142857143	92.5925925925926	95.4545454545455	97.4358974358974	96.875	90.5660377358491	95	88.0952380952381	100	95.5555555555556	92.3076923076923	94.8717948717949	89.7959183673469	93.4782608695652	100	97.4358974358974	82	100	82.6923076923077	92.5	93.3333333333333	82.3529411764706	91.1111111111111	95.2380952380952	88.6363636363636	92.5925925925926	89.6551724137931
17596	4.61538461538461	30.7692307692308	9.09090909090909	20.6349206349206	50	4.25531914893617	78.5714285714286	10.7142857142857	21.2765957446809	100	97.1428571428571	97.6744186046512	100	95	94.8717948717949	98.3050847457627	93.3333333333333	86.2068965517241	100	94.2028985507246	100	100	95.9183673469388	100	97.2972972972973	94.3396226415094	98.2142857142857	97.9166666666667	95.9183673469388	97.5	98.0769230769231	96.2962962962963	91.2280701754386	95.3488372093023	84.4827586206897	94.5454545454545	96.1538461538462	85.7142857142857	94.1176470588235	97.8260869565217	94.4444444444444	97.8260869565217	95.8333333333333	88.8888888888889	100	87.037037037037	92.6829268292683	91.4285714285714	93.75
86586	5.45454545454545	42.8571428571429	10.5263157894737	18.0327868852459	62	18.75	67.5	33.3333333333333	20.4545454545455	100	100	96.969696969697	100	98.1132075471698	97.7777777777778	100	95.6521739130435	95.3488372093023	94.1176470588235	100	100	100	98.3050847457627	81.8181818181818	100	94.3396226415094	93.6507936507936	96.1538461538462	100	90.2439024390244	94.7368421052632	100	100	98.1818181818182	87.2340425531915	97.5	89.0625	92.7272727272727	96.2962962962963	96.2962962962963	93.75	100	100	92.3076923076923	100	96	100	100	97.6190476190476
47385	15.6862745098039	44.1860465116279	11.1111111111111	29.1666666666667	52.6315789473684	16.6666666666667	75	20.4081632653061	23.0769230769231	88.2352941176471	94.2528735632184	100	96.969696969697	92.9824561403509	91.6666666666667	94.8453608247423	94.2857142857143	98.7179487179487	96.969696969697	89.2307692307692	96.7391304347826	100	97.8723404255319	94.4444444444444	89.3617021276596	90.1408450704225	93.6170212765958	98.1132075471698	88.8888888888889	94.1176470588235	90.1408450704225	99	89.8305084745763	85.7142857142857	87.8378378378378	96.078431372549	89.0625	97.6470588235294	88.3720930232558	74.6031746031746	96.8085106382979	85.9154929577465	93.2432432432432	96.4285714285714	89.0909090909091	84.9056603773585	86.3157894736842	97.8723404255319	100
47313	5.35714285714286	26.1904761904762	8.69565217391304	44.1558441558442	60.5263157894737	18.3673469387755	60	0	15.5172413793103	92.3076923076923	96.9230769230769	96.7032967032967	95.6521739130435	100	95.4022988505747	93.2432432432432	98.8235294117647	92.8	94.5054945054945	94.1666666666667	87.012987012987	85.2941176470588	95.3125	97.2972972972973	96.2962962962963	93.8775510204082	98.6301369863014	97.3684210526316	100	93.3333333333333	98.6301369863014	100	93.0232558139535	100	97.2222222222222	96.9387755102041	93.6936936936937	97.196261682243	80.3030303030303	92.4242424242424	87.2881355932203	95.1219512195122	98.7179487179487	92.5	97.1830985915493	90.9090909090909	95.1219512195122	100	97.9591836734694
32981	2.27272727272727	40.7407407407407	5.88235294117647	19.3548387096774	64.5833333333333	20.4545454545455	61.5384615384615	22.2222222222222	25	91.4285714285714	97.5	100	100	100	97.7272727272727	92.8571428571429	96.2962962962963	95.4545454545455	100	96.6666666666667	80	95.6521739130435	93.75	92	100	97.2972972972973	100	95.4545454545455	80.9523809523809	95.5555555555556	100	91.304347826087	100	96.6666666666667	96.875	97.8260869565217	100	100	89.7435897435897	100	91.5254237288136	90	86.3636363636364	95	96.875	90.2439024390244	94.1176470588235	86.3636363636364	100
25025	11.3636363636364	34.8837209302326	2.56410256410256	25	75.609756097561	3.57142857142857	69.8924731182796	6.38297872340426	11.8181818181818	100	100	97.5903614457831	97.9166666666667	100	96.4285714285714	98.3606557377049	95.8762886597938	98.1981981981982	100	100	98.936170212766	93.75	100	100	98.8095238095238	98.75	96.25	98.3870967741936	97.7272727272727	100	100	92.7536231884058	100	98.7341772151899	98.0952380952381	97.8021978021978	100	100	97.6470588235294	96	98.7012987012987	100	98.4848484848485	100	98.4126984126984	98.6301369863014	98.8095238095238	97.7777777777778	98.4615384615385
75638	21.0526315789474	26.6666666666667	4.16666666666667	25.9259259259259	70.3703703703704	5.26315789473684	73.6842105263158	20	5.26315789473684	100	100	100	89.4736842105263	100	100	95.4545454545455	100	100	96.875	100	100	100	100	100	100	100	100	100	96.875	100	100	100	95.6521739130435	100	100	100	100	100	87.5	100	100	100	96.551724137931	100	94.4444444444444	88.8888888888889	100	100	100
5422	29.2682926829268	18.75	14.7540983606557	25.4385964912281	57.6271186440678	11.6279069767442	37.9746835443038	3.07692307692308	8.64197530864197	97.4358974358974	91.2621359223301	98.9010989010989	94.4444444444444	100	97.1428571428571	92.5925925925926	98.6486486486486	96.8152866242038	99.1071428571429	95.959595959596	100	90.9090909090909	97.029702970297	100	95.3703703703704	95.3703703703704	84.1463414634146	92.4731182795699	93.5064935064935	98.2142857142857	98.1981981981982	88.8888888888889	95.4022988505747	99.0196078431373	95.9731543624161	95.8762886597938	98.7341772151899	99.0566037735849	96.4601769911504	96.3636363636364	98.0645161290323	94.5454545454545	98.4615384615385	100	96.1038961038961	96.9072164948454	98.019801980198	98	98.3695652173913
30386	1.61290322580645	17.9487179487179	8.0091533180778	30.6201550387597	49.375	3.7593984962406	47.1111111111111	17.4698795180723	2.37154150197628	97.5103734439834	96.6666666666667	98.780487804878	97.5124378109453	96.4601769911504	96.7289719626168	95.0226244343891	96.0655737704918	98.3805668016194	98.6111111111111	97.5609756097561	98.220640569395	94.5945945945946	97.1074380165289	95.2095808383233	96.7948717948718	95.8646616541353	98.5130111524164	96.3963963963964	97.2677595628415	96.0244648318043	95.9821428571429	93.8325991189427	92.4	97.4093264248705	95.1890034364261	96.7365967365967	97.3684210526316	96.7889908256881	92.3371647509579	96.9026548672566	97.986577181208	97.7186311787072	97.7142857142857	96.2566844919786	97.2850678733032	93.9516129032258	96.4912280701754	99.4845360824742	97.5903614457831
26316	13.6986301369863	17.3913043478261	6.12244897959184	27.710843373494	66.6666666666667	9.09090909090909	42.8571428571429	12	11.6883116883117	97.7272727272727	97.9591836734694	98.7179487179487	100	100	100	100	95.9183673469388	96.9387755102041	100	100	98.3333333333333	87.037037037037	100	97.1014492753623	100	98.8095238095238	100	100	95	92.8571428571429	96	95	96.2025316455696	95.2380952380952	96.078431372549	97.1014492753623	96.8253968253968	97.0149253731343	96.875	92.3076923076923	98.1651376146789	96.2264150943396	100	95.9183673469388	100	95.6521739130435	98.5074626865672	100	93.6170212765958
6500	11.7647058823529	7.69230769230769	17.0731707317073	25	72.5	0	56.25	4	20.5128205128205	100	95.1219512195122	100	100	100	88.4615384615385	100	98.3050847457627	100	100	100	100	100	100	97.6744186046512	100	100	100	100	97.5609756097561	100	97.0588235294118	100	100	100	98.3333333333333	100	98.3870967741936	96.6666666666667	96.875	100	100	100	100	100	100	97.2972972972973	100	100	98.7951807228916
19757	0	25	2.32558139534884	22.5	52.3809523809524	9.67741935483871	41.6666666666667	0	21.2121212121212	96.6666666666667	100	96	100	100	100	100	100	97.4358974358974	100	100	100	97.5	100	100	100	100	100	100	96.4285714285714	100	100	100	100	100	96.4285714285714	100	100	100	100	100	97.0588235294118	97.4358974358974	100	88.4615384615385	100	100	96.7741935483871	100	100
83043	8.69565217391304	17.3913043478261	16.6666666666667	26.3157894736842	58.0645161290323	0	35.7142857142857	5.88235294117647	21.4285714285714	100	100	100	100	95.8333333333333	100	100	100	95.6521739130435	100	100	100	100	100	100	100	100	94.1176470588235	100	100	100	100	96.2962962962963	100	100	100	100	100	100	91.6666666666667	100	100	100	95.8333333333333	100	100	100	100	100	94.1176470588235
34865	21.1538461538462	22.6415094339623	15.625	27.906976744186	53.1645569620253	6.34920634920635	41.1764705882353	11.7647058823529	12.1951219512195	100	100	100	97.8260869565217	100	100	100	95.2380952380952	100	95.2380952380952	100	97.1428571428571	100	97.6744186046512	100	100	98.3050847457627	100	88.8888888888889	95.6521739130435	93.3333333333333	100	100	82.9787234042553	74.3589743589744	100	96.6101694915254	100	96.2264150943396	94.7368421052632	100	95.6521739130435	92	97.9166666666667	96.2962962962963	86.6666666666667	93.4782608695652	85	90.6976744186046	97.2222222222222
10121	21.4285714285714	23.5294117647059	13.0434782608696	21.7391304347826	63.4146341463415	11.7647058823529	53.3333333333333	28.5714285714286	20.8333333333333	100	96.551724137931	100	100	100	100	97.8260869565217	97.5	96.875	96.875	100	100	85.7142857142857	100	100	100	100	100	95.2380952380952	95.8333333333333	96.551724137931	95.4545454545455	85.1851851851852	96.4285714285714	100	100	95.8333333333333	100	100	100	100	94.7368421052632	93.3333333333333	96.1538461538462	95.8333333333333	76.1904761904762	100	93.75	100	100
1075	26.3157894736842	18.75	15	21.4285714285714	50	23.3333333333333	44.4444444444444	0	16.6666666666667	96.6666666666667	100	94.2857142857143	95.4545454545455	100	95.8333333333333	95.1219512195122	93.75	77.7777777777778	90.9090909090909	94.4444444444444	100	88.2352941176471	100	94.4444444444444	75	93.9393939393939	97.2972972972973	100	100	93.9393939393939	100	91.4893617021277	95.2380952380952	93.9393939393939	91.4893617021277	96	87.5	97.7777777777778	90.9090909090909	100	100	100	100	88.2352941176471	92.5925925925926	85.7142857142857	88.4615384615385	95.8333333333333	92.1052631578947
74559	36.6666666666667	28.5714285714286	3.57142857142857	37.5	47.7611940298507	6.34920634920635	56.5217391304348	11.9047619047619	20.8333333333333	100	97.2972972972973	97.2972972972973	90	100	94.3396226415094	100	89.5522388059701	92.1875	100	97.1428571428571	93.3333333333333	91.6666666666667	100	94.1176470588235	93.4782608695652	91.304347826087	95.2380952380952	97.6744186046512	95.5555555555556	100	98.0769230769231	94.8717948717949	90	100	100	94.5454545454545	89.3617021276596	89.3617021276596	81.8181818181818	94.8717948717949	98.1481481481482	95.6521739130435	92.3076923076923	96.2962962962963	96.1538461538462	90.6976744186046	69.6969696969697	93.1034482758621	96.969696969697
91863	7.40740740740741	30.952380952381	20.6896551724138	10.5263157894737	45.2380952380952	10.1694915254237	42.8571428571429	12.5	29.4117647058824	94.8717948717949	100	100	100	95.2380952380952	96.7741935483871	93.8775510204082	94.3396226415094	100	84.8484848484848	100	90.625	93.9393939393939	95.7446808510638	100	91.6666666666667	100	100	100	100	100	97.2972972972973	100	100	83.7209302325581	91.1111111111111	93.75	100	97.7272727272727	90.3225806451613	90	97.5609756097561	87.5	90.4761904761905	97.2222222222222	86.1111111111111	89.2857142857143	75.6756756756757	93.9393939393939	91.304347826087
86667	6.89655172413793	0	3.125	37.037037037037	50	3.33333333333333	50	15.3846153846154	20.9302325581395	100	96	100	90.4761904761905	100	95.8333333333333	97.6744186046512	100	97.0588235294118	90.9090909090909	100	96.7741935483871	96.1538461538462	100	100	100	100	91.1764705882353	95.6521739130435	100	100	95.2380952380952	100	88.8888888888889	96.4285714285714	96.1538461538462	96.875	93.75	100	82.9268292682927	100	88.8888888888889	100	95.2380952380952	100	100	88.8888888888889	96.6666666666667	96.1538461538462	91.304347826087
16449	7.2463768115942	8.53658536585366	8.53658536585366	26.027397260274	51.7241379310345	4.76190476190476	40.2985074626866	25	22.2222222222222	97.8723404255319	98.4375	95.5223880597015	91.1111111111111	94.3661971830986	90	93.3333333333333	97.7011494252874	92.4242424242424	97.6744186046512	100	90.625	97.5	95.7446808510638	93.9393939393939	95.7142857142857	86.9565217391304	98.2456140350877	91.8367346938775	96.6101694915254	98.5074626865672	95.1219512195122	90.7692307692308	93.2203389830509	92.5925925925926	95.4545454545455	89.1891891891892	89.2857142857143	98.2758620689655	92.5	100	93.2584269662921	95.7446808510638	95.5882352941177	100	97.9166666666667	93.5483870967742	93.8461538461538	97.9591836734694	98.6111111111111
30086	16.1290322580645	4.34782608695652	2.5	20	50	20	58.3333333333333	20.8333333333333	24.390243902439	96.969696969697	93.75	91.304347826087	95.2380952380952	100	94.4444444444444	96.7741935483871	96.1538461538462	97.2222222222222	96	100	84.2105263157895	100	95.4545454545455	100	100	100	100	94.7368421052632	92.8571428571429	100	100	97.5	89.4736842105263	95.8333333333333	86.6666666666667	100	93.3333333333333	100	94.1176470588235	100	95.3488372093023	95.2380952380952	95	100	86.2068965517241	89.6551724137931	66.6666666666667	100	94.1176470588235
82244	8.10810810810811	5.55555555555556	5.88235294117647	9.09090909090909	43.5897435897436	21.7391304347826	51.5151515151515	11.5384615384615	27.5862068965517	100	96.969696969697	94.2857142857143	96.4285714285714	89.4736842105263	92.3076923076923	95.8333333333333	96	96.7741935483871	100	96.6666666666667	84	89.4736842105263	100	92.5925925925926	93.1034482758621	93.9393939393939	100	97.0588235294118	85.7142857142857	100	93.75	100	93.9393939393939	81.4814814814815	96.875	88.2352941176471	100	100	76.9230769230769	100	93.6170212765958	96.2962962962963	96.551724137931	100	100	96.2962962962963	87.5	100	100
35849	10.7438016528926	11.2244897959184	13.7724550898204	22.2222222222222	57.8947368421053	14.2857142857143	46.6666666666667	31.3253012048193	23.3644859813084	97.8947368421053	87.5	97.8571428571429	96.4705882352941	97.2602739726027	89.6825396825397	100	95.5555555555556	94.4444444444444	94.2857142857143	97.8947368421053	94.2528735632184	94.9367088607595	95.959595959596	96.7741935483871	97.2222222222222	92.2480620155039	97.7011494252874	98	95.3488372093023	90.7407407407407	91.7808219178082	95.6896551724138	94.6902654867257	90	91.5966386554622	97.9166666666667	89.2857142857143	100	89.8148148148148	96.8085106382979	94.4099378881988	85.5263157894737	91.588785046729	98.2142857142857	92.5373134328358	95.6521739130435	90.5882352941177	97.5	93.2692307692308
34981	7.27272727272727	16.9014084507042	10	20.2380952380952	46.6666666666667	31.5068493150685	47.6190476190476	24.6913580246914	24.6376811594203	97.0588235294118	95.5555555555556	88.6075949367089	98.1818181818182	94.2307692307692	98.4375	98.9130434782609	96.969696969697	88.3495145631068	94.4444444444444	98.4126984126984	97.8723404255319	95.2380952380952	92.8571428571429	94.9152542372881	88.0597014925373	95.0819672131148	95	100	92.4528301886792	92.6829268292683	95.945945945946	90.3614457831325	84.7826086956522	94.4444444444444	92.7083333333333	93.1034482758621	95.6043956043956	95.4545454545455	86.7647058823529	96.969696969697	97.3684210526316	92.7272727272727	100	96.2264150943396	95.4545454545455	95.1612903225806	83.0769230769231	93.3333333333333	90.6666666666667
27805	12.1212121212121	20.8333333333333	2.56410256410256	5.71428571428571	36.734693877551	13.0434782608696	64	9.09090909090909	30.5555555555556	100	100	100	100	95.8333333333333	100	100	100	92.3076923076923	100	93.75	100	100	92	100	100	94.1176470588235	95.4545454545455	100	100	96.1538461538462	100	81.25	96.2962962962963	100	100	100	95.6521739130435	100	96	100	100	91.6666666666667	100	100	100	95.4545454545455	100	100	94.1176470588235
14095	2.27272727272727	0	5.88235294117647	30	29.7029702970297	28.5714285714286	79.5454545454545	0	27.5	100	92.8571428571429	95.1219512195122	96	100	100	100	100	97.9591836734694	97.1428571428571	100	97.1428571428571	94.7368421052632	97.0588235294118	100	96.875	100	100	100	100	98	97.2222222222222	100	96.2962962962963	100	93.75	90	100	100	89.7435897435897	100	100	91.6666666666667	100	100	100	97.6190476190476	100	100	96.875
21066	5	3.44827586206897	4.25531914893617	37.5	34.7826086956522	9.30232558139535	68.4210526315789	13.3333333333333	32.1428571428571	100	100	100	95.8333333333333	100	100	100	100	100	97.5609756097561	100	100	95.2380952380952	96.551724137931	96.2962962962963	100	100	100	88.8888888888889	100	97.2222222222222	100	100	100	100	100	97.0588235294118	100	100	86.4864864864865	100	94.7368421052632	100	96.551724137931	100	100	100	94.1176470588235	100	100
66618	7.54716981132075	15.3846153846154	10.1694915254237	29.0322580645161	38.6363636363636	8	65	21.4285714285714	13.3333333333333	100	100	100	100	100	100	100	100	100	100	100	100	97.1428571428571	100	100	100	100	100	100	100	96.6666666666667	94.7368421052632	98.2758620689655	87.5	100	100	98.0392156862745	98.2142857142857	98.4615384615385	89.2857142857143	100	100	100	100	96	98	96.875	98	100	100
54429	9.32203389830508	13.1578947368421	9.52380952380952	26.3157894736842	38.2978723404255	12.6315789473684	52.9411764705882	12.987012987013	16.8674698795181	98.5074626865672	97.979797979798	100	93.6170212765958	94.5945945945946	97.2972972972973	94.2857142857143	96.1538461538462	96.3636363636364	92.3076923076923	96.4285714285714	89.0909090909091	95.2380952380952	88.3333333333333	100	72.3076923076923	96.551724137931	96.6666666666667	88.5245901639344	100	83.9506172839506	92.156862745098	98.8235294117647	97.1428571428571	93.75	92.1348314606742	80.5194805194805	95.7142857142857	87.7551020408163	98.4126984126984	97.4358974358974	98.9130434782609	92.5373134328358	92.1875	100	97.7272727272727	98.0769230769231	97.2602739726027	100	96.9387755102041
30391	6.36942675159236	15.5737704918033	12.1621621621622	24.5762711864407	38.4615384615385	18.6335403726708	78.8990825688073	15.8823529411765	14.8514851485149	96.3768115942029	98.3606557377049	98.1042654028436	95.6043956043956	93.9189189189189	91.304347826087	94.53125	94.2307692307692	94.3298969072165	97.2067039106145	94.0677966101695	97.7272727272727	96.3963963963964	93.1297709923664	90.9090909090909	84.0579710144928	90.990990990991	91.2087912087912	91.0958904109589	97.979797979798	94.6902654867257	96.875	92.5675675675676	96.4285714285714	97.7011494252874	95.2380952380952	90.4761904761905	96.5317919075144	91.4634146341463	90.2857142857143	93.4306569343066	97.6470588235294	94.3181818181818	96.3768115942029	93.75	97.1698113207547	94.6153846153846	92.6829268292683	100	98.0392156862745
66630	17.741935483871	22.4137931034483	22.0588235294118	33.3333333333333	34.020618556701	17.3913043478261	66.6666666666667	14.9253731343284	14.2857142857143	100	96.2264150943396	97.3684210526316	100	97.5609756097561	97.1428571428571	85.7142857142857	95.4545454545455	96.2264150943396	98.0769230769231	97.7777777777778	91.1111111111111	95.1219512195122	94.1176470588235	98.1481481481482	89.7435897435897	96.2264150943396	96.4285714285714	94.8717948717949	89.4736842105263	100	97.3684210526316	91.304347826087	97.2222222222222	100	81.6326530612245	93.2203389830509	89.3617021276596	93.75	88.8888888888889	91.1111111111111	96.0526315789474	97.1428571428571	91.6666666666667	89.6551724137931	96.875	89.4736842105263	89.7959183673469	96.6666666666667	100
42035	15.1515151515152	8.82352941176471	12.9032258064516	31.7460317460317	41.8803418803419	22.7272727272727	50	16	21.7391304347826	97.8723404255319	90.625	98.7012987012987	93.9393939393939	95.3846153846154	98.8235294117647	95.5882352941177	89.622641509434	96	97.2602739726027	95.2380952380952	98.3050847457627	100	95.8333333333333	88.135593220339	93.6708860759494	87.7777777777778	98.7951807228916	94	100	98.1818181818182	96.4705882352941	96.2962962962963	94.4444444444444	97.5	93.0693069306931	88.785046728972	98.7179487179487	95.2941176470588	91.0714285714286	96.25	96.8421052631579	98.3606557377049	97.8260869565217	96	98	94.5454545454545	92.3076923076923	97.9591836734694	98.6842105263158
21483	13.6842105263158	19.1780821917808	10.5263157894737	33.8235294117647	37.7049180327869	21.4285714285714	70.2702702702703	15.3846153846154	17.3333333333333	97.5	97.7011494252874	98.75	96.4705882352941	92.8571428571429	99.0740740740741	96.9230769230769	96.25	98.8372093023256	94.2857142857143	96.969696969697	96.1038961038961	86.1111111111111	97.0588235294118	97.4683544303797	97.4025974025974	96.7391304347826	98.7951807228916	90.7692307692308	97.3684210526316	97.2972972972973	94.5205479452055	96.031746031746	97.5903614457831	96.7741935483871	95.2830188679245	96.5217391304348	100	97.1830985915493	92.3913043478261	96.969696969697	96.2962962962963	96	97.5903614457831	97.0588235294118	98.2142857142857	92.0634920634921	93.9024390243902	98.5915492957746	95.7894736842105
35317	12.1495327102804	8.57142857142857	11.2068965517241	27.906976744186	35.3846153846154	2.97029702970297	62.8571428571429	8.33333333333333	23.6559139784946	99.1452991452991	98.8235294117647	98.0392156862745	93.3333333333333	98.5294117647059	95	94.3181818181818	94.9367088607595	95.1219512195122	97.4025974025974	98.7951807228916	94.1176470588235	92.5925925925926	97.7777777777778	100	90	91	90.3225806451613	96.6666666666667	93.9393939393939	92.2077922077922	95.1219512195122	97.8260869565217	93.9759036144578	96.25	97.9166666666667	96.7741935483871	94.4444444444444	86.7469879518072	89	100	92.8057553956834	96.4912280701754	94.8979591836735	89.7435897435897	96.2962962962963	97.752808988764	98.3050847457627	100	98.7951807228916
64024	11.1111111111111	7.5	10	39.0243902439024	45.7142857142857	13.3333333333333	58.8235294117647	6.25	13.6363636363636	96.6666666666667	88.4615384615385	100	96.969696969697	97.3684210526316	100	97.4358974358974	96.078431372549	98.2758620689655	100	100	90	100	97.3684210526316	92.3076923076923	93.3333333333333	95.1219512195122	94.1176470588235	100	100	95.9183673469388	93.5483870967742	89.0909090909091	97.3684210526316	90.6976744186046	98.1818181818182	93.4782608695652	96.7213114754098	100	90.9090909090909	93.9393939393939	96.1538461538462	92.5	89.4736842105263	89.4736842105263	100	96.551724137931	97.4358974358974	100	94.6428571428571
91890	5.55555555555556	10.5263157894737	0	25	46.6666666666667	3.125	64	21.0526315789474	5.26315789473684	100	92.8571428571429	100	92.8571428571429	100	100	94.4444444444444	100	100	100	100	92.8571428571429	80	100	100	92.8571428571429	100	93.75	93.75	100	100	100	100	100	100	100	95	100	100	100	75	100	100	100	100	92.3076923076923	100	100	100	100
41460	6.89655172413793	23.5294117647059	2.5	55.5555555555556	47.3684210526316	6.66666666666667	67.8571428571429	31.5789473684211	12	93.3333333333333	87.0967741935484	96.969696969697	93.3333333333333	100	94.5945945945946	95.4545454545455	96.969696969697	87.5	89.6551724137931	92.8571428571429	87.5	100	92.5925925925926	84.6153846153846	100	95.8333333333333	90.625	95.6521739130435	95.6521739130435	94.7368421052632	92	97.2972972972973	100	100	93.9393939393939	90.9090909090909	100	88.5714285714286	95.2380952380952	100	100	88.2352941176471	88.8888888888889	100	100	88.8888888888889	92.3076923076923	100	96.6666666666667
44575	8.33333333333333	10.5263157894737	8.33333333333333	34.2857142857143	34.4827586206897	0	66.6666666666667	20.9302325581395	17.0212765957447	88.2352941176471	95	91.304347826087	92.1052631578947	89.6551724137931	96.4285714285714	98.2758620689655	90.9090909090909	90.9090909090909	97.6190476190476	92.8571428571429	93.3333333333333	100	97.9591836734694	100	93.1818181818182	87.5	90.625	96.2962962962963	96.875	91.304347826087	100	94.4444444444444	95	100	92.4528301886792	93.0232558139535	93.5483870967742	92.5	83.7837837837838	100	100	86.3636363636364	100	100	96.4285714285714	93.8461538461538	96	93.1034482758621	90.3225806451613
17399	12.5	27.5862068965517	14.2857142857143	17.9487179487179	47.0588235294118	8	65.9574468085106	18.6440677966102	20.3703703703704	90.1960784313726	91.6666666666667	90.7407407407407	94.8275862068966	95.8333333333333	86	95.7142857142857	91.304347826087	96.7741935483871	95.6521739130435	98.2758620689655	92.3076923076923	96.1538461538462	90.2439024390244	92.5	93.75	85.7142857142857	90.1960784313726	93.4782608695652	100	92.3076923076923	93.6170212765958	95.5223880597015	94.8717948717949	100	89.5522388059701	96.8253968253968	92.7272727272727	90.9090909090909	78.4313725490196	92.9824561403509	92.1052631578947	86.1111111111111	90.3846153846154	100	95.4545454545455	90.1639344262295	93.1818181818182	95.4545454545455	100
27209	23.5294117647059	11.1111111111111	7.35294117647059	12.5	37.7358490566038	31.5789473684211	84.7826086956522	7.5	17.1428571428571	94.1176470588235	91.1764705882353	100	100	100	91.8918918918919	100	100	97.2222222222222	100	100	100	89.2857142857143	96.7741935483871	97.6744186046512	100	92.5	94.4444444444444	96.4285714285714	100	100	94.1176470588235	96.551724137931	97.5609756097561	97.1428571428571	96.3636363636364	95.4545454545455	95.6521739130435	100	97.2972972972973	90.4761904761905	98.2142857142857	100	96.551724137931	96.875	100	100	100	100	88.8888888888889
44448	33.6633663366337	18.0722891566265	12.0567375886525	25.6880733944954	51.7241379310345	36.9565217391304	85.3658536585366	19.5876288659794	13.5135135135135	94.3820224719101	100	100	98.7341772151899	98.7951807228916	98.8372093023256	97.6744186046512	100	100	100	100	100	98.3333333333333	100	98.3870967741936	98.9690721649485	97.0588235294118	96.8085106382979	98.7654320987654	100	100	98.5074626865672	97.7272727272727	100	98.989898989899	99.2592592592593	100	100	100	99.0196078431373	97.979797979798	98.5611510791367	100	100	97.2222222222222	100	99.1071428571429	98.1481481481482	98.6111111111111	98.5507246376812
44341	51.7647058823529	8.45070422535211	7.57575757575758	25.7142857142857	49.6	55.6603773584906	67.816091954023	25.9259259259259	22.4489795918367	100	95.7746478873239	100	96.875	100	98.019801980198	100	100	98.1818181818182	98.4375	98.8095238095238	97.8723404255319	100	97.9166666666667	98.9690721649485	97.3333333333333	94.7368421052632	96.1038961038961	97.0149253731343	100	98.5507246376812	93.0232558139535	97.2972972972973	100	99.1666666666667	97.8021978021978	100	98.7012987012987	96.039603960396	97.1014492753623	96.2264150943396	100	95.4545454545455	98.1481481481482	97.1428571428571	97.2602739726027	93.8461538461538	97.4683544303797	100	96.4285714285714
64391	25	37.9310344827586	26.6666666666667	40	50	22.8571428571429	71.4285714285714	15.7894736842105	10	96.2962962962963	97.9166666666667	98.1481481481482	100	100	100	97.6190476190476	100	98.6666666666667	98.1481481481482	96.6666666666667	100	96.2962962962963	100	90	96.875	97.9166666666667	100	100	96.551724137931	96	100	98.2456140350877	100	100	100	97.6744186046512	100	100	94.2857142857143	93.1034482758621	100	100	100	96	96.4285714285714	100	97.2222222222222	100	95.7142857142857
15916	32.5	41.2698412698413	15.3846153846154	31.25	40.9638554216867	31.5789473684211	75	32.4324324324324	8.88888888888889	100	100	100	96.2962962962963	100	97.2222222222222	97.0588235294118	100	98	98.0769230769231	97.8260869565217	95.1219512195122	100	100	100	97.0588235294118	100	100	100	100	93.4782608695652	100	100	100	97.8260869565217	96.1538461538462	92.3076923076923	100	100	86.3636363636364	97.5	100	93.3333333333333	98.4375	100	96.7741935483871	97.5609756097561	100	100	100
72350	31.7073170731707	16.0714285714286	17.6470588235294	16.6666666666667	47.2727272727273	40.3225806451613	83.3333333333333	43.4782608695652	9.25925925925926	100	95.9183673469388	89.7435897435897	100	100	100	95.6521739130435	100	98.7179487179487	96.6101694915254	93.1818181818182	100	94.5945945945946	94.8717948717949	93.1034482758621	98.2142857142857	100	92.9824561403509	97.7777777777778	94.2857142857143	95.7142857142857	97.5	97.1014492753623	90.2439024390244	94.2857142857143	97.3333333333333	97.6190476190476	100	97.7777777777778	94	100	88.6792452830189	91.8367346938775	98	92.8571428571429	91.6666666666667	91.3793103448276	95.7746478873239	95.4545454545455	100
26454	7.84313725490196	13.75	12.1621621621622	18.4210526315789	44.0559440559441	28.2352941176471	66.2337662337662	36.9230769230769	12.3456790123457	100	100	98.7012987012987	100	98.8095238095238	97.8723404255319	97.9166666666667	98.8888888888889	95.8904109589041	93.8461538461538	93.4782608695652	95.6521739130435	100	97.5	94.0298507462687	97.2972972972973	95.2380952380952	98.0392156862745	95.945945945946	95.1612903225806	98.6486486486486	100	98.6111111111111	92	98.1818181818182	96.1165048543689	96.7741935483871	96.4912280701754	100	94.9367088607595	93.4426229508197	95.3846153846154	91.7808219178082	95.8333333333333	91.4285714285714	95.8333333333333	97.2602739726027	97.4358974358974	100	97.1428571428571
29557	22.2222222222222	24	17.1171171171171	20.8955223880597	30.5555555555556	16.8	63.302752293578	35.4330708661417	12.5	97.0873786407767	92.3076923076923	99.009900990099	94.5454545454545	97.7011494252874	100	97	96.4601769911504	97.1631205673759	100	93.1506849315068	94.4444444444444	98.3050847457627	98.3870967741936	95.2380952380952	94.0298507462687	93.75	90.5882352941177	96.969696969697	100	96.1538461538462	98.1481481481482	100	98.7951807228916	96.875	97.2477064220184	97.752808988764	97.1014492753623	95.3488372093023	96.2962962962963	98.6486486486486	99.1379310344828	93.1034482758621	96.8421052631579	97.3684210526316	97.5308641975309	95	100	100	98.6486486486486
70845	16.6666666666667	25.6410256410256	17.8571428571429	40	42.5925925925926	0	94.7368421052632	40	16.6666666666667	100	100	100	96.551724137931	100	96.969696969697	94.8717948717949	96.6666666666667	100	95.2380952380952	100	100	100	100	100	100	100	100	100	100	96.2962962962963	100	93.3333333333333	100	100	96.6666666666667	97.3684210526316	95.2380952380952	100	80.9523809523809	100	100	86.3636363636364	95.6521739130435	100	100	100	100	100	92.3076923076923
26601	10.5263157894737	38.7096774193548	26.984126984127	27.7777777777778	41.8918918918919	17.1875	97.9166666666667	50.8771929824561	20.3389830508475	100	100	100	100	96.875	93.75	100	93.1818181818182	98.1818181818182	100	100	100	94.4444444444444	98.1481481481482	88.5714285714286	95.6521739130435	93.3333333333333	100	96.7741935483871	100	100	100	88	90.6976744186046	100	94.6428571428571	100	93.0555555555556	100	73.5294117647059	100	98.1818181818182	91.6666666666667	97.8723404255319	100	100	100	100	100	100
33363	22.2222222222222	12.5	1.66666666666667	13.3333333333333	61.4285714285714	23.4042553191489	95.3488372093023	51.219512195122	34.0425531914894	100	100	100	100	100	100	98.3606557377049	100	100	100	100	97.6744186046512	100	100	100	100	97.0588235294118	97.3684210526316	100	100	100	96.551724137931	97.7777777777778	100	100	100	100	93.1818181818182	100	100	100	100	97.4358974358974	97.4358974358974	100	96.6666666666667	95	98.1132075471698	97.0588235294118	97.5
72194	14.8148148148148	17.8571428571429	5.26315789473684	22.2222222222222	48.936170212766	41.6666666666667	74.0740740740741	51.5151515151515	21.875	100	100	96.1538461538462	100	96	100	97.0588235294118	100	97.4358974358974	100	100	100	97.2222222222222	96.551724137931	100	100	97.6190476190476	100	100	100	100	100	100	100	100	100	100	100	100	83.3333333333333	100	100	97.2972972972973	96.875	100	100	97.4358974358974	100	100	96.2962962962963
65925	7.2463768115942	18.9189189189189	14.5161290322581	43.2432432432432	47.6744186046512	12.6760563380282	86.6666666666667	28.8461538461538	9.52380952380952	95.2380952380952	100	100	100	94.1176470588235	100	95.4545454545455	97.8260869565217	100	96.6666666666667	100	96.969696969697	91.8918918918919	97.6190476190476	96.875	100	96.8253968253968	100	100	100	98.1132075471698	100	100	100	96	98.3050847457627	97.8723404255319	100	94.8717948717949	100	96.4285714285714	98.4126984126984	100	95.3488372093023	100	100	97.8723404255319	98.0769230769231	100	90
48261	4.41176470588235	18.0555555555556	16.8316831683168	41.6666666666667	52.6315789473684	25	83.6065573770492	45.4545454545455	15.7894736842105	96	98.6301369863014	100	97.0873786407767	95.7746478873239	97.752808988764	100	100	96.5034965034965	98.9473684210526	94.6428571428571	100	96.9230769230769	96.039603960396	96.078431372549	89.7435897435897	94.9367088607595	98.7179487179487	98.6301369863014	100	100	92.4242424242424	94.3820224719101	95.5223880597015	98.5714285714286	94.488188976378	97.8723404255319	95.3703703703704	96.25	96.6666666666667	96.3855421686747	96.8085106382979	97.752808988764	97.8947368421053	96.4912280701754	100	98.7654320987654	97.4025974025974	96.6666666666667	98.9473684210526
55604	20	30.4347826086957	4.25531914893617	40	45.3125	37.5	96.7741935483871	46.6666666666667	22.2222222222222	97.1428571428571	100	100	100	100	100	100	97.8260869565217	100	100	100	100	87.5	100	100	100	97.9591836734694	100	94.8717948717949	100	100	100	100	100	100	74	97.5	100	100	100	100	100	93.4782608695652	100	100	96.875	100	93.9393939393939	100	100
54937	5.71428571428571	46.6666666666667	14.4927536231884	47.8260869565217	50	41.2698412698413	87.2727272727273	53.448275862069	0	97.7777777777778	98.5294117647059	100	100	100	98.2142857142857	97.5609756097561	100	98.5294117647059	100	97.7272727272727	100	100	100	90	97.0588235294118	100	100	100	100	100	100	97.8723404255319	100	100	100	98.0392156862745	100	100	94.4444444444444	100	94.9152542372881	100	100	100	95	97.9591836734694	100	100	97.5
29141	26.4150943396226	23.4042553191489	3.38983050847458	24.4444444444444	69.3877551020408	15.9090909090909	70	60.9756097560976	15.1515151515152	100	87.5	96.6666666666667	100	97.5	94.1176470588235	100	93.4782608695652	100	97.9166666666667	90	100	100	85.7142857142857	97.0588235294118	90.625	100	94.2857142857143	86.2068965517241	97.0588235294118	100	100	96	100	97.4358974358974	90	97.1428571428571	93.5483870967742	100	85	100	100	100	93.9393939393939	94.1176470588235	95.4545454545455	100	95.2380952380952	95.6521739130435	97.8260869565217
27614	14.2857142857143	16.9811320754717	9.72222222222222	44.4444444444444	64.406779661017	9.45945945945946	50	61.8181818181818	19.047619047619	100	100	100	97.4358974358974	98.1818181818182	95	96.7741935483871	100	100	95.2380952380952	98	97.1428571428571	96.7741935483871	94.8275862068966	97.1428571428571	91.8918918918919	97.8260869565217	97.2222222222222	96.551724137931	100	100	96.1538461538462	100	100	100	100	98.4126984126984	100	96.9230769230769	83.8709677419355	94.1176470588235	98.3050847457627	95.2380952380952	100	93.1034482758621	97.1428571428571	100	100	88.8888888888889	100
9182	25	23.8095238095238	12	26.8292682926829	81.0344827586207	10	57.6923076923077	68	19.047619047619	97.1014492753623	100	94.2307692307692	97.0588235294118	100	100	97.8260869565217	95.2380952380952	97.7272727272727	98.1132075471698	94.1176470588235	97.7777777777778	91.8918918918919	97.6744186046512	96.2264150943396	97.1428571428571	94.4444444444444	97.7272727272727	100	100	97.0588235294118	93.75	93.5897435897436	97.3684210526316	98.4615384615385	98.0769230769231	96.8253968253968	100	100	84.6153846153846	100	97.7272727272727	97.6744186046512	97.2972972972973	97.2972972972973	96.1538461538462	100	97.4358974358974	96.7741935483871	97.2972972972973
8190	17.6470588235294	33.3333333333333	2.63157894736842	26.530612244898	54.1666666666667	20	59.1836734693878	90.625	6.55737704918033	97.4358974358974	100	100	100	100	98.3606557377049	97.2222222222222	94.2028985507246	100	100	100	98.0392156862745	100	100	97.2222222222222	97.9166666666667	98.3333333333333	100	98.1481481481482	100	100	100	97.6470588235294	97.1428571428571	100	96.4285714285714	100	97.7777777777778	94.5945945945946	93.9393939393939	100	96.4912280701754	100	98.3870967741936	100	100	100	100	93.9393939393939	95.5752212389381
71458	21.4285714285714	17.3076923076923	23.0769230769231	40.4255319148936	47.7611940298507	12.280701754386	62.8571428571429	80.6451612903226	7.69230769230769	100	100	100	100	97.5	98.1481481481482	100	94.8717948717949	98.3606557377049	100	98.1132075471698	100	92.3076923076923	100	100	100	94.8717948717949	97.5609756097561	93.75	100	100	100	100	100	97.6744186046512	98.5074626865672	94.9152542372881	100	100	93.5483870967742	100	100	100	100	100	100	100	100	100	100
72641	4.54545454545455	45.8333333333333	17.0212765957447	39.2156862745098	44.4444444444444	14.1304347826087	72.1311475409836	68.75	20.3125	98.9247311827957	97.2972972972973	96.7391304347826	96.078431372549	100	96.9387755102041	98.5507246376812	100	99.0291262135922	100	99.0990990990991	100	100	95.6521739130435	98.2456140350877	98.3606557377049	97.0873786407767	98.1132075471698	100	100	98.0952380952381	98.1481481481482	97.6190476190476	100	96.7741935483871	100	95.2941176470588	98.989898989899	100	100	95.5555555555556	95.8762886597938	97.5	97.4358974358974	98.2456140350877	100	94.8275862068966	100	97.9166666666667	97.0873786407767
25552	2.7027027027027	28.125	27.2727272727273	44	63.75	15.5844155844156	57.8947368421053	65.9090909090909	19.6428571428571	96.7741935483871	100	97.9166666666667	97.7777777777778	97.6190476190476	100	98.2758620689655	100	100	100	98.3606557377049	100	98.2456140350877	98.0769230769231	100	96.078431372549	96.7391304347826	98.6666666666667	100	94.3396226415094	98.5507246376812	96.875	100	97.9591836734694	98.4848484848485	100	97.9591836734694	100	98.1818181818182	100	97.6744186046512	98.0769230769231	97.7777777777778	98.1481481481482	100	97.0588235294118	98.0392156862745	100	100	100
10023	72.7272727272727	14.2857142857143	4.34782608695652	13.3333333333333	58.3333333333333	13.3333333333333	64.5161290322581	56.25	17.5438596491228	96.551724137931	96.551724137931	97.1428571428571	96.551724137931	94.4444444444444	93.75	100	100	94.7368421052632	95.4545454545455	97.0588235294118	96.7741935483871	94.7368421052632	93.5483870967742	100	84	91.1764705882353	82.7586206896552	96.2962962962963	90	88.5714285714286	97.7777777777778	97.1428571428571	90.9090909090909	96.4285714285714	92.5	94.8717948717949	93.9393939393939	94.5945945945946	93.3333333333333	100	96.7213114754098	97.0588235294118	96.875	100	96.2962962962963	90.625	95.9183673469388	93.75	96.2962962962963
30189	47.3684210526316	6.66666666666667	7.89473684210526	34.1463414634146	35.7142857142857	19.5121951219512	94.4444444444444	54.1666666666667	30	100	100	100	100	100	100	96	96.1538461538462	94.7368421052632	100	100	90	100	95	100	96.4285714285714	95.6521739130435	100	93.1034482758621	96.875	93.1034482758621	92.8571428571429	96.4285714285714	100	92.8571428571429	100	100	100	100	90.9090909090909	92.3076923076923	100	94.1176470588235	100	100	95	100	100	90	100
63874	53.3333333333333	6.12244897959184	11.7647058823529	36.2068965517241	50	2.98507462686567	64.5161290322581	61.2244897959184	24.1935483870968	100	100	96.875	97.6190476190476	97.2972972972973	100	98.5074626865672	96.4285714285714	98.9473684210526	100	100	96.1538461538462	100	100	100	100	100	97.8260869565217	100	100	100	100	98.5507246376812	100	100	98.3870967741936	95.5223880597015	100	95.7142857142857	95.3488372093023	100	100	100	100	100	100	97.8260869565217	100	97.7272727272727	98.4375
28909	50	16.2790697674419	14.0350877192982	26.5625	52.4590163934426	11.5384615384615	83.3333333333333	60.8695652173913	15.5555555555556	97.7777777777778	95	98.0392156862745	97.0588235294118	100	100	95.8333333333333	100	100	100	100	100	100	100	100	100	100	97.7777777777778	97.7777777777778	100	100	98.2456140350877	100	100	100	100	100	100	100	100	100	98.4848484848485	100	100	100	100	98.2142857142857	100	96.2962962962963	97.9166666666667
31106	42.8571428571429	20.5128205128205	15.2542372881356	35.1351351351351	57.3770491803279	19.7183098591549	88.135593220339	43.3333333333333	9.80392156862745	95.5555555555556	100	98.0392156862745	100	98.2456140350877	100	100	100	100	100	95.7446808510638	100	100	95.8333333333333	100	97.0588235294118	96.4285714285714	96.969696969697	97.7777777777778	96.6101694915254	100	95.2380952380952	96.7741935483871	100	100	100	96.1538461538462	97.8260869565217	100	100	92.156862745098	96.6666666666667	97.1428571428571	96.969696969697	97.8260869565217	97.8723404255319	100	100	100	100
26997	4	29.6296296296296	37.2093023255814	19.2307692307692	80	2.85714285714286	71.4285714285714	40	11.7647058823529	79.1666666666667	95.6521739130435	94.8717948717949	94.2857142857143	96.551724137931	100	97.6744186046512	91.8367346938775	92.5	89.2857142857143	90.9090909090909	90	90.4761904761905	68.1818181818182	78.5714285714286	82.7586206896552	86.4864864864865	80	96.6666666666667	95.6521739130435	78.5714285714286	59.5238095238095	95	93.9393939393939	96.1538461538462	71.4285714285714	93.5483870967742	79.4117647058823	57.1428571428571	95.4545454545455	83.3333333333333	97.6190476190476	90.9090909090909	88.5714285714286	85	87.0967741935484	91.6666666666667	88.8888888888889	91.6666666666667	96.551724137931
85761	11.4285714285714	21.4285714285714	6.06060606060606	26.3157894736842	69.5652173913043	26.6666666666667	82.6086956521739	44.4444444444444	18.1818181818182	87.0967741935484	86.6666666666667	100	95	96.1538461538462	80	94.7368421052632	93.5483870967742	100	100	100	76.1904761904762	88.2352941176471	93.3333333333333	91.6666666666667	61.1111111111111	84	62.5	93.3333333333333	83.3333333333333	75	85.7142857142857	100	100	94.4444444444444	71.875	88.8888888888889	65.5172413793103	100	85	95.6521739130435	100	88.2352941176471	84.2105263157895	100	100	81.4814814814815	90.4761904761905	85.7142857142857	100
61580	0	37.5	33.3333333333333	53.8461538461538	42.8571428571429	13.3333333333333	60	38.4615384615385	0	100	100	100	100	100	88.8888888888889	80	100	100	83.3333333333333	100	100	100	100	100	28.5714285714286	81.25	77.7777777777778	100	100	75	100	100	100	100	100	81.8181818181818	100	100	92.3076923076923	100	100	100	100	100	85.7142857142857	92.3076923076923	66.6666666666667	100	100
92725	38.7096774193548	25	61.5384615384615	30.2325581395349	53.7037037037037	4.16666666666667	85.2941176470588	36	11.9047619047619	76.4705882352941	100	94.5945945945946	94.1176470588235	100	95	100	100	96.4285714285714	100	97.1428571428571	100	83.3333333333333	93.75	56.5217391304348	48.5714285714286	74.0740740740741	79.3103448275862	92.3076923076923	96.969696969697	100	100	92.3076923076923	100	100	97.0588235294118	93.6170212765958	100	100	100	95.4545454545455	100	100	95.2380952380952	87.5	100	100	97.2972972972973	100	100
51466	24.1379310344828	23.0769230769231	45.4545454545455	27.5862068965517	58.6206896551724	0	91.6666666666667	40	11.7647058823529	78.7878787878788	95.8333333333333	96.969696969697	100	94.2857142857143	100	100	86.4864864864865	100	100	97.3684210526316	96	83.3333333333333	100	100	78.7878787878788	100	100	100	100	62.962962962963	96.7741935483871	100	100	100	100	96.6666666666667	87.8787878787879	100	96.4285714285714	88.8888888888889	100	100	96.6666666666667	92.8571428571429	88.8888888888889	100	87.0967741935484	100	96.2962962962963
61077	22.2222222222222	11.7647058823529	28	21.2121212121212	68.9655172413793	13.5135135135135	90.9090909090909	54.8387096774194	12.8205128205128	94.7368421052632	91.304347826087	94.4444444444444	95.4545454545455	92.8571428571429	100	82.3529411764706	100	81.25	87.5	100	96.1538461538462	78.5714285714286	96.4285714285714	79.1666666666667	42.3076923076923	96.7741935483871	95.6521739130435	81.25	85.7142857142857	86.9565217391304	95	96	87.5	94.7368421052632	90.625	89.6551724137931	73.3333333333333	89.4736842105263	79.3103448275862	90.9090909090909	97.0588235294118	94.1176470588235	96.1538461538462	95.4545454545455	100	84	96.7741935483871	100	90.9090909090909
93695	21.4285714285714	38.4615384615385	19.2307692307692	38.0952380952381	29.2682926829268	3.44827586206897	56.8181818181818	56.0975609756098	5.26315789473684	100	87.5	100	92.3076923076923	83.3333333333333	96.6666666666667	94.4444444444444	85.1851851851852	74.2857142857143	90.9090909090909	95.4545454545455	88.2352941176471	100	81.25	94.7368421052632	50	92.8571428571429	88.4615384615385	95	86.3636363636364	92	76.6666666666667	86.1111111111111	93.3333333333333	95.1219512195122	96.6666666666667	92.8571428571429	93.9393939393939	85.7142857142857	90.625	86.9565217391304	87.5	86.6666666666667	95.2380952380952	82.6086956521739	100	87.8787878787879	78.5714285714286	100	100
34972	4.65116279069767	17.1428571428571	16.9491525423729	26.4705882352941	48.3333333333333	8.33333333333333	51.1111111111111	84.2105263157895	16.6666666666667	96.969696969697	94.8275862068966	100	84.6153846153846	97.5609756097561	87.8787878787879	82.6086956521739	100	97.5609756097561	100	85.2941176470588	100	100	90	100	82.1428571428571	90	97.2972972972973	92.8571428571429	96.4285714285714	96.969696969697	100	97.2222222222222	92.3076923076923	80	98.0769230769231	93.75	97.3684210526316	97.5	78.125	97.3684210526316	94.9152542372881	97.0588235294118	100	93.75	100	92.6829268292683	85	100	100
33230	15.9090909090909	21.4285714285714	14.5833333333333	28.9473684210526	37.7049180327869	9.75609756097561	72.7272727272727	51.3513513513514	5.12820512820513	98.3333333333333	74.1935483870968	100	95.6521739130435	100	80	76.9230769230769	94.6428571428571	82.3529411764706	88.3720930232558	97.2972972972973	91.1764705882353	72.7272727272727	95.3488372093023	85.7142857142857	94.5945945945946	94.8717948717949	81.8181818181818	93.1034482758621	90	100	82.0512820512821	89.7435897435897	95.4545454545455	68.5714285714286	78.7234042553192	84.6153846153846	88.4615384615385	96.6666666666667	70.3703703703704	96.7741935483871	93.1034482758621	100	96.1538461538462	92.3076923076923	100	95.1219512195122	97.2972972972973	100	95.5882352941177
35832	16.3636363636364	14.2857142857143	1.85185185185185	28	52.1739130434783	24.1379310344828	76.3636363636364	71.875	35.5932203389831	94.1176470588235	89.7435897435897	97.7272727272727	96.4285714285714	100	71.9298245614035	88.8888888888889	93.9393939393939	88.5714285714286	96.7741935483871	100	91.6666666666667	86.2068965517241	95.5555555555556	62.962962962963	91.304347826087	94.7368421052632	96.3636363636364	96.969696969697	96.551724137931	100	90	91.2280701754386	100	100	100	98.2142857142857	100	81.0810810810811	93.75	96.7741935483871	95.5555555555556	86.9565217391304	94.6428571428571	100	81.0810810810811	93.6170212765958	94.8275862068966	94.7368421052632	52
73149	5.55555555555556	23.8095238095238	4.76190476190476	26.3157894736842	38.0952380952381	4.16666666666667	78	57.3333333333333	5.26315789473684	95.8904109589041	98.936170212766	94.9152542372881	97.6190476190476	94.3661971830986	98.6666666666667	97.2222222222222	97.2972972972973	97.1428571428571	97.7272727272727	93.75	96.2264150943396	97.9591836734694	89.0909090909091	96.969696969697	92.4528301886792	88.1578947368421	89.1304347826087	96.2962962962963	100	94.5054945054945	96.3636363636364	91.044776119403	93.1034482758621	94.1176470588235	94.8717948717949	95.4545454545455	92.6829268292683	89.5833333333333	78.3783783783784	83.3333333333333	90.9090909090909	90.1639344262295	88	90.3225806451613	100	83.7837837837838	88.1578947368421	91.1111111111111	96.551724137931
22583	4.83870967741935	28.5714285714286	11.5384615384615	25.5813953488372	47.4576271186441	26.9230769230769	72.4137931034483	60.377358490566	11.6279069767442	86.2068965517241	86.2068965517241	91.1764705882353	95.8333333333333	100	89.2857142857143	100	100	96	97.8260869565217	89.4736842105263	87.1794871794872	96.2962962962963	84.8484848484848	84.375	92.1052631578947	88.5714285714286	84.8484848484848	92.5	94.4444444444444	100	95.8333333333333	96.078431372549	95	95.7446808510638	97.6190476190476	93.6170212765958	93.75	95.4545454545455	97.5	89.2857142857143	96.6101694915254	92.6829268292683	95.9183673469388	90.9090909090909	93.3333333333333	91.4893617021277	100	93.9393939393939	89.3939393939394
12001	7.69230769230769	18.75	7.40740740740741	21.7391304347826	51.4285714285714	37.5	57.1428571428571	47.0588235294118	20.5882352941176	100	88.3720930232558	91.304347826087	89.6551724137931	96.2962962962963	81.25	90.9090909090909	100	96.875	86.6666666666667	84	100	100	80	86.2068965517241	76.9230769230769	83.8709677419355	87.8787878787879	80.9523809523809	100	83.3333333333333	95.4545454545455	92.8571428571429	100	88.8888888888889	91.4285714285714	79.3103448275862	91.8918918918919	100	86.2068965517241	88.8888888888889	90	90	87.5	86.6666666666667	95.4545454545455	89.7435897435897	95	88.8888888888889	100
88082	4.10958904109589	7.8125	10.3448275862069	26.4150943396226	28.3783783783784	40.3846153846154	65.7142857142857	60	27.6595744680851	92.8571428571429	89.7435897435897	100	89.6551724137931	92.6829268292683	84.8484848484848	97.2972972972973	95.6521739130435	92.0634920634921	92.3076923076923	92.6829268292683	91.8367346938775	100	100	90.9090909090909	96	97.9591836734694	91.6666666666667	94.4444444444444	94.7368421052632	87.5	100	96.2264150943396	91.1111111111111	80	87.7551020408163	90.5405405405405	93.8775510204082	94.1176470588235	88.8888888888889	86.6666666666667	96.2025316455696	86.7924528301887	92.5	92.3076923076923	96.6666666666667	89.7435897435897	88.4615384615385	95.1219512195122	98.9130434782609
82292	7.90513833992095	14.8648648648649	10.4651162790698	24.0963855421687	40.4444444444444	45.1807228915663	79.1946308724832	84.0277777777778	16.3398692810458	100	94.6666666666667	99.3939393939394	80.7142857142857	97.3509933774834	88.7218045112782	99.375	92.7884615384615	95.1807228915663	94.5652173913043	99.2125984251968	96.5217391304348	98.6111111111111	76.5625	90.1639344262295	88.5416666666667	98.9010989010989	96.8503937007874	94.8717948717949	100	87.0689655172414	86.6071428571429	94.0789473684211	89.7727272727273	96.8253968253968	100	90.625	87.0646766169154	91.8518518518518	95.9183673469388	95.4248366013072	98.8549618320611	88.3333333333333	95.3846153846154	91.3793103448276	99.1666666666667	94.4186046511628	92.4731182795699	92	98.8888888888889
26613	10.5263157894737	6.89655172413793	12.5	20.6896551724138	73.5849056603774	7.40740740740741	88	64.5161290322581	35.7142857142857	100	100	96.551724137931	94.7368421052632	100	100	90.3225806451613	100	100	100	100	95.2380952380952	95	82.3529411764706	95.4545454545455	100	100	95.8333333333333	100	86.3636363636364	96.4285714285714	94.4444444444444	96.6666666666667	100	100	100	95.6521739130435	97.0588235294118	100	95.2380952380952	94.4444444444444	94.2857142857143	92.5925925925926	100	90	100	96	100	93.3333333333333	100
3753	22.2222222222222	15.6862745098039	12.5	27.2727272727273	61.8421052631579	6.06060606060606	66.6666666666667	51.219512195122	41.9354838709677	97.0588235294118	98	86.9565217391304	100	100	100	98.7179487179487	100	97.7777777777778	81.8181818181818	98.2142857142857	98.6301369863014	85.4545454545455	72.3076923076923	91.304347826087	93.1034482758621	96.2264150943396	100	100	79.5918367346939	98.4848484848485	100	100	98.3606557377049	98.5714285714286	100	96.6666666666667	96.9230769230769	92.6470588235294	95.4545454545455	96.0526315789474	93.0232558139535	90.4761904761905	93.75	97.6744186046512	100	93.2203389830509	96.0526315789474	100	92.9577464788732
54199	41.0714285714286	2.27272727272727	6.54205607476636	24.4444444444444	48.7654320987654	6.71140939597315	100	73.3333333333333	60.8695652173913	100	100	100	95.7446808510638	98.1132075471698	98.1132075471698	97.6744186046512	99.1304347826087	98.2608695652174	100	99.0196078431373	100	96.4285714285714	100	100	100	100	97.037037037037	96.7032967032967	98.3870967741936	97.5409836065574	94.1176470588235	98.9583333333333	98.8095238095238	90.5172413793103	93.0232558139535	98.1818181818182	93.9130434782609	100	85.1063829787234	92.5373134328358	91.6666666666667	97.4789915966387	100	95.2380952380952	98.5507246376812	93.75	92.2222222222222	91.5492957746479	100
83037	8.62068965517241	5.88235294117647	19.4444444444444	21.6216216216216	50	15.9090909090909	92.1052631578947	31.1111111111111	67.741935483871	100	91.6666666666667	97.8260869565217	92.5	88.3720930232558	93.8461538461538	100	98.1481481481482	100	100	89.4736842105263	100	87.1794871794872	96.7741935483871	89.2857142857143	97.6190476190476	88.4615384615385	95.5555555555556	95.1219512195122	95	93.75	88.4615384615385	95.4545454545455	97.9591836734694	97.3684210526316	93.2203389830509	91.8918918918919	95	100	88.8888888888889	100	86.2068965517241	100	93.75	100	96.551724137931	93.75	97.1428571428571	100	97.2222222222222
71669	11.4285714285714	3.57142857142857	18.4210526315789	34.2857142857143	49.4949494949495	7.84313725490196	54.5454545454545	44.2622950819672	55.7692307692308	97.8723404255319	98.4375	97.6190476190476	98.3050847457627	92.8571428571429	97.5308641975309	95.7746478873239	95.7142857142857	96.4285714285714	100	100	100	96.7741935483871	95.8333333333333	95.1219512195122	98.4375	97.1428571428571	98.3333333333333	100	96.875	100	92.5925925925926	98.6486486486486	96.6101694915254	98.4375	97.1830985915493	100	100	90.7894736842105	79.0322580645161	91.304347826087	97.3684210526316	98.0392156862745	100	88.4615384615385	94.4444444444444	98.0769230769231	96.551724137931	100	100
54366	32.6086956521739	21.4285714285714	16.4179104477612	21.7391304347826	56.140350877193	1.75438596491228	60.5263157894737	43.1818181818182	54.0540540540541	98	100	100	100	100	100	100	95.2380952380952	100	100	97.7777777777778	100	95.6521739130435	100	96.6666666666667	96.4285714285714	100	97.5609756097561	100	94.4444444444444	91.8918918918919	94.2307692307692	100	91.8918918918919	100	97.2972972972973	96.2264150943396	96.2264150943396	97.0588235294118	96.1538461538462	88.8888888888889	100	95.1219512195122	100	93.75	100	97.5	93.5483870967742	100	96.7741935483871
88065	12.3076923076923	11.7647058823529	14.5161290322581	33.9622641509434	46.3414634146341	6.15384615384615	66.6666666666667	60	41.4285714285714	86.6666666666667	93.0232558139535	96.4912280701754	85.7142857142857	95.8904109589041	100	100	89.2857142857143	95.6521739130435	95.0819672131148	97.7777777777778	92.7272727272727	92.5	91.9354838709677	96.4285714285714	74.468085106383	90.6976744186046	93.9393939393939	100	94.8717948717949	90.1960784313726	97.3684210526316	85	94.1176470588235	81.9672131147541	95.0617283950617	93.1506849315068	94.7368421052632	95.1219512195122	80.6451612903226	97.2972972972973	97.4358974358974	96.969696969697	86.3636363636364	92	87.037037037037	81.6666666666667	96.8253968253968	100	94.2307692307692
66305	11.3924050632911	19.4444444444444	1.63934426229508	31.4285714285714	40.2777777777778	4.8780487804878	62.7450980392157	39.7058823529412	24.6153846153846	96.551724137931	95.5555555555556	96.2962962962963	97.5	92.4528301886792	96.551724137931	87.1794871794872	98	94.1176470588235	100	97.5609756097561	97.5	87.8787878787879	86.9565217391304	84.6153846153846	100	85.2941176470588	98	91.6666666666667	85.7142857142857	91.4893617021277	93.5483870967742	91.0714285714286	95.2380952380952	100	88	94.0298507462687	96.7741935483871	95.6521739130435	71.4285714285714	97.5609756097561	82.8571428571429	86.2068965517241	88.0952380952381	85	87.5	96.4912280701754	86.1111111111111	100	97.7777777777778
28708	7.63358778625954	25.9259259259259	9.18367346938776	28.6885245901639	37.9310344827586	1.8348623853211	66.6666666666667	46.7948717948718	37.5	100	87.6712328767123	95.8333333333333	97.752808988764	88.8888888888889	94.4444444444444	91.1214953271028	87.248322147651	92.9577464788732	93.4640522875817	93.2038834951456	93	93.6363636363636	85.4700854700855	90.3508771929825	89.5833333333333	89.7959183673469	96.969696969697	90.9090909090909	87.8787878787879	84.8101265822785	92.7272727272727	93.8053097345133	91.304347826087	92.5170068027211	93.1034482758621	93.6842105263158	90.983606557377	87.0748299319728	92.9824561403509	86.5671641791045	90.1315789473684	89.1304347826087	96.6386554621849	98.75	94.4444444444444	85.7142857142857	90.6976744186046	96.2264150943396	87.3417721518987
58931	14.2857142857143	19.672131147541	5.12820512820513	28.9473684210526	35.2941176470588	3.09278350515464	63.8888888888889	33.8842975206612	46.7289719626168	97.1428571428571	88.135593220339	95.8677685950413	98.7012987012987	95.2380952380952	95.8904109589041	95.6896551724138	95.6989247311828	97.1153846153846	97.3451327433628	85.0746268656716	95.1807228915663	96.4285714285714	97.1014492753623	95.945945945946	91.7647058823529	93.9759036144578	98.8505747126437	97.6744186046512	90	95.5056179775281	96.2025316455696	91.3461538461538	92.5619834710744	92.4731182795699	98.0582524271845	98.9473684210526	94.1176470588235	96.031746031746	83.9506172839506	96.7213114754098	94.9367088607595	98.3050847457627	94.2528735632184	92.0634920634921	93.6507936507936	93.4782608695652	93.8053097345133	98.4848484848485	95.5752212389381
28671	11.5942028985507	22.8070175438597	3.79746835443038	30.2325581395349	48.8095238095238	14.8148148148148	72.3404255319149	37.2881355932203	28.5714285714286	100	95.1219512195122	97.9166666666667	96.1538461538462	96.7741935483871	97.6744186046512	93.3333333333333	93.8461538461538	94.7368421052632	97.5609756097561	87.5	93.9393939393939	94.8717948717949	100	100	91.1764705882353	98.1481481481482	97.2972972972973	97.7777777777778	94.7368421052632	97.9166666666667	97.9166666666667	97.8260869565217	92.156862745098	100	92.8571428571429	100	95.2380952380952	92.3076923076923	73.8095238095238	97.2972972972973	89.3939393939394	87.0967741935484	100	100	100	96.551724137931	100	100	97.2972972972973
30307	1.20481927710843	24.4444444444444	7.69230769230769	36	55.2083333333333	10.3896103896104	48.3870967741936	47.4358974358974	60.3448275862069	90.9090909090909	96.969696969697	98.6666666666667	97.9166666666667	97.6744186046512	100	93.5483870967742	93.9393939393939	96.3855421686747	97.2972972972973	98.1481481481482	91.1764705882353	86.9565217391304	100	93.3333333333333	98.0769230769231	94.7368421052632	96.4705882352941	92	91.2280701754386	97.4358974358974	95.0819672131148	97.5903614457831	90.9090909090909	93.75	95.4545454545455	95.2380952380952	85.7142857142857	92.7536231884058	72.5	95.5555555555556	93.1034482758621	90.3846153846154	85.7142857142857	95.4545454545455	80.4878048780488	88.4615384615385	89.5522388059701	100	98.5294117647059
23166	6.77966101694915	18	4.44444444444444	10.8433734939759	50.9803921568627	23.2323232323232	39.7590361445783	61.7021276595745	46.1538461538462	96.7741935483871	95.2380952380952	96.1538461538462	96.1538461538462	96.4705882352941	95.7142857142857	81.6091954022989	96.2264150943396	88.3495145631068	98	98.6111111111111	93.3333333333333	95.0819672131148	97.5308641975309	91.8367346938775	94.7368421052632	96.6101694915254	91.4285714285714	88.3720930232558	88.7096774193548	97.5609756097561	97.5	93.75	91.8367346938775	97.2602739726027	97.3684210526316	94.1176470588235	94.1176470588235	100	88.5714285714286	94.5205479452055	92.7927927927928	97.7777777777778	82.8282828282828	94.0298507462687	95	96.875	90	100	96.7213114754098
33405	7.04697986577181	16.0621761658031	15.1639344262295	22.4215246636771	45.8461538461538	12.9568106312292	35.1190476190476	62.3376623376623	46.8879668049792	93.5185185185185	95.4838709677419	94.5945945945946	95.7746478873239	89.9408284023669	92.2077922077922	94.6524064171123	96.0199004975124	90.4166666666667	94.475138121547	95.2830188679245	89.8809523809524	95.3271028037383	94.2622950819672	91.6256157635468	90.2061855670103	91.5929203539823	94.921875	92.7007299270073	92.2077922077922	95.4773869346734	95.8904109589041	94.3089430894309	90.4761904761905	90.6882591093117	92.6829268292683	87.9377431906615	94.1798941798942	95.2153110047847	77.3722627737226	91.3669064748201	95.4545454545455	92.6829268292683	92.3976608187134	88.5057471264368	93.125	84.8739495798319	84.3137254901961	92.2155688622754	92.3076923076923
29586	11.4285714285714	0	14.3939393939394	25.8333333333333	33.5526315789474	14.8148148148148	60	41.9354838709677	52.8089887640449	98.7654320987654	93.1034482758621	95.4954954954955	94.8275862068966	93.2584269662921	93.0555555555556	91.304347826087	86.7469879518072	95.3488372093023	98.7341772151899	91.6666666666667	87.5	93.8775510204082	87.3239436619718	94.1176470588235	94.6808510638298	91.2087912087912	88.5714285714286	80.8080808080808	92.3076923076923	92.9577464788732	91.8181818181818	95.2941176470588	88.7640449438202	91.044776119403	85.1851851851852	91.6666666666667	89.4117647058823	93.5064935064935	93.4426229508197	95.2380952380952	91.1504424778761	92.8571428571429	87.1428571428571	84.2105263157895	100	92.9203539823009	90.9090909090909	94.7368421052632	94.7368421052632
91129	9.30232558139535	9.67741935483871	17.8571428571429	34.8837209302326	40.2777777777778	18.75	43.2432432432432	61.1111111111111	32.4324324324324	92.3076923076923	83.3333333333333	98.2142857142857	100	96.551724137931	75	96.078431372549	98.1481481481482	86.046511627907	92.6829268292683	96.1538461538462	100	81.8181818181818	88.6363636363636	91.6666666666667	100	95.9183673469388	100	90.2439024390244	89.4736842105263	90.625	91.6666666666667	95.4545454545455	87.1794871794872	95.1219512195122	90.2439024390244	92.3076923076923	94.7368421052632	98.3606557377049	87.0967741935484	100	94.4444444444444	86.2068965517241	94.1176470588235	82.3529411764706	94.1176470588235	90.9090909090909	96.7741935483871	95.8333333333333	100
72316	16.2162162162162	8.10810810810811	20	59.6774193548387	48.7179487179487	0	21.6666666666667	100	88.2352941176471	100	100	93.6170212765958	100	100	96.3636363636364	92.9824561403509	100	95.3846153846154	95.7746478873239	100	98.2142857142857	100	95.4545454545455	94.7368421052632	93.1818181818182	100	97.7272727272727	97.4358974358974	94.4444444444444	100	100	100	98.0392156862745	97.5	91.8367346938775	100	98.7341772151899	98.3606557377049	80	97.1428571428571	97.3214285714286	100	98.5714285714286	96.1538461538462	94.1176470588235	95.1612903225806	100	96.4285714285714	100
58140	13.8888888888889	30.7692307692308	0	25	32	27.5862068965517	12.5	45.7142857142857	70.3703703703704	95.6521739130435	95	100	100	100	96	100	92	100	100	100	100	100	90.9090909090909	94.4444444444444	87.5	95.2380952380952	95.6521739130435	100	100	100	100	100	85.7142857142857	100	100	96.4285714285714	88.5714285714286	80.9523809523809	91.6666666666667	100	100	100	95.8333333333333	100	96.551724137931	100	100	90.9090909090909	100
81971	10.3448275862069	23.8095238095238	16.6666666666667	12	65.7894736842105	2.12765957446809	13.3333333333333	53.5714285714286	52	84.6153846153846	88.4615384615385	96.551724137931	95.8333333333333	97.3684210526316	92.3076923076923	94.2857142857143	96	96.551724137931	96.4285714285714	92.5925925925926	100	90.9090909090909	100	80	93.5483870967742	93.5483870967742	82.6086956521739	90	100	100	93.75	96.1538461538462	95.4545454545455	100	97.0588235294118	84.8484848484848	93.3333333333333	91.6666666666667	95.4545454545455	88.4615384615385	93.9393939393939	94.7368421052632	93.5483870967742	87.5	94.4444444444444	88.2352941176471	84.2105263157895	96.2962962962963	96.7741935483871
66307	5.66037735849057	29.4117647058824	19.0909090909091	26.3157894736842	41.4141414141414	1.0752688172043	17.7215189873418	48.4375	46.5346534653465	90	95.8904109589041	97.7777777777778	97.1014492753623	97.8260869565217	92.9824561403509	83.3333333333333	97.7777777777778	98	100	96.3855421686747	91.1764705882353	94.3396226415094	96.2264150943396	91.25	93.6170212765958	90.4109589041096	89.247311827957	100	93.3333333333333	98.7654320987654	100	98.3050847457627	92.6315789473684	94.6428571428571	93.8144329896907	98.4615384615385	98.019801980198	87.1428571428571	95.5223880597015	93.0232558139535	93.6170212765958	93.9393939393939	93.5483870967742	98.1818181818182	88.2352941176471	88.4615384615385	96.9230769230769	98.1132075471698	96.7213114754098
60203	2.27272727272727	45.2380952380952	21.9512195121951	31.4285714285714	47.8260869565217	18.5185185185185	19.1489361702128	40.8163265306122	47.8260869565217	96	100	100	100	95.8333333333333	94.7368421052632	100	97.0588235294118	95.8333333333333	100	94.5945945945946	97.2972972972973	100	93.5483870967742	97.0588235294118	92.7272727272727	92.9824561403509	92.1052631578947	94.7368421052632	96.875	94.5945945945946	100	95.3846153846154	96.969696969697	100	90.9090909090909	100	100	92.6829268292683	94.3396226415094	100	98.2142857142857	88.8888888888889	97.1428571428571	95.2380952380952	86.9565217391304	98.3333333333333	100	100	100
75622	20	26.3157894736842	9.09090909090909	19.2307692307692	47.0588235294118	18.1818181818182	5.55555555555556	47.3684210526316	54.1666666666667	87.0967741935484	81.25	100	100	94.4444444444444	86.9565217391304	75	84.6153846153846	94.7368421052632	97.1428571428571	66.6666666666667	95	92.3076923076923	100	95.8333333333333	86.3636363636364	86.3636363636364	90.9090909090909	96.6666666666667	100	100	90.625	96.4285714285714	96	91.6666666666667	85.2941176470588	88.5714285714286	92.3076923076923	96.551724137931	75.8620689655172	90.4761904761905	100	100	95.8333333333333	92.3076923076923	100	87.5	96.1538461538462	96.969696969697	92.8571428571429
73226	27.2727272727273	44.4444444444444	18.1818181818182	23.0769230769231	50	4.76190476190476	10.5263157894737	68.75	38.4615384615385	100	64.7058823529412	100	85.7142857142857	100	81.25	100	92.3076923076923	95.4545454545455	92.3076923076923	89.4736842105263	100	100	92.3076923076923	100	100	100	100	88.8888888888889	85.7142857142857	94.4444444444444	92	95	100	100	100	88.8888888888889	92.8571428571429	100	87.5	87.5	93.75	92.3076923076923	90.9090909090909	100	100	93.75	100	100	89.6551724137931
50798	4.76190476190476	10.8108108108108	7.84313725490196	40.5405405405405	60.3174603174603	30.7692307692308	12.9032258064516	41.1764705882353	44.1860465116279	97.1428571428571	100	100	100	97.8260869565217	100	95.3125	97.3684210526316	100	100	98.6301369863014	97.4358974358974	98.3606557377049	100	97.5	97.6744186046512	98.8636363636364	100	100	93.6170212765958	100	97.3684210526316	100	100	100	100	100	100	100	94	90	98.7179487179487	97.5609756097561	92.5	100	97.5609756097561	95.3488372093023	98.1132075471698	100	90
92973	0	4.8780487804878	4.76190476190476	40.5797101449275	48.3516483516484	44.6808510638298	11.7647058823529	35.8490566037736	25	100	98	95.7142857142857	97.7777777777778	94.2857142857143	98	97.5308641975309	87.3015873015873	97.7777777777778	98.3050847457627	100	98	98.1132075471698	97.7272727272727	95.3125	97.7777777777778	98.8505747126437	93.75	98.4848484848485	90.9090909090909	98.5714285714286	96.078431372549	98.5294117647059	98.0392156862745	100	94.0298507462687	98.4848484848485	98.3050847457627	100	84.6153846153846	93.3333333333333	90.625	97.6744186046512	97.2972972972973	96.875	94	100	94.8717948717949	100	96.6666666666667
32685	8.02919708029197	9.09090909090909	5	44.1379310344828	59.8039215686275	53.0201342281879	15.9663865546218	51.0204081632653	29.3103448275862	94.9044585987261	98.8372093023256	99.1150442477876	97.8021978021978	98.8505747126437	99.0566037735849	96.8421052631579	93.75	98.1927710843374	98.4848484848485	97.3451327433628	93.5064935064935	94	95.0617283950617	95	98.1481481481482	97.4137931034483	89.7058823529412	93.1372549019608	94.3820224719101	97.3684210526316	98.3606557377049	99.2700729927007	97.8260869565217	98.7341772151899	97.6744186046512	98.0392156862745	96.969696969697	100	97	98.1308411214953	100	94.1666666666667	100	98.4126984126984	98.9473684210526	97.5206611570248	97.3451327433628	100	99.0521327014218
34087	6.25	5.19480519480519	6.45161290322581	30	47.2222222222222	53.8461538461538	20	54.7619047619048	40.5660377358491	98.9473684210526	93.2584269662921	96.7741935483871	98.4126984126984	95.4545454545455	87.0588235294118	97.3333333333333	91.9642857142857	87.3949579831933	89.6551724137931	91.8032786885246	91.6666666666667	88.2352941176471	95.2380952380952	96.3636363636364	94.5205479452055	95.6521739130435	84.2857142857143	92.3076923076923	94.8717948717949	90.2777777777778	89.2307692307692	88.8888888888889	83.3333333333333	93.9759036144578	92.7835051546392	96.5909090909091	94.6236559139785	87.6712328767123	93.9393939393939	95.0819672131148	96.7213114754098	86.046511627907	92.8571428571429	97.9591836734694	96.1538461538462	88.8888888888889	94.0298507462687	100	96.4285714285714
27955	11.7647058823529	15.0943396226415	10.4477611940299	33.3333333333333	45.5445544554455	36	18.8679245283019	42.8571428571429	47.1698113207547	100	88.2352941176471	96.875	90.5660377358491	96.078431372549	83.7837837837838	93.9759036144578	100	94.6428571428571	94.5205479452055	96.6666666666667	95.4545454545455	95.1219512195122	94.5454545454545	90	77.9661016949153	96.9230769230769	97.8723404255319	79.3103448275862	97.1428571428571	97.5308641975309	92.1052631578947	95.3846153846154	94.0298507462687	100	100	91.8367346938775	92.5925925925926	94.5454545454545	96.1538461538462	96.1538461538462	98.8505747126437	96.4912280701754	97.5609756097561	92.3076923076923	95.2380952380952	90.9090909090909	100	96.875	96.8253968253968
33065	25.8064516129032	26.3888888888889	9.61538461538461	36.7816091954023	54.6875	19.2307692307692	25.7142857142857	35.5263157894737	25.3521126760563	100	96.551724137931	100	88.7096774193548	97.2222222222222	100	96.3855421686747	88.7640449438202	99.0566037735849	96.969696969697	95.5555555555556	98.5507246376812	87.8787878787879	95.9183673469388	90.5405405405405	92.9411764705882	93.4426229508197	91.5254237288136	87.9310344827586	100	95.0617283950617	100	98.8235294117647	100	87.5	91.9191919191919	97.4025974025974	87.6712328767123	94.1860465116279	92.7536231884058	86.5671641791045	94.392523364486	100	94.9367088607595	91.5254237288136	94.4444444444444	93.3333333333333	89.6103896103896	100	92.7927927927928
67437	18.4873949579832	23.2558139534884	7.86516853932584	32.3943661971831	61.3138686131387	25.4237288135593	27.2727272727273	47.5247524752475	32.183908045977	96.7213114754098	96.2962962962963	99.0476190476191	100	98.4848484848485	100	98.2142857142857	95.6043956043956	95.4022988505747	100	98.5074626865672	94.4444444444444	95.5882352941177	96.551724137931	100	95.0819672131148	97.4025974025974	87.5	97.2222222222222	94.4444444444444	98.5507246376812	98.6842105263158	95.8333333333333	97.1830985915493	98.8095238095238	98.2608695652174	97.8723404255319	90.8163265306122	89.8305084745763	85.8823529411765	97.1428571428571	95.5882352941177	89.5833333333333	96.2962962962963	100	98.5294117647059	96.078431372549	95.6521739130435	94.4444444444444	98.3333333333333
66144	16.8421052631579	8.92857142857143	7.95454545454545	27.1186440677966	64.8648648648649	25.3333333333333	32.0754716981132	37.1428571428571	30.7692307692308	100	97.8260869565217	100	98.4848484848485	96.3636363636364	94.7368421052632	100	98.3870967741936	100	98.4126984126984	97.6470588235294	98.6301369863014	98.1132075471698	100	92.1875	100	95	97.3684210526316	95.4545454545455	97.8723404255319	89.873417721519	98	92.8571428571429	98.2142857142857	94.7368421052632	92.1052631578947	94.7368421052632	100	96.969696969697	90	96.2962962962963	98.2758620689655	97.6190476190476	96.3636363636364	91.304347826087	100	98.4126984126984	96.3636363636364	100	100
44706	14.7058823529412	12.3456790123457	20.1492537313433	39.2857142857143	52.9411764705882	30.3921568627451	31.6455696202532	31.0679611650485	24.7933884297521	99.1304347826087	92.5233644859813	94.4954128440367	96.2962962962963	96.6101694915254	97	98.989898989899	97.3214285714286	96.8	96	97.5206611570248	98.9795918367347	91.5254237288136	93.5897435897436	94.9367088607595	93.6708860759494	95.3703703703704	94.9152542372881	98.4375	98.2758620689655	97.7099236641221	98.2142857142857	96.039603960396	98.7951807228916	94.5054945054945	97.2222222222222	94.7368421052632	95.2941176470588	93.75	93.1506849315068	94.8275862068966	96.4539007092199	91.5254237288136	100	86.6666666666667	98.5074626865672	95.7746478873239	93.9759036144578	97.2222222222222	100
80456	26.2295081967213	21.2121212121212	8.16326530612245	30.9090909090909	37.6344086021505	26.4705882352941	29.1666666666667	39.5833333333333	29.4117647058824	97.6744186046512	100	97.1014492753623	100	100	100	100	96.6101694915254	100	100	96.6666666666667	100	95.4545454545455	97.6744186046512	100	96	100	100	100	97.8723404255319	97.0588235294118	100	100	100	100	100	100	100	100	91.4285714285714	96.4285714285714	100	93.9393939393939	100	100	100	100	96.875	100	98
27510	35.3658536585366	15.4929577464789	14.2857142857143	27.906976744186	34.5794392523364	25.3968253968254	22.9508196721311	35.1724137931034	31	93.6507936507936	97.8260869565217	89.8305084745763	97.8260869565217	97.5609756097561	92.6315789473684	98.4732824427481	96.3855421686747	97.2477064220184	99.1596638655462	98.7654320987654	93.2584269662921	86.3636363636364	95.7446808510638	92.9577464788732	89.3805309734513	94.0298507462687	91.5492957746479	92.6829268292683	98.75	95.3488372093023	90.8045977011494	95.1456310679612	97.8494623655914	96.6666666666667	94.2622950819672	96.1538461538462	95.2380952380952	97.5609756097561	93.75	92.6829268292683	99.2957746478873	93.2203389830509	96	98.6111111111111	97.5609756097561	96.2264150943396	97.5609756097561	95.3488372093023	98.5714285714286
26614	15.3846153846154	10.6060606060606	2.63157894736842	18.5185185185185	48.0769230769231	20.5479452054795	28	31.8181818181818	19.047619047619	100	96.1538461538462	92.8571428571429	97.6190476190476	100	95.7142857142857	98.6666666666667	89.1891891891892	97.1014492753623	86.6666666666667	93.0232558139535	100	100	93.75	95.5555555555556	100	98.4126984126984	95.6521739130435	91.0714285714286	97.8723404255319	100	93.6170212765958	95.0819672131148	90.9090909090909	97.3333333333333	96.8421052631579	93.8461538461538	98.4126984126984	89.8305084745763	87.5	91.1111111111111	97.5609756097561	100	97.8260869565217	97.2222222222222	96.551724137931	98.5714285714286	93.9393939393939	100	100
88066	14.7727272727273	24.6376811594203	2.56410256410256	16.6666666666667	46.4912280701754	25.7575757575758	29.0322580645161	47.1698113207547	36.9230769230769	100	95.4545454545455	98.5915492957746	98.3606557377049	95	98.4126984126984	98.8235294117647	100	92.4242424242424	100	100	96.4912280701754	100	97.6190476190476	94.8717948717949	98.3333333333333	95	100	91.6666666666667	98.1132075471698	100	96.7213114754098	100	98.1818181818182	88.7096774193548	98.6666666666667	98.0769230769231	100	95.8333333333333	93.4782608695652	92.5	98.5074626865672	100	95.1219512195122	96.551724137931	96.4285714285714	98.2456140350877	100	100	97.196261682243
20455	4.10958904109589	2.38095238095238	11.2903225806452	26.7605633802817	34.2465753424658	12.1212121212121	15.3846153846154	60	15.2542372881356	100	95.7746478873239	100	100	97.5308641975309	98.2456140350877	97.5	97.9166666666667	98.5714285714286	100	100	100	96.1538461538462	100	98.2758620689655	98.2456140350877	95.9183673469388	97.5609756097561	98.3050847457627	100	97.7272727272727	100	90.4255319148936	100	97.2222222222222	100	92.3076923076923	98.3870967741936	100	92.0634920634921	100	97.9166666666667	97.8723404255319	90.7407407407407	100	94	95.6521739130435	95.3846153846154	100	97.3333333333333
69361	18	23.3333333333333	10.9090909090909	38.2352941176471	40.6779661016949	20.5128205128205	7.5	58.3333333333333	20	100	100	100	97.5609756097561	100	91.1764705882353	93.3333333333333	97.7272727272727	98.0769230769231	100	98.0392156862745	97.2972972972973	100	100	96	91.8367346938775	96.551724137931	89.6551724137931	100	96.7741935483871	98.0392156862745	96.6666666666667	100	97.2222222222222	94.5454545454545	97.9591836734694	98.4848484848485	97.6744186046512	100	100	97.6190476190476	95	95.8333333333333	93.75	100	95	96.1538461538462	94.1176470588235	100	100
92832	10.1694915254237	23.6842105263158	0	12.2448979591837	35	40.8450704225352	23.8095238095238	69.5121951219512	20.7792207792208	96.7741935483871	97.7272727272727	100	100	95.7142857142857	90.9090909090909	97.8723404255319	100	93.0555555555556	97.6744186046512	97.2222222222222	100	95.2380952380952	97.6190476190476	97.5609756097561	83.0769230769231	100	93.0232558139535	100	91.4893617021277	100	91.8032786885246	95.5882352941177	97.2222222222222	100	93.4782608695652	94.9152542372881	100	98.7341772151899	98.3333333333333	95.1219512195122	97.1830985915493	100	98.1481481481482	96.875	100	98.3606557377049	94.8275862068966	100	95
45740	25.6410256410256	21.7391304347826	15.2173913043478	27.2727272727273	44.6808510638298	37.5	20.9302325581395	59.375	15.1515151515152	100	100	97.3684210526316	100	90.3225806451613	93.9393939393939	100	96.875	96.2264150943396	90.4761904761905	97.1428571428571	92.1052631578947	94.8717948717949	96.2962962962963	100	100	96.2962962962963	93.6170212765958	88.8888888888889	89.6551724137931	94.8717948717949	90.625	93.9393939393939	100	97.6744186046512	94.1176470588235	100	100	96	97.4358974358974	100	97.1428571428571	100	93.75	100	90	90	100	100	100
54301	27.3972602739726	26.0869565217391	17.2413793103448	40.4255319148936	39.0070921985816	6.81818181818182	16.2162162162162	67.5675675675676	33.3333333333333	100	93.6170212765958	96.551724137931	95.7746478873239	98.3050847457627	98.1651376146789	94.8051948051948	97.9166666666667	99.0566037735849	94.8979591836735	98.3606557377049	100	82.6923076923077	96.7741935483871	100	98.4126984126984	98	86.0215053763441	95	94	96.7032967032967	100	91.2280701754386	100	93.4426229508197	92.0792079207921	97.2222222222222	86.3636363636364	94.2857142857143	76.271186440678	89.0625	94.8453608247423	90.625	91.2087912087912	97.9591836734694	98.6111111111111	88.6075949367089	97.2602739726027	98.3870967741936	89.0909090909091
6147	29.4871794871795	32.1428571428571	17.3913043478261	22.4	67.7777777777778	14.5833333333333	10.4477611940299	57.1428571428571	16.8831168831169	89.7058823529412	95.7142857142857	100	92.7272727272727	97.3333333333333	88.6792452830189	97.8947368421053	94.1176470588235	93.5483870967742	93.4579439252336	94	96.5909090909091	88.6792452830189	91.304347826087	93.4210526315789	93.6170212765958	90.625	96.9387755102041	93.9759036144578	96.7741935483871	94.1176470588235	96.4912280701754	93.0232558139535	94.8051948051948	97.752808988764	84.375	96.078431372549	95	98.5074626865672	73	96.6101694915254	90.9774436090226	100	89.1891891891892	100	96	98.6111111111111	98.6301369863014	95.5555555555556	99.1379310344828
63148	25.7142857142857	18.5185185185185	14.8936170212766	30.2325581395349	59.6153846153846	30.7692307692308	25.4545454545455	66	20	100	100	100	94.4444444444444	96.551724137931	97.2972972972973	96.6666666666667	97.5609756097561	98.6301369863014	96.8253968253968	96.551724137931	97.0588235294118	92.1052631578947	97.9591836734694	85.7142857142857	93.8775510204082	100	93.0232558139535	97.7777777777778	96	97.9166666666667	93.6170212765958	90.1408450704225	96.3636363636364	97.8260869565217	97.1830985915493	98.3606557377049	98.3050847457627	96.551724137931	84.4444444444444	100	98.8505747126437	93.5483870967742	98.2142857142857	100	100	93.0555555555556	87.5	96.969696969697	90.7407407407407
66974	24.7863247863248	24.8175182481752	21.078431372549	36.7816091954023	58.4507042253521	13.8528138528139	16.9934640522876	48.5849056603774	27.8947368421053	99.3670886075949	90.3846153846154	98.1651376146789	97.7011494252874	97.7142857142857	98.4126984126984	92.7272727272727	95.5102040816327	98	97.0443349753695	97.1098265895954	97.0588235294118	92.4731182795699	96.3235294117647	95.3271028037383	93.6	97.2602739726027	93.9024390243902	96.2264150943396	90.625	94.488188976378	94.578313253012	91.5492957746479	96.4285714285714	98.1366459627329	92.9347826086957	96.2732919254658	95.7831325301205	95.8620689655172	88	94.2307692307692	92.1686746987952	91.7355371900826	78.8944723618091	95.7983193277311	96.7741935483871	96.1240310077519	96.6480446927374	93.1818181818182	88.5714285714286
35784	12.7659574468085	11.1111111111111	39.7590361445783	28.8659793814433	50	2.47933884297521	16.9811320754717	54.6666666666667	18.4782608695652	100	99.1666666666667	100	95.9183673469388	100	95.4545454545455	99.1071428571429	100	92.3611111111111	91.2280701754386	95	96.6666666666667	88.2352941176471	97.3684210526316	98.3333333333333	98.5294117647059	99.1228070175439	95.6521739130435	100	94.3181818181818	95.5555555555556	98.876404494382	99.1869918699187	87.7551020408163	100	96.4285714285714	99.2063492063492	100	92.8571428571429	95.4128440366973	90.4761904761905	86.7549668874172	83.7837837837838	100	98.4375	91.7808219178082	95.1612903225806	91.743119266055	94.4444444444444	89.010989010989
45118	13.0434782608696	13.3333333333333	9.375	26.8292682926829	40.2597402597403	16.6666666666667	14	53.448275862069	9.85915492957746	92.4242424242424	90.9090909090909	91.6666666666667	100	95.8333333333333	87.5	94.1176470588235	98.4375	98.1132075471698	97.4358974358974	97.1014492753623	91.6666666666667	94	92.3076923076923	97.9166666666667	100	87.0967741935484	96.9230769230769	96.1538461538462	94.2307692307692	82.089552238806	100	95.1219512195122	94.0298507462687	96.4285714285714	98.5074626865672	95.9183673469388	93.6170212765958	93.1818181818182	76.1904761904762	94.2307692307692	96.5909090909091	97.2222222222222	91.6666666666667	90	98.2142857142857	89.3939393939394	93.3333333333333	96.875	89.7435897435897
61166	1.51515151515152	22.9166666666667	12.1951219512195	18.018018018018	51.6129032258064	18.4397163120567	28.4552845528455	56.25	17.5438596491228	100	94.5945945945946	98.3870967741936	95.4545454545455	93.9024390243902	92.5	91.4634146341463	100	97.029702970297	100	96.8421052631579	96.6101694915254	87.2727272727273	94.5054945054945	95.5882352941177	88.2352941176471	90.0990099009901	95.5555555555556	86.5671641791045	92.3076923076923	80	97.1014492753623	92.0634920634921	94.8051948051948	100	97.1153846153846	93.1372549019608	90.9090909090909	94.6666666666667	85.5263157894737	98.6301369863014	97.2027972027972	93.2432432432432	96.2616822429907	97.6190476190476	95.6521739130435	91.5789473684211	92.1348314606742	96.875	96
28097	16.6666666666667	10.8695652173913	3.03030303030303	30.5555555555556	67.3469387755102	5.55555555555556	17.2413793103448	44.7368421052632	13.5593220338983	100	95.4545454545455	96.2962962962963	92.8571428571429	82.6086956521739	93.1034482758621	100	96.551724137931	97.0588235294118	100	95.4545454545455	81.8181818181818	91.1764705882353	88.5714285714286	100	97.0588235294118	89.2857142857143	93.5483870967742	100	100	94.1176470588235	94.7368421052632	90.625	100	100	98.3870967741936	94.5945945945946	94.3396226415094	96.2962962962963	83.3333333333333	100	97.7777777777778	93.75	100	100	94.7368421052632	91.6666666666667	100	100	100
75170	9.21052631578947	7.14285714285714	20.5479452054795	23.972602739726	60.4838709677419	8.62068965517241	34.0909090909091	52.8301886792453	40	100	98.7654320987654	96.8085106382979	96.0629921259843	98.9247311827957	100	98.7878787878788	95.8333333333333	97.7011494252874	96.3636363636364	95.4545454545455	97.2477064220184	98.7951807228916	94.2028985507246	92.7710843373494	90.6666666666667	93.75	96.3414634146341	97.4683544303797	97.7272727272727	87.6923076923077	95.3125	97.3856209150327	90.983606557377	95.4128440366973	90.6666666666667	96.0629921259843	96.9230769230769	96.969696969697	79.4520547945205	92.5925925925926	94.6969696969697	94.3181818181818	97.2222222222222	98.1651376146789	97.6470588235294	91.6666666666667	97.3333333333333	96.3636363636364	100
80633	12.4183006535948	8.3969465648855	11.0091743119266	29.0322580645161	50.6849315068493	6.41025641025641	22.2222222222222	52.112676056338	30	100	97.841726618705	97.9166666666667	99.0476190476191	95.625	93.9393939393939	96.7889908256881	97.0238095238095	94.2857142857143	98.7261146496815	96.6942148760331	96.5277777777778	95.7983193277311	95.8333333333333	97.887323943662	98.6928104575163	94.8051948051948	86.2745098039216	99.3377483443709	98.5714285714286	99.2481203007519	95.0617283950617	96	90.5263157894737	95.959595959596	94.4	95.2755905511811	97.5409836065574	96.4497041420118	94.0677966101695	97.7777777777778	99.3710691823899	94.6308724832215	94.6902654867257	93.4210526315789	95.8904109589041	88.9908256880734	93.6	100	96.7391304347826
88124	17.1428571428571	20.5479452054795	6.66666666666667	19.6969696969697	54.3307086614173	16.8316831683168	30.5084745762712	46.4285714285714	21.5189873417722	98.6842105263158	97.5308641975309	100	90.9090909090909	98.5507246376812	96.2962962962963	96.0526315789474	96.7741935483871	93.75	93.1034482758621	91.8918918918919	92.6470588235294	100	94.1176470588235	91.6666666666667	98.0392156862745	90.9090909090909	90.5660377358491	94.3661971830986	95.5223880597015	95.7142857142857	98.6301369863014	93.9024390243902	91.7808219178082	93.5897435897436	92.4050632911392	97.0588235294118	94.0298507462687	98.3050847457627	92	96.6101694915254	94.5454545454545	100	89.6551724137931	95.7446808510638	95.5223880597015	86.7924528301887	93.9024390243902	93.3333333333333	96.3414634146341
88991	13.1578947368421	14.5833333333333	2.73972602739726	41.6666666666667	54.9295774647887	12.6760563380282	37.5	71.4285714285714	18.3333333333333	100	92.3076923076923	77.5862068965517	95.4545454545455	93.3333333333333	90.6976744186046	98.3333333333333	80.327868852459	90.7407407407407	100	96.9230769230769	84.2105263157895	97.7272727272727	100	85	100	96.4285714285714	86.1111111111111	100	97.1428571428571	96.078431372549	89.1304347826087	98.2758620689655	98.3870967741936	100	97.9166666666667	100	97.7777777777778	93.5483870967742	82.5396825396825	88.2352941176471	95.5223880597015	88.3720930232558	89.5833333333333	96.875	93.4782608695652	93.3333333333333	94.1176470588235	94.7368421052632	98.876404494382
22207	9.09090909090909	29.0322580645161	17.8571428571429	54.3478260869565	45.5882352941176	20	19.6078431372549	66.6666666666667	15.6862745098039	93.6170212765958	79.4117647058823	88.3720930232558	96.969696969697	97.2972972972973	100	97.8723404255319	86.8421052631579	96.969696969697	98.0769230769231	97.4358974358974	91.1764705882353	100	78.5714285714286	83.8709677419355	94.5945945945946	94.5945945945946	100	100	96.4285714285714	83.3333333333333	85.7142857142857	96.969696969697	100	92.6829268292683	100	87.3239436619718	100	93.1818181818182	82.0512820512821	97.5	91.3793103448276	83.3333333333333	97.2222222222222	100	93.5483870967742	91.304347826087	96.4285714285714	96	92.4528301886792
87797	13.3333333333333	3.7037037037037	4.76190476190476	37.9310344827586	27.7777777777778	0	30.4347826086957	57.1428571428571	37.037037037037	100	83.3333333333333	100	100	90.9090909090909	100	100	100	100	92.3076923076923	94.1176470588235	94.4444444444444	100	94.4444444444444	100	100	86.6666666666667	80	100	100	100	88.8888888888889	94.1176470588235	100	100	100	95.2380952380952	100	100	75	93.3333333333333	94.2857142857143	100	100	100	100	86.6666666666667	90.4761904761905	100	94.1176470588235
28839	12.962962962963	5.12820512820513	12.6760563380282	44.6428571428571	58.6206896551724	17.1428571428571	31.5789473684211	73.5294117647059	33.3333333333333	97.5	93.1818181818182	100	100	94.7368421052632	97.6190476190476	100	96.0526315789474	98.5294117647059	100	84.2857142857143	88.4615384615385	100	97.5	100	93.75	95.4545454545455	98.2142857142857	95.5555555555556	100	89.4736842105263	97.0588235294118	94.2857142857143	97.6744186046512	96.7741935483871	96.4285714285714	95.4545454545455	95.1612903225806	97.8723404255319	57.3770491803279	97.7777777777778	100	96.2962962962963	95	100	96.078431372549	100	92.5925925925926	100	90.9090909090909
2886	26.6666666666667	33.3333333333333	16.6666666666667	37.5	61.1111111111111	42.8571428571429	14.2857142857143	88.8888888888889	0	91.6666666666667	100	100	100	100	88.8888888888889	100	100	78.5714285714286	100	100	100	50	87.5	58.3333333333333	94.1176470588235	94.1176470588235	100	100	87.5	100	100	100	100	95	94.7368421052632	100	100	100	92.8571428571429	100	87.5	100	100	100	100	92.3076923076923	100	100	100
69748	6.87022900763359	12.3076923076923	10.1694915254237	30.3370786516854	59.8726114649682	37.1900826446281	11.304347826087	80.7339449541284	53.2608695652174	98.8888888888889	97.8571428571429	90.9090909090909	97.8723404255319	100	96.1165048543689	98.8372093023256	95.5752212389381	98.9130434782609	99.3421052631579	98.3193277310924	100	89.7959183673469	100	92.8571428571429	86.25	83.7837837837838	99.0909090909091	100	79.0697674418605	100	81.5384615384615	98.051948051948	98.9473684210526	98.8505747126437	93.75	98.9130434782609	98.1308411214953	90.9090909090909	90	95.8904109589041	95.9183673469388	98.7654320987654	96.9072164948454	76.9230769230769	100	98.6013986013986	97.7011494252874	93.3333333333333	97.3684210526316
80621	12.0879120879121	15.0537634408602	9	27.4285714285714	83.4394904458599	21.3333333333333	17.2727272727273	85.1612903225806	42.0118343195266	98.2758620689655	97.4576271186441	89.937106918239	97.2602739726027	100	99.4871794871795	100	98.8095238095238	97.8260869565217	97.7272727272727	97.8947368421053	97.5206611570248	93.75	97.1428571428571	97.8260869565217	92.7007299270073	98.3870967741936	98.4615384615385	95.9183673469388	98	100	94.4055944055944	94.2028985507246	96.8085106382979	97.9381443298969	98.9130434782609	92.4242424242424	95.6834532374101	97.7272727272727	96.6216216216216	99.1525423728814	99.5049504950495	97.1428571428571	99.2424242424242	100	99.2	98.5714285714286	98.4732824427481	100	100
34800	10.2564102564103	23.8095238095238	8.12182741116751	23.2	76.3005780346821	31.0126582278481	5.5045871559633	64.3356643356643	52.5316455696203	92.5373134328358	98.2456140350877	99.3865030674847	97.3684210526316	89.2086330935252	97.8494623655914	94.5736434108527	95.945945945946	94.6524064171123	98.9795918367347	92.7631578947368	97.1153846153846	90.4761904761905	92.0792079207921	90.7216494845361	90.625	96.6666666666667	96.8	94.2028985507246	98.8636363636364	99.4652406417112	94.1176470588235	94.7368421052632	95.6834532374101	96.319018404908	93.9698492462311	96.6666666666667	93.1034482758621	93.9655172413793	95.8333333333333	97.1428571428571	93.3649289099526	96.2962962962963	93.9393939393939	87.8787878787879	95.5056179775281	84.3137254901961	95.8333333333333	95.5882352941177	97.9166666666667
27137	4.25531914893617	41.304347826087	5.76923076923077	17.3076923076923	90.3614457831325	33.3333333333333	19.3548387096774	77.1929824561404	14.2857142857143	100	96.6666666666667	94.1176470588235	94.8717948717949	100	92	95.7746478873239	100	88.3333333333333	78.6885245901639	100	100	100	98.0392156862745	100	95.9183673469388	91.8918918918919	96.969696969697	100	100	100	93.5483870967742	100	93.75	94.5454545454545	96.4912280701754	96.9230769230769	90	100	95.5555555555556	97.2222222222222	100	97.2972972972973	95.7446808510638	91.6666666666667	100	100	96.7741935483871	100	96.551724137931
87515	11.3636363636364	33.3333333333333	10.5263157894737	34.1772151898734	60.7142857142857	19.6969696969697	8.16326530612245	96.3636363636364	26.3636363636364	98.6842105263158	95.2380952380952	100	100	96.3636363636364	97.5	93.9024390243902	97.6190476190476	93.9655172413793	97.7011494252874	95.7746478873239	95.8333333333333	93.8461538461538	97.4683544303797	96.875	97.7272727272727	97.1153846153846	96.9387755102041	97.4683544303797	94.3181818181818	92.1052631578947	94	98.8888888888889	90	98.7012987012987	97.2222222222222	98.75	96.5909090909091	97.8494623655914	87.2340425531915	96.9230769230769	93.1297709923664	97.4683544303797	98.5915492957746	96.4912280701754	98.4126984126984	100	93.2038834951456	100	99.1071428571429
15606	15.5038759689922	36.3636363636364	5.03597122302158	30.2752293577982	56.1151079136691	32.7433628318584	18	92.9824561403509	26.9503546099291	97.752808988764	95.3488372093023	88	95.1807228915663	91.6666666666667	97.3684210526316	95.1219512195122	95.9183673469388	97.3913043478261	96.7391304347826	95.7983193277311	95.6521739130435	100	96.5116279069767	90.4255319148936	94.3181818181818	95.7142857142857	93.3333333333333	91.1111111111111	87.6404494382023	96.7032967032967	91.588785046729	98.2456140350877	95.5223880597015	92.2222222222222	92.5925925925926	93.4579439252336	98.6666666666667	94.6666666666667	89.3203883495146	95.7746478873239	96.9924812030075	90.2439024390244	97.4025974025974	95.1219512195122	94.8453608247423	90.8045977011494	94.1176470588235	98.9583333333333	100
61763	30	11.7647058823529	0	23.0769230769231	64.7058823529412	40	20.8333333333333	90.625	16	100	95.2380952380952	100	88.8888888888889	91.6666666666667	100	88.4615384615385	81.8181818181818	95.6521739130435	100	100	100	83.3333333333333	95.6521739130435	85.7142857142857	95	92	100	100	78.9473684210526	92	92.3076923076923	86.9565217391304	76.4705882352941	90	81.8181818181818	95.4545454545455	91.6666666666667	80	94.4444444444444	92.5925925925926	90	95	82.6086956521739	95.2380952380952	100	73.3333333333333	90	100	95.8333333333333
26984	17.1779141104294	20.4545454545455	6.94444444444444	15.7894736842105	60.3658536585366	13.2867132867133	35.5263157894737	96.969696969697	11.8110236220472	98.5294117647059	92.4528301886792	96.031746031746	93.4210526315789	94.8717948717949	97.6744186046512	86.1842105263158	82.7586206896552	86.1111111111111	93.4210526315789	88.034188034188	92.5925925925926	95.3488372093023	98.7012987012987	96.3636363636364	98.5294117647059	92	81.1475409836066	89.4736842105263	87.0967741935484	84.7619047619048	89.8550724637681	91.5789473684211	87.5	91.8518518518518	93.6046511627907	91	86.4864864864865	87.037037037037	78.5714285714286	92.5925925925926	88.5496183206107	86.6666666666667	85.2941176470588	89.2857142857143	87.5	86.9565217391304	91.25	97.6190476190476	89.4736842105263
11685	22.2222222222222	11.1111111111111	0	11.7647058823529	60	5	11.5384615384615	85.7142857142857	14.2857142857143	100	100	100	100	100	100	93.3333333333333	100	100	100	93.3333333333333	100	94.4444444444444	87.5	100	94.4444444444444	95	88.2352941176471	100	100	100	90.9090909090909	100	100	100	95.2380952380952	96	100	87.5	94.4444444444444	93.75	100	100	88.8888888888889	100	100	100	81.8181818181818	100	100
5705	22.2222222222222	5	13.3333333333333	17.5	50	16.6666666666667	16.6666666666667	85.1851851851852	8.10810810810811	100	100	100	92	100	87.8787878787879	94.3396226415094	95.4545454545455	91.7808219178082	97.4358974358974	97.6190476190476	100	83.3333333333333	91.6666666666667	94.4444444444444	97.0588235294118	92	91.6666666666667	89.1891891891892	98.1132075471698	100	95	95.7446808510638	100	94.4444444444444	98.1481481481482	97.5	96.6101694915254	97.9591836734694	83.7837837837838	96.969696969697	96.875	97.5609756097561	97.6744186046512	93.3333333333333	93.75	93.8775510204082	95.5555555555556	95.8333333333333	88.7096774193548
41189	7.2463768115942	0	9.67741935483871	10	69.3548387096774	81.25	36.8421052631579	88.2352941176471	27.5862068965517	100	96	94.2307692307692	96.969696969697	90.625	97.9166666666667	100	97.9591836734694	98.2456140350877	96.7741935483871	95.2380952380952	100	87.5	96.1538461538462	96.6666666666667	93.3333333333333	89.1304347826087	97.1428571428571	94.8717948717949	94.2857142857143	96.875	94.4444444444444	95.3846153846154	88.6363636363636	96.1538461538462	89.5833333333333	86.046511627907	100	85	97.1830985915493	82.8571428571429	90.9090909090909	90	93.75	100	94.4444444444444	93.1034482758621	89.1891891891892	100	92.5925925925926
33553	7.14285714285714	34.8837209302326	14.4736842105263	11.1111111111111	52.6315789473684	76.4705882352941	16.9811320754717	71.1538461538462	15.625	96.875	80.5555555555556	94.1176470588235	96.6666666666667	94.7368421052632	97.6744186046512	94.8275862068966	94.4444444444444	97.0149253731343	100	92.6829268292683	93.5483870967742	86.2068965517241	97.1428571428571	94.4444444444444	93.75	89.4736842105263	97.1428571428571	94.4444444444444	95.9183673469388	96	94.7368421052632	91.8367346938775	87.1794871794872	98.1481481481482	92.1875	93.2203389830509	94.5945945945946	88.7096774193548	79.0322580645161	86.8421052631579	90.1960784313726	93.1034482758621	93.2203389830509	86.9565217391304	97.8260869565217	87.8787878787879	92.5	100	96.875
49828	14	13.6363636363636	7.14285714285714	36.8421052631579	76.7441860465116	60	32.6530612244898	58.0645161290323	14.5454545454545	100	93.75	100	96.875	93.8775510204082	95.6521739130435	98.780487804878	95.8333333333333	96	100	95.7746478873239	100	100	92.3076923076923	95.5555555555556	92.0634920634921	100	97.0588235294118	96.6666666666667	100	97.7777777777778	98.2142857142857	98.9130434782609	100	100	92.8571428571429	96.0526315789474	94.8275862068966	94.5945945945946	85.7142857142857	89.041095890411	93.6936936936937	94.8717948717949	93.8271604938272	100	97.8260869565217	92.6470588235294	98.5507246376812	100	100
44162	8.63309352517986	16.796875	9.44055944055944	31.25	47.6454293628809	65.7342657342657	28.3505154639175	71.356783919598	20.7272727272727	99.2395437262357	97.1264367816092	98.2456140350877	96.3855421686747	100	93.9814814814815	97.3684210526316	98.1818181818182	96.078431372549	98.8505747126437	98.5576923076923	96.3963963963964	95.4545454545455	96.2790697674419	98.1481481481482	96.3414634146341	98.1651376146789	95	95.7983193277311	96.4705882352941	96.7914438502674	98.974358974359	97.1544715447154	100	98.1818181818182	95.2941176470588	97.2826086956522	98.469387755102	96.7105263157895	96.3636363636364	96.1538461538462	97.2602739726027	98.1818181818182	96.2809917355372	99.1596638655462	98.3471074380165	98.6238532110092	99.0697674418605	97.986577181208	99.2063492063492
64577	9.75609756097561	33.8235294117647	12.2448979591837	29.4117647058824	53.1645569620253	52.6315789473684	25	53.7037037037037	23.6111111111111	100	97.1428571428571	100	83.7837837837838	90.9090909090909	87.719298245614	98.6842105263158	100	98.8372093023256	98.1818181818182	100	97.3684210526316	96.6101694915254	84.375	100	96.1538461538462	93.5483870967742	89.1566265060241	94.5205479452055	100	96.0526315789474	98.2142857142857	97.5308641975309	96.1538461538462	94	97.8947368421053	95.2380952380952	98.8636363636364	96.1038961038961	89.2307692307692	89.7058823529412	96.3636363636364	96.4285714285714	96.7213114754098	92.6829268292683	95.6521739130435	98.2456140350877	100	100	100
25600	7.14285714285714	10.7142857142857	30.3030303030303	25.5813953488372	51.8072289156626	54.2857142857143	2.66666666666667	69.3548387096774	16.6666666666667	90.625	88.0597014925373	93.75	93.75	96.4285714285714	95	95.3125	98.4615384615385	96.2962962962963	95.1219512195122	97.9166666666667	97.5903614457831	91.4893617021277	95.2380952380952	96.6101694915254	97.6470588235294	96.3855421686747	87.719298245614	89.0625	91.2280701754386	90	95.3488372093023	93.5064935064935	100	93.1818181818182	100	95.8333333333333	91.6666666666667	96	88.135593220339	95.5555555555556	98.1481481481482	91.4893617021277	94.5945945945946	97.2222222222222	96.7213114754098	97.4683544303797	88.3333333333333	97.1428571428571	100
9803	20.5882352941176	30.4347826086957	38.2352941176471	13.6363636363636	70.9677419354839	34.2105263157895	15.2173913043478	69.2307692307692	9.58904109589041	87.5	95.3125	100	96.6101694915254	95.9183673469388	95.6521739130435	100	94.1176470588235	92.7272727272727	97.6190476190476	88.8888888888889	95.4545454545455	100	82.7586206896552	97.0588235294118	97.9591836734694	100	100	95.6521739130435	97.0588235294118	100	97.4358974358974	98.4126984126984	94.5945945945946	86.6666666666667	96.0526315789474	100	100	92.8571428571429	86	93.9393939393939	96.5909090909091	98.0769230769231	96.969696969697	89.1891891891892	100	92.5	94.2307692307692	100	94.6428571428571
18025	2.04081632653061	20	6.57894736842105	78.2608695652174	41.7721518987342	76.3636363636364	17.6470588235294	93.6170212765958	12.8205128205128	91.5254237288136	100	96.7213114754098	100	79.1666666666667	83.3333333333333	96	97.8723404255319	98.0392156862745	95.6521739130435	98	97.6744186046512	93.1818181818182	84.7826086956522	90.5660377358491	100	88.6363636363636	95.0819672131148	83.3333333333333	97.8723404255319	86.4406779661017	92.3076923076923	93.3333333333333	88.8888888888889	100	95.5223880597015	90.3225806451613	80.327868852459	98	69.3877551020408	73.6842105263158	97.9591836734694	97.5	96.2962962962963	85	86.2068965517241	86.3636363636364	86.4406779661017	100	100
22812	14.2857142857143	4.54545454545455	13.7931034482759	33.3333333333333	44.8275862068966	34.2105263157895	17.2413793103448	53.3333333333333	23.3333333333333	100	89.2857142857143	95.2380952380952	100	54.1666666666667	100	100	100	100	100	56	96.875	100	90.4761904761905	94.7368421052632	100	95.8333333333333	100	100	89.4736842105263	95.6521739130435	100	100	100	92.8571428571429	96.6666666666667	100	100	100	88.8888888888889	94.4444444444444	92	92.8571428571429	94.4444444444444	100	90	82.6086956521739	96.969696969697	100	96.6666666666667
66615	11.1111111111111	22.2222222222222	7.69230769230769	61.5384615384615	50	40	11.1111111111111	87.5	28.5714285714286	75	100	100	100	100	100	83.3333333333333	100	93.75	100	66.6666666666667	100	100	100	85.7142857142857	100	100	100	91.6666666666667	100	100	100	100	100	100	100	100	100	100	75	90	60	66.6666666666667	100	100	100	100	100	100	100
6611	26.0869565217391	30.4347826086957	5.40540540540541	34.1463414634146	50	40	21.875	86.3636363636364	18.9189189189189	78.3783783783784	97.0588235294118	96.2962962962963	91.4285714285714	100	93.3333333333333	50.9803921568627	92.3076923076923	76.271186440678	96.875	97.3684210526316	94.5945945945946	94.1176470588235	90	88.4615384615385	90.6976744186046	89.4736842105263	87.8048780487805	84.8484848484848	85.3658536585366	83.3333333333333	93.3333333333333	94.8717948717949	81.0810810810811	88.2352941176471	90.4761904761905	88.0952380952381	96.078431372549	93.9393939393939	32.258064516129	100	62.5	85.1851851851852	86.2068965517241	100	94.5945945945946	90.2439024390244	96.1538461538462	100	90
24538	5	37.5	5.88235294117647	14.2857142857143	46.875	80.9523809523809	44.4444444444444	90.4761904761905	10.5263157894737	97.3684210526316	96.7741935483871	92.5925925925926	95.2380952380952	100	100	73.9130434782609	90.3225806451613	70.9677419354839	100	94.8717948717949	96	100	95	100	84.2105263157895	82.3529411764706	92.3076923076923	92.3076923076923	61.5384615384615	87.0967741935484	90	94.1176470588235	89.4736842105263	95.8333333333333	97.7777777777778	92.3076923076923	85.2941176470588	97.0588235294118	70.3703703703704	96.551724137931	93.75	81.8181818181818	94.7368421052632	92.8571428571429	95.6521739130435	88.2352941176471	96.6666666666667	91.304347826087	100
57232	23.5294117647059	7.93650793650794	15.3846153846154	27.027027027027	70.7317073170732	31.25	12.9032258064516	77.4193548387097	27.027027027027	91.6666666666667	93.9393939393939	93.6170212765958	93.3333333333333	93.75	92.5	94.2307692307692	86.4406779661017	85.4838709677419	100	96.1538461538462	97.5609756097561	100	100	87.5	100	95.7446808510638	91.6666666666667	92.8571428571429	90.2439024390244	85	95.3488372093023	90.625	84.375	85.7142857142857	95.1219512195122	85.2941176470588	93.9393939393939	95.3488372093023	44.4444444444444	84.4444444444444	95.3125	77.7777777777778	94.5945945945946	100	90.625	86.6666666666667	66.6666666666667	88.3720930232558	63.6363636363636
18301	22.5352112676056	7.40740740740741	6	15	42.6086956521739	29.7872340425532	34.8484848484849	98.3870967741936	20.8791208791209	82.6086956521739	88.3333333333333	91.0714285714286	94.5454545454545	95.3125	92.4242424242424	88.4615384615385	96.2264150943396	91.8604651162791	92.3076923076923	95.7894736842105	100	87.1794871794872	93.6170212765958	75	90.4761904761905	92.3076923076923	93.5483870967742	80.3921568627451	92.2077922077922	86.1538461538462	93.8461538461538	90.4761904761905	77.2727272727273	96.6666666666667	84.9315068493151	79.0697674418605	83.3333333333333	86	78.5714285714286	92.3076923076923	91.7808219178082	67.2413793103448	88.0952380952381	89.6551724137931	73.3333333333333	78.9473684210526	62.5	82.9268292682927	96.6666666666667
70427	10	11.0294117647059	14.1509433962264	22.6993865030675	58.2375478927203	24.5508982035928	55.3846153846154	83.969465648855	22.0588235294118	95.3947368421053	97.2222222222222	93.4959349593496	95.4198473282443	92.5	93.4306569343066	94.1558441558442	92.3076923076923	94.140625	88.2022471910112	89.8989898989899	97.2027972027972	96.8421052631579	88.7218045112782	92.0454545454545	94.8051948051948	94.5054945054945	91.8918918918919	92.7536231884058	92.3076923076923	94.1489361702128	88.75	94.8453608247423	92.3076923076923	91.4529914529915	96.5909090909091	83.4645669291339	96.2616822429907	95.4545454545455	24.0384615384615	91.3385826771653	92.5925925925926	90.9090909090909	93.5185185185185	93.75	93.75	93.859649122807	90.5063291139241	89.6907216494845	94.0860215053764
62376	7.69230769230769	12.1951219512195	18	44.1860465116279	37.5	33.3333333333333	43.4782608695652	83.7837837837838	44.4444444444444	100	96.875	96.3636363636364	87.5	96.4285714285714	93.75	100	96.2962962962963	92.8571428571429	98.1481481481482	95.2380952380952	95.6521739130435	100	87.5	95.2380952380952	83.3333333333333	100	95	100	97.8260869565217	97.8723404255319	83.3333333333333	88.8888888888889	95.7446808510638	100	90.1408450704225	91.6666666666667	100	88.6363636363636	44.4444444444444	94.4444444444444	95.5882352941177	100	95.2380952380952	96.6666666666667	94.1176470588235	97.1830985915493	92.7272727272727	100	96.9230769230769
28700	2.38095238095238	13.1578947368421	7.79220779220779	41.025641025641	41.1764705882353	14.5833333333333	22.8571428571429	80.6451612903226	16.6666666666667	100	71.4285714285714	89.4736842105263	70.9677419354839	91.1764705882353	100	86.7924528301887	96.3636363636364	82.8571428571429	97.5609756097561	94.7368421052632	71.4285714285714	100	89.6551724137931	82.0512820512821	93.9393939393939	100	82.0512820512821	80.6451612903226	85.7142857142857	100	95.8333333333333	91.1764705882353	90.4761904761905	93.9393939393939	84.8484848484848	73.3333333333333	75.609756097561	100	46.4285714285714	96.2962962962963	97.2222222222222	96.4285714285714	96.7741935483871	94.7368421052632	94.5945945945946	85.1851851851852	94.4444444444444	100	95.8333333333333
62879	10.5263157894737	6.97674418604651	21.4285714285714	35	32.3076923076923	20.9302325581395	24.5283018867925	77.7777777777778	42.8571428571429	96.4285714285714	82.6086956521739	84.8484848484848	100	70.5882352941177	100	90.4761904761905	85.4166666666667	92.1052631578947	85.9649122807018	85.4545454545455	90.4761904761905	100	92.3076923076923	75.7575757575758	90.3225806451613	86.4864864864865	87.5	65.3846153846154	95	95.5555555555556	97.5	95.5882352941177	90.9090909090909	91.8367346938775	78.0487804878049	92.1052631578947	86.5384615384615	93.3333333333333	65.9090909090909	92.3076923076923	74.0740740740741	93.5483870967742	90	59.4594594594595	86.1111111111111	90.9090909090909	78.7878787878788	91.304347826087	97.9166666666667
87922	16.6666666666667	20	2.17391304347826	41.9354838709677	25.7575757575758	4.25531914893617	35	50	16	66.6666666666667	93.1034482758621	100	90	93.1034482758621	93.3333333333333	95.4545454545455	93.5483870967742	70.7317073170732	89.4736842105263	68.75	67.6470588235294	96.875	64.2857142857143	88.4615384615385	96.2962962962963	86.1111111111111	79.1666666666667	89.6551724137931	91.6666666666667	90	83.3333333333333	100	89.4736842105263	100	91.304347826087	74.1935483870968	93.9393939393939	88.8888888888889	54.8387096774194	92.3076923076923	79.5918367346939	73.6842105263158	93.5483870967742	72.7272727272727	88.8888888888889	92.3076923076923	85.7142857142857	89.1891891891892	93.75
69389	2.85714285714286	33.3333333333333	13.0434782608696	42.5	36.2068965517241	12.8205128205128	33.3333333333333	32.5	10.2564102564103	95.8333333333333	78.125	96.969696969697	87.5	100	91.6666666666667	95	88.0952380952381	83.8709677419355	100	96.7741935483871	84.375	100	66.6666666666667	84	84.6153846153846	96.1538461538462	87.5	100	94.1176470588235	90.9090909090909	78.9473684210526	83.3333333333333	100	89.2857142857143	91.304347826087	90	90.2439024390244	84.6153846153846	66.6666666666667	85	93.3333333333333	92.8571428571429	85.7142857142857	90.9090909090909	85	84.375	73.0769230769231	100	96.6666666666667
14062	16.2162162162162	31.5789473684211	7.5	33.3333333333333	28.5714285714286	36.3636363636364	53.125	44.8275862068966	19.4444444444444	96.2962962962963	100	100	100	100	90.9090909090909	100	97.5609756097561	100	91.6666666666667	88.8888888888889	86.3636363636364	84.2105263157895	70.5882352941177	85.7142857142857	93.75	88.4615384615385	97.1428571428571	100	100	100	96.2962962962963	92.5	95.2380952380952	90.4761904761905	95.4545454545455	92.3076923076923	76.4705882352941	91.8367346938775	66.6666666666667	95	87.8048780487805	84.2105263157895	92.8571428571429	80	95.4545454545455	83.3333333333333	71.4285714285714	94.7368421052632	94.1176470588235
5742	7.40740740740741	18.5185185185185	0	10	58.695652173913	16.6666666666667	20.9302325581395	78.9473684210526	29.7297297297297	82.1428571428571	88.8888888888889	75	83.3333333333333	90.4761904761905	70.2702702702703	80.7692307692308	85.2941176470588	91.304347826087	78.125	85.7142857142857	80.7692307692308	80	67.741935483871	85.7142857142857	90.4761904761905	80.7692307692308	86.2068965517241	86.4864864864865	86.6666666666667	87.0967741935484	96	87.8048780487805	93.0232558139535	85.7142857142857	67.5	80.7692307692308	81.8181818181818	73.3333333333333	64.2857142857143	76.9230769230769	79.2452830188679	77.2727272727273	72	64	76.4705882352941	74.468085106383	90.9090909090909	86.9565217391304	80
30574	16.6666666666667	21.7391304347826	3.03030303030303	12.5	35.2941176470588	9.75609756097561	48.6486486486486	69.5652173913043	28	100	80	88.8888888888889	93.75	100	89.6551724137931	87.8787878787879	90.625	88.8888888888889	90	81.4814814814815	95.8333333333333	78.2608695652174	87.5	95.6521739130435	96	90.4761904761905	66.6666666666667	93.3333333333333	83.3333333333333	86.6666666666667	94.4444444444444	96.551724137931	88	89.2857142857143	80.9523809523809	88.4615384615385	73.0769230769231	83.3333333333333	91.304347826087	80	87.8048780487805	85.1851851851852	79.1666666666667	80.7692307692308	78.2608695652174	91.4893617021277	80.7692307692308	88.8888888888889	91.304347826087
88982	6.50406504065041	14.7368421052632	7.19424460431655	27.5862068965517	43.6241610738255	20.1834862385321	31.3131313131313	47.2727272727273	32	96.9072164948454	76.5217391304348	100	91.1764705882353	94.5054945054945	92.6605504587156	96.8253968253968	92.0353982300885	87.1287128712871	96.7741935483871	93.4959349593496	86.734693877551	88.8888888888889	91.1111111111111	92.6470588235294	83.7837837837838	85.1851851851852	86.25	81.7307692307692	80.5194805194805	95.1456310679612	93.5897435897436	80	89	91.0112359550562	94.1176470588235	91.6666666666667	87.3949579831933	87.8048780487805	72.1854304635762	90.7216494845361	69.3693693693694	91.4634146341463	82.4561403508772	85.7142857142857	87.3015873015873	82.6086956521739	81.7073170731707	88.8888888888889	83.8926174496644
66326	11.9205298013245	3.40909090909091	7.56302521008403	23.7037037037037	46.1988304093567	19.4915254237288	35.8695652173913	37.0689655172414	29.8850574712644	95.9183673469388	89.2857142857143	89.6103896103896	91.5789473684211	85.8974358974359	94.4444444444444	81.3333333333333	87.6288659793814	92.2077922077922	91.358024691358	84.9624060150376	83.75	82.0512820512821	85.1851851851852	90.2439024390244	80.4347826086957	97.1014492753623	86.6071428571429	88.4615384615385	82.6086956521739	89.0909090909091	98.4615384615385	90.7407407407407	80	90.625	90	85.9154929577465	89.5833333333333	78.8461538461538	85.3333333333333	92.0634920634921	84.9557522123894	84.0579710144928	89.7058823529412	83.0769230769231	75	78.6666666666667	73.6263736263736	84.8484848484848	86.0759493670886
43017	15.2542372881356	3.92156862745098	3.57142857142857	30.188679245283	49.3023255813954	11.4864864864865	36.7647058823529	46.09375	36.6412213740458	94.4444444444444	86.71875	92.96875	84.5360824742268	96.5116279069767	75	83.0357142857143	81.1827956989247	91.25	98.1651376146789	92.0863309352518	91.0714285714286	88.659793814433	92.3076923076923	98.6301369863014	77.6	83.1168831168831	82.0754716981132	96.2616822429907	87.8378378378378	94.392523364486	90.3508771929825	77.4390243902439	92	95.7446808510638	85.7142857142857	90	92.7272727272727	74	89.8148148148148	83.3333333333333	96.045197740113	90.3225806451613	91.2	82.6086956521739	83.9080459770115	82.1782178217822	93.0693069306931	96.4912280701754	96.2616822429907
88585	12.9411764705882	7.69230769230769	7.04225352112676	20	31.5789473684211	23.1707317073171	48.2758620689655	44.6808510638298	28.3950617283951	89.1304347826087	87.1428571428571	93.75	91.304347826087	86.3636363636364	85.7142857142857	93.0555555555556	81.9444444444444	90.7894736842105	93.8775510204082	92.8571428571429	84.4444444444444	85.1851851851852	73.7704918032787	89.1891891891892	72.2222222222222	84	87.9310344827586	88.8888888888889	90.5660377358491	88.7096774193548	85.7142857142857	85.1351351351351	79.0697674418605	77.7777777777778	86.5168539325843	86.9565217391304	93.3333333333333	77.2151898734177	73.8636363636364	64.5833333333333	87.8048780487805	81.1320754716981	90.625	89.1891891891892	85.4545454545455	76.7857142857143	76.3636363636364	91.304347826087	92.3913043478261
62716	28.5714285714286	10.8108108108108	7.31707317073171	25	24.4186046511628	14.2857142857143	12.2448979591837	66.6666666666667	20	65.2173913043478	88.8888888888889	88.5714285714286	85.7142857142857	87.5	90	97.0588235294118	87.8787878787879	81.25	84.3137254901961	88.8888888888889	88	71.4285714285714	90.4761904761905	66.6666666666667	73.469387755102	92.5925925925926	87.2727272727273	85.1851851851852	86.8421052631579	91.2280701754386	57.6923076923077	87.037037037037	91.6666666666667	70.2127659574468	80	84.8484848484848	86.2745098039216	68.8888888888889	46.3414634146341	74.468085106383	68.6274509803922	63.8888888888889	89.5833333333333	86.9565217391304	92.8571428571429	84.0909090909091	81.25	97.3684210526316	78.9473684210526
6957	0	26.0869565217391	29.4117647058824	15.625	51.2820512820513	20	11.7647058823529	53.3333333333333	15.7894736842105	96.6666666666667	90	87.5	92.5925925925926	89.6551724137931	95.8333333333333	93.1818181818182	80.5555555555556	90.1639344262295	95.3488372093023	88.5714285714286	96.551724137931	82.7586206896552	93.5483870967742	80.6451612903226	89.6551724137931	76.9230769230769	81.3953488372093	77.7777777777778	84.375	84.6153846153846	78.2608695652174	97.5609756097561	86.2068965517241	81.8181818181818	90	89.1891891891892	100	89.2857142857143	34.0909090909091	92.3076923076923	77.5	78.125	85.2941176470588	78.9473684210526	86.3636363636364	94.4444444444444	77.7777777777778	89.7959183673469	94.7368421052632
16198	22.9508196721311	10	14	27.2727272727273	37.5	8.33333333333333	14.2857142857143	45.6521739130435	2.7027027027027	96.969696969697	93.9393939393939	95.4545454545455	77.5	100	94.4444444444444	76.4705882352941	95.1219512195122	95.3488372093023	82.1428571428571	87.8048780487805	69.6969696969697	69.6969696969697	84.8484848484848	92.5925925925926	88.5714285714286	82.0512820512821	91.8918918918919	80	96.2962962962963	83.3333333333333	80.6451612903226	85.2941176470588	97.2972972972973	97.4358974358974	84.9056603773585	85.3658536585366	90.9090909090909	95	50	82.0512820512821	92.8571428571429	97.0588235294118	94.8717948717949	83.3333333333333	76.4705882352941	90.6976744186046	94.7368421052632	93.5483870967742	97.1428571428571
33834	21.6216216216216	15	10.2564102564103	26.3157894736842	58.0645161290323	14.5833333333333	11.5384615384615	74.4186046511628	11.4285714285714	88.8888888888889	84	97.5609756097561	96.969696969697	96.969696969697	94.8717948717949	90.9090909090909	100	98.0392156862745	81.25	94.5945945945946	87.0967741935484	91.6666666666667	88.5714285714286	89.6551724137931	86.6666666666667	93.5483870967742	90.9090909090909	94.2857142857143	92.3076923076923	68.9655172413793	61.7647058823529	95.1612903225806	88.8888888888889	81.6326530612245	95.3488372093023	78.2608695652174	94.7368421052632	91.6666666666667	65.5172413793103	84.6153846153846	71.1538461538462	80	81.5789473684211	69.5652173913043	84.8484848484848	80	86.1111111111111	89.4736842105263	94.5205479452055
85309	11.7647058823529	14.2857142857143	8.33333333333333	28.5714285714286	46.1538461538462	12	37.5	100	9.52380952380952	100	84.6153846153846	95.4545454545455	100	93.3333333333333	84.2105263157895	87.0967741935484	97.3684210526316	74.2857142857143	85.7142857142857	100	88.2352941176471	72.7272727272727	81.8181818181818	76.4705882352941	73.6842105263158	50	91.6666666666667	78.9473684210526	100	80	72.7272727272727	88.8888888888889	92.3076923076923	93.9393939393939	90.9090909090909	80	78.5714285714286	95	60	76.4705882352941	100	84.6153846153846	100	81.8181818181818	87.5	80	90.4761904761905	100	100
24947	9.09090909090909	9.52380952380952	6.66666666666667	32.5	29.0322580645161	0	27.027027027027	93.3333333333333	9.75609756097561	91.8918918918919	100	90.3225806451613	88.2352941176471	81.25	87.8048780487805	84.2105263157895	91.8032786885246	83.3333333333333	87.5	90.4761904761905	61.7647058823529	65.3846153846154	77.7777777777778	86.6666666666667	76	77.7777777777778	86.046511627907	94.2857142857143	92.8571428571429	89.4736842105263	70.5882352941177	84.4827586206897	95.3488372093023	79.4871794871795	92.8571428571429	68.5185185185185	90.1960784313726	81.25	91.1111111111111	84	95.1219512195122	83.3333333333333	92.5	76.1904761904762	87.0967741935484	93.0232558139535	88.4615384615385	100	86.6666666666667
29824	15.3846153846154	20.8333333333333	1.85185185185185	30	38.2352941176471	18.4210526315789	17.8571428571429	84	10.7142857142857	89.4736842105263	84.6153846153846	74.1935483870968	79.1666666666667	100	88.4615384615385	66.6666666666667	79.4871794871795	69.0476190476191	96.7741935483871	96.6666666666667	57.1428571428571	84.2105263157895	86.6666666666667	92	96.551724137931	85.7142857142857	92.3076923076923	84.6153846153846	73.6842105263158	84.6153846153846	92.3076923076923	87.1794871794872	83.8709677419355	84.2105263157895	87.5	77.4193548387097	71.875	92.5925925925926	100	78.2608695652174	87.5	70	88	58.8235294117647	85.7142857142857	83.3333333333333	73.0769230769231	90	94.4444444444444
87399	60.8695652173913	12.5	9.09090909090909	66.6666666666667	71.875	40	38.0952380952381	72.7272727272727	22.7272727272727	100	88.2352941176471	100	94.1176470588235	100	75	90	25	95.2380952380952	61.9047619047619	52.3809523809524	56.25	100	88.8888888888889	91.6666666666667	100	50	100	75	92.3076923076923	90.9090909090909	94.7368421052632	90	100	94.7368421052632	81.25	94.1176470588235	100	83.3333333333333	75	100	100	100	100	100	93.75	94.4444444444444	71.4285714285714	71.4285714285714	100
96456	26.6666666666667	11.5384615384615	42.5	20	37.5	0	76.3157894736842	95	8.33333333333333	100	82.3529411764706	66.6666666666667	78.125	94.4444444444444	92.3076923076923	92	88.8888888888889	100	66.6666666666667	100	100	100	100	83.3333333333333	77.7777777777778	84.2105263157895	92.3076923076923	72.2222222222222	100	93.3333333333333	100	100	70.5882352941177	76.9230769230769	80	70.5882352941177	96	38.8888888888889	82.3529411764706	100	92.8571428571429	91.304347826087	100	85.7142857142857	75.8620689655172	100	95.6521739130435	100	95.6521739130435
52151	25	20	0	57.1428571428571	80	0	14.2857142857143	100	0	92.3076923076923	100	77.7777777777778	85.7142857142857	100	100	87.5	70	87.5	83.3333333333333	92.3076923076923	100	100	100	100	90.9090909090909	72.7272727272727	90.9090909090909	100	100	100	91.6666666666667	88.8888888888889	100	100	62.5	87.5	66.6666666666667	100	100	100	100	100	90	100	88.8888888888889	100	100	100	100
77289	18.75	0	15.3846153846154	30	88.2352941176471	25	41.1764705882353	100	20	100	88.2352941176471	87.5	100	95.4545454545455	100	94.1176470588235	79.1666666666667	90	100	100	85.7142857142857	100	100	100	100	78.5714285714286	88.8888888888889	100	94.4444444444444	91.304347826087	100	93.3333333333333	80	100	96.551724137931	94.1176470588235	96.2962962962963	88.8888888888889	75	100	89.4736842105263	92.8571428571429	100	100	100	100	100	100	89.4736842105263
25517	37.6623376623377	27.1739130434783	16.304347826087	27.1028037383178	64.8275862068966	10.7344632768362	21.551724137931	71.304347826087	16.5605095541401	99.1869918699187	97.4789915966387	97.2222222222222	91.1392405063291	91.5384615384615	95.8333333333333	87.1559633027523	85.6382978723404	95.625	97.1153846153846	79.646017699115	95.0413223140496	92.6470588235294	92.8571428571429	98.8505747126437	92.4812030075188	90.9090909090909	97.4683544303797	94	93.9393939393939	97.0149253731343	92.9292929292929	90.0497512437811	90.7692307692308	99.3243243243243	91.3978494623656	94.2857142857143	88.4057971014493	96.6666666666667	70.1986754966887	97.0588235294118	96.551724137931	80.8219178082192	89.2857142857143	90.4761904761905	96.8503937007874	99.1869918699187	95.1807228915663	100	95.6521739130435
30624	8.33333333333333	17.8571428571429	6.66666666666667	33.3333333333333	35.5555555555556	6.06060606060606	13.1578947368421	55.1724137931034	23.8095238095238	78.2608695652174	84.6153846153846	96.875	90.9090909090909	93.3333333333333	94.4444444444444	96	89.2857142857143	97.9166666666667	92.5925925925926	90.9090909090909	76.9230769230769	59.375	95.2380952380952	88	93.9393939393939	82.8571428571429	80.7692307692308	83.3333333333333	83.3333333333333	96.7741935483871	100	88.6363636363636	81.8181818181818	92.3076923076923	93.0232558139535	92.3076923076923	81.4814814814815	75	90.9090909090909	88.8888888888889	96.969696969697	96	90.3225806451613	75	92.8571428571429	100	93.75	80.6451612903226	100
23107	8.13953488372093	32.7272727272727	1.5625	22.8571428571429	40	11.2359550561798	16.9811320754717	80.9523809523809	59.7014925373134	96.6666666666667	95.3125	94.5652173913043	89.4736842105263	89.1891891891892	94.2857142857143	98.4375	82.258064516129	92.4050632911392	86.5671641791045	82.6086956521739	75.6756756756757	87.5	100	77.4193548387097	93.3333333333333	91.8032786885246	95.4545454545455	94	59.4594594594595	91.6666666666667	87.6923076923077	97.5308641975309	90.9090909090909	83.5616438356164	84.0579710144928	94.8275862068966	80.8988764044944	91.3793103448276	96.2962962962963	88.135593220339	97.1428571428571	89.1304347826087	96.8253968253968	68.5714285714286	100	92.3076923076923	91.0714285714286	90.3225806451613	98.8372093023256
36532	33.3333333333333	12.5	19.2307692307692	28.5714285714286	54.2857142857143	5.26315789473684	19.047619047619	57.1428571428571	28.5714285714286	94.1176470588235	100	96.4285714285714	84.6153846153846	89.6551724137931	100	100	100	87.8787878787879	100	100	94.1176470588235	100	85	86.2068965517241	100	85.7142857142857	96	100	90.3225806451613	100	96.551724137931	97.5	97.4358974358974	54.5454545454545	100	93.1034482758621	95.2380952380952	96.2962962962963	100	84.8484848484848	97.3684210526316	88.2352941176471	92.5925925925926	90	100	100	85.7142857142857	100	84.6153846153846
91438	14.2857142857143	0	11.7647058823529	27.7777777777778	38.0952380952381	2.63157894736842	7.69230769230769	75.609756097561	21.875	100	100	90.3225806451613	83.3333333333333	100	100	86.9565217391304	82.5	87.5	88.2352941176471	84	83.3333333333333	100	100	62.962962962963	80.9523809523809	82.3529411764706	87.8048780487805	91.1764705882353	96	90.9090909090909	84.6153846153846	95.9183673469388	76.9230769230769	87.5	93.5483870967742	85	94.1176470588235	93.1034482758621	85.2941176470588	87.5	100	100	89.4736842105263	83.8709677419355	100	97.4358974358974	93.1034482758621	100	95.4545454545455
47926	18.75	0	14.2857142857143	41.1764705882353	58.3333333333333	23.0769230769231	23.0769230769231	40	25	92.3076923076923	90	89.2857142857143	96.6666666666667	100	93.75	72.7272727272727	68.75	86.4864864864865	96	78.9473684210526	91.6666666666667	100	80	85.7142857142857	76.9230769230769	90.2439024390244	88.2352941176471	90.9090909090909	100	92.8571428571429	88.4615384615385	97.1428571428571	88.8888888888889	83.3333333333333	96.6666666666667	94.2857142857143	80	78.9473684210526	94.4444444444444	76.1904761904762	92.8571428571429	94.7368421052632	85.7142857142857	80	92	86.2068965517241	90	100	85
24265	26.9230769230769	21.4285714285714	22.2222222222222	25.4901960784314	60.4166666666667	14.2857142857143	20.3125	52.6315789473684	13.1578947368421	98.1132075471698	93.1034482758621	82	100	93.9393939393939	89.5833333333333	93.75	96.7213114754098	92.1052631578947	88.8888888888889	79.6296296296296	97.4358974358974	76	88	95.4545454545455	90.4761904761905	88.8888888888889	92.4528301886792	100	97.6190476190476	97.6190476190476	96.551724137931	91.8918918918919	79.4871794871795	85.2941176470588	90.7692307692308	78.125	89.1304347826087	97.2222222222222	83.3333333333333	96.2962962962963	90.9090909090909	87.8787878787879	80.4347826086957	100	95	89.1891891891892	95	100	97.7272727272727
61326	7.84313725490196	28.2051282051282	21.4285714285714	28.2258064516129	43.1654676258993	33.1460674157303	6.25	31.5315315315315	16.9811320754717	88.3333333333333	84.7457627118644	92.3076923076923	92.156862745098	92	92.7272727272727	95.6521739130435	85.5263157894737	94.8275862068966	88.7096774193548	96.4285714285714	84.6153846153846	85	91.5254237288136	87.0588235294118	92.3076923076923	89.7959183673469	91.7808219178082	98.2758620689655	92.4528301886792	90	91.044776119403	86.6666666666667	81.6326530612245	91.8367346938775	91.5966386554622	86.4864864864865	82.5581395348837	86.9565217391304	87.6712328767123	97.2602739726027	94.8453608247423	98	83.5443037974684	87.8787878787879	91.1111111111111	88.8888888888889	87.8048780487805	93.1818181818182	93.5897435897436
16940	19.7368421052632	35.7142857142857	25	33.3333333333333	40.2439024390244	6.89655172413793	16.0714285714286	32.6923076923077	22.2222222222222	97.6744186046512	92.156862745098	82.3529411764706	85.7142857142857	88.6363636363636	90.2439024390244	93.3333333333333	90.9090909090909	87.037037037037	92.4528301886792	91.3793103448276	82.3529411764706	78.125	83.9285714285714	84	89.4736842105263	93.1818181818182	82.6086956521739	93.8775510204082	93.1034482758621	80.5555555555556	88.8888888888889	94.5454545454545	71.7391304347826	92.5	95.9183673469388	87.2340425531915	81.3953488372093	89.7435897435897	83.3333333333333	90.6976744186046	98.2142857142857	89.1891891891892	77.2727272727273	97.5609756097561	87.8048780487805	89.0909090909091	95.3488372093023	100	93.3333333333333
22824	10.2941176470588	13.953488372093	4.47761194029851	16.3934426229508	40	10.9375	17.5	64.8648648648649	11.4754098360656	95.8333333333333	89.4736842105263	88.8888888888889	88.2352941176471	100	87.1794871794872	92.7536231884058	92.7272727272727	89.4736842105263	89.1891891891892	97.8260869565217	97.8723404255319	80.8510638297872	83.6734693877551	93.9393939393939	73.5294117647059	82.8125	87.3015873015873	78	90.7407407407407	86	86.2068965517241	82.8571428571429	90	80.7692307692308	91.6666666666667	88.8888888888889	88.4057971014493	90.6976744186046	88.4615384615385	91.3793103448276	79.4871794871795	95.7446808510638	85.4166666666667	60	93.3333333333333	79.1666666666667	80.4347826086957	97.3684210526316	98.6486486486486
21127	20	19.5652173913043	1.58730158730159	34.4262295081967	42.6666666666667	24.6575342465753	13.4615384615385	78.6885245901639	20	97.4358974358974	82.7586206896552	87.5	86	96.1538461538462	88	88.6792452830189	96.6101694915254	79.6610169491525	88.8888888888889	94	93.8775510204082	89.4736842105263	84.0909090909091	86.1111111111111	94.3396226415094	81.9672131147541	90.3846153846154	97.5	95.4545454545455	93.8775510204082	84.9056603773585	87.037037037037	98.2758620689655	94.1176470588235	92.9824561403509	80.327868852459	87.1428571428571	88.4615384615385	77.0491803278689	96.4285714285714	97.5308641975309	93.4782608695652	88.4615384615385	85.7142857142857	92.5	88.6363636363636	95.7446808510638	97.4358974358974	97.7777777777778
68790	23.6842105263158	28.125	17.7215189873418	25.3968253968254	50.5882352941176	9.30232558139535	15.7894736842105	58.3333333333333	10	100	87.5	100	93.75	90.5660377358491	77.0833333333333	96.2264150943396	95.9183673469388	89.3617021276596	94.2857142857143	96.7741935483871	97.7272727272727	85.7142857142857	93.8775510204082	92.6829268292683	94.7368421052632	96.2264150943396	94.7368421052632	92.8571428571429	100	96.551724137931	80.8510638297872	90.7894736842105	90.7407407407407	94.5454545454545	90.1408450704225	91.0714285714286	90.9090909090909	100	88.6363636363636	84.6153846153846	87.012987012987	93.75	93.4782608695652	88.5714285714286	92.6829268292683	77.1428571428571	88.5714285714286	96.6666666666667	100
56887	13.0434782608696	16.0493827160494	13.0434782608696	22.5806451612903	68.2926829268293	8.47457627118644	27.710843373494	65.7894736842105	21.4285714285714	89.8305084745763	90	93.4782608695652	85.7142857142857	92.9824561403509	95.2941176470588	95.8333333333333	95.4545454545455	91.3793103448276	92.0634920634921	89.7727272727273	98.3870967741936	85.7142857142857	88.8888888888889	87.6923076923077	92.7536231884058	92.8571428571429	100	92.5373134328358	93.8775510204082	87.7551020408163	90	89.041095890411	91.1764705882353	88	84.6938775510204	93.0232558139535	86.9047619047619	90.2777777777778	91.4285714285714	89.1304347826087	96.3302752293578	97.7777777777778	82.7956989247312	90.4761904761905	93.75	90.7894736842105	93.8775510204082	93.2203389830509	97.3684210526316
3830	4.8780487804878	23.8095238095238	11.6666666666667	43.4210526315789	67.816091954023	16.3934426229508	14.1025641025641	56.0975609756098	29.0322580645161	88.1720430107527	88.3116883116883	95.945945945946	93.4782608695652	95.5223880597015	92.3076923076923	95.5555555555556	96.1538461538462	87.5	98.5294117647059	94.7368421052632	88.4615384615385	85.4545454545455	90.3225806451613	90.9090909090909	85.2272727272727	97.1014492753623	88	85.1351351351351	93.8775510204082	98.7951807228916	93.8461538461538	90.1098901098901	94.5945945945946	95.945945945946	86.1386138613861	90	91.1392405063291	91.044776119403	77.027027027027	87.0967741935484	91.0891089108911	96.4912280701754	88.7755102040816	89.4736842105263	96.6666666666667	96.2025316455696	96.3636363636364	100	95.0819672131148
55847	20.7547169811321	13.0434782608696	10.2189781021898	28.169014084507	66.9724770642202	38.5964912280702	36.7088607594937	36.8	25	89.9280575539568	97.4789915966387	92.5233644859813	85.7142857142857	91.8918918918919	94.6308724832215	95.7446808510638	96.551724137931	89.4736842105263	94.017094017094	96.2121212121212	95.0819672131148	95.3846153846154	91.044776119403	87.8378378378378	97	94.4444444444444	89.873417721519	86.9565217391304	83.0188679245283	97.2972972972973	95.7142857142857	84.4444444444444	93.6936936936937	95	92.8571428571429	96.1538461538462	96.8085106382979	92.4528301886792	90.2777777777778	96.6666666666667	91.0714285714286	93.8271604938272	91.2	91.1764705882353	94.4444444444444	96.7741935483871	97.5	97.4358974358974	95
11689	8	27.2727272727273	7.69230769230769	18.9189189189189	64.8648648648649	31.5789473684211	20.6896551724138	57.8947368421053	13.7931034482759	96	80.5555555555556	97.5	95.6521739130435	90.4761904761905	90.9090909090909	97.3684210526316	97.3684210526316	95.2380952380952	100	100	94.4444444444444	100	100	92.5925925925926	82.5	90.625	100	96.875	96	88.5714285714286	100	89.1304347826087	95.8333333333333	96.4285714285714	95	97.8260869565217	94.1176470588235	100	82.8571428571429	80	96.2962962962963	100	97.5	88	96.551724137931	94.1176470588235	90.3225806451613	100	100
35673	5.26315789473684	16.9811320754717	9.33333333333333	33.3333333333333	67.1641791044776	27.2727272727273	12.280701754386	60	17.9487179487179	100	93.0232558139535	98.2142857142857	91.1111111111111	91.2280701754386	95.3488372093023	97.7777777777778	100	97.0149253731343	94.5945945945946	92.3076923076923	90.9090909090909	91.6666666666667	93.75	94.7368421052632	96.4285714285714	94.4444444444444	94.6428571428571	88.8888888888889	94.4444444444444	88	89.5833333333333	87.5	93.75	94.1176470588235	95.8333333333333	97.5609756097561	85.1063829787234	87.5	93.75	90.625	97.1830985915493	96.969696969697	91.8367346938775	90.9090909090909	88.4615384615385	93.3333333333333	88.8888888888889	98.2142857142857	95.0819672131148
47362	2.22222222222222	29.6296296296296	18.9189189189189	32	64.8148148148148	16.6666666666667	19.6078431372549	53.3333333333333	24	92.8571428571429	100	96.3636363636364	89.1304347826087	97.7272727272727	95.8333333333333	90.4761904761905	94	86.3636363636364	86.5384615384615	98.3333333333333	97.3684210526316	100	94.5945945945946	95.1219512195122	90.3225806451613	93.4426229508197	90.2439024390244	87.8048780487805	100	93.1818181818182	87.8048780487805	97.8723404255319	100	97.6190476190476	96.1538461538462	95.3846153846154	90.7692307692308	91.8918918918919	100	90.625	96.551724137931	93.3333333333333	87.7551020408163	84.6153846153846	94.7368421052632	96.2264150943396	90	96.4285714285714	97.8260869565217
12977	14.8936170212766	12.9032258064516	28.5714285714286	20.5882352941176	75.4385964912281	7.40740740740741	21.0526315789474	46.4285714285714	12.1951219512195	86.4406779661017	88.8888888888889	98.1481481481482	93.3333333333333	98.5507246376812	97.7777777777778	90	96.5116279069767	94.5205479452055	87.0967741935484	100	87.6923076923077	82.3529411764706	98.1818181818182	91.4893617021277	82.0512820512821	88	95.945945945946	92.7272727272727	86.6666666666667	88.8888888888889	93.8461538461538	94.2307692307692	94	85.1063829787234	84.4155844155844	94.2307692307692	86.8421052631579	96.551724137931	60.377358490566	87.5	93.75	83.7209302325581	84.2857142857143	83.0508474576271	86.046511627907	89.2857142857143	88.6792452830189	88.2352941176471	98.1818181818182
6970	14.2857142857143	21.4285714285714	15.7894736842105	31.9148936170213	67.4418604651163	7.69230769230769	37.5	60	10	97.5	91.6666666666667	80.4878048780488	81.25	100	95.2380952380952	71.4285714285714	95.6521739130435	76.5625	87.7551020408163	91.6666666666667	86.9565217391304	95.4545454545455	97.9166666666667	86.9565217391304	82.0512820512821	93.75	83.7837837837838	75.8620689655172	67.6470588235294	80.5555555555556	91.8918918918919	86.2745098039216	83.7837837837838	92.156862745098	88.4615384615385	84	92.1052631578947	85.1851851851852	85.3658536585366	95.5555555555556	90.8045977011494	86.7924528301887	97.6190476190476	100	91.6666666666667	95.9183673469388	88.8888888888889	98	95.8333333333333
56539	24.1379310344828	10.5882352941176	27.5	43.75	54.8780487804878	1.72413793103448	14.2857142857143	50.9803921568627	11.8421052631579	84.8484848484848	98.2456140350877	92.6829268292683	86.8421052631579	96.4912280701754	96	95.3125	90.7894736842105	76.5957446808511	100	94.5454545454545	95.8333333333333	97.5	93.8775510204082	97.6744186046512	100	100	100	79.4871794871795	87.5	98.4126984126984	91.8032786885246	73.2394366197183	94.4444444444444	87.7551020408163	91.4285714285714	89.4736842105263	95.3488372093023	83.9285714285714	93.8775510204082	89.7058823529412	93.3333333333333	87.2340425531915	95.8333333333333	97.1428571428571	89.7435897435897	98.5294117647059	92.9824561403509	100	96.2962962962963
9228	10.8910891089109	11.4754098360656	39.8148148148148	31.3513513513514	53.1645569620253	9.75609756097561	17.5141242937853	26.5151515151515	10.4895104895105	77.8688524590164	96.875	91.0714285714286	94.8529411764706	91.7910447761194	98.6577181208054	98.5074626865672	84.688995215311	92.4137931034483	92.7007299270073	90.5405405405405	94.9152542372881	95.7894736842105	89.6551724137931	97.8947368421053	81.3559322033898	95.5223880597015	87.5	86.734693877551	87.5	92.4657534246575	89.041095890411	90.9722222222222	87.3333333333333	88.0733944954128	81.3186813186813	97.2602739726027	86	87.962962962963	89.6	92.1052631578947	93.4426229508197	84.5070422535211	88.75	83.3333333333333	92.7536231884058	90.8450704225352	90.5660377358491	88.3116883116883	92.6229508196721
49129	13.8888888888889	26.6666666666667	28	34.4827586206897	47.2222222222222	8.33333333333333	19.1489361702128	36	10	96.7741935483871	100	94.5454545454545	93.3333333333333	94.4444444444444	100	78.2608695652174	87.2340425531915	83.3333333333333	77.0833333333333	82.6086956521739	96.1538461538462	96.875	92.156862745098	88.8888888888889	90.625	91.6666666666667	92.6829268292683	90	93.3333333333333	87.0967741935484	81.25	92.6829268292683	87.8787878787879	85.2941176470588	83.7837837837838	91.6666666666667	93.75	89.1891891891892	92.5925925925926	91.6666666666667	93.3333333333333	100	96.1538461538462	82.7586206896552	88.2352941176471	89.1891891891892	92	100	91.4285714285714
30547	12.6315789473684	7.31707317073171	1.96078431372549	12	45.9459459459459	3.84615384615385	15.9090909090909	45.4545454545455	11.9047619047619	89.6551724137931	86.8421052631579	87.1794871794872	89.6551724137931	96.6666666666667	93.3333333333333	91.0714285714286	91.4285714285714	92.5373134328358	93.9393939393939	88.0952380952381	100	95.2380952380952	95.6521739130435	97.2222222222222	89.7435897435897	85.7142857142857	98.0392156862745	88.2352941176471	97.1428571428571	80.9523809523809	92.8571428571429	95.945945945946	92.5925925925926	91.2280701754386	72.5806451612903	85	98.5294117647059	97.7272727272727	94.2857142857143	100	100	79.5454545454545	91.304347826087	94.2857142857143	100	94.4444444444444	94.7368421052632	97.6744186046512	97.6744186046512
29878	6.77966101694915	16.2790697674419	12.0689655172414	32	60.6060606060606	17.3913043478261	20	51.6129032258064	27.2727272727273	56.4102564102564	95.6521739130435	100	97.0588235294118	98.1481481481482	90.6976744186046	88.4615384615385	84.6153846153846	98.1818181818182	98.1132075471698	84	98.0769230769231	96.6666666666667	92.3076923076923	88.0952380952381	63.8888888888889	94.7368421052632	97.0588235294118	88.5714285714286	97.4358974358974	97.8723404255319	97.6190476190476	92.8571428571429	93.8775510204082	97.2222222222222	75.4098360655738	94.8275862068966	89.0909090909091	89.5833333333333	89.3617021276596	96.969696969697	98.6842105263158	83.6065573770492	97.5609756097561	89.4736842105263	97.4358974358974	97.7777777777778	98.0392156862745	100	95
49452	9.09090909090909	42.8571428571429	4.76190476190476	68.1818181818182	70.3703703703704	8.69565217391304	10.4166666666667	100	18.75	100	80	97.4358974358974	100	83.3333333333333	100	100	100	94.5945945945946	100	100	93.75	88.8888888888889	96.875	92.8571428571429	89.6551724137931	97.1428571428571	94.7368421052632	100	94.7368421052632	97.1428571428571	94.1176470588235	80	100	92.5925925925926	69.0476190476191	100	95.5555555555556	100	50	91.304347826087	98.0769230769231	95.4545454545455	78.9473684210526	92.8571428571429	86.3636363636364	91.6666666666667	97.5	100	100
2343	10	42.8571428571429	16.6666666666667	72.7272727272727	62.5	10.5263157894737	7.40740740740741	60	26.6666666666667	100	100	100	100	100	96.875	100	96.4285714285714	100	100	100	100	94.7368421052632	100	100	94.4444444444444	100	100	91.6666666666667	100	96.6666666666667	100	93.75	100	94.1176470588235	100	100	100	100	84.6153846153846	100	100	96.7741935483871	94.4444444444444	93.3333333333333	100	90	95.4545454545455	100	100
1494	16.2162162162162	47.6190476190476	10	66.6666666666667	71.830985915493	12.5	13.0434782608696	65	23.5294117647059	63.4146341463415	86.2745098039216	97.1428571428571	92.8571428571429	91.304347826087	95.5555555555556	98.3050847457627	98	96.551724137931	86.3636363636364	93.3333333333333	91.8918918918919	91.304347826087	76.4705882352941	88.5714285714286	79.1666666666667	93.1034482758621	95.0819672131148	84.6153846153846	73.5294117647059	98.6301369863014	100	88.135593220339	97.1428571428571	96.6666666666667	90.5660377358491	89.6551724137931	89.8305084745763	98.3606557377049	81.8181818181818	90	97.9166666666667	97.5	96.7741935483871	95.4545454545455	91.6666666666667	92.6829268292683	94.5945945945946	100	93.9393939393939
31073	18.3673469387755	5	8	26.9230769230769	89.3333333333333	20.6349206349206	41.6666666666667	81.8181818181818	48.8372093023256	97.3684210526316	94.3396226415094	97.9591836734694	93.3333333333333	97.6190476190476	77.5	91.6666666666667	90.9090909090909	85.4166666666667	100	97.5	95.6521739130435	96.2962962962963	93.8775510204082	78.5714285714286	75.6756756756757	88.4057971014493	98.3333333333333	100	86.2068965517241	89.6551724137931	74.3589743589744	82.1428571428571	100	96.551724137931	83.3333333333333	76.7441860465116	100	95.6521739130435	90.6976744186046	96.1538461538462	98.4126984126984	94.4444444444444	74.0740740740741	100	94.4444444444444	89.0909090909091	84.8484848484848	100	90.6976744186046
12245	7.14285714285714	15.3846153846154	26.6666666666667	79.1666666666667	68.5714285714286	16.6666666666667	23.0769230769231	70.8333333333333	4	88.8888888888889	64.1025641025641	97.4358974358974	78.5714285714286	86.8421052631579	72.2222222222222	90.4761904761905	95.1219512195122	91.1764705882353	92.3076923076923	100	100	75	89.2857142857143	100	100	93.9393939393939	80.4878048780488	94.2857142857143	96.6666666666667	85	76.4705882352941	96.078431372549	96	92.5925925925926	92.8571428571429	93.5483870967742	80.5555555555556	87.5	86.4864864864865	89.4736842105263	96.7741935483871	92.8571428571429	85	100	100	83.7209302325581	92.3076923076923	100	100
68332	12.5	9.52380952380952	4.54545454545455	73.5294117647059	60.8108108108108	35.2941176470588	7.31707317073171	46.6666666666667	30	100	73.1707317073171	100	94	90.6976744186046	97.0588235294118	87.6712328767123	95.6521739130435	93.9393939393939	98.0769230769231	95.8904109589041	100	100	92.3076923076923	97.8260869565217	93.3333333333333	98.3606557377049	88.2352941176471	100	94.2857142857143	90.6976744186046	97.4358974358974	96.6666666666667	97.6744186046512	93.75	87.037037037037	90.9090909090909	97.2222222222222	100	82.7586206896552	91.3793103448276	80.327868852459	100	84.375	95	100	94.8717948717949	89.5833333333333	81.25	89.4736842105263
32715	16.25	7.69230769230769	2.41935483870968	45.7831325301205	43.0555555555556	27.4509803921569	15.5844155844156	58.6666666666667	26.8518518518519	93.1372549019608	91.6666666666667	89.4308943089431	83.5820895522388	89.6551724137931	81.6901408450704	96.3414634146341	89.1666666666667	95.6896551724138	87.0588235294118	88	96.875	89.8305084745763	94.3089430894309	86.8852459016394	94.1176470588235	96.9072164948454	96.1538461538462	88.5057471264368	88.3333333333333	92.3076923076923	87.5	85.4166666666667	88.3720930232558	91.8918918918919	80.2631578947368	89.1566265060241	89.8989898989899	90	84	94.9367088607595	84.6153846153846	78.5714285714286	83.8709677419355	74.6031746031746	72	71.4285714285714	86.2068965517241	100	96.3636363636364
36310	14.6067415730337	20.7547169811321	13.3333333333333	47.887323943662	58.8785046728972	29.4117647058824	5.5045871559633	33.8235294117647	21.5384615384615	94.0476190476191	91.304347826087	98.2300884955752	82.4742268041237	95.8333333333333	83.495145631068	92.5675675675676	96.875	95.3488372093023	94.392523364486	91.0714285714286	91.9354838709677	89.3617021276596	87.0967741935484	89.8550724637681	88.4615384615385	87.9032258064516	94.6969696969697	90.4761904761905	88.7640449438202	94.1558441558442	86.9918699186992	92.5373134328358	92.7927927927928	95.9016393442623	86.8217054263566	88.8888888888889	86.8421052631579	94.3181818181818	83.9506172839506	93.0555555555556	97.1223021582734	90.1960784313726	93.3333333333333	92.3076923076923	89.7435897435897	90.7407407407407	92.6605504587156	97.4683544303797	97.9166666666667
33724	10.2040816326531	14.2857142857143	7.69230769230769	41.3793103448276	51.0204081632653	34.8837209302326	19.4444444444444	51.3513513513514	26.6666666666667	98.1132075471698	81.5789473684211	91.6666666666667	81.0810810810811	100	89.4736842105263	89.5833333333333	88.8888888888889	85.7142857142857	94.7368421052632	92.3076923076923	94.2857142857143	100	85	85.1851851851852	92.6829268292683	87.8048780487805	86.9565217391304	83.7837837837838	88	92.1052631578947	90.3225806451613	90.9090909090909	80.9523809523809	87.8048780487805	93.6170212765958	92.3076923076923	92.156862745098	91.4285714285714	88	90.9090909090909	97.7272727272727	100	85	87.5	95.4545454545455	97.1428571428571	90.9090909090909	95	91.6666666666667
83911	3.57142857142857	25.2525252525253	17.5925925925926	26.4462809917355	57.9881656804734	44.9152542372881	31.858407079646	21.5686274509804	94.0298507462687	99.2063492063492	96.551724137931	99.2063492063492	99.1596638655462	98.3471074380165	97.1223021582734	98.75	99.3377483443709	97.0760233918129	94.7916666666667	100	99.2700729927007	97.5308641975309	97.4025974025974	77.9411764705882	96.4539007092199	100	98.8636363636364	97.7099236641221	98.5915492957746	96.4285714285714	96.2121212121212	78.8321167883212	100	99.3506493506493	93.3962264150943	97.1428571428571	96.551724137931	95.9349593495935	92	98.5915492957746	97.7443609022556	91.8604651162791	86.6666666666667	97.3684210526316	93.9759036144578	97.196261682243	87.5	100	60.15625
79876	9.21052631578947	15.2173913043478	13.5593220338983	35.8208955223881	60.5042016806723	77.5510204081633	15	21.875	96.078431372549	83.6363636363636	98.1481481481482	97	97.7272727272727	98.0952380952381	94.6808510638298	94.0298507462687	92.6829268292683	93.6708860759494	97.6744186046512	98.0952380952381	100	100	95.2380952380952	97.2602739726027	98.3050847457627	98.8505747126437	97.8947368421053	94.4444444444444	89.8305084745763	94.8717948717949	96.6292134831461	96.551724137931	93.75	98.7341772151899	96.2686567164179	87.6712328767123	98.5714285714286	94.5205479452055	87.962962962963	98.780487804878	94.1176470588235	85.7142857142857	87.7777777777778	95.4545454545455	94.5454545454545	96.4912280701754	90	98.6842105263158	98.2142857142857
90095	12.5	12.1212121212121	7.36842105263158	85.3658536585366	42.6356589147287	58.1560283687943	19.672131147541	15.2380952380952	95.3846153846154	98.936170212766	81.25	97.196261682243	97	98.989898989899	98.7012987012987	89.2857142857143	99.1150442477876	94.7826086956522	98.0769230769231	97	100	98.0392156862745	98.3870967741936	96.1038961038961	99.1452991452991	97.6878612716763	98.8372093023256	97.6470588235294	96.9465648854962	93.6936936936937	97.8723404255319	99.1869918699187	96.8503937007874	98.2608695652174	97.8723404255319	97.1223021582734	98.1981981981982	87.3563218390805	86.7924528301887	98.8235294117647	92.436974789916	96.9072164948454	95.4545454545455	100	98.7179487179487	98	97.0873786407767	98.3606557377049	100
41060	0	15.3846153846154	0	55	56.6666666666667	45.4545454545455	50	19.047619047619	73.9130434782609	100	100	96.551724137931	90.625	100	86.3636363636364	73.6842105263158	95	94.4444444444444	96	100	94.4444444444444	100	90	77.7777777777778	90.9090909090909	93.3333333333333	83.3333333333333	89.4736842105263	100	93.3333333333333	89.4736842105263	100	90.4761904761905	95.4545454545455	92.5	95	82.6086956521739	77.7777777777778	90.9090909090909	100	96.4285714285714	100	95.2380952380952	88.8888888888889	94.7368421052632	100	96.4285714285714	92.8571428571429	95.6521739130435
9229	15.3846153846154	81.8181818181818	14.2857142857143	15.3846153846154	50	0	25	21.4285714285714	100	100	100	92.3076923076923	84.6153846153846	100	100	90	100	94.1176470588235	100	93.3333333333333	100	100	92.8571428571429	100	100	100	92.8571428571429	95.2380952380952	87.5	100	100	88.2352941176471	94.4444444444444	88.8888888888889	92.3076923076923	100	90	100	100	100	90.9090909090909	70	85	66.6666666666667	91.6666666666667	100	100	77.7777777777778	100
38364	6.25	21.4285714285714	17.3913043478261	36.3636363636364	43.3333333333333	13.6363636363636	33.3333333333333	25	45	100	82.1428571428571	100	100	100	100	94.7368421052632	87.5	92.156862745098	100	96.2962962962963	95.8333333333333	94.4444444444444	96.875	93.3333333333333	95.2380952380952	94.4444444444444	86.9565217391304	94.1176470588235	93.3333333333333	93.1034482758621	88	96.4285714285714	90.3225806451613	89.6551724137931	100	97.2222222222222	97.8723404255319	83.3333333333333	87.8787878787879	90.9090909090909	95.1219512195122	92	87.5	76.4705882352941	88.8888888888889	97.0588235294118	90.9090909090909	100	100
89278	11.9047619047619	17.6470588235294	21.4285714285714	21.6216216216216	37.5	9.67741935483871	28	14.2857142857143	78.3783783783784	93.9393939393939	96.6666666666667	97.4358974358974	100	95.2380952380952	100	100	93.1818181818182	97.6190476190476	100	89.7435897435897	95	100	97.4358974358974	95.4545454545455	92.8571428571429	95.8333333333333	85.7142857142857	96.875	97.0588235294118	94.5945945945946	87.5	97.5	97.1428571428571	91.1764705882353	100	92.3076923076923	89.2857142857143	86.9565217391304	91.6666666666667	86.2068965517241	98.1818181818182	96	97.3684210526316	100	96.1538461538462	92.8571428571429	94.1176470588235	100	98.3333333333333
30575	6.21468926553672	10.8108108108108	6.97674418604651	29.7520661157025	51.6556291390729	6.42857142857143	42.8571428571429	16.4383561643836	54.8148148148148	98.4848484848485	92.7536231884058	97.3451327433628	90.4761904761905	98.6666666666667	92.6470588235294	95.5357142857143	98.1981981981982	98.4210526315789	95.6834532374101	89.7435897435897	92.6829268292683	97.0588235294118	93.1034482758621	94.6808510638298	90	95.0617283950617	86.4077669902913	100	97.3684210526316	95.9183673469388	94.7368421052632	93.9130434782609	91.8367346938775	94.7916666666667	92.9824561403509	87.9518072289157	91.358024691358	95.5882352941177	85.3658536585366	94.7368421052632	94.5578231292517	93.5064935064935	90.6474820143885	96.551724137931	96.5116279069767	93.5483870967742	96.3636363636364	100	91.566265060241
49398	11.6279069767442	25	13.6363636363636	46.6666666666667	62.7906976744186	7.69230769230769	42.2222222222222	12.1951219512195	61.1111111111111	87.5	97.0588235294118	97.5609756097561	95.5882352941177	93.2203389830509	100	90.7407407407407	92.8571428571429	90.9090909090909	100	94.2028985507246	93.1818181818182	89.2857142857143	90	92.5	91.3793103448276	90	87.8048780487805	89.4736842105263	96.875	94.9152542372881	90.3225806451613	92.9824561403509	90.3846153846154	96.4285714285714	87.1428571428571	85.4545454545455	96	93.1034482758621	92.3076923076923	95.3488372093023	96.1038961038961	85.7142857142857	96.551724137931	78.5714285714286	92.8571428571429	84.7826086956522	89.4736842105263	96.2962962962963	94.5945945945946
75425	27.7777777777778	42.8571428571429	18.5185185185185	26.4705882352941	79.5454545454545	7.14285714285714	52.9411764705882	0	89.4736842105263	95.2380952380952	100	93.1034482758621	94.7368421052632	94.7368421052632	100	100	95.2380952380952	100	100	100	100	94.4444444444444	100	93.3333333333333	81.25	90.4761904761905	96.875	96.551724137931	100	95.4545454545455	97.5	100	90.3225806451613	91.4285714285714	93.4782608695652	97.4358974358974	90.2439024390244	100	90.2439024390244	100	97.5609756097561	95.6521739130435	100	100	100	88.2352941176471	96.6666666666667	100	97.5609756097561
41126	10.8695652173913	10.5263157894737	9.45945945945946	21.6216216216216	67.4698795180723	10	28.5714285714286	30.3571428571429	88	100	100	96.2962962962963	100	96.1538461538462	96.078431372549	94.5945945945946	95.1219512195122	94.5454545454545	98.2142857142857	100	85.7142857142857	93.75	92.3076923076923	100	100	94.1176470588235	88.5714285714286	90.7407407407407	100	90.9090909090909	96.969696969697	84.6153846153846	100	96.7741935483871	91.4285714285714	94.9152542372881	100	97.6190476190476	71.875	100	100	97.1428571428571	100	88	92.1052631578947	95.1612903225806	95.9183673469388	97.5	100
76826	18.5185185185185	21.0526315789474	0	41.3793103448276	80.9523809523809	6.66666666666667	26.0869565217391	21.0526315789474	62.5	100	100	94.4444444444444	72.7272727272727	100	82.3529411764706	95.6521739130435	92.5925925925926	96.1538461538462	80	89.4736842105263	85.7142857142857	91.6666666666667	100	92.8571428571429	100	96.6666666666667	100	87.5	100	69.5652173913043	94.4444444444444	94.2857142857143	100	100	90.625	90	100	100	80	91.6666666666667	96.6666666666667	90	82.6086956521739	81.8181818181818	86.6666666666667	100	93.75	96.551724137931	100
94447	25.7142857142857	20.6896551724138	48	28.5714285714286	39.0243902439024	2.7027027027027	10	6.45161290322581	12.5	100	94.5945945945946	100	97.0588235294118	100	100	96.1538461538462	100	100	100	96.4285714285714	95.2380952380952	100	100	100	92.3076923076923	83.3333333333333	100	100	92.5925925925926	94.1176470588235	85	92.8571428571429	96.1538461538462	100	96.7213114754098	98	90	96	100	100	94.2857142857143	86.9565217391304	90.625	96.2962962962963	97.9591836734694	95.2380952380952	96	94.1176470588235	100
64571	35.2941176470588	26.0869565217391	20.8333333333333	27.5862068965517	42.5	5.40540540540541	10.7142857142857	0	16.1290322580645	100	91.6666666666667	100	100	100	100	100	100	100	100	100	100	100	100	94.4444444444444	94.7368421052632	97.1428571428571	100	100	95.4545454545455	100	100	94.1176470588235	100	100	92	97.5	97.2972972972973	100	78	100	100	100	94.5945945945946	100	100	97.2972972972973	100	100	97.7777777777778
93451	30.7692307692308	28.5714285714286	42.8571428571429	21.0526315789474	34.4827586206897	4.16666666666667	13.3333333333333	15.1515151515152	10.5263157894737	100	100	100	100	100	100	96.6666666666667	100	100	100	100	92	100	100	100	94.7368421052632	100	88	100	100	96.7741935483871	93.75	100	100	100	92.5925925925926	100	100	100	100	100	94.8717948717949	87.5	96.1538461538462	100	100	91.304347826087	96.1538461538462	100	100
31746	51.9230769230769	31.7073170731707	2.66666666666667	25	25.5555555555556	29.8245614035088	16.3265306122449	22.4489795918367	25.3731343283582	100	84.8484848484848	92.9577464788732	95.3488372093023	95.7446808510638	100	100	100	100	97.8260869565217	97.7777777777778	97.8260869565217	96.7741935483871	100	97.7777777777778	95	97.7777777777778	93.0232558139535	93.6170212765958	97.9591836734694	94.4444444444444	95.4545454545455	95.4545454545455	93.3333333333333	96.1538461538462	97.1428571428571	89.3617021276596	98.3050847457627	96.875	94	93.3333333333333	89.3333333333333	96.078431372549	80.6451612903226	96.2962962962963	97.5609756097561	90	100	96.969696969697	100
63938	39.1304347826087	44.6808510638298	11.5384615384615	33.3333333333333	31.5068493150685	16.0714285714286	19.047619047619	23.0769230769231	25.4901960784314	96.969696969697	88.2352941176471	96.551724137931	96.4285714285714	94.5945945945946	100	94.8717948717949	98.1818181818182	91.8032786885246	96.6666666666667	97.1428571428571	100	96	94.2857142857143	93.75	80	97.8260869565217	93.0232558139535	100	89.4736842105263	95.3488372093023	94.4444444444444	95.7446808510638	97.6190476190476	94.8717948717949	85.7142857142857	96.875	93.75	94.4444444444444	77.7777777777778	95.5555555555556	100	100	93.8775510204082	90	95	92.3076923076923	94.2857142857143	100	94.1176470588235
40800	24.5283018867925	45.4545454545455	8.69565217391304	21.7391304347826	31.8181818181818	20	6.45161290322581	15.2173913043478	12.5	97.9166666666667	100	97.7272727272727	96.1538461538462	92.5	100	95.9183673469388	96.551724137931	97.9591836734694	91.6666666666667	100	100	100	100	96.1538461538462	100	97.5609756097561	96.2962962962963	96.875	75.8620689655172	94.2857142857143	90.9090909090909	100	93.5483870967742	86.1111111111111	93.1506849315068	100	94.2857142857143	97.5	83.3333333333333	96.2962962962963	95.0819672131148	88	93.9393939393939	100	97.3684210526316	93.8775510204082	100	95.4545454545455	97.8723404255319
26689	32.1428571428571	45.5445544554455	31.5508021390374	18.9189189189189	38.0769230769231	18.75	9.55056179775281	10.1190476190476	13.1578947368421	94.8275862068966	93.3333333333333	98.7654320987654	89.622641509434	98.4496124031008	97.1428571428571	99.4736842105263	96.9512195121951	96.7213114754098	98.5294117647059	96.8085106382979	93.3333333333333	92.7710843373494	95.0617283950617	96.2025316455696	99.1935483870968	98.0952380952381	98.0952380952381	98.4251968503937	96.3855421686747	98.4126984126984	90.1408450704225	96.2264150943396	94.7368421052632	97.8723404255319	97.8102189781022	97.5806451612903	95.7264957264957	91.2621359223301	73.8805970149254	97.1428571428571	97.9695431472081	95.0617283950617	98.1481481481482	88.5714285714286	92.6829268292683	87.5	93.3333333333333	98.5294117647059	93.6936936936937
68523	7.5	41.1764705882353	16.3265306122449	22.4489795918367	45.7142857142857	2.5	5.55555555555556	25.9259259259259	25	100	100	100	100	100	95	92.1052631578947	100	95.6521739130435	100	100	100	100	100	100	100	96	100	100	100	96.2962962962963	100	97.0588235294118	100	100	95.1219512195122	95.2380952380952	100	96.4285714285714	94.4444444444444	95	100	100	93.75	94.4444444444444	96	100	100	100	100
58356	14.5161290322581	38.0952380952381	16	33.3333333333333	38.3838383838384	16.6666666666667	22.7272727272727	20.9677419354839	21.4285714285714	96.7741935483871	91.2280701754386	100	94.5945945945946	100	100	97.7777777777778	100	96.9230769230769	95.6521739130435	96.4285714285714	96.7741935483871	100	97.0588235294118	100	95	100	100	86.3636363636364	100	100	100	85.9649122807018	95	96.6101694915254	96.875	100	85.5072463768116	100	96.078431372549	100	97.7011494252874	97.3684210526316	95.2380952380952	95.1219512195122	94	98.4375	98	100	100
66914	18.1818181818182	52.7777777777778	12.962962962963	20.8333333333333	50	20.4545454545455	16.3265306122449	25.9259259259259	22.8571428571429	87.5	91.8367346938775	100	97.0588235294118	100	91.4285714285714	97.5609756097561	95.3488372093023	92.5	95.1219512195122	95.9183673469388	97.5	100	97.2222222222222	94.1176470588235	91.8918918918919	90.9090909090909	95.7446808510638	100	100	97.4358974358974	100	94.2307692307692	97.6744186046512	96.3636363636364	93.1034482758621	97.7777777777778	100	95.4545454545455	92.5	100	100	86.6666666666667	91.4285714285714	90.9090909090909	97.5	94.5945945945946	100	93.75	96.969696969697
5745	12.8205128205128	40	0	5	58.8235294117647	18.75	13.4615384615385	21.875	20.6896551724138	89.2857142857143	100	96.078431372549	100	96	100	97.1428571428571	98.5915492957746	95.2380952380952	100	100	96.6101694915254	100	100	83.3333333333333	96.875	85.7142857142857	95.2380952380952	100	100	92.3076923076923	100	100	100	89.7435897435897	100	97.8260869565217	97.6190476190476	100	95.4545454545455	95.3488372093023	93.3333333333333	97.6744186046512	86.8421052631579	95.6521739130435	97.5609756097561	100	82.7586206896552	97.6744186046512	98.6111111111111
74255	19.4444444444444	36.8421052631579	19.047619047619	14.8148148148148	50	8	15.3846153846154	17.1428571428571	15.3846153846154	100	97.5	100	100	94.1176470588235	100	100	91.4285714285714	100	96.4285714285714	100	94.1176470588235	100	100	95.6521739130435	95.4545454545455	96.3636363636364	100	94.2857142857143	100	100	100	89.7435897435897	96.4285714285714	93.9393939393939	100	100	90.6976744186046	100	96.875	100	100	100	76.1904761904762	100	100	100	95	100	95.3488372093023
12570	6.66666666666667	40	31.25	15.7894736842105	48.1481481481481	15.7894736842105	20.5128205128205	4.76190476190476	21.6216216216216	100	100	100	100	100	94.4444444444444	95.6521739130435	100	100	100	100	100	100	96.2962962962963	92	90	100	96.969696969697	95.8333333333333	92.5925925925926	100	100	86.3636363636364	91.304347826087	96.2962962962963	87.1794871794872	93.9393939393939	96.7741935483871	95	100	94.7368421052632	90.9090909090909	85.7142857142857	85.7142857142857	92.8571428571429	100	100	95.6521739130435	100	93.5483870967742
61815	0	50	20	12.5	42.8571428571429	11.1111111111111	0	0	18.75	100	100	100	100	100	100	70	100	80	93.3333333333333	100	100	100	100	100	100	96.551724137931	100	100	100	100	100	91.304347826087	87.5	100	81.8181818181818	100	100	100	88.8888888888889	100	80.6451612903226	84.6153846153846	100	100	88.2352941176471	100	85.7142857142857	100	93.75
93015	10.2040816326531	30.3030303030303	11.1111111111111	0	40.3225806451613	7.2463768115942	17.3913043478261	14.2857142857143	30.952380952381	96.7741935483871	84	87.037037037037	92.1052631578947	92.9824561403509	90.9090909090909	79.1666666666667	98.5294117647059	85.3658536585366	92.4528301886792	98.3870967741936	78.0487804878049	90	90.3225806451613	75.5555555555556	94.9152542372881	88.5057471264368	100	95.6521739130435	93.9393939393939	90.2439024390244	94.5945945945946	89.7435897435897	86.6666666666667	96.3636363636364	86.6666666666667	96.7213114754098	100	96.2962962962963	87.2727272727273	93.75	92.8571428571429	89.6551724137931	91.304347826087	100	80	100	88.2352941176471	95.4545454545455	89.3617021276596
59088	13.8157894736842	30.3030303030303	9.52380952380952	34.4	37.6470588235294	6.10687022900763	20.5607476635514	30.0813008130081	22.5563909774436	97.2789115646258	100	100	96.6666666666667	96.3636363636364	93.859649122807	95.2380952380952	96	94.7916666666667	94.5945945945946	95.8904109589041	95.5882352941177	91.044776119403	86.8421052631579	94.4444444444444	96.3414634146341	95.1219512195122	91.4893617021277	88.8888888888889	98.780487804878	97.5	100	89.7637795275591	98.5915492957746	97.4683544303797	94.5205479452055	95.3271028037383	96.551724137931	90.6779661016949	97.3333333333333	100	96.875	100	97.2222222222222	92.4050632911392	95.8677685950413	97.8723404255319	96.4912280701754	100	96.9387755102041
88427	15.1785714285714	20.9876543209877	12.0300751879699	30.379746835443	38.9261744966443	1.73913043478261	15.2173913043478	23.5294117647059	22.6666666666667	97.1014492753623	95.959595959596	97.5609756097561	97.1428571428571	91.304347826087	98.7951807228916	96.1904761904762	100	95.8333333333333	97.2477064220184	100	97.7272727272727	95.3488372093023	98.4126984126984	98.3050847457627	91.2087912087912	93.8461538461538	95.7746478873239	92.1348314606742	97.2222222222222	94.8717948717949	98.780487804878	97.5806451612903	100	96.4705882352941	96.5277777777778	97.2222222222222	95.9016393442623	98.1651376146789	90.3614457831325	100	96.09375	98.3333333333333	95	96.7213114754098	96.2025316455696	95.959595959596	96.7741935483871	100	98.4962406015038
65634	13.953488372093	22.7272727272727	4.34782608695652	33.3333333333333	49.4623655913978	5.19480519480519	18.1818181818182	28.8888888888889	31.25	95.6521739130435	97.4358974358974	100	97.2222222222222	95.4545454545455	96.875	96.551724137931	100	100	100	96.078431372549	89.7435897435897	96.1538461538462	91.8918918918919	91.4285714285714	97.2222222222222	100	100	93.75	100	98.0392156862745	100	97.7777777777778	91.4285714285714	93.8775510204082	96.2962962962963	100	94.3396226415094	93.9393939393939	90.625	100	97.5	100	94.1176470588235	95.6521739130435	100	100	100	100	96.551724137931
93984	0	33.3333333333333	18.3673469387755	42.4657534246575	46.9387755102041	11.7021276595745	14.2857142857143	19.1011235955056	23.0769230769231	98.3870967741936	96.4285714285714	97.3333333333333	93.75	95.3846153846154	96.4285714285714	95.7894736842105	97.8494623655914	95.8762886597938	97.7272727272727	96.9230769230769	97.3684210526316	89.3617021276596	100	95.8333333333333	91.8032786885246	92.1348314606742	92.5	100	90.3225806451613	97.0149253731343	98.6486486486486	97.0149253731343	94.1176470588235	96.7391304347826	98.1981981981982	93.5897435897436	100	93.4210526315789	87.1794871794872	98.3870967741936	92.5531914893617	94.1176470588235	93.2203389830509	95.7746478873239	94.3661971830986	89.7435897435897	96.4285714285714	93.4782608695652	96
48496	5.74712643678161	33.9622641509434	16.2393162393162	32.6530612244898	52.8205128205128	9.375	22.3140495867769	11.3636363636364	31.9587628865979	97.3214285714286	98.5714285714286	98.6928104575163	92.9292929292929	92.3809523809524	93.75	88.6363636363636	97.4025974025974	96.5277777777778	95.7446808510638	92.1259842519685	94.7916666666667	84.2105263157895	90.1785714285714	95.0980392156863	94	90.1234567901235	91.7910447761194	92.3076923076923	94.4444444444444	96.8421052631579	97.9166666666667	89.7058823529412	94.5054945054945	95.4545454545455	86.5030674846626	93.4426229508197	90.5172413793103	97.6744186046512	84.8101265822785	100	95.9537572254335	94.9494949494949	91.588785046729	95.4545454545455	98.5714285714286	93.6170212765958	92.6229508196721	94.2028985507246	95.2830188679245
66675	7.14285714285714	34.2857142857143	12	31.9444444444444	56.6666666666667	10.5263157894737	25.3968253968254	28.8135593220339	27.1186440677966	100	98.1132075471698	94.8717948717949	95.4545454545455	96.1538461538462	91.6666666666667	100	96.2962962962963	94.4444444444444	100	93.3333333333333	100	85.7142857142857	95.4545454545455	93.3333333333333	95.7446808510638	97.8723404255319	93.5483870967742	98.0769230769231	100	95.2380952380952	87.0967741935484	100	100	97.1428571428571	89.2857142857143	94.2857142857143	86.5384615384615	92.5925925925926	90.9090909090909	100	96.6666666666667	92.3076923076923	94.1176470588235	100	94.1176470588235	93.75	100	100	89.2857142857143
57658	6.38297872340426	20	13.9240506329114	37.2881355932203	32.5842696629214	2.24719101123596	40	26.7857142857143	16.9014084507042	100	100	97.2222222222222	97.2972972972973	95.6521739130435	96.8253968253968	93.8461538461538	96.7741935483871	94.2857142857143	98.6486486486486	92.1052631578947	100	84.9056603773585	96.078431372549	92.6829268292683	93.75	95	97.2972972972973	85.7142857142857	96.969696969697	94.0476190476191	95.5555555555556	87.8787878787879	97.3684210526316	93.1034482758621	94.8717948717949	88.8888888888889	95.7142857142857	87.5	82.3529411764706	96.078431372549	98.6666666666667	95.1219512195122	92.5	72.7272727272727	95	88.6792452830189	97.7777777777778	100	96.4285714285714
68998	6.09756097560976	29.5454545454545	9.30232558139535	25.3968253968254	46.078431372549	16.304347826087	50	18.5185185185185	17.4603174603175	96.6666666666667	94.6428571428571	100	90	100	95.9183673469388	95.4022988505747	91.1392405063291	95.8333333333333	98.7654320987654	96.2025316455696	97.6744186046512	81.5789473684211	96.9230769230769	94.3661971830986	92.9824561403509	90.4761904761905	100	92.1875	95.0819672131148	94.7368421052632	95.2380952380952	96.7741935483871	91.1111111111111	97.2222222222222	92.6829268292683	88.1578947368421	94.8717948717949	88.8888888888889	97.7777777777778	95.1219512195122	97.4358974358974	90.5660377358491	91.3793103448276	95.6521739130435	100	87.5	91.9354838709677	97.7777777777778	100
27166	10.1449275362319	24.3243243243243	21.7391304347826	36.1111111111111	40.2439024390244	21.2765957446809	44.0677966101695	18.4615384615385	31.0344827586207	91.6666666666667	90	100	96.7741935483871	97.8260869565217	91.6666666666667	96.2962962962963	96.2962962962963	93.8775510204082	96	97.1428571428571	95.8333333333333	100	100	93.9393939393939	93.3333333333333	95.6521739130435	92.8571428571429	91.1111111111111	96.6666666666667	92.6829268292683	97.1428571428571	94.8717948717949	94.4444444444444	95	86.4406779661017	90.9090909090909	91.6666666666667	97.8723404255319	92.5925925925926	85.1851851851852	96.7213114754098	91.304347826087	89.4736842105263	100	94.2857142857143	83.3333333333333	94.7368421052632	92.5	95.3488372093023
80115	7.14285714285714	12.1621621621622	22.2222222222222	20.9876543209877	42.4657534246575	13.9344262295082	32.9113924050633	27.4725274725275	31.25	100	98.1818181818182	98.5401459854015	99	100	97.2972972972973	97.9310344827586	98.159509202454	94.7826086956522	100	97.5	98.8235294117647	98.4848484848485	100	100	100	99.1525423728814	95.4128440366973	100	98.6301369863014	92.5925925925926	96.7741935483871	99.1803278688525	98.3606557377049	97.979797979798	90.4347826086957	98.5507246376812	98.7341772151899	98.019801980198	76.25	97.2477064220184	96.875	96.9072164948454	98.0392156862745	100	97.5609756097561	97.029702970297	97.6470588235294	100	98.6486486486486
13755	3.38983050847458	31.4285714285714	15.3846153846154	13.4615384615385	29.3478260869565	17.1428571428571	46.5116279069767	27.2727272727273	30.4347826086957	97.9166666666667	94.2307692307692	100	94.8717948717949	96.4285714285714	97.4358974358974	96.1538461538462	95.945945945946	98.3606557377049	100	98.75	100	100	97.7272727272727	95.9183673469388	96.7741935483871	90.5660377358491	97.3684210526316	96.4912280701754	96.4285714285714	100	100	94.4444444444444	97.7777777777778	87.719298245614	93.2432432432432	94.5205479452055	96.2962962962963	91.8032786885246	88.8888888888889	97.5609756097561	92.3809523809524	96	92	95	93.1818181818182	98.2758620689655	97.1428571428571	97.6744186046512	94.5454545454545
31859	6.25	40	9.30232558139535	22.9166666666667	50.8771929824561	15	32.5581395348837	21.875	29.6296296296296	96.551724137931	94.1176470588235	100	100	100	97.2222222222222	100	96.2962962962963	90	97.9166666666667	100	100	96.4285714285714	100	94.1176470588235	86.8421052631579	94.2857142857143	100	91.304347826087	100	100	90.3225806451613	94.4444444444444	90.9090909090909	100	95.5555555555556	100	96.4285714285714	86.9565217391304	82.7586206896552	91.304347826087	94.2307692307692	100	94.8717948717949	92.3076923076923	89.2857142857143	87.8048780487805	90.4761904761905	96.551724137931	100
14680	10.5882352941176	30.7692307692308	11.25	33.3333333333333	50	2.63157894736842	35.7142857142857	28.5714285714286	38.3333333333333	92.5925925925926	100	96.3636363636364	95	97.5609756097561	98.2142857142857	95	100	98.019801980198	96.6666666666667	95.0819672131148	100	100	97.7272727272727	92.8571428571429	89.6551724137931	97.0149253731343	98.1481481481482	94.6428571428571	97.6744186046512	96.2962962962963	98.2456140350877	97.8260869565217	100	100	96.551724137931	96.1538461538462	95.7746478873239	94.4444444444444	98.2142857142857	96.875	100	98.0392156862745	97.9166666666667	100	97.4358974358974	94.9152542372881	100	100	100
24927	29.6296296296296	15.625	26.4150943396226	30.5555555555556	68.6274509803922	11.7647058823529	11.1111111111111	40.7407407407407	19.2307692307692	97.6744186046512	100	94.6428571428571	100	100	95.3488372093023	100	100	94.2307692307692	100	93.8461538461538	100	97.6190476190476	100	100	94.4444444444444	100	93.1818181818182	97.4358974358974	100	92.5	96.8253968253968	95	100	92.156862745098	100	100	100	100	78.3783783783784	97.1428571428571	87.0967741935484	93.9393939393939	92.5	96.2962962962963	95.6521739130435	100	96.875	100	94.6428571428571
7219	18.1818181818182	30	0	41.1764705882353	47.6190476190476	11.1111111111111	23.5294117647059	21.4285714285714	14.2857142857143	93.3333333333333	100	100	93.75	100	100	95.4545454545455	86.3636363636364	92.3076923076923	92.8571428571429	100	85.7142857142857	100	100	100	100	94.1176470588235	100	95.2380952380952	100	100	94.4444444444444	88.2352941176471	85.7142857142857	100	100	92.8571428571429	100	94.4444444444444	95	88.8888888888889	95.4545454545455	100	85.7142857142857	93.3333333333333	90	100	100	100	100
5222	22.5806451612903	27.2727272727273	4.34782608695652	26.1904761904762	50	2.17391304347826	52.3076923076923	22.8571428571429	40	100	100	98.2142857142857	96.6101694915254	97.5609756097561	98.6666666666667	98.3870967741936	97.5609756097561	100	100	96.875	95.4545454545455	100	100	98.2758620689655	95	97.2602739726027	98.1818181818182	100	100	100	100	100	98.3606557377049	100	97.4025974025974	93.6708860759494	97.5308641975309	94	89.5522388059701	94.7368421052632	96.7741935483871	94.4444444444444	97.7777777777778	100	100	96.551724137931	93.4782608695652	96	100
31292	14.7058823529412	15.0943396226415	8.33333333333333	32.4675324675325	47.4576271186441	12	23.8095238095238	20.2247191011236	24.390243902439	97.2602739726027	100	98.8095238095238	93.4210526315789	96.8253968253968	98.8235294117647	100	100	97.1223021582734	94.5945945945946	100	96.4285714285714	98.4615384615385	97.1428571428571	98.5915492957746	92.2077922077922	86.6666666666667	100	90.9090909090909	98.1818181818182	96.4285714285714	100	97.5308641975309	97.4358974358974	94.8717948717949	98.0582524271845	100	93.0232558139535	100	87.5	98.0769230769231	97.8494623655914	100	88.3720930232558	96.1538461538462	91.4893617021277	95.3846153846154	95.5223880597015	95.2380952380952	97.6190476190476
81538	14.6496815286624	9.67741935483871	7.14285714285714	26.7605633802817	61.2068965517241	10.1449275362319	35.8695652173913	38.2022471910112	24.6913580246914	94.1666666666667	98.780487804878	100	97.0873786407767	100	97.8021978021978	99.3377483443709	98.8505747126437	96.1538461538462	98.3050847457627	97.5308641975309	100	98.4375	95.8333333333333	100	98.5915492957746	100	98.7179487179487	100	100	100	94.9152542372881	98.6111111111111	87.8378378378378	100	99.1735537190083	98.5074626865672	100	96.7032967032967	83.0985915492958	100	94.9152542372881	100	95.6896551724138	97.8723404255319	97.1428571428571	92.4050632911392	100	100	98.4375
80562	0	13.6363636363636	11.5384615384615	38.0952380952381	35.8490566037736	28.5714285714286	20.8333333333333	36.8421052631579	60.5263157894737	100	93.5483870967742	100	100	100	95.8333333333333	88.6792452830189	97.4358974358974	97.1428571428571	96	94.1176470588235	100	76.9230769230769	93.5483870967742	93.75	100	100	100	100	100	100	100	94.4444444444444	94.4444444444444	100	97.4358974358974	100	100	100	86.6666666666667	100	100	94.7368421052632	95	96.2962962962963	100	85.1851851851852	95.4545454545455	100	100
91065	16.6666666666667	11.3636363636364	10.3448275862069	17.1428571428571	45.2380952380952	29.7872340425532	13.4328358208955	11.1111111111111	39.2156862745098	100	96	97.6744186046512	97.2972972972973	100	95.2380952380952	100	100	98.1481481481482	100	100	91.6666666666667	100	98	100	91.8918918918919	98.4126984126984	93.75	93.75	100	98.5294117647059	100	98.6301369863014	100	96.0526315789474	100	91.4893617021277	96.3636363636364	97.9166666666667	98	96.2962962962963	95.5223880597015	94.7368421052632	90.9090909090909	100	100	91.9354838709677	95.945945945946	100	100
8229	18	12.5	9.23076923076923	29.0322580645161	55	19.5121951219512	39.3939393939394	23.0769230769231	48.5714285714286	100	98.3333333333333	98.3870967741936	95.3846153846154	95.4545454545455	87.5	100	95.4022988505747	99.0990990990991	98.1818181818182	95.2380952380952	100	93.1818181818182	92	98.0769230769231	97.2972972972973	100	100	100	98.3333333333333	98.2758620689655	100	97.3684210526316	100	97.2972972972973	97.4683544303797	85.7142857142857	100	100	96.4912280701754	98.2758620689655	97.7272727272727	89.4736842105263	93.6170212765958	97.6190476190476	98.3333333333333	81.3953488372093	97.2222222222222	98.5507246376812	99.1379310344828
24218	32.1428571428571	18.75	0	27.2727272727273	57.7777777777778	7.14285714285714	34.6153846153846	15.3846153846154	12.1212121212121	100	100	100	95.6521739130435	96.1538461538462	95.6521739130435	92	97.1428571428571	92.6829268292683	97.5	97.6190476190476	96	100	79.1666666666667	57.1428571428571	97.0588235294118	93.3333333333333	100	94.4444444444444	100	100	100	95.5555555555556	100	97.7272727272727	92.8571428571429	97.0588235294118	94.8717948717949	100	96.6666666666667	93.1034482758621	91.8918918918919	90	87.0967741935484	100	100	47.0588235294118	100	100	85.7142857142857
35059	16.4383561643836	9.80392156862745	11.3636363636364	20.9302325581395	43.3734939759036	5.17241379310345	25.531914893617	24.3243243243243	7.27272727272727	98.2456140350877	98.1818181818182	100	97.3684210526316	100	100	87.5	98.0769230769231	100	100	94.4444444444444	100	96.551724137931	91.6666666666667	100	90	100	97.4358974358974	95	96.875	97.2222222222222	100	94.4444444444444	100	97.8260869565217	95.4545454545455	98.2758620689655	100	96.1538461538462	84.6153846153846	94.3396226415094	100	100	95.7446808510638	90.9090909090909	100	98.1481481481482	100	100	96
60851	28	18.5185185185185	15.7894736842105	30.7692307692308	39.6551724137931	10.2040816326531	15.5555555555556	30.7692307692308	13.8888888888889	100	100	100	100	100	100	100	97.2222222222222	100	100	100	100	100	96.551724137931	100	97.2972972972973	100	100	97.4358974358974	100	100	100	87.0967741935484	100	100	100	93.6170212765958	100	97.2222222222222	77.7777777777778	100	88.6792452830189	100	94.7368421052632	88.2352941176471	100	98	100	94.7368421052632	96.7741935483871
87532	34.375	6.06060606060606	3.03030303030303	31.0344827586207	37.5	16.1290322580645	28.9473684210526	21.4285714285714	5.88235294117647	100	100	100	100	92.3076923076923	100	100	100	100	97.6744186046512	100	100	100	100	100	100	94.1176470588235	100	100	100	100	95	100	97.0588235294118	100	100	100	100	100	97.2972972972973	93.75	100	95.4545454545455	92.8571428571429	92.3076923076923	100	95	96.875	100	100
65523	27.5862068965517	8.33333333333333	8.33333333333333	23.6111111111111	47.2972972972973	3.03030303030303	20	10.7692307692308	12.5	100	100	97.5609756097561	97.7777777777778	100	100	100	96.2264150943396	97.7272727272727	100	100	93.3333333333333	85.7142857142857	97.7777777777778	90.2439024390244	98.0392156862745	96	96.3636363636364	97.5	100	98.1481481481482	93.6170212765958	100	98.2456140350877	98.6301369863014	98.8372093023256	100	96.078431372549	100	86.9565217391304	96.9230769230769	97.4683544303797	98.0392156862745	100	100	100	94	98.6111111111111	90.625	100
90339	34.7826086956522	8	8.33333333333333	28.8888888888889	45.9770114942529	13.2075471698113	16.6666666666667	25	14.5454545454545	100	100	100	97.3684210526316	100	97.5	100	100	97.7272727272727	97.5	97.7777777777778	100	100	100	100	100	100	100	95	100	100	97.8723404255319	100	100	97.4358974358974	97.3684210526316	90.3225806451613	100	100	97.7272727272727	86.4864864864865	96.7741935483871	100	100	100	86.2068965517241	88.0952380952381	93.75	93.75	97.9166666666667
58384	65.5737704918033	9.52380952380952	11.1111111111111	11.9047619047619	54.4117647058824	18.3673469387755	21.2121212121212	26.3157894736842	10.4166666666667	100	100	96.2264150943396	96.7741935483871	100	100	98.3333333333333	97.7777777777778	98.3333333333333	100	100	100	97.3684210526316	100	85.4166666666667	100	97.5	97.6744186046512	97.9166666666667	98.1132075471698	100	100	89.6551724137931	100	100	98.4848484848485	97.9166666666667	97.7777777777778	96.7741935483871	95.5555555555556	97.5	100	96.1538461538462	98	100	100	100	98.1132075471698	100	96.8253968253968
80125	31.9444444444444	10.8695652173913	14.5161290322581	26.9230769230769	62.2448979591837	5.40540540540541	33.3333333333333	40.9836065573771	13.1147540983607	100	88.8888888888889	98.0952380952381	97.9591836734694	100	92.3076923076923	96.078431372549	97.6470588235294	98.2142857142857	98.5294117647059	88.7323943661972	95.8333333333333	100	97.8260869565217	89.7959183673469	90.6666666666667	97.2602739726027	96.7741935483871	100	94.4444444444444	95.8333333333333	100	100	97.7777777777778	98.4375	92.5373134328358	98.5915492957746	96.1538461538462	98	95.1219512195122	98.3333333333333	98.989898989899	90.625	96.078431372549	94.2857142857143	100	95.8333333333333	94	98.1132075471698	90.4761904761905
69055	30.4347826086957	14.2857142857143	5.88235294117647	30	50	17.6470588235294	47.3684210526316	33.3333333333333	12.5	100	94.4444444444444	100	100	94.4444444444444	90	95.8333333333333	100	100	100	100	100	100	100	93.3333333333333	100	100	100	100	100	100	100	93.75	94.4444444444444	100	96.6666666666667	100	100	100	93.3333333333333	100	100	100	100	100	100	92.8571428571429	93.3333333333333	100	100
56992	32.5842696629214	11.5942028985507	17.1875	28.2828282828283	59.4827586206897	11.7647058823529	37.7049180327869	38.2352941176471	28.2608695652174	100	100	100	100	100	98.6394557823129	98.1981981981982	96	98.0952380952381	100	100	99	97.1014492753623	99.0384615384615	100	98.0392156862745	99.1935483870968	97.3684210526316	98.7654320987654	100	97.752808988764	95.4022988505747	98.3333333333333	99.0476190476191	96.078431372549	100	100	98.780487804878	95.1388888888889	97.029702970297	97.0149253731343	97.5	100	99.1803278688525	100	98.8636363636364	99.236641221374	97.2222222222222	100	98.6111111111111
48260	20	37.5	19.3548387096774	66.6666666666667	64.2857142857143	13.3333333333333	28.5714285714286	16.6666666666667	37.037037037037	100	100	100	100	96.1538461538462	97.2222222222222	100	100	100	97.6744186046512	100	100	100	100	100	100	100	100	100	95	100	100	100	100	100	100	100	95.6521739130435	100	96.7741935483871	100	97.8260869565217	100	100	100	100	95.8333333333333	100	100	96
77997	14.8148148148148	20	22.2222222222222	52.1739130434783	61.1111111111111	9.52380952380952	18.4210526315789	23.5294117647059	29.4117647058824	100	100	100	100	90	100	96.4285714285714	100	96.7741935483871	100	100	100	100	100	100	93.3333333333333	100	100	100	81.4814814814815	100	100	97.2972972972973	95	100	75.609756097561	100	100	96.4285714285714	100	100	100	100	100	95.4545454545455	100	100	100	97.0588235294118	100
53265	24.5614035087719	17.5	21.875	45.9016393442623	71.3114754098361	18.3333333333333	34.9056603773585	23.0769230769231	29.0909090909091	100	99.1228070175439	97.1014492753623	97.7272727272727	100	98.5294117647059	95.1807228915663	98.3050847457627	92.9133858267717	99.0476190476191	97.5806451612903	98.7179487179487	96.9230769230769	96.2962962962963	97.1830985915493	97.6744186046512	97.2972972972973	99.009900990099	98.4375	98.1481481481482	99.0196078431373	100	97.9166666666667	98.75	99.0566037735849	85.8490566037736	96.039603960396	99.0291262135922	98.3739837398374	92.8571428571429	98.4126984126984	100	94.7368421052632	98.5915492957746	98.1481481481482	96.8085106382979	100	98.3870967741936	96.9230769230769	98.9473684210526
79586	33.3333333333333	17.3913043478261	19.2982456140351	25	67.0588235294118	3.84615384615385	20.3125	10.7142857142857	60	100	100	100	95.6521739130435	100	100	100	98.8095238095238	98.7654320987654	100	100	100	100	98.4126984126984	100	94.6428571428571	92.9824561403509	94.7368421052632	100	100	97.2222222222222	97.7777777777778	96.9230769230769	100	96.2264150943396	100	100	100	100	98.2142857142857	100	97.7272727272727	100	100	100	100	100	98.0769230769231	100	98.2456140350877
46816	22.2222222222222	16.6666666666667	8.33333333333333	47.6190476190476	48.4848484848485	0	42.3076923076923	19.047619047619	36	100	97.2972972972973	100	95.1219512195122	97.6190476190476	90.9090909090909	96	94.2857142857143	97.9166666666667	100	98.1481481481482	90	92.5925925925926	95.8333333333333	100	96.969696969697	95.3488372093023	100	91.4285714285714	100	100	96.969696969697	100	100	95.4545454545455	93.75	94.1176470588235	100	100	95.8333333333333	95.8333333333333	92.7272727272727	100	100	90.9090909090909	96.551724137931	97.0588235294118	100	97.6744186046512	100
33684	20.9677419354839	14.1025641025641	5.63380281690141	42.5	47.65625	18.6440677966102	25.7731958762887	21.6981132075472	37.3333333333333	100	100	100	98.7012987012987	97.5903614457831	97.5609756097561	100	99.2248062015504	100	98.1481481481482	100	100	100	100	98.6666666666667	100	98.2456140350877	98.7654320987654	97.5609756097561	100	97.196261682243	97.6470588235294	98.3606557377049	98.3606557377049	97.9381443298969	98.876404494382	96.4285714285714	100	98.3471074380165	95.6521739130435	97.2222222222222	100	100	94.7368421052632	97.7272727272727	97.8021978021978	97.8260869565217	100	98.9583333333333	99.4413407821229
68093	20.5128205128205	11.864406779661	4.08163265306122	37.7049180327869	50	15.3061224489796	44.4444444444444	21.3483146067416	53.3333333333333	100	100	100	100	100	100	98.9690721649485	98.6842105263158	96.6666666666667	97.7777777777778	100	86.6666666666667	95.2380952380952	100	100	96.875	98.9130434782609	95.1612903225806	97.4358974358974	100	98.3870967741936	97.6470588235294	96	92.6829268292683	97.0588235294118	100	100	98.780487804878	100	96.875	96.4285714285714	96.6666666666667	97.2972972972973	98.1818181818182	97.7777777777778	97.8260869565217	93.2203389830509	100	100	97.5
60859	11.5384615384615	0	15.7894736842105	26.4705882352941	49.1228070175439	13.0434782608696	9.09090909090909	18.1818181818182	26.3157894736842	90.9090909090909	95.4545454545455	100	100	100	96.551724137931	100	100	100	100	100	100	100	100	95.6521739130435	100	100	100	100	100	100	96.4285714285714	100	100	100	98	100	97.3684210526316	100	100	100	96.1538461538462	100	97.2972972972973	100	100	93.75	100	100	100
12138	15.625	12	22.2222222222222	30.5084745762712	64.6341463414634	0	12.5	18.6046511627907	26.4150943396226	97.3684210526316	100	98.3333333333333	100	100	100	96.7741935483871	97.9166666666667	100	100	100	100	92.5	100	100	100	100	100	100	100	100	100	100	100	100	100	100	100	100	94.4444444444444	100	100	100	97.9591836734694	100	98	100	100	100	100
63755	0	3.7037037037037	5.55555555555556	34.375	46.875	5.35714285714286	11.1111111111111	10.1694915254237	32.5	100	100	100	100	100	100	100	100	95.9183673469388	96	100	100	93.75	93.1034482758621	100	100	89.1891891891892	96.969696969697	100	100	100	100	91.6666666666667	100	100	98.0392156862745	100	100	100	100	100	97.8260869565217	100	100	93.75	100	98.0392156862745	100	96.2962962962963	96.1538461538462
31943	6.94444444444444	17.4603174603175	12.6582278481013	34.9206349206349	55.6962025316456	1.40845070422535	7.01754385964912	8.04597701149425	31.8181818181818	100	91.4285714285714	100	100	95.8333333333333	98.0769230769231	93.2203389830509	98.8888888888889	98.6301369863014	100	100	94	97.7777777777778	100	95.5882352941177	92.4528301886792	90.9090909090909	100	94.5205479452055	100	100	94.1176470588235	97.5	100	100	100	100	98.5074626865672	98.3606557377049	100	96.2264150943396	98.9010989010989	92.156862745098	96.875	100	96.7741935483871	96	98.0392156862745	100	98.4126984126984
56993	25.8064516129032	13.6363636363636	15.3846153846154	38.4615384615385	44.7368421052632	2.12765957446809	20	7.14285714285714	16	100	97.7777777777778	93.3333333333333	100	95.8333333333333	95.4545454545455	96.078431372549	100	97.6190476190476	100	97.7777777777778	100	100	90.9090909090909	100	96.7741935483871	93.5483870967742	100	94.1176470588235	96.2962962962963	97.6744186046512	92.8571428571429	98.1818181818182	100	95.1219512195122	93.75	87.5	100	97.3684210526316	95.6521739130435	100	94.6666666666667	96.969696969697	88.5714285714286	100	93.1034482758621	100	100	100	98.0769230769231
16927	7.69230769230769	8.33333333333333	17.6470588235294	24.1379310344828	41.4634146341463	0	14.2857142857143	0	17.0212765957447	100	100	96	100	100	100	92.8571428571429	100	100	100	100	100	100	90.9090909090909	100	100	100	100	100	95.6521739130435	97.3684210526316	100	96.969696969697	100	95	100	100	100	100	100	100	100	100	100	94.1176470588235	100	100	100	100	96.551724137931
62675	4	19.1489361702128	16.2162162162162	30.7692307692308	44.2857142857143	2.12765957446809	13.0434782608696	12.280701754386	18.1818181818182	100	94.5454545454545	95.3846153846154	100	96.4285714285714	100	100	97.4358974358974	98.7654320987654	100	89.2857142857143	97.0588235294118	100	100	100	100	96.875	100	96.6666666666667	100	98.6301369863014	100	100	100	98.1481481481482	90.4761904761905	98.1132075471698	98.5294117647059	100	90.3225806451613	97.9166666666667	100	88.2352941176471	100	100	97.6744186046512	96.8253968253968	95.4545454545455	97.0588235294118	95.8333333333333
27126	9.52380952380952	20	20.8333333333333	36.3636363636364	35.4838709677419	16	0	10	23.8095238095238	91.6666666666667	100	100	100	100	88.8888888888889	100	100	100	100	93.3333333333333	100	92.8571428571429	90	90.9090909090909	100	100	91.6666666666667	92.8571428571429	100	100	100	100	100	90.9090909090909	91.6666666666667	100	100	100	100	100	100	95.2380952380952	100	100	100	100	100	100	93.3333333333333
29583	20.5128205128205	10	11.7647058823529	34.7826086956522	43.5483870967742	16.6666666666667	10.2564102564103	7.89473684210526	25.7142857142857	100	100	100	100	100	96.551724137931	100	100	100	100	100	100	100	100	95.6521739130435	100	96.1538461538462	100	91.6666666666667	95.4545454545455	100	100	100	95.4545454545455	100	97.7272727272727	100	100	100	100	100	100	100	100	100	100	100	100	92.3076923076923	100
21065	15.2173913043478	28.125	17.9487179487179	24	57.1428571428571	13.2075471698113	0	21.6216216216216	19.2307692307692	94.8717948717949	96.7741935483871	100	100	100	90.4761904761905	100	100	97.8260869565217	100	94.8717948717949	96.875	96.2962962962963	96.551724137931	100	92.8571428571429	100	100	100	96.7741935483871	100	100	98.1132075471698	100	96.4285714285714	93.1818181818182	97.7272727272727	97.9591836734694	97.1428571428571	96.4285714285714	100	92	100	100	100	95.8333333333333	97.5	95	96.2962962962963	89.7435897435897
22825	9.75609756097561	34.4827586206897	9.58904109589041	39.2405063291139	43.298969072165	25	35.0649350649351	4.08163265306122	21.7948717948718	98.5714285714286	96.7213114754098	100	98.0769230769231	97.2972972972973	100	94.8979591836735	98.4375	97.8494623655914	97.0149253731343	100	100	93.4782608695652	96.551724137931	100	95	100	100	98.1818181818182	98.3870967741936	95.0819672131148	94.4444444444444	98.936170212766	100	100	97.2222222222222	94.8051948051948	95.7142857142857	96.2264150943396	95.8333333333333	100	95.3271028037383	100	93.5897435897436	88.2352941176471	100	100	98.2142857142857	100	94.1176470588235
69427	8.82352941176471	22.2222222222222	14.7058823529412	52.3809523809524	45.7142857142857	32.3529411764706	25	13.7931034482759	26.9230769230769	100	97.5	100	100	91.6666666666667	95.4545454545455	97.0588235294118	100	100	93.5483870967742	87.8787878787879	100	92.3076923076923	100	100	100	100	96.6666666666667	100	100	100	100	96.1538461538462	100	95.6521739130435	95	100	100	100	94.7368421052632	100	92.5	89.4736842105263	100	100	96.1538461538462	96.4285714285714	89.4736842105263	100	100
78293	3.03030303030303	25.9259259259259	37.5	25	54.2372881355932	20.5128205128205	22.7272727272727	13.8888888888889	20	95.8333333333333	100	98.5714285714286	95.4545454545455	100	98.4126984126984	100	88.4615384615385	98.1818181818182	93.1034482758621	100	95.1219512195122	97.8260869565217	100	97.6190476190476	96.078431372549	98.3050847457627	100	100	100	100	86.6666666666667	98.2142857142857	100	100	91.7647058823529	93.1034482758621	97.5609756097561	98.0392156862745	94.5945945945946	98.3333333333333	100	94.5945945945946	98.1481481481482	100	97.4358974358974	98.0392156862745	100	97.7272727272727	100
84238	11.1111111111111	28.5714285714286	28.5714285714286	22.5806451612903	66	33.3333333333333	33.3333333333333	14.2857142857143	18.5185185185185	100	100	96.969696969697	100	100	100	97.7777777777778	100	100	100	100	100	100	100	100	100	93.3333333333333	100	100	93.5483870967742	100	100	97.2222222222222	100	100	100	100	100	100	84	100	100	94.1176470588235	92	94.7368421052632	100	96.2962962962963	100	100	100
11218	28.5714285714286	6.25	18.5185185185185	16.3265306122449	62.6865671641791	26.4705882352941	22.5	4.76190476190476	10.2040816326531	100	96.875	96.1538461538462	97.5	93.4782608695652	100	100	100	97.2222222222222	95.9183673469388	100	90.9090909090909	100	100	100	100	100	100	96.1538461538462	100	100	100	100	97.7272727272727	96.1538461538462	100	100	97.8723404255319	92.3076923076923	88.8888888888889	92.8571428571429	100	94.1176470588235	97.7272727272727	96.4285714285714	93.75	100	100	100	100
51739	17.6470588235294	25	16	41.6666666666667	65.1162790697674	17.6470588235294	14.2857142857143	10	20	100	100	100	100	100	100	95.6521739130435	100	97.7777777777778	100	100	100	100	100	94.4444444444444	100	97.2222222222222	100	100	88.5714285714286	100	100	96.875	100	100	100	100	100	97.6190476190476	93.1034482758621	94.7368421052632	94.6428571428571	92.3076923076923	100	95	93.3333333333333	100	100	100	100
90417	13.7931034482759	5.08474576271186	13.3333333333333	26.3157894736842	39.0243902439024	2.32558139534884	0	3.03030303030303	6.66666666666667	92.6829268292683	81.5789473684211	100	78.2608695652174	86.6666666666667	91.1764705882353	88.3333333333333	88.3333333333333	75	100	91.1111111111111	81.4814814814815	100	86.8421052631579	100	100	96.875	93.6170212765958	86.2745098039216	93.4782608695652	96.078431372549	87.5	87.2340425531915	100	92.7536231884058	100	86.6666666666667	94.3396226415094	95.7446808510638	74	100	93.1034482758621	100	100	91.6666666666667	90.3225806451613	87.037037037037	93.9393939393939	94.1176470588235	90.3225806451613
66340	14.7727272727273	7.8125	11.0091743119266	22.7272727272727	40.1960784313725	12.7659574468085	26.027397260274	2.02020202020202	12.6315789473684	93.4782608695652	88.7323943661972	94.9367088607595	95.3125	87.5	92.8571428571429	94.2307692307692	92.1875	86.2745098039216	96.875	92.156862745098	84.6153846153846	94.7368421052632	95.1219512195122	89.6551724137931	82.5396825396825	98.0769230769231	90.9090909090909	84.0909090909091	84.6153846153846	88.8888888888889	94	88.2352941176471	95.7142857142857	78.5714285714286	89.247311827957	91.6666666666667	89.6551724137931	90.5405405405405	85.7142857142857	94.4444444444444	93.2432432432432	97.8723404255319	94.7368421052632	92.1052631578947	91.3793103448276	84.5070422535211	89.2857142857143	87.5	97.2222222222222
81580	9.52380952380952	8.57142857142857	7.8125	32.6315789473684	40	10.5263157894737	20.3389830508475	14.8514851485149	22.972972972973	83.4782608695652	86.4197530864197	90.0763358778626	92.6829268292683	84.2592592592593	86.8131868131868	94.4055944055944	83.6065573770492	85.7142857142857	96.1038961038961	92.7710843373494	80.3030303030303	90.4761904761905	84	92.156862745098	93.0693069306931	94.3396226415094	85.4838709677419	87.378640776699	84.9056603773585	90	85.5263157894737	84.9315068493151	86.4864864864865	87.5	80.6451612903226	86.4583333333333	83.0645161290323	85	90	90.7894736842105	97.4522292993631	90.9090909090909	91.8367346938775	96.4285714285714	91.2280701754386	96.1038961038961	88.6075949367089	91.1764705882353	84.5070422535211
34862	15.3846153846154	16.2790697674419	7.69230769230769	21.2121212121212	42.1052631578947	5.12820512820513	0	7.89473684210526	24.2424242424242	95.4545454545455	97.6190476190476	94.7368421052632	94.4444444444444	95.2380952380952	91.6666666666667	85	85.7142857142857	100	96.551724137931	93.3333333333333	96.969696969697	95.6521739130435	89.6551724137931	90.9090909090909	88.8888888888889	93.3333333333333	90.3225806451613	80.5555555555556	86.6666666666667	94.2857142857143	88	92.5	77.7777777777778	80	91.0714285714286	87.0967741935484	97.2972972972973	93.1818181818182	95.4545454545455	93.1034482758621	95.8333333333333	84.8484848484848	91.6666666666667	91.6666666666667	92.3076923076923	90	81.25	100	96.875
80768	8.03571428571429	5.35714285714286	11.4754098360656	28.695652173913	45.9016393442623	16.6666666666667	22.2222222222222	13.8297872340426	17.3076923076923	100	98.4375	89.4366197183099	96.4285714285714	97.7272727272727	95.7894736842105	67.5438596491228	92.8571428571429	84.7222222222222	92.1052631578947	93.8775510204082	94.6236559139785	91.1392405063291	96.1038961038961	88.4615384615385	97.752808988764	97.5609756097561	100	95	89.5833333333333	93.2584269662921	95.5882352941177	95	81.6091954022989	85.3211009174312	84.5360824742268	93.859649122807	97.1428571428571	94.9494949494949	100	92.8571428571429	95.4285714285714	85.7142857142857	97.752808988764	89.3617021276596	91.9354838709677	92	92.8571428571429	100	94.7368421052632
55751	10.3448275862069	0	18.6046511627907	23.5294117647059	28.125	0	31.0344827586207	9.67741935483871	13.6363636363636	93.3333333333333	90.625	90	95	97.0588235294118	93.75	92.3076923076923	93.5483870967742	94.5945945945946	100	81.25	96	80	87.5	94.4444444444444	87.0967741935484	93.3333333333333	96	92.8571428571429	95.2380952380952	91.6666666666667	92.8571428571429	93.9393939393939	77.7777777777778	96.4285714285714	88.2352941176471	89.2857142857143	92.5925925925926	91.6666666666667	96.1538461538462	100	91.4285714285714	95.1219512195122	96	86.6666666666667	100	93.75	100	100	100
61634	16.3265306122449	13.7254901960784	21.4285714285714	23.728813559322	37.8947368421053	0	5.17241379310345	12.280701754386	18.0327868852459	100	92.7272727272727	100	96.2962962962963	96.551724137931	76.3157894736842	95.8333333333333	86.6666666666667	95.1612903225806	94.8717948717949	97.2222222222222	96.4285714285714	95.2380952380952	95	100	90.1960784313726	90.3225806451613	94	93.5483870967742	93.75	89.4736842105263	97.0588235294118	92.156862745098	97.5	96.1538461538462	97.9166666666667	93.6170212765958	92.6829268292683	100	90.4761904761905	100	98.3050847457627	91.6666666666667	93.5483870967742	90.625	91.6666666666667	95.3125	93.6170212765958	96.875	97.2972972972973
54541	10.6060606060606	13.5135135135135	13.7931034482759	22.4137931034483	41.9642857142857	2.89855072463768	17.1428571428571	19.672131147541	18.8888888888889	84.8484848484848	87.5	98.2456140350877	87.8787878787879	97.0588235294118	86.4864864864865	94.3661971830986	93.4782608695652	97.8494623655914	95	96.6666666666667	95.9183673469388	80	95.1612903225806	95.2380952380952	86.1538461538462	89.7058823529412	89.6551724137931	85	81.4814814814815	90.3225806451613	96.2962962962963	83.9080459770115	90.7894736842105	98.4615384615385	87.8048780487805	93.75	92.1875	82.8947368421053	81.6666666666667	97.8723404255319	97.1428571428571	86.3636363636364	92.3076923076923	87.1794871794872	95.9183673469388	92.7710843373494	91.2280701754386	97.7272727272727	91.8604651162791
69054	7.27272727272727	13.3333333333333	2.89855072463768	24.1935483870968	45.9459459459459	4.41176470588235	13.8888888888889	15.2542372881356	23.5294117647059	96	97.8723404255319	100	100	91.1764705882353	88	94.4444444444444	95.7446808510638	94.5945945945946	98.5074626865672	94.5454545454545	94.4444444444444	85.7142857142857	100	91.1764705882353	73.8095238095238	87.0967741935484	96.551724137931	97.5609756097561	100	100	94.4444444444444	93.5483870967742	94	100	98.0769230769231	97.0588235294118	87.037037037037	89.1304347826087	84.375	100	97.5609756097561	83.7837837837838	87.0967741935484	82.7586206896552	100	96.551724137931	96.551724137931	94.1176470588235	92.6829268292683
42365	15.625	20	7.69230769230769	31.25	53.7313432835821	16	18.3673469387755	15.0684931506849	34.2105263157895	93.1506849315068	97.5609756097561	89.5833333333333	93.6170212765958	97.1014492753623	94.1176470588235	100	94.7368421052632	90.6976744186046	92.6829268292683	97.4358974358974	94	88	98.2456140350877	88.3720930232558	80.4878048780488	95.2380952380952	97.5609756097561	95	89.7435897435897	100	92.8571428571429	94	93.0232558139535	91.8367346938775	78.7878787878788	89.3617021276596	90	90	90.9090909090909	92.5925925925926	94.6428571428571	96.2962962962963	96.7741935483871	80.6451612903226	100	95.5882352941177	93.4782608695652	88.8888888888889	100
9200	26.3157894736842	15.3846153846154	13.3333333333333	36.1111111111111	53.5714285714286	10.5263157894737	22.5806451612903	10	16.6666666666667	92.1052631578947	100	97.2972972972973	90.4761904761905	86.3636363636364	86.9565217391304	94.8717948717949	89.7435897435897	91.4893617021277	91.8367346938775	93.75	96	86.3636363636364	89.2857142857143	85.7142857142857	89.6551724137931	82.0512820512821	91.304347826087	97.2222222222222	90.9090909090909	100	88.5714285714286	100	97.0588235294118	100	97.2972972972973	86.1111111111111	92.5	95	90.625	94.4444444444444	97.3684210526316	91.304347826087	78.5714285714286	71.4285714285714	92.8571428571429	94.7368421052632	91.4285714285714	84	86.6666666666667
69680	3.38983050847458	17.0212765957447	5.2863436123348	28.2208588957055	60.8695652173913	9.03614457831325	24.6376811594203	10.7758620689655	20.1030927835052	94.4954128440367	97.752808988764	94.0119760479042	83.969465648855	86.9565217391304	95.7627118644068	94.478527607362	94.2857142857143	94.9238578680203	96.9465648854962	96.0975609756098	86.6666666666667	89.247311827957	90.1315789473684	86.6666666666667	83.1578947368421	80.5555555555556	84.1772151898734	91.5966386554622	88.6666666666667	94.7761194029851	97.1428571428571	90.2654867256637	92.8571428571429	91.6666666666667	88.7755102040816	95.4314720812183	93.6708860759494	98.4375	81.2080536912752	84.2857142857143	92.1787709497207	92.5	95.9349593495935	85.8974358974359	95.7264957264957	89.6296296296296	92.7777777777778	95.3488372093023	95.5555555555556
28388	5.33333333333333	11.2068965517241	6.14035087719298	29.5238095238095	46.8599033816425	6.25	29.2682926829268	12.8654970760234	31.6666666666667	95.5555555555556	93.2203389830509	93.75	91.6666666666667	93.1372549019608	88.4210526315789	91.3265306122449	92.3566878980892	89.2045454545455	81.8181818181818	90.1234567901235	95.0413223140496	94.8051948051948	85.7142857142857	85.0746268656716	90.8163265306122	81.8840579710145	90.3225806451613	94.9367088607595	92.5373134328358	93.8775510204082	84.1584158415842	88.8888888888889	83.5443037974684	85.8108108108108	92.5287356321839	88.8059701492537	82.9059829059829	93.5483870967742	87.962962962963	83.7209302325581	94.2307692307692	93.2584269662921	92.8571428571429	75.5555555555556	84.5070422535211	85.8695652173913	86.9158878504673	88.2352941176471	96.5116279069767
19599	15.0537634408602	19.2982456140351	11.4035087719298	27.906976744186	45.7142857142857	8	19.4805194805195	16.2162162162162	15.3846153846154	90.5172413793103	95.2830188679245	92.9411764705882	92.156862745098	92.3076923076923	96.5909090909091	95.0617283950617	95.7142857142857	98.5294117647059	91.0112359550562	95.2830188679245	95.5882352941177	98.1132075471698	95.5882352941177	83.5443037974684	97.979797979798	85.0574712643678	97.9591836734694	93.9393939393939	98.5074626865672	95.4545454545455	87.3239436619718	92.3728813559322	85.1851851851852	91.1111111111111	89.5522388059701	95.7627118644068	82.5	89.8989898989899	84.3137254901961	97.8494623655914	95.3846153846154	90.4761904761905	89.4117647058823	90.9090909090909	92.5373134328358	87.378640776699	76.1904761904762	98.8095238095238	96.6942148760331
67436	7.82608695652174	20.7547169811321	9.57446808510638	29.4736842105263	44.5454545454545	6.34920634920635	22.7642276422764	21.1382113821138	9.09090909090909	97.9166666666667	99.1452991452991	96.1538461538462	96.1538461538462	98.0392156862745	98.8095238095238	100	99	98.4848484848485	98.7341772151899	98.1481481481482	96.8253968253968	81.25	89.7435897435897	89.622641509434	96.039603960396	97.9591836734694	94.8717948717949	95.5555555555556	93.6170212765958	96.2025316455696	88.0952380952381	94.6902654867257	95.8333333333333	96.4285714285714	93.75	94.6666666666667	89.8989898989899	97.4025974025974	72.8070175438596	91.8918918918919	98.0582524271845	91.0714285714286	89.5833333333333	91.8367346938775	98	85.9154929577465	93.75	97.8260869565217	93.5064935064935
58256	7.43801652892562	22.9166666666667	11.7647058823529	33.6538461538462	41.4965986394558	4.62962962962963	18.2926829268293	26.8817204301075	18.3908045977011	93.9393939393939	91.0714285714286	93.5483870967742	95.0819672131148	96.2264150943396	96.6666666666667	97.3451327433628	93.4210526315789	96.4497041420118	87.6288659793814	97.7011494252874	94.7368421052632	90.6976744186046	96.4285714285714	88.8888888888889	94.2307692307692	90.3225806451613	94	96.1538461538462	88.0597014925373	96.9072164948454	85.9375	92.9133858267717	95.6043956043956	98.75	88.5714285714286	89.0243902439024	91.6666666666667	93.0555555555556	90.1408450704225	92.4242424242424	95.5414012738854	91.9354838709677	87.9120879120879	93.2203389830509	93.9393939393939	85.5263157894737	95.8333333333333	95.2380952380952	100
41789	8.33333333333333	23.0769230769231	7.86516853932584	36.8421052631579	33.3333333333333	12.1951219512195	7.14285714285714	10.1449275362319	12.5	98.7179487179487	96.875	94.2028985507246	92.3076923076923	98.0769230769231	100	95.1612903225806	97.1014492753623	95.1219512195122	89.4736842105263	92.8571428571429	86.6666666666667	92.1052631578947	89.1304347826087	100	94.4444444444444	92.5925925925926	98.0392156862745	100	95.4545454545455	85.7142857142857	98.3050847457627	98.3870967741936	95.5555555555556	88.5714285714286	83.7209302325581	92.156862745098	96.2962962962963	96.078431372549	76.5957446808511	95.6521739130435	94.1860465116279	90.2439024390244	92.5	90.4761904761905	75.7575757575758	93.8775510204082	95.2380952380952	94.8717948717949	93.3333333333333
53880	6.5	39.0909090909091	5.19031141868512	35.2941176470588	40.0516795865633	5.26315789473684	11.3636363636364	15.5963302752294	6.51162790697674	98.8505747126437	93.7269372693727	94.6666666666667	81.4432989690722	97.9674796747967	92.7835051546392	94.5273631840796	93.75	96.234309623431	96.5277777777778	98.9637305699482	96.3855421686747	88.3561643835616	89.010989010989	92.7710843373494	87.0967741935484	91.9431279620853	92.0245398773006	95.2941176470588	90	97.8102189781022	90.7692307692308	94.3333333333333	94.375	94.2857142857143	92.4050632911392	90.8602150537634	92	97.2222222222222	88.6877828054299	94.4827586206897	94.9152542372881	96.2025316455696	96.8036529680365	90.9090909090909	91.8367346938775	96.234309623431	96.4566929133858	97.3384030418251	98.0263157894737
66908	9.9502487562189	20.3389830508475	3.78378378378378	24.468085106383	41.0480349344978	8.03571428571429	14.8148148148148	16.1073825503356	11.7117117117117	97.2602739726027	84.9557522123894	99.2537313432836	97.029702970297	94.1176470588235	98.2758620689655	100	95.1388888888889	90.8163265306122	94.7916666666667	86.8613138686131	87.4015748031496	94.6428571428571	89.9082568807339	91.1504424778761	89.7727272727273	90.9090909090909	86.4583333333333	96	89.7435897435897	94.9579831932773	95.2755905511811	91.7293233082707	91.0569105691057	90.6474820143885	91.304347826087	93.2835820895522	91.5032679738562	92	84.0909090909091	92.156862745098	94.6902654867257	95.8333333333333	97.5308641975309	90.3614457831325	92.1348314606742	91.4728682170543	96.9465648854962	95.8333333333333	92.3076923076923
34416	19.0789473684211	17.5438596491228	13.1944444444444	32.3232323232323	38.9221556886228	15.2	11.5789473684211	11.2244897959184	10.3448275862069	91.3978494623656	97.196261682243	97.4789915966387	97.4025974025974	90.5263157894737	97.2027972027972	98.1981981981982	88.9705882352941	88.2352941176471	87.962962962963	94	96.1538461538462	90	92.3076923076923	96	91.8604651162791	92.1787709497207	98.9473684210526	93.2038834951456	97.0588235294118	91.4728682170543	89.5348837209302	88.5906040268456	87.3417721518987	97.5	97.8571428571429	98.5074626865672	98.3606557377049	93.1372549019608	85.7142857142857	85.2272727272727	98.5074626865672	95.0617283950617	91.3461538461538	96.7741935483871	91.358024691358	94.7368421052632	96.4601769911504	97.7272727272727	94.2857142857143
72344	14.1666666666667	26.4	12.6436781609195	36.4341085271318	36.7088607594937	6.34920634920635	17.1171171171171	12.962962962963	15.8415841584158	98.4615384615385	92.814371257485	98.1818181818182	91.1111111111111	93.8053097345133	93.6507936507936	95.9183673469388	93.5714285714286	92.3976608187134	93.5779816513761	92.0245398773006	97.4576271186441	86.2903225806452	95.3271028037383	89.0756302521008	87.6811594202899	88.7005649717514	96	97.5609756097561	97.1153846153846	96.1038961038961	91.8604651162791	96.4285714285714	93.0232558139535	97.2477064220184	93.2584269662921	87.6712328767123	94.6808510638298	94.3262411347518	83.8709677419355	85.5263157894737	94.4162436548223	90.7142857142857	93.5294117647059	93.3333333333333	89.6825396825397	92.1875	86.2385321100917	92.8571428571429	97.9487179487179
59816	6.89655172413793	16	6.89655172413793	31.5789473684211	30.6122448979592	15	12.8205128205128	11.4285714285714	20.8333333333333	92	100	94.8717948717949	85.1851851851852	100	91.304347826087	96.2962962962963	87.5	83.7837837837838	83.3333333333333	100	90.4761904761905	100	96	96.4285714285714	96.4285714285714	93.3333333333333	93.3333333333333	94.1176470588235	92.3076923076923	90.4761904761905	96.551724137931	92.5925925925926	83.3333333333333	87.8048780487805	91.6666666666667	96.875	92.5925925925926	80.6451612903226	87.5	88.8888888888889	88.8888888888889	94.1176470588235	96	100	79.3103448275862	89.4736842105263	89.4736842105263	84.6153846153846	100
19150	3.37078651685393	26.0869565217391	7.4468085106383	22.6415094339623	21.7391304347826	10.2941176470588	14.0625	24	23.4042553191489	98.6666666666667	100	96.2962962962963	92.6829268292683	84.4444444444444	92	96.1538461538462	95.2380952380952	88.5714285714286	89.8305084745763	92.1052631578947	100	88.3720930232558	83.6734693877551	96	82.4561403508772	94.1176470588235	94	97.2222222222222	97.1428571428571	94.7368421052632	88.2352941176471	97.9166666666667	82.0512820512821	88.3720930232558	94.8717948717949	100	91.4285714285714	88.135593220339	93.3333333333333	95.5555555555556	98.7179487179487	96.2264150943396	94.2307692307692	90.3225806451613	92.8571428571429	94.8275862068966	83.3333333333333	97.0588235294118	100
60371	9.30232558139535	15.625	7.5	36.986301369863	37.1794871794872	9.09090909090909	20.8333333333333	18.5185185185185	21.4285714285714	100	100	100	97.0588235294118	88.5714285714286	100	100	93.8775510204082	96.3636363636364	96.875	85.3658536585366	100	100	93.5483870967742	93.75	95.1612903225806	97.6190476190476	97.5	100	100	100	81.8181818181818	86.9565217391304	96.7741935483871	95.1219512195122	93.4782608695652	97.7272727272727	97.5	82.9268292682927	91.1111111111111	94.7368421052632	94.2307692307692	100	88.8888888888889	80.9523809523809	85.1851851851852	85.7142857142857	88.6363636363636	90.625	100
65061	0	30.3030303030303	9.52380952380952	25	40.8163265306122	29.5081967213115	11.4285714285714	11.4285714285714	13.4615384615385	97.8260869565217	100	97.6744186046512	91.6666666666667	95.8333333333333	88	100	93.8775510204082	90.5660377358491	97.6744186046512	91.4285714285714	91.6666666666667	81.8181818181818	96.6666666666667	88.8888888888889	90.4761904761905	80	83.3333333333333	96.551724137931	91.4893617021277	95.7446808510638	97.1428571428571	97.2972972972973	85.7142857142857	88.8888888888889	97.1428571428571	94.7368421052632	93.0232558139535	96.6666666666667	74.2857142857143	100	94.0298507462687	95.8333333333333	93.3333333333333	100	82.6086956521739	76.9230769230769	85.2941176470588	96.7741935483871	100
72828	13.3333333333333	23.4375	20	28.75	36.9369369369369	19.0909090909091	21.9512195121951	12.1621621621622	18.8405797101449	92.3728813559322	86.6666666666667	89.6907216494845	93.6842105263158	98.1481481481482	97.0588235294118	89.6551724137931	89.041095890411	93.8053097345133	86.1386138613861	92.3809523809524	78.2608695652174	91.025641025641	92.3076923076923	91.7808219178082	96.4285714285714	79.4392523364486	88.5714285714286	92.0792079207921	95.4022988505747	95.7983193277311	95.945945945946	93.1034482758621	88.3333333333333	87.719298245614	89.5348837209302	91.4893617021277	86.1538461538462	85.9154929577465	72.5	92.6470588235294	94.1176470588235	93.4782608695652	86.6666666666667	89.2307692307692	80.327868852459	84.375	85	90.2439024390244	96.4912280701754
84118	1.92307692307692	22.2222222222222	8.69565217391304	32.258064516129	48.8372093023256	0	13.3333333333333	9.75609756097561	14.2857142857143	94.2857142857143	92.5925925925926	92.1052631578947	87.1794871794872	100	94.3396226415094	88.5714285714286	95.4545454545455	75.4716981132076	93.1034482758621	94.2857142857143	89.2857142857143	94.5945945945946	95	85	86.9565217391304	89.7435897435897	92.5925925925926	100	92	82.1428571428571	94.4444444444444	100	96	92.3076923076923	94.3396226415094	96	88.5714285714286	95.8333333333333	66.6666666666667	95.1219512195122	91.4893617021277	96.1538461538462	95.6521739130435	75	93.3333333333333	86.8421052631579	89.4736842105263	93.1034482758621	92.1052631578947
26548	7.40740740740741	9.30232558139535	21.2121212121212	33.3333333333333	34.2105263157895	25	20.9876543209877	0	17.6470588235294	97.7272727272727	95.4545454545455	86.2068965517241	97.1428571428571	95.1219512195122	94.5945945945946	80.7692307692308	91.6666666666667	72.0930232558139	96.9230769230769	82.7586206896552	88.4615384615385	93.75	95.8333333333333	90	90	97.7272727272727	95.7746478873239	96.4912280701754	88.8888888888889	95.7446808510638	96.875	94.6428571428571	94.4444444444444	94	95.945945945946	90.4761904761905	90.9090909090909	89.7058823529412	72.9166666666667	86.2068965517241	84.8101265822785	93.0232558139535	86.1111111111111	89.1891891891892	92.5	91.1111111111111	84.375	100	95.7446808510638
36769	0	0	5.40540540540541	46.6666666666667	53.3333333333333	0	3.03030303030303	16.6666666666667	30.5555555555556	96.6666666666667	100	85.7142857142857	93.5483870967742	85.7142857142857	100	90.9090909090909	100	97.5	77.2727272727273	100	94.4444444444444	100	100	97.1428571428571	94.1176470588235	100	100	96.1538461538462	89.4736842105263	100	96.551724137931	100	100	100	100	100	96.969696969697	93.3333333333333	95	100	97.6744186046512	57.1428571428571	100	94.7368421052632	87.5	100	100	100	100
32226	32	17.3913043478261	3.44827586206897	39.1304347826087	32.5	6.06060606060606	16.6666666666667	0	37.9310344827586	100	95.8333333333333	92.8571428571429	100	100	96.1538461538462	100	96.2962962962963	91.1764705882353	68.1818181818182	88.8888888888889	95.4545454545455	95	90.625	78.9473684210526	97.1428571428571	100	88.8888888888889	93.5483870967742	94.7368421052632	100	88.8888888888889	96.4285714285714	87.5	96	100	94.4444444444444	96.7741935483871	100	78.9473684210526	94.7368421052632	97.5	88.8888888888889	92.8571428571429	90	100	90.4761904761905	100	100	100
31111	18.1818181818182	3.84615384615385	9.375	25.9259259259259	52.0833333333333	3.7037037037037	0	10.5263157894737	30.4347826086957	95.6521739130435	92.3076923076923	93.3333333333333	100	100	100	100	97.7777777777778	100	96.4285714285714	95.4545454545455	88.2352941176471	100	100	100	100	96.2962962962963	90.625	97.3684210526316	94.1176470588235	96.551724137931	100	100	100	100	97.7777777777778	96.4285714285714	96.969696969697	100	84.6153846153846	100	97.4358974358974	90.625	95.8333333333333	95	92.5	97.5609756097561	100	100	93.1034482758621
49764	26.6666666666667	23.0769230769231	4.76190476190476	16.6666666666667	53.3333333333333	5.55555555555556	0	21.0526315789474	25	89.4736842105263	97.2972972972973	100	100	100	94.7368421052632	91.8918918918919	100	85.2941176470588	100	96.7741935483871	94.1176470588235	93.75	100	95.8333333333333	100	93.1034482758621	72.2222222222222	96.1538461538462	100	100	100	91.4285714285714	91.6666666666667	95.2380952380952	85.7142857142857	90.9090909090909	100	95.2380952380952	83.3333333333333	87.5	85.7142857142857	97.0588235294118	96.551724137931	100	100	100	96.7741935483871	100	96.4285714285714
6429	20.8333333333333	25	8.33333333333333	22.0338983050847	54.2168674698795	10.2564102564103	4.44444444444444	19.2982456140351	8.33333333333333	92.5925925925926	100	100	97.5609756097561	94.1176470588235	100	95.7446808510638	95.8333333333333	93.2692307692308	98.2758620689655	100	91.3793103448276	100	97.4358974358974	90.2439024390244	96.969696969697	95.2380952380952	90.4761904761905	100	93.8775510204082	93.8775510204082	96.4285714285714	100	93.1818181818182	98.6301369863014	97.0588235294118	95.0819672131148	95.5555555555556	98.3333333333333	88.8888888888889	93.75	94.3181818181818	98.1481481481482	100	96.3636363636364	96.969696969697	91.8918918918919	100	100	95.2380952380952
64238	12.1951219512195	17.5438596491228	11.5384615384615	17.5675675675676	50.5747126436782	16.0493827160494	11.1111111111111	10.6060606060606	26.4367816091954	100	97.3684210526316	98.6486486486486	94.8717948717949	96.078431372549	100	97.1830985915493	100	96.969696969697	95.9183673469388	100	100	91.4285714285714	98.3050847457627	87.1794871794872	97.7777777777778	95.9183673469388	82.6086956521739	97.6190476190476	97.1014492753623	93.1506849315068	100	98.8888888888889	98.3870967741936	96.1538461538462	92.5925925925926	95.1219512195122	96.6101694915254	100	95.4545454545455	96.078431372549	95.7264957264957	98.3050847457627	100	92	100	92.6470588235294	94.1176470588235	100	93.5779816513761
88026	7.89473684210526	0	3.57142857142857	29.4117647058824	56.6666666666667	10	0	0	17.6470588235294	90	81.8181818181818	100	95	100	95.6521739130435	95	93.75	96.6666666666667	90.4761904761905	86.9565217391304	97.0588235294118	88.8888888888889	100	83.3333333333333	87.5	92.8571428571429	88.8888888888889	95.6521739130435	92.3076923076923	100	91.6666666666667	91.4285714285714	95.2380952380952	100	100	100	94.7368421052632	91.1764705882353	68.9655172413793	95.8333333333333	92.5	95	94.1176470588235	93.3333333333333	95.4545454545455	81.25	94.1176470588235	90	100
56106	12.7272727272727	20	4.54545454545455	5.47945205479452	42.8571428571429	2.75862068965517	7.35294117647059	6.86274509803922	16.6666666666667	100	100	95.1219512195122	100	92.5531914893617	97.1698113207547	97.1428571428571	98.5714285714286	99.1071428571429	99.0384615384615	98.75	83.9285714285714	95.9183673469388	95.3846153846154	100	96.0526315789474	95.5223880597015	98.2142857142857	100	98.2456140350877	95.4128440366973	94.4444444444444	95.6521739130435	93.8461538461538	89.6551724137931	96.3302752293578	90	98.2300884955752	97.029702970297	70.4081632653061	78	94.3396226415094	98.0769230769231	91.1764705882353	93.5483870967742	97.9166666666667	95	97.8494623655914	93.9393939393939	95.6989247311828
65059	8.69565217391304	4.54545454545455	8.10810810810811	23.5294117647059	46.9387755102041	5.88235294117647	7.31707317073171	19.4444444444444	12.5	88.2352941176471	96.6666666666667	93.75	96.4285714285714	91.304347826087	94.7368421052632	90.9090909090909	95.7446808510638	98.2142857142857	91.6666666666667	92.5925925925926	86.6666666666667	100	81.5789473684211	100	94.4444444444444	88.5714285714286	90.625	97.5609756097561	96.875	87.8048780487805	96.551724137931	89.7959183673469	96.875	95	97.7272727272727	88.2352941176471	92.3076923076923	97.7272727272727	82.8571428571429	88	95.8333333333333	95.8333333333333	86.6666666666667	100	100	88.3720930232558	88.8888888888889	100	96.6666666666667
72726	6.66666666666667	9.30232558139535	21.7391304347826	30.5555555555556	42.1052631578947	4	22.2222222222222	16.3934426229508	12.962962962963	94.4444444444444	91.6666666666667	95.2380952380952	95.6521739130435	96.7741935483871	95.1219512195122	100	97.9166666666667	98.2142857142857	100	97.9166666666667	97.3684210526316	100	91.304347826087	94.2857142857143	96.875	91.6666666666667	71.4285714285714	87.7551020408163	84.6153846153846	100	97.7272727272727	100	92.3076923076923	97.6744186046512	97.7272727272727	94.5205479452055	100	96.7741935483871	82.6086956521739	95	97.7272727272727	89.5833333333333	95.6521739130435	100	96.1538461538462	89.1891891891892	93.3333333333333	100	98.3333333333333
88028	3.8961038961039	9.61538461538461	12.3809523809524	25	40.5660377358491	5.06329113924051	22.7272727272727	5	25	98	96.2962962962963	95.7142857142857	98.1481481481482	98.5074626865672	95.4545454545455	98.6486486486486	98.2456140350877	87.6543209876543	100	96.3414634146341	100	96	92.3076923076923	85.4545454545455	95.1219512195122	97.5308641975309	89.8550724637681	94.8717948717949	95.8333333333333	95.8333333333333	91.304347826087	100	97.9591836734694	95	95.3488372093023	96.6666666666667	92.8571428571429	92.5925925925926	79.7619047619048	90.7407407407407	91.7525773195876	94.7368421052632	94.8051948051948	100	95.9183673469388	95.7142857142857	88.2352941176471	95.2380952380952	99.0476190476191
66765	7.59493670886076	7.9646017699115	16.025641025641	21.6666666666667	53.6842105263158	12.8571428571429	13.8461538461538	6.45161290322581	21.0526315789474	98.7341772151899	98.5074626865672	94.7916666666667	95.4954954954955	99.0196078431373	91.044776119403	94.7368421052632	95.8620689655172	94.7916666666667	96.6666666666667	98.8235294117647	98.5915492957746	92.3076923076923	97.2222222222222	89	95.5696202531646	93.4579439252336	90.7894736842105	89.247311827957	89.6103896103896	97.0802919708029	89.8989898989899	95.6989247311828	88.5245901639344	93.0817610062893	93.7853107344633	96.1832061068702	95.5056179775281	95.0980392156863	80	96.7213114754098	96.7441860465116	95.0980392156863	93.8053097345133	100	97.7011494252874	93.2330827067669	92.5531914893617	95.2830188679245	92.5531914893617
58502	23.0769230769231	5.26315789473684	6.09756097560976	17.4603174603175	39.2523364485981	10.6666666666667	11.1111111111111	8.33333333333333	23.6559139784946	93.6507936507936	96.875	98.5507246376812	96.2962962962963	92	100	98.5714285714286	92.2077922077922	97.9166666666667	94.5454545454545	94.8717948717949	95.1612903225806	88.3720930232558	98.0769230769231	97.7777777777778	92.9824561403509	91.5254237288136	95.945945945946	96.7741935483871	98.1481481481482	93.0555555555556	90.9090909090909	96.2962962962963	83.0508474576271	96.4912280701754	90.5660377358491	96.8253968253968	98.1818181818182	97.7777777777778	93.8461538461538	97.5609756097561	98.9473684210526	90.2439024390244	89.6103896103896	91.4285714285714	91.4285714285714	93.0232558139535	97.5903614457831	94.8717948717949	96.7741935483871
16462	9.75609756097561	1.66666666666667	6.15384615384615	22.2222222222222	51.0204081632653	12.1951219512195	17.7777777777778	19.047619047619	18.8679245283019	97.5	91.6666666666667	95.8333333333333	91.6666666666667	86.3636363636364	96.2264150943396	97.6190476190476	92.1052631578947	88.8888888888889	88.6363636363636	97.9591836734694	84.8484848484848	95.4545454545455	92.6829268292683	95.6521739130435	83.7837837837838	93.3333333333333	89.1304347826087	82.7586206896552	94.4444444444444	90.6976744186046	96	97.4358974358974	90.9090909090909	93.4782608695652	90	97.7272727272727	92	95.3488372093023	91.1764705882353	97.1428571428571	98.1818181818182	93.1034482758621	97.6744186046512	96.2962962962963	90.9090909090909	95.5555555555556	100	94.7368421052632	97.1428571428571
30241	6.14035087719298	13.2075471698113	12.0689655172414	26.4705882352941	39.4495412844037	22.2222222222222	27.7777777777778	18.75	22.4489795918367	92.5925925925926	94.8051948051948	100	92.4050632911392	95.2380952380952	82.8125	98.6842105263158	95.2380952380952	94.9152542372881	95.945945945946	94.6666666666667	96.5909090909091	90	94.3396226415094	95.3125	80.5194805194805	100	93.5897435897436	89.8305084745763	95.3846153846154	93.1034482758621	85.7142857142857	95.0413223140496	90.6666666666667	96.4285714285714	91	93.6507936507936	97.5609756097561	94.5652173913043	89.2307692307692	100	98.1308411214953	100	93.5483870967742	97.1428571428571	100	87.6923076923077	98.780487804878	100	94.0476190476191
29916	11.8421052631579	3.03030303030303	10.5263157894737	29.7872340425532	34.4086021505376	14.7540983606557	20	12.8205128205128	33.3333333333333	91.6666666666667	92.6829268292683	97.9166666666667	97.4358974358974	95.4545454545455	100	86.9565217391304	84.7457627118644	94.0298507462687	95.4545454545455	91.5492957746479	91.4285714285714	96.2962962962963	97.1428571428571	97.1428571428571	91.6666666666667	91.304347826087	97.9591836734694	91.6666666666667	97.0588235294118	100	90.9090909090909	96.6666666666667	93.6507936507936	100	98.1132075471698	97.9591836734694	93.75	100	88.8888888888889	100	98.6301369863014	100	98	96.969696969697	100	91.8367346938775	95	96.6666666666667	96.969696969697
67834	13.9130434782609	13.953488372093	15.2380952380952	35.8778625954198	42.1383647798742	12.5	11.8279569892473	10.7142857142857	11.5384615384615	94.4444444444444	94.5945945945946	100	98.1818181818182	100	98.2142857142857	96.7391304347826	90.0900900900901	96.6101694915254	100	99.0990990990991	95.2941176470588	93.3333333333333	95.0617283950617	91.304347826087	96.4912280701754	94.2857142857143	100	98.6842105263158	92.4528301886792	100	93.4782608695652	98.2142857142857	96.6292134831461	97.8723404255319	97.6470588235294	95.5223880597015	91.7647058823529	98.4848484848485	87.719298245614	90.6666666666667	90.0990099009901	90.3846153846154	92.4731182795699	96.6666666666667	95.1612903225806	92.5925925925926	100	100	97.4358974358974
23151	10.6382978723404	8	5.99078341013825	33.5195530726257	42.0560747663551	27.6729559748428	9.64912280701754	18.0555555555556	20.7650273224044	99.2537313432836	95	97.9310344827586	97.9381443298969	96.1538461538462	97.5	96.4497041420118	96.8	93.3333333333333	96.5811965811966	95.3020134228188	98.5915492957746	97.6744186046512	95.6896551724138	96.6386554621849	97.9591836734694	96.7213114754098	98.936170212766	98.4	92.8571428571429	96.2616822429907	97.5609756097561	96.4467005076142	98.1651376146789	98.7654320987654	94.7976878612717	95.6896551724138	97.0149253731343	96.875	85.1239669421488	100	97.0238095238095	98.0582524271845	99.3975903614458	97.2222222222222	96.09375	93.2432432432432	94.1747572815534	100	98.989898989899
21882	19.2307692307692	19.1780821917808	16.8831168831169	20.9677419354839	42.2680412371134	19.1666666666667	18.6440677966102	15.2941176470588	22.4137931034483	100	90.1234567901235	96.1538461538462	97.6190476190476	100	98.7012987012987	98.4375	97.5	97.6744186046512	98.6111111111111	100	100	92.1875	100	95.1219512195122	93.1034482758621	98.5714285714286	98.3606557377049	100	96.8253968253968	98.7179487179487	98.75	97.2602739726027	100	96.8253968253968	98.9247311827957	97.2972972972973	98.4615384615385	98.5714285714286	87.0967741935484	98	99.0566037735849	100	98.9130434782609	94.8717948717949	100	94.5945945945946	97.1428571428571	98.3870967741936	98.1981981981982
73227	21.0526315789474	30.7692307692308	7.57575757575758	28	43.2098765432099	7.36842105263158	15.8536585365854	5.74712643678161	16.3636363636364	96.3855421686747	88.4615384615385	95.8333333333333	96.078431372549	94.8275862068966	89.4736842105263	98.6842105263158	98.5507246376812	93.2584269662921	98.1132075471698	97.6744186046512	98.4848484848485	98.2142857142857	96.551724137931	90.625	96	90.4109589041096	93.0555555555556	94.2028985507246	93.4782608695652	97.4358974358974	96.969696969697	85.4838709677419	96.6101694915254	95.6521739130435	97.9591836734694	98.4375	95.2380952380952	95	92.3076923076923	86.9565217391304	94.3820224719101	97.9591836734694	92.6470588235294	97.5609756097561	93.4426229508197	88.135593220339	91.566265060241	98.1818181818182	89.9159663865546
83548	12.0253164556962	24.8175182481752	23.1404958677686	19.0839694656489	37.0656370656371	11.3924050632911	28.8235294117647	13.1868131868132	17.5	98.4042553191489	92.9078014184397	97.5806451612903	96.9072164948454	97.4025974025974	96.7320261437908	95.0920245398773	94.8979591836735	97.8723404255319	98.1651376146789	99.3975903614458	94.9152542372881	96.2962962962963	93.1034482758621	98.5507246376812	92.4137931034483	94.6969696969697	91.6666666666667	96.9924812030075	95.5414012738854	99.0654205607477	91.4772727272727	99.0291262135922	98.1818181818182	89.6825396825397	93.4523809523809	90.4411764705882	98.2758620689655	91.4141414141414	91.6129032258064	99.3506493506493	97.5103734439834	97.7941176470588	90.0900900900901	95.6521739130435	98.2608695652174	95.2755905511811	96.2616822429907	99.1071428571429	93.4065934065934
65104	11.4942528735632	20.9090909090909	16.1290322580645	28.8461538461538	45.2554744525547	12.7659574468085	24.2990654205607	13.1313131313131	18.8034188034188	98.1481481481482	93.6363636363636	97.029702970297	98.8888888888889	93.5483870967742	95	98.7012987012987	93.984962406015	97.0149253731343	95.5223880597015	94.2528735632184	95	95.3125	93.8461538461538	96.551724137931	94.0594059405941	99.0291262135922	93.9393939393939	90.1408450704225	93.8271604938272	95.5696202531646	94.7368421052632	91.6666666666667	92.0454545454545	97.5903614457831	94.4444444444444	96.1165048543689	96.6101694915254	93.3333333333333	90.625	94.1176470588235	94.6153846153846	96.1038961038961	89.3617021276596	90.6666666666667	92.5	95.7446808510638	94.0476190476191	95	94.2028985507246
58218	16.5467625899281	16.3934426229508	8.86075949367089	18.6813186813187	39.6449704142012	13.2231404958678	24.6031746031746	10.4477611940299	24.0601503759398	98.2905982905983	97.5206611570248	97.0588235294118	97.752808988764	95.7264957264957	90.5660377358491	96.8992248062015	98.7096774193548	95.6204379562044	99.0909090909091	96.1038961038961	91.4285714285714	98.4126984126984	94.1176470588235	90.7216494845361	93.6	95.5555555555556	98.0952380952381	95.3271028037383	98.8636363636364	98.3606557377049	96.2962962962963	93.006993006993	88.5245901639344	92.741935483871	92.3976608187134	97.037037037037	90.3225806451613	97.4358974358974	87.5	99.0476190476191	98.0645161290323	93.0555555555556	92.4242424242424	92.4731182795699	98.2142857142857	94.1176470588235	96.969696969697	98.75	95.5357142857143
80117	24.1860465116279	20.353982300885	7.97101449275362	33.6787564766839	40.5487804878049	3.39805825242718	21	11.1111111111111	20.3592814371257	92.9166666666667	96.7532467532468	95.2380952380952	97.9695431472081	97.6923076923077	92.4778761061947	96.3302752293578	94.9416342412451	91.1214953271028	98.2456140350877	93.0612244897959	89.344262295082	96.1038961038961	94.7019867549669	89.344262295082	96.9325153374233	94.0909090909091	94.0677966101695	93.0851063829787	96.875	96.2264150943396	94.8186528497409	97.1311475409836	95.6204379562044	97.9166666666667	94.4029850746269	97.3544973544974	96.7213114754098	98.9690721649485	82.8947368421053	100	95.6678700361011	93.8356164383562	95.5307262569832	97.1428571428571	97.6190476190476	94	94.9152542372881	96.7741935483871	94.6308724832215
82266	21.6216216216216	7.5	0	39.6825396825397	44.578313253012	1.49253731343284	13.1147540983607	6.81818181818182	32.5581395348837	100	93.6507936507936	95.2380952380952	86.1538461538462	89.041095890411	83.8709677419355	98.6666666666667	100	93.0555555555556	100	100	96.4912280701754	87.8048780487805	87.5	100	84.9315068493151	95	86.7924528301887	100	88.3333333333333	100	100	95.4545454545455	100	100	79.4871794871795	91.4285714285714	94.3661971830986	95.945945945946	82.3529411764706	97.6744186046512	89.6907216494845	100	91.4285714285714	92.8571428571429	86.3636363636364	90.6976744186046	97.7272727272727	85.7142857142857	85.7142857142857
22490	7.01754385964912	28.5714285714286	9.23076923076923	43.75	38.961038961039	0	17.6470588235294	5.79710144927536	35.4838709677419	100	82.2222222222222	100	100	93.8775510204082	80	92	98.1818181818182	95.8333333333333	100	97.9591836734694	93.1034482758621	94.4444444444444	96.1538461538462	85.2941176470588	100	98.0769230769231	96.2962962962963	100	96.4285714285714	92.8571428571429	97.6190476190476	84	95.8333333333333	100	94.1176470588235	96.2962962962963	96.4285714285714	95.6521739130435	80.7692307692308	95	98.2758620689655	100	92.5	89.6551724137931	100	100	97.6744186046512	100	94.4444444444444
13553	12.1212121212121	15.7894736842105	0	33.3333333333333	36.3636363636364	0	14.7058823529412	5.71428571428571	23.8095238095238	100	100	97.2222222222222	96.1538461538462	96.969696969697	100	100	89.7959183673469	96.551724137931	100	89.7435897435897	100	77.7777777777778	93.3333333333333	100	100	96.969696969697	89.4736842105263	93.5483870967742	100	94.8717948717949	97.0588235294118	97.3684210526316	97.0588235294118	91.1764705882353	100	96.969696969697	96.875	100	77.4193548387097	100	94.7368421052632	85.7142857142857	90.9090909090909	100	97.2972972972973	92.8571428571429	96.551724137931	97.1428571428571	91.6666666666667
52610	11.1111111111111	11.1111111111111	9.375	38.4615384615385	54.1666666666667	0	12.5	6.25	18.1818181818182	100	100	95	96.4285714285714	97.0588235294118	81.8181818181818	96.969696969697	95.8333333333333	100	100	100	100	100	100	85.7142857142857	97.5609756097561	96.6666666666667	96.875	86.2068965517241	100	100	100	100	100	93.3333333333333	100	100	97.2972972972973	100	80	100	100	100	88.4615384615385	100	100	94.5945945945946	100	100	94.4444444444444
8067	0	20.8333333333333	40.3508771929825	36.3636363636364	52.6315789473684	23.3333333333333	25.7142857142857	33.3333333333333	16.304347826087	87.012987012987	98.3870967741936	90.2439024390244	97.7777777777778	93.75	83.0508474576271	95.2380952380952	93.9393939393939	95.8333333333333	96.3414634146341	92.156862745098	97.4358974358974	96.2962962962963	92.1875	100	98.2142857142857	100	98.1818181818182	91.8367346938775	91.8367346938775	90.9090909090909	98.3606557377049	97.3333333333333	97.8260869565217	100	94.0298507462687	98.2758620689655	90.9090909090909	88.8888888888889	97.7272727272727	98.3606557377049	97.2972972972973	98.4375	94.4444444444444	100	85.1851851851852	94.5945945945946	96.078431372549	100	100
30929	7.05882352941176	19.6428571428571	41.5841584158416	45	43.010752688172	34.1463414634146	36.4864864864865	19.047619047619	20	95.6521739130435	89.7435897435897	96.0526315789474	91.8367346938775	91.304347826087	91.4285714285714	96.4285714285714	97.5308641975309	96.8421052631579	100	91.1111111111111	98.1818181818182	88.0952380952381	90.2439024390244	93.9393939393939	92.3076923076923	92.6470588235294	100	98.1481481481482	100	93.8775510204082	95.3846153846154	99	96.4285714285714	97.5	94.2528735632184	98.5915492957746	95	88	91.6666666666667	100	97.7777777777778	93.2203389830509	85.4166666666667	100	97.9591836734694	97.9591836734694	96.7213114754098	95.3125	98.4615384615385
62484	15.625	21.2121212121212	50	36.8421052631579	42.8571428571429	20.5128205128205	32.258064516129	12.5	16	96.2962962962963	97.7777777777778	72.7272727272727	100	100	100	100	97.4358974358974	94.9152542372881	100	93.75	100	95.4545454545455	100	89.1891891891892	96.078431372549	91.6666666666667	92	87.5	95.4545454545455	97.4358974358974	92.1052631578947	100	91.304347826087	94.1176470588235	82	97.4358974358974	95	95.1219512195122	85.2941176470588	96.2962962962963	97.0588235294118	87.5	96.1538461538462	100	93.3333333333333	97.8260869565217	86.4864864864865	100	87.1794871794872
62456	12.5	10.8108108108108	34.6153846153846	40	53.8461538461538	13.6363636363636	20	10.5263157894737	18.75	96	91.304347826087	100	100	95.2380952380952	100	100	96.969696969697	94.8717948717949	100	96.1538461538462	100	84.6153846153846	94.1176470588235	95.6521739130435	96.4285714285714	100	95.8333333333333	92.3076923076923	95.4545454545455	100	90	88.0952380952381	94.7368421052632	96.551724137931	87.1794871794872	77.1428571428571	96.6666666666667	100	86.6666666666667	96	100	100	89.4736842105263	93.75	95	92.5	90.9090909090909	90.9090909090909	96.2962962962963
71699	16.6666666666667	18.6046511627907	51.219512195122	38.0281690140845	45.4545454545455	13.3333333333333	27.5	15.625	13.8461538461538	98.75	94.6428571428571	96.2264150943396	96.969696969697	96.078431372549	89.6551724137931	97.2222222222222	100	95.2380952380952	98.0769230769231	98.75	98.3050847457627	95.9183673469388	98.1132075471698	96.969696969697	100	88.8888888888889	97.4358974358974	97.2972972972973	100	98.2142857142857	98.1481481481482	94.2528735632184	96.875	93.4782608695652	96.551724137931	94.8717948717949	92.4528301886792	96.3636363636364	84.7457627118644	94.2857142857143	100	92.1052631578947	90.7407407407407	100	85	97.2222222222222	95.3488372093023	96.551724137931	100
70850	12.1951219512195	22.5806451612903	29.1666666666667	17.7777777777778	51.7857142857143	13.953488372093	48.780487804878	11.9047619047619	27.906976744186	94.8717948717949	100	95.1219512195122	91.6666666666667	100	88.6792452830189	90.9090909090909	88.6363636363636	93.75	96.875	95.1219512195122	89.7435897435897	93.75	83.7837837837838	93.3333333333333	95.6521739130435	92.8571428571429	90.9090909090909	96.969696969697	100	95.6521739130435	96.4285714285714	94	100	96.4285714285714	100	90	87.8048780487805	96.7741935483871	77.2727272727273	96.7741935483871	96.969696969697	82.3529411764706	97.6190476190476	95.6521739130435	94.5945945945946	86.6666666666667	95.5555555555556	100	89.4736842105263
39247	9.375	25	29.4117647058824	40.9090909090909	40.625	10	53.125	3.03030303030303	34.2857142857143	100	100	97.2972972972973	97.0588235294118	90.625	83.7837837837838	100	97.2222222222222	94.5454545454545	100	94.7368421052632	100	100	96.4285714285714	100	78.2608695652174	100	94	96.551724137931	100	96.551724137931	96.6666666666667	98.4126984126984	100	100	87.719298245614	96.6666666666667	100	87.1794871794872	87.5	95.6521739130435	98.2758620689655	95.4545454545455	91.6666666666667	91.6666666666667	96.551724137931	97.9166666666667	100	100	93.5483870967742
57772	15.4929577464789	21.7391304347826	50.5376344086022	36.1702127659574	47.0588235294118	3.44827586206897	48.780487804878	18.3098591549296	23.4375	93.3333333333333	93.8461538461538	100	89.3617021276596	95.2380952380952	85.1851851851852	97.9166666666667	93.9759036144578	96.3414634146341	98.7179487179487	100	91.9354838709677	93.9393939393939	87.5	100	95.5882352941177	93.9393939393939	96.078431372549	88.8888888888889	98.3606557377049	98.4126984126984	91.1111111111111	91.9191919191919	94	97.1014492753623	97.2602739726027	91.9354838709677	90.625	84.9315068493151	92.4050632911392	89.0909090909091	99	97.5609756097561	100	89.7959183673469	100	89.5833333333333	94.2307692307692	98.5714285714286	100
93243	21.7391304347826	20	26.0869565217391	24.2424242424242	59.7014925373134	13.953488372093	59.0909090909091	24.390243902439	7.5	100	96.875	94.3396226415094	96.551724137931	100	87.0967741935484	92.5925925925926	96.1538461538462	92.8571428571429	100	93.0232558139535	100	100	88.4615384615385	100	83.3333333333333	88.5714285714286	93.3333333333333	100	97.0588235294118	91.6666666666667	100	94.8717948717949	92.8571428571429	93.1034482758621	92.156862745098	100	97.8723404255319	90.3225806451613	91.8918918918919	100	96.551724137931	91.304347826087	93.4782608695652	100	86.6666666666667	100	100	100	100
29924	28.7234042553191	14.0625	29.5454545454545	26.5957446808511	58	22.3529411764706	54.2372881355932	19.6969696969697	15.5172413793103	95.5882352941177	98.0769230769231	93.9024390243902	100	95.9183673469388	91.2280701754386	98.4848484848485	98.8505747126437	100	97.1014492753623	95.8333333333333	98.3606557377049	90.4761904761905	92.4242424242424	98.1132075471698	97.5	90.9090909090909	94.0298507462687	91.8032786885246	92.3076923076923	98.2142857142857	94.4444444444444	95.4545454545455	84.7058823529412	91.8367346938775	89.1089108910891	97.0588235294118	92.8571428571429	87.6543209876543	92.5373134328358	93.3333333333333	92.4528301886792	88.6363636363636	86.3636363636364	100	90.9090909090909	88.3720930232558	92.5373134328358	84.9056603773585	100
10116	6.25	23.8095238095238	35	14.6341463414634	54.0540540540541	5.26315789473684	63.6363636363636	14.8148148148148	10	96.4285714285714	96.875	100	100	100	100	100	92.1052631578947	100	100	93.3333333333333	100	100	95.6521739130435	96.6666666666667	100	97.5	90	95.6521739130435	76.4705882352941	97.9166666666667	92.5925925925926	100	100	91.6666666666667	89.5833333333333	96	97.8260869565217	89.6551724137931	80.7692307692308	93.1034482758621	91.6666666666667	85.2941176470588	87.5	96.1538461538462	92.3076923076923	100	93.5483870967742	100	100
11189	5	10.7142857142857	32.3529411764706	24.6376811594203	56.9444444444444	13.1578947368421	49.0566037735849	34.6153846153846	7.40740740740741	97.5609756097561	97.7777777777778	97.1428571428571	97.3684210526316	91.8918918918919	96.2962962962963	100	95.2380952380952	97.1830985915493	97.5609756097561	97.9166666666667	100	100	93.8775510204082	97.6744186046512	90.6976744186046	94.9152542372881	97.7272727272727	100	89.4736842105263	93.4782608695652	96.969696969697	95.6521739130435	97.8260869565217	93.1818181818182	83.8709677419355	91.304347826087	95.4545454545455	96.6666666666667	70.3703703703704	95.6521739130435	96.3414634146341	97.5609756097561	94.2307692307692	95.6521739130435	96.875	94.2307692307692	92	100	98.3870967741936
89495	17.3913043478261	9.09090909090909	19.2307692307692	42.8571428571429	60.7142857142857	4.54545454545455	9.09090909090909	20	13.6363636363636	93.3333333333333	95.2380952380952	100	100	100	100	100	94.7368421052632	89.4736842105263	100	100	93.3333333333333	83.3333333333333	100	93.75	100	93.3333333333333	100	85.7142857142857	75	95.2380952380952	94.4444444444444	94.1176470588235	100	100	94.1176470588235	100	100	100	89.4736842105263	100	96.6666666666667	91.6666666666667	84.2105263157895	87.5	88.8888888888889	86.3636363636364	95.6521739130435	100	100
84356	7.14285714285714	26.3157894736842	0	50	59.375	11.1111111111111	25	11.1111111111111	5.55555555555556	96	100	88.8888888888889	100	100	100	100	96.551724137931	84	100	100	100	84.2105263157895	100	93.75	100	95.8333333333333	94.4444444444444	100	100	89.4736842105263	92.8571428571429	100	100	100	94.4444444444444	94.1176470588235	100	100	100	100	100	87.5	100	100	100	95.8333333333333	100	100	93.3333333333333
89952	23.0769230769231	13.0434782608696	21.7391304347826	46.8085106382979	60.9756097560976	14.2857142857143	26.3157894736842	4.34782608695652	13.7931034482759	100	100	97.6744186046512	100	100	100	96.6666666666667	100	95.1219512195122	100	97.6744186046512	95.2380952380952	86.9565217391304	95	94.8717948717949	89.3617021276596	100	87.0967741935484	100	96.6666666666667	84.7826086956522	96.1538461538462	91.1764705882353	100	97.5609756097561	92.5925925925926	97.8260869565217	100	97.1428571428571	92.3076923076923	92	96.3636363636364	100	100	100	95.6521739130435	93.4782608695652	89.6551724137931	100	100
78844	10.1449275362319	27.7777777777778	24.5614035087719	61.0169491525424	80	6.66666666666667	16.6666666666667	3.92156862745098	11.9047619047619	98.4375	85.5072463768116	100	98.6111111111111	91.0714285714286	98.3050847457627	93.5483870967742	98.3050847457627	95.945945945946	94.8717948717949	85.2459016393443	95.2380952380952	98.2456140350877	94.0298507462687	100	98.5915492957746	96.551724137931	92.4528301886792	100	91.1764705882353	97.7272727272727	98.0769230769231	97.1014492753623	92.0634920634921	93.75	92.9824561403509	96.7741935483871	97.2222222222222	96.078431372549	70.3125	92.8571428571429	93.4210526315789	94	98.0392156862745	96.7213114754098	92.1875	93.5483870967742	88.8888888888889	93.4210526315789	98.7179487179487
4443	10.3448275862069	18.75	27.7777777777778	57.5	65.5172413793103	19.2307692307692	11.1111111111111	15.3846153846154	13.3333333333333	100	100	90.4761904761905	94	100	94.1176470588235	77.9220779220779	100	91.6666666666667	100	98.1818181818182	97.4358974358974	76	94.2857142857143	91.8918918918919	87.8048780487805	90.4761904761905	97.5609756097561	97.6744186046512	83.3333333333333	92.1052631578947	100	92.8571428571429	97.9591836734694	97.0588235294118	98.1818181818182	88.2352941176471	96.969696969697	89.7435897435897	76.3157894736842	81.8181818181818	83.6363636363636	100	88.5714285714286	93.1034482758621	88.2352941176471	92.5	88.6363636363636	100	96.2264150943396
91460	7.69230769230769	21.7391304347826	34.6153846153846	42.1052631578947	55.8139534883721	5.40540540540541	31.25	2.7027027027027	3.03030303030303	95.2380952380952	85.7142857142857	97.2972972972973	95.4545454545455	93.3333333333333	87.8787878787879	97.9591836734694	95.9183673469388	97.7777777777778	95.8333333333333	95.5555555555556	100	91.304347826087	88.8888888888889	81.4814814814815	88	92.3076923076923	92.1052631578947	100	94.5945945945946	95.6521739130435	100	97.2222222222222	100	97.5	92.8571428571429	100	97.4358974358974	100	87.0967741935484	86.3636363636364	90	100	92.3076923076923	100	100	93.6170212765958	96.1538461538462	96.6666666666667	88
2234	2.85714285714286	15	15.1515151515152	38.6363636363636	39.7058823529412	21.6216216216216	21.875	12.1212121212121	18.9189189189189	85.7142857142857	97.5609756097561	95.7446808510638	95.5555555555556	97.9166666666667	97.5	95.1219512195122	97.7777777777778	98.0392156862745	89.8550724637681	95.7446808510638	97.2222222222222	95.8333333333333	82.7586206896552	76.7441860465116	84	94.4444444444444	92.8571428571429	92	100	100	97.5	97.1014492753623	97.7272727272727	87.2340425531915	95.7142857142857	92.4242424242424	91.2280701754386	77.7777777777778	81.8181818181818	94	93.6507936507936	97.6744186046512	93.8775510204082	93.75	93.75	98.1818181818182	100	100	90.3846153846154
51844	5.88235294117647	7.14285714285714	20.9302325581395	56.6666666666667	57.6271186440678	0	33.8461538461538	10.8108108108108	33.3333333333333	92.3076923076923	100	100	100	98.1818181818182	98.0392156862745	100	98.1818181818182	100	95.3125	96.6101694915254	96.875	100	86.5384615384615	97.4358974358974	97.2222222222222	95.2380952380952	98.2456140350877	95.4545454545455	97.2972972972973	100	94.5454545454545	100	100	90.2439024390244	100	97.7777777777778	92.0634920634921	95.3125	88.8888888888889	98.1818181818182	92.3076923076923	92.8571428571429	96.078431372549	100	94	81.5789473684211	93.4782608695652	97.1428571428571	95.1219512195122
86919	5.40540540540541	16.6666666666667	8.88888888888889	47.6190476190476	44.1860465116279	9.52380952380952	21.0526315789474	14.2857142857143	16.6666666666667	100	96.6666666666667	100	100	100	100	97.0588235294118	100	100	100	100	90.4761904761905	100	100	100	70.5882352941177	96.4285714285714	95.8333333333333	95.8333333333333	95.4545454545455	100	100	93.9393939393939	100	100	100	100	93.5483870967742	100	87.5	100	100	79.1666666666667	92.5925925925926	91.6666666666667	100	95.6521739130435	95.8333333333333	100	100
22125	5.31914893617021	11.6666666666667	8.02919708029197	39.5604395604396	40.650406504065	0	22.0588235294118	25.5555555555556	18.3098591549296	98.7951807228916	93.2432432432432	100	100	91.0714285714286	86.5384615384615	96.4285714285714	98.6842105263158	91	92.4242424242424	86.6666666666667	89.7058823529412	95.5555555555556	97.5	96.1038961038961	92.5925925925926	92.2222222222222	96.6101694915254	96	100	98.2142857142857	92.5373134328358	96.6666666666667	95.945945945946	97.8494623655914	97.8494623655914	90.7692307692308	98.9130434782609	96.1538461538462	86.9565217391304	87.8787878787879	98.8888888888889	98.5074626865672	90.9090909090909	95.5555555555556	100	89.6551724137931	97.6190476190476	98.2758620689655	98.2758620689655
48258	0	21.2121212121212	13.3333333333333	46.3414634146341	55.1020408163265	18.6046511627907	28.5714285714286	29.5454545454545	18.75	98.3050847457627	96.551724137931	100	94.3396226415094	96.6101694915254	79.0697674418605	96.6101694915254	100	99	100	96.25	95.7446808510638	100	89.7959183673469	97.5609756097561	100	95.945945945946	95.2380952380952	97.5	97.8260869565217	92.4528301886792	94.2028985507246	95.7142857142857	96.078431372549	94.7368421052632	93.75	92.4528301886792	94	98.3606557377049	92.3076923076923	95.7446808510638	97.7011494252874	92.5	96	100	96.4912280701754	96.969696969697	95.4545454545455	100	98.0769230769231
16707	6.38297872340426	5.55555555555556	0	35.7142857142857	42.5531914893617	9.375	30.5555555555556	8	6.45161290322581	100	100	100	100	70.8333333333333	96.7741935483871	87.0967741935484	97.2222222222222	96	96.7741935483871	100	100	100	100	96	96	92.5925925925926	96.875	100	100	92.5925925925926	100	95.1219512195122	88.4615384615385	91.6666666666667	97.0588235294118	96.551724137931	88.8888888888889	90.9090909090909	82.1428571428571	94.4444444444444	93.5483870967742	76.9230769230769	91.6666666666667	92.3076923076923	100	92.8571428571429	94.7368421052632	96	96.2962962962963
80640	0	14.7058823529412	18.75	41.3793103448276	32.0754716981132	0	40	2	16.2162162162162	95.3488372093023	93.75	100	100	85.3658536585366	96.4285714285714	98.2142857142857	90	98.2758620689655	92.5	93.3333333333333	92.5	100	81.8181818181818	96.969696969697	91.8367346938775	88.6363636363636	90.4761904761905	93.6170212765958	98	96.551724137931	100	93.3333333333333	91.4285714285714	94.1176470588235	92.5925925925926	88.2352941176471	93.3333333333333	95.9183673469388	75.6756756756757	96.7741935483871	97.3684210526316	85.7142857142857	96.969696969697	100	86.3636363636364	90.7407407407407	94.2857142857143	90.3225806451613	97.8260869565217
27215	8.18181818181818	23.3766233766234	11.1111111111111	39.7849462365591	46.9565217391304	21.7821782178218	29.6296296296296	11.214953271028	6.17283950617284	100	100	97.1014492753623	96.969696969697	98.2142857142857	96.7741935483871	93.0434782608696	96.039603960396	89.873417721519	100	96.551724137931	93.75	94.2028985507246	96	98.3870967741936	97.5	92.0454545454545	96.7213114754098	98.4615384615385	100	98.876404494382	98.6301369863014	94.7368421052632	98.5294117647059	97.3684210526316	95.2380952380952	98.8888888888889	100	98.8505747126437	68.5714285714286	97.6190476190476	100	95	93.4782608695652	87.037037037037	98.3870967741936	100	100	100	98.3050847457627
89963	5	10	15.1515151515152	41.3793103448276	32.7586206896552	10.2040816326531	38.4615384615385	6	20	100	100	96.875	100	100	96.7741935483871	97.6744186046512	100	95.2380952380952	100	100	93.1034482758621	96.4285714285714	96.875	96.1538461538462	94.4444444444444	100	100	92.5925925925926	96.4285714285714	94.4444444444444	93.5483870967742	96.7741935483871	100	100	97.7272727272727	92.5925925925926	100	96.875	91.304347826087	93.3333333333333	95	93.75	96.875	94.7368421052632	100	95.3488372093023	94.5945945945946	100	92.8571428571429
19623	17.2413793103448	12.8205128205128	17.1428571428571	48.4375	40	6.12244897959184	41.304347826087	7.89473684210526	16.3265306122449	100	98.2142857142857	96.969696969697	87.8787878787879	100	97.5609756097561	98.1481481481482	92.8571428571429	95.8333333333333	98.3050847457627	95.5555555555556	97.8723404255319	97.6744186046512	91.6666666666667	100	98.2142857142857	97.1428571428571	96.969696969697	87.0967741935484	100	92.3076923076923	92.5	90.9090909090909	96.551724137931	100	91.5254237288136	100	97.5	90.9090909090909	78.7878787878788	93.9393939393939	100	94.8717948717949	94.2307692307692	86.9565217391304	95	93.6170212765958	96.875	100	97.7272727272727
32108	1.85185185185185	10.5263157894737	15.3846153846154	35.7142857142857	53.8461538461538	4.05405405405405	21.5384615384615	13.3333333333333	16.9230769230769	94.4444444444444	93.5483870967742	100	98.0769230769231	94.4444444444444	98.1132075471698	93.5064935064935	96.6101694915254	92.1875	91.9354838709677	98.1481481481482	95.7446808510638	95.3488372093023	91.6666666666667	96.1538461538462	88.6363636363636	93.3333333333333	92.8571428571429	100	95.8333333333333	98	97.6190476190476	84.9315068493151	52.5	97.5	92.6470588235294	98.1818181818182	96.875	93.1506849315068	71.6981132075472	96.3636363636364	100	94.1176470588235	94.1176470588235	96.7741935483871	92.8571428571429	95.3125	94.9152542372881	98.0769230769231	90.7692307692308
66470	15.4471544715447	9	19.8675496688742	48.5148514851485	40.9395973154362	6.08695652173913	13.6363636363636	14.1666666666667	19.3877551020408	92	98.5915492957746	99.1452991452991	96.969696969697	98.9130434782609	89.041095890411	93.75	99.0566037735849	100	89.5652173913043	99.21875	98.4615384615385	91.4285714285714	97.1428571428571	97.1830985915493	97.3684210526316	100	92.6315789473684	96.1538461538462	93.1034482758621	98.1481481481482	98.4375	95.3703703703704	84.4155844155844	98.3050847457627	92.1428571428571	95.1219512195122	91.304347826087	89.7435897435897	92.8571428571429	91.044776119403	91.9191919191919	95.9183673469388	100	93.3333333333333	95.1219512195122	94.1860465116279	94.4444444444444	91.6666666666667	97.752808988764
25029	13.4615384615385	26.984126984127	9.52380952380952	52.8301886792453	48.8372093023256	20.5882352941176	30.4347826086957	9.67741935483871	3.63636363636364	96.551724137931	85.5263157894737	100	90.1408450704225	95.2380952380952	93.3333333333333	92.9824561403509	100	96.3636363636364	88.3720930232558	92.5373134328358	88.7640449438202	92.3076923076923	94.7368421052632	79.0697674418605	96.9230769230769	86.3636363636364	81.6901408450704	87.5	98.4375	96.875	97.1014492753623	91.3793103448276	98.3606557377049	100	97.6470588235294	91.7525773195876	84.1463414634146	98.9473684210526	63.6363636363636	87.8787878787879	96.5909090909091	97.8260869565217	90	88.8888888888889	98.0392156862745	94.2028985507246	95.945945945946	100	96.4912280701754
72424	25	8.33333333333333	11.7647058823529	46.1538461538462	40	21.4285714285714	41.1764705882353	20	14.2857142857143	100	96	100	90	92.3076923076923	95.4545454545455	100	95.8333333333333	95.8333333333333	100	100	95.2380952380952	100	94.7368421052632	100	92.8571428571429	88	83.3333333333333	100	100	100	100	88.2352941176471	92.8571428571429	100	94.4444444444444	95.6521739130435	92.5925925925926	100	70.5882352941177	100	96.4285714285714	94.7368421052632	100	80	100	92.8571428571429	100	92.8571428571429	90
31761	6.66666666666667	13.3333333333333	10	27.2727272727273	45.4545454545455	68.1818181818182	8.33333333333333	15.7894736842105	30	100	100	85.7142857142857	100	100	93.3333333333333	100	100	100	100	100	100	100	100	87.5	60	100	100	91.6666666666667	90.9090909090909	100	88.8888888888889	88.8888888888889	90.9090909090909	100	100	88.8888888888889	100	100	100	100	100	100	90.9090909090909	100	88.8888888888889	93.3333333333333	100	100	100
1532	4.34782608695652	29.6296296296296	37.5	33.3333333333333	78.5714285714286	9.67741935483871	43.9024390243902	6.66666666666667	47.8260869565217	100	100	100	100	100	96.4285714285714	100	97.9591836734694	100	100	100	100	97.0588235294118	100	100	100	100	100	100	100	100	100	98.0769230769231	93.9393939393939	97.5	100	100	93.5483870967742	100	96.875	100	100	100	93.3333333333333	100	100	100	100	100	96.551724137931
48637	26.530612244898	27.2727272727273	8.10810810810811	54.1666666666667	43.6363636363636	10.2564102564103	20	17.3913043478261	17.3913043478261	100	97.6744186046512	90.6976744186046	95.9183673469388	100	94.7368421052632	98.1481481481482	98.2758620689655	94.9152542372881	82.8571428571429	96.6666666666667	96.7741935483871	100	94.7368421052632	77.7777777777778	85.2941176470588	91.1111111111111	89.1891891891892	100	92.5925925925926	96	91.3793103448276	85.1063829787234	86.2068965517241	92.6829268292683	90.3225806451613	96.4912280701754	94	97.3684210526316	83.3333333333333	93.1034482758621	90.1408450704225	96.4285714285714	97.1428571428571	87.0967741935484	86.8421052631579	93.3333333333333	63.8888888888889	96.969696969697	100
91749	11.1111111111111	12.5	28.3018867924528	31.3432835820896	59.6153846153846	20	6.94444444444444	17.3913043478261	20.6521739130435	91.8367346938775	100	98.9010989010989	91.8918918918919	97.6190476190476	98.7341772151899	95.3125	94.2528735632184	95.8333333333333	97.5308641975309	96.8421052631579	100	91.8032786885246	92.4242424242424	97.1428571428571	71.7391304347826	94.8717948717949	98.1651376146789	91.5789473684211	100	88.5714285714286	86.1538461538462	93.3962264150943	96.078431372549	83.8095238095238	91.025641025641	97.3684210526316	85	94.8453608247423	93.3333333333333	98.8372093023256	98.5915492957746	98.1818181818182	93.8271604938272	95.4545454545455	98.3870967741936	98.9795918367347	94.5054945054945	94.5454545454545	100
13156	15	31.25	14.2857142857143	24.1379310344828	52.5	5.55555555555556	20	16.6666666666667	13.6363636363636	100	91.4285714285714	100	100	96.551724137931	92.5925925925926	100	89.5833333333333	90.9090909090909	97.1428571428571	100	100	95.6521739130435	100	100	73.6842105263158	97.1428571428571	82.6086956521739	91.304347826087	80.6451612903226	92.3076923076923	87.8787878787879	96.969696969697	83.3333333333333	96.4285714285714	82	83.3333333333333	97.5	91.6666666666667	85.7142857142857	96	95.6521739130435	96.4285714285714	80.5555555555556	87.5	88.4615384615385	100	94.1176470588235	95.8333333333333	100
34070	8.62068965517241	19.2307692307692	12.280701754386	34.1463414634146	53.8461538461538	8.33333333333333	11.1111111111111	30.4347826086957	15.9090909090909	88.0952380952381	84.7222222222222	95.9183673469388	96.2962962962963	98.0769230769231	97.5	91.304347826087	100	100	98.4848484848485	84.7826086956522	89.3617021276596	76.6666666666667	90.3225806451613	94.4444444444444	94.5945945945946	94.3396226415094	95	97.2222222222222	100	100	96.2264150943396	83.6734693877551	97.5	100	92.4528301886792	95.9183673469388	94.1176470588235	94.8717948717949	96.1538461538462	93.75	98.1481481481482	97.8260869565217	78	96.6666666666667	93.5483870967742	94.4444444444444	97.7272727272727	96.6666666666667	93.75
56885	11.8279569892473	8.62068965517241	30.7692307692308	18.018018018018	58.8235294117647	10.6870229007634	12.6582278481013	18.0327868852459	16.4383561643836	92.9133858267717	89.4230769230769	95.7746478873239	91.044776119403	94.8453608247423	90.6666666666667	92.0863309352518	95.6896551724138	92.5170068027211	96.4539007092199	94.9275362318841	96.9230769230769	91.044776119403	87.3873873873874	80.2816901408451	85.4368932038835	88.695652173913	87.0689655172414	91.304347826087	96.3414634146341	91.7293233082707	97.9166666666667	85.4545454545455	98.8888888888889	89.5652173913043	98.3870967741936	97.8571428571429	93.8053097345133	91.7293233082707	84.4036697247706	90.8396946564885	91.6083916083916	92.7710843373494	86.4406779661017	93.1034482758621	96.6666666666667	94.8905109489051	95.3703703703704	97.7777777777778	91.2698412698413
44495	0	16.6666666666667	0	18.1818181818182	53.8461538461538	0	29.4117647058824	25	15	56.5217391304348	80	95.4545454545455	83.3333333333333	100	95.4545454545455	96.551724137931	88	90.9090909090909	91.6666666666667	95.8333333333333	84.6153846153846	83.3333333333333	100	94.1176470588235	58.8235294117647	94.7368421052632	50	81.25	94.4444444444444	95	93.3333333333333	87.5	87.5	93.3333333333333	79.1666666666667	100	72.2222222222222	100	91.304347826087	93.3333333333333	100	94.4444444444444	87.5	92.3076923076923	81.8181818181818	80	94.4444444444444	100	94.1176470588235
31857	10.3448275862069	4	8.57142857142857	27.027027027027	25	9.09090909090909	15.625	0	10.3448275862069	90.625	95.8333333333333	92.3076923076923	95.4545454545455	100	88.3720930232558	97.0588235294118	87.5	93.4782608695652	93.75	97.5	80.9523809523809	88.2352941176471	85.7142857142857	94.4444444444444	77.5	82.3529411764706	72	78.9473684210526	84.6153846153846	57.1428571428571	86.6666666666667	87.5	90.9090909090909	92.3076923076923	88.5714285714286	93.3333333333333	86.9565217391304	55.5555555555556	100	90.4761904761905	93.8775510204082	92.8571428571429	75	93.75	87.5	93.5483870967742	73.9130434782609	100	93.75
48968	4.45544554455446	10.752688172043	23.2638888888889	23.4113712374582	33.6585365853659	8.96551724137931	9.20096852300242	37.3205741626794	6.61157024793388	97.3333333333333	90.5511811023622	95.7507082152975	90.8805031446541	93.5483870967742	89.1891891891892	93.9501779359431	90.8466819221968	93.4343434343434	95.9537572254335	92.5742574257426	88.1516587677725	85.82995951417	86.1788617886179	82.6839826839827	87.9858657243816	93.3862433862434	87.2262773722628	93.6758893280632	89.7727272727273	92.3076923076923	92.5531914893617	92.1760391198044	92.7586206896552	94.5161290322581	87.6404494382023	91.2698412698413	85.5882352941177	95.6331877729258	92.6605504587156	89.8203592814371	93.3940774487472	93.9393939393939	76.5151515151515	85.9060402684564	96.551724137931	91.9847328244275	89.1791044776119	94.4029850746269	92.4581005586592
64580	15.8119658119658	21.2230215827338	8.08510638297872	35.8024691358025	39.7129186602871	2.66990291262136	9.16905444126074	17.1140939597315	17.9054054054054	95.9276018099548	79.0697674418605	98.5074626865672	90.7608695652174	94.3089430894309	86.046511627907	94.6601941747573	95.2898550724638	96.978021978022	96.0975609756098	88.7640449438202	89.7810218978102	80.2139037433155	93.0612244897959	93.9516129032258	94.9152542372881	84.3195266272189	50.3759398496241	75.7990867579909	80.3827751196172	84.1584158415842	91.3357400722022	91.6030534351145	81.9095477386935	97.6608187134503	91.340782122905	91.4529914529915	73.968253968254	91.7073170731707	88.5321100917431	96.8586387434555	70.8860759493671	94	69.2607003891051	89.9159663865546	80.1324503311258	91.1764705882353	89.3719806763285	96.3302752293578	95.9697732997481
50494	33.3333333333333	16.6666666666667	23.3333333333333	35.4838709677419	52.6315789473684	23.0769230769231	26	29.4117647058824	7.14285714285714	100	97.5	96.969696969697	87.0967741935484	95.1219512195122	95.7446808510638	96.7741935483871	96.3636363636364	98.6842105263158	98.3606557377049	90.4761904761905	93.3333333333333	94.4444444444444	96.875	78.125	100	92.8571428571429	88.5245901639344	93.3333333333333	100	94.4444444444444	91.8918918918919	97.9166666666667	90.625	92.3076923076923	93.2203389830509	87.2727272727273	98.3870967741936	95.2380952380952	91.6666666666667	97.2222222222222	94.6808510638298	90.5660377358491	90.4761904761905	82.7586206896552	93.1818181818182	85.2459016393443	93.0232558139535	100	96.1538461538462
11655	22.5	3.7037037037037	14.5161290322581	23.5294117647059	60	24.3243243243243	26.5625	12.1951219512195	21.9178082191781	95.6521739130435	93.9024390243902	97.6744186046512	96.078431372549	96.4912280701754	94.7368421052632	92.3076923076923	89.1566265060241	94.5054945054945	93.75	94.5205479452055	94.4444444444444	100	90.3225806451613	91.8367346938775	91.3793103448276	85.4838709677419	96.6101694915254	94.7368421052632	92.4242424242424	90.2439024390244	89.7727272727273	100	95	94.7368421052632	98.876404494382	90.1408450704225	94.4444444444444	95.1219512195122	80.6451612903226	93.3333333333333	92.5925925925926	85.9649122807018	88.3333333333333	91.6666666666667	90	91.5254237288136	98.2456140350877	96.4285714285714	95.7142857142857
41071	11.9047619047619	10.5263157894737	20.3389830508475	28.5714285714286	44.6428571428571	10.2040816326531	36.8421052631579	18.4210526315789	21.0526315789474	92.4528301886792	97.5609756097561	100	82.3529411764706	93.1034482758621	94.5454545454545	89.4736842105263	93.0232558139535	92.8571428571429	94.7368421052632	92.8571428571429	96.875	100	87.2340425531915	85.2941176470588	95.1219512195122	91.6666666666667	86.1111111111111	86.6666666666667	94.7368421052632	91.4285714285714	88.8888888888889	96.1538461538462	97.2222222222222	97.8260869565217	86.4406779661017	88.5714285714286	93.4782608695652	100	81.8181818181818	93.3333333333333	100	92.5925925925926	100	90.4761904761905	88.4615384615385	97.2222222222222	97.0588235294118	97.1428571428571	95.5555555555556
22861	14.2857142857143	8.33333333333333	11.8421052631579	30.9090909090909	46.7391304347826	22.0588235294118	31.4814814814815	25	20	89.5522388059701	85.1351351351351	97.5903614457831	97.6744186046512	91.6666666666667	86.6666666666667	92.8571428571429	98.2758620689655	96.4912280701754	100	96.1538461538462	100	94.5454545454545	89.7435897435897	95.0819672131148	100	100	86.5384615384615	93.8775510204082	97.5	96.875	96.2962962962963	91.025641025641	98.3050847457627	95.3488372093023	96.969696969697	91.8918918918919	98.6666666666667	97.1428571428571	81.25	100	95.945945945946	94.2857142857143	98.1818181818182	91.8918918918919	93.75	91.1764705882353	100	90.3225806451613	95.5882352941177
82818	18.2926829268293	7.79220779220779	12.0879120879121	36.3095238095238	52.4861878453039	16.5714285714286	36.4285714285714	24.223602484472	20.2247191011236	91.1111111111111	93.3823529411765	97.737556561086	95.2702702702703	92.2330097087379	90.9502262443439	93.8864628820961	91.4414414414414	95.8762886597938	98.0263157894737	91.025641025641	93.4426229508197	89.3333333333333	90.3225806451613	89.9159663865546	95.8333333333333	90.9090909090909	95.4545454545455	91.6201117318436	96.4285714285714	93.9393939393939	94.488188976378	91.6299559471366	98.4	93.6305732484076	96.6850828729282	95.4545454545455	96.7213114754098	92.6701570680628	88.8	95.3488372093023	94.8936170212766	89.9328859060403	92.8176795580111	86.3636363636364	92.436974789916	94.0789473684211	96	94.8717948717949	92.814371257485
89501	14.2857142857143	31.5789473684211	20.9302325581395	23.3333333333333	44.578313253012	30.9859154929577	10	45.0980392156863	26.0869565217391	93.1034482758621	97.8260869565217	100	97.0588235294118	95.6521739130435	95.2380952380952	100	97.8260869565217	95	95.8333333333333	84.2105263157895	82.5	91.6666666666667	95	90	97.5	97.5609756097561	100	97.2972972972973	85.1851851851852	97.9166666666667	92.5925925925926	98.4375	97.1428571428571	94.1176470588235	90.7692307692308	94.2857142857143	85.3658536585366	97.6744186046512	81.6666666666667	90.9090909090909	92.5373134328358	71.7948717948718	85.2459016393443	95.4545454545455	87.0967741935484	79.4871794871795	90.6976744186046	100	96.4705882352941
15979	22.0338983050847	11.2903225806452	20	10.8695652173913	47.9452054794521	13.5593220338983	10.5263157894737	42.1875	20	100	95.8333333333333	88.8888888888889	97.6744186046512	88.6792452830189	96.2962962962963	91.4634146341463	92.8571428571429	93.2432432432432	95.1219512195122	92.4242424242424	94.8275862068966	95.1219512195122	90.1639344262295	90.3225806451613	74.1379310344828	90.3846153846154	93.75	90.3225806451613	100	98.7654320987654	92.3076923076923	90.3846153846154	93.6170212765958	94.5454545454545	90	95.5223880597015	92.4528301886792	97.6190476190476	83.3333333333333	96.969696969697	96.4705882352941	81.25	81.3953488372093	95.2380952380952	94.2857142857143	93.4782608695652	88.8888888888889	98.2142857142857	93.6170212765958
88162	25.8823529411765	25	13.0434782608696	24.7524752475248	46.7948717948718	20	29.1666666666667	34.375	24.7422680412371	100	98.5294117647059	94.6236559139785	93.1034482758621	98.5507246376812	89.7058823529412	96.25	96.3414634146341	90.6976744186046	93.8053097345133	98.8505747126437	96.7391304347826	100	92.5925925925926	82.2222222222222	83.8709677419355	85.1851851851852	95	87.3239436619718	87.3417721518987	91.1111111111111	94.8717948717949	93.5779816513761	94.5205479452055	97.4358974358974	96.5116279069767	92.7083333333333	92.4528301886792	90.8045977011494	79.7297297297297	96.1038961038961	96.2616822429907	85.4166666666667	91.7808219178082	85	83.5443037974684	93.9024390243902	92.5925925925926	97.1428571428571	95.5882352941177
82771	25.8064516129032	32.1428571428571	17.0212765957447	24.0963855421687	54.5454545454545	13.3333333333333	22.5806451612903	28.7128712871287	29.3333333333333	96.2962962962963	86.7924528301887	100	92.8571428571429	93.8461538461538	95.2380952380952	85.8823529411765	95.8762886597938	90.9090909090909	86.3013698630137	95.8333333333333	92.3076923076923	90.1639344262295	85.9649122807018	88.8888888888889	82.0512820512821	92.3076923076923	94.7368421052632	92.7710843373494	96.4912280701754	96.1038961038961	86.046511627907	98.1308411214953	95.7142857142857	90.7692307692308	83.3333333333333	91.9540229885057	93.6507936507936	94.3820224719101	78.3783783783784	95.4545454545455	87.6712328767123	74.2857142857143	91.25	92.1052631578947	83.6065573770492	91.5254237288136	98.6301369863014	100	91.5492957746479
34814	9.87654320987654	7.69230769230769	15.5844155844156	32.3943661971831	43.9655172413793	5.55555555555556	19.6078431372549	38.6363636363636	23.0769230769231	94.6808510638298	93.5897435897436	100	95	87.8787878787879	90	100	96.9230769230769	92.4050632911392	97.3684210526316	97.1014492753623	92.9824561403509	100	86	83.6734693877551	86.2068965517241	84.4827586206897	94.9367088607595	100	93.0232558139535	96.2025316455696	88.8888888888889	90.6666666666667	97.5609756097561	94.1176470588235	84.2105263157895	93.2203389830509	88	95.2380952380952	95.6521739130435	81.0810810810811	95.8762886597938	87.0967741935484	94.7368421052632	92	85.7142857142857	79.4871794871795	89.5522388059701	93.6170212765958	93.1034482758621
7932	21.505376344086	10	17.741935483871	22.1153846153846	49.5867768595041	7.18562874251497	12.9213483146067	38.6363636363636	27.1186440677966	97.4193548387097	99.0384615384615	96.5686274509804	92.6829268292683	96.7532467532468	90.625	93.1372549019608	100	93.5483870967742	99.2481203007519	95.8333333333333	98.5294117647059	96.1832061068702	91.8181818181818	95.2941176470588	91.9463087248322	87.6470588235294	91.304347826087	93.5714285714286	92.7007299270073	87.8378378378378	83.969465648855	92.4137931034483	85.1351351351351	93.3962264150943	90.7894736842105	90.2097902097902	90.7563025210084	91.6666666666667	92.9032258064516	86.231884057971	91.588785046729	91.2698412698413	91.5	87.3134328358209	91.7910447761194	87.9120879120879	90.2097902097902	96	95.1541850220264
33210	9.83606557377049	5.55555555555556	18.9189189189189	38.2978723404255	44.9438202247191	16.6666666666667	24.4897959183673	35.7142857142857	22.6415094339623	93.3333333333333	83.3333333333333	90.3846153846154	93.75	100	90.9090909090909	95.9183673469388	94	92.2222222222222	95.7446808510638	97.9591836734694	86.4864864864865	89.7435897435897	100	85	85.7142857142857	86.2745098039216	100	95.1219512195122	84.6153846153846	97.4358974358974	95	86.8421052631579	92.8571428571429	91.1764705882353	93.1034482758621	98.2456140350877	84.6153846153846	96.2962962962963	82.0512820512821	100	95.4545454545455	100	95.0819672131148	94.2857142857143	87.0967741935484	88.8888888888889	97.6190476190476	96.6666666666667	99.1150442477876
34855	10.2564102564103	17.6470588235294	7.61904761904762	33.75	48.6301369863014	15.625	24.7619047619048	41.5841584158416	16.9014084507042	84.0909090909091	98.2758620689655	92.3076923076923	89.3333333333333	96.7213114754098	90.9090909090909	92.5531914893617	100	93.2038834951456	89.3939393939394	94.4444444444444	98.3606557377049	87.6543209876543	89.7058823529412	83.3333333333333	98.3333333333333	84.9462365591398	94.2528735632184	94.7368421052632	95.8904109589041	94.9494949494949	94.3820224719101	96.3302752293578	96.7391304347826	90	96.4285714285714	96.5909090909091	94.5945945945946	96.5116279069767	87.5	90.8045977011494	95.3846153846154	94.5454545454545	93.4426229508197	95.3846153846154	90.4109589041096	95	100	96.551724137931	97.4683544303797
42260	7.55813953488372	20	11.3513513513514	33.8345864661654	51.9337016574586	18.9189189189189	17.0731707317073	33.3333333333333	25.1612903225806	95.5223880597015	90.9090909090909	97.3544973544974	89.9082568807339	96.6101694915254	93.4673366834171	93.7888198757764	91.5492957746479	91.9811320754717	91.3669064748201	98.4251968503937	88.7640449438202	94.5945945945946	91.5094339622642	87.7551020408163	89.7435897435897	89.3048128342246	86.8965517241379	84.9557522123894	88.7755102040816	90.7216494845361	91.8604651162791	96.3636363636364	87.0689655172414	90.1785714285714	92.5742574257426	90.4761904761905	94.2675159235669	97.1428571428571	75.3246753246753	91.9191919191919	93.8461538461538	90.2912621359223	89.0322580645161	91.4285714285714	91.044776119403	94.2446043165468	95.4545454545455	97.8021978021978	95.1515151515152
33664	17.6	15.1162790697674	12	43.2835820895522	56	31.0606060606061	29.8076923076923	38.7387387387387	26.1261261261261	97.5	96	98.8505747126437	93.9024390243902	94.9494949494949	94.8051948051948	85.5421686746988	93.1034482758621	99.1379310344828	84.3373493975904	90	95.6521739130435	92.1875	94.2528735632184	91.5492957746479	92.5531914893617	92.1739130434783	96.1038961038961	88.135593220339	93.0232558139535	96.9465648854962	93.9759036144578	95.7264957264957	82.2784810126582	96.8253968253968	88.3495145631068	95.6521739130435	94.1747572815534	95.1219512195122	81.4285714285714	95.8904109589041	96.5986394557823	92.5	89.7727272727273	96.1038961038961	97.4025974025974	89.3333333333333	91.743119266055	97.3684210526316	98.2758620689655
15922	13.4146341463415	5.66037735849057	12.3076923076923	30.6122448979592	45.9459459459459	8.95522388059701	32.6530612244898	27.2727272727273	10.2564102564103	100	84	100	86.9565217391304	94.3396226415094	82.1428571428571	85.1063829787234	86.2068965517241	94.1176470588235	91.3793103448276	93.4210526315789	98.1818181818182	76.4705882352941	88.3333333333333	83.3333333333333	85.4166666666667	89.4736842105263	86.6666666666667	98	97.2972972972973	92.8571428571429	70.3703703703704	84.5070422535211	89.0909090909091	95.7446808510638	92	80.5555555555556	90.9090909090909	98.1132075471698	74.468085106383	87.1794871794872	96.25	89.0909090909091	96	80	80.5555555555556	81.25	88.8888888888889	96.551724137931	98.3333333333333
15921	6.66666666666667	2.5	7.14285714285714	25.3333333333333	34.1085271317829	21.25	25.2747252747253	23.728813559322	21.2765957446809	93.2203389830509	93.6507936507936	97.0588235294118	85.7142857142857	86.8852459016394	98.1481481481482	98.6301369863014	87.8048780487805	97.6470588235294	97.4683544303797	95.0819672131148	94.0298507462687	92	83.6734693877551	96.551724137931	89.4736842105263	90.3846153846154	94.2028985507246	100	97.1428571428571	94.8051948051948	85.8823529411765	89.4736842105263	93.0232558139535	94.3661971830986	86.4864864864865	84.2696629213483	94.3820224719101	91.2280701754386	73.1707317073171	84.3137254901961	96.1038961038961	82.9268292682927	94.5205479452055	89.7959183673469	95.3488372093023	92.9577464788732	84.7826086956522	100	96.25
26421	7.14285714285714	6.42201834862385	6.3953488372093	41.4893617021277	43.8709677419355	9.58904109589041	35.2380952380952	27.1028037383178	20.6185567010309	95.3846153846154	74.5098039215686	93.3333333333333	95.7746478873239	95.959595959596	89.4736842105263	97.0414201183432	95.9016393442623	95.4887218045113	95.2380952380952	94.4444444444444	93.9759036144578	83.3333333333333	94	90.5660377358491	92.3076923076923	89.3333333333333	92.8571428571429	89.2561983471074	97.0588235294118	98.8888888888889	86.8852459016394	94.1176470588235	96.7032967032967	93.2692307692308	89.4366197183099	95.2755905511811	96.875	88.0952380952381	79.7979797979798	90.1639344262295	93.8461538461538	89.0243902439024	100	93.2203389830509	91.7647058823529	91.4893617021277	92.5619834710744	97.9591836734694	97.5308641975309
68323	7.63888888888889	13.3333333333333	12.2905027932961	26.1682242990654	43.8423645320197	11.6279069767442	31.7073170731707	35.7142857142857	24.7191011235955	95.9183673469388	83.6734693877551	94.7916666666667	94.4444444444444	97.5206611570248	91.0714285714286	92.7631578947368	95.9349593495935	96.3855421686747	97.1698113207547	94.9152542372881	94.3820224719101	87.6404494382023	87.3015873015873	95.7446808510638	76	90.4255319148936	88.8888888888889	95.1219512195122	97.9591836734694	95.4545454545455	88.5964912280702	93.1034482758621	95.7894736842105	93.4782608695652	94.4444444444444	93.6507936507936	96.3768115942029	93.2773109243697	65.2777777777778	94.2028985507246	91.0112359550562	89.7435897435897	89.5348837209302	87.2340425531915	93.5897435897436	92.9203539823009	91.4893617021277	98.4848484848485	86.9565217391304
88373	0	6.25	0	13.1578947368421	31.3725490196078	7.27272727272727	32.3529411764706	23.0769230769231	18.1818181818182	100	91.1111111111111	95.2380952380952	85.7142857142857	93.1034482758621	96.4285714285714	97.2972972972973	93.6170212765958	97.9166666666667	96.875	97.2222222222222	100	78.9473684210526	100	86.6666666666667	100	93.3333333333333	100	96	100	97.0588235294118	95.8333333333333	100	88.8888888888889	82.3529411764706	90.9090909090909	86.2745098039216	100	88.5714285714286	62.962962962963	96.1538461538462	82.9787234042553	76	83.3333333333333	93.9393939393939	89.4736842105263	100	81.8181818181818	100	98.3333333333333
14052	2.94117647058824	15.3846153846154	4.34782608695652	20	42.8571428571429	12	3.57142857142857	12.9032258064516	26.0869565217391	94.1176470588235	100	100	90	100	94.7368421052632	96.551724137931	81.4814814814815	96.969696969697	97.4358974358974	97.0588235294118	95.6521739130435	71.4285714285714	84.6153846153846	84.2105263157895	93.1034482758621	93.75	96	96	96	97.0588235294118	87.5	93.0232558139535	93.1034482758621	96.2962962962963	100	80.5555555555556	93.1034482758621	87.0967741935484	60.8695652173913	100	94.5945945945946	82.3529411764706	100	89.4736842105263	94.7368421052632	93.3333333333333	96.1538461538462	100	95.3488372093023
89857	20.8333333333333	27.7777777777778	18.1818181818182	28.125	38	17.0731707317073	20.8333333333333	34.6153846153846	12	100	100	100	94.5945945945946	84.6153846153846	82.3529411764706	88.8888888888889	95.2380952380952	89.6551724137931	100	93.1034482758621	89.4736842105263	88.8888888888889	86.6666666666667	90.9090909090909	81.25	67.741935483871	88	94.1176470588235	95.8333333333333	100	95.4545454545455	97.2972972972973	100	100	96.7741935483871	100	94.1176470588235	96.4285714285714	76.6666666666667	94.4444444444444	76.1904761904762	100	93.75	87.5	100	82.8571428571429	90.4761904761905	100	94.7368421052632
18330	31.0344827586207	12	14.2857142857143	21.9512195121951	51.1111111111111	5.35714285714286	2.94117647058824	37.8378378378378	14.8936170212766	96.969696969697	97.7272727272727	100	91.6666666666667	86.3636363636364	92.3076923076923	100	91.1111111111111	94.4444444444444	96.969696969697	97.5609756097561	97.0588235294118	96.7741935483871	90.3846153846154	92.5925925925926	84.6153846153846	87.0967741935484	83.3333333333333	93.9393939393939	92.5	96.7741935483871	93.3333333333333	95.2380952380952	91.6666666666667	90	93.9393939393939	88.6363636363636	97.2972972972973	83.7209302325581	48.3870967741936	88.8888888888889	93.4426229508197	90.625	95	95.4545454545455	90.3225806451613	79.4117647058823	88	95.6521739130435	86.4864864864865
88213	9.02255639097744	17.5438596491228	7.35294117647059	20.5357142857143	40.5263157894737	9.77011494252874	10	50	20	96.8152866242038	89.6825396825397	98.5185185185185	95.8333333333333	92.0792079207921	98.5915492957746	95.1388888888889	98.0392156862745	93.6170212765958	96.1240310077519	95.9183673469388	90.8396946564885	93.0232558139535	92.4242424242424	78.9473684210526	95.7264957264957	94.4444444444444	97.3214285714286	94.7712418300654	96.2121212121212	91.7808219178082	98.9130434782609	88.8157894736842	96.039603960396	93.2773109243697	92.1052631578947	98.1981981981982	91.3978494623656	100	65.8536585365854	94.6666666666667	89.7849462365591	93.0693069306931	94.5205479452055	100	95.7446808510638	89.84375	94.6808510638298	93.6	93.7777777777778
56208	1.92307692307692	26.6666666666667	8.97435897435897	20.8333333333333	37.6623376623377	9.67741935483871	16.6666666666667	35	28.2608695652174	100	98.1132075471698	95.4545454545455	96.551724137931	86.4864864864865	88.8888888888889	95.4545454545455	89.8305084745763	96.2962962962963	97.7777777777778	92.156862745098	97.1428571428571	100	90	97.7272727272727	93.6170212765958	91.304347826087	92.5	98.0769230769231	100	100	93.6170212765958	95.3125	85.7142857142857	89.3939393939394	95.1612903225806	98	95.9183673469388	100	62.7906976744186	92.5	91.358024691358	96.2264150943396	87.2340425531915	94.7368421052632	92.8571428571429	93.5483870967742	89.5833333333333	100	90.3225806451613
88889	18.6666666666667	17.9487179487179	7.5	29.0322580645161	28.099173553719	13.0952380952381	22.4137931034483	52.1739130434783	20.9677419354839	69.8412698412698	93.4426229508197	88.0597014925373	93.1034482758621	92.6829268292683	95.0819672131148	96.875	94.8717948717949	91.2280701754386	87.719298245614	88.6792452830189	82.089552238806	91.6666666666667	89.4736842105263	80.5555555555556	93.9393939393939	95.6521739130435	96.7213114754098	95.4545454545455	90.3225806451613	80	89.0625	94.1860465116279	82.3529411764706	94.2307692307692	88.8888888888889	88.8888888888889	98.0769230769231	94.4444444444444	53.2710280373832	97.5	87.5	86.2068965517241	88.5245901639344	83.7837837837838	97.1428571428571	76.1904761904762	83.5820895522388	100	78.7234042553192
451	19.3548387096774	15.3846153846154	11.1111111111111	25.9259259259259	42.8571428571429	6.89655172413793	39.3939393939394	27.7777777777778	17.3913043478261	90	96.4285714285714	91.1764705882353	82.1428571428571	78.7878787878788	90.9090909090909	91.6666666666667	92.6829268292683	78.5714285714286	94.8717948717949	88.2352941176471	90.3225806451613	86.9565217391304	82.7586206896552	96.875	88.5714285714286	87.0967741935484	92.3076923076923	88.2352941176471	96.1538461538462	78.5714285714286	100	88.8888888888889	86.9565217391304	96.7741935483871	88.6363636363636	88.0952380952381	78.2608695652174	90.625	74.1935483870968	87.5	93.0232558139535	85	86.8421052631579	83.3333333333333	89.2857142857143	93.1034482758621	88.8888888888889	96.2962962962963	84.6153846153846
74632	14.5454545454545	18.1818181818182	10.5263157894737	21.8390804597701	49.1071428571429	7.29166666666667	32.8358208955224	40.5063291139241	28.3950617283951	88.8888888888889	97.8260869565217	83.5820895522388	89.7959183673469	82.8571428571429	99.1803278688525	89.8305084745763	89.2857142857143	84.3373493975904	88.1578947368421	91.4634146341463	92.6470588235294	94.2028985507246	89.5833333333333	92.7536231884058	85.7142857142857	94.9367088607595	96.25	80	97.5609756097561	91.566265060241	82.7586206896552	89.8876404494382	86	88.6363636363636	95.0413223140496	88.5057471264368	82.2916666666667	94.9152542372881	71.6417910447761	93.6708860759494	90.9090909090909	88.1578947368421	89.3939393939394	89.2857142857143	95.6521739130435	87.6923076923077	85.2631578947368	93.4426229508197	84.2105263157895
85680	49.2753623188406	25.4545454545455	8.27814569536424	24.1379310344828	62.4624624624625	34.3629343629344	24.0223463687151	26.3157894736842	12.093023255814	100	90.2255639097744	100	97.6	98.3240223463687	93.6708860759494	86.7816091954023	97.9020979020979	90.3930131004367	95.7671957671958	94.3820224719101	91.1392405063291	98.0263157894737	97.8260869565217	99.2537313432836	93.9655172413793	97.7272727272727	97.65625	100	86.4734299516908	96.3235294117647	96.5116279069767	82.1917808219178	94.7674418604651	96.7391304347826	91.7391304347826	94.8837209302326	96.6824644549763	97.6470588235294	76.2376237623762	97.1014492753623	97.5438596491228	93.1623931623932	94.5701357466063	89.3203883495146	96.1748633879781	93.75	96.2365591397849	93.9655172413793	82.7586206896552
20404	25	8.33333333333333	12.5	13.2530120481928	66.6666666666667	7.79220779220779	21.1267605633803	26.3888888888889	19.8019801980198	95.6043956043956	81.3559322033898	100	100	95.8333333333333	91.8032786885246	98.4615384615385	97.9381443298969	95	100	98.7179487179487	97.8723404255319	100	93.4426229508197	94.6428571428571	94.3661971830986	90.3225806451613	98.6301369863014	98.4615384615385	93.8775510204082	95.945945945946	100	91.3978494623656	96.4912280701754	96.5909090909091	97.9381443298969	94.9152542372881	97.6190476190476	95.9183673469388	96.2025316455696	100	98.6486486486486	100	88.6363636363636	97.5609756097561	98.0769230769231	94.7368421052632	95.5555555555556	98.7951807228916	93.9759036144578
63314	32	15	9.09090909090909	21.4285714285714	60.3960396039604	8.69565217391304	13.5135135135135	40.9090909090909	12.9032258064516	100	87.037037037037	95.0819672131148	96.078431372549	100	93.1034482758621	94.2857142857143	92.5	96.9230769230769	93.3333333333333	100	100	91.1764705882353	90.9090909090909	94.2857142857143	100	92.5925925925926	81.8181818181818	95.2380952380952	96.551724137931	97.9591836734694	94.1176470588235	94.1176470588235	91.6666666666667	96.969696969697	89.0625	96.551724137931	97.1428571428571	100	93.2203389830509	97.6190476190476	98.75	100	84.6153846153846	89.4736842105263	95.1219512195122	98.1481481481482	95.3488372093023	92	96.6666666666667
32388	11.4285714285714	8.47457627118644	3.44827586206897	32.3809523809524	42.9530201342282	8.33333333333333	19.2307692307692	25.5555555555556	5.31914893617021	97.1428571428571	76.1363636363636	98.5714285714286	98.3333333333333	96.6292134831461	69.6428571428571	91.1764705882353	96.9072164948454	84.5238095238095	92.6470588235294	95.6989247311828	94.3661971830986	98.4615384615385	96.2264150943396	84.9315068493151	94.8717948717949	90	84.8484848484848	88.5714285714286	88.3333333333333	70.4347826086957	91.4634146341463	66.25	97.5	88.5714285714286	89.8550724637681	94.8275862068966	91.7808219178082	96.3414634146341	93.5064935064935	100	94.2622950819672	87.5	86.9047619047619	97.3333333333333	94.4444444444444	95	91.3978494623656	86	88.8297872340426
25521	9.52380952380952	21.4285714285714	15	12.5	56.7567567567568	8.69565217391304	34.6153846153846	45.4545454545455	16.2162162162162	100	84.375	87.5	100	96.4285714285714	93.75	100	94.2857142857143	76.9230769230769	94.4444444444444	100	88.2352941176471	100	100	100	100	100	90	86.3636363636364	75	91.304347826087	95	78.3783783783784	96.4285714285714	100	70.9677419354839	82.1428571428571	88	82.8571428571429	84	93.75	90.9090909090909	100	90.9090909090909	87.5	92.8571428571429	89.1891891891892	80.7692307692308	100	86.6666666666667
25561	13.0434782608696	23.0769230769231	16.6666666666667	18.75	58.3333333333333	1.35135135135135	26.6666666666667	14.8148148148148	13.6363636363636	94.8717948717949	75.9259259259259	98.1818181818182	97.9591836734694	97.2972972972973	94.5205479452055	98.6111111111111	97.3333333333333	98.6111111111111	95.5223880597015	97.8723404255319	97.0588235294118	96.1538461538462	88.8888888888889	92.3076923076923	90.1408450704225	88.5714285714286	92.8571428571429	95	81.0810810810811	96.7741935483871	95.2380952380952	97.2727272727273	97.1014492753623	96.078431372549	87.2727272727273	95.2941176470588	100	95.3125	70.4545454545455	100	72.8813559322034	90.9090909090909	89.4736842105263	95.8333333333333	95.9183673469388	92.5925925925926	97.8723404255319	93.4782608695652	95.9183673469388
13754	1.61290322580645	31.5789473684211	9.25925925925926	16	44.2622950819672	20.5128205128205	18.6046511627907	3.44827586206897	8.7719298245614	92.3076923076923	72.2222222222222	93.0232558139535	86.046511627907	89.4736842105263	100	97.9591836734694	97.8260869565217	90	100	92.1052631578947	100	100	90	70.9677419354839	73.3333333333333	95.8333333333333	97.3684210526316	85.3658536585366	95.4545454545455	92	97.2222222222222	93.1034482758621	91.1764705882353	100	76.7441860465116	92.156862745098	84.9056603773585	93.3333333333333	91.6666666666667	92.8571428571429	89.4117647058823	90.6976744186046	90.5660377358491	100	92.8571428571429	92.3076923076923	100	92.1052631578947	97.0588235294118
20370	14.018691588785	20.4545454545455	1.66666666666667	33.3333333333333	58.4745762711864	8.51063829787234	16.8539325842697	10.377358490566	5.68181818181818	93.5897435897436	72.6315789473684	97.6744186046512	100	97.7011494252874	96.2616822429907	96.1038961038961	90.625	96	89.8989898989899	97.2602739726027	93.1034482758621	92.9577464788732	96.6666666666667	87.1794871794872	90.1639344262295	88.8888888888889	95.4954954954955	87.8378378378378	94.9152542372881	89.5522388059701	88	95.2830188679245	90.7692307692308	93.3333333333333	81.1023622047244	91.5789473684211	98.0769230769231	92.7710843373494	96.551724137931	91.3793103448276	94.1747572815534	90.625	94.6808510638298	80.6451612903226	82.5	91.358024691358	97.8021978021978	92.0634920634921	98.0769230769231
58234	18.2926829268293	13.4615384615385	11.8181818181818	15.3061224489796	40.9395973154362	5.40540540540541	13.9784946236559	11.4942528735632	21.1267605633803	86.5384615384615	75.7142857142857	96.4539007092199	94.2857142857143	97.6190476190476	89.6907216494845	95.7894736842105	96.3963963963964	96.2962962962963	97.4025974025974	94.6428571428571	94.1176470588235	95.4545454545455	88.3116883116883	82.1428571428571	89.2307692307692	84.6153846153846	90	91.304347826087	96.5909090909091	95.3703703703704	89.6551724137931	93.2203389830509	98.6486486486486	95	86	92.5619834710744	90.7692307692308	97.9381443298969	82.9545454545455	92.156862745098	97.3451327433628	91.25	97.9166666666667	77.1929824561404	86.5853658536585	85.4545454545455	96.6292134831461	89.4736842105263	99
40916	50	28.5714285714286	36	13.7931034482759	45.1612903225806	13.0434782608696	27.5862068965517	10.5263157894737	17.2413793103448	100	65.2173913043478	100	92	92.5	90.4761904761905	94.1176470588235	96.551724137931	100	100	95.6521739130435	86.9565217391304	81.25	90.4761904761905	88.8888888888889	95.6521739130435	72.2222222222222	95.4545454545455	86.6666666666667	100	96.6666666666667	97.5	100	94.7368421052632	90.4761904761905	96.875	92.3076923076923	93.1034482758621	91.304347826087	78.2608695652174	87.5	90.4761904761905	81.8181818181818	73.3333333333333	78.9473684210526	95.6521739130435	100	96	95.4545454545455	89.2857142857143
18352	33.3333333333333	41.1764705882353	11.3207547169811	20	54.7169811320755	7.14285714285714	52.7777777777778	24.390243902439	25	100	60	92.5925925925926	100	85.7142857142857	97.3684210526316	97.8260869565217	93.75	100	92.5925925925926	95.3488372093023	93.3333333333333	93.3333333333333	81.8181818181818	91.1764705882353	90	100	89.4736842105263	94.4444444444444	95.6521739130435	89.4736842105263	100	98	95.1219512195122	83.3333333333333	74.4186046511628	97.9166666666667	90.2439024390244	88.8888888888889	88.2352941176471	100	88.2352941176471	90	97.0588235294118	77.7777777777778	81.4814814814815	96.2962962962963	92.3076923076923	96.969696969697	97.5609756097561
57593	3.92156862745098	22.0588235294118	4.76190476190476	28.5714285714286	41.5929203539823	25.2873563218391	11.8421052631579	16.6666666666667	11.9402985074627	94.1176470588235	91.6666666666667	96.6666666666667	93.8775510204082	94.8275862068966	81.3953488372093	92.9292929292929	86.9047619047619	97.3451327433628	95.8333333333333	85.7142857142857	93.6507936507936	84.0909090909091	94.7368421052632	82.5396825396825	88.5714285714286	95	90.7692307692308	83.5616438356164	82.8571428571429	92.2222222222222	76	90.5982905982906	90.3846153846154	91.0891089108911	89.8148148148148	89.5348837209302	89.4117647058823	89.873417721519	83.9285714285714	89.1891891891892	84.4961240310078	93.8461538461538	81.6326530612245	94.7368421052632	83.5616438356164	84.9315068493151	78.5714285714286	93.9024390243902	91.025641025641
80511	5.88235294117647	12.5	8.97435897435897	25.9259259259259	39.1566265060241	13.265306122449	18.1818181818182	16.2162162162162	17.9245283018868	96.875	98.9247311827957	94.1558441558442	94.3396226415094	96.7032967032967	87.7697841726619	92.9824561403509	91.8604651162791	92.0289855072464	92.7710843373494	94.4954128440367	94.1176470588235	86.9047619047619	93.75	86.9047619047619	82.2429906542056	88.4615384615385	85.3932584269663	90.7407407407407	100	92	90.5405405405405	93.6936936936937	92.2222222222222	93.5897435897436	94.3661971830986	89.9082568807339	90.625	91.1290322580645	91.5966386554622	94.7368421052632	98.5401459854015	93.5779816513761	90.5405405405405	76.271186440678	96.8421052631579	94.1176470588235	90.1785714285714	96.1538461538462	94.7368421052632
15785	12.1527777777778	9.72972972972973	7.80141843971631	31.25	41.025641025641	14.0684410646388	12.9533678756477	19.3415637860082	13.6	92.5714285714286	93.4131736526946	90.8602150537634	88.9570552147239	93.8888888888889	78.7564766839378	92.2413793103448	90.7692307692308	88.4297520661157	90.9677419354839	89.3617021276596	89.4230769230769	84.2105263157895	86.9346733668342	78.5185185185185	80.7692307692308	84.6153846153846	87.6190476190476	88.3116883116883	90.5405405405405	88.6877828054299	86.1751152073733	92.2764227642276	85.6287425149701	90.7103825136612	90.728476821192	85.5769230769231	90.2985074626866	90.3448275862069	81.9327731092437	87.0786516853933	94.9640287769784	86.7052023121387	91.9431279620853	87.9194630872483	92.9936305732484	86.5168539325843	91.8367346938775	97.6470588235294	93.1578947368421
43193	11.7647058823529	11.1111111111111	10.8108108108108	10.9090909090909	48.780487804878	7.84313725490196	39.2857142857143	21.6666666666667	5.40540540540541	97.7777777777778	82.1428571428571	98.2758620689655	93.5483870967742	92.5925925925926	84.4444444444444	95.6521739130435	93.8461538461538	85.7142857142857	89.4736842105263	88.8888888888889	94.5945945945946	100	92.8571428571429	97.3684210526316	96.6666666666667	84.9056603773585	80.9523809523809	75.8620689655172	91.4285714285714	97.8723404255319	96.875	90	94.5454545454545	83.6065573770492	90.1960784313726	93.6170212765958	91.1111111111111	94.4444444444444	83.6734693877551	86.4864864864865	95.2380952380952	94.2857142857143	86.8421052631579	85	93.9393939393939	94.7368421052632	94.5945945945946	90.1960784313726	97.2222222222222
93377	17.3333333333333	26.5060240963855	0.826446280991736	12.6865671641791	42.5742574257426	11.7647058823529	13.8157894736842	17.9190751445087	22.6277372262774	95.2941176470588	94.7761194029851	97.3118279569892	93.0769230769231	95.5414012738854	87.3684210526316	97.0802919708029	86.2068965517241	94.2028985507246	94.1176470588235	100	95.6521739130435	98.1818181818182	93.75	95.6521739130435	90.5263157894737	92.8571428571429	77.9527559055118	91.9191919191919	90.3846153846154	90.9090909090909	91.5094339622642	92.0454545454545	92.5925925925926	93.9393939393939	88.6904761904762	93.1428571428571	97.2727272727273	98.0582524271845	81.8181818181818	95.3846153846154	95.9677419354839	90.5982905982906	89.8550724637681	93.2584269662921	87.037037037037	87.7551020408163	87.8504672897196	97.8260869565217	93.0693069306931
11748	15.5555555555556	31.5789473684211	4.34782608695652	12.9032258064516	51.063829787234	12	19.4444444444444	16.6666666666667	18.5185185185185	96.6666666666667	89.2857142857143	94.2857142857143	100	97.4358974358974	94.7368421052632	95.9183673469388	91.4285714285714	93.3333333333333	96.7741935483871	91.6666666666667	94.1176470588235	87.0967741935484	83.3333333333333	91.304347826087	83.3333333333333	97.0588235294118	62.962962962963	62.5	96.1538461538462	100	86.9565217391304	100	97.3684210526316	82.6086956521739	94	89.7435897435897	93.75	88.8888888888889	83.8709677419355	86.2068965517241	81.8181818181818	88.4615384615385	85.7142857142857	88.8888888888889	88.2352941176471	84.8484848484848	88	92.5925925925926	81.25
62320	9.58904109589041	18.2795698924731	8.62068965517241	29.3103448275862	42.4528301886792	19.1919191919192	13.3333333333333	15	23.4567901234568	92.9824561403509	95.8904109589041	97.8947368421053	98.2758620689655	86.1538461538462	96.4285714285714	95.4545454545455	94.0298507462687	83.695652173913	97.6744186046512	95.2380952380952	94.4444444444444	86.1111111111111	92.6829268292683	91.8032786885246	92.6829268292683	93.8271604938272	82.8571428571429	89.4736842105263	66.0377358490566	95	96.4705882352941	97.8021978021978	84.0909090909091	92.4528301886792	75	91.7647058823529	93.1506849315068	87.7777777777778	84.4444444444444	95.6521739130435	86.3157894736842	88.5245901639344	91.044776119403	67.9245283018868	97.9166666666667	90.1234567901235	94.4444444444444	98.6111111111111	93.0434782608696
16697	7.63358778625954	24.7863247863248	7.8125	31.7073170731707	45.2554744525547	13.5714285714286	17.7777777777778	8.13953488372093	29.8507462686567	96.7741935483871	91.2280701754386	91.0714285714286	94.1176470588235	95.4545454545455	84.5238095238095	92.6605504587156	91.1290322580645	95.0980392156863	88.135593220339	86.7469879518072	90	96.4912280701754	79.1044776119403	94.4444444444444	92.1052631578947	88.4955752212389	86.6666666666667	86	90.9090909090909	98.8372093023256	93.2584269662921	87.6288659793814	94.5054945054945	90.0990099009901	86.4406779661017	92.96875	98.75	97.9166666666667	92.6829268292683	92.3076923076923	97	91.25	95.2941176470588	88.4615384615385	98.1818181818182	94.1747572815534	96.1538461538462	100	92.3076923076923
31865	6.34920634920635	14.7783251231527	11.5853658536585	20.3463203463203	40.5333333333333	11.9205298013245	23.2067510548523	20.0803212851406	31.2236286919831	93.0041152263374	95.9276018099548	94.054054054054	88.2352941176471	95.0549450549451	91.304347826087	92.7335640138408	87.5	92.604501607717	92.4302788844622	90.7335907335907	91.156462585034	82.5112107623318	84.9740932642487	82.6086956521739	83.5978835978836	87.8378378378378	64.1666666666667	88.3333333333333	90.5660377358491	94.6188340807175	88.6904761904762	84.9002849002849	91.1330049261084	92.9460580912863	85.3046594982079	86.7403314917127	97.2527472527473	89.3518518518518	80.2238805970149	94.0860215053764	94.3262411347518	82.6589595375723	93.2126696832579	84.9624060150376	92.3076923076923	94.9275362318841	93.8775510204082	98.6238532110092	94.8818897637795
84544	10	22.8070175438597	28.9473684210526	21.4285714285714	48.2758620689655	34	25	13.7931034482759	10.3448275862069	88.8888888888889	70.3125	100	95.6521739130435	97.5609756097561	95.6521739130435	96.6292134831461	98.9010989010989	97.6190476190476	98.5074626865672	92.8571428571429	90.4109589041096	88.8888888888889	86.5671641791045	79.5918367346939	100	96.1038961038961	90.4761904761905	100	100	88.3720930232558	92	97.1014492753623	88.135593220339	98.0582524271845	91.9191919191919	96.4285714285714	100	94.3661971830986	86.2068965517241	90.7692307692308	86.25	90.5660377358491	90	96.4285714285714	96.6101694915254	97.0588235294118	97.5	95.3125	97.8723404255319
68164	14.5454545454545	10.8108108108108	18.75	28.2051282051282	39.622641509434	7.5	10	10	4.76190476190476	100	100	97.1428571428571	97.0588235294118	94.1176470588235	88.2352941176471	100	98	94.5945945945946	100	97.5	87.0967741935484	91.6666666666667	91.4285714285714	100	97.2222222222222	100	88.2352941176471	96.6666666666667	95.6521739130435	94.2857142857143	85.2941176470588	100	100	92.5925925925926	87.7551020408163	93.9393939393939	96.7741935483871	97.5	91.6666666666667	85.7142857142857	94.4444444444444	88.8888888888889	96.1538461538462	86.4864864864865	95.2380952380952	90	96.969696969697	100	96.2962962962963
83301	6.66666666666667	12	26.3157894736842	42.1052631578947	32.6923076923077	20	14.2857142857143	18.1818181818182	18.1818181818182	100	100	97.5	100	96.551724137931	93.3333333333333	97.1428571428571	93.6170212765958	100	100	100	96.551724137931	95.2380952380952	94.7368421052632	95	94.4444444444444	86.1111111111111	94.4444444444444	90.9090909090909	91.304347826087	95.2380952380952	68.1818181818182	85.3658536585366	92.3076923076923	100	94.2857142857143	96.7741935483871	100	100	90.3225806451613	86.2068965517241	100	100	85.7142857142857	91.6666666666667	78.5714285714286	100	100	100	100
599	0	25.9259259259259	12.9032258064516	41.025641025641	37.9746835443038	10.4166666666667	36.8421052631579	19.5121951219512	37.2093023255814	100	96	94.6428571428571	95.4545454545455	94.8275862068966	91.8918918918919	94.1176470588235	92.9824561403509	100	98.4848484848485	100	100	100	80.7692307692308	95.6521739130435	92.3076923076923	93.6170212765958	90.1960784313726	97.7272727272727	100	100	100	85.1351351351351	100	98.0769230769231	100	96.3414634146341	95.3488372093023	100	63.265306122449	68.5714285714286	95.4545454545455	82.8571428571429	92.3076923076923	81.8181818181818	100	92	80.8510638297872	100	100
36271	2.85714285714286	16.2162162162162	6.45161290322581	37.5	49.2307692307692	21.4285714285714	21.5189873417722	10.2040816326531	38.2352941176471	100	85.7142857142857	100	80	96.875	90.1408450704225	90.5660377358491	93.3333333333333	90.625	88.7323943661972	79.0697674418605	97.9591836734694	97.0588235294118	89.4736842105263	69.6969696969697	76.4705882352941	91.4893617021277	91.6666666666667	100	89.1891891891892	98.4126984126984	95.4545454545455	90.7692307692308	91.3793103448276	100	91.7808219178082	96.3636363636364	98.2456140350877	96.7741935483871	75.609756097561	82.1428571428571	85.1063829787234	90	100	93.3333333333333	97.1428571428571	93.75	95.8333333333333	95.4545454545455	96.551724137931
50682	7.14285714285714	18.5567010309278	14.6153846153846	42.5	45.9459459459459	1.5625	8.69565217391304	27.710843373494	37.2549019607843	96.2025316455696	97.7011494252874	98.2608695652174	80.6818181818182	90.6976744186046	96.7741935483871	91.6129032258064	94.0119760479042	97.7401129943503	92.9133858267717	88.8157894736842	92.4242424242424	94	75.7009345794392	90.3846153846154	87.8571428571429	96.3636363636364	94.5454545454545	96.1904761904762	95.1807228915663	88.0794701986755	91.6666666666667	86.013986013986	95.959595959596	93.4065934065934	93.048128342246	88.4057971014493	96.5811965811966	96.5811965811966	93.5779816513761	85.5769230769231	91.7582417582418	89.5238095238095	88	86.5546218487395	93.5483870967742	77.9411764705882	93.4210526315789	88.8888888888889	88.8157894736842
25440	11.7647058823529	5.26315789473684	22.2222222222222	16.6666666666667	75	27.0833333333333	14.7058823529412	31.25	20.9302325581395	86.8421052631579	97.8723404255319	98.2142857142857	100	96	100	90.625	100	96.6666666666667	100	95.2380952380952	86.4864864864865	94.4444444444444	95	94.5945945945946	85.7142857142857	97.7777777777778	85.2941176470588	100	96.2962962962963	86.3636363636364	89.6551724137931	97.1014492753623	93.75	92.8571428571429	95.6521739130435	86.4864864864865	97.6744186046512	96.2962962962963	90.7894736842105	93.75	90	84.2105263157895	93.1034482758621	100	100	84.7457627118644	93.1818181818182	92.3076923076923	92.1052631578947
48254	7.79220779220779	6.06060606060606	16.1290322580645	28.5714285714286	71.5686274509804	26.984126984127	15.9090909090909	18.9189189189189	25.4901960784314	87.1794871794872	87.2340425531915	98.9583333333333	98.1481481481482	97.2972972972973	95.9183673469388	93.5897435897436	93.859649122807	99.0476190476191	100	95.4545454545455	96.8253968253968	100	92.1052631578947	89.7435897435897	68.2926829268293	92.5531914893617	98.8235294117647	95.7446808510638	95.5555555555556	84.0909090909091	95.2380952380952	85.5670103092783	93.1818181818182	93.8144329896907	94.4	96.4285714285714	96.551724137931	98.0392156862745	85.5263157894737	91.3793103448276	91.5384615384615	84.2105263157895	89.1891891891892	95.9183673469388	78.8732394366197	96.9230769230769	87.3417721518987	94.9494949494949	96.8421052631579
25569	4.34782608695652	18.6046511627907	20.6349206349206	31.25	60	3.96039603960396	12.3595505617978	18.1818181818182	30.2631578947368	87.8048780487805	82.5	100	91.304347826087	96.8421052631579	95.4954954954955	94.5454545454545	98.8636363636364	98.8636363636364	100	93.1034482758621	89.1891891891892	86.6666666666667	94.2857142857143	90.1408450704225	91.25	91.9354838709677	89.0909090909091	97.7011494252874	98.780487804878	96.2025316455696	94.8717948717949	96	97.0588235294118	96.1904761904762	87.3134328358209	89.7435897435897	90.625	98.6111111111111	86.5384615384615	93.2203389830509	91.2280701754386	91.6666666666667	92	95.1219512195122	91.1111111111111	96.3235294117647	93.5064935064935	90.4761904761905	94.6666666666667
37480	6.38297872340426	26.984126984127	22.680412371134	34.375	57.7464788732394	20.3703703703704	15.1162790697674	23.4042553191489	40.3225806451613	86.046511627907	91.0714285714286	95.7446808510638	87.0588235294118	92.9292929292929	93.8775510204082	91.4529914529915	94.5454545454545	92.9577464788732	97.4683544303797	96	98.4126984126984	100	87.2340425531915	91.7525773195876	94.3820224719101	95.8762886597938	88.4057971014493	93.1623931623932	84.3373493975904	87.0967741935484	90.7692307692308	92.8057553956834	94.1747572815534	97.5	96.2686567164179	92.9292929292929	90.1785714285714	87.7551020408163	84.6153846153846	94.2307692307692	94.1798941798942	93.2432432432432	85	91.1111111111111	88.1578947368421	90	91.2280701754386	98.8636363636364	91.40625
13097	23.3333333333333	5.76923076923077	7.2289156626506	21.875	65.6441717791411	20	10.4	6.25	35.8974358974359	94.4954128440367	89.9470899470899	96.875	91.6083916083916	93.2692307692308	92.9411764705882	90.2439024390244	89.3333333333333	93.9597315436242	88.6792452830189	93.7888198757764	93.3333333333333	86.5671641791045	97.1153846153846	94.7368421052632	91.0958904109589	97.979797979798	89.1025641025641	92.8571428571429	93.8775510204082	95.1048951048951	92.7710843373494	89.6551724137931	88.4210526315789	92.8571428571429	88.3870967741936	93.1034482758621	96.045197740113	90.6474820143885	84.393063583815	97.3684210526316	89.9543378995434	81.4516129032258	90.3225806451613	82.258064516129	87.8787878787879	91.6129032258064	82.8358208955224	92.7927927927928	96.875
46773	3.09278350515464	18.5840707964602	6.84931506849315	35.4545454545455	65.7276995305164	4.27350427350427	13.2231404958678	29.1390728476821	37.8640776699029	91.8918918918919	91.8918918918919	91.7910447761194	94.4444444444444	88.6792452830189	88.4393063583815	82.1192052980132	86.0262008733624	93.9393939393939	93.5064935064935	96.3302752293578	83.8926174496644	84.3373493975904	92.1686746987952	87.7697841726619	88.5057471264368	93.1578947368421	86.3636363636364	88.6363636363636	91.4728682170543	98.6928104575163	91.3793103448276	94.478527607362	90.1098901098901	86.8263473053892	87.4418604651163	89.3048128342246	86.7647058823529	86.25	77.8443113772455	94.3548387096774	91.2878787878788	86.8613138686131	90.6832298136646	90	90.3846153846154	88.1516587677725	91.8518518518518	97.4576271186441	93.8356164383562
12921	11.1111111111111	30.7692307692308	4.91803278688525	32.8125	70.3703703703704	13.4615384615385	10.2941176470588	27.7777777777778	34.7826086956522	96.4912280701754	100	96.2264150943396	93.1034482758621	94.5205479452055	91.4893617021277	93.4426229508197	91.9191919191919	96.7741935483871	97.7272727272727	87.9120879120879	84.7826086956522	92	88.2352941176471	90	87.037037037037	90.1639344262295	97.1428571428571	93.8461538461538	96.8253968253968	87.5	89.6103896103896	95.8904109589041	92.1052631578947	93.1034482758621	89.4736842105263	96.3414634146341	89.8876404494382	84.6153846153846	84.4155844155844	89.4736842105263	85.8974358974359	83.0188679245283	92.1875	90.6976744186046	89.2307692307692	89.6551724137931	85.7142857142857	94.4444444444444	96.4912280701754
36199	13.3333333333333	43.75	0	41.3793103448276	72.9166666666667	20	16.6666666666667	23.5294117647059	28.3018867924528	83.7837837837838	92.3076923076923	95.5555555555556	100	90.2439024390244	93.4782608695652	93.8775510204082	84.7457627118644	95.5555555555556	100	95	75.8620689655172	96.969696969697	100	77.0833333333333	89.2857142857143	90.9090909090909	86.2745098039216	90.9090909090909	82.5	100	97.7777777777778	78.5714285714286	94	86.6666666666667	91.6666666666667	98.4615384615385	96.4912280701754	89.7959183673469	83.7209302325581	87.5	91.6666666666667	94.5454545454545	100	91.6666666666667	91.6666666666667	96.4912280701754	97.9166666666667	97.9166666666667	93.8775510204082
10887	19.2307692307692	24.2424242424242	18.5185185185185	14.7058823529412	65.5172413793103	6.66666666666667	13.6363636363636	27.7777777777778	30.7692307692308	100	100	100	100	97.0588235294118	100	94.2307692307692	93.75	96.551724137931	90.9090909090909	100	87.5	88.2352941176471	97.4358974358974	86.9565217391304	100	97.5	97.3684210526316	97.1428571428571	100	95.5555555555556	91.6666666666667	95.4545454545455	94.2857142857143	95.2380952380952	86.2745098039216	92.9824561403509	93.6170212765958	100	84.4444444444444	96.2962962962963	100	100	92.6829268292683	100	91.1111111111111	97.6190476190476	97.8723404255319	100	95.8333333333333
51596	13.7931034482759	20	8.33333333333333	25.9259259259259	86.4864864864865	20	19.2307692307692	14.8148148148148	40	100	100	100	100	95.1219512195122	97.3684210526316	97.8260869565217	94.1176470588235	97.6744186046512	100	97.9166666666667	100	85	97.2972972972973	91.6666666666667	100	95.1219512195122	95.4545454545455	100	100	97.5	94.4444444444444	92.3076923076923	96	93.0232558139535	96.551724137931	97.6744186046512	100	96.4285714285714	86.2068965517241	91.1764705882353	95.2380952380952	96.969696969697	89.2857142857143	100	100	95	97.8723404255319	93.75	100
90898	20.9302325581395	20.5128205128205	7.31707317073171	43.859649122807	62.3076923076923	4.05405405405405	18.8679245283019	31.6666666666667	37.9746835443038	93.9393939393939	90.7407407407407	95.5223880597015	96.3636363636364	91.1111111111111	97.8260869565217	98.1818181818182	96.7741935483871	96.2025316455696	98.4848484848485	96.1038961038961	88.6363636363636	96.1538461538462	96.4912280701754	90.1639344262295	90.7692307692308	87.5	94.1176470588235	93.5483870967742	77.7777777777778	96.875	96.4285714285714	91.4285714285714	96.4705882352941	97.5609756097561	96.8421052631579	92.9577464788732	96.2962962962963	94.1176470588235	90.5660377358491	89.6551724137931	87.3239436619718	95.5555555555556	93.6170212765958	96	100	100	97.1014492753623	96.6666666666667	97.2972972972973
50825	18.4210526315789	15.3846153846154	0	33.3333333333333	67.6056338028169	4.16666666666667	18.4210526315789	22.2222222222222	26.4705882352941	100	94.8717948717949	100	100	94.7368421052632	95.7446808510638	100	100	94.4444444444444	98.4615384615385	100	100	97.3684210526316	91.1111111111111	96.1538461538462	94.1176470588235	93.75	94.6428571428571	96.7741935483871	100	95.8333333333333	97.6744186046512	93.8775510204082	100	95.3488372093023	96.551724137931	81.25	95.6521739130435	96.7741935483871	96.1538461538462	97.7272727272727	92.4528301886792	94.7368421052632	94.4444444444444	94.1176470588235	95.3488372093023	86.9565217391304	90.7407407407407	100	98.1132075471698
9945	11.9402985074627	22.2222222222222	4.83870967741935	27.9279279279279	75.3846153846154	3.17460317460317	17.2043010752688	29.3103448275862	16.9491525423729	91.0891089108911	95.4545454545455	95.8762886597938	92.9824561403509	96.3855421686747	91.8032786885246	98.4375	93.2773109243697	95.1923076923077	82.7956989247312	93.75	96.6101694915254	97.4358974358974	94.1176470588235	91.2087912087912	99.0291262135922	96.9387755102041	90.5660377358491	95.5056179775281	92.2330097087379	96.1538461538462	97.3913043478261	90.5882352941177	91.2087912087912	95.3488372093023	88.0597014925373	92.0634920634921	93.75	98.3870967741936	85.1063829787234	89.622641509434	87.7551020408163	90.6976744186046	90.1408450704225	85.4368932038835	95.4545454545455	90	90.5263157894737	97.1830985915493	94.2307692307692
5803	15.1515151515152	21.875	16.6666666666667	30	48.2758620689655	28.125	21.2121212121212	33.3333333333333	19.6078431372549	93.5483870967742	100	97.2972972972973	100	100	100	100	94.8275862068966	95.2380952380952	100	88.6363636363636	93.8775510204082	95.3488372093023	93.3333333333333	95.3488372093023	90	92.5	96.7741935483871	100	97.2972972972973	93.9393939393939	94.5945945945946	79.5918367346939	94.4444444444444	100	95	95.1612903225806	100	96.2264150943396	89.1891891891892	95.1219512195122	97.9591836734694	100	95.8333333333333	96.2962962962963	90.4761904761905	96.2264150943396	100	94.5945945945946	96.6666666666667
15155	8.95522388059701	20	18.3098591549296	24	53.125	19.3548387096774	15.8730158730159	32.2222222222222	17.8947368421053	100	96.5116279069767	95.7746478873239	95.6521739130435	100	100	100	98.3333333333333	95	97.4683544303797	97.196261682243	88.7096774193548	96.875	89.8305084745763	97.2222222222222	91.8367346938775	97.6470588235294	93.8461538461538	87.2727272727273	100	96.9230769230769	85.5072463768116	94.5945945945946	97.6190476190476	98.2758620689655	89.7727272727273	92.6470588235294	100	88.4615384615385	87.719298245614	76.5957446808511	99.0740740740741	90.6666666666667	93.75	89.4736842105263	100	98.4375	93.4782608695652	100	100
12838	17.2413793103448	28.3333333333333	11.9402985074627	33.3333333333333	61.3445378151261	37.037037037037	27.0491803278689	32.3943661971831	7.20720720720721	85.7142857142857	100	98.936170212766	91.4893617021277	98.936170212766	97.5609756097561	100	97.4358974358974	98.2758620689655	98.2300884955752	96.039603960396	100	98.3333333333333	97.0873786407767	95.2941176470588	91.7647058823529	91.6666666666667	94.8717948717949	89.2857142857143	96.7479674796748	97.4789915966387	97.5308641975309	88.3333333333333	96.3855421686747	100	94.8717948717949	98.0769230769231	95.1923076923077	88.6363636363636	85.1851851851852	90.1098901098901	99.1525423728814	96.875	92.7927927927928	93.5483870967742	97.5	97.5609756097561	95.959595959596	100	98.3333333333333
24485	13.0952380952381	16.3265306122449	21.2765957446809	46.8354430379747	55.9322033898305	29.3333333333333	14.2857142857143	34.2105263157895	19.2771084337349	100	94.8453608247423	89.6551724137931	100	93.8271604938272	96.039603960396	93.4426229508197	93.3884297520661	81.8181818181818	96.078431372549	89.1304347826087	92.4242424242424	90.9090909090909	90.4109589041096	97.3333333333333	100	97.5903614457831	97	89.5833333333333	89.3939393939394	99.0654205607477	88.75	91.7808219178082	98.6666666666667	98.8505747126437	99.0384615384615	91.7808219178082	93.75	91.5789473684211	77.9220779220779	86.1111111111111	92.7536231884058	83.0508474576271	83.1168831168831	97.1428571428571	97.0588235294118	96.1538461538462	91.3793103448276	92.6829268292683	97.8947368421053
83613	6.13496932515337	8.8	35.5769230769231	33.7931034482759	61.3861386138614	31.3868613138686	11.965811965812	33.0357142857143	37.6344086021505	98.6206896551724	97.5206611570248	95.6284153005465	98.3870967741936	98.1818181818182	98.6206896551724	97.8070175438596	95.4545454545455	92.3076923076923	94.7368421052632	96.8253968253968	99.1869918699187	95.7627118644068	97.9166666666667	96.551724137931	95.3125	95.3703703703704	93.6936936936937	95.5307262569832	99.1869918699187	98.8095238095238	96.3636363636364	96.2686567164179	96.1538461538462	100	97.8378378378378	95.5223880597015	95.9016393442623	93.2835820895522	77.3109243697479	94.4444444444444	94.5701357466063	96.2962962962963	97.3684210526316	97.6190476190476	98	96.1538461538462	98.4496124031008	98.1132075471698	96.2686567164179
[truncated: 9,397 more rows]
[truncated: 15 more columns]
