# Supplementary material for: Genomic and epigenomic integrative subtypes of renal cell carcinoma in a Japanese cohort
Source: Nat Commun. 2023 Dec 16;14:8383. doi: 10.1038/s41467-023-44159-1 (PMC10725467; doi:10.1038/s41467-023-44159-1)
Supplement: Supplementary file 6 — Source Data [file 41467_2023_44159_MOESM6_ESM.zip › Source_Data/Supplementary Figure8b.txt]

ID	subtype	ARID1A	EP300
KI041T	cc_2	3.479485391	3.203581752
KI045T	cc_2	3.551873663	3.127950011
KI221T	cc_3	3.410283569	3.757853518
KI222T	cc_2	3.780493522	4.253572654
KI223T	cc_3	3.404615154	3.939993899
KI225T	cc_2	3.336072825	4.057537351
KI226T	cc_2	3.731185414	4.024584575
KI227T	cc_2	3.573936152	3.619732739
KI228T	cc_2	3.292226941	4.044467301
KI229T	cc_3	3.246515867	4.358205644
KI230T	cc_2	3.399494194	3.595033825
KI231T	cc_1	3.619210385	4.297247773
KI235T	cc_1	3.98391861	4.671744682
KI237T	cc_3	3.193419147	3.730876419
KI239T	cc_3	3.267183546	3.455545145
KI245T	cc_2	3.543566655	4.24186771
KI247T	cc_1	3.889176017	4.526459238
KI250T	cc_1	3.620699358	4.351511162
KI252T	cc_3	3.426630012	3.860093841
KI253T	cc_3	4.1980388	4.241267262
KI256T	cc_3	3.822081554	4.256954781
KI257T	cc_1	4.100359325	4.398180354
KI260T	cc_3	3.584260339	4.126275451
KI263T	cc_2	3.512087162	4.157858797
KI264T	cc_2	3.199761691	3.275051162
KI265T	cc_2	3.88320652	3.967516602
KI266T	cc_3	3.611598868	3.954073257
KI267T	cc_3	3.883966396	4.2808654
KI268T	cc_2	3.661725661	4.123773534
KI270T	cc_2	3.465171685	3.859653551
KI271T	cc_1	3.986655035	4.323592149
KI273T	cc_3	3.335658608	3.877710783
KI274T	cc_2	3.736866874	4.140240571
KI276T	cc_2	2.978645395	3.454550208
KI277T	cc_2	3.022744729	3.280849147
KI278T	cc_2	3.76768594	4.094863016
KI279T	cc_1	3.934790389	4.393818007
KI281T	cc_1	3.940045785	3.998945455
KI282T	cc_1	3.999689066	4.200867696
KI283T	cc_2	3.977887193	4.234859727
KI286T	cc_2	3.322154724	3.586886013
KI287T	cc_3	3.917708047	4.351836352
KI288T	cc_2	3.640832829	4.075921833
KI291T	cc_2	3.814401942	4.131344597
KI292T	cc_3	3.424657704	3.805764608
