# Supplementary material for: Genomic and epigenomic integrative subtypes of renal cell carcinoma in a Japanese cohort
Source: Nat Commun. 2023 Dec 16;14:8383. doi: 10.1038/s41467-023-44159-1 (PMC10725467; doi:10.1038/s41467-023-44159-1)
Supplement: Supplementary file 6 — Source Data [file 41467_2023_44159_MOESM6_ESM.zip › Source_Data/Supplementary Figure8c.txt]

Gene	KI041T	KI045T	KI221T	KI222T	KI223T	KI225T	KI226T	KI227T	KI228T	KI229T	KI230T	KI231T	KI235T	KI237T	KI239T	KI245T	KI247T	KI250T	KI252T	KI253T	KI256T	KI257T	KI260T	KI263T	KI264T	KI265T	KI266T	KI267T	KI268T	KI270T	KI271T	KI273T	KI274T	KI276T	KI277T	KI278T	KI279T	KI281T	KI282T	KI283T	KI286T	KI287T	KI288T	KI291T	KI292T
subtype	cc_2	cc_2	cc_3	cc_2	cc_3	cc_2	cc_2	cc_2	cc_2	cc_3	cc_2	cc_1	cc_1	cc_3	cc_3	cc_2	cc_1	cc_1	cc_3	cc_3	cc_3	cc_1	cc_3	cc_2	cc_2	cc_2	cc_3	cc_3	cc_2	cc_2	cc_1	cc_3	cc_2	cc_2	cc_2	cc_2	cc_1	cc_1	cc_1	cc_2	cc_2	cc_3	cc_2	cc_2	cc_3
5S_rRNA	0	0	0	0	0	0	0	0.264408	0	0	0	0	0	0	0	0	0	0	0	0	0	0	0	0.270848	0	0	0	0	0	0	0	0	0	0	0	0	0	0	0	0	0	0	0	0	0
5_8S_rRNA	0	0	0	0	0	0	0	0	0	0	0	0	0	0	0	0	0	0	0	0	0	0	0	0	0	0	0	0	0	0	0	0	0	0	0	0	0	0	0	0	0	0	0	0	0
7SK	0	0.201288	0	0.119232	0	0	0	0	0	0.412056	0	0	0	0.104742	0	0.136344	0.119606	0	0.130547	0.138785	0	0.132382	0	0	0	0	0	0	0.109729	0	0.139203	0	0	0	0	0.104176	0.213767	0	0	0	0.12943	0.466467	0	0.139972	0.258294
A1BG	0.6664	3.810119	0.83838	0.691895	1.453015	0.943755	1.200408	0.865688	3.61959	0.626251	0.71412	0.525794	1.298607	2.085586	0.508951	1.408992	0.504566	0.821317	2.489264	1.139516	0.664609	1.574195	0.60626	0.77819	4.118816	10.641749	0.651002	0.787156	0.598541	1.4318	2.246487	0.806297	0.635934	0.975065	0.878174	0.404317	0.871289	0.857236	0.814757	2.393316	0.822606	0.515597	0.193057	0.58018	0.499622
A1BG-AS1	0.747293	3.602102	1.124091	0.914433	1.493611	1.920035	0.998909	1.289411	1.623255	1.248481	0.714755	1.279146	1.579076	0.999255	0.620054	1.428518	1.555991	1.294539	1.471884	2.140749	1.309424	1.406273	0.934797	1.339421	2.352163	8.05648	0.669191	1.358759	0.993889	2.073906	2.390279	1.096187	1.406448	1.612326	0.972149	0.957717	1.39658	1.436718	1.503731	3.592304	1.047795	0.795003	0.595353	1.153021	0.75203
A1CF	2.80483	0.005299	3.833626	3.53443	2.398622	0.014984	6.687903	4.24125	0.644017	22.85844	8.919063	8.67877	8.949376	3.091339	7.060791	0.927985	14.389307	7.309524	0.046168	5.536283	8.50155	9.529841	5.082403	6.127203	0.053977	10.763349	6.727996	13.200619	12.667062	3.685622	4.651097	9.821884	11.910681	6.749889	5.652671	15.594247	5.641344	1.175752	9.282272	4.192711	2.062801	7.545703	14.900049	9.031145	13.962593
A2M	93.37965	240.280371	421.197089	329.800283	197.510475	166.085225	194.919817	305.778448	284.446801	226.036143	307.771018	351.035382	337.984142	265.458135	104.955473	413.535461	512.200004	424.371586	46.104814	277.266201	408.18962	425.743001	307.065008	236.400686	114.74185	151.430092	400.537061	314.502414	221.327226	191.64761	591.53244	242.763032	272.263998	138.797667	125.612516	348.317957	405.326663	559.132402	434.086933	336.783466	65.85545	410.144816	253.547896	272.364729	376.114926
A2ML1	0.014074	0	0	0	0.024401	0	0	0	0	0	0	0	0	0	0	0	0	0	0.010235	0.091282	0	0.017414	0	0.008408	0.010125	0	0	0.020701	0	0	0.018311	0	0	0.010067	0	0	0	0.008658	0	0	0.008309	0.014972	0.007475	0.008985	0.005961
A2ML1-AS1	0.118349	0	0.213627	0.32182	0.615583	0.460916	0.223338	0.069027	0.346618	0.519021	0.146849	0.205432	0.12375	0.138111	0.147297	0	0.15771	0.14262	0.258206	0.153523	0	0	0.074022	0	0.510874	0.093645	0.206231	0.174084	0	0.25428	0.307972	0.101622	0.150584	0.253977	0	0.137365	0.115397	0.145621	0.217045	0.248253	0.139739	0.377714	0.314287	0.07556	0.278866
A2ML1-AS2	0	0	0	0	0	0	0	0	0	0	0	0	0	0	0	0	0	0	0	0	0	0	0	0	0	0	0	0	0	0	0	0	0	0	0	0	0	0	0	0	0	0	0	0	0
A2MP1	0.178164	0.368051	0.401996	0.242236	0.334644	0.115645	0	0.155871	0.078271	0.11162	0.110534	0.103086	0.232869	0.155936	0.055436	0.028381	0.089032	0.456242	0.161961	0.635569	0.325756	0.220453	0.111434	0.186279	0.224314	0.140974	0.103488	0.152873	0.112836	0.287097	0.115906	0.114737	0.085009	0.38234	0.264883	0.051698	0.152004	0.383635	0.190599	0.373724	0.026296	0.379077	0.141939	0.085312	0.367332
A2M-AS1	2.397068	2.919464	2.075123	1.383458	2.235377	1.333642	1.169348	1.255423	2.292404	2.114812	1.396103	1.478413	0.856802	4.124639	0.977377	2.061294	1.059336	1.606449	0.533649	1.538884	1.222417	1.942567	0.749629	1.167237	1.636573	2.207253	1.363935	1.114889	1.920893	1.664194	2.333273	1.344173	0.840299	1.946569	1.6252	1.02204	1.717176	2.452857	1.824221	1.881292	6.079362	1.483823	1.05228	1.751066	1.815499
A3GALT2	0.209164	0.09602	0	0.028438	0	0.033942	0.197358	0.091496	0.06126	0.065521	0	0.030256	0.054678	0.061023	0	0.066639	0	0.094522	0	0.033916	0.03187	0	0	0.093725	0.075241	0.041376	0.030374	0	0.026494	0.03745	0.034018	0.134701	0.033267	0.037406	0.194357	0.030347	0.025493	0.128682	0.095899	0	0.123484	0.083444	0.027773	0.033385	0
A4GALT	24.244831	14.196765	31.855285	28.19444	25.710269	9.82554	20.743722	25.975772	27.758257	35.112786	35.392033	28.765701	53.410444	25.592406	32.868756	31.232247	39.476895	34.011098	16.794894	27.247458	31.09309	26.950142	28.919686	9.761425	22.429087	13.798943	36.812787	40.741471	27.00177	21.0552	29.57583	27.864824	25.691204	16.788306	27.973512	41.571719	39.924494	26.63004	28.724614	21.518387	15.435946	33.192463	32.796871	22.891323	29.905331
A4GNT	0.090616	0.471454	1.235845	0.197126	0.157111	0.117636	0.152002	0.052852	0.548483	1.248965	2.454885	2.411822	0.505343	1.145597	0.620295	0.65439	1.086786	0.1092	0.373434	0.705289	0.902053	0.7475	0.566764	0.685761	0.260774	0.215102	1.070243	1.036705	0.55094	0.259592	1.080771	1.037446	1.133762	1.858196	2.133103	1.121878	1.826015	0.130081	0.480088	0.08448	0.267484	1.55849	1.058816	2.024898	0.444832
AA06	0	0	0	0	0	0	0	0	0	0	0	0	0	0	0	0	0	0	0	0	0	0	0	0	0	0	0	0	0	0	0	0	0	0	0	0	0	0	0	0	0	0	0	0	0
AAAS	42.702674	26.17314	18.749408	17.747382	24.896176	23.728793	25.101023	22.886814	17.002319	19.57689	15.949473	15.993392	14.768197	18.771632	21.797751	16.565005	18.301901	20.166825	22.9767	17.292001	15.844168	15.423182	18.010266	20.427554	26.176201	24.72518	17.077947	18.674102	17.776415	19.589701	14.791295	21.504732	19.237126	26.707687	25.137654	18.92139	16.458007	20.271682	17.214975	17.047445	26.89658	16.744252	24.657059	18.697723	19.614188
AACS	8.22853	3.601924	4.821263	6.36778	17.805671	5.862882	8.988573	6.234448	7.950214	6.736713	3.864332	9.429306	10.18592	4.15493	10.607324	3.20762	2.982597	4.549743	6.31392	4.732251	4.077772	7.135557	9.54518	8.29934	7.713219	9.504109	4.885673	6.154901	6.04535	5.898466	5.47196	3.802666	5.523374	5.731558	4.399171	6.730309	7.160632	4.07705	6.602605	7.529711	10.881213	9.227794	6.717919	8.807844	4.175934
AACSP1	0.452698	2.473884	4.38752	2.807803	0.304912	0.330223	0.557661	1.837242	0.364224	0.803577	1.765184	1.188354	1.2314	3.188376	2.790707	0.348184	0.16321	0.409153	0.123458	2.603138	0.378968	0.373039	0.931024	1.024433	0.325347	2.761126	2.145171	1.866214	2.615806	0.418779	1.041941	0.938397	3.056775	1.308812	1.022502	2.263546	1.313626	0.730312	0.761034	0.447946	2.603006	2.876519	1.761336	0.481202	0.510583
AADAC	8.155859	8.883296	3.99299	2.529785	3.709914	8.494388	2.672455	4.268537	2.79738	1.670838	3.616988	2.099334	1.734799	3.057979	5.442053	3.635844	3.553926	5.175829	23.319257	3.07741	3.175225	4.009841	1.862008	2.334475	6.938611	9.226128	2.611861	3.025795	1.414079	12.34852	5.850576	11.74285	7.477196	14.108464	20.701132	3.995289	4.883313	5.971572	3.98104	4.813669	1.940624	0.758786	1.317637	0.574171	1.972917
AADACL2	0	0	0	0	0	0	0	0	0	0	0	0	0	0	0	0	0	0	0	0	0	0	0	0	0	0	0	0	0	0	0.069004	0	0	0	0	0	0	0	0	0	0	0	0	0	0.020827
AADACL2-AS1	0	0	0	0	0	0	0.070103	0	0	0	0	0	0	0	0	0	0	0	0	0	0	0	0	0	0	0.088182	0	0	0	0	0	0	0	0	0	0	0	0	0.068128	0	0	0.05928	0	0	0
AADACL3	0	0	0	0	0	0	0	0	0	0	0	0	0	0	0	0	0	0	0	0	0	0	0	0	0	0	0	0	0	0	0	0	0	0	0	0	0	0	0	0	0	0	0	0	0
AADACL4	0	0.031184	0	0.055414	0	0	0.021365	0	0	0	0	0	0	0	0	0	0	0	0	0	0.0207	0.063039	0	0.040584	0	0	0	0	0	0	0.198862	0	0.021608	0	0	0	0	0.020896	0.041526	0	0	0	0	0.065054	0
AADACP1	0.0415	0.038103	0.02497	0	0.095938	0	0	0.04841	0.048618	0.104	0.154482	0	0.130183	0.072645	0	0.052888	0.193559	0.025006	1.810846	0.053834	0.252931	0.102702	0	0	0.149286	0	0.38569	0.020348	0.042053	0.089166	0.134992	0.071269	0.026402	0	0.0617	0.096337	0	0.051063	0.076109	0.029017	0.0245	0.04415	0.198374	0.026496	0.097787
AADAT	3.472724	1.817325	2.615325	2.026221	1.741182	2.552673	1.634736	3.152204	4.162638	3.630913	1.353961	2.634755	2.068108	2.066559	4.121787	2.417969	3.080033	2.993183	1.42103	2.893843	2.088483	3.343706	3.294011	1.497699	1.555319	2.547646	3.019047	3.123529	3.868554	1.871957	1.915093	2.843654	2.736028	1.957713	2.256686	3.163173	2.500324	1.796915	2.136979	2.251286	1.276271	3.7923	4.177451	4.390297	3.19725
AAED1	4.263995	11.547019	12.257816	11.079521	11.624595	8.778429	8.561394	13.439662	5.878334	9.336401	13.761444	9.619456	14.726877	11.635801	13.615853	6.559229	8.293641	8.46029	7.83072	9.079141	14.385115	7.008162	13.496322	6.793445	8.893272	4.600795	14.910626	10.939153	10.889283	9.932612	9.77898	10.244298	8.549124	7.117084	6.787676	11.07303	8.903184	11.685584	7.161659	7.830041	5.670325	9.576469	13.061994	6.049695	9.996521
AAGAB	5.830004	6.73869	7.715151	8.153079	7.741522	14.821465	10.008633	9.178885	6.443705	9.337801	6.760277	10.029442	9.779119	6.000643	8.767691	9.541437	8.17807	8.144289	7.848743	7.360159	8.23477	6.891781	10.005913	14.409504	9.824319	10.530344	7.276707	10.830049	8.658786	9.829517	8.511136	9.818292	8.531959	8.489738	7.313351	7.753567	8.924421	5.465499	8.400748	10.021179	14.812195	7.512796	10.874353	14.800123	7.389908
AAK1	3.078976	3.323061	2.050692	3.023665	2.161487	5.904247	2.948662	3.008158	1.943395	1.746319	1.927365	3.132547	2.216852	1.833218	1.814378	3.403318	3.304176	2.925927	3.500412	3.875068	2.216614	3.489474	4.912657	4.098061	3.269391	4.588128	1.702303	2.346441	2.81054	3.591197	3.448526	3.68836	2.851065	3.416115	3.57802	2.298834	4.179747	2.503499	3.033057	3.418213	6.060069	3.153885	3.462837	5.276323	1.926277
AAMDC	39.697997	47.477229	31.904146	19.08878	20.068247	15.411838	16.942832	27.915891	13.619154	28.339825	29.752565	18.408128	17.761851	21.79441	33.347554	15.607816	16.695729	17.020836	23.751315	13.695903	25.395834	17.418726	13.448783	26.184831	16.601746	15.077378	24.748689	20.752825	26.485042	20.634442	18.560448	35.940494	21.971595	26.323425	40.532943	31.09894	16.013796	25.866435	17.268633	19.686056	14.571543	23.861831	20.386535	16.518579	29.963925
AAMP	64.122807	35.115978	60.843288	62.81269	63.107471	27.087935	53.543304	80.100616	54.809498	67.773768	50.790656	60.004665	70.890617	63.442912	57.343365	56.73604	53.444502	65.724186	49.399649	61.745075	61.293896	37.1921	44.265484	71.780031	57.478077	56.206632	34.22659	69.800609	62.431495	53.723462	49.707388	58.825056	68.507596	59.019202	45.119421	65.409126	59.05432	42.326158	55.620781	57.546979	53.234924	53.927582	66.679228	57.459832	69.678541
AANAT	0.110581	0.304585	0.016634	0.03007	0.056883	0.161499	0.064217	0.032248	0.059798	0.01732	0.068605	0.088602	0.026687	0	0	0.06505	0	0	0.107368	0.165536	0.033698	0.085518	0.095777	0.060993	0.099447	0.040389	0	0.025027	0.129309	0.073114	0	0.023738	0.032473	0.176016	0.164405	0.02856	0.024885	0.017008	0.1521	0.11598	0.180807	0.014705	0.10455	0.065178	0.03257
AAR2	17.386546	13.019458	15.135157	14.873934	14.56258	13.045313	16.080305	19.528309	13.410977	19.237464	13.122928	15.824472	18.551287	15.054105	13.149617	13.779753	13.83551	14.793597	14.037009	15.031336	15.619424	16.654292	13.754635	18.911209	8.839674	11.135183	14.773642	17.513885	14.630923	14.362962	14.53068	12.915169	15.79768	11.744516	15.227993	17.307982	14.88615	13.503068	16.679554	14.06769	13.16083	13.586272	17.474362	13.697031	14.120768
AARD	0.323492	0.027001	0.106168	0.399842	0.237946	0.019089	0.739957	0.068609	1.291958	0.018424	0.10947	0.119111	0.076876	0.051478	0.018301	0.899467	0.137162	0.035439	0.149709	0.133521	0.05377	0.58222	0.25751	0.05271	0.021158	0.02327	0.034164	0	0.1043	0.063186	0.153055	0.126259	0.074837	0.273478	0.109306	0.068267	0.114699	0.162833	1.312371	1.974017	0.277787	0.046929	0.031239	0.938793	0.103942
AARS	32.345805	22.882834	45.815689	50.998919	41.529437	87.86492	40.733639	42.163071	48.341395	50.36105	31.957145	33.339742	41.926243	29.588973	42.268463	43.280296	37.507834	52.637489	32.14385	40.112394	43.200607	41.310092	46.84513	60.097169	71.758186	29.26458	39.100352	37.844832	38.158431	42.596344	34.998572	34.765615	35.792722	35.073244	33.926758	36.057639	34.221691	28.166752	40.17265	48.309133	44.472043	39.490808	24.44379	51.709943	49.708477
AARS2	6.532905	7.220286	6.353835	4.873089	6.516787	4.538154	6.544137	8.423117	5.563115	7.092444	5.614581	6.50491	6.059052	3.903269	6.613278	4.39084	6.894474	6.403292	3.815457	6.203539	6.013307	6.104203	6.275989	9.303308	6.188965	4.585017	6.998055	8.413783	8.223907	7.22647	4.359202	8.884975	7.23769	4.361126	6.752325	6.173839	5.464611	5.760356	5.68274	6.273026	6.993765	9.948954	7.598991	5.042287	6.91258
AARSD1	18.45282	20.045228	24.613194	16.521681	24.045737	16.465996	15.004219	17.220106	22.709968	27.50233	18.027937	14.610471	16.756161	20.876735	25.480585	12.426427	17.187121	21.558322	20.030674	14.135524	18.159998	15.358079	20.434375	18.498313	24.986466	17.090768	22.858447	20.533376	18.2853	24.344638	16.604322	26.185433	15.940957	15.172964	23.680277	17.359656	14.507612	18.450867	16.053845	17.194204	17.797231	15.746055	17.64116	16.667395	21.12234
AASDH	2.609061	2.233808	4.123504	3.429279	2.848647	2.603694	3.435715	6.005656	4.924704	3.996815	4.316066	4.804625	3.799687	2.409644	1.888289	5.149689	4.674758	4.370159	2.357432	4.905867	4.754193	5.659399	3.897564	3.183626	4.334186	3.021707	4.032328	4.675538	5.189652	3.606386	3.928816	4.880531	4.698952	3.094755	4.10506	4.999415	4.748308	4.279994	4.795722	4.512432	2.883703	4.456347	4.504654	3.969114	4.821823
AASDHPPT	10.717325	12.841363	18.998966	16.950437	18.087976	13.961267	16.918235	18.633401	16.907463	15.895829	17.769297	22.998848	16.887354	14.165111	20.690133	13.705427	25.75423	19.753383	24.962769	19.709418	16.403264	20.041212	19.308024	13.594128	11.412128	9.949859	17.488869	19.908255	18.624029	24.410282	16.772071	18.612401	20.608321	11.29375	18.791978	20.49151	21.651511	18.992054	19.06446	18.675778	18.235783	18.416375	23.183037	18.499692	20.045055
AASS	3.062238	3.829369	6.052393	22.025715	8.827876	3.615557	4.07544	5.824516	5.269399	5.556237	10.034699	8.711908	8.993134	6.054928	6.604676	5.222627	10.52264	4.588167	0.779778	14.639982	4.740609	7.426407	6.388098	5.483213	6.877379	5.98205	7.516007	7.00826	9.189393	6.390674	8.482963	17.461843	7.908255	1.586016	13.408288	5.268122	7.925331	7.72028	7.976763	6.969874	1.625449	21.291321	14.159928	15.571157	14.15813
AATBC	0.114793	0.948561	0.545245	0.232891	0.232201	0.819626	0.180523	0.216011	0.437066	0.630833	0.249265	0.127236	0.270073	0.303892	0.285744	0.256011	0.458917	0.167367	0.542639	0.285257	0.282153	0.264936	0.251294	0.283506	1.858223	0.499571	0.233374	0.340484	0.334245	0.328854	0.41074	0.295705	0.547727	0.451636	0.258106	0.389567	0.141062	0.494363	0.385961	0.29133	0.280142	0.295503	0.27436	0.2069	0.200181
AATF	27.608885	25.710425	32.334672	37.450599	48.039283	53.905926	28.908849	24.30506	42.009882	39.6396	32.790517	25.7931	27.066207	56.26118	34.944414	56.025391	23.187361	39.251397	36.610389	31.229853	28.820119	26.040674	32.533696	35.90358	29.466849	23.131918	42.903019	27.472432	28.488292	32.085003	23.553054	29.649149	32.684595	27.712814	28.652425	31.430388	28.493056	32.98618	25.474569	28.207616	39.3889	22.781929	27.979885	25.94517	32.759584
AATK	1.005955	2.770801	2.320201	0.803535	0.853898	0.904617	1.278748	1.900732	1.62656	1.463976	1.495238	1.594574	2.695404	1.236336	0.502109	1.355429	2.192315	1.938349	1.874661	2.725409	3.538086	4.758502	1.363223	0.588491	2.90246	0.605268	2.702455	2.019167	1.316668	1.373361	1.499742	1.313654	1.599942	0.749577	0.514109	2.669642	2.590081	2.817209	1.979379	0.99645	1.521823	1.638711	0.712376	0.976764	1.716024
AATK-AS1	0	0	0.02041	0	0	0	0	0	0	0	0	0	0	0	0	0	0	0	0	0	0	0.041973	0	0.020266	0	0	0	0	0	0	0	0	0	0	0	0	0	0	0.020736	0	0	0.036087	0	0	0
AB015752.3	0	0	0.055686	0	0.053488	0	0	0	0	0.057983	0.057418	0	0	0	0	0	0	0.055765	0.067306	0.060028	0	0	0.057886	0.055294	0.332923	0.073231	0.053758	0	0.046891	0.066283	0.120418	0.079469	0	0	0	0	0	0.056938	0.056577	0	0	0.049229	0.049155	0	0.163556
AB019440.50	0	0	0	0	0	0	0	0	0	0	0	0	0	0	0	0	0	0	0	0	0	0	0	0	0	0	0	0	0	0	0	0	0	0	0	0	0	0	0	0	0	0	0	0	0
ABALON	11.553302	10.710702	19.924161	27.166273	18.796506	18.592773	22.297454	41.463524	17.6842	35.521565	21.660136	39.734657	27.747107	45.745315	27.83134	17.01615	21.089612	26.896822	53.151782	21.733039	24.019479	16.76518	26.776908	35.251808	15.00605	19.640053	21.879491	40.480017	33.497998	19.045025	18.067908	20.20276	29.257225	15.825144	22.275388	23.099831	26.312587	14.578814	22.665866	27.202549	15.35068	26.181715	33.801237	27.530809	24.540515
ABAT	1.577921	3.030114	5.55608	7.415149	1.945894	2.69758	2.747043	2.164694	2.766322	23.294041	8.452064	21.26886	7.198131	3.222457	6.057602	6.181369	7.011531	2.055519	1.228346	5.830764	4.043176	6.098001	2.161492	20.972552	1.966665	6.339426	4.085722	5.960556	21.399918	4.504427	4.04829	23.195456	12.477491	5.270104	13.117506	6.261775	6.630961	2.057756	6.100094	4.770617	7.852586	8.499699	20.957503	84.844008	10.172301
ABC7-481722F1.2	0	0	0	0	0	0	0	0	0	0	0	0	0	0	0	0	0	0	0	0	0	0	0	0	0	0	0	0	0	0	0	0	0	0	0	0	0	0	0	0	0.490387	0	0	0	0
ABC11-4932300O16.1	0	0	0	0	0	0	0	0	0	0	0	0	0	0	0	0	0	0	0	0	0	0	0	0	0	0	0	0	0	0	0	0	0	0	0	0	0	0	0	0.024367	0	0	0	0	0
ABC12-49244600F4.4	26.711262	5.101093	15.857522	11.427823	22.970837	3.745017	12.142506	11.881801	13.685284	30.434727	8.219613	7.50095	13.518273	13.59079	19.902569	12.844671	14.617724	11.28769	3.056296	12.05823	11.851602	10.708689	7.172743	11.532862	6.149539	16.006602	10.34359	8.801083	12.126059	21.425875	12.094566	15.474072	21.343695	17.578867	17.526489	15.005519	7.049482	16.25801	16.982084	14.84187	11.774508	12.654857	11.992626	11.32379	13.804803
ABC14-1188822O7.1	0.034181	0.031383	0	0	0	0.022187	0.021501	0	0	0	0	0	0.035741	0	0	0	0	0.020596	0.024858	0	0.041665	0	0	0	0	0.108185	0	0	0.051955	0	0.022237	0.0587	0	0.024451	0	0.039673	0	0	0.062686	0.0239	0	0.054545	0	0.06547	0.040271
ABCA1	16.940961	11.256837	22.216786	18.376848	18.808304	22.256629	27.546851	40.988907	16.431507	20.401567	26.165174	19.657212	13.078124	32.551864	14.955583	6.645399	22.643115	37.804954	29.746101	18.554182	16.752517	10.739146	21.824828	15.449648	17.213412	22.421603	18.135021	15.193396	15.042719	17.900563	16.905629	12.76424	26.656043	13.162881	12.366458	26.403305	16.399276	25.398769	14.047761	17.9921	8.610792	25.004226	13.715363	6.054371	9.185345
ABCA2	8.510816	18.765766	13.916883	9.698695	9.538502	8.418177	10.048323	28.947259	15.925997	12.120129	9.894194	11.659454	12.968923	14.428084	10.71478	5.485637	18.390536	6.903226	15.602152	9.278104	16.087912	9.639882	16.337929	8.949289	13.131636	23.885847	12.514799	11.0808	14.734102	11.552998	14.949326	21.018624	17.692855	6.982552	6.852267	9.67694	7.478219	14.717253	13.723301	14.721536	10.153354	16.816388	13.842417	12.773518	9.452406
ABCA3	8.012352	5.08719	9.146152	12.989068	4.383221	3.84289	9.399309	23.57792	11.037733	6.937575	7.73697	11.641361	8.644056	12.187389	7.02676	3.566605	8.589089	10.852739	12.023928	6.920398	7.546434	5.441807	16.241477	8.633032	12.330818	16.795438	10.180666	10.633227	11.114638	14.345845	10.199068	7.580353	8.442507	9.573693	9.58864	9.304437	4.221251	8.765511	12.136499	11.159494	13.027186	11.43249	12.238888	5.275374	6.13775
ABCA4	0.087623	0.134082	0.079082	0.051625	0.109721	0.165886	0.036745	0.089435	0.038494	0.027448	0.045301	0.063374	0.095439	0.055388	0.027264	0.074444	0.063248	0.074795	0.090275	0.075777	0.124608	0.126491	0.063938	0.008725	0.115573	0.07511	0.06362	0.060864	0.044395	0.031377	0.175762	0.01254	0.032518	0.083573	0.02714	0.038138	0.110356	0.130276	0.102666	0.030634	0.090527	0.085449	0.011635	0.526798	0.068822
ABCA5	5.900864	13.730642	6.101143	6.059016	5.516249	4.891784	4.222137	4.708443	5.261341	8.131537	6.546644	3.357488	3.78624	5.714322	4.258341	6.919753	5.662186	4.828713	1.793621	4.4638	5.577994	3.784318	4.615454	2.87668	4.202994	11.631342	6.239508	5.946909	5.710993	5.25688	4.553858	8.499022	6.788106	8.081837	6.200448	8.090471	3.077758	5.24828	5.458898	4.491897	2.236193	6.695173	4.31194	6.114761	6.555179
ABCA6	0.202016	0.28749	0.328185	2.433533	0.612948	0.275366	2.014143	0.453627	0.331329	0.373361	0.144131	0.520148	0.971682	0.229855	0.031429	33.925131	0.242283	0.839886	0.014691	0.642039	1.046539	1.474803	1.705749	0.030174	0.334281	2.046033	0.258152	0.237722	0.388943	0.564256	3.870411	0.980064	0.334152	0.599711	0.780894	0.263784	0.32501	0.242354	1.414014	1.059389	0.989885	0.413708	0.171671	3.385663	0.351058
ABCA7	2.215208	10.650791	2.232425	2.132771	2.569543	5.644791	2.722884	3.036007	1.416783	1.029839	1.646278	1.779928	1.489639	1.032215	0.808604	2.453955	3.916823	2.461982	6.990475	5.269936	2.285151	1.554533	1.277806	4.723394	9.804491	10.015111	1.764119	2.575272	1.733113	8.386598	2.383201	2.762427	3.690047	2.917256	1.926016	1.571757	2.312591	2.393397	4.16304	4.76164	6.155366	1.586356	1.895766	2.83861	1.263426
ABCA8	0.130677	0.05999	1.742791	3.878339	0.630397	0.030293	1.986956	1.015768	0.969424	0.886346	0.069491	2.497988	3.512717	0.438567	0.336542	9.456013	1.081003	1.001103	0.101823	3.192582	3.568299	0.964059	3.491414	0.027884	0.020146	0.059085	0.575016	0.656165	1.769416	0.347618	13.434937	1.070404	1.45202	0.100155	0.034693	0.962826	0.828213	0.55836	2.654405	3.62755	0.078795	1.370067	0.705907	15.127866	2.024838
ABCA9	0.466269	0.093403	0.214237	1.18491	0.568344	0.132066	0.831906	0.178004	0.292983	0.292118	0.23668	0.240354	0.580626	0.336369	0.031654	4.326928	0.305024	0.715135	0.043157	0.555361	0.485683	0.954579	0.699913	0.03039	0.14638	2.367915	0.201895	0.270184	0.274898	0.886447	2.801716	0.873526	0.258881	0.297152	0.497857	0.206635	0.169455	0.187762	0.590802	0.995846	0.105103	0.229981	0.175602	2.727932	0.209746
ABCA9-AS1	0.097261	0	0	0.052896	0.056211	0.063131	0.075617	0	0	0	0.063457	0	0.05085	0.047581	0	0.123949	0	0.061629	0	0	0.076532	0.074372	0.060833	0	0.045926	0.076959	0.072939	0.031299	0	0	0.063274	0	0	0	0	0.056445	0.06122	0	0.059457	0	0	0	0	0.104126	0
ABCA10	0.842687	0.951649	0.385345	0.62328	0.394485	0.339128	0.492975	0.407941	0.547906	0.670489	0.528035	0.224288	0.259938	0.521202	0.062928	0.38124	0.471641	0.467133	0.134825	0.366202	0.410873	0.469219	0.368944	0.120832	0.351635	1.206875	0.420952	0.27683	0.277522	0.422465	1.403437	1.541227	0.321664	0.717335	0.607633	0.33255	0.193091	0.482147	0.417267	0.329962	0.074624	0.170332	0.250638	2.232768	0.367341
ABCA11P	2.625287	3.032391	2.853472	2.394952	2.887664	2.015544	1.864486	2.848348	4.0346	2.422905	2.364302	2.972672	3.27641	1.713014	1.897218	1.960622	3.686514	3.265738	1.765519	3.27738	2.580693	2.619703	3.743053	4.013983	5.280383	1.786905	2.885856	2.269918	2.788982	3.558219	4.113661	4.459977	2.370573	1.918342	3.147668	3.129021	1.981775	2.448744	2.916378	2.76332	1.549881	3.018127	2.638751	3.316202	2.993213
ABCA12	1.301503	0.103118	0.516765	2.91033	4.368018	0.810488	4.342813	1.136721	7.983531	0.327342	2.246129	1.47553	0.052178	4.510229	0.07672	0.315728	0.168199	3.204505	2.998083	1.109836	1.775697	0.318816	3.768513	0.726276	2.961182	0.533208	1.77292	3.051422	1.767381	0.794903	0.225335	0.442481	0.445523	0.590742	0.162068	0.027256	1.352777	2.255809	0.379638	0.263307	3.775512	0.134278	1.08425	0.215119	2.132704
ABCA13	0.024871	0.710727	0.014964	0.005072	0.050308	0	0.005867	0.003626	0.009105	0.001948	0.007715	0.003598	0.001625	0	0.001935	0.023771	0.002071	0.001873	0.843309	0.006049	0.020842	0.057701	0.013611	0.014859	0.015656	0	0.005417	0.009146	0.004725	0	0.038427	0.002669	0.019778	0.020015	0	0.001804	0	0.005738	0.009502	0.002174	0.313845	0.001654	0	0.125045	0
ABCA17P	2.05647	1.020284	1.091328	0.819703	0.258371	0.024873	1.004344	0.119198	0.38906	0.072021	1.172826	0.088687	0.03339	0.111795	0.254358	0.08139	0.025532	0.153926	0.306542	0.066278	0.155696	0.434636	0.199725	0.022894	0.21136	0.151602	0.341289	0.062628	0.200621	0.118923	0.099716	0.032903	0.14627	0.456852	0.702638	0.185318	0.043591	0.196457	0.288909	0.107173	0.65605	0.101914	0.128897	0.040775	0.263351
ABCB1	12.358667	11.929859	3.622514	16.605801	27.587143	1.670616	7.709864	42.058652	0.451618	18.710389	20.33614	23.905907	4.570366	26.998868	5.919796	22.880559	34.388505	27.060522	16.878863	11.119285	4.788833	1.115345	7.389399	12.979122	1.835379	12.83815	7.21153	7.538367	13.04032	1.575335	11.071653	30.696586	13.0704	1.19226	7.846909	17.05538	14.045844	0.830085	10.320555	19.581742	5.241173	34.841365	24.533417	57.426443	25.961565
ABCB4	4.625248	1.758669	1.001096	0.707163	8.151772	0.481404	4.529581	2.699226	0.196556	0.078836	7.178	1.466832	3.877528	2.092938	0.043504	6.513036	0.404314	0.308753	0.2942	1.644291	3.188775	5.114089	0.413269	2.481397	1.251494	4.299952	0.289808	0.714064	3.484402	0.202809	0.782246	4.075721	4.726918	2.536911	1.371942	11.683741	4.389772	0.189239	2.736795	4.712099	2.603216	0.342108	3.95341	1.115828	0.26356
ABCB5	0.354587	0.056977	0.01867	0.23625	0.0212	0.281968	0.015383	0.018098	0.014324	0	0.0531	0	0	0.250038	0	0.023373	0	0.344269	0.270787	0	0	0.029458	0.05956	0.292206	0.008797	0	0.036047	0	0	0.022222	0.100931	0.026643	0	0.066588	0.109071	0.013816	0.104458	0.324523	0.007475	0.008549	0.196766	0.03301	0	0.007806	0.014405
ABCB6	26.861975	6.242939	16.514085	19.269826	13.467523	16.757744	11.227648	30.642415	13.49418	14.887671	14.676892	15.009689	24.801417	16.799901	40.396568	2.786909	12.919104	14.286278	10.353534	14.103621	14.342624	11.974005	32.859892	12.409521	10.140599	11.250856	8.84543	19.760461	25.012803	10.957014	6.508598	16.54254	22.451492	11.90663	17.80959	13.780418	12.3535	11.035503	15.749928	7.230602	20.154915	17.443795	24.358133	9.360779	19.902238
ABCB7	5.671015	7.16544	11.35694	16.602903	12.562282	6.757667	9.863252	11.788082	16.832267	15.131028	16.528256	12.610867	9.580658	21.571033	16.783006	11.433923	10.814023	14.573317	9.341033	11.968023	11.993895	10.420918	13.751111	11.213839	7.91056	8.633096	15.683566	14.314078	12.865436	10.729646	9.168259	12.351862	10.890807	7.78957	9.752624	11.421908	11.327299	16.84576	11.836147	9.173328	7.566912	11.280372	10.935301	9.711705	13.375096
ABCB8	5.333387	9.552347	4.253508	4.024756	4.052603	6.716145	5.359212	6.427863	2.963512	5.137272	5.186478	7.334844	6.79485	2.79212	9.09695	3.580344	4.733065	3.537004	7.857014	5.940739	4.447729	3.144221	4.500108	8.610933	3.007222	6.876833	4.743079	5.269244	4.600135	4.457679	3.79659	3.834281	4.417487	4.043897	5.63713	5.209427	5.239307	3.555225	5.180281	4.926978	7.362587	5.989778	6.933049	10.127862	5.56369
ABCB9	3.620559	1.994492	0.49015	1.123992	1.979109	1.19462	1.470862	1.06464	1.564064	1.086886	0.879767	0.960149	0.515162	3.353692	0.882454	0.528689	0.562883	0.908972	5.419653	0.988247	0.753927	1.73403	0.934105	0.937351	1.356665	4.094267	0.639669	0.858899	1.123567	0.993982	1.324905	1.243531	0.738994	0.92805	0.280355	0.717893	1.07378	1.828357	1.097424	0.959876	5.432701	1.155512	1.009548	1.551786	0.779114
ABCB10	4.69681	6.334877	7.077525	7.482227	9.528614	7.554196	7.329514	9.494984	6.573628	13.966295	7.452426	10.068728	10.06861	6.127824	4.776532	9.534556	11.234656	7.838899	8.342838	9.489583	9.19565	8.837488	11.23064	14.560416	6.060452	7.191588	9.584802	11.976448	11.119255	12.006454	7.751547	7.935057	9.836781	10.287487	6.838725	11.875859	9.632097	6.827569	10.358407	7.294701	7.443313	9.919642	11.66338	7.138486	10.667191
ABCB11	0	0.010286	0	0.030463	0.006475	0	0.007047	0.006534	0	0	0	0	0.005857	0	0.006972	0	0	0.00675	0.008147	0	0.006828	0.006931	0	0	0.00806	0	0	0	0	0	0	0	0	0.016028	0.008328	0.006501	0	0.006892	0	0	0	0.005959	0.0119	0.007153	0
ABCC1	15.622719	14.448485	8.836082	13.008312	14.337012	15.530886	10.837158	27.297722	11.136945	6.959087	10.107008	11.863883	12.475473	8.973053	14.362413	13.750735	20.264787	11.456064	16.138469	17.321714	8.488439	17.13266	15.439385	14.499862	19.002543	22.762862	9.65679	8.095551	12.255066	44.474964	13.683877	8.537197	11.032951	23.750031	13.41269	6.559825	18.006215	17.29251	14.143703	10.444946	50.166692	24.574722	19.192081	6.873321	5.703246
ABCC2	10.156545	14.492618	8.410093	8.680748	28.985829	12.018285	11.764359	17.811449	24.982282	18.904646	13.08986	5.842521	4.960826	20.271894	6.173713	8.293059	3.848298	7.516494	23.258946	6.415564	11.45826	10.622672	40.418627	30.152561	28.104717	16.041789	13.835833	15.084109	14.004473	13.042514	1.456958	16.008204	8.142456	19.786398	17.122693	6.640987	2.456636	11.808109	3.650835	2.74036	30.35734	4.61876	15.478714	16.919858	10.328443
ABCC3	109.67097	54.089302	29.242939	61.575344	40.811675	27.634493	88.347053	84.432333	72.541037	48.398909	28.346972	68.269355	35.65688	79.173956	35.883946	58.715055	58.0335	23.606644	21.752063	18.415876	32.313405	89.185019	134.083552	11.586528	35.820146	77.517054	31.377889	24.735775	56.779159	14.576556	15.490167	38.603857	43.526669	71.13482	57.718723	23.108159	34.160617	32.68818	25.90622	39.799408	78.108375	27.998818	31.70056	12.902203	33.493908
ABCC4	3.617275	2.861032	12.910777	10.980929	22.648525	9.249823	14.202611	17.813452	7.215801	22.913438	10.746039	14.561174	9.393974	15.912248	19.567512	9.422864	15.53557	19.632459	9.025023	17.847519	8.707397	6.572891	24.57914	33.457095	3.28418	4.542022	26.478271	19.723962	17.741022	21.227615	10.54517	23.854448	15.262561	6.107159	6.177171	16.667039	13.59729	11.564332	21.617122	8.28853	16.836698	17.476899	26.625849	16.992289	19.107866
ABCC5	4.773625	17.539653	6.840724	5.068402	7.907996	7.314631	6.017031	6.280404	5.715093	5.433453	3.26113	4.73342	4.267529	3.122864	3.367465	10.117841	8.637496	4.77554	12.329447	5.684235	5.657734	6.492866	2.979991	10.373961	9.903294	19.404826	5.217495	5.587781	4.924915	10.726177	7.082255	5.201872	7.215591	8.145837	5.099361	5.773257	7.46591	6.271587	6.131512	7.694727	13.031429	5.272221	3.188558	7.684063	4.23414
ABCC5-AS1	0	0	0	0	0	0.074035	0	0	0	0	0	0	0	0	0	0	0	0	0.082949	0	0	0	0	0	0.082059	0.09025	0	0	0	0	0	0	0	0	0	0	0	0	0	0	0	0	0	0	0
ABCC6	20.434176	7.57152	7.81609	4.126881	15.515281	1.894806	10.104707	16.327552	8.052149	16.871254	8.149799	11.021008	7.383435	16.905321	9.491723	8.706072	12.400136	7.018747	0.265368	5.869495	11.819693	8.278738	2.738713	11.143931	16.853974	57.680777	3.518401	6.683821	11.018757	5.771021	3.313719	19.551256	11.859768	22.03029	21.754407	8.682289	6.937959	7.138822	12.174491	6.254596	17.389528	7.700755	14.45772	32.600554	6.319571
ABCC6P1	36.352325	4.122739	6.108384	1.974894	25.782095	2.471114	12.440501	7.253457	9.343109	7.889221	3.960733	3.456652	2.082256	9.044964	2.52706	4.627739	6.920382	4.881877	0.014198	2.77317	6.996505	6.993555	0.634968	10.567819	4.171643	53.079073	1.496906	2.814312	6.350454	10.976106	1.435217	8.096934	7.464703	29.048553	21.900072	8.497576	3.407482	3.543275	5.442276	3.7267	7.560977	3.115455	4.272102	10.981401	2.863671
ABCC6P2	20.350885	8.942019	7.21572	5.375793	9.24118	1.698374	6.949359	8.775032	6.641508	16.347134	6.763816	9.588305	5.737909	18.363141	11.759755	4.816505	12.058423	4.247987	0.158572	5.232728	9.43531	6.969857	2.863928	10.378339	11.71309	19.20832	3.250754	4.525863	9.832269	5.673851	2.978876	21.531055	11.14366	21.056633	19.77471	8.562539	5.669481	7.646307	8.930681	3.404939	14.117011	7.538892	14.514597	19.768066	6.636333
ABCC8	0.054198	0.08957	0.019566	0.129693	0	0.014063	0.088641	0.158055	0.031747	0.020373	0	0.012544	0	0.025299	0.006746	0.041442	0.086669	0.045719	0.015766	0.070307	0.013213	0.006706	0.013559	0	0.085784	0	0.025185	0.031889	0.02746	0.015526	0.112829	0.083768	0.03448	0.007754	0.024174	0.150976	0.010569	0.073357	0.072891	0.007579	0.006399	0.034595	0.103629	0.235301	0.031927
ABCC9	7.820048	8.430564	13.230288	9.1209	10.44272	6.477329	10.01604	29.7303	8.623047	10.350059	13.259171	10.153651	10.25981	5.215306	5.658156	15.689813	11.392778	10.639513	12.098487	11.061135	13.182089	10.825137	10.151925	4.518559	12.306231	9.73147	6.871329	9.873935	10.076199	9.710183	24.024075	11.051488	11.64245	10.282376	12.013253	9.244355	11.064647	11.025485	12.169241	9.125107	6.570347	10.947713	5.979224	9.370101	10.080015
ABCC10	3.564135	8.826605	2.990836	3.186489	4.535317	6.185214	3.69892	3.688744	2.707214	3.670759	2.53928	3.622661	3.489033	1.783429	2.606268	3.261693	4.044847	3.077922	4.007211	4.589129	3.306686	4.187657	2.831159	4.985468	5.554504	4.669562	3.059298	3.578045	3.000748	6.044401	4.424069	4.013909	3.572764	3.926452	3.553583	4.192048	4.367226	3.292343	4.066663	4.363003	3.727522	3.47102	3.583743	5.233055	3.146204
ABCC11	0.105211	0.10733	0.042203	0.01956	0.040537	0.03794	0.02206	0.040909	0.02809	0.045066	0.050768	0.027056	0.012536	0.027981	0.007461	0	0.015976	0.036118	0.017437	0.060658	0.014614	0.029669	0.014997	0.083811	0.033641	0.056917	0.027855	0.052904	0.04146	0.042931	0.015599	0.010294	0.007627	0.04288	0.04345	0.013915	0.039895	0	0.035731	0.058679	0.041409	0.018655	0.031837	0.007654	0.020659
ABCC12	0	0	0	0	0.005982	0.006719	0	0	0	0	0	0	0	0	0	0	0	0	0.007528	0	0	0	0	0	0.007447	0	0	0	0	0	0	0	0	0	0	0	0	0	0	0	0	0	0	0	0
ABCC13	0	0.138399	0	0	0	0	0	0	0	0	0	0	0	0	0.403016	0	0	0	0	0	0	0	0.040506	0	0.046593	0	0	0.031754	0	0.092764	0	0	0	0	0	0.150336	0	0	0	0	0	0	0	0.124043	0
ABCD1	16.726746	18.838026	8.575517	10.300816	11.765956	14.933322	7.026626	9.139768	8.128101	10.99604	6.526244	6.153507	7.262335	7.294595	12.498064	5.725569	10.83642	9.930327	9.007569	9.985623	8.774613	6.123174	7.493422	13.805852	8.546631	14.815133	7.547413	10.790841	6.744639	12.041647	6.40102	8.162815	10.254733	13.341824	5.259764	7.616267	6.631007	7.771381	9.376111	6.879736	9.951789	8.774172	8.000115	6.43896	5.804595
ABCD2	0.160251	0.910377	0.379657	0.495679	0.76986	1.196201	0.327612	0.157724	0.328538	0.18197	0.298261	0.156468	0.219928	0.070129	0.105957	0.55523	1.121129	0.289673	0.050987	1.240777	0.378463	0.260254	0.169138	1.400235	0.353081	1.228372	0.255977	0.225897	0.431337	1.800447	0.4952	0.163401	1.656683	0.573164	0.208469	0.348749	0.224614	0.616185	0.924529	1.498661	0.177388	0.181137	0.383005	0.49238	0.0826
ABCD3	10.281571	7.334558	20.552708	21.288391	15.321177	12.81922	19.030222	21.061802	15.225209	22.670078	15.464997	29.154192	29.800606	12.119245	16.709018	12.395779	26.455932	15.723869	8.553069	16.618907	18.871011	21.407787	30.904189	23.45742	17.156863	23.212132	18.105367	39.74188	31.210636	20.310607	18.266591	39.149683	25.655829	25.725763	21.488346	29.687997	22.199404	12.113874	21.387944	17.191545	10.890873	27.950866	28.875125	36.68455	22.544586
ABCD4	20.751126	9.469394	19.258875	8.551747	10.860243	11.603437	9.283731	11.997763	12.796475	14.978813	15.222022	16.441569	13.607274	8.295327	29.419301	8.551201	20.945451	11.271553	9.52989	15.078652	13.848686	12.936314	14.180151	13.322602	9.732642	24.286853	16.967093	16.06276	17.608056	16.252982	11.868362	10.721219	17.581989	10.927695	10.935851	13.865287	13.242197	13.562387	14.657104	13.696057	5.171787	22.307523	28.321556	19.159156	16.908812
ABCE1	9.782954	12.272738	17.344171	12.160038	9.980971	13.776334	14.417788	19.803219	16.593578	11.067418	14.726391	15.80796	26.020363	10.783925	16.636639	13.548265	16.172581	14.325399	14.572398	16.471222	16.309154	13.620164	26.485548	10.630496	17.343416	10.051981	15.580524	20.293727	17.131746	14.104188	13.558553	16.373322	16.375002	10.711527	10.353831	14.708005	13.754912	13.787221	15.633358	17.961531	10.20318	14.851423	20.627843	14.250891	16.206752
ABCF1	13.242553	19.722093	21.466921	19.654622	18.901978	26.886312	18.577949	22.973486	13.358114	18.387304	14.902981	23.405345	31.79961	10.413351	30.615671	19.005369	23.771972	26.368384	12.609325	17.39808	22.889502	18.853239	29.528518	21.306715	14.224482	14.389338	20.17811	24.076882	21.361117	20.942299	19.804623	21.353386	21.140257	13.614459	13.598578	21.241428	22.8891	14.105819	19.089935	23.977434	20.799403	19.379191	27.601896	25.088994	19.411461
ABCF2	10.898935	8.889953	11.603194	15.689399	16.209983	12.445173	20.819334	21.729808	12.559775	15.732721	14.199683	20.926194	31.47949	12.718851	21.260764	12.528921	12.552705	17.060925	20.640436	14.325743	12.295511	12.329995	30.564288	16.026547	6.49699	10.049438	15.387494	18.060126	13.872774	9.812843	14.325501	11.822235	10.754424	5.330175	5.439859	13.127747	13.446452	9.606284	12.142348	15.536841	17.33339	14.682751	17.613981	16.572506	13.063343
ABCF3	21.878253	22.89261	22.0133	22.711225	14.410175	19.278426	20.271726	17.572341	15.201786	23.827286	18.325323	23.820802	22.099268	14.049461	20.333511	19.6131	13.93942	14.139922	27.140261	19.581073	19.951498	20.65638	12.167685	24.694206	19.638637	27.353182	20.517554	22.253381	21.395621	13.115782	19.32202	24.750601	22.031437	21.158439	22.517652	23.691215	20.736568	14.500135	19.277138	17.590758	23.727776	21.497981	22.731405	27.234183	22.283913
ABCG1	14.099964	16.921619	21.371307	16.097474	16.410652	27.177029	20.999923	34.809784	25.88074	30.15352	25.608689	23.229359	20.999114	24.681586	19.457744	17.866021	30.813729	64.031942	11.115147	28.401622	20.860518	19.278008	22.170659	29.795104	8.724495	28.374348	33.229062	16.73812	18.06879	23.716646	15.171392	21.225876	29.786638	17.888209	25.176839	42.298359	26.77052	28.904221	20.682373	18.914985	9.880949	27.872418	30.498115	6.253417	26.841102
ABCG2	0.673937	1.248577	8.790639	5.988675	1.467551	0.265593	0.74945	2.934004	2.460218	2.774604	4.196072	4.324189	4.825898	2.0364	1.288129	3.657827	7.673777	3.161579	0.350083	2.880299	4.936256	5.301249	5.615215	1.013807	1.125571	0.942723	11.687879	3.381103	7.981568	5.619595	5.370838	6.74785	6.477199	0.611221	2.594377	20.219068	5.051641	8.21835	7.114117	1.977463	0.333926	15.00502	2.134861	3.104145	10.697733
ABCG4	0.014656	0.390224	0.079364	0.135499	0.160932	0.038052	0.110629	0.12822	0.105149	0.101001	0.063648	0.135679	0.194921	0.11117	0.091203	0.140779	0.107416	0.133122	0.090379	0.047529	0.214374	0.222118	0.120912	0.18388	0.298032	0.115965	0.05959	0.165276	0.155936	0.062978	0.22458	0.088091	0.102562	0.118531	0.043579	0.161601	0.171482	0.23443	0.116471	0.086895	0.017305	0.08814	0.044003	0.168427	0.060434
ABCG5	0	0	0	0	0	0	0	0.136643	0	0	0	0.011296	0.193936	0	0	0.01244	0.013008	0	0	0.025326	0	0.024157	0	0	0.014046	0.015448	0.192783	0.248885	0.009892	0	0.012701	0.016764	0.037261	0.013966	0	0.02266	0	0	0	0.013651	0	0.02077	0	0.112182	0
ABCG8	0	0	0	0.021719	0	0	0	0.232924	0	0	0	0	0.177472	0	0	0	0	0	0	0	0	0.123537	0	0	0.014366	0	0.835086	0.342666	0.010117	0	0.051961	0	0.012703	0	0.04453	0.034764	0	0	0.024413	0	0	0	0	0.140234	0
ABHD1	1.745547	0.200331	0.897108	0.355993	0.378305	0.118023	0.137252	0.657514	0.511233	1.070804	0.315859	0.715403	1.958299	0.106095	2.896677	0.069516	1.211508	0.087647	0.026447	0.330216	0.354619	0.674961	0.955292	0.108634	0.156978	1.438726	1.14065	0.427931	1.160775	0.28649	0.496817	1.436379	1.017955	0.130068	0.081099	0.886382	0.195021	0.178983	0.466845	0.889954	0.085876	0.85112	1.332697	0.325048	1.735188
ABHD2	4.322974	8.633277	19.684417	17.480088	12.361439	19.210033	17.598692	15.904543	10.454302	37.017922	12.701594	16.343187	24.484779	10.91265	11.478887	21.316903	19.902231	19.911014	12.642037	21.25103	23.109592	17.652738	16.249694	22.74524	8.096045	18.262442	13.385032	17.938811	27.378517	12.174321	20.739092	11.508133	23.598328	6.966566	7.380295	17.09023	15.61919	13.82756	22.067191	25.790957	18.712078	24.596029	25.457217	22.520659	16.732479
ABHD3	2.595066	17.301039	7.162843	5.274328	5.352833	15.237854	6.552378	3.441739	5.575551	5.513318	4.058939	4.780074	5.110618	5.149787	4.167131	7.977931	7.265272	5.241722	5.425834	7.17223	5.394701	5.634979	5.231315	12.492786	10.120043	9.988029	4.744754	5.346363	4.419704	11.573707	6.04216	5.882057	6.953319	9.00746	6.050324	5.717544	5.319436	5.792865	5.768714	9.974268	9.905955	5.28148	5.287138	8.976497	5.047946
ABHD4	26.694288	9.965795	15.137646	16.977313	16.995869	16.152775	10.215272	9.61891	20.836135	12.150931	25.879431	12.366082	11.074844	12.998298	16.153682	27.437717	14.380367	15.311221	14.594368	12.893429	16.051378	22.280626	19.156419	13.724105	17.933838	9.720469	13.330597	11.170115	13.812712	16.767874	17.639906	16.870368	14.640624	13.888875	5.942157	14.551717	17.731674	18.920579	13.798112	15.23792	17.100635	13.729317	7.139198	19.849998	13.221853
ABHD5	1.255161	2.899303	3.28458	3.602706	1.853805	5.276241	3.03911	1.992856	2.048107	2.583753	2.323764	6.126942	5.124781	2.092498	2.454842	3.440341	3.172653	3.133181	2.58629	2.577992	3.314917	3.309558	3.420561	3.761409	3.38991	2.813939	2.800543	3.331084	2.649753	3.659926	4.069819	1.787706	2.218106	3.3064	2.147487	3.335691	4.244615	2.678185	2.959568	3.789107	5.798655	2.27318	2.306785	5.030772	2.329649
ABHD6	8.233177	5.387905	17.549078	22.578563	7.051006	4.181077	5.35803	14.955109	8.952655	31.53846	24.873863	18.586236	21.362038	10.361778	17.755123	9.529579	17.394937	12.916608	2.07855	17.610886	12.33113	8.23664	13.754045	17.778853	10.381574	19.058554	19.943152	19.400379	19.037685	10.601137	10.370451	23.27669	17.231967	9.178799	40.318967	25.249846	20.507136	11.800871	26.758123	12.539284	5.998176	29.036852	22.224509	20.099776	26.236249
ABHD8	9.615717	8.642643	6.227186	7.004776	4.957666	7.506197	6.637584	10.080264	6.432868	8.640055	4.851007	6.368968	5.953359	6.644226	4.818581	6.417333	6.929563	6.49522	10.912719	6.712763	6.076389	7.749438	7.7235	7.196308	4.715156	13.895533	5.658834	5.297835	6.012958	6.977261	6.650681	10.103504	8.194103	4.760609	2.633479	5.154499	7.401971	6.211569	6.001959	8.404288	10.591706	5.478229	5.59092	8.239438	5.738918
ABHD10	17.204456	10.259447	20.571008	17.071255	11.302005	8.345387	6.593899	11.135659	9.70221	22.07249	11.485779	20.396189	12.000514	8.335508	9.69482	16.372614	13.235728	11.946018	31.055024	15.739167	19.625191	19.718802	7.582675	15.928134	11.11285	9.501115	10.282625	17.179702	17.527574	8.945342	14.128814	23.969325	17.562573	8.45136	13.977493	11.763515	18.409137	12.209279	17.336107	11.392479	23.0674	18.155009	15.051663	26.141863	22.766791
ABHD11	14.670528	26.051973	9.30071	6.557981	11.601235	9.220577	8.575565	8.034812	6.727965	9.684284	9.878641	31.427901	16.406385	9.019437	12.603117	11.058012	4.982807	7.308828	18.059326	6.800008	7.545522	10.891655	16.605885	12.869541	17.53102	17.214053	13.862956	15.403835	6.907233	12.32631	13.99017	16.959847	7.466572	15.51112	35.855481	23.008214	12.019299	6.670138	8.552673	10.508008	7.900509	11.800522	11.820726	16.288487	13.616503
ABHD11-AS1	8.819759	1.144242	0.807546	2.398749	2.271602	0	0.180911	0.726884	0.505392	1.381397	0.210493	0.610159	0.852058	0.06599	3.937427	0.144127	0.191627	0.288819	2.230997	0.559618	1.11013	0.769665	2.398419	1.088246	2.000161	3.261782	2.338763	1.645165	2.137169	1.510489	1.247342	19.673777	1.768693	0.754345	3.278765	0.834529	0.934753	0	0.234419	1.206565	2.660041	0.782047	1.88392	1.224132	1.242404
ABHD12	32.421215	71.996165	32.863302	33.986595	39.641757	46.842684	35.221936	34.859565	21.992575	30.788939	24.596187	26.42467	22.491665	35.953406	54.491542	25.835304	31.478716	34.446226	37.212371	40.792457	31.993362	27.744612	28.126565	61.978644	46.165055	51.049909	30.578473	22.514946	31.789249	33.083954	21.4822	42.026474	30.89923	45.382621	38.093155	29.057049	29.382216	36.232218	26.222242	28.314803	31.108674	29.132606	30.695097	27.194947	31.968357
ABHD12B	0.253525	0.033253	0.108959	0.236364	0	0.047017	0.091129	0.147868	0.084859	0.136143	0.381985	0.199338	0.037871	0.105664	0.13523	0.092312	0.14479	0.043645	0.079018	0.328875	0.110368	0.179258	0.135916	0.043277	0.052114	0.143288	0.126224	0	0.183502	0.025939	0.164933	0.124395	0.230414	0.103631	0.08077	0.105093	0.052971	0.089128	0.177123	0.101296	0.106909	0.15412	0.269304	0.231234	0.08534
ABHD13	2.606261	2.854842	4.910316	5.417908	3.890664	3.840618	4.620797	4.859611	4.2675	3.933912	4.307671	4.91408	5.992296	4.039619	3.18113	5.071869	4.86096	4.620184	2.77356	5.391109	5.439926	5.142391	5.047644	4.16034	2.316681	2.961957	4.646793	5.318747	4.440721	5.9096	5.760861	4.97693	4.711742	2.519387	2.864974	4.800331	4.87153	4.872178	5.93005	5.25591	3.552556	3.73077	4.505444	4.330194	3.829321
ABHD14A	13.588753	12.739865	8.406488	5.750848	6.443127	10.062641	5.808908	6.000022	7.399154	10.012203	8.133681	12.928849	5.35336	5.527901	12.029354	7.805031	7.715118	7.69766	8.246883	8.068904	7.436229	7.992671	6.374368	12.578204	10.705818	7.912709	10.227682	6.568887	6.472764	11.616816	10.490056	18.118441	7.792679	11.568755	8.856546	8.441432	13.646308	9.596419	9.301471	9.300693	7.061921	7.202701	6.861466	20.65082	7.610203
ABHD14A-ACY1	18.590432	10.847507	22.285586	14.058549	21.866575	8.297138	16.475554	24.02691	21.462074	46.123974	20.135223	57.340574	23.45762	18.139811	33.413167	19.936431	24.849262	13.259953	14.782732	9.749675	22.140033	16.010581	23.005678	40.379569	29.45326	46.69746	24.689042	26.786978	43.142962	29.34021	17.261513	64.169191	29.377355	51.034753	78.28245	24.452275	33.532911	12.33046	18.691485	32.188115	16.118198	25.274367	32.221936	245.234717	16.85441
ABHD14B	19.401743	21.653096	25.64347	18.026261	15.121782	19.017908	22.059633	17.19953	29.359385	45.190959	23.833932	30.4022	19.625701	31.129975	29.491854	27.414069	20.914103	24.67841	22.602773	22.129855	20.244679	17.759678	25.141725	33.023989	15.634288	34.662183	26.479589	20.396162	22.652151	29.996225	29.857977	22.895103	26.539895	23.383654	39.5491	27.337878	20.905361	20.304253	24.297443	27.724747	23.661154	21.445058	28.663763	46.204702	24.658428
ABHD15	9.109041	9.195262	9.545947	9.354565	13.634254	9.709868	9.309869	9.781908	6.825568	17.130434	11.164512	9.078558	8.552337	7.596888	15.620675	7.749129	13.346103	7.097778	12.300983	9.393259	9.020258	7.523958	8.789547	14.398653	7.720047	20.515855	9.926465	11.33326	9.770034	13.263864	7.394532	10.497003	10.437182	7.732779	10.115691	12.574627	8.331525	5.49648	7.745324	10.459643	7.479937	11.863787	14.260657	10.484498	8.072285
ABHD15-AS1	0.572126	1.050575	0.17212	0	0	0.557043	1.079664	0.333691	0.167563	0.537656	0.177475	0	0	0.166915	0.356034	0.182278	0.190602	0	1.248225	0.185542	0.174346	0.176982	0.357839	0.341819	0.411614	1.584445	0.166161	0	0.144937	0.409749	0.186101	0.245631	0.18199	0.20463	0.21265	0	0.139463	0	0	0.200019	0.337764	0.456489	0.303867	0.182638	0
ABHD16A	16.665464	26.539905	22.732999	16.945424	18.206568	22.40871	20.449713	24.86428	15.286914	20.915064	18.722583	18.672212	21.747926	12.460504	19.604161	19.93839	23.691098	22.28632	12.909867	22.8559	21.977393	19.047579	18.228699	34.461157	24.594398	21.599216	22.530766	26.449471	22.619547	29.487904	16.995358	25.321118	24.744482	17.607234	16.787562	21.480502	18.445609	18.337901	22.67556	26.806772	22.461708	20.759513	25.273476	24.595774	20.211927
ABHD16B	10.903569	13.246501	5.165061	3.095995	5.918594	7.898546	6.574542	4.093258	4.76366	7.812362	3.363628	4.68807	5.464382	2.724116	5.92307	3.761747	5.358427	5.771297	8.761941	4.805905	4.203847	3.68971	2.637451	5.290688	3.618885	6.530228	6.053469	2.436781	3.830461	7.075548	3.938609	3.776017	6.994208	9.631109	11.284815	3.810639	5.007403	4.224986	4.30863	6.486644	4.552203	5.527476	3.615434	3.346098	4.932602
ABHD17A	63.256873	79.211713	47.91258	35.877094	35.363299	38.308975	40.153397	50.299802	41.282635	42.773762	35.606421	43.760005	47.498763	48.975687	39.364739	38.168584	41.854042	41.158289	41.93538	45.360228	47.106649	42.72224	38.376988	38.724751	48.656085	59.145585	57.024668	43.465054	46.408622	48.047191	39.917313	44.157311	48.266045	41.248584	35.153945	46.271614	44.193207	52.869399	46.420235	45.154422	32.401455	39.778576	36.333658	33.265899	33.728491
ABHD17B	1.909284	4.033398	7.085906	5.678832	4.657899	3.498554	5.122891	5.008842	2.731606	7.293455	4.842944	8.231632	5.809437	3.289616	5.677872	4.949994	7.227583	6.485116	2.813895	12.668638	8.15069	6.062993	7.165031	5.340138	3.367209	4.117755	8.10663	6.942384	9.117432	8.059211	7.49658	8.153601	9.018611	3.021627	2.800921	8.864247	8.253876	5.883543	8.480053	8.39984	3.630907	7.02824	6.80226	8.392688	10.401109
ABHD17C	1.443976	2.692316	2.566364	1.618936	1.977183	4.772877	2.696993	2.047183	2.01695	4.161402	1.502271	4.023209	2.427417	1.620281	1.672752	3.397279	2.412682	3.600684	1.534795	3.746277	2.003824	2.858754	4.599078	4.897536	3.659993	2.953069	2.890432	3.082517	1.159314	4.788938	3.280644	1.678612	3.363637	1.891046	2.097269	3.171487	4.635413	2.13207	2.118529	4.100717	4.511559	1.926113	1.321468	8.041906	1.413323
ABHD18	2.054498	2.459245	3.558305	2.668033	2.363638	2.698271	2.13782	3.062897	3.081693	2.453997	2.853007	3.144055	2.554825	2.100666	2.664566	2.453069	4.522487	2.192388	1.82227	3.524425	3.259106	3.836996	2.762142	2.776144	2.199192	2.605576	2.643251	3.167959	3.127665	4.001668	2.510757	3.940405	4.177665	2.657734	4.089313	3.916774	3.664813	3.921845	3.302058	3.611466	1.275252	3.809592	3.156273	3.463138	2.833354
ABI1	12.654095	20.200385	20.98463	18.17381	18.512084	35.952295	20.46418	13.87627	16.664422	17.851301	14.806017	17.510025	17.548119	14.888365	12.530444	21.744054	26.361161	15.56096	19.660549	22.708739	17.940951	19.388592	16.392459	34.337922	25.2189	20.262011	17.980573	20.237022	19.096953	27.985046	21.749326	17.922571	22.966269	21.412974	18.328781	18.520609	19.999878	17.186753	19.004477	21.432085	18.466436	11.56527	24.246508	18.314213	17.175666
ABI2	6.422396	7.172067	10.51862	13.087851	11.281742	7.706623	9.642112	11.671985	13.391298	16.102883	8.219478	15.283981	14.863516	11.132178	7.852225	17.588248	12.521	13.597398	11.463081	12.932107	11.987116	15.243318	12.73174	7.264765	8.547833	7.470289	10.844097	14.621867	12.317367	8.761272	18.979855	11.319761	11.017583	8.85627	5.861658	12.972818	13.892093	13.097672	13.660204	12.618602	8.343587	10.805997	10.302612	16.044147	10.794976
ABI3	6.356937	34.327003	17.778913	7.966624	9.148449	13.797597	17.038136	13.262613	11.141409	7.508751	10.381902	11.775901	17.799924	7.711644	4.487547	10.855018	11.668797	8.644696	6.98025	21.984636	17.641324	13.772984	9.649216	18.344391	7.556173	19.284874	17.00284	16.680864	14.614587	19.110765	7.126898	7.594358	19.74149	10.065239	10.814583	16.783556	11.992456	19.260865	16.588778	14.072432	8.232694	11.908382	12.19735	3.705687	9.191581
ABI3BP	21.156732	13.668417	25.072181	53.167757	2.886315	0.742723	14.807892	39.792657	7.910373	0.970768	28.839659	42.234477	14.532161	40.615976	13.507029	10.967076	16.701497	10.507049	2.271076	47.351773	32.689933	28.265453	8.386852	6.985925	0.608845	27.237364	2.007781	0.894158	33.933332	0.35853	20.804513	28.94347	5.588603	9.515313	18.863821	10.133725	30.135665	26.457396	26.085339	6.950651	30.131342	7.817375	29.266177	13.012947	47.534627
ABL1	9.205591	14.016379	17.559924	14.42669	9.165396	18.149177	13.264985	24.754915	10.655676	13.313331	12.875393	26.051216	19.471336	11.690968	19.755767	12.218833	23.133426	16.432866	12.652518	20.287035	20.443725	17.9317	24.465676	8.716877	9.387635	10.982713	20.68885	16.803006	18.995477	11.652284	25.665308	19.658567	15.428773	8.698035	5.279806	14.3295	26.056309	19.33693	20.87373	18.200455	6.715741	15.595051	18.059308	21.26951	12.26463
ABL2	5.148514	6.312586	4.061859	5.075183	5.241167	6.797603	7.11331	6.38038	5.195786	4.165733	7.978248	4.82243	5.859064	9.731697	2.867723	7.154907	5.744037	4.944025	9.04323	5.426817	5.191574	6.750527	4.675737	4.127084	6.68395	8.213363	4.420103	5.628344	4.330274	5.489607	4.738507	4.329629	3.495743	5.16928	3.435935	5.104853	6.640902	7.133195	5.837418	3.38155	8.150792	6.776515	4.62776	3.770569	3.639438
ABLIM1	9.657685	8.634091	25.850409	33.414775	20.531301	4.92949	11.870736	19.882969	19.955608	16.887739	39.772636	27.794246	35.776106	20.455415	14.173146	22.058141	17.222404	14.926623	41.477353	21.626386	18.459867	21.625647	29.343853	20.222853	22.728801	16.68655	18.086701	27.700224	30.821847	15.187899	29.530483	21.045504	20.872208	14.782949	32.531568	23.762648	30.082794	21.50572	26.965331	12.995711	20.813948	27.971347	34.363046	38.253694	30.942307
ABLIM2	1.371635	1.197122	0.878812	2.308537	0.590693	1.255393	1.097912	2.632108	1.611846	0.438464	1.94132	1.29193	1.97302	2.816702	1.203576	1.001941	1.318941	1.155173	1.017745	0.687456	0.987091	1.031197	2.950436	3.380392	12.534491	1.530353	1.299091	0.770977	1.295033	2.098649	2.62293	3.02472	1.374447	1.439751	11.349893	1.304927	2.391781	1.2576	1.20155	0.868571	1.225362	1.262971	1.244363	2.770813	0.981852
ABLIM3	37.937434	22.891065	37.171116	70.109028	27.488442	37.312155	24.418241	33.339944	25.742186	52.965968	40.628124	22.308369	24.19642	79.39084	48.501673	24.107009	27.888469	47.478989	24.453051	20.358908	38.084079	16.925703	23.078418	3.833952	60.604832	32.348974	27.902296	50.858259	36.591933	5.961451	20.309044	33.072153	32.007566	16.038183	25.591489	39.243053	21.431696	31.179143	28.427016	35.647343	68.693854	34.005736	34.97666	13.290226	28.947857
ABO	6.906789	0.404106	1.161158	10.863665	0.802249	0.219762	0.276863	7.780281	0.892432	31.392768	0.819192	0.744408	12.76241	0.968001	4.12954	0.884511	15.362398	3.345615	0.492443	13.087966	25.277456	6.765742	25.135813	0.060684	0.146149	0.187526	0.688307	2.573061	0.48031	12.948319	7.312581	6.046865	0.344629	0.387503	0.90605	18.665982	0.676749	7.540235	5.89867	2.154253	7.255615	3.493779	2.697299	13.120911	0.638215
ABR	9.522215	31.151689	19.074134	12.530549	14.474948	19.734664	14.222322	18.749526	11.497689	8.965249	7.404891	13.732574	14.742416	6.699517	7.460246	13.711073	29.278177	11.763558	32.745082	15.127006	22.245204	15.258309	18.898491	30.547751	19.376527	22.074618	11.842845	10.540089	12.456476	29.651253	18.378743	16.658814	13.41059	14.930176	13.174198	10.336664	14.484649	18.653198	16.328119	19.863925	15.365109	17.873936	30.052652	25.674236	12.006191
ABRA	0	0.034698	0.045477	0.030829	0.010921	0.036795	0.083203	0.143271	0.011068	0	0.023446	0.043733	0.009879	0.033076	0.023518	0.060201	0.01259	0.022771	0.082451	0	0.011516	0.01169	0.070911	0.033868	0.081567	0.059805	0.010976	0.037059	0.019147	0.013533	0.024586	0.03245	0.012021	0.0811	0.098325	0	0.009212	0	0	0.013212	0.078088	0	0.030108	0.048256	0
ABRACL	12.677053	53.968399	19.83864	8.069234	28.583288	43.910269	20.883448	10.344777	31.900376	30.878376	23.347841	12.268854	8.11386	9.984211	22.994632	23.653753	9.545087	11.78306	21.828685	16.629145	10.290138	13.04831	11.09339	39.907635	37.545191	19.386901	11.259937	13.741458	7.459856	33.425872	12.019419	24.552878	13.815365	31.759462	40.103608	8.874563	13.497099	11.226615	16.159564	25.24041	33.124718	7.680594	13.013155	29.362383	6.965431
ABT1	14.05865	11.389155	13.235696	10.087294	11.798312	9.861508	13.361716	13.339978	12.234769	9.725544	9.367049	12.09906	11.871387	8.258236	11.660025	10.373356	11.634213	11.517583	5.911059	13.455539	12.024428	12.805533	11.453141	12.846142	11.151382	8.226157	15.151787	12.477133	12.617825	13.689933	10.852205	10.793424	13.678976	9.262236	9.502277	11.257736	10.747472	11.338395	11.85859	11.663814	12.958775	11.273707	12.24809	8.704259	11.3298
ABTB1	9.777559	24.013121	18.297352	20.083511	15.208903	9.441115	12.504205	11.279799	9.971437	16.486949	9.77586	12.639398	11.716519	7.245337	4.894478	13.404428	14.501105	13.730311	26.953953	16.055331	14.856746	18.61418	7.867504	14.676528	15.212188	18.17986	13.204879	15.636804	15.912545	17.323128	23.621114	20.167928	15.370989	12.620419	11.973712	18.007672	18.003599	16.32264	18.376012	16.215719	27.128417	16.21877	11.859606	16.767093	13.486956
ABTB2	2.91448	2.785711	3.395972	10.095739	4.135534	5.54823	1.169764	3.158702	1.22942	0.831205	5.060143	3.328616	5.907357	3.858013	12.932622	2.210499	1.37672	9.553664	3.717101	4.521309	1.299073	2.805622	18.990566	3.45005	3.739834	1.591899	3.581603	2.212824	2.611691	1.877022	3.622287	4.071306	0.823301	3.212809	8.350844	0.826759	5.879709	2.488855	0.970605	4.965336	2.959707	1.602336	11.69038	6.491831	5.470856
AC000032.2	12.746984	6.101786	4.850916	5.154887	10.955957	4.030901	10.62256	4.511625	17.358306	3.685847	3.31202	2.521525	9.341505	2.352107	3.525531	5.623155	6.823628	1.312918	0.71309	3.179904	3.58564	4.179075	6.132822	2.53858	5.016488	11.465444	4.682971	5.128204	4.084798	9.207246	6.520728	11.319517	2.772472	6.936178	14.497009	6.006569	3.61184	3.686503	2.597463	1.675921	5.274205	3.30327	10.704964	4.799544	14.37609
AC000035.3	0	0.143191	0	0	0	0	0	0.181925	0	0	0	0.090238	0	0.091	0	0	0	0	0	0	0	0	0	0	0	0	0	0	0	0	0	0	0	0	0	0	0	0	0	0	0	0	0	0.298717	0
AC000036.4	0	0	0.047566	0.057325	0.060918	0.017105	0.049728	0.01537	0.030871	0.016509	0.081743	0.015247	0.055108	0.030752	0	0	0.070232	0.047634	0	0.034184	0	0.065213	0.131854	0.062976	0.018959	0.020851	0	0.038762	0.080108	0.056618	0.068573	0.067881	0.067058	0.075401	0	0.091757	0.025694	0.113484	0.209418	0.036851	0.015557	0.070085	0.027992	0	0.031046
AC000067.1	0.186389	0.513391	0.112148	0.101368	0.107721	0.120984	0	0	0	0.233546	0.462548	0.107846	0.292344	0.108756	0.11599	0.118767	0.24838	0.112307	0	0.241786	0.113598	0.461262	0.233156	0.222718	0.268194	0.147482	0	0.365556	0.188872	0	0.121257	0.160045	0.118579	0.133331	0	0	0.454349	0.458682	0.227884	0	0	0.297434	0	0	0.109797
AC000068.5	0.127548	0.210791	0.168837	0.152607	0.132686	0.331162	0.160465	0.238055	0.268964	0.239727	0.142437	0.23616	0.200054	0.104193	0.349242	0.130037	0.288948	0.153706	0.166966	0.099274	0.108831	0.031565	0.414834	0.259095	0.367056	0.322955	0.133357	0.225138	0.180946	0.365393	0.265529	0.350466	0.275892	0.145983	0.094815	0.192455	0.186549	0.15694	0.218321	0.16053	0.240961	0.108553	0.284522	0.342021	0.075136
AC000068.9	1.628615	2.185417	1.507564	2.043971	2.606497	3.577944	1.024459	2.118977	1.247501	2.197633	1.787633	1.522216	2.095929	1.388873	1.48125	1.277229	2.754578	1.585188	3.006556	1.868887	1.603414	1.705159	1.488761	3.218462	3.785495	2.874689	2.546897	1.781335	1.396417	3.768345	1.385514	1.398426	1.83311	2.150776	1.490044	1.672185	2.076597	1.233177	2.374106	2.189901	1.33128	2.065782	2.062665	1.519701	1.549764
AC000068.10	0.116291	0.10677	0.139941	0	0.47046	0.301933	0.146302	0.067826	0.068118	0.218569	0.072147	0.067286	0.425593	0.135709	0	0.2223	0.232452	0.07007	0.338287	0.22628	0.141751	0.287788	0.218204	0.138957	0.33466	0.46008	0.067548	0.285094	0.05892	0.333144	0.226962	0.199708	0.51788	0.332747	0.345787	0.404928	0	0.143089	0.35545	0.081312	0.137308	0.185573	0.247057	0.445478	0.068504
AC000095.11	1.296818	0.694547	1.885673	1.763183	1.811237	2.244675	2.583196	0.378183	2.468763	3.385242	2.346612	1.188046	0.904002	1.828646	4.707557	1.170632	1.584114	1.497655	1.729023	0.981309	0.987962	0.869177	1.824979	1.22675	0.932991	1.795704	2.761968	1.748575	0.602293	1.934924	1.687313	3.247782	1.718792	1.236877	7.471101	2.132348	1.47521	1.130257	1.123078	2.115754	1.467396	1.20716	1.836706	0.275986	1.527849
AC000099.1	0	0	0	0	0	0	0	0	0	0	0	0	0	0	0	0	0	0	0	0	0	0	0	0	0	0	0	0	0	0	0	0	0	0	0	0	0	0	0	0	0	0	0	0	0
AC000111.3	0	0	0	0	0	0	0	0	0	0	0	0	0	0	0	0	0	0	0	0	0	0	0	0	0	0	0	0	0	0	0	0	0	0	0	0	0	0	0	0	0	0	0	0	0
AC000111.6	0	0	0	0	0	0	0	0	0	0	0	0	0	0	0	0	0	0	0	0	0	0	0	0	0	0	0	0	0	0	0	0	0	0	0	0	0	0	0	0	0	0	0	0	0
AC000120.7	1.952573	2.812717	2.390186	1.354844	2.276379	2.425537	1.905889	0.706862	1.124012	2.13021	1.608219	1.714129	1.584065	1.689318	2.828216	1.54449	2.646836	1.906748	2.619649	1.397459	1.10796	1.457955	2.105598	1.488386	3.027522	2.637133	2.326989	1.947752	1.552165	2.748591	1.79589	3.613351	1.520628	2.239602	3.378444	1.8951	1.411483	1.884738	1.358271	2.071434	1.232232	2.865146	1.519812	1.461563	3.113508
AC000123.2	0.709666	0.306039	0.808706	1.134462	1.882921	1.284202	1.43391	0.72748	0.730609	0.794903	0.833864	0.721688	1.135567	0.677591	0.689203	1.061977	1.18928	0.816332	1.423186	1.450619	0.976444	1.110947	1.291241	1.304099	1.090755	1.301725	0.849409	1.133498	0.931587	1.324538	1.161194	0.729387	1.176587	0.776855	0.847266	0.973455	0.891163	0.959198	1.071423	0.932268	1.015668	1.138179	0.873762	0.789473	0.652407
AC000123.3	3.597194	4.155012	1.466196	1.451471	2.749574	2.937463	3.357654	1.082867	0.543762	0.872379	1.727781	1.342808	1.152676	0.812488	1.227583	0.739393	0.850473	0.629261	4.725746	1.881577	1.343715	2.010144	1.451538	1.109243	3.756755	4.315366	1.415434	1.991327	0.705506	3.324209	1.283328	2.291664	1.181157	3.735281	3.450372	0.942782	1.357724	1.285006	0.922165	0.811356	1.918146	1.172744	1.170975	1.555789	1.503821
AC000123.4	1.866061	1.998841	0.8109	0.845713	1.138378	0.942079	1.956368	0.544188	0.78943	0.649494	0.643174	0.59984	0.650408	0.544415	0.322569	0.528466	0.552598	0.562189	2.111016	0.874131	0.69502	0.833803	0.324205	0.99101	1.93921	2.214801	0.361304	0.609968	0.577781	1.336448	0.539548	0.890173	0.857398	0.815746	1.69543	0.661801	0.707586	0.892918	0.633748	0.652387	0.673236	0.992598	0.440489	0.46332	0.427487
AC000370.2	0	0	0	0	0	0	0	0	0	0	0	0	0	0	0	0	0	0	0	0	0	0	0	0	0	0	0	0	0	0	0	0	0	0	0	0	0	0	0	0	0	0	0	0	0
AC000403.4	0.626705	0.137	0.089781	0.219107	0.137979	0.145282	0.694579	0.156653	0.419539	0.009348	0.129604	0.207208	0.117019	0.400503	0.055714	0.304255	0.039769	0.143853	0.119368	0.077425	0.200073	0.526206	0.242652	0.062405	0.032206	0.177102	0.078005	0.051213	0.045361	0.320598	0.368879	0.115313	0.06645	0.19213	0.044369	0.155872	0.145493	0.238681	0.228043	0.2191	0.273085	0.103182	0.087176	0.219114	0.105479
AC001226.7	0.198493	0	0.179146	0.485775	0.172074	0	0.124859	0	0.174402	0.31089	0.246292	0.229697	0.155664	0.231637	0	0.189718	0.264509	0.2392	0.216529	0.321858	0.120975	0.122804	0.124148	0.177885	0.285609	0.392647	0.057648	0.097323	0.150853	0.355394	0.193697	0.340875	0.252557	0.070994	1.032871	0	0.241926	0.244233	0	0.138789	0.175775	0.105583	0.263558	0.253457	0.116927
AC002044.1	0.275741	0.810134	0.099546	0.029992	0.095616	0.143185	0.06938	0	0.129214	0	0.102643	0.031909	0.057665	0.032178	0.102956	0.07028	0.07349	0.199374	0.200531	0.035769	0.033611	0.136477	0	0	0.357085	0.436364	0	0.081119	0.111766	0.197482	0.035877	0.189414	0.140339	0.394494	0.409954	0	0.080659	0.033928	0.033713	0.03856	0.065115	0.029335	0	0.105629	0
AC002044.3	0	0.272353	0	0.053775	0	0.128363	0	0	0	0	0.061345	0	0.051696	0	0.123065	0	0	0	0.071909	0.064134	0	0	0	0	0	0.078239	0	0.048482	0	0	0.128654	0.084904	0	0.070732	0	0	0	0.060833	0.060446	0	0.058375	0	0.052517	0.06313	0
AC002044.4	0	0.31085	0	0	0	0	0	0	0	0	0	0	0	0	0	0	0	0	0	0	0	0	0	0	0	0	0	0	0	0	0	0	0	0	0	0	0	0	0	0	0	0	0	0	0
AC002056.5	0.188358	0	0	0	0.108859	0.122262	0	0	0.110332	0.236013	0.116858	0	0	0	0	0	0	0	0	0	0	0.116534	0	0.112535	0.406541	0.14904	0	0	0	0.1349	0	0	0	0.134739	0.420058	0.109312	0	0.115882	0.230292	0	0	0	0	0	0
AC002059.10	0.112146	0.926686	0.607292	0.060991	0.518506	1.383069	0.634897	0.261636	0.328452	0.281039	0.139152	0.259553	0.117264	0.261745	0.069789	0.071459	0.821946	0.202718	1.141808	0.145477	0.205049	0.208148	0.28057	0.60302	0.645465	1.331048	0.065141	0.32992	0.2841	2.168576	0.364789	0.288886	0	0.561554	0.833659	0.130166	0.38272	0.75894	0.068556	0.39207	0.860696	0.238612	0.059563	0.286401	0.264251
AC002064.4	0	0	0	0.100666	0	0	0.116434	0	0	0.115965	0	0	0	0	0.115187	0	0	0	0	0	0	0	0	0	0	0	0	0	0	0	0	0	0	0	0	0	0	0	0	0	0	0	0	0	0
AC002064.5	0	0	0.043911	0.119069	0.084355	0	0.459066	0.297955	0.170992	0.045722	0	0.084452	0.07631	0.170331	0	0.046502	0.243128	0.175892	0	0	0.088957	0.045151	0.136936	0	0	0.173236	0.084781	0.071565	0.036976	0.104533	0.094955	0.062664	0.185714	0.156613	0.434003	0.296468	0.106738	0.044898	0.133839	0.204112	0.043084	0.271735	0.116282	0.186375	0.04299
AC002064.7	0	0	0	0	0	0	0	0	0	0.096861	0	0	0	0	0	0	0	0	0	0	0	0	0	0	0	0	0	0	0	0	0	0	0	0	0	0	0	0	0	0	0	0	0	0	0.091075
AC002066.1	0.416294	0.477766	0.046046	0.0566	0.663432	0	0.144419	0.121401	0.089655	0.065202	0.617226	0.13284	0.120032	0.303629	0.285744	0.048764	0.138687	0.138335	1.614002	0.099274	0.190288	0.064388	0.130187	0.045723	0.220234	0.121108	0.133357	0.051028	0.116323	0	0.14936	0.089364	0.06621	0.148894	0.464189	0.133238	0.03731	0.141246	0.093566	0.145539	0.225901	0.325659	0.243876	0.066446	0.306536
AC002076.10	0	0.465981	0.061075	0.055204	0.351984	0.065887	0.255404	0.059203	0.059458	0.190781	0	0.058732	0.106139	0.118456	0	0.129359	0.405798	0.489293	0.07382	0	0.061865	0.1884	0.126975	0.181936	0	0.080317	0.176881	0.099539	0.257146	0.436184	0.132071	0.435796	0.193731	0.290443	0.452739	0.117816	0	0	0.248208	0.141949	0.059926	0.107987	0.053912	0	0.11959
AC002115.9	0	0	0	0	0	0	0	0	0	0	0	0	0	0	0.058608	0	0	0	0	0	0	0	0	0	0	0	0	0	0	0	0	0	0	0	0	0	0	0	0	0	0	0	0	0	0
AC002116.7	0.249582	0.992981	0.600681	0.36196	0.192323	0.594006	0.156996	0.145568	0.438583	0.833938	0.51614	0.240682	0.086991	0.679601	0.621259	0.106022	0.110863	0.350894	0.363014	0.2698	0.152112	0.257353	0.312205	0.248523	0.538682	0.065828	0.531561	0.448701	0.168605	0.417077	0.21649	0.214306	0.370489	0.119023	0.309219	0.241403	0.446152	0.460644	0.254288	0.232681	0.19646	0.354022	0.176744	0.265578	0.294046
AC002116.8	7.763695	13.169607	4.585862	4.351006	5.006742	9.187588	4.585865	3.589394	3.854395	6.34688	3.494998	3.725163	3.192756	5.469198	3.888644	3.800744	3.658883	3.765171	11.120066	5.526842	4.674024	3.368134	3.256968	5.006135	5.347151	10.825305	3.767154	4.247645	4.005515	5.18731	3.07972	6.828965	7.800276	3.860452	6.967767	5.32976	4.385067	6.378214	5.238011	4.832665	4.807006	3.852687	3.670873	5.017207	4.796498
AC002117.1	6.006316	4.997603	8.978335	9.850627	4.935704	11.452275	6.198597	5.966337	6.266859	5.820835	7.860267	9.068311	4.563127	5.147423	3.095307	4.186004	12.19351	6.559525	4.026803	5.721844	6.692145	6.851365	7.278571	7.008788	4.996411	8.316946	5.778328	9.064981	7.655461	9.006564	5.372761	8.380743	8.537875	7.048978	11.580841	4.520511	8.327174	7.563623	5.335491	4.987134	4.87565	7.338262	9.221293	11.144754	6.302375
AC002127.4	0	0	0	0	0	0	0	0	0	0	0	0	0	0	0	0	0	0	0	0	0	0	0	0	0	0	0	0	0	0	0	0	0	0	0	0	0	0	0	0	0	0	0	0	0
AC002128.5	0.086559	0.317892	0.104163	0.188301	0.300155	0.33711	0.054449	0.100971	0.050703	0.216918	0	0.150251	0.18102	0.101013	0.053866	0.165466	0.057674	0.052156	0.251799	0	0.052755	0.053553	0	0.051715	0.435924	1.232834	0	0.084882	0.175425	0.061993	0	0.074325	0.165204	0.185757	0.386073	0.100468	0.0844	0.106506	0.158745	0	0	0.092086	0.229867	0.055264	0.10198
AC002306.1	0.05709	0	0	0.062097	0	0.148228	0	0.033298	0	0	0	0	0	0.033312	0	0	0	0.034399	0.083037	0	0.034795	0	0	0	0	0.180693	0.033161	0.027992	0	0.122662	0	0	0	0.081677	0.042439	0	0	0	0	0	0.101113	0	0.060644	0	0.033631
AC002310.7	2.660308	2.442516	3.612327	3.988491	4.238477	3.056871	4.43233	3.6484	4.211599	6.531607	2.787953	3.099332	3.75908	5.16023	2.528007	3.871331	4.143928	4.83049	4.078542	4.57021	3.330389	3.714356	4.047332	2.06194	3.000242	3.811734	3.591672	4.706346	4.389696	3.347107	4.279942	3.179496	3.522138	2.700213	2.351725	4.715088	3.522851	4.202271	3.736047	4.977079	7.810333	4.245226	4.277008	3.305156	3.049536
AC002310.12	1.036557	1.291589	1.26964	1.127461	1.091151	0.792967	0.884901	0.755712	1.127601	1.437967	1.125399	1.499391	1.161283	1.317646	2.441972	0.518957	1.430636	1.695255	1.50766	1.224575	0.879936	1.442921	1.204023	1.304944	0.852282	1.81612	1.483722	1.633617	1.294201	1.51125	1.348683	1.112562	1.413097	1.059263	1.458528	1.439432	1.263372	1.22987	1.538889	1.889589	2.666347	1.27996	0.865127	1.158139	1.897255
AC002310.14	0.738113	0.499347	0.888225	0.802844	0.830712	0.327807	1.319589	1.971249	0.887464	1.776699	0.79535	2.495019	1.299872	1.201376	0.99118	0.470323	1.113021	2.340752	1.497356	1.133866	0.99442	0.769106	1.336374	0.510618	0.223593	1.506201	1.06056	1.885718	1.338429	0.862496	1.314193	0.867288	1.260448	0.555786	0.577568	1.08216	1.325761	0.717003	0.807442	1.684108	1.444878	1.694457	1.54747	1.537766	1.395951
AC002331.1	0	0.334111	0.109478	0	0.420625	0.236206	0.114454	0	0	0	0	0	0.095128	0	0	0	0.121233	0	0	0	0	0	0	0	0.261809	0.14397	0.211375	0	0	0.130311	0	0	0	0.390468	0	0	0.177412	0.11194	0	0.127223	0.107418	0.096784	0	0	0
AC002368.4	0	0	0	0	0	0	0	0	0	0	0	0	0	0	0	0	0	0	0	0	0	0	0	0	0	0	0	0	0	0	0	0	0	0	0	0	0	0	0	0	0	0	0	0	0
AC002383.2	0	0	0	0	0	0	0	0	0	0	0	0	0	0	0	0	0	0	0	0	0	0	0	0	0	0	0	0	0	0	0	0	0	0	0	0	0	0	0	0	0	0	0	0	0
AC002386.1	0	0	0	0	0	0	0	0	0	0	0	0	0	0	0	0	0	0	0	0	0	0	0	0	0	0	0	0	0	0	0	0	0	0	0	0	0	0	0	0	0	0	0	0	0
AC002398.11	0.731539	1.007474	0.495177	0.248654	0.422782	0.771607	0.517685	0.692526	0.256238	0.508973	0.510581	0.47618	0.669309	0.546959	0.227618	0.466134	0.437204	0.385684	0.863502	0.474479	0.222925	0.396015	0.410407	0.874122	1.18418	1.162023	0.531148	0.762199	0.538264	0.425186	0.535398	0.563429	0.814443	0.784941	1.087604	0.371472	0.380835	0.337543	0.229215	0.327718	0.755783	0.437761	1.068469	0.70058	0.538665
AC002398.12	4.863069	2.678966	2.096998	6.259301	1.967378	1.157411	1.070667	1.13455	0.759619	0.914015	0.754268	1.313103	3.898508	0.756681	1.0592	6.765562	0.756054	5.762718	3.065086	1.051403	2.963887	6.76955	3.649958	0.096849	1.749358	7.695876	0.47079	0.874288	0.533851	0.754621	48.56299	5.498031	0.721893	1.275529	0.542257	0.235185	2.370874	2.592942	1.882808	10.767676	0.191399	0.732919	0.559621	9.573267	0.429707
AC002398.13	0.125278	0.805154	0.452269	0.136265	0.868832	0.813169	0.315218	0.219205	0.073382	0.235461	0.23317	0.434919	0.392987	0.219296	0.467763	0.159654	0.41736	0.15097	0.364431	0.243768	0.458118	0.232522	0.078356	0.299392	0.630916	2.081671	0.363842	0.368552	0.761682	0.35889	0.163002	0.752999	0.239101	0.268847	0.279383	0.508926	0.061076	0.308294	0.306336	0.175192	0.29584	0.399829	0.199613	0.879827	0.516588
AC002401.1	0.114303	0	0	0.062164	0	0	0.143801	0.066667	0	0	0.070914	0.066136	0.05976	0	0.213392	0.2185	0	0.344361	0	0.518962	0.278656	0.070717	0	0.068291	0	0.090443	0.531148	0.224176	0.521215	0	0.074361	0.392589	0.072718	0.163529	0	0.066334	0.167177	0.070321	0.279499	0	0.067481	0.486401	0	1.75145	0.471331
AC002451.3	0.871234	0.799908	0.52421	0.566002	2.517585	0.452408	0.174576	0.508145	0.612397	0.654995	0.540518	1.284637	0.637697	1.830084	3.144578	0.486312	0.970809	0.167223	0.50688	1.035038	0.634295	0.32341	1.041493	0.416418	1.12825	0.658791	2.32788	0.683482	0.878832	0.645979	0.315961	0.774485	0.926944	0.872512	0.777177	0.910099	0.424749	0.536	0.848285	1.340191	0.86018	0.332154	0.294802	0.889988	1.231735
AC002454.1	1.015062	0.279588	0.12215	0.285922	0.227882	0	0.414403	0.383294	0	0	0.062975	0.058732	0	0	0	0.083749	0.08779	0.238169	0.19164	0	0.16021	0.162632	0.082206	0	0.284378	0	0.076532	0.064603	0.133185	0.094131	0.085716	0.112857	0.083617	0.094019	0.097704	0.229393	0	0	0.080347	0	0	0.14017	0.209422	0	0.309699
AC002456.2	0.50625	0.218286	0.143051	0.064794	0.13771	0	0.22433	0	0	0.297901	0	0.206804	0.18645	0.416175	0.148281	0.075747	0	0.214881	0.245445	0.154206	0.144901	0.147091	0.149033	0.10082	0.085524	0.400574	0.294058	0.058416	0.060229	0.120856	0.31003	0.612439	0.075795	0.362138	0.250887	0.293796	0.115909	0.219891	0.309477	0.249357	0.69737	0.189697	0.089626	0	0.280106
AC002465.2	0	0	0	0	0	0	0	0	0	0	0	0	0	0	0	0	0	0	0	0	0	0	0	0	0	0	0	0	0	0	0	0	0	0	0	0	0	0	0	0	0	0	0	0	0
AC002467.7	1.54774	2.018399	1.910613	1.815515	2.446924	1.130202	2.816932	1.410493	2.003106	1.326273	1.414396	2.214202	1.277057	2.612969	1.986514	0.830101	2.115769	1.520847	0.914537	2.006787	0.496237	1.86383	0.662029	0.729682	1.054407	1.675054	2.222817	1.56518	1.650118	1.316308	1.218294	1.188523	2.123768	1.10715	2.057882	2.693356	0.912985	1.552851	1.123556	2.504953	1.874666	1.385911	0.994621	1.663478	2.206311
AC002472.11	0	0	0	0	0	0	0	0	0	0	0	0	0	0	0	0	0	0	0.069099	0	0	0	0	0	0	0	0	0	0	0	0	0	0	0	0	0	0	0	0	0	0	0	0	0	0
AC002480.4	0.096039	0.088177	0	0.156692	0.055504	0.436367	0	0.056015	0.056255	0	0.059583	0	0	0.112076	0	0.122392	0.06399	0.115735	0.069844	0.062291	0.117066	0.178253	0.060068	0	0.552759	0	0.055785	0	0	0.137564	0.124958	0	0	0.4809	0.214177	0	0.140465	0.059085	0	0.067152	0	0.051085	0	0.061316	0.056574
AC002480.5	0.166907	0.229864	0.025106	0.022693	0.048231	5.471068	0.104991	0.121685	0.122209	0	0.181213	0.410436	0.087262	0.243472	0	0.345646	0.083407	0.150852	1.335205	0.027064	0.050862	0.23234	0.052196	0	5.763874	0.264133	0.048474	0.040918	0.021141	0	0.217166	0.143316	0.053092	0.805912	0.403239	0.024216	0.793374	0.154027	0.076524	0.116704	0.049268	0	0	0.293047	0.02458
AC002511.2	0.118875	3.383435	0.214577	0.1293	1.099234	0.231482	0.074777	0	0.278527	0	0	0	0	0.069362	0	0	0.950468	0.071627	0	0	0.072451	0.073546	0	0	2.394676	0	0.069049	0.058286	0	0.936503	0.309341	0.306219	0.151254	0	0	0	0.057955	0.292537	0.07267	0	0.14036	0	0.063137	0.075896	0
AC002511.3	0.213975	0.736716	0.128746	0.174555	1.205722	0.104167	0.067299	0.1248	0.156671	0.033514	0	0	0	0	0.033289	0.034086	1.461345	0.193393	0	0	0	0.066191	0.033458	0	3.271299	0.042327	0.031072	0	0.054206	1.072722	0.382809	0.137799	0.17016	0.076532	0	0	0.02608	0.230373	0	0.037404	0.221066	0.056909	0.028412	0	0.031512
AC002519.8	0.172437	0.035182	0.034584	0.07294	0.022146	0.074618	0.156678	0	0.067337	0.024007	0.03566	0.011086	0.020034	0.067077	0.011923	0.024417	0.06383	0.069267	0.083602	0.062135	0.011677	0.059269	0.083885	0.022894	0.09649	0.166762	0.011129	0.046971	0.03883	0.096053	0.062322	0.148065	0.036567	0.054822	0.270611	0.011119	0.037363	0.035362	0.128838	0.066983	0.271469	0.030574	0.05088	0.085628	0.022573
AC002539.1	0.803746	0	0.107467	0.194274	0.464513	0	0.337057	0.104174	0.209244	0.1119	0.387837	0.258362	0.04669	0.156326	0	0.056905	0.119007	0	0.064947	0.405466	0.108857	0.110503	0.223425	0.053356	0.514002	0.282653	0.15562	0.087575	0.226237	0.191877	0.232393	0.153365	0.11363	0.702712	0.929412	0	0.130616	0.109885	0.218373	0.062443	0.263614	1.187583	0.379453	0.285086	0.789112
AC002550.5	3.258503	6.375252	4.458026	2.826975	5.044299	4.633	3.709012	5.022788	2.817587	4.520367	2.695455	3.366757	2.210633	4.956975	4.079671	3.509947	4.083775	4.417604	8.237622	3.874712	2.624298	3.623954	5.386269	4.079023	5.051444	3.744694	3.695309	5.211489	2.889172	4.91743	3.936861	4.929711	3.183568	5.216814	6.690069	3.30931	4.066074	4.964008	4.387062	5.017874	8.587993	3.115756	4.944723	3.665472	2.513638
AC002550.6	0.407313	0.623279	0.163383	0	0.392334	0.705022	0.597834	0.079188	0.477172	0.935667	0.505398	0.471346	0.496886	0.079221	0.422451	0.346051	0.54278	0.98169	0.592432	0.264185	0.248244	0.419995	0.424593	0.405585	0.390719	0.429719	0.394317	0.532561	0.275159	0.194475	0.441635	0.582905	0.863759	0.679851	0.302783	0.157586	0.198576	0.501174	0.248995	0.284798	1.202319	0.433317	0.432663	0.346734	0.719814
AC002551.1	0	0	0	0	0	0.058653	0	0	0	0	0	0	0	0	0	0	0	0	0	0	0	0.111809	0.056517	0	0	0	0	0.044305	0	0	0	0	0	0	0	0	0	0	0	0	0	0	0	0	0
AC003003.5	0.067401	0.123766	0.094626	0	0.025969	0.072915	0.084795	0.052415	0.01316	0.028151	0.069693	0.064997	0.046985	0.065546	0	0.143158	0.074848	0	0.049017	0	0.054772	0.0417	0.014052	0.22819	0.032327	0.159994	0.01305	0	0.045532	0.112634	0.029232	0.077166	0.028586	0.160713	0.033402	0.013038	0.021906	0.041466	0.013734	0.031418	0.145901	0.011951	0	0.028688	0.013235
AC003005.2	0.104276	0.091121	0.062742	0.170132	0	0	0	0.11577	0	0	0	0	0.103776	0	0.064891	0.066445	0	0	0	0	0	0	0.06522	0	0.075021	0	0	0.051128	0	0	0	0	0.132679	0.074592	0	0	0	0.061058	0	0.072911	0.061561	0	0.055383	0.066576	0
AC003009.1	0	0	0	0	0	0	0	0	0.091354	0	0	0	0	0	0	0	0	0.046986	0	0	0	0	0.048773	0	0	0.061702	0	0	0.039509	0.72602	0	0	0	0	0	0	0	0.143923	0	0	0.046036	0	0.041416	0	0
AC003075.4	1.783125	2.455719	1.609324	2.316627	0.687021	1.607515	2.866441	4.968907	0.870397	1.799821	2.704191	2.808582	3.729007	2.716696	1.109638	1.64118	1.782128	2.626323	1.008597	0.899533	1.750889	1.409627	2.354448	1.065336	1.354132	1.724446	3.279837	0.582858	1.304968	1.702734	1.031136	1.190853	0.819291	0.708627	1.472798	1.954652	1.835232	0.487562	1.574512	2.147238	1.754495	2.318514	3.419909	1.454677	1.342173
AC003084.2	0	0	0	0	0	0	0	0	0	0	0	0	0	0	0	0	0	0	0.089432	0	0	0	0	0	0	0	0	0	0	0	0	0.105593	0	0	0	0	0	0	0	0	0	0	0	0	0
AC003088.1	0.108068	0	0	0	0	0	0	0	0	0	0	0	0	0	0.201752	0	0.072005	0	0.078592	0.070094	0	0.13372	0	0.064566	0.077749	0	0	0	0	0.077397	0	0	0	0	0	0.062716	0	0.066486	0	0	0.0638	0	0	0	0.06366
AC003090.1	0	0.166772	0.068848	0.280035	0.148793	0.09284	0.035989	0.016685	0.050269	0.053766	0.053242	0.115862	0.059824	0.033383	0.035603	0.072911	0.057181	0.051709	0.104019	0.055662	0.034869	0.017698	0.035784	0.054262	0.226387	0.181079	0.033232	0.098182	0.086962	0.040975	0.223321	0.049126	0.036398	0.061389	0.062085	0.016601	0.044278	0.123194	0.157386	0.040004	0.3698	0.076082	0.015193	0.164374	0.067405
AC003092.1	0.143994	3.53562	0	0.091056	0.048382	1.775839	0.317021	0.083984	0.245182	0	0	0.166631	0	0.462105	0	0	0	0.100883	36.833059	0	0.051022	0.044543	0.090062	0	0.051798	0	0.08364	0	0	0	0	0	0	0.927033	0	0	0.351004	0	0	0.175603	0.212523	0	0	0.053448	0.049314
AC003092.2	0	0	0	0	0	0	0	0	0	0	0	0	0	0.069985	0	0	0	0	0.436132	0	0	0	0	0	0	0	0	0	0	0	0	0	0	0	0	0	0	0	0	0	0	0	0	0	0
AC003104.1	0.071516	0.295474	0.17212	0.116681	0.123994	0.139261	0.179944	0.104278	0.083782	0.313633	0.066553	0.02069	0.093474	0.125186	0.066756	0.227848	0.238252	0.215456	0.052009	0.162349	0.13076	0.221227	0	0.064091	0.360162	0.396111	0.06231	0.105195	0.072468	0.179265	0.09305	0.153519	0.295733	0.179052	0.372137	0.290523	0.156896	0.065997	0.109296	0.200019	0.253323	0.133143	0.094958	0.205468	0.084256
AC003664.1	0	0	0	0	0	0	0	0	0	0	0	0	0	0	0	0	0	0	0	0	0	0	0	0	0	0	0	0	0	0	0	0	0	0	0	0	0	0	0	0	0	0	0	0	0
AC003682.16	0	0	0	0.062971	0.133835	0	0	0.135065	0	0	0.071835	0	0.121072	0.067561	0	0.073779	0	0	0	0.1502	0.211706	0.071635	0.217259	0	0	0.183235	0.067256	0.170316	0	0.082925	0.075326	0	0	0.165653	0	0	0.112899	0	0	0.16192	0	0.06159	0.122994	0.073925	0.068208
AC003956.1	0	0	0.090411	0	0	0	0	0	0	0	0.093224	0	0.078561	0	0.093509	0	0	0	0	0	0	0	0	0	0	0	0	0	0.152265	0	0	0.129025	0	0	0	0	0	0	0	0	0	0	0	0.479681	0
AC003958.2	0	0	0	0	0	0.008926	0	0	0	0	0	0.015913	0	0	0	0	0	0	0	0	0.008381	0	0.008601	0	0	0	0	0	0	0	0	0	0	0	0	0.007981	0	0	0	0	0	0	0	0	0
AC003973.3	2.672792	11.747769	3.87789	0.268039	3.494751	0.14765	4.41188	4.433468	0.788354	0.178139	1.999265	1.568425	4.162429	0.088485	0.271315	0.144944	3.776445	0.685304	0.013786	0.79917	0.750949	3.799776	0.272691	0.113253	0.545512	0.359977	0.308299	9.824117	0.461004	1.303297	0.739919	1.497459	0.397966	0.352556	8.72249	8.987717	0.693115	4.256663	2.885417	1.033832	5.170227	2.782933	0.241629	1.210251	0.290329
AC003973.4	0	0	0	0	0	0	0	0	0	0	0	0	0	0	0	0	0	0	0.027907	0	0	0	0	0	0	0	0	0	0	0	0	0	0	0	0	0	0	0	0	0	0	0	0	0	0
AC003973.5	0	0	0	0	0	0	0	0	0	0	0	0	0	0	0	0	0	0	0	0	0	0	0	0	0	0	0	0	0	0	0	0	0	0	0	0	0	0	0	0	0	0	0	0	0
AC003984.1	1.532772	0	0.737799	1.083676	0.177169	0	0	0.715189	0	0.57617	2.567537	2.394546	0.961635	0.626051	0	0.586006	3.472342	0.184711	0.22294	0.099416	0.186835	0.568978	4.218194	0.732609	0	5.457677	5.698043	1.277612	0.232979	3.732353	0.997159	4.606453	0.487566	0	0.911531	2.401722	0.67254	3.583369	0.655902	0.214347	0	1.956755	3.093521	0.978604	2.799049
AC003985.1	0	0	0	0	0	0	0	0	0	0	0	0	0	0	0	0	0	0	0	0	0	0	0	0	0	0	0	0	0	0	0	0	0	0	0	0	0	0	0	0	0	0	0	0	0
AC003986.5	0	0	0	0	0	0	0	0	0	0	0.021748	0	0	0	0	0	0	0	0	0.022737	0	0	0	0	0	0	0	0	0	0	0	0	0	0	0	0.020344	0	0	0	0.049022	0	0	0	0	0
AC003986.6	0	0	0.018812	0.034006	0	0.020294	0.059	0	0	0	0	0.03618	0.016346	0	0	0	0	0.018838	0	0.020278	0.019055	0	0	0	0.022493	0	0	0	0	0	0	0.026846	0	0	0	0	0.015242	0.019235	0	0.043721	0	0	0	0	0
AC003986.7	0	0	0	0	0.044676	0	0	0	0	0	0	0	0	0	0	0	0	0	0	0	0	0	0	0	0	0	0	0	0	0	0	0	0	0	0	0	0.037687	0	0	0	0	0	0	0	0
AC003988.1	0	0	0	0	0	0	0	0	0	0	0	0	0	0	0	0	0	0	0	0	0	0	0	0	0	0	0	0	0	0	0	0	0	0	0	0	0	0	0	0	0	0	0	0	0
AC003991.3	1.878913	1.411333	2.394036	5.169333	1.563565	1.396875	1.082973	1.828972	0.936427	1.34826	1.302827	1.854545	3.062563	0.717543	0.994848	1.21456	0.860338	0.815066	1.699212	4.802998	3.570137	2.666793	5.737623	0.881657	2.698434	2.821821	1.785755	1.296357	3.863884	2.113738	1.294246	1.138833	2.460998	1.011627	1.965423	1.026264	2.855825	0.98353	1.486427	0.773866	2.087994	1.929672	1.11533	1.452496	1.521263
AC004009.1	0	0	0	0	0	0	0	0	0	0	0	0	0	0	0	0	0	0	0	0.053793	0	0	0	0	0	0	0	0	0	0	0	0	0	0	0	0	0	0	0	0	0	0	0	0	0
AC004009.2	0.07348	0	0	0	0	0	0	0	0	0	0	0	0	0	0	0	0	0.044275	0	0	0	0	0	0	0	0	0	0	0	0	0	0	0	0	0	0	0	0	0	0	0	0.039086	0	0	0
AC004009.3	0	0	0	0	0	0	0	0	0	0	0	0	0	0	0	0	0	0	0	0	0	0	0	0	0	0	0	0	0	0	0	0	0	0	0	0	0	0	0	0	0	0	0	0	0
AC004012.1	0	0	0	0	0.23158	0	0.126028	0	0.058678	0	0.124299	0.057962	0	0	0	0	0	0	0.072852	0.194923	0	0	0	0.05985	0.144142	0.079265	0.814625	0.098235	0	0.143489	0	0	0.127461	0	0	0.058136	0	0	0	0	0	0	0.053205	0	0
AC004014.3	0	0	0	0	0	0	0	0	0	0	0	0	0	0	0	0	0	0	0	0	0	0	0	0	0.071535	0	0	0	0	0	0	0	0	0	0	0	0	0	0	0	0	0	0	0	0
AC004019.13	0.20373	0	0.017512	0.031657	0.060978	0.151131	0.054923	0	0.068192	0	0.126395	0.01684	0.076081	0.016982	0	0.018545	0.019392	0.070146	0.021166	0.151018	0.053215	0	0.018203	0.069554	0.146573	0.092116	0.033811	0.057081	0.058984	0.041688	0	0.049981	0.055547	0.145735	0.259623	0.01689	0.042567	0.017906	0.088959	0	0.051547	0.108369	0	0.037164	0.085723
AC004051.2	0.164512	0	0.032995	0.029823	0	0	0	0.063967	0	0	0	0	0.02867	0	0	0	0.018269	0.016521	0	0.035568	0	0	0.017149	0.016381	0.019726	0.021695	0.031853	0.013444	0	0.078547	0.035675	0	0.05233	0.098067	0.061146	0	0	0	0	0	0	0	0.014563	0	0
AC004054.1	0	0	0	0	0	0	0	0	0	0	0	0	0	0	0	0	0	0	0	0	0	0	0	0	0	0	0	0	0	0	0	0	0	0	0	0	0	0	0	0	0	0	0	0	0
AC004063.1	0	0	0	0	0	0	0	0	0	0	0	0	0	0	0	0	0	0	0	0	0	0.060504	0	0	0	0	0	0	0	0	0	0	0	0	0	0	0	0	0	0	0	0	0	0	0
AC004066.3	0	0	0	0	0	0	0	0	0	0	0	0.054111	0	0	0.116396	0	0	0	0	0	0	0	0	0	0	0	0.054322	0	0	0	0	0	0	0	0	0	0	0	0.114341	0.065391	0	0.049746	0	0	0
AC004067.5	0.993455	0.841961	0.505788	0.249365	0.397491	0.347223	0.336495	0.445716	0.26858	0.287262	0.379289	0.442167	0.239722	0.267541	0.142668	0.681721	0.916523	0.322321	0.833636	0.693926	0.326028	0.236397	0.238985	0.684859	1.429475	1.027949	0.177555	0.599511	0.503345	0.76623	0.198862	0.524948	0.486173	0.98398	1.192966	0.354794	0.670619	0.611193	0.467163	0.694637	0.360925	0.284545	0.324703	0.780646	0.270102
AC004069.2	15.200411	13.777074	14.480986	13.512922	14.24724	10.119438	12.50365	15.571641	20.490003	15.871793	17.168184	12.290483	10.8508	21.14986	22.859764	7.885112	7.076575	9.217573	12.684226	10.617443	9.086015	9.163075	11.579254	8.906905	12.478113	11.64194	14.8286	9.363954	11.650914	11.863307	7.860299	9.11965	8.306558	8.852035	11.299497	7.860077	9.025731	10.490571	8.696546	9.742625	13.978436	8.500065	11.281818	10.886746	15.440245
AC004070.1	0	0	0	0	0	0	0	0	0	0	0	0	0	0	0	0	0	0	0	0	0	0	0	0	0	0	0	0	0	0	0	0	0	0	0	0	0	0	0	0	0	0	0	0	0
AC004076.5	0.450745	0.354723	0.242149	0.420235	0.223287	0.250778	0.222777	0.403733	0.141443	0.191623	0.039949	0.167659	0.18516	0.197254	0.210374	0.235925	0.396863	0.320091	0.316094	0.16706	0.15698	0.258948	0.221509	0.144268	0.474848	0.891638	0.112208	0.299936	0.244687	0.461168	0.303709	0.6082	0.491586	1.036392	0.37097	0.317638	0.337473	0.475384	0.275546	0.168839	0.218586	0.351079	0.393299	0.174723	0.16121
AC004112.4	0.095354	0	0	0	0	0	0	0	0	0	0	0	0	0	0	0	0	0	0	0	0	0	0	0	0	0	0	0	0	0	0	0	0	0	0.070883	0	0	0	0	0	0	0.050721	0	0	0
AC004125.3	0	0	0	0	0	0	0	0	0	0	0	0	0	0	0	0	0	0	0	0	0	0	0	0	0	0	0	0	0	0	0	0	0	0	0	0	0	0	0	0	0	0	0	0	0
AC004156.3	0.225644	0.295959	0.49458	0.026296	0.186297	0.041847	0.1318	0.018801	0.113291	0.302928	0.119992	0.242466	0.067412	0.235109	0.491464	0.1027	0.161084	0.077691	0.375082	0.114992	0.137523	0.059829	0.070565	0.096294	0	0.54838	0.074895	0.079026	0.285812	0.080802	0.146795	0.262948	0.379388	0.184469	0.311511	0.121596	0.094292	0.109073	0.325142	0.045078	0.076122	0.222903	0.171205	0.164644	0.379776
AC004158.3	0.0867	0.08957	0.022357	0.026944	0.193269	0.184907	0.070119	0.014448	0.021765	0.031039	0.030737	0.014333	0.058279	0.065042	0.015415	0.023676	0.021667	0.014926	0.135111	0	0.007549	0.038314	0.007747	0.081399	0.169306	0.137204	0.021583	0.04251	0.012551	0.026611	0.072519	0.04254	0.023639	0.01772	0.027621	0.028752	0.078498	0.053339	0.045429	0.022738	0.021936	0.026353	0	0.015815	0.072961
AC004160.4	0	0	0	0	0.054913	0	0	0	0	0	0.058948	0	0.049676	0	0	0	0	0	0	0	0	0.058784	0	0	0	0	0	0	0	0	0	0.163172	0	0	0	0	0	0	0	0	0	0	0	0.060663	0
AC004221.2	0	0	0	0	0	0	0	0	0	0	0	0	0.033137	0	0	0	0	0.03819	0.046094	0	0	0	0	0.037867	0	0.150453	0	0.062153	0	0	0	0	0	0	0	0	0	0	0	0	0.037418	0	0	0	0
AC004231.2	0.065637	0.120526	0	0	0	0	0.041288	0	0	0	0.081442	0	0	0	0	0	0	0	0.143201	0.042572	0	0.040608	0	0	0.094444	0	0	0.032182	0	0.141024	0	0	0	0.046952	0	0	0	0.040381	0	0	0	0	0	0	0
AC004237.1	5.790561	4.810171	4.438085	4.348883	4.900337	5.10096	5.507075	4.503109	4.562855	7.341963	3.592493	3.270671	3.207619	2.453607	3.217379	4.260754	4.455321	3.405974	6.968453	4.202901	3.235068	3.198671	4.354707	4.530423	9.671062	7.909099	4.204349	3.548976	6.356675	6.368794	3.632562	5.26808	4.078588	6.65708	9.838896	3.560513	3.528813	3.77452	4.171957	3.133026	6.267346	4.180169	3.917572	3.873052	4.101417
AC004257.1	0	0	0	0	0	0	0	0	0.11312	0	0	0	0	0	0	0	0	0	0	0	0	0	0.241574	0	0	0	0	0.094688	0	0.138309	0	0	0	0	0	0	0	0	0	0	0	0	0	0	0
AC004381.7	0.152404	0.139927	0.183399	0.082885	0	0.098924	0.095868	0	0	0.190962	0.189104	0	0.159359	0	0.094841	0	0.101546	0	0.110835	0.09885	0	0	0.095322	0.182109	0	0.120591	0.177049	0.298902	0	0.10915	0	0.261726	0.193915	0	0	0.088446	0.074301	0	0.093166	0.106563	0.359896	0.162134	0.080945	0.291908	0.089777
AC004448.2	0	0.094451	0	0.167841	0.237815	0.133547	0.129421	0	0	0.1289	0	0	0	0	0	0	0	0.12397	0	0	0	0	0	0	0	0.081399	0.119508	0	0	0.073676	0.133849	0.088333	0.130893	0.073588	0	0.059701	0.050153	0	0	0.07193	0	0	0.109275	0.065679	0
AC004448.5	0.110296	0	0	0.05016	0.053303	0.140198	0.235311	0	0.071053	0	0	0.041658	0	0.053816	0	0.058769	0	0.073089	0.067074	0.035769	0.033611	0	0	0	0.056266	0.087273	0	0	0	0	0.093677	0	0	0	0.047738	0	0	0	0.044013	0	0.065115	0	0.038239	0	0.032486
AC004449.6	0.617711	0	0	0.201565	0.071399	0.16038	0.077713	0	0	0.154799	0.076646	0.071482	0.06459	0	0.153761	0.078721	0.246946	0.074439	0.089845	0.08013	0.225885	0.2293	0.07727	0.295243	0	0.488768	0	0.060574	0.062594	0.176958	0.080371	0.212161	0.078596	0.265122	0.091837	0	0	0.304022	0.151046	0.172764	0.14587	0.065715	0.196847	0	0.291103
AC004471.9	0.183827	0.253167	0.221213	0.099974	0.05312	0.238641	0.173451	0.160825	0.053839	0.633424	0.057024	0.106363	0.144163	0.107262	0.514781	0.702805	0	0.221527	0.334218	0	0.112037	0.113731	0.114976	0.219657	0.132254	0.290909	0.266943	0	0.046569	0.263309	0.059795	0	0.292372	0.262996	0.068326	0.373387	0.313672	0	0.112376	0.321336	0.054263	0.244454	0.146451	0	0.379009
AC004471.10	0.035333	0	0.085037	0.13451	0.06126	0.114671	0.044451	0.041215	0.144875	0.177088	0.021921	0.22488	0.110836	0.020616	0.065963	0.112569	0.094168	0.191605	0	0	0.064603	0.065579	0.154693	0.02111	0.02542	0.195701	0.082093	0.08662	0.143214	0.151829	0.045972	0.091016	0.314696	0.050549	0.105061	0.143535	0.051677	0	0.021599	0.09882	0.062578	0.13156	0.056298	0.090233	0.020814
AC004485.3	0.203012	0	0	0	0	0	0	0	0	0.381562	0	0.176196	0.318416	0	0.189502	0	0.135266	0.366969	0	0.065837	0.12373	0	0.317438	0	0.073028	0	0	0.398158	0.051429	0.145395	0	0.087159	0.193731	0	0.075456	0.235632	0.049487	0	0	0.212923	0	0.539933	0.215647	0.712877	0.179384
AC004490.1	0.07815	0.125566	0.117555	0.074378	0.067749	0.063408	0.049159	0.068371	0.045777	0.024481	0.024242	0.045218	0.091931	0.0798	0.012158	0.012449	0.052071	0.094177	0.113668	0.038016	0.083353	0.060438	0.048879	0.011673	0.042169	0.077296	0.034045	0.057477	0.059393	0.069963	0	0.067104	0.01243	0.041928	0.014524	0.056692	0.028575	0.01202	0.035831	0.040983	0.069206	0.072747	0.03113	0.112264	0.046036
AC004510.3	0	0	0	0	0	0	0	0	0	0	0.087336	0	0	0	0	0	0	0	0.409505	0	0	0	0	0	0	0	0	0	0	0	0	0	0	0	0	0	0	0	0	0	0.071612	0	0	0	0
AC004535.2	0	0	0	0	0	0	0	0	0	0	0	0	0	0	0	0	0	0	0	0	0	0	0	0	0	0	0	0	0	0	0	0	0	0	0	0	0	0	0	0	0	0	0	0	0
AC004538.3	0.102972	0.131674	0.215727	0.58497	0.053488	0.061455	0.405959	0.292762	0.126009	0.058083	0.800778	0.705334	0.33741	0.167362	0.044624	0.365534	0.621117	0.25924	0.056463	0.09302	0.218517	0.399276	0.403648	0.042842	0.412717	0.397173	0.374865	0.217794	0.145325	0.051356	0.746399	0.061572	0.364955	0.205179	0.479745	0.624219	0.734145	0.52939	0.482192	0.150416	0.211668	0.953569	0.071207	0.457819	0.253447
AC004540.4	3.151842	3.054576	0.895532	2.237887	8.956011	1.648032	1.266676	4.391505	0.615403	1.426123	1.520881	10.992673	1.144335	4.495504	1.144144	3.012514	0.875022	3.165186	2.483171	4.542885	0.480237	6.174953	3.121282	1.098464	50.327671	2.14754	1.77991	0.98733	0.931533	4.828127	6.379205	0.977296	1.559572	3.256671	2.14773	3.759887	9.774519	7.379259	1.391549	2.815976	1.13712	2.933932	4.882509	5.701529	4.95113
AC004540.5	2.221402	2.026728	1.372464	2.057047	4.550215	1.597772	1.472875	3.501696	1.652875	3.385242	3.650285	4.342273	1.600837	2.942649	0.037362	2.218844	1.080078	2.315216	2.314096	2.219628	0.878189	1.225762	1.577142	1.219576	6.881929	1.7577	5.823847	0.941993	0.730052	1.074958	1.367036	1.031042	1.217104	2.490933	1.205016	2.926752	1.961093	3.250412	1.101057	2.098962	3.26088	4.183544	2.540235	2.108227	5.30503
AC004543.2	0	0	0	0	0	0	0.182382	0	0	0	0	0	0	0	0	0	0	0	0	0	0	0	0	0	0	0	0	0	0	0	0	0.124479	0	0	0.107766	0	0	0	0	0	0	0	0	0	0
AC004549.6	0.044953	0.082545	0.054095	0.048895	0.155879	0.087535	0.028277	0.026219	0.105325	0.056326	0.167333	0	0	0.052459	0.083922	0	0.059903	0.081258	0.032692	0.058313	0.027397	0.027811	0.056232	0.026857	0	0	0	0.066123	0.045552	0.032195	0.087733	0.038599	0	0.032156	0.133666	0	0	0	0.05496	0.062863	0	0.047823	0.023875	0.0287	0.026481
AC004593.3	0.067035	0	0.040334	0	0.193709	0	0	0.039098	0	0.083995	0	0	0	0	0	0	0	0	0	0.043479	0.040856	0	0	0.0801	0.096456	0.053042	0	0	0	0	0	0	0	0.095904	0.049832	0	0.032681	0	0	0	0.039575	0.035657	0	0.042799	0
AC004623.2	6.206458	5.427003	3.111953	3.265488	1.537257	2.685704	1.301363	4.912725	4.933853	2.051871	2.933728	2.821566	3.322113	2.070257	1.195467	4.048894	4.036865	1.869821	2.041871	1.72523	2.611823	1.554212	1.663655	1.500887	4.465211	9.471029	2.660874	2.680826	3.29431	4.339148	1.922698	5.709893	3.102373	3.805447	2.41669	1.821487	1.440862	1.727342	1.897042	1.963167	2.791683	4.244592	3.453338	3.833531	0.957543
AC004623.3	4.225177	4.29491	1.16519	1.819138	1.25001	1.273315	1.455457	1.349511	2.062436	2.064091	1.981594	1.062283	0.880971	1.129952	0.610379	1.538439	2.51358	1.469919	3.036155	1.631231	1.517477	1.602654	1.038187	0.811398	2.750283	3.860602	1.738404	1.689385	1.694745	2.665775	1.456171	2.63461	2.080006	2.248818	1.682604	1.766047	1.373256	1.593687	1.59894	1.230957	0.846315	2.956484	1.242254	1.702044	1.274105
AC004637.1	0	0	0	0	0	0	0	0	0	0	0.068854	0	0.058024	0	0	0	0	0	0	0	0	0.068663	0	0	0	0	0.064465	0.054416	0	0	0	0	0	0	0	0.128815	0	0	0.067845	0	0	0	0	0	0
AC004691.5	0.097795	0.179577	0	0.053186	0	0	0	0	0	0.122537	0	0.056584	0	0	0.060858	0	0	0.058925	0.071121	0	0.059603	0.060504	0	0.058428	0	0	0.056805	0	0.049549	0	0.063621	0	0	0.069956	0	0.113508	0	0	0	0	0.057735	0.104038	0	0.062437	0
AC004692.4	0	0.10275	0	0	0	0	0.067705	0	0	0	0	0	0	0	0	0	0	0	0	0	0	0	0	0	0	0	0	0	0	0	0	0	0	0	0	0	0	0	0	0	0	0	0	0	0
AC004702.2	0	0	0	0	0	0	0	0	0	0	0	0	0	0	0	0	0	0	0	0	0	0	0	0	0	0	0	0	0	0	0	0	0	0	0	0	0	0	0	0	0	0	0	0	0
AC004744.3	0	0	0	0	0	0	0	0	0	0	0	0	0	0	0	0	0	0	0	0	0	0	0	0	0	0	0	0	0	0	0	0	0	0	0	0	0	0	0	0	0	0	0	0	0
AC004775.5	0.071041	0.2609	0	0	0	0.276672	0	0.041434	0	0	0	0	0	0	0	0	0	0	0	0	0	0	0.044433	0	0	0.168635	0	0	0	0	0	0	0	0.050818	0	0	0	0.043706	0.043428	0	0.04194	0	0.037731	0	0
AC004791.2	0	0.392915	0.343322	0	0.082443	0	0	0.0832	0.083558	0	0	0	0.07458	0	0	0	0	0.171905	0.311224	0.092523	0	0.073546	0	0	0	0	0	0	0	0.102164	0.092802	0.367463	0	0	0	0.068988	0	0	0	0	0.084216	0	0	0	0.070026
AC004792.1	0	0	0	0	0	0	0	0	0	0	0	0	0	0	0	0	0	0	0	0	0	0	0	0	0	0	0	0	0	0	0	0	0	0	0	0	0	0	0	0	0	0	0	0	0
AC004837.4	0.189358	0.086928	0	0	0.054718	0.122911	0	0.055221	0.110918	0.118633	0.176218	0.109564	0.0495	0.055244	0.235675	0.060329	0.252337	0.057048	0.068855	0	0.230816	0.175729	0.177653	0.056566	0.068117	0.224747	0	0.046422	0.143911	0	0.184783	0	0.060234	0	0	0.219784	0.092317	0.232994	0.057879	0.066201	0	0.050362	0	0.120897	0.055773
AC004837.5	0	0.067188	0.132092	0.079597	0.253756	0.474998	0.230161	0.042681	0	0.229233	0.090801	0.042342	0.153037	0.256195	0.045539	0.279776	0.438828	0.352746	0.266094	0.094928	0.0892	0.135823	0	0.131163	0.473834	0.231613	0.212532	0.143522	0.074154	0.366868	0.428465	0.251343	0.232778	0.157042	0.326393	0.127406	0.10703	0.135063	0.178941	0.307006	0.086405	0.272478	0.2332	0.233607	0.258647
AC004854.4	0	0	0	0	0	0	0	0	0	0	0.176531	0	0	0	0	0	0	0.114705	0.138445	0.123474	0	0	0	0	0	0.150631	0	0	0.096453	0	0.123846	0	0	0	0.141514	0	0	0	0	0	0	0	0	0	0
AC004862.6	0	0	0	0	0	0	0	0	0	0	0	0	0	0	0	0	0	0	0	0	0	0	0	0	0	0	0	0	0	0	0	0	0	0	0	0	0	0	0	0	0	0	0	0	0
AC004869.2	0	0	0	0	0	0	0	0	0	0	0	0	0	0	0	0	0	0	0	0	0	0	0	0	0.07127	0	0	0	0	0	0	0	0	0	0	0	0	0	0	0	0	0	0	0	0
AC004869.3	0	0	0	0	0	0	0	0	0	0	0	0	0	0	0	0	0	0	0	0	0	0	0	0	0	0	0	0	0	0	0	0	0	0	0	0	0	0	0	0	0	0	0	0	0
AC004870.3	0	0	0	0	0	0	0	0	0	0	0	0	0	0	0	0	0	0	0	0	0	0	0	0	0	0	0	0	0	0	0	0	0	0	0	0	0	0	0	0	0	0	0	0	0.072944
AC004870.4	3.409659	0.347836	0.09118	0	0	1.426271	0.571947	0	1.952846	0	0.893156	0	0	0.35369	0.141455	0	0.201941	0.045655	0.220414	0	0.053535	0	0	0	0	0.779398	0	0.086137	0	0	0.049293	0	0	0.325206	0	0	0.11082	0.745845	0	0	0	0	0	0.33863	0
AC004878.2	0.138048	0.126747	0.041531	0.037539	0.119675	0.224015	0	0.040258	0.040431	0.043244	0.042823	0.039938	0	0	0.042954	0.043982	0.091981	0	0.301185	0	0	0.085408	0.086343	0.123716	0.099318	0.163848	0.120279	0.033843	0	0.247171	0.044904	0.059268	0.043912	0.148126	0.307862	0.080115	0.067302	0	0.084391	0.144788	0.04075	0.073431	0	0.132206	0.162642
AC004878.8	0	0	0	0	0.110414	0	0	0	0.111908	0.119693	0	0	0	0.111475	0.11889	0	0	0	0	0	0	0	0	0	0	0.302338	0	0	0	0	0	0	0	0.136664	0.28404	0	0	0	0	0	0	0	0	0	0
AC004893.11	0.881765	2.036149	1.296891	1.225509	1.585433	0.916041	1.294213	2.114293	1.779053	1.178881	1.792808	1.983088	2.100128	0.941098	1.087334	1.02772	1.38809	1.214779	1.353768	1.307649	1.313664	1.212292	1.960905	1.365129	1.973634	1.395406	1.873697	1.537209	1.886302	1.824357	1.657183	1.211798	1.068847	0.911092	1.602274	2.501753	1.862829	1.777824	1.643286	1.832584	1.22991	1.824005	0.98868	1.939106	1.623099
AC004895.4	0	0.09373	0	0	0.059	0	0	0	0	0	0	0.118136	0	0	0.063529	0.130099	0	0	0.148485	0	0	0	0.063851	0.059185	0.07127	0	0	0	0	0	0	0	0.064947	0	0.075888	0	0	0	0	0.071381	0	0.054302	0.054221	0.130356	0
AC004901.1	0	0	0	0	0	0	0	0	0	0	0.092188	0	0	0	0	0	0	0	0	0	0	0	0	0	0.084584	0	0	0	0	0	0	0.100951	0	0	0	0	0	0	0	0	0	0	0.062443	0	0
AC004906.3	0.662461	0.963027	0.265729	0.720558	5.04099	1.289993	1.423767	1.159137	0.161684	0.207516	0.513743	0.223593	0.230898	0.805292	0.103062	0.422118	0.478177	0.19958	2.208118	1.074188	0.504687	0.375698	0.034528	2.275795	1.826986	1.092036	0.160331	0.406016	0.335643	0.988429	0.287313	0.237012	0.42145	0.552861	0.164151	0.192226	0.13457	0.373596	0.944932	0.810602	0.358504	0.352378	0.469128	0.105738	0.1626
AC004920.3	0	0	0	0	0	0	0	0	0	0	0	0	0	0	0	0	0	0	0	0	0	0	0	0	0	0	0	0	0	0	0	0	0	0	0	0	0	0	0	0	0	0	0	0	0
AC004941.3	0	0	0.020632	0.009325	0.019818	0	0.010785	0	0	0	0	0	0.008964	0	0	0	0.011424	0	0	0.011121	0	0	0	0	0	0.013566	0.029877	0	0	0	0.011154	0	0	0	0	0.00995	0	0	0.020962	0	0.010122	0.00912	0	0	0
AC004947.2	0.038471	0.194268	0	0.052306	0.033351	0.060282	0.177103	0.022438	0	0.174552	0	0.133557	0.03017	0.05476	0	0.236709	0	0.197032	0	0.012476	0	0.071404	0.060155	0.055486	0.373649	0	0.054513	0	0.019492	0	0.305271	0.016517	0	0.068799	0.071495	0.033489	0.679157	0.23095	0	0.01345	0	0.0494	0.010216	0.237176	0.011331
AC004951.6	4.099468	6.817054	3.536029	5.035844	5.069818	3.70297	7.231222	3.511267	3.005808	8.279694	4.802092	5.424015	2.757787	3.680001	2.693817	4.128319	5.157285	4.646542	9.235818	6.210375	2.812993	4.87743	3.819155	13.479409	7.693048	12.203696	7.626496	4.779064	3.674762	4.55796	5.80014	11.200149	7.514052	4.757602	6.798074	9.699319	3.773577	5.784897	3.785371	4.00895	3.520273	11.00972	5.801072	6.406028	6.383435
AC004988.1	0.120822	0.97064	0.127219	0.049282	0.05237	1.019515	0.095001	0.052852	0	0.170313	0	0.087385	0.07896	0.088123	0.131578	0.038494	0.14088	0.1456	0.3295	0.019591	0.036818	0.112125	0.056676	0.054139	4.389692	0.286803	0.315809	0.02962	0.076519	0.302858	0.078602	0.129681	0.057649	0.259283	0.022454	0.070117	0.014726	0.204413	0	0.16896	0.124826	0.112468	0.080213	0.038569	0.10676
AC005008.2	0	0	0	0	0	0	0	0	0	0	0	0	0	0	0	0	0	0	0	0	0	0	0	0	0	0	0	0	0	0	0	0	0	0	0	0	0	0	0	0	0	0	0	0	0
AC005009.1	0	0	0	0.108151	0	0	0	0.115986	0	0	0	0.115062	0	0	0	0	0	0.239644	0	0	0	0	0	0	0.14307	0	0	0	0	0	0.129371	0	0.126513	0	0	0	0	0.122344	0	0	0	0	0	0	0.234289
AC005009.2	0	0	0.047333	0.042783	0.135004	0	0.049485	0.091765	0.04608	0.147855	0	0.273103	0.041129	0.229508	0	0.15038	0.051881	0.426602	0.05721	0	0	0	0	0	0.113194	0	0	0.076357	0.119573	0	0.307066	0	0.297223	0	0	0.136961	0.076705	0.048398	0.04809	0	0.045969	0	0	0.099427	0.231705
AC005013.5	0	0.250584	0.437911	0.148431	0	0	0	0.053061	0.319738	0.512968	0.225767	0.579029	0.380511	0.106167	0	0.115939	0.666783	0.219266	0	0.118015	0.388128	0.67542	0.113803	0.054354	0	0.431911	0.42275	0.356852	0.138282	0	0.651036	0	0.75241	0.260312	0.338142	0.422374	0.221765	0.335821	0.444917	0.254446	0.107418	0.338744	0.096638	0.116168	0.160775
AC005019.3	0	0	0	0	0	0	0	0	0	0	0	0	0	0	0	0	0	0	0	0	0	0	0	0	0	0	0	0	0	0	0	0	0	0	0	0	0	0	0	0	0	0	0	0	0
AC005037.3	3.000869	4.432273	2.669123	2.093243	1.734309	3.556921	1.600404	2.625375	1.49029	2.452237	1.335606	2.26476	4.12692	1.332266	2.841757	1.704302	2.781859	2.161912	1.75538	2.32719	1.789176	1.049372	1.55049	2.299566	6.429956	4.748918	1.553607	3.55046	2.941687	3.083609	1.697602	3.865087	2.241138	3.59326	4.946445	2.801575	1.685633	1.163905	1.714829	2.052631	1.848639	4.164071	2.910452	2.41572	2.344176
AC005042.4	1.815546	1.488314	0.546195	0.952119	0.637056	0.757578	2.5696	0.45382	0.265867	1.178064	0.603414	0.375172	1.322103	0.378341	0.645608	0.661063	1.468906	0.54697	1.320345	1.093459	0.395185	1.16336	0.446106	0.77479	4.385056	2.052234	0.489622	1.049145	1.281241	1.811089	0.928022	1.447583	1.072526	3.014888	3.66325	0.639704	1.138019	1.11696	0.554933	1.042764	0.880438	3.000655	1.1709	1.117744	1.451456
AC005042.5	0	0	0	0	0	0	0	0	0	0	0	0	0	0	0	0	0	0	0	0	0	0	0	0	0	0	0	0	0	0	0	0	0	0	0	0	0	0	0	0	0	0	0	0	0
AC005062.2	28.011033	17.837559	57.207071	83.948581	67.599795	48.196656	58.007768	47.498679	106.513216	65.818967	81.648575	62.480898	48.908437	103.383686	67.282179	43.455456	34.578611	54.241415	36.919156	48.333136	46.268344	41.986929	56.886835	48.655632	24.412676	48.118368	75.825304	47.726964	58.386463	50.271937	48.045935	31.364642	43.048055	26.034126	33.236867	41.662922	43.887704	51.657897	45.757552	50.89482	60.805039	45.300672	56.469726	47.534227	69.7651
AC005076.5	0.474797	0.447075	0.460405	0.718801	0.402028	0.513644	0.52509	0.243434	0.203734	0.435811	0.604199	0.643989	0.436425	0.405892	0.995644	0.100846	0.231746	0.502972	0.252945	0.135356	0.423963	0.344297	0.348067	0.290924	0.455454	0.770588	0.444465	0.477504	0.352447	0.498199	0.543056	0.597307	0.503433	0.84593	1.189346	1.049618	0.37305	0.389472	0.170098	0.778226	0.840912	0.814042	0.406407	0.310888	0.778577
AC005082.12	0.052625	0.289903	0.300808	0.243272	0.136864	0.614857	4.28688	0.076734	0.061651	0.016485	0.016325	3.486446	0.137568	0.337771	0	0.067065	0.26298	0.079272	0.172222	0.102399	0.192441	3.353512	0.197489	0.801753	0.113583	2.519235	0.061136	0.116113	0.053326	0.131914	1.694679	0.112968	0.334797	0.31998	2.308083	0.01527	0.102625	0.145693	0.144768	0.110389	0.217478	0.097974	0	3.35989	0.062001
AC005083.1	5.71082	5.228067	6.900551	1.482977	1.390522	2.134356	5.593097	5.893874	6.435979	4.924081	5.124951	23.673883	9.032765	2.948164	14.772997	7.369954	11.848746	3.920126	1.108182	2.288811	4.545812	15.679465	13.699674	10.322239	0.468071	7.678569	14.581081	18.679035	3.699218	17.136633	6.536914	13.359799	6.275783	23.476636	16.872035	12.194382	9.735867	7.647849	5.049841	5.45889	4.523752	4.564662	3.724217	10.19983	14.6457
AC005104.3	0.605133	1.111185	0.873841	0.394921	1.119129	1.178359	0.761302	1.058827	0.921597	0.985703	0.600684	0.770292	0.2531	0.211854	0.903778	0.539824	0.967672	0.583387	1.936349	0.706485	0.737619	0.673892	0.68127	0.723079	2.699235	1.436447	0.632691	0.830771	0.367917	1.993585	1.102289	0.935286	0.692961	1.471765	0.809706	0.491655	0.826051	0.595664	1.109776	0.50774	0.5716	0.901273	0.514236	1.004508	0.92682
AC005150.1	0.085181	0	0	0	0	0	0	0.049682	0	0	0	0	0	0	0	0	0	0	0	0	0	0	0	0	0	0	0	0.041765	0	0	0	0	0.054191	0	0	0	0	0.052405	0	0.05956	0	0	0	0.054384	0
AC005152.3	0	0	0	0	0	0	0	0	0	0	0	0	0	0	0	0	0.110349	0	0	0	0	0	0.103585	0	0	0	0	0	0	0	0	0	0	0.11847	0	0	0	0	0.101243	0	0	0	0	0	0.09756
AC005154.6	8.521129	9.055602	6.899192	9.195458	9.856038	14.033999	6.57098	10.116658	4.714009	20.059637	6.33547	8.630498	12.370753	12.899146	5.050187	3.490479	9.80899	3.864345	14.275039	12.132671	6.51463	7.063997	7.749116	4.727343	12.059604	20.106437	14.22376	14.912915	7.975869	11.448215	9.545734	7.634627	9.891252	21.200897	25.065652	9.812423	4.187245	8.877742	10.870764	6.194512	13.65351	19.84836	11.354299	6.048946	16.05646
AC005160.3	0	0	0	0	0	0	0	0	0	0	0	0	0	0	0	0	0	0	0	0	0	0	0	0	0	0	0	0	0	0	0	0	0	0	0	0	0	0	0	0	0	0	0	0	0
AC005162.4	0	0	0	0	0	0	0	0	0	0	0	0	0	0	0	0	0	0	0	0	0	0	0	0	0	0	0	0	0	0	0	0	0	0	0	0	0	0	0	0	0	0	0	0	0
AC005162.5	0.09255	0	0.055686	0.201332	0.053488	0	0	0	0	0.115965	0	0.05355	0.14516	0	0	0.117945	0.308327	0	0	0.060028	0.056406	0.114518	0.231543	0.055294	0.066585	0	0.053758	0.136135	0.046891	0.066283	0	0	0	0	0.137597	0.214841	0	0.170815	0.113154	0.194136	0.109277	0.098458	0	0	0
AC005197.2	0	0	0	0.042595	0	0	0	0	0	0	0	0	0	0	0	0.049906	0	0	0	0	0	0.048456	0	0	0.056348	0.061973	0	0	0.039683	0.056093	0.050953	0	0	0	0	0	0	0	0	0.054764	0	0	0	0	0
AC005220.3	0.121027	0.166678	0.07282	0	0.034973	0.039279	0	0.105883	0.035446	0.113735	0	0.560212	0.158188	0.070618	0.075315	0	0.04032	0	0.088016	0.117748	0.036881	0.037438	0	0	0.21768	0.239408	0.070299	0.089011	0	0.086678	0.039367	0.05196	0.115494	0	0.179935	0.035118	0.206513	0.037229	0	0.084623	0.07145	0.064377	0.03214	0.15454	0
AC005224.2	0.313236	0.127819	0.272234	0.170353	0.341946	0.090364	0.328395	0.121796	0.101933	0.109024	0.08637	0.18124	0.200158	0.223386	0.43317	0.044354	0.231897	0.671066	0.177177	0.22574	0.212119	0.322989	0.348294	0.16635	0.250396	0.137695	0.222377	0.170648	0.176338	0.373892	0.203779	0.268963	0.199277	0.199172	0.103489	0.302971	0.152711	0.171297	0.212761	0.219019	0.184924	0.129591	0.07394	0.444415	0.246026
AC005235.1	0	0	0	0	0	0	0	0	0	0	0	0	0	0	0	0	0	0	0	0	0	0	0	0	0	0	0	0	0	0	0	0	0	0	0	0	0	0	0	0	0	0	0	0	0
AC005237.4	0.191391	0.087861	0.115157	0.468395	0.331835	0	0.180588	0.279071	0.224217	0.239813	0.05937	0.221479	0.100063	0.055837	0	0	0.127523	0.288302	0.069594	0.124137	0.058323	0.059205	0.059853	0.114347	0.068848	0.757197	0.11117	0.140762	0.09697	0	0.186767	0.08217	0.182641	0.068454	0	0.055536	0	0.353242	0.117	0.133823	0	0.458122	0.254128	0.061097	0.056372
AC005253.2	3.555557	3.951731	2.718399	3.707443	3.290903	6.160132	3.262373	2.775422	2.881314	4.053155	2.75321	2.103665	2.65559	4.102471	2.927981	2.23152	3.918723	3.157172	6.493557	3.832024	2.525451	3.473299	3.076593	4.136761	5.096829	5.669026	3.416228	3.56531	3.291391	4.95886	3.547912	4.063032	3.384501	4.149773	3.855329	3.273555	2.398125	3.782807	3.905864	3.682404	3.535294	2.275221	2.68355	2.270058	2.992132
AC005253.4	9.039454	14.893479	7.897609	9.630165	7.442728	10.931101	6.465071	14.300052	8.486371	8.14574	9.910244	7.379693	6.215012	11.993922	11.789908	5.681006	5.610404	5.968916	14.588631	6.023661	6.037548	4.596608	9.138977	8.137981	11.046869	12.443447	9.99775	7.528587	8.78344	9.489192	4.350105	7.54916	6.617351	8.326372	8.284487	7.904843	6.338794	7.389608	5.22314	4.588856	14.401481	5.730417	8.681308	5.455038	8.096802
AC005256.1	0.128901	0.118348	0	0	0	0.127656	0	0	0	0	0	0	0	0	0	0	0	0	0	0	0	0	0	0	0	0	0	0	0	0	0	0	0	0	0	0	0	0	0	0	0	0	0	0	0
AC005262.2	1.360011	2.497341	2.38671	3.205109	1.571997	2.133363	1.56841	7.006805	2.788221	2.201125	2.320333	3.934541	3.614451	2.777437	2.750587	2.45535	1.661306	2.799826	2.555071	2.499309	4.55886	2.033415	3.756931	2.234497	1.386143	2.331589	2.172417	3.111871	3.502742	1.298695	3.833991	2.043626	1.658343	1.621436	1.179486	3.420154	3.922992	3.277097	2.424892	2.377341	1.806535	3.79795	2.166983	4.486236	1.602299
AC005262.3	0.828443	0.760621	0.427254	0.32182	0.478787	0.307277	0.148892	0.690268	0.277295	0.519021	0.293697	0.342386	0.804377	0.345278	0.51554	0.45247	0.394276	0.35655	0.430343	0.230285	0.28852	0.292881	0.37011	0.282832	0.340583	0.374578	0.481206	0.522251	0.959405	0.59332	0.538951	0.406486	0.376461	0.253977	0.263931	0.343412	0.519284	0.436864	0.361741	0.331004	0.279477	0.188857	0.628574	0.755604	0.418299
AC005276.1	1.46996	1.056223	0.153818	0.590888	0.480176	0.995622	0.16081	0.335485	0.711292	0.240243	0.277556	0.184897	0.267312	0.261041	0.19886	0.692309	0.383253	0.115527	0.976061	0.207266	0.116856	0.197704	0.319789	0.687313	0.735692	1.618249	0.408356	0.376038	0.356195	0.228862	0.20789	0.439024	0.243958	1.371537	0.760154	0.333812	0.373901	0.393195	0.312558	0.089375	0.943277	0.101987	0.203667	0.326435	0.26354
AC005281.2	0.234879	0.053913	0.105993	0	0	0.076229	1.514413	0.068496	0.034395	0	0.546451	1.460948	0.306998	2.878046	0	0.037416	0.078249	0.778383	1.836257	0.152344	0	0	0.367266	0.280659	0	0.3717	0.034108	0	0.029751	0	1.451627	0.100841	0.112071	0.042004	0.04365	0.204464	1.832157	0	0.071792	0.533749	0.138665	0.031234	0.062374	2.549312	0
AC005301.8	0	0	0	0	0	0	0	0	0	0	0	0	0	0	0	0	0	0	0	0	0	0	0	0	0	0	0	0	0	0	0	0	0	0	0	0	0	0	0	0	0.050896	0.022929	0	0.027521	0
AC005301.9	13.034011	0.685607	0.694378	1.605996	0.515771	0.68299	0.747293	0.306184	0.437408	0.404038	0.526456	1.610432	0.638853	0.138637	0.457358	0.47582	0.52467	0.442836	0.617116	1.408986	0.455115	2.960962	0.275986	0.304189	0.659339	0.644578	0.453464	0.416063	0.361146	0.864735	1.810704	1.081835	0.280722	0.485608	0.176624	0.847026	0.215124	1.044112	0.850734	0.293649	2.789286	0.559701	0.216332	2.470478	0.339912
AC005304.1	0	0	0	0	0	0	0	0	0	0	0	0	0	0	0	0	0	0	0	0	0	0	0	0	0	0	0	0	0	0	0	0	0	0	0	0	0	0	0	0	0	0.070258	0	0	0
AC005306.3	5.257933	9.445072	3.713825	4.910918	3.831464	5.267703	3.163631	7.266693	4.351985	5.442428	5.0349	5.026348	5.079577	4.86871	5.3348	2.840503	4.721879	3.236989	3.906927	3.781006	3.692193	4.31374	2.64518	4.370608	3.947268	8.682527	4.913117	5.492319	6.080843	4.50242	3.494956	5.00551	4.217652	4.578823	6.457651	3.847392	3.956522	4.00832	4.122612	4.155945	5.533408	4.134412	4.006757	4.889465	4.578649
AC005307.1	0	0	0.020501	0	0	0	0.021433	0	0.019958	0	0	0	0	0	0	0.108554	0	0.02053	0.520359	0	0	0	0.021311	0.040713	0.024513	0.02696	0	0	0	0.097609	0.022166	0.029257	0	0	0.075985	0.039547	0	0	0	0	0	0	0	0	0
AC005307.4	0.186389	0	0.041855	0	0	0.181476	0	0.054833	0.055069	0.335699	0	0	0.036369	0	0	0.310276	0	0	0.101178	0	0	0.058164	0.058801	0.056169	0	0	0	0.043787	0.035245	0.09964	0.061161	0	0	0.066665	0.066387	0.12111	0	0.054942	0.170098	0	0	0.050008	0	0.060023	0
AC005324.6	0.110524	0	0	0	0	0	0.062199	0	0	0	0	0	0	0	0	0	0	0	0	0	0	0.068379	0.069128	0	0	0	0	0	0	0.079156	0	0	0.070314	0	0	0	0	0	0	0	0	0	0.058702	0	0
AC005324.7	0	0	0	0	0	0	0	0	0	0	0	0	0	0	0	0	0	0	0	0	0	0	0	0	0	0	0	0	0	0	0	0	0	0	0	0	0	0	0	0	0	0	0	0	0
AC005329.7	2.831229	5.831558	2.577803	2.343706	2.585306	2.771174	1.272105	3.285142	1.623311	7.207694	1.627422	1.401994	1.715176	2.491104	4.922059	2.271766	3.183487	2.414603	2.507686	2.248271	3.222844	1.556761	2.156697	1.948785	2.561231	5.191645	1.487913	2.376112	2.3073	2.818009	1.706521	3.833103	2.964468	2.507481	2.019616	3.136898	2.081403	1.556184	2.449756	3.446024	1.43801	3.338792	2.124303	3.22309	2.250848
AC005330.2	0	0.119017	0	0	0	0	0	0	0.02531	0.027071	0	0.025001	0.022591	0.025213	0	0	0	0	0.031424	0	0.026335	0	0	0	0.062174	0.06838	0.025099	0.021186	0.021893	0	0	0.037103	0	0	0.032121	0	0	0.053167	0	0.060426	0	0	0	0	0.025454
AC005339.2	9.825384	12.654469	10.674089	4.972447	6.467111	5.137486	4.463713	9.232686	6.87436	4.958689	3.809823	4.263757	4.637477	5.971894	2.207954	5.043342	7.546768	7.235789	5.160604	2.83235	6.986306	5.318932	2.901965	3.995009	7.461545	6.586649	7.054645	8.965908	4.010165	6.939074	6.569546	5.741615	5.816709	9.468853	8.622629	9.424216	7.118669	8.731336	6.590333	5.725026	2.175216	7.041033	5.725797	5.314668	4.662472
AC005355.1	0	0	0	0	0	0	0	0.043698	0	0	0	0	0	0	0	0	0	0	0	0	0	0	0	0	0	0	0	0.036735	0.03796	0	0	0	0	0	0	0	0	0.046093	0	0.052386	0	0	0	0	0
AC005355.3	0	0	0.066501	0	0.063876	0.07174	0	0.064463	0	0.069244	0.06857	0.06395	0	0	0	0	0.147283	0.266381	0	0.143373	0.067361	0.068379	0	0	0	0.087453	0	0	0.055998	0.237468	0.143805	0.094903	0	0.079062	0.08216	0	0	0.135993	0.067565	0	0.1305	0.05879	0.058702	0.141129	0.065107
AC005363.11	0.221049	0.405904	0.133002	0	0.255504	0	0	0	0.129481	0.692436	0	0.1279	0.115568	0	0.137558	0	0	0.133191	0.160756	0.430119	0	0	0.138256	0.264133	0	0.174906	0	0.108383	0.111997	0	0	0	0	0	0.328641	0.128283	0	0	0	0.30912	0.913497	0	0.234806	0.141129	0.130214
AC005387.2	0	0.334871	0.073151	0	0.070264	0.394572	0.076476	0	0.071214	0	0.150854	0	0	0.141878	0	0	0.243018	0.219765	0.088416	0.236566	0.074097	0	0	0.072637	0.262404	0.096198	0.070619	0	0.061598	0	0.079093	0.208786	0.464074	0.173936	0.361505	0.211667	0.177816	0.074796	0	0.085008	0.215324	0.194008	0.129143	0	0.35809
AC005387.3	0	0.279059	0.091439	0	0.087829	0.295929	0.095595	0.088637	0	0.09521	0.094284	0	0	0.177347	0.094571	0	0	0.091569	0.11052	0.197138	0.185243	0	0	0.090796	0.437339	0.240496	0	0.149026	0.076998	0.217679	0	0.391474	0.096682	0	0	0.176389	0.296359	0	0	0	0.179437	0.161673	0.080715	0.097026	0.179045
AC005391.2	0	0.149739	0	0	0	0	0	0	0	0	0	0	0	0	0	0	0	0	0	0	0	0	0	0	0.117335	0	0	0	0	0	0.1061	0	0	0	0	0	0	0	0	0	0	0.086751	0	0	0
AC005392.13	0	0	0	0	0	0.277779	0	0	0	0	0	0	0	0	0	0	0	0	0	0	0	0	0	0	0	0	0	0	0	0	0	0	0	0	0	0	0	0	0	0	0	0	0	0.068307	0
AC005394.1	0	0	0	0	0	0	0	0	0	0	0	0	0	0	0	0	0	0	0	0	0	0	0	0	0	0	0	0	0	0	0	0	0	0	0	0	0	0	0	0	0	0	0	0	0
AC005481.5	0.061914	0.042634	0	0	0.205748	0.010047	0.009737	0.018056	0.009067	0.009697	0.105632	0.125383	0.03237	0	0.009632	0.039451	0.010313	0.074611	0.056283	0.040158	0.018867	0.047881	0.009681	0	0.100224	0.036742	0.026972	0.075893	0.007842	0.066513	0.040279	0	0.059083	0.011072	0.011506	0.305414	0.060369	0.009523	0.056773	0.021646	0.009138	0	0.016442	0.039529	0.009118
AC005487.2	0	0.073856	0	0	0	0	0	0	0.047119	0	0	0.139632	0.042056	0.046937	0	0	0.107196	0.048469	0	0	0	0	0	0.192241	0	0.06365	0	0.039442	0	0	0	0.069072	0	0	0	0.046683	0	0	0.09835	0	0	0	0.085448	0.051358	0
AC005498.3	0	0.150658	0.098732	0.089241	0	0.168147	0.103219	0.075545	0	0	0.042331	0.039479	0.17158	0.151153	0.403505	0	0.46289	0	0	0	0.100008	0	0.081012	0.083013	0	0.129838	0.242121	0	0.065625	0.09951	0.084264	0.058588	0	0	0	0.150336	0.158058	0.302857	0.041711	0	0.096874	0.087284	0	0.082696	0.0763
AC005498.4	0	0.105622	0.138436	0	0.066486	0	0	0	0	0.144146	0	0.133126	0	0	0.143179	0	0	0	0	0.074616	0.070113	0	0	0.068731	0	0	0	0.169217	0.058286	0	0.074841	0	0.219562	0	0.085517	0.066762	0.11217	0.212325	0.070326	0	0.203748	0.061192	0	0.146896	0.135535
AC005514.2	0	0	0	0	0	0	0	0	0	0	0	0	0	0	0	0	0	0	0	0	0	0	0	0	0	0	0	0	0	0	0	0	0	0	0	0	0	0	0	0	0	0	0	0	0
AC005518.2	0	0	0	0	0	0	0	0	0	0	0	0	0	0	0	0	0	0	0	0	0	0	0	0	0	0	0	0	0	0	0	0	0	0	0	0	0	0	0	0	0	0	0	0	0
AC005519.4	4.226281	2.012001	2.307444	2.10692	1.311723	2.209833	1.329243	0.867304	1.352395	2.794868	1.845115	1.426451	2.373253	0.821998	2.313438	1.545965	3.884962	1.839142	2.049025	3.198048	2.098788	2.905245	1.786708	1.823618	2.47751	3.684675	2.545779	2.590245	2.280078	2.858649	1.552927	2.41929	2.912769	2.323386	2.123544	2.543512	2.155813	2.431567	3.181628	1.805875	1.08581	3.267999	2.182306	2.623332	2.4896
AC005522.7	0	0.325261	0	0.064222	0.068247	0.07665	0.074282	0	0.069171	0	0	0.068326	0	0	0	0.075245	0.236043	0	0.085879	0	0.071971	0.073059	0.147717	0	0.084958	0.560627	0.137184	0	0.179491	0.084573	0	0.202794	0.075126	0.168944	0.175565	0	0.115142	0	0	0.330274	0.13943	0.314067	0.062719	0.075394	0.139125
AC005523.2	6.836646	6.442132	9.27346	10.779237	5.120887	8.06749	8.299211	14.795569	8.975238	8.021545	7.171465	9.533616	13.176418	8.153197	5.999138	5.999448	8.191397	8.943337	3.837966	8.197581	9.219783	6.567172	10.549381	9.351546	5.511849	7.331357	9.056903	11.3133	9.320518	8.203472	7.500517	8.998629	9.39507	6.188177	4.825807	10.084234	7.243524	7.342123	8.551122	7.369581	8.284679	9.179123	11.14803	9.016925	6.173431
AC005523.3	0	0.352496	0.154002	0.069599	0	0.083068	0	0.149283	0.074962	0.080177	0	0	0.066908	0.224017	0.398196	0	0	0.154221	0	0.083005	0.077997	0.079176	0.080043	0.07646	0.092071	0.303785	0	0.125496	0.06484	0.091654	0	0	0.162833	0	0.095133	0	0.062391	0.157466	0	0.089482	0	0.136146	0.13594	0	0
AC005532.5	0.170907	0.156915	0.051416	0.139421	0	0.221868	0.16126	0.099681	0.200219	0.16061	0	0	0.118758	0.398889	0.21271	0.054451	0.075674	0	0	0.166276	0.052081	0.370078	0	0	0.307395	0.270462	0.395823	0.041899	0.216479	0.113516	0	0.366876	0.072255	0.305638	0	0.049592	0.124982	0.157718	0	0.055413	0.050449	0.090909	0.180965	0.109116	0.066904
AC005534.8	0.288376	0.463343	0.043378	0.156833	0.208328	0.233978	0.0907	0.168195	0.04223	0.090334	0.17891	0.125142	0.150768	0	0.089728	0	0	0	0.26215	0.140281	0	0.089206	0.180366	0.086146	0.051868	0.513404	0.125629	0.106046	0.146109	0.103266	0.046901	0.247617	0.045865	0.257856	0.267962	0.167356	0	0.133061	0.088144	0.050409	0.042562	0.076697	0.191453	0.184115	0
AC005537.2	1.052768	0.056195	0	0.035784	0	0	0.413893	0.038377	0.077083	0.392434	0	0	0.016	0	0	0.041926	0.043841	0.515397	0.191405	0	0.018651	0.122124	0	0	0.047338	0.096859	0.038219	0	0	0.989596	0.083857	0	0.08372	0.021891	2.343164	0.07637	0.032078	0.08096	0.080446	0.084432	0.893433	0	0.016254	0.084018	0.152723
AC005538.3	4.075168	1.844424	1.864882	3.02787	3.764979	0.447069	2.112122	3.464819	0.184913	0.39555	3.881405	2.108835	2.340632	4.052344	4.607619	2.267526	2.332829	3.821515	0.083483	1.098219	0.944501	0.142041	3.105271	2.811938	3.324155	3.542415	1.083524	3.602215	1.250469	1.007116	0.970839	1.897444	1.113711	1.005916	1.85601	1.815369	1.846839	1.553711	1.2456	1.765831	2.236416	0.427428	2.545456	1.062709	0.524071
AC005538.5	0	0	0	0	0	0	0	0	0	0	0	0	0	0	0	0	0	0	0	0	0	0	0	0	0	0	0	0	0	0	0	0	0	0	0	0	0	0	0	0	0	0	0	0	0
AC005540.3	4.656692	3.634143	5.323553	8.547314	5.48346	9.559029	11.350766	14.83618	8.114866	9.627497	5.886409	14.617026	15.24673	5.672021	10.070059	14.131425	7.601679	10.627139	55.200797	12.194669	7.698367	16.385733	14.417136	10.259218	6.407331	5.066382	8.080786	9.389791	9.525929	4.627396	11.246844	7.997026	8.517281	5.537935	3.375095	11.35032	9.705361	5.228423	10.959772	10.94836	32.336929	10.713005	11.098746	28.838895	9.532428
AC005546.2	0	0	0	0.148811	0	0.177608	0	0	0	0.085713	0	0	0	0	0.170277	0	0	0.16487	0.099496	0	0	0	0.08557	0.163479	0	0.108254	0	0	0	0	0	0	0	0.097867	0.101702	0	0	0	0	0	0.08077	0	0	0	0
AC005550.3	0.314417	0	0	0.038863	0.049558	0.009277	1.600218	0.28341	0	0.017908	0.0266	0	0.007472	0.008339	0	0.036426	0.03809	0.103336	0	0.064888	0	0.008842	0	0	0	0.022617	0	0	0	0.071649	0	0.024543	0.018184	0.112457	0.010624	0.04147	0.006968	0.008793	0.017473	0.019986	0.025312	0.228062	0.007591	0.009125	0.008419
AC005550.5	0.171454	0	0	0	0	0	0	0.1	0	0	0	0	0	0	0	0	0	0.206616	0	0	0	0	0	0	0	0	0	0	0	0	0	0	0	0	0	0	0	0	0	0	0	0	0	0	0
AC005562.1	5.97406	6.261394	6.351948	7.224916	8.7025	8.658448	5.370883	5.18676	5.912131	9.878141	6.041837	7.481446	8.029441	5.332171	10.168385	6.744203	7.724677	6.623945	4.22557	7.714218	6.417473	8.320306	7.438891	5.003438	4.651275	6.237937	6.385555	7.102193	7.104047	5.235841	6.317745	6.043189	7.097973	5.210092	4.319255	9.071129	6.583074	6.276643	7.987746	6.294318	4.944079	7.168034	8.272818	4.981049	6.877656
AC005578.3	0	0.144454	0.063111	0	0.090929	0.068083	0	0.091765	0	0.032857	0.032537	0	0.027419	0.030601	0.032636	0	0.069887	0	0.07628	0.102048	0.031963	0	0.032802	0.031333	0.037731	0.248984	0.030463	0	0	0.03756	0	0.045032	0.033365	0	0.038986	0	0	0.032265	0.03206	0	0.061923	0.027897	0.167127	0	0.030894
AC005592.2	0	0.455606	0.238861	0.10795	0	0	0.185909	0.110248	0.174402	0.124356	0.091679	0.229697	0.053681	0.057909	0.127789	0.063239	0.066127	0.089039	0	0.128743	0.180126	0.184205	0.124148	0.059295	0.214207	0	0.115296	0.340632	0.201137	0.142158	0.258262	0.085219	0.126279	0.067608	0	0.115193	0.145156	0.116291	0.06067	0.069394	0.175775	0.105583	0.210846	0.190092	0.233854
AC005592.3	0.032618	0.059896	0.078504	0.070957	0.018851	0	0.041036	0.038049	0	0.040871	0.020236	0.113238	0.10232	0.019032	0.101491	0	0.086933	0.019654	0.023721	0.105781	0.258437	0.080721	0.102006	0	0.093868	0	0.037893	0.079965	0.132211	0	0.08488	0.112032	0.041503	0	0	0.037859	0.047707	0.080269	0.07976	0.068421	0	0.034701	0.017324	0.104126	0.057644
AC005593.2	0	0.095368	0.062498	0.05649	0.060031	0.067422	0.130678	0	0.060843	0.130151	0	0.120201	0	0	0.064639	0	0.069209	0	0.07554	0.067371	0	0.19279	0.064967	0	0	0.082189	0.120669	0.050929	0	0.148783	0	0	0.132163	0.074303	0.154429	0.060281	0.05064	0	0.126996	0.217884	0.061322	0.055251	0	0.066317	0
AC005597.1	0	0	0	0	0	0	0	0	0	0	0	0	0	0	0	0	0	0	0	0	0	0	0	0	0	0	0	0	0	0	0	0	0	0	0	0	0	0	0	0	0	0	0	0	0
AC005606.14	3.926147	2.523307	3.011946	3.743175	3.176685	2.675849	2.963628	2.642355	4.254565	4.366632	3.105647	3.226238	3.438213	5.555359	4.716867	2.564271	3.466158	4.790466	4.711191	2.737505	2.811614	3.036292	3.487473	2.169766	2.259721	4.067283	3.933904	2.935681	4.227102	3.374224	3.320447	3.876907	3.059766	2.94893	2.655353	3.132929	3.349675	3.200463	2.460105	4.751585	6.258236	3.184814	4.326897	3.947994	3.130659
AC005606.15	5.200782	9.550017	3.448552	2.308931	2.330964	6.131521	2.937657	2.909534	2.175993	2.327354	2.963196	2.824959	4.161839	3.096538	4.953743	1.758407	1.838704	2.430202	3.396295	1.85873	2.328769	1.510314	2.655393	1.965798	4.047125	7.390484	3.144205	2.862251	2.581256	3.496685	1.657183	2.278419	1.6881	3.188824	2.761496	2.217463	2.121556	2.611938	2.400698	3.042745	6.391375	1.863091	3.495072	2.507284	2.125801
AC005609.16	0.729934	0.233212	0.37645	0.510395	0.36159	0.032975	1.049498	0.608189	0.671885	0.604714	0.126069	0.422343	0.163553	0.059284	0.519129	0.03237	0.138957	0.251323	0.591119	0.202902	0.127106	0	0.127096	0	0.365488	0	0	0.102256	2.588803	0.149363	0.610541	0.043621	0.464376	0.149185	0.155031	1.031868	0.152512	0.256611	0.956181	0.218734	0.029991	0.1664	0.055383	0.199727	1.228533
AC005609.17	0.1734	0.318408	0.208664	0.330061	2.555451	0.112552	0.272687	0.960781	0.253925	0.271588	0.107578	0.150495	0.090657	0	0.269766	0	0	0.15672	0.882726	0.112468	0	0.05364	0.054227	0	0.124752	0	0.05036	0.04251	0.483201	0.062093	0.33842	0.074446	0.275787	0.062019	0.257799	0.352206	0.084537	0.373376	0.106001	0.060622	0	0	0.092096	0.276769	0.306436
AC005609.18	0.370841	0.17024	0.055782	1.663871	1.018029	0.060177	0.349908	0.757022	0.217222	0.406581	0	0.21457	0.096941	0.054095	0.403855	0.059075	0	0.33517	0.809075	0.120264	0	0.057358	0.057986	0	0.2668	0	0	0.090914	1.26826	0.132796	0.603134	0.159213	2.241282	0	1.447273	0.215213	0.090397	0.969631	1.190172	0.129648	0	0.049315	0.14772	1.06544	0.436906
AC005609.19	0.361444	0.165927	0.271845	0.049143	0.208892	0.117305	0.454723	0.158109	0.158789	0.396279	0.224242	0.104567	0.236212	0.10545	3.936217	0.115156	0.060207	0.163339	1.774293	0.117217	0.110144	0	0.16955	0	0.715109	0	0.209947	0	0.595171	0	0.470282	0.155179	0.287433	0.064638	0	0.5244	0.26432	0.166776	0.607627	0.189545	0.213385	0.09613	0.095985	0.230765	0.159689
AC005609.20	0	1.098756	0.216017	0.390504	0.345816	0	0.752786	0.069799	0.210297	0.074975	0	0	0.062567	0	0.148945	0.076255	0.159475	0.072108	0.609219	0	0	0	0	0	0.086098	0	0	0.117354	0.121267	0	0.233563	0.102758	0.913613	0.085606	1.067531	0	0	0.14725	0.073157	0	0	0.063657	0.127121	0.458433	0.140993
AC005614.3	0.058575	0.040335	0.079299	0.071676	0.016926	0.028515	0.027634	0.042705	0.060044	0.073395	0.027255	0.050838	0.03828	0.059812	0.036451	0.046655	0	0.017647	0.01065	0.04749	0.044625	0.02718	0.018318	0.034996	0.052677	0.092696	0.034024	0.02154	0.051936	0.052438	0.019053	0.037722	0.037265	0.02095	0.0762	0.033993	0.057114	0.027027	0.062664	0.051196	0.069162	0.062315	0.038888	0.074795	0.025879
AC005614.5	0.928308	7.031559	2.094565	3.092264	2.481323	5.121731	2.846706	3.925394	3.670395	3.416819	1.295836	3.155598	2.426686	2.640588	2.816219	1.774544	3.169946	3.845484	3.03798	2.257893	1.838767	2.081934	2.830499	2.149159	3.589788	2.938122	1.819844	3.129229	3.292361	4.570787	2.189207	2.989127	3.543471	3.32025	2.760298	4.242521	1.527439	4.283352	2.340881	3.164288	1.57562	3.394787	2.157059	2.815238	2.324086
AC005616.1	0	0	0	0	0	0.054724	0	0	0	0	0	0	0	0	0	0	0	0	0	0	0.025692	0	0.026366	0	0	0	0	0	0	0	0	0	0	0	0	0	0	0.025934	0	0	0	0	0	0	0
AC005616.2	0	0	0	0	0	0	0	0	0	0	0	0	0	0	0	0	0	0	0	0	0	0	0	0	0	0	0	0	0	0	0.060105	0	0	0	0	0	0	0	0	0	0	0	0	0	0
AC005618.6	0.475802	0.764487	0.337406	0.619187	0.227323	0.319139	0.160338	0.860297	0.418056	0.223568	1.402153	0.245805	0.222106	0.356948	2.81287	0.779604	2.400325	1.279866	0.50059	0.628236	0.963169	0.157698	0.138168	0.060915	0.574598	0.174795	0.913887	1.299767	0.413263	1.034459	0.795953	0.466917	1.501416	0.972449	0.164216	0.680454	0.42251	0.919986	0.322028	0.893834	0.230737	1.961443	1.305678	0.151889	0.220223
AC005618.8	2.22086	0.177308	0.058098	1.050272	0.11161	0.43873	0.303696	0.337907	0.05656	0.362966	1.078304	0.949782	1.413523	0.112683	0.060089	0	0.450357	0.407265	3.159992	2.505147	0.235399	0.179218	0.724721	0.05769	0.208407	0.076403	3.08478	1.751731	0.244614	0.899006	1.319165	0	0.798587	0.138144	0.215337	0.168111	3.295258	2.197988	0.53125	0.270061	0.342032	8.526073	0.666697	1.048025	0.284403
AC005618.9	0.350396	0.107237	0.070276	0.254083	0.202506	0	0.367353	0.340613	0.342077	0	0.072462	0.06758	0.061065	0.204453	0.145367	0.372118	0	0.351879	0.509646	0.075756	0.071185	0	0	0	1.092394	0	0.271372	0.057268	0.118355	0.334598	0.151969	0.601741	0	0.58485	0.781419	0.474479	0.170827	0.071857	0.142801	0.081667	0.275816	0.310638	0.124068	0	0.068803
AC005624.2	0	0	0	0.156833	0.083331	0.093591	0	0	0	0.090334	0	0.083428	0.075384	0	0	0	0	0	0	0	0	0	0	0.086146	0.103735	0.22818	0.083752	0.070697	0	0.206531	0	0	0	0	0	0	0	0	0	0	0.085124	0.076697	0	0	0
AC005625.1	0	0.104056	0	0.123273	0	0	0	0	0	0.071004	0	0	0	0	0	0	0	0	0.082422	0.073509	0	0	0.070885	0	0	0	0	0	0	0	0	0.097316	0	0.081072	0	0	0	0	0	0	0	0	0	0	0.066762
AC005682.5	0.967337	0.684521	0.468593	1.217704	1.14607	1.63328	1.399528	0.761666	1.653675	0.731878	1.32872	0.309799	0.438516	1.164456	1.393358	0.434217	0.291886	1.05583	1.084405	0.846251	0.71198	0.807209	0.852432	0.668155	1.072777	1.106115	0.848193	0.731112	0.493234	0.667448	0.601652	0.501542	0.474315	0.666653	0.554224	0.540845	0.332224	0.628862	0.684379	1.021024	0.330114	0.495723	0.346482	0.595005	0.541343
AC005703.2	0	0	0	0	0	0	0	0	0	0	0	0	0	0	0	0	0	0	0	0	0	0	0	0	0	0	0	0	0	0	0	0	0	0	0	0	0	0	0	0	0	0	0	0	0
AC005703.3	0	0	0	0.016409	0	0	0	0	0	0	0	0	0	0	0.018776	0	0	0	0	0	0	0.018666	0.018871	0	0	0	0	0	0.015287	0	0	0.025907	0	0	0	0	0	0	0	0	0.017812	0	0	0	0
AC005740.5	0.155505	0.142774	0.187131	0	0.269616	0.100937	0.195637	0.272094	0.273264	0.292272	0.289428	0.269928	0.325204	0.272207	0	0.297262	0.207224	0.093698	0	0.302584	0.568653	0	0.389046	0	0.89502	0.492178	0.090326	0.304984	0.393942	0	0	0.267052	0.09893	0.111238	0.231195	0.090246	0.151626	0.09567	0.095062	0.217462	0.36722	0.24815	0.330367	0.198566	0.274813
AC005740.6	1.006152	0.87246	0.975348	0.972791	0.323051	0.399107	0.632906	0.81505	0.818555	1.295731	0.485506	0.323424	1.110519	0.652311	0.173925	0.605499	1.713227	1.717701	0.40651	1.051403	1.703383	2.697445	0.454497	0.233773	0.884733	0.884583	1.526009	1.315542	0.934593	1.401152	2.036413	1.055929	0.924592	0.279897	0.664837	1.751726	1.853097	1.238009	0.990951	1.13344	0.527999	0.951456	0.296881	0.785133	0.954905
AC005753.1	0.173119	0.397365	0.052082	0.141226	0.250129	0.056185	0.054449	0	0.050703	0.108459	0	0.050084	0.18102	0.252533	0	0.055155	0.115348	0.104311	0	0.056143	0.263776	0.321316	0.162417	0.051715	0.622749	0.136982	0.050279	0.084882	0.043856	0	0.225248	0.222975	0	0.123838	0.064346	0.100468	0.1688	0.106506	0.158745	0.121047	0.051102	0.092086	0.091947	0.386849	0.05099
AC005754.7	0.455654	0.08367	0.132728	0.119969	0.052668	0.28637	0.555044	0.707631	4.070228	0.552807	0.547428	1.148724	0.11533	0	0.205912	0.491963	0.07349	0.16473	0.994115	0.236431	0.582192	0.281904	0.455986	0.108893	0.079352	0	0.192199	0.063202	3.464737	0.078993	1.793858	0.094707	1.052539	2.209164	0	0.064009	1.451855	0.392458	0.278547	0.231362	6.706874	1.114712	0.058581	0.422515	5.587673
AC005754.8	0.871902	1.130149	0.354885	0.167359	0.370517	0.033291	0.580721	0.209397	2.523567	0.803305	0.286376	0.311594	0.134073	0.104742	0.351084	0.147063	0.136692	0.061807	1.827658	0.033266	0.140664	0.206252	0.352864	0.168533	0	0.060873	0.089373	0.050295	1.104396	0.64281	1.184496	0.220196	1.044129	4.439283	0.038126	0.565527	0.787639	1.025492	0.219472	0.394476	3.330681	0.39558	0.01362	0.229217	3.006167
AC005757.6	0	0.104056	0.068192	0	0	0	0	0	0	0	0	0.065576	0	0	0.070528	0	0	0	0	0.073509	0	0	0.070885	0.067712	0	0	0.065831	0.111138	0	0.162337	0	0	0	0	0	0	0.055253	0.069725	0	0	0	0	0	0	0
AC005772.2	0	0	0	0	0	0	0	0	0	0	0	0	0	0	0	0	0	0	0	0	0	0	0	0	0	0	0	0	0	0	0	0	0	0	0	0	0	0	0	0	0	0	0	0	0
AC005775.2	2.580287	3.177989	1.855456	1.505966	1.382125	1.674841	1.425156	3.083305	2.985974	2.838825	1.522734	2.112	1.776762	1.909507	2.271495	1.283239	1.467635	1.630568	2.10534	1.591947	1.380823	1.284887	1.692579	1.767204	2.309152	2.987811	2.120217	2.65372	1.434874	1.71275	1.719571	2.377704	1.081019	1.260523	1.543839	1.278302	1.810232	1.355135	1.346528	2.640247	1.634777	1.53989	2.072372	2.651902	1.334621
AC005780.1	0	0	0	0	0	0	0	0	0	0	0	0	0	0	0	0	0	0	0	0	0	0	0	0	0	0	0	0	0	0	0	0	0	0	0	0	0	0	0	0	0	0	0	0	0
AC005785.2	8.638743	9.234945	3.68936	2.776192	2.985108	5.430877	2.698042	4.06958	2.795493	2.611473	2.417406	2.429299	2.17929	3.560162	4.436047	2.367353	2.475458	2.784596	6.458208	2.703607	2.098653	2.410689	2.002565	2.129468	6.084722	7.743676	2.684381	3.050873	2.310887	3.958783	1.847137	3.293891	3.07461	5.336913	3.86204	2.454109	3.298607	2.545865	2.271187	2.639999	2.674837	2.634972	2.326186	3.00842	2.402091
AC005785.5	1.017314	1.47888	0.714122	0.737687	0.440956	0.990494	0.373291	0.247228	0.595898	0.159337	0.262978	0.294311	0.398903	0.395729	0.68583	0.162057	0.67783	0.408648	0.61653	0.494876	0.516684	0.681842	0.265118	0.253249	1.158845	3.353987	0.640155	0.581935	0.386575	1.578604	0.496367	0.436763	0.809004	0.970292	0.819258	0.787182	0.619959	0.730184	0.518247	0.414936	0.400392	0.405848	0.450262	0.541256	0.399517
AC005786.5	0	0	0	0	0	0	0	0	0	0	0	0	0.075793	0.084588	0	0	0	0	0.210856	0.094028	0	0.08969	0	0	0	0.114708	0	0	0	0	0	0	0	0	0.107766	0	0	0	0.088622	0	0	0.077112	0	0.092556	0
AC005786.6	0	0.14403	0	0.042658	0	0.050912	0	0	0	0	0	0	0	0.183068	0	0	0	0	0.114085	0.050874	0.047805	0	0.049059	0.046862	0	0.124127	0.04556	0	0	0	0	0	0	0	0.058307	0	0	0	0	0.054844	0.092613	0	0	0.100156	0
AC005786.7	22.344294	58.763393	18.001644	12.254905	12.421097	38.839837	10.005523	22.806454	9.81623	16.252759	11.219236	12.43547	12.226524	19.335548	15.967009	7.722146	13.878522	10.782082	29.194476	12.220462	11.944728	7.790641	14.153008	16.008319	29.222012	21.276032	11.163974	13.323213	22.258191	27.326613	12.010909	40.404708	16.202889	26.34589	27.237634	13.296926	9.462514	10.542984	13.717223	12.842974	14.309227	13.496995	18.555509	25.448726	7.752479
AC005789.9	0	0	0	0.097955	0.104094	0.11691	0	0	0.105503	0	0.111743	0	0	0	0	0.114768	0	0	0.130987	0	0	0.111433	0	0	0	0.285032	0	0	0	0.128995	0	0	0	0	0	0	0.08781	0	0	0.125938	0.106333	0	0.191324	0	0
AC005796.2	0	0	0	0	0	0.08019	0	0	0.072366	0	0	0	0.06459	0	0	0.078721	0.164631	0	0	0	0	0	0	0	0.177764	0	0	0	0	0	0	0	0	0.088374	0.091837	0	0	0	0	0.086382	0	0	0	0	0
AC005808.3	0	0	0	0	0	0	0	0	0	0	0	0	0	0	0	0	0	0	0	0	0	0	0	0	0	0	0	0	0	0	0	0	0	0	0	0	0	0	0	0	0	0	0	0	0
AC005863.1	0	0	0	0	0	0.011582	0	0	0	0	0	0	0	0	0	0	0	0.010751	0	0	0	0	0	0	0	0	0	0	0	0	0	0	0	0	0	0	0	0	0	0	0	0	0	0	0
AC005863.2	0	0	0	0	0	0	0	0	0	0	0	0	0	0	0	0	0	0	0	0	0	0	0	0	0	0	0	0	0	0	0	0	0	0	0	0	0	0	0	0	0	0	0	0	0
AC005915.1	0	0	0	0	0	0	0	0	0	0	0	0	0	0	0	0	0	0	0	0	0	0	0	0	0	0	0	0	0	0	0	0	0	0	0	0	0	0	0	0	0	0	0	0	0
AC005932.1	0.447179	0.461891	0.437225	0.607994	0.355356	1.088474	0.527422	0.586836	0.360164	0.525296	0.312111	0.873246	0.55526	0.619696	0.939192	0.534264	0.521417	0.336804	1.097577	0.398808	0.408812	0.726235	0.734187	0.667922	0.321721	0.53075	0.714302	0.493328	0.311531	0.68056	0.472739	0.095994	0.28449	0.479823	0.747941	0.227076	0.354268	0.309502	0.307537	0.469009	0.626998	0.118932	0.296881	0.428254	0.428061
AC005943.6	0.722889	0.663708	0.652429	0.982856	0.208892	1.407662	0.227362	1.897304	0.423436	0	0.448484	0.418266	0.75588	0.210899	0.899707	0.460622	0.240828	0	0	0.234434	0.220289	0.223619	0.678202	0.431893	0.26004	1.715972	1.049735	0.354441	0.18313	0.517723	0.470282	0.620715	0	0.77566	0	0.20976	0.176214	0	0	0	0.213385	0.19226	0.38394	0.692296	0.851672
AC005944.2	51.596813	45.108592	28.248776	31.25899	22.364728	36.199868	20.822137	23.84264	18.056109	15.687358	23.596285	27.658984	21.521133	16.159973	30.633103	24.597547	22.497791	33.832326	27.314883	23.192376	17.457506	19.775195	21.593428	19.606711	34.869286	27.617824	28.53789	20.88059	18.501287	36.205731	31.22203	28.911677	24.075894	29.174343	58.802231	20.476144	22.935261	22.582149	20.003514	20.293391	27.493311	15.337169	28.965678	26.038847	22.795826
AC005954.3	0	0.29148	0	0	0	0	0	0	0.09298	0.099448	0	0	0	0	0.098781	0	0.105764	0	0	0	0	0.196413	0.099282	0	0	0.1256	0.092202	0.155659	0.080425	0	0.103267	0.272599	0	0	0.235997	0.09212	0.077388	0.097657	0.097037	0.11099	0.187424	0.168869	0.252922	0	0
AC005954.4	0.673483	0.265006	0.405226	0.470922	0.111208	0	0	0.168346	0.056357	0.421938	0.119381	0.222674	0.050301	0.112277	0.359235	0.122612	0.064105	0.173914	0.209908	0.124807	0.058638	0.119049	0.060176	0.114964	0.069219	0.532898	0.279426	0.141521	0.14624	0.206717	0.187774	0.247839	0.122418	0.137647	0.214562	0.111671	0.234529	0.295957	0.117631	0.201817	0.227201	0.255886	0.2555	0.061427	0.226704
AC006000.5	0	0	0	0	0	0	0	0	0	0	0	0	0	0	0	0	0	0	0	0	0	0	0	0	0	0	0	0	0	0	0	0	0	0	0	0	0	0	0	0	0	0	0	0	0
AC006003.3	0	0	0	0	0	0	0	0	0	0	0	0	0	0	0	0	0	0	0	0	0	0	0	0	0	0	0	0	0	0	0	0	0	0	0	0	0	0	0	0	0	0	0	0	0
AC006007.1	0	0	0	0	0	0	0	0	0	0	0	0	0	0	0	0	0	0.047965	0	0	0	0	0	0	0	0	0	0	0	0	0.569657	0	0	0	0	0	0	0	0	0	0	0	0	0.15247	0
AC006019.3	0	0.019884	0	0.011778	0.012517	0.014058	0.013623	0	0	0.040705	0.026873	0	0.011323	0.012637	0	0.0138	0.01443	0	0	0.014047	0	0	0.027091	0.038818	0.031163	0.034273	0.01258	0	0	0.031021	0.014089	0	0	0.015492	0.032199	0.037706	0.010559	0.013324	0.013239	0	0.012786	0.01152	0	0.013827	0
AC006019.4	0.017574	0	0.042295	0.009557	0.010156	0.03422	0.011054	0.020499	0.010294	0.02202	0.032708	0	0.018376	0.010254	0	0	0	0.010589	0.02556	0	0.01071	0.010872	0.043966	0	0.012643	0.013905	0.020415	0.025849	0.035615	0.012586	0.011433	0.030179	0.03354	0	0.013064	0	0.017135	0	0	0	0.02075	0	0.018667	0	0.020704
AC006026.13	0	0	0	0	0	0	0	0	0	0	0	0	0	0	0	0	0	0	0	0	0	0	0	0	0	0	0	0	0	0	0	0	0	0	0	0	0	0	0	0	0	0	0	0	0
AC006037.2	0	0	0	0	0	0	0	0	0	0	0	0	0	0	0	0	0	0	0	0	0	0	0	0	0	0	0	0	0	0	0	0	0	0	0	0	0	0	0	0	0	0	0	0	0
AC006041.1	0.163091	0	0	0	0	0	0	0	0	0	0	0	0	0	0	0	0	0	0	0	0	0	0	0	0	0	0	0	0	0	0	0	0	0	0	0	0	0	0	0	0	0	0	0	0
AC006042.6	0.204175	0.374919	0.184274	0.11104	0.059	0.198792	0.256867	0	0.119597	0.063958	0.063335	0	0.266866	0.119134	0	0.130099	0.952282	0.123023	0.074242	0.264857	0.311095	0.06316	0.191553	0.182978	0.807909	0.242332	0.059298	0.300328	0	0.511795	0	0.262975	0.129893	0.292106	0.455331	0.177736	0.149311	0.188418	0.124814	0.356904	0.54242	0.325815	0.108441	0.521424	0.240549
AC006042.7	0	0	0	0.051219	0	0.061131	0	0.05493	0.055166	0.118007	0	0.108985	0	0	0	0.060011	0.062751	0.113493	0	0	0	0	0	0	0.20327	0	0.054704	0	0	0	0	0.080868	0	0.06737	0.07001	0	0	0.057941	0.057573	0.131702	0.0556	0.100192	0	0	0
AC006050.2	0	0	0.057373	0	0	0	0	0.023094	0.050215	0	0	0	0	0	0	0	0	0	0	0.025682	0	0	0	0	0	0	0	0	0	0	0	0	0	0	0	0	0	0	0	0	0	0	0	0	0
AC006076.1	0	0	0	0	0	0	0	0	0	0	0	0	0	0	0	0	0	0	0	0	0	0	0	0	0	0	0	0	0	0	0	0	0	0	0	0	0	0	0	0	0	0	0	0	0
AC006077.3	2.692246	4.298851	1.901608	1.846134	0.270599	1.747513	1.398996	0.682716	1.782695	2.053368	0.944073	0.609552	0.550783	1.5026	1.384013	1.044211	0.93591	1.551657	1.787666	1.746203	0.998772	0.579354	0.585697	1.049018	2.694853	3.519558	0.543932	1.664399	0.652374	2.682644	0.533054	2.412232	1.93618	4.186639	5.220858	1.222758	0.57067	0.648126	0.787123	1.063995	1.451202	1.058482	0.808206	1.046271	1.172214
AC006116.12	0	0	0.071209	0	0.068398	0	0	0	0	0.074146	0	0	0.061875	0	0	0	0.078855	0	0	0	0.07213	0.07322	0	0	0	0	0	0	0	0	0.153986	0	0	0	0	0	0	0	0.072348	0.082751	0	0.062952	0	0.07556	0
AC006116.15	0.048498	0.089056	0	0.026376	0	0	0.030507	0.028287	0.028408	0	0	0	0	0	0.060361	0.030903	0.032314	0	0	0.031456	0	0.06001	0	0	0	0.038375	0	0	0.024572	0.034734	0.157755	0	0	0	0	0.056291	0.023644	0.089512	0.059295	0	0	0	0	0.123856	0
AC006116.17	0.054198	0.063373	0.103827	0.093847	0.093969	0.022401	0	0.094833	0.040431	0.237841	0.085646	0.062719	0.056672	0.140962	0.064431	0.021991	0.114976	0.08318	0.039415	0.179078	0.084136	0.067063	0.107929	0.061858	0.074489	0.163848	0.094444	0.169217	0.122401	0.17302	0.067356	0.207439	0.219562	0.15508	0.410483	0.062907	0.084128	0.066688	0.126586	0.120656	0.183373	0.128504	0.10998	0.242378	0.142312
AC006116.19	0.095695	0	0.172736	0.104088	0.110612	0.186345	0.120392	0	0.112108	0	0.11874	0.11074	0.150094	0.055837	0	0.060977	0.127523	0	0	0.372411	0.058323	0.059205	0.059853	0.171521	0	0.07572	0.166756	0.046921	0.19394	0.137072	0.373533	0.328679	0	0	0.071137	0	0.046654	0	0.117	0.133823	0.112991	0.050902	0.152477	0.061097	0.112744
AC006116.21	0	0.185337	0.113733	0	0	0	0	0	0.055361	0	0	0	0	0	0.051293	0.128627	0	0	0	0	0	0	0	0	0	0	0	0.040414	0	0	0	0	0	0	0	0	0	0	0	0.141145	0	0	0	0	0
AC006116.24	1.749365	1.01441	4.265679	1.552269	2.341311	1.912417	1.679581	2.846138	0.97077	1.269029	2.456239	5.487138	4.332324	0.483508	3.495074	1.584033	4.539673	2.108127	0.401752	2.926193	4.489192	2.563341	1.151737	0.770122	0.728648	1.16564	1.443972	3.250363	3.685287	1.780397	4.731956	1.264934	3.338777	0.724483	0.821319	2.778507	4.668295	3.0588	4.671628	2.961379	1.576328	6.072902	0.684616	5.055391	1.247458
AC006126.3	0	0	0	0.053875	0.229007	0.257202	0.062314	0.057778	0.174079	0	0	0.057318	0.051792	0.115604	0.308233	0.063122	0.330024	0.179067	0	0.128505	0.060375	0.306441	0.061959	0	0.14254	0	0.115082	0.097143	0	0.070947	0.064446	0.340244	0.25209	0	0.07364	0.05749	0.144887	0.12189	0	0.138532	0	0.105387	0	0.063247	0
AC006128.2	14.009502	9.196009	5.096355	5.201975	4.038989	7.253851	6.05732	7.231814	6.96108	5.467951	7.153058	5.590317	3.940041	2.123468	4.469284	6.156418	11.566131	4.676669	15.973424	12.742164	4.808956	8.169288	4.713522	8.254588	11.793682	7.89974	6.154567	7.421706	6.885939	11.924773	6.117908	8.738592	11.227926	13.66145	7.661031	5.233265	7.866276	8.143397	8.347617	8.579612	3.916718	10.535526	6.944666	9.026664	7.114361
AC006129.1	0.180114	0.248052	0.110988	0.195909	0.312282	0.175365	0.174049	0.787882	0.158254	0	0.279359	0.260536	0.094167	0.052547	0	0.229536	0.240017	0.055573	0.261973	0.350468	0.056212	0.167149	0.112653	0	0.199065	0.291913	0.05231	0.176624	0.045628	0.066054	0.120003	0.077328	0.114586	0.128841	0.068561	0	0.08781	0.056742	0.112763	0.128978	0.212666	0.049059	0.239154	0.058885	0.108662
AC006129.2	1.869166	4.903265	1.445982	1.936275	1.697548	2.830938	1.903634	0.882532	1.094876	0.223054	1.71185	0.515004	0.837631	0.519353	0.332338	1.247742	2.905966	1.340772	0.582574	4.676205	0.976455	1.211485	0.222682	2.286661	2.689528	3.169267	1.034015	1.047399	0.766646	5.992149	1.505527	0.91713	3.057792	2.101122	1.190981	0.464892	1.17163	1.752302	4.080873	5.787897	1.786607	0.710178	0.850928	0.852411	0.838919
AC006129.3	0	0	0.091051	0.164597	0.043728	0.245561	0.333164	0.176521	0.13296	0	0.093883	0.043779	0	0	0.047085	0.048212	0.201655	0.09118	0.110051	0.539829	0.230571	0.140434	0.094648	0.361642	0.054435	0.898034	0.175797	0.222591	0.115006	0.596077	0.049223	0.194906	0.433223	0.270622	0.168736	0	0.036888	0.186198	0.601299	0.317427	0.223344	0.040247	0.241116	0.096615	0.133714
AC006130.3	0.096385	0	0.057994	0.314514	0.055704	0.187688	0.363779	0.337299	0.225833	0.483083	0.059798	0.055769	0.151176	0.224959	0	0.49133	0.064221	0.116152	0.140191	0.437611	0.293719	0.178895	0.120569	0.172757	0.208032	1.067716	0.223943	0.141776	0.146504	0.276119	0.250817	0.41381	0.306595	0.344738	0.143299	0.167808	0.140971	0.118596	0	0.134787	0.284513	0.051269	0.102384	0.307687	0.113556
AC006145.4	0.056908	0	0	0	0.032889	0	0.071595	0.099575	0	0	0	0.065855	0	0	0	0	0	0	0	0	0	0	0	0	0	0	0	0	0	0	0.037022	0	0	0	0	0	0	0	0.034789	0	0	0	0	0	0
AC006150.1	0	0	0	0	0	0	0	0	0	0	0	0	0	0	0	0	0	0	0	0	0	0	0	0	0	0	0	0	0	0	0	0	0	0	0	0	0	0	0	0	0	0	0	0	0
AC006159.4	0	0	1.209319	0.420412	0	0	0.048626	0.315608	0.090562	2.373094	0.383674	2.638947	0.808311	0	1.01022	0.394058	2.060264	0.093156	0	0.200557	1.648984	0.573912	1.015342	1.062257	0.055615	1.406833	0.538823	0.530637	1.840823	0.110727	0.301741	3.650738	1.573738	0.276488	5.114354	1.659892	0.376873	0	0.992383	0.378359	0.045637	1.56253	1.354886	3.10933	0.455374
AC006159.5	0.138585	0.127239	0	0	0.080093	0	0	0	0.081177	0.086824	0.085979	0.080186	0	0	0.086241	0	0	0	0.100785	0.089887	0	0	0.086679	0	0	0	0	0.06795	0.070216	0.099253	0	0.118997	0	0	0	0	0	0.08526	0	0	0	0.073716	0.073605	0	0
AC006160.5	0.641925	0.196457	0.257492	0.11637	0.370991	0.231482	0.22433	0.208001	0.45957	0.268111	0.398254	0.123807	0.07458	0.249705	0.133157	0.045448	0.427711	0.171905	0.311224	0.323832	0.304292	0.088255	0.356885	0.681815	0.205258	0.112873	0.290007	0.104915	0.072275	0.306492	0.092802	0.428707	0.363009	0.102042	0.477186	0.331141	0.069546	0.263283	0.218009	0.199485	0.084216	0.303515	0.416703	0.136613	0.336127
AC006227.1	2.488082	0.05711	2.61983	0.372114	0	0.08075	0.391274	2.503265	0.036435	1.324968	0	1.151692	1.333337	0	1.238666	8.04589	4.061595	0.524709	0.045236	3.913418	1.288946	0.538765	3.579222	0	0	0.147653	6.106037	0.335482	0.220607	0.356386	1.537712	4.166009	2.572193	2.358246	0	5.125948	0	0	3.003966	0.391432	0.954772	0.033087	0.330367	0.277992	7.071851
AC006262.4	0.160642	0	0	0	0	0.208542	0.054983	0.101961	0	0	0	0	0	0.459016	0	0	0	0	0.063567	0	0	0	0	0	0	0.069162	0	0	0	0	0	0	0	0	0	0	0	0	0	0.112323	0.051603	0	0	0	0
AC006262.5	0.181952	0	0	0.028055	0.101697	28.492729	0.075447	0.069955	0.066669	0.071306	0.074412	0.069398	0	1.285245	0	0.100253	0	0	0	0	0	0.031915	0	0	0.630916	0.139235	0	0.077143	0	0.252049	0	0	0	0.112547	0	0	0.116949	0	0	0	0	0	0	0	0
AC006262.6	0.447136	0.088071	0.009619	0.088427	0.023492	0.166036	0.010057	0.094833	0.119051	0	0.025219	0	0	0.289183	0.009949	0	0	0	0.059123	0	0	0.276635	0	0	0.116978	0.0506	0.023611	0.023516	0	0	0.020801	0	0.02586	0	0	0	0.059452	0.009836	0.024849	0	0.009438	0.008504	0.021589	0.030622	0
AC006262.10	0	0	0	0	0	0	0	0	0	0	0	0	0	0	0	0	0	0	0	0	0	0	0	0	0	0	0	0	0	0	0	0	0	0	0	0	0	0	0	0	0	0	0	0	0
AC006272.2	0.096909	0.533852	0.174927	0.052704	0.112014	0.251611	0.243837	0	0.056765	0.182141	0	0	0.050666	0.113091	0.120613	0.1235	0.12914	0.291958	0.070476	0.188567	0.531567	0.359735	0.060612	0.231595	0.348604	1.150199	0.05629	0.285094	0.2455	0.763454	0	0.083212	0.184957	0.346611	0.288156	0	0.236228	0.119241	0.118483	0.27104	0.114424	0.154644	0.154411	0.185616	0.057087
AC006273.4	0.06213	0.456347	0.186913	0.270314	0.215442	0.080656	0.273573	0.253659	0.727858	0.778488	0.115637	0.50328	0.064965	0.833799	0.11599	0.158356	1.200505	0.074871	0.135551	0	0.340795	0.538139	0.194297	0	0.044699	1.130695	0.721769	0.152315	0.535138	0.13349	1.212573	0.64018	0.039526	0.133331	0.138556	0.072113	0.212029	0.458682	0.341826	0.564745	0	0.066096	0.164992	0.119001	0.292793
AC006273.5	0.838865	2.14443	5.167971	2.089745	0.783785	0.244523	4.976339	13.051315	10.106413	6.985996	2.991576	4.795337	1.457464	11.737884	0.080312	6.529156	15.010039	3.450202	0.187711	0.167413	4.224583	7.73784	5.560617	0.693946	0.542054	11.148181	5.25163	7.462229	3.435615	5.288067	11.371542	10.609857	4.601522	3.449319	4.088569	3.454244	4.334358	8.760661	5.573055	5.636866	0.13344	4.007674	2.68109	2.348295	2.219146
AC006277.2	0.068935	0.443042	0.248865	0.149961	0.199201	0.357962	0.086726	0.241238	0.080758	0.21594	0.128303	0.159545	0.216244	0.281561	0.128695	0.043925	0.137793	0.083073	0.150398	0.134135	0.294097	0.170596	0.258695	0.041186	0.396762	0.763637	0.040041	0.0676	0.034927	0.246852	0.134539	0.414343	0.570125	0.098623	0.204977	0.120017	0.067215	0.084821	0.084282	0.192802	0.081394	0.366682	0.036613	0.396108	0.121824
AC006277.3	0.199356	0.610116	0.399832	0.487887	0.441656	0.647	0.752412	0.135653	0.467095	0.85346	0.535952	0.461392	0.138969	0.639772	0.3515	0.275229	0.597733	0.640639	0.724901	0.474111	0.263252	0.267231	0.290939	0.496274	0.239043	1.472254	0.289492	0.423568	0.488194	0.856655	0.51877	0.627655	0.401621	0.855635	1.111459	0.212105	0.226779	0.49059	0.7109	0.650496	0.470771	0.176736	0.352939	0.59397	0.371879
AC006296.1	0	0	0	0	0	0	0	0	0	0	0	0	0	0	0	0	0	0	0	0	0	0	0	0	0	0	0	0	0	0	0	0	0	0	0	0	0	0	0	0	0	0	0	0	0
AC006296.2	0	0	0	0	0	0	0	0	0	0	0	0	0	0	0	0	0	0	0	0	0	0	0	0	0	0	0	0	0	0	0	0	0	0	0	0	0	0	0	0	0	0	0	0	0
AC006369.2	0.097616	0.358499	0.234938	0.106177	0.112832	0.380171	0.122808	0.398542	0.228717	0.061157	0.242247	0.225925	0	0.056958	0.060747	0.186602	0.130082	0.294089	0.354955	0.316572	0.237976	0.120787	0.183164	0.116643	0.561837	0.154479	0.113402	0	0.395667	0.419469	0.444536	0	0.186307	0.209485	0.14513	0.113301	0.237953	0.120111	0.596741	0.614291	0.115259	0.519242	0.207384	0.436265	0.402524
AC006369.3	0	0	0	0	0	0	0	0	0	0	0	0	0	0	0	0	0	0	0	0	0	0	0	0	0	0	0	0	0	0	0	0	0	0	0	0	0	0	0	0	0	0	0	0	0
AC006372.5	0	0	0	0	0	0	0	0	0.057389	0	0	0	0	0	0.060969	0	0	0	0	0	0	0	0	0	0	0	0	0	0	0	0	0	0	0	0	0	0	0	0	0	0	0	0	0	0
AC006372.6	0	0	0	0.099632	0	0	0	0	0	0	0	0	0.095779	0	0	0	0.122064	0.110384	0	0	0.111653	0	0	0	0	0	0	0	0	0	0	0	0	0	0	0	0.089314	0	0	0	0	0	0	0	0
AC006373.1	0	0	0	0	0	0	0	0	0	0	0	0	0	0	0	0	0	0	0	0	0	0	0	0	0	0	0	0	0	0	0	0	0	0	0	0	0	0	0	0	0	0	0	0	0
AC006378.2	0	0.348948	0.174295	0.052514	0.055805	0.125351	0	0.056318	0.16968	0.060494	0.059906	0.111739	0.050483	0.056341	0	0	0	0.171752	0.070222	0.062629	0	0.059739	0.118856	0	0.138938	0	0.224348	0.047344	0.048923	0.069154	0.18544	0.163172	0.06143	0.207216	0.071779	0.330847	0.18529	0.178215	0	0.067515	0.057005	0.202163	0.153853	0.181989	0.170642
AC006380.3	0	0	0	0	0	0	0	0	0	0	0	0	0	0	0	0	0	0	0	0	0	0	0	0	0	0	0	0	0	0	0	0	0	0	0	0	0	0	0	0	0.054923	0	0	0	0
AC006458.3	0	0	0.04929	0.044552	0.047344	0.053174	0.154592	0	0.09597	0.051323	0.050824	0	0.085659	0	0	0	0.054583	0.09872	0	0.053134	0	0	0.102475	0.048943	0.235748	0.06482	0	0.200832	0	0.05867	0	0.211024	0	0.0586	0.121793	0	0.039938	0.050399	0	0	0.193451	0.043575	0	0	0
AC006460.2	0.397231	0.668636	0.478017	0.468073	0.612197	0.687571	0.333164	1.119806	0.465361	0.746597	0.739332	0.574599	1.246079	0.424931	0.288396	0.843714	0.529345	0.398913	1.25183	0.47235	0.4035	0.491519	0.455492	0.474655	0.714465	0.681009	0.576834	0.746607	0.637327	0.616398	0.646055	0.227391	0.463308	0.236794	0.09843	0.345792	0.258214	0.448038	0.485664	0.555498	0.586279	0.352159	0.703256	0.253613	0.233999
AC006482.1	0	0	0	0	0	0	0	0	0	0	0	0	0	0	0	0	0	0	0	0	0	0	0	0	0	0	0	0	0	0	0	0	0	0	0	0	0	0	0	0	0	0	0	0	0
AC006486.10	0.072979	0.223349	0.087821	0.079379	0.056236	0.11053	0.153022	0.184448	0.113995	0.091443	0.015092	0.140754	0.07631	0.085165	0.105968	0.015501	0.097251	0.175892	0.070765	0.063113	0.029652	0.090302	0.106506	0.058136	0.140012	0.211733	0.084781	0.09542	0.073951	0.104533	0.079129	0.041776	0.139285	0.226219	0.126584	0.070588	0.047439	0.149661	0.029742	0.068037	0.157976	0.01294	0.103362	0.155313	0.07165
AC006538.1	0.135	0.247896	0.101535	0.03671	0.019505	0.262882	0.12738	0.118108	0.118616	0.105722	0.020939	0.078112	0.088226	0.118157	0.063008	0.086022	0.044975	0.081343	0.098178	0.065671	0.041139	0.104402	0.105546	0.262133	0.072844	0.133525	0.019604	0.115836	0.0342	0.120856	0.131738	0.02898	0.042943	0.024143	0.025089	0.097932	0.098724	0.041527	0.061895	0.141591	0.239098	0.053857	0.035851	0.086191	0.119288
AC006538.8	0.185099	0	0.111372	0	0.053488	0	0	0.053979	0	0	0	0	0	0	0	0.058972	0	0	0.134613	0.060028	0	0	0	0.055294	0	0	0.053758	0	0	0.198849	0	0	0	0	0	0	0.135361	0	0.16973	0.064712	0.054638	0.098458	0.09831	0.059089	0
AC006547.8	4.576462	7.469867	4.344563	4.811882	3.232656	8.581563	4.414102	3.67758	4.467818	4.332596	3.722585	4.354425	4.944834	2.789003	3.860529	1.814466	3.997931	3.676671	5.473048	3.100239	4.090841	3.271806	4.579795	4.192481	5.780197	5.471973	3.485278	4.437923	3.812996	5.316996	3.969678	4.366247	5.046584	5.819906	4.913992	4.426494	3.42109	3.879175	3.978877	3.19992	3.482306	4.544062	3.618962	5.129485	4.193596
AC006547.13	0.901218	1.832185	0.658448	1.260326	0.855676	1.713135	0.856533	1.651992	0.716428	0.927581	0.439309	0.670434	0.976004	0.600974	0.440651	0.86138	0.986497	0.814531	1.170368	0.960306	0.86313	1.47357	0.966295	2.076828	1.204131	1.88461	1.121738	1.483448	1.337221	1.982424	1.381983	1.381857	1.310502	1.703776	1.292021	0.821875	1.098419	0.752464	1.141204	1.305297	1.40613	1.232685	1.094067	1.179841	0.606727
AC006547.15	3.945508	8.255933	4.637504	3.842409	4.5605	8.219006	3.232202	4.281319	2.687332	5.920981	4.383293	5.149772	5.276897	3.319403	2.740788	4.209596	3.11796	3.538349	5.071405	4.225448	3.467189	3.860205	4.418974	8.223003	4.488917	8.204094	4.530244	3.824071	5.113808	7.228586	4.417259	4.412081	3.268949	6.301071	4.774593	4.313212	3.757611	3.669258	4.431236	4.747615	6.33785	3.709332	4.873337	4.159319	2.864716
AC006548.28	0.58104	0.707608	0.448837	0.44019	0.473278	0.505197	0.437318	0.504636	0.439554	0.610016	0.389602	0.372895	0.404265	0.312383	0.356844	0.370237	0.495764	0.428452	0.753777	0.519218	0.36611	0.378316	0.386029	0.425973	0.796807	0.775455	0.456878	0.518153	0.506505	0.658272	0.397396	0.670486	0.584339	0.721467	0.823301	0.444323	0.390582	0.368394	0.448262	0.358813	0.496939	0.516238	0.388784	0.43698	0.506315
AC006552.1	0	0	0	0	0	0	0	0	0	0	0	0	0	0	0	0	0	0	0	0	0	0	0	0	0	0	0	0	0	0	0	0	0	0	0	0	0	0	0	0	0	0	0	0	0
AC006840.1	0	0	0	0	0	0	0	0	0	0	0	0	0	0	0	0	0	0	0	0	0	0	0	0	0	0	0	0	0	0	0	0	0	0	0	0	0	0	0	0	0	0	0	0	0
AC006942.4	3.189051	2.077916	1.733118	1.846256	1.129621	1.335474	1.229502	2.580009	1.205165	1.740145	2.042326	2.202334	0.914324	2.521058	2.816774	1.507652	1.370868	1.425653	2.319218	1.734814	1.630138	1.272907	1.286844	2.21262	1.850282	3.662941	4.302297	1.160112	1.72001	1.915575	2.342364	3.444969	2.028836	3.090706	2.600054	2.029831	2.357196	1.961967	1.63507	1.366667	1.336115	1.860486	1.475215	3.15261	3.029988
AC006946.15	0	0	0	0	0.037565	0	0.081773	0.03791	0	0	0	0	0	0	0.040449	0	0	0.039164	0	0	0	0	0.040654	0	0.093526	0	0	0	0	0.046551	0	0	0	0	0.048318	0	0	0	0	0.045448	0	0	0	0	0
AC006946.16	2.136003	0.034406	0.135285	0.11209	0.119116	0.072972	1.308265	0.021856	0.065851	0.023477	0.011624	0.021682	0.078368	0	0.01166	0.059695	0.037453	0.079028	0.013626	0.194445	0.091356	0.695529	0.035157	0.011194	0.094361	0.133431	0	0.11943	0.02848	0.107353	0.268168	0.080443	0.02384	0.120628	0	0.054369	0.073078	0.046109	0.229082	0.183415	0.011062	0.0299	0.029855	0.167477	0.033112
AC006946.17	0.778348	0	0.042575	0	0.040894	0	0.623139	0	0.041447	0	0	0.040941	0	0	0	0	0.047146	0	0	0	0	0.262663	0	0	0	0	0	0	0	0	0.092066	0	0	0.101232	0	0	0	0	0.129767	0.049476	0	0	0	0.045176	0
AC006947.1	0	0	0	0	0	0	0	0	0	0	0	0	0	0	0	0	0	0	0	0	0	0	0	0	0.079516	0	0	0	0	0	0	0	0.070314	0	0	0	0	0	0	0	0	0	0	0	0
AC006960.7	0	0	0	0	0	0	0.06337	0	0	0	0	0.174868	0	0	0	0	0	0	0	0	0	0	0	0	0	0	0	0	0	0	0	0	0	0	0	0	0	0.061978	0	0	0	0	0	0	0
AC006994.2	0.105719	0	0.190829	0.057495	0.122197	0	0.199503	0.06166	0.185776	0.264932	0.196766	0.122339	0.055272	0.123372	0.328944	0.404182	0.14088	0.2548	0.076883	0.137139	0	0	0	0.063162	0	0	0	0.155506	0.214254	0.227143	0.206329	0.181553	0.269028	0.226873	0.157176	0.245411	0.206163	0	0.193882	0.14784	0.124826	0.224937	0.168448	0.20249	0.311382
AC007003.1	0	0	0	0	0	0	0	0	0	0	0	0	0	0	0	0	0	0	0	0	0	0	0	0	0	0	0	0	0	0	0	0	0	0	0	0	0	0	0	0	0	0	0	0	0
AC007009.1	0	0.572429	0.22508	0.271259	0.14413	0	0.862808	0.145455	0.292161	0.156242	0.386804	0.144297	0.065192	0.218273	0.077597	0.079455	0.913912	0.075133	0	0.242631	0.151994	0.462875	0.077991	0.148998	1.076528	1.085316	0.289717	0.61139	0.25271	0.178608	0.486725	0.10707	0	0	0.926936	0	0.121583	0.153429	0.381135	0.523126	0.588921	0.066327	0.066227	0.875725	0.367271
AC007036.4	0	0.11239	0.147307	0	0.070746	0	0	0.142792	0	0.076691	0	0.070828	0	0	0	0	0.081562	0	0.178046	0.079397	0.074606	0	0	0.073135	0.088068	0.193718	0.142207	0	0	0	0.159272	0.10511	0	0	0	0	0.119357	0	0.074832	0	0	0.065113	0.195045	0	0.144219
AC007036.5	0.958357	0.799908	2.516207	3.174592	1.359496	1.13102	1.315291	3.404573	1.530992	3.76622	3.297159	3.528698	6.012569	1.982591	1.789156	1.720956	3.250788	2.15231	1.647359	3.164482	1.964661	1.401441	2.561113	1.665671	1.253611	2.550669	3.593033	3.203822	4.988045	3.057433	6.914825	3.141991	1.829086	1.184123	2.655353	3.539272	1.614048	2.519201	3.248836	2.741299	0.925825	5.144052	2.822646	13.349816	4.311071
AC007036.6	0	0.43722	0.238772	0.086328	0.091739	0.103034	0.049925	0.046291	0.04649	0.298343	0.39392	0.459224	0.124485	0.09262	0.790247	0.050573	0.317293	0.047822	0	0.720694	0	0	0	0.474185	1.027812	0.251201	0.092202	0.038915	0.241275	0.454736	0.258166	0.272599	0.302956	0.454194	0.235997	0.09212	0.193469	0.097657	0.29111	0.221979	0.187424	0.253304	0.337229	0.050673	0.046754
AC007038.7	1.410931	0.91573	1.053855	1.428828	0.787309	0.963193	1.193571	0.581721	0.926207	2.36228	0.799888	0.689693	1.34814	0.610352	0.908299	0.930042	1.637062	0.952747	1.344534	1.593599	0.859918	0.797665	0.95855	1.59873	1.382621	1.193403	0.805417	1.3001	1.244848	2.386847	1.218583	2.088809	1.594045	2.001172	1.82643	1.298814	0.9725	0.748304	1.487103	1.207662	0.919135	1.0093	0.904415	0.931877	1.132077
AC007040.6	0	0	0	0.060991	0	0	0.070544	0	0	0.07026	0.069576	0	0.175897	0	0.069789	0.142918	0	0.067573	0.081558	0	0.136699	0	0.140285	0.134004	0	0.177473	0	0	0.17046	0	0	0	0	0	0.083366	0	0	0	0	0.078414	0.132415	0.059653	0	0	0.066063
AC007040.8	0	0	0	0	0	0	0	0.054737	0	0	0	0	0	0	0	0	0	0	0	0	0	0	0.058698	0.112141	0	0	0	0	0.142648	0.067213	0	0.080584	0.179116	0.067133	0	0.054464	0.045754	0	0	0	0.11081	0	0	0.059918	0.110568
AC007050.17	0.164091	0	0.049366	0	0	0.159765	0	0.047853	0	0.102803	0	0	0	0	0	0	0	0.098872	0	0	0	0	0.051316	0	0	0	0	0	0.083139	0	0	0.070449	0	0	0	0.047614	0	0	0	0	0.048437	0	0.043576	0.052382	0.048331
AC007064.24	0.320963	0.098229	0.064373	0	0.309159	0.138889	0.605692	0.0624	0.188006	0.134056	0.265502	0	0	0.374557	0.066578	0	0	0	0.38903	0.069393	0	0.132382	0.066916	0.12784	0.769717	0.338619	0	0.052457	0.162619	0.153246	0	0.183732	0	0.229595	1.590622	0.124178	0.052159	0	0.130806	0	0.315809	0.056909	0.113646	0.068307	0.252095
AC007078.4	0	0.10842	0	0	0	0	0	0	0.069171	0	0	0	0	0	0.073486	0.075245	0.236043	0.071153	0	0.076592	0.071971	0	0.073859	0.070552	0.339831	0.467189	0.068592	0	0.179491	0.169146	0	0	0.075126	0.253416	0	0.137062	0.057571	0	0	0.165137	0	0.18844	0.062719	0.150787	0.069563
AC007091.1	0	0	0	0	0	0	0	0	0	0	0	0	0	0	0	0	0	0	0	0	0	0	0	0	0	0	0	0	0	0	0	0	0	0	0	0	0	0	0	0	0	0	0	0	0
AC007098.1	0.426245	0	0.384699	1.043158	0.615856	0	0.134062	0.37291	0.374513	1.201694	0.528889	0.616568	1.002821	0.124355	0.530504	0.679005	0.568009	0.128415	0.154992	0.276464	0.649457	0.395565	0.133299	0.127331	0.45999	0.168635	0.74276	0.626979	1.187789	0.152635	0.138649	0.365999	0.813516	0	0.158428	0.494733	0.207806	0.393352	0.521138	0.149018	0.12582	0.680187	0.452774	0.816413	1.506544
AC007099.2	0	0	0	0	0	0	0	0.092857	0	0	0	0	0	0	0	0	0	0	0	0	0	0	0	0	0	0	0	0	0	0	0	0	0	0	0	0	0	0	0	0	0	0	0	0	0
AC007106.1	0	0	0	0	0	0	0	0	0	0	0	0	0	0	0	0	0	0	0	0	0	0	0	0	0	0	0	0	0	0	0	0	0	0	0	0	0	0	0	0	0	0	0	0	0
AC007126.1	0	0.010273	0	0	0.045265	0.014525	0.014076	0	0	0	0.006942	0.006474	0.011699	0.006529	0.006963	0.007129	0	0	0.317343	0	0	0.006922	0.027992	0	0.120746	0.008853	0	0.005486	0	0.008013	0	0	0	0.032015	0.008317	0	0	0	0	0	0.006606	0.005952	0.011885	0.007144	0
AC007128.1	0	0.132527	0.05211	0.062801	0.050053	0	0.090797	0.016838	0.05073	0.018086	0.089552	0.033407	0.030186	0.050534	0.017965	0	0.192351	0.017395	0	0.056173	0.035189	0.071442	0.018056	0.034495	0.186925	0.251268	0.033537	0.099083	0.058507	0.020675	0.075123	0.024788	0	0	0.128761	0	0.028149	0.035521	0.052943	0.080742	0.170431	0.015356	0.015333	0.184313	0.068023
AC007131.2	0	0	0	0	0	0	0	0	0	0	0	0	0	0	0	0	0	0	0	0	0	0	0	0	0	0	0	0	0	0	0	0	0	0	0	0	0	0	0	0	0	0	0	0	0
AC007161.5	0	0.046291	0.030336	0	0.039585	0.032726	0	0	0	0.053197	0	0	0	0.039966	0	0	0	0.082541	0.061751	0.065403	0.041745	0	0.04284	0	0.072546	0.054196	0	0.033583	0.034703	0.060812	0	0	0.032075	0	0	0.058519	0.02458	0.031018	0	0.047892	0.029765	0	0.026778	0	0.0297
AC007179.1	0	0	0	0	0	0	0	0	0	0	0	0	0	0	0	0	0	0	0	0	0	0	0	0	0	0	0	0	0	0	0	0	0	0	0	0	0	0	0	0	0	0	0	0	0
AC007191.4	0.839468	1.08232	0.720032	0.747955	0.898059	0.417363	0.876348	0.718801	0.61727	0.805676	0.775675	0.537392	0.541609	0.885848	0.244528	1.024288	0.916353	0.495051	0.818327	0.451805	0.783773	0.707218	0.413337	0.939061	0.758152	1.724185	0.591356	0.744385	0.751107	0.946595	0.453166	1.410961	1.181749	0.894361	1.314453	0.663388	0.835941	0.857099	0.742469	0.674387	1.001732	0.617543	0.939146	0.946485	0.49451
AC007192.6	9.242981	10.926092	3.197793	4.335603	2.136739	4.724636	2.471024	6.469138	2.504036	4.343054	2.007037	2.540314	2.537014	4.247139	4.88912	2.282218	3.46418	2.645403	4.453261	2.547891	1.901241	3.145152	2.529219	4.762948	5.652352	24.409057	2.281756	3.22901	3.102524	6.288714	2.555569	9.226266	3.675172	7.934179	9.533423	1.676268	1.971461	2.203505	2.542657	3.95847	3.887931	1.966617	4.479575	4.425911	1.905686
AC007193.6	0.161126	0	0.096947	0	0	0.104585	0	0	0	0	0	0	0	0.094015	0	0	0	0	0.234356	0	0	0	0	0	0	0	0	0	0	0	0	0	0	0	0	0	0	0	0	0	0	0	0	0.102871	0
AC007193.8	0	0.522493	0	0.309495	0.328893	0.369386	0	0	0.166672	0.178265	0.353062	0	0.148764	0.498081	0.17707	0	0	0	0	0.184555	0	0	0	0.17	0.409424	0	0.165277	0	0	0	0	0	0	0	0.211519	0	0.138721	0	0.173944	0.198955	0	0.302707	0.302251	0.181666	0.167616
AC007193.9	1.432868	1.973345	0.718448	2.207915	1.449185	1.395093	0.826216	0.696431	1.538738	2.618273	1.259358	0.829064	0.936414	1.045081	0.891674	0.913019	1.352508	1.295042	0.60786	1.161706	0.582192	1.108111	1.045561	0.927413	1.975837	1.322729	0.416145	1.112375	1.451956	1.795852	0.776804	1.845519	1.747183	1.622883	1.952772	1.247323	1.047842	0.514225	1.240901	1.25235	0.845917	1.587862	1.204954	0.76235	1.969492
AC007193.10	0	1.040559	0	1.047824	1.637497	0.073564	0.356457	0.066102	0	0.142008	0.632818	0.131151	0	0.132259	0	0.072216	0.075514	0	0.164843	0	0	0.350589	0.070885	0.135424	0.081538	0.179353	0.197492	0.055569	0.114844	0	0.147461	0.291947	0.288408	0.162144	0.168498	0	0	0.278902	0.069283	0	1.338174	0.24114	0	0	0.5341
AC007204.2	0	0.06437	0	0.038129	0	0.182031	0	0	0	0	0.043496	0	0	0	0	0	0	0.042244	0	0	0	0.086751	0	0	0	0	0	0	0	0	0.045611	0	0	0	0	0	0.03418	0	0	0.049022	0.04139	0	0	0.044762	0
AC007228.5	0.206939	0.094999	0	0	0.059799	0.067161	0.065086	0.181045	0	0	0.064193	0	0	0	0	0	0	0.124689	0	0	0.063061	0.064015	0	0	0	0	0	0.050732	0.052424	0	0	0.088845	0.065826	0	0	0	0	0	0	0.144694	0.061085	0	0	0	0
AC007228.9	2.859982	2.514893	1.841998	2.672657	1.489925	2.823803	1.165571	1.644584	1.15616	2.902183	2.299154	2.120939	2.19023	1.151688	3.960607	1.591366	2.200821	1.262102	1.874844	1.802744	1.448466	1.27099	1.410877	1.227382	4.52093	2.99606	2.269577	2.271304	2.142948	1.904036	1.598533	2.628691	1.845113	3.227243	5.479739	2.735093	2.101294	1.7843	1.920715	1.577256	1.831122	2.806881	2.866828	1.748812	2.776272
AC007228.11	0.026158	0.120084	0.566608	0.398333	0.393063	0.271666	0.131636	0.396676	0.107257	0.147494	0.194745	0.423789	0.464986	0.702104	2.246407	0.16668	0.80174	0.457082	0.095117	0.441126	0.382624	0.420775	0.818043	0.171912	0.056458	0.393261	0.516603	0.500204	0.371095	0.224811	0.765789	0.583988	0.815439	0.224543	0.097226	0.804576	0.53562	0.643725	0.591663	0.292644	0.803035	1.00182	0.389009	0.501026	0.354412
AC007246.3	4.308222	3.937024	3.805616	3.660972	3.717348	2.644185	2.495055	5.234918	4.784263	4.701349	4.454737	3.21981	2.7686	5.692168	5.870632	2.402036	3.142832	2.379555	7.637001	2.98986	2.352213	2.776475	4.547137	4.547425	5.876198	3.621968	3.96222	3.872683	4.67109	4.371111	3.138352	7.398591	3.273628	3.604201	5.604539	3.125283	2.931768	2.835968	3.342227	2.886848	4.133072	5.251667	3.336927	7.220324	3.662703
AC007249.3	0.324861	0	0.065155	0.117784	0.250332	0.070288	0	0	0.190289	0.33921	0.335909	0	0.113229	0.063184	0	0	0.072151	0	0.078751	0.140471	0.26399	0.26798	0.203186	0.19409	0.077907	0.257048	0.188697	0.159283	0.219459	0.155107	0	0.185963	0.068891	0.077461	0.241491	0.188529	0.052793	0.133241	0.066197	0.151431	0.127858	0.172801	0.057513	0	0.063789
AC007250.4	0.065798	0	0.07918	0.035784	0.076054	0	0.082779	0	0.115625	0.041223	0.040821	0	0	0	0	0.041926	0	0	0	0.042677	0	0.040708	0.082307	0	0	0.104126	0	0.032262	0.033337	0.047124	0	0.056498	0.04186	0.047068	0.048912	0	0	0.04048	0	0	0	0.069999	0.139786	0.042009	0.03876
AC007251.2	0	0	0	0	0	0	0.047461	0	0	0	0	0	0	0	0	0	0	0	0.109741	0	0	0	0	0	0	0	0	0	0	0	0	0	0	0	0	0	0	0	0	0	0	0	0	0	0
AC007255.8	0.240692	0.441974	0.093565	0.32725	0.765074	0.078115	0.31791	0.181396	0.035247	0.12178	0.168833	0.202446	0.283136	0.315993	0.169349	0.038342	0.25903	0.253796	0.087521	0.126077	0.071082	0.192416	0.097261	0.107852	1.991395	0.476123	0.045163	0.152492	0.152436	0.474046	0.632283	0.23367	0.148396	0.473481	0.404591	0.209524	0.088008	0.215257	0.190124	0.462811	0.142096	0.289508	0.159795	0.883606	0.183209
AC007271.3	0	0	0	0	0	0	0	0	0	0	0	0	0	0	0	0	0	0	0	0	0	0	0	0	0	0	0	0	0	0	0	0	0	0	0	0	0	0	0	0	0	0	0	0	0
AC007277.3	0.073313	0	0.014704	0.026581	0	0.047587	0.169093	0.014253	0.085887	0.01531	0.075806	0	0	0.014259	0	0	0	0.014725	0.017772	0.031701	0	0.498928	0.015285	0	0.035163	0	0.014195	0.011982	0	0.017502	0	0	0.015547	0.017481	0.036332	0	0.023828	0.015034	0.014939	0	0.014427	0	0.025958	0.015602	0
AC007278.2	0.044578	0	0.080466	0.048488	0	0	0.028041	0.052	0.052224	0	0	0.025793	0	0.052022	0	0.028405	0	0	0.097258	0.028914	0.027169	0.082739	0	0	0.288644	0.070546	0	0	0.090344	0.063853	0.058001	0	0.05672	0	0.033138	0.077611	0.021733	0.082276	0.081753	0	0	0.071136	0.047353	0	0.07878
AC007278.3	0.322494	0.296093	0.291061	0.109618	0.046595	0.052332	0.228218	0.047024	0.188903	0.101022	0.175067	0.069974	0.105379	0.141129	0.025086	0.179806	0.268595	0.242895	0.410431	0.052293	0.319394	0.174581	0	0.024084	0.348026	0.223279	0.117077	0.158123	0.122546	0.490803	0.05245	0.138456	0.128229	0.086509	0.089899	0.093578	0.137571	0.173604	0.147859	0.140933	0.023799	0.171542	0.085641	0.051474	0.356201
AC007283.5	6.371166	25.826435	8.245526	9.414211	11.463216	6.242215	8.544712	6.520473	8.520111	5.573098	11.186896	6.051235	9.301569	5.47106	9.874535	8.425762	11.774062	5.142657	9.529053	12.553039	8.059109	7.660325	12.932061	13.358592	19.718601	14.83834	10.473756	12.790139	8.587751	19.543172	9.540904	12.179965	8.10652	14.876399	13.761557	6.906524	3.164717	11.0934	6.540279	7.816912	11.14203	17.072691	12.130775	8.595881	10.338728
AC007285.6	0.299517	0.274996	0	0	0.100052	0.194414	0.075363	0.209631	0	0.05423	0.297315	0.150251	0.18102	0.252533	0.107732	0	0.057674	0.108283	0.522773	0	0	0.053553	0.270695	0.03579	0.12455	0.189596	0.06959	0.029371	0.030351	0.085804	0.112624	0.102873	0.152439	0	0	0.069529	0.116818	0.053253	0.109859	0.125656	0	0.092086	0	0.038246	0.070575
AC007285.7	0	0	0	0	0	0	0.06496	0	0	0.064699	0.064069	0	0.053991	0.120514	0	0	0	0	0.075102	0.133962	0.06294	0.063891	0.064591	0	0.074297	0.081713	0.11997	0	0.209291	0.147921	0.067183	0.177347	0.197097	0	0	0.059931	0.100693	0.063534	0	0	0.121934	0.054931	0	0	0.121667
AC007292.3	0.442829	0.813152	0.497363	0.545886	0.255927	0.613198	0.445689	0.61987	0.432316	1.054245	0.677676	0.307467	0.43217	0.44787	0.404173	0.263358	0.511428	0.800467	0.62262	0.651034	0.341861	0.219176	0.941697	0.458588	0.36107	1.635161	0.583031	0.738223	0.822668	0.782299	0.422527	0.684431	0.563445	0.443479	0.570587	0.599645	0.993098	0.399575	0.415084	0.350916	0.522863	0.549618	0.48607	0.546603	0.52172
AC007292.4	0	0	0.090158	0.162983	0	0	0	0.087395	0	0.093876	0	0	0.235021	0.087432	0	0.095479	0	0	0	0.097188	0	0	0	0	0	0.237128	0	0.146939	0.075919	0.21463	0	0	0	0	0	0	0.073052	0.092186	0	0.104772	0.176924	0	0.079584	0	0
AC007292.6	0.932197	1.51425	1.03549	0.701964	0.91173	0.605081	0.405959	2.3421	0.882065	5.660525	1.023216	1.120237	1.162191	1.004175	0.669353	0.77676	1.385569	0.777719	2.763887	1.441803	1.092586	1.197829	0.627897	2.270622	0.928613	3.177386	1.624415	0.949293	2.252544	1.900168	0.746399	2.524463	2.509068	3.539338	1.38593	2.163958	0.769104	1.455823	1.139727	0.902497	0.973674	2.593706	1.0283	1.190329	2.407744
AC007292.7	0	0	0	0.104274	0	0	0.120608	0	0	0	0	0	0	0.111875	0.119316	0	0	0.115527	0.278875	0	0	0.118622	0	0	0	0	0	0.188019	0	0	0	0	0	0	0	0	0	0	0	0	0.226386	0	0	0	0
AC007308.7	5.306351	6.978718	3.624215	1.949901	2.320768	4.654467	1.804264	2.258453	2.436178	0.988346	3.381062	1.493649	2.099441	2.594118	4.105365	1.553519	2.675581	2.160332	3.859012	2.418508	2.010358	1.41965	3.857083	2.998934	2.889019	5.333469	2.24919	1.898587	2.761182	5.238302	1.399498	4.556348	3.010882	5.539833	6.289991	2.330416	0.839022	2.205792	3.33151	2.506937	4.572035	1.830852	2.589793	3.021604	3.125843
AC007317.1	0	0	0	0	0	0	0	0	0	0	0	0	0	0	0	0	0	0	0	0.063199	0	0	0	0	0	0	0	0	0	0	0	0	0	0	0	0	0	0	0	0	0	0.05183	0	0	0
AC007319.1	0.400203	0.367439	0.160531	0.469234	0.462583	0.173179	0.461527	0.629035	0.273491	0.848965	0.160134	0.249611	0.57352	0.414167	0.13423	0.274887	0.311095	0.241138	0.145523	0.279809	0.196639	0.165065	0.208591	0.693946	0	0.316663	0.524741	0.16352	0.439328	0.14331	0.17357	1.317278	0.297038	0.154298	0.594996	0.038709	0.097555	0.123106	0.13186	0.093276	0.636712	0.354794	0.531388	0.27543	0.381192
AC007326.10	0	0	0.008494	0	0	0	0	0	0.004134	0.004422	0	0.008168	0.00369	0	0	0.004497	0.004703	0	0.010266	0.004578	0	0	0.004415	0	0.015234	0.027924	0	0.006921	0	0.005055	0	0	0	0	0	0	0.006882	0	0	0	0	0	0	0	0.004158
AC007327.5	0	0	0	0	0	0	0	0	0	0	0	0	0	0	0	0	0	0	0	0	0	0	0	0	0	0	0	0	0	0	0	0	0	0	0	0	0	0.072014	0	0	0	0	0	0	0
AC007349.4	0.455654	0	0.054832	0.099123	0.263339	0.118304	0.458597	0.159455	0.266902	0	1.017684	0.527287	0.047645	0.159522	0.170132	0.116136	0	0.05491	0	0.059108	0.111083	0.338285	0.62698	0.054446	0.7212	0.144216	0.158801	0.17873	0.046172	0.130533	0	0.07825	0.057976	0.325944	0.541949	0.052887	0	0.056065	0.111419	0	0.699407	1.308809	0.38721	0.116366	0.697878
AC007349.5	0	0	0	0	0	0	0	0	0	0	0.152238	0.212971	0	0	0	0	0	0.036963	0	0	0.037388	0	0.038369	0	0.044135	0.048541	0	0	0.093245	0.043935	0	0	0.039028	0.131649	0.091205	0	0	0.037741	0.037502	0	0.072433	0.065263	0.032582	0.1175	0
AC007349.7	0	0.177629	0.058203	0	0.055906	0.062789	0	0	0	0	0.060014	0.111941	0	0.056443	0.060197	0.123277	0	0	0	0	0	0.059847	0	0.057794	0.069595	0	0.056188	0	0.049011	0	0	0	0	0.069197	0	0.056138	0	0.059513	0.059135	0	0	0.051455	0	0	0.056984
AC007359.6	0	0	0.043203	0	0	0	0	0	0	0	0	0	0	0	0	0	0	0	0	0	0	0	0	0	0	0	0	0	0	0	0	0	0	0	0	0	0	0	0	0	0	0	0	0	0
AC007362.3	0.101893	0.126911	0.083169	0.075174	0.319545	0.59524	0.182547	0.564343	0.404836	0.075312	0.074579	0.319914	0.144535	0.140284	0.121493	0.272144	0.543125	0.122789	0.518707	0.132176	0.084245	0.256555	0.20717	0.182629	0.198893	0.403117	0.174563	0.099919	0.10151	0.145949	0.277851	0.087491	0.175876	0.085991	0	0.116271	0.09432	0.125373	0.253499	0.211718	0.244813	0.073526	0.14683	0.076749	0.177033
AC007364.1	0.116799	0.026809	0.122983	0.079401	0.067502	0.018953	0.018368	0.056115	0.034208	0.018294	0	0.03379	0.076331	0.034075	0	0.037212	0.116733	0.08797	0	0	0.088981	0.108392	0.054789	0.052336	0.08403	1.386266	0	0.114535	0.014794	0.125474	0.132973	0.250726	0.092882	0.355087	0.759713	0.101674	0.12812	0.071857	0.232051	0.040834	0.017238	0.108723	0.077542	0.186426	0.034402
AC007365.1	0	0.035436	0.023223	0	0.066918	0	0	0	0	0	0.023945	0	0.040357	0	0.024018	0	0.025716	0.023256	0	0	0	0	0	0	0	0.030539	0	0.018924	0.019555	0	0	0.033141	0.049108	0	0	0	0	0	0	0.026987	0	0	0	0.024642	0
AC007365.3	0.426585	0	0.051334	0.231998	0.591693	0.055379	0.322005	0.199044	0	0.42761	0.264655	0.691107	0.223027	0	0.477835	0.108727	0.170539	0.411255	0	0.332022	0.155994	0.422272	0.480258	0.101946	0.061381	0.270031	0.247784	0.501983	0.345814	0.061103	0.055504	0.073258	0.162833	0.18309	0.190266	0.148538	0.207971	0.262444	0.156466	0.178964	0.705156	0.22691	0.226567	0.272355	0.201033
AC007381.3	0	0	0	0	0	0	0.016783	0.015561	0	0	0	0	0	0	0	0	0	0.016076	0	0	0	0.016507	0	0	0	0	0	0	0	0	0.017357	0	0	0.019085	0	0	0	0	0.01631	0.03731	0	0	0	0	0
AC007383.3	3.770172	1.95935	2.568071	4.44899	3.617824	3.232131	4.206191	3.236182	4.166794	4.412069	3.221687	3.786647	2.789317	3.403556	2.877387	2.946266	4.834497	5.18629	3.466093	3.368124	2.991477	3.564816	3.025453	4.54751	4.196597	3.37718	3.801379	4.255176	3.243732	4.839884	4.396383	4.703238	3.620435	7.581937	5.711008	2.807213	3.468033	3.413581	3.435386	4.476483	2.603745	3.178426	2.984724	3.088328	3.813272
AC007383.4	5.193936	3.376396	7.755779	7.773127	5.083274	3.838896	5.866608	8.159349	5.818274	11.115879	5.668503	8.269878	10.406071	6.171832	11.937853	5.604508	6.56773	6.213426	4.080543	5.975335	5.707216	5.16019	9.603451	8.697851	9.082773	6.959559	7.002793	9.684702	8.067567	5.158884	7.941793	10.319444	6.801594	7.89183	10.963001	7.502598	6.672388	4.524891	6.32706	6.335534	9.668996	8.126972	8.477153	15.515416	8.821539
AC007386.4	0	0.198442	0.065023	0	0	0.140292	0.528873	0.030648	0.063302	0	0.134092	0	0.226	0	0	0.137721	0.072005	0	0.07643	0.350468	0.131728	0.06686	0	0.031395	0.777492	0.171019	0.030523	0	0	0.075268	0.070305	0.092794	0	0.075179	0.039062	0	0	0.032329	0.19819	0.302251	0	0.114968	0	0	0
AC007389.3	0.807575	1.067704	0.233235	0.439199	0.448057	0.52419	0.386076	0.357972	0.302747	0.546422	0.360737	0.224288	0.168886	0.188485	0.341736	0.30875	0.236756	0.369813	0.728257	0.419037	0.275627	0.179867	0.282857	0.44389	0.836649	1.047959	0.356504	0.490995	0.409166	0.832859	0.441315	0.388322	0.493219	0.670115	0.576312	0.39368	0.362217	0.437216	0.375197	0.158107	0.419553	0.343653	0.600486	0.556847	0.399607
AC007391.2	0	0.292347	0	0	0.122682	0.068893	0	0	0	0	0	0	0.055491	0	0	0	0	0	0.154377	0.068842	0	0.065666	0	0	0	0.167966	0	0	0	0	0	0.091137	0.135048	0	0	0	0	0	0	0.074213	0.062661	0	0.112744	0.067764	0
AC007392.3	0	0	0	0.159849	0	0	0.098679	0	0	0	0	0.090768	0	0	0.063048	0.062429	0.052262	0.059033	0	0.050874	0	0	0.098117	0	0.140974	0.062064	0.056909	0.076917	0	0	0.127476	0.06735	0	0	0.058307	0	0	0	0.179678	0.054844	0	0.041722	0.052036	0.125104	0.059682
AC007392.4	0	0.064202	0.126222	0.038029	0.040413	0	0.043986	0	0	0	0	0	0	0	0	0	0	0	0	0	0	0	0.043736	0	0	0.102736	0	0	0	0	0.253404	0	0	0	0	0	0	0	0.042747	0.097787	0	0.037195	0	0.133934	0.041192
AC007395.3	0	0	0	0	0	0	0	0	0	0	0	0	0	0	0	0	0	0	0	0	0	0	0	0	0	0	0	0	0	0	0	0	0	0	0	0	0	0	0	0	0	0	0	0	0
AC007403.2	0	0	0	0	0	0	0	0	0	0	0	0	0	0	0	0	0	0	0	0	0	0	0	0	0	0	0	0	0	0	0	0	0	0	0	0	0	0	0	0	0	0	0	0	0
AC007403.3	0	0	0	0	0	0	0	0	0	0	0	0	0	0	0	0	0	0	0	0	0	0	0	0	0	0	0	0	0	0	0	0	0	0	0	0	0	0	0	0	0	0	0	0	0
AC007405.4	0.497848	0.114273	0.034535	0.067689	0.052047	0.526096	0.595013	0.101629	0.204132	0.056421	0.111743	0.072014	0.094167	0.101671	0.035718	0.229536	0.132685	0.044996	0.125224	0.058411	0.174908	0.142041	0.046707	0.053805	0.495526	0.071258	0.115671	0.04882	0.091257	0.089138	0.032388	0.235115	0.182576	0.164231	0.200836	0.043338	0.048543	0.166214	0.060868	0.125938	0.212666	0.14371	0.079325	0.079463	0.087981
AC007405.6	0.891563	0.223247	0.877813	1.10199	0.843162	3.524842	0.662794	0.834228	1.340505	1.574138	0.603414	0.984827	0.889877	0.945851	1.361829	0.607594	0.648047	0.879059	0.884159	0.683412	0.395185	0.200579	1.216653	0.581092	1.341174	0.961984	0.664645	0.556365	0.531435	0.638525	0.3691	1.531097	1.134403	0.811701	0.843511	1.272768	0.418389	0.6981	0.396381	0.906752	1.531196	0.388016	0.688765	0.724463	1.098141
AC007405.8	1.35824	1.077463	0.062864	0.056821	0	0.474719	0.430616	0.121875	1.346395	0.065457	0.3241	0.120905	0	0.304815	0	0	0	0.062953	0.142241	0.067766	0	0.646398	0.065348	0.124844	0.492507	0.165341	0	0	0	0	0.06797	0	0	0.279824	0.621337	0	0.047678	0.064278	0.06387	0	0.185044	0	0	0.266822	0
AC007422.1	0	0	0	0	0	0	0	0	0	0	0	0	0	0	0	0	0	0	0	0	0	0	0	0	0	0	0	0	0	0	0	0	0	0	0	0	0	0	0	0	0	0	0	0	0
AC007463.2	0	0	0	0	0	0	0	0	0	0	0	0	0	0	0	0	0	0	0	0	0	0	0	0	0.099704	0	0	0	0	0	0	0	0	0	0	0	0	0	0	0	0	0	0	0	0
AC007491.1	0	0	0	0	0	0	0	0	0	0	0	0	0	0	0	0	0	0	0	0	0	0	0	0	0	0	0	0	0	0	0	0	0	0	0	0	0	0	0	0	0	0	0	0	0
AC007556.3	0	0	0	0	0	0	0	0	0	0	0	0	0	0	0	0	0	0	0	0	0	0	0	0	0	0	0	0	0	0	0	0	0	0	0	0	0	0	0	0	0	0	0	0	0
AC007557.2	0	0	0	0	0	0	0	0	0	0	0	0	0	0	0	0	0	0	0	0	0	0	0	0	0	0	0	0	0	0	0	0	0	0	0	0	0	0	0	0	0	0	0	0	0
AC007557.3	0	0	0	0	0	0	0	0	0	0	0	0	0	0	0	0	0	0	0	0	0	0	0	0	0	0	0	0	0	0	0	0	0	0	0	0	0	0	0	0	0	0	0	0	0
AC007557.4	0	0	0	0	0	0	0	0	0	0	0	0	0	0	0	0	0	0	0	0	0	0	0	0	0	0	0	0	0	0	0	0	0	0	0	0	0	0	0	0	0	0	0	0	0
AC007563.1	0	0	0	0	0	0	0	0	0	0	0.010586	0	0	0	0	0	0	0	0	0	0	0	0	0	0	0.027003	0	0	0	0	0.011101	0	0	0	0	0	0	0	0.010431	0	0	0	0	0	0
AC007563.3	0	0	0	0	0.044871	0	0	0	0	0	0	0	0	0	0	0	0	0	0	0	0	0	0	0	0	0	0	0	0	0	0.050509	0	0	0	0	0	0	0	0	0	0	0	0	0	0
AC007563.5	7.752718	3.292087	3.615149	11.22592	18.034303	5.032221	9.44869	13.226135	20.548939	8.014194	4.930071	40.540025	30.196853	27.424553	5.487886	9.26251	14.140801	12.203839	0.281906	27.09076	22.680181	14.329426	14.789383	1.100075	6.205149	20.01346	21.221373	21.999735	32.847882	2.915006	14.62644	4.410226	15.721346	1.733056	1.656897	10.235679	22.630677	7.035198	11.078191	29.272309	3.890402	5.154798	14.102836	31.925891	11.017739
AC007566.10	3.385681	4.351907	3.829784	6.186765	5.400507	2.28552	5.196509	7.97775	4.600985	6.108863	4.957164	4.779886	3.611001	5.136333	3.202501	2.7614	5.59453	4.814422	3.053148	4.04058	3.961854	3.686596	5.929257	5.501987	5.066494	4.607784	5.427792	5.909741	5.146174	7.662301	3.788446	6.74458	5.169431	5.618788	6.845713	4.479836	3.367241	4.082558	3.642687	4.166466	2.558454	5.61886	3.956039	3.372096	4.38773
AC007620.3	5.094643	26.50617	15.234007	7.094714	17.471063	15.682665	18.996021	9.229471	8.90744	5.368027	8.524426	8.798685	8.031087	5.269744	3.177868	11.71017	9.360674	8.129263	6.624179	12.369625	10.961678	11.291892	6.324663	22.966978	11.773454	13.793168	6.445135	10.633644	8.134866	17.473839	12.855721	7.754908	10.10735	10.034365	4.499106	7.024796	9.727987	12.347343	10.570149	13.511107	10.299114	6.07686	6.512725	5.977327	4.772276
AC007631.1	0	0	0	0	0	0	0	0	0	0	0	0	0	0	0	0	0	0	0	0	0	0	0	0	0	0	0	0	0	0	0	0	0	0	0	0	0	0	0	0	0	0	0	0	0
AC007652.1	0	0	0	0	0	0	0	0	0	0	0	0	0	0	0	0	0	0	0	0	0	0	0	0	0	0	0	0	0	0	0	0	0	0	0	0	0	0	0	0	0	0	0	0	0
AC007679.3	0.616445	0.314433	1.112721	1.527264	1.425063	1.244846	0.732448	1.078621	0.481449	1.97393	0.807385	0.832249	1.647257	0.71938	0.767228	1.091102	1.916758	1.444462	1.593978	1.377189	1.168857	1.483157	1.756435	1.514114	2.660995	1.788478	1.193552	1.376919	1.42283	1.471633	1.515017	1.882015	1.307251	1.322892	1.476569	1.15274	1.101955	0.842776	1.256136	1.388863	0.889603	1.420903	1.455137	1.355636	1.008703
AC007682.1	0.339514	0.012469	0	0	0	0	0.085427	0	0	0	0	0	0	0	0	0.008653	0	0	0	0	0	0	0	0	0	0	0	0	0	0.019452	0	0	0	0.155434	0	0	0	0	0	0	0	0	0	0	0
AC007731.1	0.028606	0	0	0	0	0	0	0	0	0	0	0	0	0	0	0	0	0.017236	0	0	0	0	0	0	0	0	0	0	0	0	0	0	0	0	0	0	0.013946	0	0	0	0	0	0	0	0
AC007743.1	9.459065	8.832881	9.012992	10.885556	9.552785	8.067649	9.82883	11.354054	8.225961	12.479226	10.254768	7.247597	7.932861	5.914854	9.301676	8.989498	11.895196	8.597833	13.312016	8.710715	8.047392	9.107776	9.611336	7.310119	14.586074	14.15168	9.563544	10.668735	11.760525	12.554706	8.841976	13.361295	10.638879	12.632129	18.430859	10.941445	7.838048	11.201857	9.492681	8.148863	9.891668	16.210642	8.830386	7.502591	13.331216
AC007750.5	0.274126	0.743068	0.078542	0.241373	0.505458	1.135381	0.320237	0.137043	0.099401	0.040891	0.153872	0.083082	0.11602	0.220883	0.032493	0.457475	0.060883	0.35394	0.427193	0.0762	0.254585	0.492638	0.212276	0.015598	0.432003	0.123945	0.037911	0.166409	0.059524	0.261767	0.365163	0.100878	0.058132	0.158741	0.097036	0.06818	0.337291	0.369419	0.191516	0.428981	0.077064	0.173588	0.034665	0.166683	0.023069
AC007787.2	0	0	0	0.055134	0	0.021935	0.06377	0.039419	0.019794	0.021171	0.062895	0.039105	0	0.019718	0.042058	0.064598	0	0	0	0.021918	0	0.062721	0.021136	0	0	0.080216	0.019629	0.049707	0.017121	0.072606	0	0	0	0	0	0.039222	0	0.02079	0	0	0	0	0	0.021575	0
AC007787.3	0.17861	0.081994	0.161201	0.339979	0.309676	0.115934	0.617938	0.416696	0.052311	1.286844	0.387837	0.258362	0.093381	0.312652	0.111149	0.455239	0.416524	0.37667	0.19484	0.115847	0.163286	0.497262	0	0	0	0.42398	0.103747	0.306511	0.226237	0.191877	0.406688	0.613461	0.340889	0.191649	0.066387	0.36279	0.391847	0.219769	0.382153	0.312216	0.105445	0.14251	0.189727	0.228069	0.157822
AC007792.1	0.133069	0	0.160132	0.651325	0	0.259122	0	0	0.077946	0.41684	0.165113	0.076994	0.278284	0.077645	0	0	0.088663	0.080179	0.096774	0.172618	0	0.082327	0	0.079503	0	0	0	0.195736	0.134842	0.190605	0.173139	0.228522	0	0	0.197838	0.077225	0	0.081867	0.081347	0.093044	0.078559	0.212347	0.353378	0.254875	0.156776
AC007795.1	0	0	0	0	0	0	0	0	0	0	0	0	0	0	0	0	0	0	0	0	0	0	0	0	0	0	0	0	0	0	0	0	0	0	0	0	0	0	0	0	0	0	0	0	0
AC007796.1	0	0	0	0	0	0	0	0	0	0	0	0.055271	0	0	0	0	0	0	0	0	0	0	0	0	0	0	0	0	0	0.068413	0	0	0	0	0	0	0	0	0	0	0	0.101623	0	0	0
AC007879.1	0	0	0	0	0	0	0	0	0	0	0	0	0	0	0	0	0	0	0	0	0	0	0	0	0	0	0	0	0	0	0	0	0	0.069072	0	0	0	0	0	0	0	0	0	0	0
AC007879.2	0.384847	0.088335	0.057889	0	0.556042	0.312251	0.181562	0.056115	0.225427	0.120554	0.05969	0	0	0.056139	0.059873	0	0.064105	0	0	0.124807	0.058638	0.059524	0.120352	0	0.138438	0.837411	0	0.141521	0.097493	0.413434	0.125183	0.082613	0.061209	0.137647	0.143042	0	0	0.177574	0.058815	0.134545	0	0	0.0511	0.18428	0.056676
AC007879.3	0	0	0	0	0.08564	0	0	0	0.173597	0	0	0	0	0	0	0	0	0	0	0	0	0	0	0	0	0.2345	0	0	0.075078	0	0	0.127238	0	0.106	0	0	0	0.091165	0	0	0.087482	0	0	0	0
AC007879.4	0.19417	0.089137	0.058415	0.0528	0.112218	0	0	0.056625	0.056868	0	0.120464	0	0.050758	0.056648	0	0.061862	0	0.058498	0	0	0.05917	0.060065	0.121444	0	0.069847	0.076819	0	0	0.049189	0.069531	0	0.083363	0.061764	0	0.14434	0.056342	0.094663	0.059729	0.059349	0	0	0.154925	0	0	0
AC007879.5	0.496231	0.091121	0.060387	0.117784	0.406026	0.708619	0.124859	0.058537	0.232537	0.188634	0.184719	0.287122	0.052472	0.057909	0.061761	0.126479	0.264509	0	0.144353	0.193115	0.120975	0.061402	0	0.129393	0.285609	0.549705	0.115296	0.097323	0.050284	0.568631	0.195877	0	0.06385	0.071793	0.22133	0	0.241926	0.185237	0.303352	0.210526	0.644508	0.158374	0.158135	0.064077	0.059122
AC007879.6	0	0	0	0	0	0	0	0	0	0	0	0	0	0	0	0	0	0	0	0.066341	0	0	0	0	0	0	0	0	0	0	0	0	0	0	0	0	0	0	0	0	0	0	0	0.391816	0
AC007879.7	0.862802	0.121872	0.079867	0.324855	0.613716	0.947756	0.375739	0.193549	0.194381	0.083161	0.370583	0.268811	0.104098	0.309807	0	0.380613	0.176886	0.079981	0.386134	0.215238	0.2427	0.287431	0.083022	0.237916	0.716238	0.682699	0.038551	0.065083	0.033627	0.427796	0.172709	0.113977	0.084447	0.189905	0.197348	0.038517	0.194141	0.067578	0.365152	0.278438	0.86201	0.176517	0.10575	0.211869	0.039097
AC007948.1	0	0	0	0	0	0	0	0	0	0	0	0	0	0	0	0	0	0	0	0	0	0	0	0	0	0	0	0	0	0	0	0	0	0	0	0	0	0	0	0	0	0	0	0	0
AC007950.1	0	0	0	0.047305	0	0	0	0	0	0	0	0	0	0	0	0	0	0	0.253028	0	0	0	0	0	0	0	0	0	0	0	0	0	0	0	0	0	0	0	0	0	0	0	0	0	0
AC007950.2	0.045585	0	0.054856	0.037187	0.15807	0.044383	0.086024	0	0.040052	0.057118	0.014141	0.039563	0.023833	0.039897	0.099286	0.029046	0.045559	0.027467	0.016576	0.029566	0.027782	0.014101	0.028511	0.013617	0.016398	0.108208	0	0.033526	0.069288	0.016324	0.088967	0.078284	0.072501	0.016304	0	0.039682	0.022224	0.042067	0.0418	0.063747	0.040368	0	0.012105	0.101863	0.067132
AC007952.4	0.124985	1.491792	1.504041	0.543786	0.650102	0.405635	0.157241	0.947667	2.562384	0.626428	0.620333	0.216951	1.110861	0.802206	0.226971	0.955683	0.749493	0.903705	0	1.053859	0.990271	1.314544	1.641628	0.074673	0.359681	0.296687	1.597166	0.919228	0.633252	0.716103	0.406552	0.32196	0.715628	0.178813	0.929101	3.554157	0.731204	1.153403	1.222482	0.961305	0.073787	0.664824	0.862968	0.398987	1.030762
AC007952.5	0.918945	1.252787	1.977098	0.666357	0.917339	0.06245	1.331267	0.373557	1.304916	1.448024	1.002026	0.315834	1.193826	0.698679	0.606518	0.904939	1.799755	2.231586	0.769664	1.119818	0.424294	0.119049	1.444228	0.465842	1.282194	1.057632	0.857274	1.160559	0.487467	1.894635	3.53262	0.812972	0.531475	0.637433	0.429125	1.713022	0.9639	0.719541	3.625923	1.187722	0.681602	0.696179	0.357699	0.764493	2.040337
AC007952.6	0.77387	0.879285	0.960381	0.683911	0.726776	0.062789	0.631108	0.394938	1.041805	1.571411	0.480113	0.369415	0.834497	0.399144	0.198656	0.610236	0.698874	1.264006	0.8623	0.709898	0.472504	0.119695	0.884225	0.346764	0.590576	0.433016	1.067578	0.559007	0.882201	1.371767	2.01744	0.822328	0.435193	0.260978	0.237305	1.905543	0.400199	0.392793	1.561192	1.020385	0.456867	0.630705	0.435983	0.727904	1.367604
AC007966.1	0.0744	0.068309	0.089531	0	0.042999	0	0	0.303756	0	0.186447	0.27695	0	0.311183	0.651177	0.138898	0	0.247862	1.120728	0.054107	0.096513	0	0.04603	0	0.222254	0.160581	0.05887	0.432158	0.145917	0.037696	0.372991	0.048402	0.191653	0.520658	0.053221	0.663681	0.086355	0.471537	0	0.318372	0.104043	0.087847	0.118725	0.158061	0.380009	0.043827
AC008060.5	0	0	0	0	0	0	0	0	0	0	0	0	0	0	0	0	0	0	0	0	0	0	0	0	0	0	0	0	0	0	0	0	0	0	0	0	0	0	0	0	0	0	0	0	0
AC008060.7	0.06898	0.031666	0	0.018757	0	0	0	0	0.020203	0	0	0	0	0	0.107315	0	0	0	0	0	0	0.490779	0.043144	0	0.024814	0.191032	0	0	0	0	0	0	0.043884	1.233587	1.692151	0	0	0.021219	0	0	0.061085	0	0	0	0
AC008060.8	0	0	0	0	0	0	0	0	0	0	0	0	0	0	0	0	0	0	0	0	0	0	0	0	0	0	0	0	0	0	0	0	0	0	0	0	0	0	0	0	0	0	0	0	0
AC008063.2	0	0	0	0	0.048306	0.542536	0.105155	0	0	0	0.103712	0.048362	0.043699	0	0.052014	0	0	0.050363	0.182358	0.054213	0.050942	0	0.052278	0	2.16483	0.264546	0	0	0	0	0	0	0.053175	0	0	0	0.040749	0.051423	0.102192	0.175329	0.049345	0	0	0	0
AC008063.3	0	0	0	0	0	0	0.054361	0	0	0	0	0	0.045182	0	0	0	0	0	0	0	0	0	0	0	0.062174	0	0	0	0	0	0	0	0	0	0	0	0	0	0	0	0	0	0	0	0
AC008067.2	0	0	0	0	0	0	0	0	0	0	0	0	0	0	0	0	0	0	0	0	0	0	0	0	0	0	0	0	0	0	0.056312	0	0	0	0	0	0	0	0	0	0	0	0	0	0
AC008069.1	0	0	0	0	0	0	0	0	0	0	0	0	0	0	0	0	0	0	0	0	0	0	0	0	0	0	0	0	0	0	0	0	0	0	0	0	0	0	0	0	0	0	0	0	0
AC008073.7	0	0	0	0.036733	0	0	0.084974	0.046291	0	0	0	0	0	0	0.042032	0	0	0	0	0	0.08233	0	0	0	0	0.0628	0	0	0	0	0	0	0	0	0	0	0	0	0.04129	0	0	0.035927	0	0.043123	0.046754
AC008073.9	0	0.1809	0	0	0.113871	0	0	0	0	0	0.061119	0	0	0	0	0	0.06564	0	0	0	0	0	0	0	0	0.077951	0	0.048303	0	0.070555	0.06409	0.084591	0	0	0	0	0.096057	0	0	0	0.05816	0.052402	0.052323	0.188692	0
AC008074.3	0	0.203794	0.133554	0.120716	0.342085	0.240127	0.139625	0.388383	0.130018	0.695309	0.183612	0.299671	0.773653	0	0.322302	0.094291	0.295789	0.579555	0.053808	0.335925	0.135281	0.366203	0.694148	0.353638	0.053231	0.234176	0.300837	0.616717	0.337384	0.582886	0.336938	0.127062	0.329495	0.370486	0.385005	0.214692	0.2525	0.227596	0.316611	0.465604	0.174722	0.236137	0.157187	0.236191	0.435849
AC008074.4	0	0	0	0	0	0	0	0	0	0	0	0	0	0	0	0	0	0	0	0	0	0	0	0	0	0	0	0	0	0	0	0	0	0	0	0	0	0	0	0	0	0	0	0	0
AC008079.9	0	0	0	0	0	0	0.018101	0	0	0	0	0	0.015044	0	0	0	0.019173	0	0	0.018664	0	0	0	0	0.020702	0.091075	0	0	0	0	0	0.024708	0	0	0	0	0	0	0	0	0	0	0	0	0
AC008079.10	0.508815	0.36843	0.195682	0.239632	0.187957	0.236635	0.17158	0.200393	0.774293	0.165959	0.117156	0.103193	0.237222	0.336678	0.135468	0.249011	0.403679	0.221244	0.213627	0.173515	0.123084	0.280719	0.19849	0.216243	0.537776	0.572776	0.138633	0.285485	0.158133	1.198409	0.160388	0.344564	0.216914	0.547835	0.187169	0.325727	0.154718	0.206537	0.190796	0.10453	0.360774	0.152066	0.509837	0.162427	0.2472
AC008088.4	2.228906	1.812554	0.191586	0.415608	1.361774	0.289353	0.921356	0	0.373027	0.199488	0.474111	0.073695	0.033295	0.222951	0.356669	0.162314	0.084863	0.537202	0.926262	0.08261	0	0.630392	0.119493	0.038048	0.229083	0.503897	0	0.218572	0.096797	0	0.165718	0.218728	0.202572	0.182218	0.2367	0.221746	0.062094	0.274253	0.233581	0.400752	0.451156	0.169372	0.067647	0.040659	0.150057
AC008103.3	0	0	0	0	0	0	0	0	0	0	0	0	0	0	0	0	0	0	0	0	0	0	0	0	0	0	0	0	0	0	0	0	0	0	0	0	0	0	0	0	0	0	0	0	0
AC008103.4	0	0	0	0	0	0	0	0	0	0	0	0	0	0	0.028187	0	0.03018	0	0	0	0	0	0	0	0	0	0	0.022209	0	0	0	0	0	0	0	0	0	0	0	0	0	0	0	0	0
AC008132.15	0.034313	0	0	0	0	0.022272	0	0.020013	0.040198	0.064491	0	0.019854	0.035879	0	0	0	0.045725	0.020675	0	0	0	0	0	0	0.024686	0.108601	0.019931	0	0.017385	0	0.022323	0.029463	0.021829	0.073635	0.025507	0	0	0	0.041952	0	0	0	0	0.043814	0
AC008154.4	0	0	0.077745	0	0	0	0	0	0	0	0	0	0	0	0	0	0	0	0	0.167615	0	0	0.080816	0	0	0	0	0	0	0	0	0	0	0	0	0	0	0	0	0	0	0	0.068627	0	0
AC008154.5	0	0	0	0	0	0	0	0	0	0	0	0	0	0	0.101802	0	0	0	0	0	0	0	0.102318	0	0.235388	0	0	0	0	0	0	0	0	0	0	0	0	0	0	0	0	0	0	0	0
AC008175.1	0	0	0.043203	0	0	0	0	0	0	0	0	0	0	0	0	0	0	0	0	0	0	0	0	0	0	0	0	0	0	0	0	0	0	0	0	0	0	0	0	0	0	0	0	0	0
AC008268.1	0	0.043891	0.028764	0.025999	0.027628	0	0	0	0	0	0	0	0	0	0.029749	0.030461	0	0	0	0	0	0.029576	0	0	0	0	0	0	0	0	0	0	0	0	0	0.027743	0	0	0	0	0.028222	0	0	0.030521	0
AC008269.2	0	0	0.049824	0	0.047858	0	0.104178	0	0.048505	0.051879	0	0.047913	0.173174	0.048317	0	0.052765	0	0.249475	0.120443	0	0.050469	0	0.051792	0	0.059576	0.065522	0	0	0	0.177917	0.053871	0.284414	0	0.355411	0.123113	0.144169	0.121113	0.050945	0.202485	0	0.048887	0.176189	0.043981	0.052869	0.04878
AC008271.1	0	0	0	0	0	0	0	0	0	0	0	0	0	0	0	0	0	0	0	0	0	0	0	0	0	0	0	0	0	0	0	0	0	0	0	0	0	0	0	0	0	0	0	0	0
AC008277.1	0	0	0	0.049816	0.107627	0.03022	0.057619	0	0	0.087504	0	0	0.024341	0	0	0.059332	0.031021	0	0.101574	0.060394	0	0.028804	0	0	0.13398	0.147354	0.053206	0.022827	0	0.066687	0.060576	0.039976	0	0	0	0.243168	0.090791	0.028643	0.055996	0.064047	0.054077	0	0.04865	0	0
AC008278.2	0	0	0	0	0	0	0	0	0	0	0	0	0	0	0	0	0	0	0	0	0	0	0	0	0	0	0	0	0	0	0	0	0	0	0	0	0	0	0.079955	0	0	0	0	0	0
AC008278.3	0	0	0	0	0	0.122262	0	0	0	0	0	0	0.049239	0	0.058608	0	0	0	0.136982	0	0	0	0	0	0	0.07452	0	0	0	0.202349	0	0	0	0.06737	0	0	0	0	0	0	0.1112	0	0.05002	0	0
AC008281.1	0	0	0	0	0	0	0	0	0	0	0	0	0	0	0	0	0	0	0	0	0	0	0	0	0	0	0	0	0	0	0	0	0	0	0	0	0	0	0	0	0	0	0	0	0
AC008440.5	18.21064	18.229212	7.76128	6.877666	9.062831	13.626254	7.477673	22.791572	6.296489	11.250529	14.75013	8.341598	16.925991	7.231404	5.587541	4.91548	5.982559	5.181527	6.805729	4.101216	21.195648	6.415691	11.62723	3.853342	12.009774	6.804391	14.397494	8.866888	7.240331	7.245675	12.093909	8.035546	5.953604	3.889912	4.136368	7.99964	4.685698	6.76881	3.865413	3.802248	6.570024	3.834292	11.485521	2.502959	6.779151
AC008440.10	0.096385	0.088494	0.057994	0	0.055704	0	0.06063	0.056216	0	0	0.059798	0.055769	0	0	0	0.061416	0	0	0	0	0.058744	0	0.060285	0	0	0.076265	0.111972	0	0.097669	0	0	0	0	0	0	0	0	0.059298	0	0	0	0	0	0	0
AC008592.4	0.71325	0.654858	0.071526	0.06465	0	0.077161	0.074777	0	0.139264	0.074475	0.368753	0.206345	0	0.416175	0.665783	1.287695	0.079206	0	0.432256	0	0.217352	0	0.074351	0.071022	0.256572	1.787153	0.207148	0.058286	0.060229	0	0.077335	0	0.075627	0.340141	0.353471	0.137975	0	0.731343	0.07267	0	0.421079	0.126464	0	0.227689	0
AC008592.5	0.080442	0.134009	0	0.043748	0	0	0	0	0.047119	0	0.045277	0	0	0	0	0	0	0	0	0	0	0	0	0	0	0.115491	0	0	0	0	0	0	0.051176	0.057543	0	0	0	0	0.049175	0	0	0.042789	0	0	0
AC008592.7	0	0	0	0	0	0	0	0	0	0	0	0	0	0	0	0	0	0	0	0	0	0	0	0	0	0	0	0	0	0	0	0	0	0	0	0	0	0	0	0	0	0	0	0	0
AC008592.8	0.391179	0.179577	0	0.106371	0	0.126955	0	0	0	0	0.24269	0.056584	0	0.057062	0.121715	0.186944	0.06516	0.117851	0.071121	0.06343	0.119206	0.060504	0	0	0.070358	0.386904	0	0	0.099098	0.070039	0	0	0	0.489691	0	0.056754	0.238388	0.421157	0.298916	0.136759	0.230939	0.052019	0	0	0.115217
AC008691.1	0.03036	0	0.018267	0	0	0	0	0	0	0	0	0	0.031745	0	0	0.019345	0	0	0	0	0	0.018783	0	0	0	0	0.017635	0	0	0.021743	0	0	0	0	0	0.017619	0	0	0	0.042456	0	0	0	0	0.017884
AC008697.1	0.084642	0.077713	0.050928	0.01482	0.047248	0.109881	0.051426	0	0	0.017073	0	0	0	0.015901	0.033917	0.107189	0	0.01642	0.039636	0.03535	0	0.01686	0	0.016281	0	0.021563	0.015829	0	0	0.039034	0.055065	0.023399	0.017337	0	0	0.015815	0.026571	0.033531	0	0.117621	0.08044	0	0.014474	0.10808	0.016053
AC008746.3	0	0.278531	0	0.054995	0	0.131275	0.127219	0.117959	0.059233	0.063353	0	0.05851	0.052869	0.059004	0.062928	0.064435	0	0	0.147081	0	0	0.062563	0	0.060416	0.072752	0.640111	0.176213	0.198326	0.10247	0.072423	0	0	0.064333	0.144673	0.075171	0.058685	0	0	0	0.070706	0	0	0.107416	0.064562	0
AC008746.12	2.796264	5.525367	2.560288	0.991791	1.089085	1.223173	2.485476	1.205459	0.783357	2.818214	1.319969	0.351724	1.017002	2.270044	2.307543	0.968353	1.984643	2.637176	1.856735	1.458821	1.037361	1.654779	0.570306	1.452731	1.312018	4.809922	1.518298	1.19221	1.447556	1.523753	1.423671	2.714218	3.132499	2.217682	4.609187	1.199446	0.740898	1.308937	1.709391	1.615151	0.897185	1.940079	2.130866	1.125506	1.503976
AC008753.4	0	0	0	0	0	0	0	0	0	0	0	0	0	0	0	0	0	0	0	0	0	0	0	0	0	0.109373	0	0	0	0	0	0	0.087938	0.098878	0	0	0	0	0	0	0.081604	0	0	0	0
AC008753.6	0	0	0	0	0	0	0	0.355354	0.071377	0.076341	0.075599	0.070505	0	0	0	0	0	0	0	0	0	0	0.152428	0	0	0.096418	0.070779	0	0.061738	0	0	0.104631	0.077522	0	0	0.070716	0	0	0	0.085202	0.071938	0.064817	0.064719	0	0
AC008781.7	0.516848	1.502694	0.466471	0.65587	0.497841	0.615049	0.433488	0.653142	0.403662	0.431741	0.534425	0.398734	0.315254	0.653414	0.268029	0.274445	0.459164	0.415229	0.689103	0.33523	0.210002	0.479646	0.377143	0.56612	0.92961	0.749759	0.200143	0.549069	0.3928	0.678626	0.16812	0.813627	0.438417	0.739437	1.472798	0.749867	0.293973	0.63595	0.473933	0.421618	0.457694	0.229102	0.503264	1.044947	0.456694
AC008834.1	0	0	0	0	0	0	0	0	0	0	0	0	0	0	0	0	0	0	0	0	0	0	0	0	0	0	0	0	0	0	0	0	0	0	0	0	0	0	0	0	0	0	0	0	0
AC008937.2	0.172839	0.396724	0.519976	0.187997	0.149835	0.336565	0.543611	0.604849	0.455587	0.324852	0.589767	0.650036	0.406637	0.655526	0.107558	0.385464	0.345485	0.416571	0.188545	0.168156	0.737381	0.855459	0.270258	0.826108	0.124349	0.341901	0.552171	0.805079	0.437854	0.24757	1.124421	0.14841	0.439833	0.061819	0.192725	0.451374	0.842637	0.319002	0.581123	0.966811	0.306115	0.459685	0.229496	0.717274	0.152723
AC008937.3	0	0.376149	0.07043	0.03183	0	0.037989	0.073631	0.136543	0.068565	0.110002	0.03631	0.16932	0.030599	0.10245	0.036421	0	0.155985	0.105795	0	0	0.107011	0.03621	0.219636	0.034967	0.168428	0.18524	0.033996	0.114786	0.118614	0.041916	0.152301	0.301529	0.111703	0.125599	0.174029	0.067931	0	0.072014	0.035778	0	0.310972	0.062264	0.155424	0.037367	0.068954
AC008940.1	0	0.062566	0.041002	0	0	0	0	0	0	0	0	0	0.035627	0	0	0	0	0	0	0.044199	0	0	0	0	0	0	0	0	0	0.048804	0	0	0	0	0	0	0	0.041924	0.041658	0	0.04023	0.036248	0	0	0
AC008982.2	0.108507	0.099623	0.130574	0.236045	0.12542	0.281723	0.204764	1.202438	0.127117	0.135959	0.067318	0.125565	0.113459	0.25325	0	0.13828	0.289189	0	0.236732	0.140756	0	0.134262	0.407196	0.064828	0.390323	0.085857	0.315133	0.212808	0.164928	0.155422	0.14118	0.279511	0.207092	0.232855	0.322641	0.314853	0.1058	0.133511	0.265326	0.151738	0.128117	0.115434	0.23052	0.346382	0.063919
AC008984.2	0.0617	0.368216	0.389802	0.083888	0.106976	0.18022	0.058217	0	0.036141	0.07731	0.095697	0.142799	0.112902	0	0.134385	0.196575	0.226106	0.130118	0.112177	0.120056	0.169218	0.038173	0.077181	1.640396	0.04439	0.512615	0.232951	0.166387	0.109413	0.905866	0.040139	0.02649	0.117758	0.264816	0.045866	0.017903	0.195522	0.075918	0.056577	0.280418	0.109277	0.114868	0.213005	0.039392	0.018173
AC008985.1	0.047784	0.219359	0.014375	0.025987	0.013808	0.07754	0.060115	0	0	0.029936	0.014823	0.082943	0.024982	0.041822	0.029736	0.015224	0.047757	0.028792	0.052126	0	0	0.059126	0.014943	0.042823	0.034378	0.170141	0.013878	0	0.012105	0.068444	0.031086	0.020515	0.0152	0.119634	0.071042	0.013865	0.034944	0.014699	0.058421	0.016705	0	0	0.038068	0.015254	0.014074
AC008991.1	0.109843	0.100851	0.396548	0.179215	0	0.071298	0	0	0.193024	0.550536	0.27259	0.190668	0	0.897296	0.478489	0.489943	0.073188	0.728036	0	0.42747	0.066946	0.067958	0.068702	0	0	0	0.063803	0.269288	0	0	0.07146	0.188636	0	0	0	0.127493	1.338789	0.337889	0.067149	0	0.259391	0.292141	0.11668	0	0
AC008992.1	0	0	0	0	0	0	0	0	0	0	0	0	0	0	0	0	0	0	0	0	0	0	0	0	0	0	0	0	0	0	0	0	0	0	0	0	0	0	0	0	0	0.063799	0	0	0
AC008993.2	2.274863	1.582293	1.576142	2.361893	2.191208	2.460989	3.035396	2.814443	2.382375	3.282289	2.566066	2.712264	1.657871	0.965354	1.201155	2.547668	2.02097	3.198293	1.955177	1.967315	1.890624	3.454564	2.457607	5.02465	2.330974	6.054552	2.402485	2.94058	2.444875	4.838309	1.121161	5.031312	2.324357	2.514897	3.074655	3.360485	2.621404	1.993286	3.539842	1.735214	3.255764	5.94024	3.404993	3.652992	1.786756
AC009005.2	0.525479	0.523607	0.505878	1.089457	0.514551	0.545734	0.793309	1.197446	1.603461	0.142916	0.424577	0.304044	0.34911	1.655705	0.212937	0	0.070025	0.274901	1.910757	0.096245	0.417093	0.413121	0	0.31395	1.014191	0.902501	0.861275	0.669886	0.288947	0.326751	0.074202	0.783504	0.163354	0.652723	0.254364	0.066193	0	0.593392	0.578217	0.239255	0.86863	0.242682	0.279092	0.402593	0.470327
AC009052.12	0	0	0.108008	0	0.103745	0	0	0.209397	0.105149	0.112463	0.111368	0.103865	0	0	0	0	0.119606	0.108162	0	0	0.109405	0	0	0.107249	0	0.142038	0.208538	0.088016	0.09095	0.257124	0	0.154137	0	0.128409	0.133441	0	0	0	0	0	0	0.095485	0.095341	0.229217	0
AC009095.4	0.161369	0.222237	0.3641	0.372981	0.466304	0.49753	0.507534	0.376472	0.425352	0.176921	0.250285	0.163395	0.464017	0.188314	0.075315	0.179941	0.215038	0.340309	0.616111	0.183163	0.196698	0.449261	0.328019	0.216924	0.638529	0.478816	0.374928	0.257143	0.286157	1.184594	0.26245	0.207841	0.333648	0.432872	0.389858	0.515067	0.157343	0.297832	0.320602	0.338493	0.238167	0.19313	0.171412	0.07727	0.285175
AC009110.1	0	0	0	0	0	0	0	0	0	0	0	0	0	0	0	0	0	0	0	0	0	0	0	0	0	0	0	0	0	0	0	0	0	0	0	0	0	0	0	0	0	0	0	0	0
AC009120.4	0.12767	0	0.230452	0	0.073785	0.08287	0.039822	0	0	0.079985	0.079207	0.07387	0	0.148989	0.238347	0	0	0	0.464236	0	0	0	0	0.076277	0.045545	0.20204	0	0	0	0	0	0.21925	0	0.091327	0.094906	0.074092	0.030863	0.15709	0	0.089269	0	0.06791	0	0.163023	0.075207
AC009120.5	1.14704	0.478698	1.12935	1.587896	1.2053	1.150642	1.311872	1.094741	0.977288	2.939816	0.841016	0.724017	0.763247	1.338573	0.324456	1.32889	1.667489	1.005291	1.74419	1.758486	0.762638	1.483817	0.847862	2.429713	1.800508	3.052847	0.605695	1.380454	1.796312	2.987252	2.306488	2.865211	1.127769	1.56644	3.875783	0.847218	1.575961	1.026446	1.402399	1.531138	1.785276	1.996806	0.719981	1.730965	0.798547
AC009120.6	17.728773	20.040923	9.18733	12.484149	13.977325	20.088393	11.667748	13.371477	9.544354	11.129848	9.420654	8.894172	12.162136	13.214741	11.160156	9.66424	7.442605	12.843462	15.725165	8.175562	8.86895	7.245414	11.15265	14.14325	16.957374	14.595626	12.559813	12.461109	8.878629	11.237036	8.135261	9.767345	9.127381	12.447711	18.81626	9.991326	8.143633	7.62866	8.269319	12.467835	13.593268	9.157765	7.801317	13.02012	10.322856
AC009120.9	0	0	0	0	0	0	0	0	0	0	0	0	0	0	0	0	0	0	0	0	0	0	0	0	0	0	0	0	0	0	0	0	0	0	0.050981	0	0	0	0	0	0	0	0	0	0
AC009120.10	0.112618	0	0.067761	0	0.065086	0	0	0	0	0.211667	0.209607	0	0	0	0.070082	0	0.075037	0	0.163802	0.14609	0.068637	0	0.070438	0	0	0.08911	0	0	0	0	0	0	0	0	0	0	0	0	0.068845	0.078744	0	0.059904	0	0	0.199022
AC009120.11	0.03664	0.06728	0.066137	0.059779	0.232928	0.09513	0.161333	0.02137	0.042924	0.068864	0.136388	0.0212	0	0.235167	0.114004	0	0.170889	0.110384	0.293105	0.023765	0.022331	0.045336	0.022916	0.131343	0	0.173948	0.063847	0.125754	0	0.236167	0.047672	0.188765	0.116548	0.471771	0.65368	0.021263	0.053588	0.090166	0.067195	0.128094	0.194677	0.058468	0.0973	0.093571	0.151084
AC009133.12	45.43365	50.097063	32.317911	28.866818	31.004315	32.510529	41.151628	29.79872	26.139634	42.066856	18.904439	23.646659	26.768457	34.335684	38.141838	21.587359	25.673128	31.310854	46.877419	23.858124	23.443634	23.689894	34.742165	34.987731	35.720038	59.852796	33.076797	37.870323	29.659671	37.357237	23.517921	34.341843	29.460201	52.078475	43.402728	27.482411	22.565413	27.938245	27.426978	31.233225	58.377618	21.285674	34.386215	19.803044	26.905404
AC009133.15	17.798653	16.790472	18.299811	23.454852	22.381563	17.900722	29.158823	34.223159	22.16887	26.406748	15.956836	23.312813	23.774979	27.161673	23.308492	14.332337	18.049344	21.566666	27.025861	18.521601	16.986813	15.670484	28.625813	26.818415	10.975859	20.660683	25.391678	28.530223	22.742892	15.26857	18.259307	13.939423	18.664766	11.892504	10.541139	19.353138	15.542876	17.929259	20.505629	21.06084	43.762945	15.657769	26.437806	17.54492	15.035831
AC009133.17	0	0.177951	0.15549	0.08784	0.149352	0.251611	0.101599	0.056522	0.018922	0	0.060123	0.018691	0.11822	0.018848	0.020102	0.1235	0.215233	0.116783	0	0.314278	0.137814	0.019985	0.020204	0.250894	0.139442	0.40896	0.05629	0	0.081833	0.670914	0.08406	0.083212	0.205508	0.09243	0.048026	0.018747	0.078743	0.099367	0.296208	0.316213	0.076282	0.051548	0.085784	0.144368	0
AC009133.21	6.960863	16.196362	6.081582	4.3561	10.084881	8.54132	5.158395	4.282368	3.630533	9.976509	3.372022	3.531034	4.636333	5.619471	7.595386	4.799994	5.019185	5.170933	5.478321	3.463444	4.997928	3.244665	4.592267	4.728495	10.496145	18.93789	7.532641	6.872741	5.555911	12.907084	4.404384	6.959533	5.76301	12.073193	8.009814	5.201748	2.603312	5.455738	3.497476	5.800544	11.258792	3.753354	5.165737	4.444188	6.010287
AC009133.24	2.374987	2.180554	1.360951	2.091217	1.437951	0.367044	1.636235	2.440601	1.854884	3.755257	0.982303	1.243304	2.010353	1.385782	1.759469	1.008889	2.034565	1.294737	2.549669	1.907195	1.309625	0.909604	2.051333	2.162204	2.440964	4.026912	2.167824	1.940807	2.177423	1.133956	0.882897	1.359537	1.438989	2.507912	0.92478	1.24703	1.268142	1.113249	1.106178	1.502466	4.473406	1.744567	2.162401	1.155291	1.53229
AC009134.1	0	0	0	0	0.069788	0	0	0	0	0	0	0	0	0	0	0	0	0	0	0	0	0	0.075526	0	0	0.095547	0	0	0	0	0	0	0	0	0	0	0	0	0	0	0	0	0.064134	0	0
AC009158.1	0	0	0	0	0	0	0	0	0	0	0	0	0	0	0	0	0	0	0	0	0	0	0	0	0	0	0	0	0	0	0	0	0	0	0	0	0	0	0	0	0	0	0	0	0
AC009166.5	0.439374	0	0.066091	0.179215	0.380895	0.071298	0.760051	0.32033	0.193024	0.137634	0.136295	0.381335	0.287141	0	0.273422	0.629927	0.073188	0.26474	0.079883	0.14249	0.133892	0.135916	0.137404	0.328132	0.316106	0.347658	0.063803	0.21543	0.389573	0.078668	0.285839	0.094318	0.209643	0.392874	0.734887	0.382478	0.481964	0.135156	0.402892	0.307216	0.064848	0.350569	0.35004	0.841559	0
AC009166.7	0.339883	0.208038	0.147697	0.24646	0.600204	0.330922	0.439475	0.154183	0.309693	0.224767	0.246009	0.229434	0.404755	0.363584	0.188008	0.144381	0.276787	0.295812	0.151053	0.428652	0.207148	0.233643	0.307062	0.485098	0.298867	0.388461	0.175487	0.620303	0.296576	0.392176	0.282534	0.162135	0.324344	0.445737	0.870266	0.41641	0.312992	0.220719	0.427092	0.382881	0.211803	0.38167	0.340979	0.373721	0.300325
AC009227.2	0	0	0.013627	0	0	0	0.384647	0.013209	0	0	0	0.013104	0.035522	0	0.014094	0	0.01509	0	0.032941	0.029379	0	0	0.02833	0	0.065175	0.125441	0.065775	0.066626	0.011475	0	0	0.019447	0.043225	0	0	0	0.077289	0.069666	0.02769	0.047507	0	0.108421	0.060143	0	0.026682
AC009227.3	0	0	0	0	0	0	0	0	0	0	0	0	0	0	0	0	0	0	0	0	0	0	0	0	0	0	0	0	0	0	0	0	0	0	0	0	0	0	0	0	0	0	0	0	0
AC009228.1	0	0.2117	0.268221	0.121219	0	0.149665	0.077892	0.268966	0.072533	0.279283	0	0.133413	0.233063	0	0	0	0.148511	0.138932	0.167685	0	0	0	0.144215	0.137759	0	0.182445	0.258935	0	0.11293	0	0	0	0.1418	0.164939	0	0	0	0.137127	0	0	0	0.11856	0.122464	0.284611	0.131299
AC009229.5	0.086003	0	0	0	0	0	0	0	0.15113	0	0	0	0	0	0	0	0	0	0	0	0	0	0	0	0	0	0	0	0	0	0.16785	0	0	0	0	0	0	0	0	0	0	0	0	0	0
AC009229.6	0	0	0	0	0	0	0	0	0	0	0	0	0	0	0	0	0	0	0	0	0	0	0	0	0	0	0	0	0	0	0	0	0	0	0	0	0	0	0	0	0	0	0	0	0
AC009236.2	0.193467	0.177629	0	0	0	0	0.365094	0	0	0	0	0	0	0	0	0	0	0	0.070349	0	0	0	0	0.115588	0.208784	0.535789	0	0	0	0	0	0	0	0.069197	0	0	0	0	0	0	0	0	0	0	0
AC009262.2	0	0	0	0	0	0	0	0	0	0	0	0	0	0	0	0	0	0	0.228841	0	0	0	0	0	0	0	0	0	0	0	0	0	0	0	0	0	0	0	0	0	0	0	0	0	0
AC009264.1	0	0	0	0.05448	0	0.065023	0.018408	0	0.017141	0.06276	0	0.054111	0	0	0	0.015781	0	0.059689	0.018011	0	0	0	0	0	0.067283	0.058788	0	0	0	0	0	0	0	0	0.01841	0	0	0.015236	0.061239	0	0.014621	0.013173	0.013153	0	0.059011
AC009276.4	0	0	0	0	0	0	0	0	0	0	0	0	0	0	0	0	0	0	0	0	0	0	0	0	0	0	0	0	0	0	0	0	0	0	0	0	0	0	0	0	0	0	0	0	0
AC009299.2	0.249504	0.412341	0.210173	0.18997	0.403753	0.194341	0.156947	0.029105	0.087689	0.218841	0.092876	0.057746	0.104357	0.116467	0.062107	0.063593	0.299238	0.120269	1.197574	0.388391	0.121652	0.154364	0.062422	0.149067	0.287208	0.197422	0.086956	0.24467	0.075848	0.536075	0.357098	0.257087	0.539688	0.174571	0.074189	0.202716	0.145968	0.2149	0.18303	0.52337	0.206219	0.211558	0.07951	0.127438	0.029395
AC009299.3	0	0.385211	0.126222	0	0.080826	0.726219	0.923713	0.122353	0.163839	0.131427	0	0.971034	0.292471	0.081603	0	0.178228	0.093183	0.042134	0.152561	0.408192	0.085236	0.086524	0.043736	0.668446	0.90555	0.165989	0	0.274286	0.070858	1.001608	0.773352	0.060043	1.156646	2.350976	1.299527	0.121743	1.397731	0.04302	1.410649	0.342254	0.949491	1.004276	0.148557	1.919727	0.082384
AC009303.1	0	0.07118	0	0.126489	0.040786	0.081412	0.048767	0.028809	0	0.061891	0	0	0.040533	0	0	0.089937	0	0.093427	0.15397	0	0	0	0.05996	0	0.068971	0.075584	0	0.03337	0.035756	0.082568	0.078204	0.042413	0.060989	0.055458	0	0.085996	0.037797	0	0.043142	0.049345	0.145534	0.041238	0.050917	0.045057	0.083145
AC009303.2	1.85445	2.030061	1.223086	1.241281	1.772514	1.736116	1.817075	1.955207	2.026284	1.899121	1.194761	1.465048	1.193282	2.538665	1.997349	0.658997	1.330656	1.869465	3.112241	0.693926	0.760731	1.081122	1.427539	0.916189	1.872979	2.793603	1.035738	1.661146	1.300953	1.174886	0.765618	2.05167	1.63354	2.321464	1.696663	1.034816	0.730229	1.491939	1.024644	1.720561	1.38956	1.498603	1.09858	1.297825	1.11342
AC009305.1	0.290727	0.266926	0	0.079056	0.336043	0	0	0	0	0.09107	0	0	0.075999	0	0.452298	0	0.290564	0.087587	0	0	0.088594	0	0	0	0	0	0	0	0	0.208215	0	0	0.092479	0	0	0.16872	0.283474	0.08943	0.266587	0.10164	0	0.154644	0.077205	0	0.25689
AC009312.1	0.180722	0	0	0	0.052223	0	0.05684	0.105406	0	0	0.280302	0.052283	0.37794	0	0	0.345467	0	0.108892	0.065715	0	0	0	0	0	0	0	0	0.044305	0	0	0	0	0	0	0	0.36708	0	0	0	0.126363	0.106692	0	0	0	0
AC009313.1	0	0	0	0	0	0	0	0	0	0	0	0	0	0	0	0	0.07086	0	0	0.068979	0	0	0	0	0	0	0	0	0	0	0	0	0	0	0	0	0	0	0	0	0	0	0	0	0
AC009365.4	0	0	0	0	0	0	0	0	0	0	0	0	0	0	0	0	0	0	0	0	0	0	0	0	0	0	0	0	0	0	0	0	0	0	0	0	0	0	0	0	0	0	0	0	0
AC009403.2	5.444055	3.839324	2.634734	5.621122	5.333907	4.711584	5.384917	1.955759	4.467585	7.043851	8.125625	5.272749	4.846885	4.741813	12.657684	2.130377	2.786218	2.947483	4.235672	3.32634	2.675938	2.34305	5.625673	4.572459	2.931541	4.807085	6.068778	2.855713	3.817631	3.593709	2.331715	4.200355	3.48854	4.37405	4.721424	3.548594	3.057911	2.535811	3.286573	3.320579	5.845729	5.390791	5.84574	6.296696	4.159754
AC009404.2	0.718408	1.065498	0.498757	1.051899	0.702635	0.483191	0.660476	0.870251	0.615033	0.900167	0.377134	0.415674	1.64685	0.902858	0.653403	0.352128	0.846879	1.298609	2.893613	0.394276	0.471528	0.478655	0.51846	0.279263	1.113228	2.055149	0.320993	1.219306	0.839975	0.712404	0.898782	1.281187	1.300813	1.146395	1.355643	0.673486	0.484951	0.713966	0.641866	0.966	0.224848	0.587903	0.880523	1.023187	0.488304
AC009410.1	0	0	0	0	0	0.051364	0	0	0	0	0	0	0	0	0	0	0	0	0	0	0	0	0	0	0	0	0	0	0	0	0	0	0	0	0	0	0	0	0	0	0	0	0	0	0
AC009411.1	0	0	0	0	0	0	0	0.056935	0	0	0	0	0	0	0	0	0.065041	0	0	0	0	0	0	0	0	0	0	0	0	0	0	0	0	0	0	0.083007	0	0	0	0	0	0	0	0	0
AC009411.2	0	0	0	0	0	0	0	0	0	0	0	0	0	0	0	0	0	0	0	0	0	0	0	0	0	0	0	0	0	0	0	0	0	0	0	0.057596	0	0	0	0	0	0	0	0	0
AC009473.1	0	0.283898	0.093025	0.126124	0.223381	0.050177	0.291759	0	0.045281	0.096861	0	0.089456	0	0.045106	0	0.246286	0.051507	0.232891	0.112436	0.200557	0.188455	0.095652	0.096699	0.138555	0.278077	0.061167	0.269412	0.151611	0.156666	0.387544	0.201161	0.132754	0.344255	0.165893	0.287323	0.179448	0.263811	0.142675	0.047256	0.216205	0	0.287834	0.041057	0.098709	0.455374
AC009478.1	0	0	0	0	0	0	0	0	0	0.059633	0	0	0	0.055539	0.118467	0	0	0	0.069222	0.061737	0	0	0	0	0	0	0	0	0	0	0.061923	0	0	0.068089	0	0	0	0	0	0	0.056194	0	0	0.060771	0.056071
AC009480.3	0	0	0	0	0	0	0.081674	0.075728	0	0.081344	0	0.075126	0	0	0	0	0	0	0	0	0	0	0	0	0	0	0	0.063662	0	0	0	0.111488	0	0	0	0.075351	0	0	0	0.090785	0.076653	0	0.06896	0	0
AC009487.4	0	0	0	0	0	0	0	0	0	0	0	0	0	0	0	0	0	0	0	0	0	0	0	0	0	0	0	0	0	0	0	0	0	0	0	0	0	0	0	0	0	0	0	0	0
AC009487.5	0	0	0	0	0	0	0	0	0	0	0	0	0	0	0	0	0	0	0	0	0	0	0	0	0	0	0	0	0	0	0	0	0	0	0	0	0	0	0	0	0	0	0	0	0
AC009495.2	0.206009	0.252192	0.206588	0.298768	0.079373	0	0.172783	0.080103	0	0.25813	0.042603	0.238396	0.215411	0.040068	0.042733	0.087512	0.091509	0.206882	0.099879	0.133619	0.167408	0.254908	0.04295	0.041027	0.247021	0.217342	0.279211	0.134678	0.208754	0.196721	0.044674	0.235856	0.131061	0.098244	0.102094	0.079703	0.234348	0.126741	0.209893	0.192059	0.081081	0.255689	0.036472	0	0.161807
AC009495.3	0.422876	0.097064	0.190829	0.172485	0.122197	0.137242	0.798013	0.184981	0.061925	0.66233	0.131177	0.305847	0.663262	0.061686	0	0	0.281759	0	0.153767	0.274279	0.257729	0.261625	0.066122	0	0.608472	0	1.289555	0.207341	0.696327	0.227143	0.137553	0.907765	0.538057	0.226873	0.235764	0.306764	0.206163	0.260161	0.193882	0.07392	0	0.618576	0.224597	0	0.498211
AC009495.4	0.287601	0.396084	0.259568	0.391029	0.166215	0	0.090456	0	0	0.270273	0.089214	0.332814	0.526271	0.083906	0.089487	0.183258	0.191627	0.346582	0.209156	0.279809	0.262925	0.355866	0.089941	0	0.206913	0.341349	0.9188	0.070507	0.291432	0.308964	0	0.370427	0.182968	0.205731	0.106897	0.250359	0.210319	0.088469	0.175814	0	0	0.458943	0.15275	0	0.254128
AC009498.1	0	0	0	0	0	0	0	0.057671	0	0	0	0	0	0	0	0	0	0	0	0	0	0	0	0	0.071138	0	0	0	0	0	0	0	0	0	0	0	0	0	0	0	0	0	0	0	0
AC009501.4	1.080682	0.371141	0.325116	0.109921	0.390353	0.789144	0.339894	0.275064	0.197319	0.592417	0.251423	0.312644	0.281789	0.315284	0.588445	0.344303	1.260091	0.325577	0.39296	0.175234	0.28743	0.501448	0	0.040252	0.194373	0.479781	0.195668	0.264936	0.06827	0.677224	0.615166	0.463969	0.300031	0.483155	0.250413	0.273692	0.197573	0.124347	0.412896	0.661173	0.239249	0.359274	0.322045	0.258737	0.397877
AC009502.4	0	0	0	0	0	0	0	0	0	0	0	0	0	0	0	0	0	0	0.129246	0	0	0	0	0	0	0	0	0	0	0.019497	0	0	0	0.019474	0	0	0	0.016748	0	0	0	0	0	0	0
AC009505.2	1.366629	2.150995	6.049649	5.574298	5.472348	4.245247	3.745659	6.889076	7.490497	4.219816	4.542125	6.156455	7.757424	3.246618	4.798984	4.229654	4.487842	5.352419	1.5618	5.065151	3.569645	5.676979	3.785388	2.974386	5.758834	2.00823	4.365976	6.987918	6.577963	3.495575	6.604539	2.766033	4.843984	1.60605	1.959251	4.758642	6.472312	4.744385	6.922194	6.825457	2.823841	5.659742	5.236436	4.051028	6.440384
AC009505.4	0	0	0	0	0	0	0	0	0	0	0	0	0	0	0	0	0	0	0	0	0	0	0	0	0	0	0	0	0	0	0	0	0	0	0	0	0	0	0	0	0	0	0	0	0
AC009506.1	3.544767	1.446474	1.464981	1.577306	2.483209	2.417083	2.815389	2.02571	1.069645	1.996477	0.82192	2.838277	2.414869	0.5432	0.557047	1.939299	1.526857	1.143443	2.551871	1.8579	1.396638	3.544373	1.298903	3.101881	1.365295	2.379849	1.227079	2.194497	1.86856	0.820594	3.86676	1.076072	1.753997	3.432147	3.007701	2.431194	2.670804	1.850385	2.473399	2.753939	3.551267	1.676034	0.779701	3.08614	1.328814
AC009508.1	0	0	0	0	0	0	0	0	0	0	0	0	0	0	0	0	0	0	0	0	0	0	0	0	0	0	0	0	0	0	0	0	0	0	0	0	0	0	0	0	0	0	0	0	0
AC009518.4	0	0	0	0.364307	0	0.683266	0	0	0	0	0	0	0	0	0	0	0	0	0	0	0	0	0	0	0	0.908636	0	0	0	0	0	0	0	0	0.071137	0	0	0	0	0	0	0	0	0	0
AC009518.8	0	0	0	0	0	0.043457	0	0	0	0	0	0	0	0	0.041664	0	0.044609	0.040341	0	0	0	0	0.041875	0	0.048168	0	0	0	0	0.047949	0.087111	0	0	0	0	0	0	0	0.040928	0	0	0	0	0	0
AC009531.2	0	0	0	0	0	0	0	0	0	0	0	0	0	0	0	0	0	0	0	0	0	0	0	0	0	0	0	0	0	0	0	0	0	0	0	0	0	0	0	0	0	0	0	0	0
AC009542.2	4.648085	1.347651	1.815396	2.43916	2.639166	1.111538	2.872521	2.996352	2.053925	2.554413	3.794336	4.246425	3.240144	2.997599	4.820838	1.350971	1.466996	1.916241	0.474427	2.009846	1.640078	1.362166	2.856166	1.900065	1.408019	3.935924	2.794598	2.119081	2.065792	1.109632	1.644552	1.890532	1.660102	0.641654	1.394219	1.70366	1.510709	1.20404	1.296092	1.995614	1.925665	3.773689	3.334893	1.666014	2.93022
AC009784.3	0	0.16574	0.083601	0	0.069552	0	0.302808	0.280766	0.769464	0	0.045277	0.069633	0	0	0.045415	0	0.120279	0.036257	0.218802	0.117085	0	0.090302	0	0	0.199927	0.285674	0	0	0.030487	0	0.039146	0	0.046428	0.043044	0	0	0.053772	0	0.073569	0.042074	0.035524	0.032007	0	0	0.035446
AC009878.2	0	0	0	0	0	0	0	0	0	0	0	0	0	0	0	0	0	0	0	0	0	0	0	0	0	0	0	0	0	0	0	0	0	0	0	0	0	0	0	0	0	0	0	0	0
AC009892.10	0.386236	2.659623	0.34859	0.105027	0.33483	0.940135	0.425175	0.337907	0.16968	0.120989	0.599058	0.05587	0.050483	0.225365	0.420621	0.246109	0.772041	0.232723	0.35111	0.563658	0.706197	0.298697	0.060393	0.692276	0.76416	1.298853	0.336521	0.568129	0.244614	0.760698	0.25127	0.331646	0.614298	0.483504	0.143558	0.224148	0.470751	0.712861	0.472222	0.742669	1.026095	0.154086	0.153853	0.184946	0.056881
AC009948.5	3.731503	5.09008	2.405567	1.91098	3.989651	5.6919	4.375948	1.621182	2.91839	2.083457	2.440279	2.693844	2.741917	1.477451	0.76298	3.642527	2.557314	2.055663	4.49701	2.783309	1.917809	4.282957	1.800428	2.85134	9.396151	6.031695	1.950718	3.240007	1.958127	3.684166	4.49099	2.563272	2.865682	4.118301	3.566416	4.900157	3.768354	3.08279	3.37279	5.317165	2.061335	2.064345	1.392723	3.284296	1.727108
AC009950.2	0.738237	2.137674	1.059215	1.080932	1.444057	1.621849	1.393133	0.894271	0.864853	1.209631	1.514942	1.134999	1.068824	1.457937	0.918809	0.68751	1.291063	1.402885	1.858424	2.209955	1.315186	1.089133	0.745878	2.035673	2.001919	2.651074	0.857618	1.475708	1.294738	1.830167	1.145251	1.560354	2.420541	1.827988	1.60413	0.522093	1.522695	1.467344	1.909317	2.422095	1.30749	1.631149	1.146114	1.051428	1.137371
AC009955.8	0	0	0	0	0	0	0	0	0	0	0	0	0	0	0	0	0	0	0	0	0	0	0	0	0	0	0	0	0	0	0	0	0	0	0	0	0	0	0	0	0	0	0	0	0
AC009961.3	0.800405	1.347277	0.481593	0.652949	0.385486	0.606125	0.587398	1.011475	0.312562	0.835758	0.177002	0.771863	0.627701	0.467029	0.664123	0.363584	0.888842	0.171905	0.77612	0.346098	0.325215	0.577728	0.500618	1.115813	0.863773	0.633326	0.580013	1.111937	0.540712	0.28662	0.433926	0.57273	0.678944	0.408169	0.297498	0.619341	0.195109	0.246213	0.570847	0.652929	0.787554	0.496712	0.495962	0.766532	0.628666
AC009965.2	0	0	0	0	0	0	0	0	0	0	0	0	0	0	0	0	0	0	0	0	0	0	0	0	0	0	0	0	0	0	0	0	0	0	0	0	0	0	0	0	0	0	0	0	0
AC009970.1	0	0	0	0	0	0	0	0	0	0	0	0	0.06474	0	0	0	0	0	0	0	0	0.07661	0	0	0	0	0	0	0.062739	0	0.080557	0	0	0	0	0.071862	0.120739	0.152363	0	0.086582	0	0	0	0	0
AC010082.2	0	0	0	0	0	0	0	0	0	0	0	0	0	0	0	0	0	0	0	0	0	0	0	0	0	0	0	0	0	0	0	0	0	0	0	0	0	0	0	0	0.05784	0	0	0	0
AC010084.1	0.191391	0.527167	4.951767	1.561316	1.493257	0.310575	1.143723	1.451168	2.634547	2.398132	3.384086	4.927913	0	1.842634	0.893269	0.060977	4.782098	4.958792	0	0	4.665869	4.973218	3.112367	0.571737	0.137695	0.378599	4.78033	3.284443	0	0	4.793676	0.739528	2.252571	0.273817	0	0	3.172475	4.592152	0	2.877193	0.508458	0	0	0.855359	0.056372
AC010096.1	0.125205	0.028739	0.018834	0	0.01809	0.162539	0	0	0	0.03922	0.019419	0	0	0	0.038957	0	0.041712	0	0.022764	0	0.019077	0.038731	0.019578	0.037402	0.067559	0.123837	0.054544	0	0	0.022417	0	0.053754	0.039827	0.022391	0	0.036331	0.061041	0.057771	0.019135	0.021886	0.036958	0.01665	0.016625	0.039969	0.018439
AC010096.2	0	0.065138	0	0	0	0	0	0	0	0	0	0	0	0	0	0	0	0	0	0	0	0	0	0	0	0	0	0	0	0	0	0	0	0	0	0	0.034588	0	0	0	0	0	0	0	0
AC010105.1	0	0	0	0	0	0	0	0	0	0	0	0	0	0	0	0	0	0	0	0	0	0	0	0	0	0	0	0	0	0	0	0	0	0	0	0	0	0	0	0	0	0	0	0	0
AC010127.3	0.035193	0.089299	0	0.074596	0	0.112735	0.059347	0.151949	0.080344	0	0.053876	0	0	0.056751	0	0.0874	0.070347	0.156975	0	0	0.051182	0.16118	0.10863	0.050173	0.069974	0.027847	0.100884	0.134506	0	0.124388	0	0.074566	0.087262	0	0	0	0.085788	0.058043	0	0.12144	0	0	0.046123	0.124194	0.051156
AC010132.10	0	0	0	0	0	0	0	0	0	0	0	0	0	0	0	0	0	0.057455	0	0	0	0	0	0	0	0	0	0	0	0	0	0	0	0	0	0	0	0	0	0	0	0	0	0	0
AC010136.2	0.282537	0.345876	0.793329	1.178042	1.578455	0	0.414695	0.549298	0.717158	0.826047	0.525863	0.272462	0.541625	0.109905	0.527469	1.680298	1.004016	0.737708	0.068491	0.48868	0.803589	0.466135	0.589048	0.337606	0.338784	0.14904	0.656454	0.877366	1.145205	1.079197	0.428884	1.455621	0.898735	0.538956	1.400195	0.929148	0.413233	0.811172	0.633302	0.131702	0.889603	0.801535	0.500203	0.781677	1.386966
AC010145.4	0	0	0	0	0	0	0	0	0	0	0	0	0	0	0	0	0	0	0	0	0	0	0	0	0	0	0	0	0	0	0	0	0	0	0	0	0	0	0	0	0	0	0	0	0
AC010148.1	0.076859	0	0.428634	0.211326	0.133258	0.099777	0.048347	0.220651	0.170707	0.770901	0.143051	0	0.541744	0.089693	0.100754	0.268232	0.051211	0.138932	0.11179	0.168021	0.093686	0.241134	0.121518	0.04592	0.165887	0.182445	0.223219	0.222276	0.082031	0.165136	0.021066	0.129938	0.371935	0.164939	0.171403	0.178417	0.073775	0.299731	0.059385	0.053741	0.09075	0.081766	0.081642	0.049071	0.286993
AC010149.4	0	0	0	0	0	0	0	0	0	0	0	0	0	0	0	0	0	0	0	0	0	0	0	0	0	0	0	0	0	0	0	0	0	0	0	0	0	0	0	0	0	0	0	0	0
AC010226.4	4.837201	2.786631	7.110478	4.069151	2.950149	4.175756	4.354645	4.078446	6.799337	6.27997	6.464028	5.057471	5.483834	6.079414	6.855465	4.90126	4.146652	5.772293	3.305485	4.535462	3.963473	3.720549	5.117098	5.556457	3.471274	3.04314	4.914679	6.891443	7.333803	3.705949	3.639303	4.142969	4.582098	4.101702	3.393719	4.626236	3.681827	3.742754	4.744909	6.160577	9.205939	5.728092	5.496614	3.884098	5.643303
AC010468.2	0	0	0	0	0	0	0	0	0	0	0	0	0	0	0	0	0	0	0	0	0	0	0	0	0	0	0	0	0	0	0	0	0	0	0	0	0	0	0.074661	0	0	0	0	0	0
AC010504.2	0.182885	0.335825	0.275098	0.397847	0.264239	0	0.115041	0.160001	0.428503	0.057289	0.226925	0.370362	0.095616	0.053356	0.113809	0.466134	0.24371	0.165293	0	0	0.222925	0.339442	0.400352	0.273163	0.328939	0	0.424918	0.089671	0.185321	0.261959	0.356932	0	0.232698	0.523294	0.271901	0.371472	0.401225	0.506314	0.223599	0.447563	0.377891	0.194561	0.1457	0.175145	0.538665
AC010524.4	0.108287	0	0	0	0.062583	0.070288	0.068116	0	0	0	0	0	0.056614	0	0	0.069	0	0	0.315004	0.140471	0	0.066995	0.067729	0	0	0.085683	0	0.053094	0	0	0.070447	0	0	0	0	0	0	0	0	0	0	0.0576	0	0	0
AC010525.4	0.121301	0.222741	0.14597	0	0.280417	0.393677	0.228908	0.424491	0.071053	0	0	0.140371	0.063418	0.070778	0.075486	0.077293	0.404111	0	0.176431	0.078676	0.073929	0	0	0	0.261809	0.767842	0.070458	0.059475	0.122917	0.434371	0	0.416625	0.07717	0.347083	0.270514	0.140791	0.23655	0	0.074153	0.254446	0	0.064523	0	0.232335	0
AC010641.1	0	0	0	0	0	0	0	0	0	0	0	0	0	0	0	0	0	0	0	0	0	0	0	0	0	0	0	0	0	0	0	0	0	0	0.075171	0	0	0	0	0	0	0	0	0	0
AC010649.1	1.879172	0.787931	0	0	0.82663	0.09284	0	0.166846	0	0	0	0	0	1.169577	0.445042	0	0	0	0.911078	0	0	0.088491	0	0	0	0.339524	0	0	0	0.102437	0	0.368446	0	0	0	0	0	0.087996	0	0	0.44376	0	0	0	0.084256
AC010723.1	0	0	0	0	0	0	0	0	0	0	0	0	0	0	0	0	0	0	0	0	0	0	0	0	0	0	0	0	0	0	0	0	0	0	0	0	0	0	0	0	0	0	0	0	0
AC010729.1	0.223077	0.040963	0	0.072792	0.025785	0	0	0	0	0	0.02768	0	0	0.10413	0	0.199001	0	0	0.292016	0	0	0.110411	0.027905	0	0	0	0	0	0	0	0	0	0	0	0	0	0	0.027448	0	0	0	0	0	0	0.026282
AC010729.2	0.091914	0	0	0.049987	0	0	0.115634	0	0	0	0	0.141818	0	0.035754	0	0.058567	0	0	0.044562	0	0	0.473877	0	0	0	0	0	0	0.015523	0	0.019932	0.026308	0.019491	0	0	0	0	0	0	0.021422	0	0	0	0.019561	0
AC010729.3	0	0	0	0	0	0	0	0	0	0	0	0	0	0	0	0	0	0	0	0	0	0	0	0	0	0	0	0	0	0	0	0	0	0	0	0	0	0	0	0	0	0	0	0	0
AC010731.2	0.121577	0	0	0	0	0	0	0	0	0	0	0	0	0	0	0	0	0	0	0	0.074097	0	0	0	0	0	0	0.059611	0	0	0	0	0	0	0	0	0	0	0	0	0	0	0	0	0
AC010731.3	0	0	0	0	0	0	0	0	0	0	0	0	0	0	0	0	0	0	0	0	0	0	0	0	0	0	0	0	0	0	0	0	0	0	0	0	0	0	0	0	0	0	0	0	0
AC010744.1	0	0	0	0	0	0	0	0	0	0	0	0	0	0	0	0	0	0	0	0	0	0	0	0	0	0	0	0	0	0	0	0	0	0	0	0	0	0	0	0	0	0	0	0	0
AC010745.1	0	0	0	0	0	0	0	0	0	0	0	0	0	0	0	0	0	0	0	0	0	0	0	0	0.060417	0	0	0	0	0	0	0	0	0	0	0	0	0	0	0	0	0	0	0	0
AC010745.2	0	0	0	0	0	0	0	0	0	0	0	0	0	0	0	0	0	0	0	0	0	0	0	0	0	0	0	0	0	0	0	0	0	0	0	0	0	0	0	0	0	0	0	0	0
AC010745.3	0	0	0	0	0	0	0	0	0	0	0	0	0	0	0	0	0	0	0	0	0	0	0	0	0	0	0	0	0	0	0	0	0	0	0	0	0	0	0	0	0	0	0	0	0
AC010745.4	0	0	0	0	0	0	0	0	0	0	0	0	0	0	0	0	0	0	0	0	0	0	0	0	0	0	0	0	0	0	0	0	0	0	0	0	0	0	0	0	0	0	0	0	0
AC010746.3	0	0	0.071209	0	0	0	0	0	0	0	0	0	0	0	0	0	0	0	0	0.076762	0	0	0	0	0	0	0	0	0	0	0	0	0	0	0	0	0	0	0	0	0	0	0	0	0.069717
AC010761.6	1.936426	1.777896	0.946661	0.460741	0.699456	0.628458	0.532911	0.705885	0.400694	0.985703	0.375428	1.050398	0.569475	0.638631	1.882871	0.539824	0.887032	0.802158	0.968175	0.706485	0.663857	0.374384	0.832664	0.578463	0.522433	2.968658	1.405979	0.652749	0.490555	1.040131	1.023554	1.66273	0.692961	1.038893	1.169575	0.702364	0.590036	0.595664	0.739851	1.01548	0.78595	0.836897	0.835634	0.772699	1.069408
AC010761.8	17.018035	14.422909	12.387679	14.659526	15.681504	10.38966	14.822261	11.695704	23.422298	17.18566	17.572179	10.879581	8.679586	20.311082	22.402599	8.076002	5.471273	12.297694	13.717749	9.339824	8.268553	7.473195	9.564731	9.989744	13.955942	12.571072	15.898983	9.161055	11.968815	12.017624	6.929199	7.357442	7.836088	10.300716	12.517961	7.42443	8.26773	9.774285	8.038942	9.985363	11.662806	7.691257	10.871606	8.357866	13.915701
AC010761.9	3.59363	1.69685	0.556005	0.725917	0.771415	0.333228	0.90421	2.335517	0.962282	1.801131	1.146603	0.772308	1.01993	1.07838	0.766737	0.981364	0.957766	0.618659	2.314767	0.332978	0.68835	1.270464	0.385312	1.288218	3.619592	2.843486	0.357837	1.258571	0.780322	2.57371	0.734759	2.292238	1.175773	1.46894	2.595064	1.430072	0.800909	0.56851	1.192565	0.574334	0.969855	0.546151	1.036122	1.37662	0.604834
AC010761.10	5.591682	5.647297	2.467257	1.824618	2.369864	1.088853	2.579406	1.956802	3.930434	1.518051	1.734554	1.725531	2.82599	1.413834	2.899752	0.7126	1.117711	1.347686	1.626607	0.846251	0.567992	1.383787	1.515517	2.895338	6.436661	9.438844	1.732245	2.467501	0.944362	4.138176	0.727544	1.28036	1.778681	5.199893	6.096459	1.406196	1.908264	0.802693	0.797595	0.260652	3.081065	0.991445	3.266833	2.856023	1.646962
AC010761.13	0.321606	0.196851	0.32251	0.233207	0.309779	0.417503	0.134868	0.250101	0.565148	0.134324	0.199526	0.372165	0.056047	0.250205	0	0	0.499996	0.452154	0.077962	0.139063	0.392017	0.265295	0.6705	0.320241	0.38563	0.084824	0.249075	0.367937	0.65178	0.383883	0.488188	0.3682	0.341003	0.230055	0.398452	0	0.261319	0.197858	0.589805	0.224871	0.569596	0.285115	0.170811	0.342217	0.5052
AC010761.14	0	0.249312	0	0	0	0	0	0	0	0	0	0	0	0	0	0	0	0	0	0	0	0	0	0	0	0	0	0	0	0	0	0	0	0	0	0	0	0	0	0	0	0	0	0	0
AC010872.1	0	0.072762	0	0	0	0	0	0	0.046421	0	0.098334	0	0	0	0	0	0	0	0	0	0	0	0	0	0	0.062707	0	0	0	0	0	0	0	0	0	0	0	0	0	0	0	0	0	0.101195	0
AC010880.1	0	0	0	0	0	0	0	0	0	0	0	0	0	0	0	0	0	0	0	0	0	0	0	0	0	0	0	0	0	0	0	0	0	0	0	0	0	0	0	0	0	0	0	0	0
AC010883.5	1.612877	1.110627	0.646964	0.804065	0.233035	0.174484	1.352745	0.156784	0.314918	1.094675	0.667091	0.699913	0.913513	0.784249	0.250923	0.085643	0.179108	0.404926	0.586478	0.697413	0.573415	0.249464	0.084065	0.642414	0.580189	1.276201	0.858778	0.395406	0.408591	1.443901	1.049272	0.807865	1.111601	0.288436	1.298874	0.62401	0.524213	0.578826	0.410822	0.657851	0.79349	0.571949	0.428315	0.343249	1.266809
AC010890.1	0.114059	0.526225	0.068628	0	0.110414	0.14807	0.071747	0.199574	0.111908	0.179539	0.059264	0.065995	0	0	0	0.145356	0.075997	0.068725	0.416818	0	0.174658	0.059099	0	0.285358	0.13745	0.151169	0.33126	0.111849	0.096797	0.20524	0	0.082023	0.121543	0	0	0	0.055607	0.140343	0.069726	0	0.394761	0.101623	0.152205	0.365928	0.112542
AC010891.2	0	0	0	0	0	0	0	0	0	0	0	0	0	0	0	0	0	0	0	0	0	0	0	0	0	0	0	0	0	0	0	0	0	0	0	0	0	0	0	0	0	0	0	0	0
AC010894.3	1.225048	1.499676	0.655196	0.740268	0.943998	1.148576	1.369955	0.793896	1.036503	1.023325	1.182262	1.102606	1.779107	0.397113	2.202336	0.260199	0.453468	0.656125	4.850503	0.353143	0.746628	1.010552	0.340539	0.97588	1.762711	1.184734	0.79064	0.533916	0.551719	0.23033	0.088552	0.701266	1.125743	1.071055	2.327245	1.342891	0.132721	0.131905	1.414564	2.284184	1.366095	0.868839	1.156704	0.608328	0.56128
AC010894.5	0	0	0	0	0	0	0	0.136543	0	0	0	0	0	0	0	0	0	0	0	0.075922	0	0	0.146424	0.209804	0	0.09262	0	0	0.059307	0.083833	0.076151	0	0	0	0	0.067931	0	0	0.143113	0.081846	0	0	0	0	0
AC010907.2	0	0	0	0	0	0	0	0.045022	0	0.048361	0	0.044663	0	0	0	0	0	0	0	0	0	0.047757	0	0	0.055535	0.122157	0	0	0	0	0	0.132563	0	0	0	0	0.037633	0	0	0	0.045571	0	0	0.098566	0
AC010907.5	0	0	0	0.721004	0	0	0	0	0	0	0	0	0	0	0	0	0	0	0	0	0	0.041011	0	0	0	0	0	0	0	0	0.172495	0	0	0	0	0	0	0	0	0	0	0	0	0	0
AC010967.2	0	0	0	0	0	0	0	0	0	0	0	0	0	0	0	0	0	0	0	0	0	0	0	0	0	0	0	0	0	0	0	0	0	0	0	0	0	0	0	0	0	0	0	0	0
AC010967.3	0	0	0	0	0	0	0	0	0	0	0	0	0	0	0	0	0	0	0	0	0	0	0	0	0	0	0	0	0	0	0	0	0	0	0	0	0	0	0	0	0	0	0	0	0
AC010969.1	0	0	0	0	0	0	0	0	0.012991	0	0	0.012832	0.011595	0	0.124213	0	0	0	0	0	0.027034	0	0	0	0	0.035097	0.051529	0	0.011237	0	0.043285	0.038087	0	0.015865	0	0.077225	0	0.013644	0.013558	0	0	0	0	0	0.013065
AC010971.1	0	0	0	0	0	0	0	0	0	0	0	0	0	0	0	0	0	0	0	0	0	0	0	0	0	0	0	0	0	0	0	0	0	0	0	0	0	0	0	0	0	0	0	0	0
AC010974.3	0	0	0	0	0.082663	0	0	0	0	0	0	0	0	0	0.089008	0	0.095301	0	0.104019	0	0	0	0	0	0	0	0	0	0	0	0	0	0.090995	0.102315	0	0	0	0	0	0	0	0	0	0	0
AC010976.2	1.477018	1.120256	0.811424	0.62865	0.593824	2.667741	1.252263	0.665721	0.564243	1.086285	0.557778	0.334412	1.107958	0.52459	0.67937	0.409196	0.812976	0.580411	1.82139	1.082957	0.782779	0.595959	0.401656	0.805716	2.217673	2.540655	0.932537	1.007582	0.455516	1.931673	1.086221	0.71684	1.2665	1.332186	1.145706	1.490731	0.814009	0.790166	0.785148	1.302163	0.947806	0.922294	0.716258	1.23001	0.302635
AC010982.2	0	0	0	0	0	0	0	0	0	0	0	0	0	0	0	0	0	0	0	0	0	0	0	0	0	0	0	0	0	0	0	0	0	0	0	0	0	0	0	0	0	0	0	0	0
AC010983.1	0	0	0	0	0	0	0	0	0	0	0	0.030109	0.027206	0	0	0	0	0	0	0	0	0	0	0	0	0	0	0	0	0	0	0	0	0	0	0	0	0	0	0	0	0	0	0	0
AC010987.5	0	0	0	0	0	0	0	0	0	0	0	0	0	0	0	0	0	0	0.232952	0	0	0	0	0	0	0	0	0	0	0	0	0	0	0	0	0	0	0	0	0	0	0	0	0	0
AC011193.1	0	0	0	0	0	0	0	0	0	0	0	0	0	0	0	0	0	0	0	0	0	0	0	0	0	0	0	0	0	0	0	0	0	0	0	0	0	0	0	0	0	0	0	0	0
AC011196.3	0	0	0	0	0	0	0	0	0	0	0	0	0	0	0	0	0	0	0	0	0	0	0	0	0	0	0	0	0	0	0	0	0	0	0	0	0	0	0	0	0	0	0	0	0
AC011239.1	0	0	0	0	0	0	0.115238	0	0	0	0	0	0	0	0	0	0	0	0	0	0	0	0	0	0.131801	0	0	0	0	0	0.05959	0	0	0	0	0	0	0	0.055996	0	0	0	0	0.175445	0
AC011239.2	0	0.032985	0	0.11723	0.020763	0.069958	0.248586	0.020954	0.021044	0	0.133732	0.020787	0.037566	0.041925	0	0.045784	0.023937	0.021647	0.026127	0	0	0.088907	0.02247	0	0.155081	0.08528	0.041736	0.017615	0	0.051459	0.303835	0.061696	0	0.025699	0.106825	0.125095	0.03503	0.022102	0.021962	0.05024	0	0.057329	0	0.252308	0
AC011243.1	0	0	0	0	0	0	0	0	0	0	0	0	0	0	0	0	0	0	0	0	0	0	0	0	0	0	0	0	0	0	0	0	0	0	0	0	0	0	0	0	0	0	0	0	0
AC011247.3	0.229587	0.843165	0	0	0.132686	0.298046	0	0	0	0	0	0	0	0	0	0	0	0	0.166966	0.148911	0	0	0	0	0.165175	0.181662	0.133357	0	0	0	0	0	0.14606	0	0	0	0	0	0	0	0.13554	0.122122	0	0	0
AC011284.3	0.249971	0.057377	0	0.033987	0.036117	0	0	0	0	0.039152	0	0	0	0.036464	0	0	0	0.037654	0.18179	0	0	0	0	0	0.04496	0	0	0.061282	0	0	0	0	0	0.044703	0	0	0	0.038447	0	0	0	0	0	0.039899	0.073626
AC011286.1	0	0	0	0	0	0.118372	0	0	0.071214	0.038084	0	0	0.158907	0	0.059339	0	0	0	0	0	0.037049	0	0	0	0.068602	0	0	0	0.030799	0.087072	0	0	0.077346	0	0	0	0	0	0	0	0	0	0	0.060879	0
AC011288.2	0.37213	0.256249	0.167929	0.151787	0.268834	0.120773	0.175563	0.162783	0.054494	0.23314	0.115436	0.107658	0.194557	0.108567	0.057894	0.05928	0.061987	0.168168	0.202972	0.362048	0	0.057558	0.116375	0.055583	0.200796	0.368064	0	0.09123	0	0.066629	0.121046	0.079883	0.059186	0.133099	0.55326	0.107981	0.136068	0.114471	0.113744	0.06505	0.32954	0.24743	0	0.178191	0
AC011290.4	0	0	0	0	0	0	0	0	0	0	0	0	0	0	0	0	0	0	0	0	0	0.079941	0	0	0	0	0	0	0	0	0	0	0	0	0	0	0	0	0	0	0	0	0	0	0
AC011294.3	0.631924	0	0	0	0.25406	0.079913	0.224676	0.016025	0.048281	0.017213	0.051137	0	0.032184	0.035918	0.038307	0.039224	0.042231	0.037091	0.079924	0	0	0.016998	0	0.189337	0.044288	0.050151	0.015959	0.031077	0.01392	0	0	0	0	0	0.047116	0.015945	0.030011	0	0	0	0	0	0	0.052624	0
AC011298.2	0	0	0	0	0	0.010218	0	0	0	0	0	0	0	0	0	0	0	0	0	0	0	0	0	0	0.011326	0	0	0	0	0	0	0	0	0	0	0	0	0	0	0	0	0	0	0.020102	0
AC011306.1	0	0	0	0	0	0	0	0	0	0	0	0	0	0	0	0	0	0	0	0	0	0	0	0	0	0	0	0	0	0	0	0	0	0	0	0	0	0	0	0	0	0	0	0	0
AC011330.13	0.926663	5.646219	1.621996	0.45815	2.434327	4.155743	1.271793	0.737011	1.184288	1.636112	1.149813	0.926114	1.145128	0.737317	1.415444	0.858861	1.347121	0.355315	1.776673	0.710318	1.078202	1.302976	1.053794	1.006616	2.363699	2.866259	0.636123	1.445672	1.280465	1.447994	0.931676	1.880718	1.822191	1.928359	3.319013	1.026668	1.026756	1.295686	1.081464	1.11916	2.387219	1.030635	1.744961	1.72111	1.29025
AC011366.3	0	0	0	0	0	0	0	0	0	0	0	0	0	0	0	0	0	0.062224	0	0	0	0	0	0	0	0	0	0	0.052323	0.07396	0	0	0	0	0	0	0	0	0	0	0	0	0	0	0
AC011380.9	3.436231	3.154916	2.738086	2.727424	2.361635	3.074372	1.986257	3.575013	3.10079	3.02556	2.99612	1.558333	1.942191	3.305554	3.063064	2.48544	2.846455	2.182385	2.836678	2.048045	2.773499	1.608813	1.452168	1.609101	1.870841	3.159852	2.697235	3.506257	2.635032	4.988477	2.175052	2.791063	1.713421	3.188824	2.209197	2.155866	1.72053	3.085352	2.100611	2.077973	5.427969	2.321807	2.170327	2.312462	1.367703
AC011513.4	0	0	0	0	0	0	0	0	0	0	0	0	0	0	0	0	0	0	0	0	0	0	0	0	0	0	0	0	0	0	0	0	0	0	0	0	0	0	0	0	0	0	0	0	0
AC011516.1	0	0	0	0	0	0	0	0	0	0	0	0	0	0	0	0	0	0	0	0	0	0	0	0	0	0	0	0	0	0	0	0	0	0	0	0	0	0	0	0	0	0	0	0	0
AC011516.2	0	0	0	0	0	0	0	0	0	0	0	0	0	0	0	0	0	0	0	0	0	0	0	0	0	0	0	0	0.024373	0	0.062591	0	0	0	0	1.367967	0	0	0	0.033636	0.0284	0	0	0.214994	0
AC011518.2	0	0	0	0	0	0	0	0	0	0	0	0	0	0	0	0	0	0	0	0	0	0	0	0	0	0	0	0	0	0	0	0	0	0	0	0	0	0	0	0	0	0	0	0	0
AC011523.2	0	0	0	0	0	0	0	0	0	0	0	0	0	0	0	0	0	0	0	0	0	0	0	0	0	0	0	0	0	0	0.088778	0	0	0	0	0	0	0	0	0	0	0	0	0.087126	0
AC011524.1	0	0	0.059938	0.162528	0	0.06466	0	0	0.175052	0.062409	0	0.345829	0	1.046249	0.123982	0.38085	0	0.420158	0	0.387668	0	0.369783	0	0	0	0	0.115725	0.244214	0.100943	0.142687	0	0.256608	0	0	0	0.173433	1.214135	0.429	0.121793	0	0.11762	0.370915	0.052908	0.1272	0.058681
AC011524.2	0	0	0	0	0	0	0	0	0	0	0	0	0	0.130055	0	0	0	0	0	0.144568	0	0	0	0	0	0	0	0	0	0	0	0	0	0	0	0	0.108665	0	0	0	0	0	0	0	0
AC011524.3	0	0	0	0	0	0	0	0	0.078532	0	0	0	0	0	0	0	0.08933	0	0	0	0	0	0	0	0	0	0	0	0	0	0	0	0	0	0	0	0	0.247447	0	0	0	0	0	0	0
AC011525.2	0	0	0	0	0	0	0	0	0	0	0	0	0	0	0	0	0	0	0	0	0	0	0	0	0	0	0	0	0	0	0	0	0	0	0	0	0	0	0	0	0	0	0	0	0
AC011525.4	0	0	0	0	0	0	0	0	0	0	0	0	0	0	0	0	0	0	0	0	0	0	0	0	0	0	0	0	0	0	0	0	0	0	0	0	0	0	0	0	0	0	0	0	0
AC011551.3	0.111912	0.10275	0.067336	0.121726	0.194033	0.072641	0	0	0.065553	0	0.069431	0.064753	0	0.065299	0.139285	0.068861	0	0	0.162774	0.070094	0	0	0.135184	0	0.080514	0	0.065004	0.109743	0.054754	0.077397	0	0	0	0.077305	0.083192	0	0	0	0.068413	0	0	0.059528	0.059438	0.07145	0.131849
AC011558.5	62.673156	140.077684	9.713081	13.77161	20.397208	26.298564	15.829216	14.400052	8.899681	3.07376	10.800761	7.692143	10.260287	13.113196	11.227702	17.345557	10.65059	7.724272	17.84014	12.523512	8.681208	11.945742	9.106897	12.481448	62.397203	40.448886	6.159271	8.380744	8.499815	29.697084	24.298811	15.899856	13.290639	9.849502	27.647637	6.613024	8.718923	12.560485	10.158718	19.587043	30.74	8.081747	15.466644	16.773504	5.593824
AC011625.1	0	0	0	0	0	0	0	0	0	0	0	0	0	0	0	0	0	0	0	0	0	0	0	0	0	0	0	0	0	0	0	0	0	0	0	0	0	0	0	0	0	0	0	0.06493	0
AC011648.1	0	0	0	0	0	0	0	0	0	0	0	0	0	0	0	0	0	0	0	0	0	0	0	0	0	0	0	0	0	0	0	0	0	0	0	0	0	0	0	0	0	0	0	0	0
AC011718.2	0.029952	0.068749	0.063075	0.016289	0.03462	0.009721	0.056522	0.087346	0.026317	0.046912	0.018582	0.025995	0.023489	0.026215	0.046597	0.03817	0.049892	0.036094	0.065347	0.019427	0.018255	0.027796	0.009367	0.03579	0.140066	0.094798	0.026096	0.044057	0.037938	0.053628	0.048713	0.051437	0.028582	0.107127	0.022265	0.034764	0.029204	0.02764	0.045775	0.041885	0.026524	0.023898	0.015908	0.028684	0.061753
AC011718.3	0	0	0	0	0	0	0	0	0	0	0	0	0	0	0	0	0	0	0	0	0	0	0	0	0	0	0	0	0	0	0	0	0	0	0	0	0	0	0	0	0	0	0	0	0
AC011747.3	0.051635	0.047408	0.031068	0.140408	0.119367	0.033516	0.259842	0.090348	0.060491	0.032349	0.192207	0.089629	0	0.060257	0	0.032902	0.068808	0.062224	0.150205	0.100472	0.220289	0.159728	0.032295	0.215946	0.037149	0.408565	0.089977	0.17722	0.18313	0.258862	0.167958	0.221684	0.03285	0.517107	1.074744	0.029966	0.100693	0	0.220955	0.036104	0.335319	0.274657	0.301667	0.032966	0.182501
AC011747.4	0	0	0.108738	0	0.104446	0.117305	0.227362	0	0	0	0	0	0	0.421799	0.112463	0	0	0.108892	0.394287	0	0	0.111809	0.113034	0.107973	0	0.428993	0.104973	0.17722	0	0.129431	0	0.155179	0	0.646383	0.403029	0.10488	0	0	0.110478	0	0.320077	0.57678	0	0.230765	0.106459
AC011747.6	0	0	0	0	0	0	0	0	0	0	0	0	0.0495	0	0	0	0	0	0	0.061409	0	0	0	0	0	0	0	0	0	0	0.184783	0	0	0.067727	0	0	0	0	0	0	0	0	0	0.060448	0
AC011752.1	0	0	0	0	0	0	0	0.082322	0	0	0	0	0.073793	0	0	0	0	0	0	0	0	0	0	0	0	0	0	0	0	0	0	0.092982	0.089794	0	0	0.106682	0	0	0	0	0	0	0	0	0
AC011753.5	0	0	0	0	0	0.056922	0	0	0.051368	0	0	0	0.045848	0	0	0	0	0	0	0	0	0	0	0	0.063092	0	0	0	0	0	0	0	0	0	0	0	0	0	0	0	0	0	0	0	0
AC011754.1	0	0	0	0	0	0	0	0	0	0	0	0	0	0	0	0	0	0	0	0	0	0	0	0	0	0	0	0	0	0	0	0	0	0	0	0	0	0	0	0	0	0	0	0	0
AC011897.2	0	0	0	0	0	0	0	0	0	0	0	0	0	0	0	0	0	0	0	0	0	0	0	0	0	0	0	0	0	0	0	0	0	0	0	0	0	0	0	0	0	0	0	0	0
AC011899.9	0.19703	1.085401	0.31782	0.375042	0.455484	0.872733	0.604121	0.344753	0.230824	0.308599	0.238332	0.342008	0.22595	0.172448	0.179295	0.376641	0.508272	0.23147	0.977814	0.575077	0.660461	0.326797	0.210238	1.471458	0.207285	1.025886	0.306816	0.423802	0.267626	0.493887	0.218677	0.453557	0.501394	0.493299	0.512631	0.171516	0.240144	0.265883	0.528389	0.757714	0.930561	0.306512	0.331553	0.188692	0.174099
AC011899.10	0	0	0	0	0	0	0	0	0	0	0	0	0.007769	0	0	0	0	0	0	0	0	0	0	0	0	0	0	0	0	0	0	0	0	0	0	0	0	0	0	0.01039	0	0	0	0.009487	0
AC011901.2	0	0	0	0	0	0	0	0	0	0	0	0	0	0	0	0	0	0	0	0	0	0	0	0	0	0	0	0	0	0	0	0	0	0	0	0	0	0	0	0	0	0	0	0	0
AC011995.1	0	0	0	0	0	0	0	0	0	0	0	0	0	0	0	0	0	0	0	0	0	0.057658	0	0	0	0	0	0	0	0	0	0	0	0	0	0	0	0	0	0	0	0	0	0	0
AC011995.3	0	0	0	0	0	0	0	0	0	0	0	0	0	0	0	0	0	0	0	0.060028	0	0	0	0	0	0	0	0	0	0	0	0	0	0	0	0	0	0	0	0	0	0	0	0	0
AC011997.1	0	0.095183	0.031188	0	0.089872	0	0	0.060465	0	0.032475	0.032159	0	0.054201	0	0	0.033029	0.034537	0	0	0.03362	0	0	0	0	0	0.041015	0.120435	0.025415	0.078788	0	0.067443	0	0.131907	0.037079	0	0.060164	0.050542	0.03189	0.095062	0.217462	0	0	0.055061	0	0
AC011998.1	0	0	0	0	0	0	0	0	0	0	0	0	0	0	0	0	0	0	0	0	0	0	0	0	0	0	0	0	0	0	0	0	0	0	0	0	0	0	0	0	0	0	0	0	0
AC012065.4	0.077979	0	0	0.042409	0	0	0	0.045481	0	0	0	0.180477	0	0	0	0	0	0	0	0	0	0	0	0	0	0.061702	0	0.038234	0.079018	0	0	0	0	0.055781	0	0	0.038017	0	0	0	0	0.082958	0.041416	0	0
AC012074.2	0.241273	0.189875	0.020739	0.149961	0.07968	0.290844	0.160618	0.201032	0.080758	0.064782	0.042768	0.039886	0.198224	0.020112	0.042898	0.087851	0.091862	0.22845	0.025066	0.26827	0.042014	0.106622	0.086232	0.370671	0.024798	0.600001	0.040041	0.118299	0.122244	0.394964	0.134539	0.059192	0.219279	0.197247	0.153733	0.060009	0.186728	0.04241	0.189634	0.216902	0.284879	0.06791	0.109838	0.22006	0.060912
AC012075.2	0	0	0	0	0	0	0	0	0	0	0	0	0	0	0	0	0	0	0	0	0	0	0	0	0	0	0	0	0	0	0	0	0	0	0	0	0	0	0	0	0	0	0	0	0
AC012123.1	0.032206	0.029569	0.019378	0.07006	0.055839	0	0.040517	0	0	0.020177	0	0	0	0	0.040083	0	0	0.019405	0	0	0	0	0	0.019241	0	0.025483	0	0	0	0.069196	0.167614	0	0	0	0	0	0	0.039627	0.078751	0.067556	0.038026	0	0	0.164495	0
AC012146.7	1.015704	4.24829	0.746944	0.92065	0.717459	1.9046	1.27783	1.382283	0.661061	1.131271	0.770181	0.979485	1.239069	0.526803	2.106908	0.647203	1.353515	0.748003	0.574517	0.585591	0.962951	0.977507	1.482314	1.955363	4.46566	0.98228	1.048849	1.162028	0.400258	1.535693	1.762068	1.356668	1.148763	1.210946	0.251681	0.327473	0.990365	0.972038	0.551922	1.814938	2.39855	0.660336	2.037959	2.81008	0.997211
AC012307.2	0	0	0	0	0	0	0	0	0	0	0	0	0	0	0	0	0	0	0	0	0	0	0	0	0	0	0	0	0	0	0	0	0	0	0	0	0	0	0	0	0	0	0	0	0
AC012314.8	0.836242	0.874089	0.464451	0.657695	0.349459	0.534447	0.493656	0.847911	0.45969	0.918852	0.766241	0.320088	0.538096	0.615554	0.60846	0.401687	0.805772	0.581388	0.58944	0.650868	0.493981	0.652679	0.410379	0.645658	0.80526	1.262287	0.724867	0.485715	0.697461	0.617333	0.418481	0.640719	1.006721	0.690222	0.583381	0.507702	0.457867	0.554047	0.479746	0.503751	0.53926	0.958063	0.614969	0.632468	0.780597
AC012314.20	0	0	0	0	0	0	0	0	0	0.081741	0	0	0	0	0	0	0	0.078615	0	0	0	0	0	0	0	0	0	0	0	0	0	0	0	0	0	0	0	0	0	0	0	0	0	0	0.076858
AC012322.1	0	0	0	0.033789	0	0	0	0	0	0	0	0	0	0	0.038663	0	0	0	0	0	0	0	0	0	0	0	0	0	0	0	0.040419	0	0	0	0	0	0	0	0	0	0	0	0	0.039667	0
AC012354.6	0	0	0	0.010835	0	0.038796	0	0	0	0	0	0.011528	0	0	0.012398	0	0.013275	0.072027	0	0	0.012143	0	0	0	0	0	0	0	0	0	0.012961	0.034214	0	0.057007	0	0	0	0	0	0	0	0	0	0.1272	0.011736
AC012358.7	0.058399	0.107237	0.035138	0.158802	0.067502	0.189532	0.440824	0.340613	0.239454	0.292698	0.072462	0.03379	0.122129	0.272603	0.072684	0.223271	0.116733	0.105564	0.509646	0.113634	0.14237	0.289044	0.292209	0.139564	0.126045	0.138627	0.135686	0.200437	0.088766	0.543722	0.227953	0.451306	0.260071	0.1671	0.347297	0.372805	0.170827	0.179642	0.107101	0.040834	0.206862	0.310638	0.155085	0.298282	0.172008
AC012358.8	0.751669	0.539718	0.498757	0.540977	0.531368	0.603558	0.433425	0.548011	0.265096	0.366558	0.719983	0.543574	0.340791	0.419184	0.653403	0.426075	0.224773	0.366274	0.302512	0.42261	0.343589	0.29095	0.448279	0.35121	0.554751	1.049438	0.654916	0.460627	0.391988	0.672826	0.366754	0.854125	0.703142	0.790617	0.739442	0.511722	0.162237	0.423905	0.359356	0.5796	0.3698	0.337024	0.293508	0.291197	0.748733
AC012360.4	0.079368	0	0.047754	0	0.045869	0	0	0	0.04649	0	0	0.137767	0.08299	0	0	0	0.052882	0	0	0	0	0	0.049641	0	0.057101	0	0	0	0	0.056842	0	0	0	0.113549	0	0	0.038694	0	0.048518	0.055495	0.187424	0.042217	0	0	0.093507
AC012360.6	0.601936	0.251546	0.062987	0.241963	0.105877	0.288786	0.395102	0.122114	0.735835	0.016396	0.211077	0.105999	0.082097	0.717718	0.016286	0.083381	0	0.18923	0.780344	0.067899	0.207356	0.404789	0.278271	0.140724	0.188287	0.352037	0.076008	0.06416	0.145859	0.187434	0.49375	0.089888	0.08715	0.149769	0.03891	0.015188	0.127591	0.252833	0.111991	0.182992	0.154505	0.055684	0.139	0.367599	0.04625
AC012361.1	0	0	0	0	0	0	0	0	0	0	0	0	0	0	0	0	0	0	0	0	0	0	0	0	0	0	0	0	0	0	0	0	0	0	0	0	0	0	0	0	0	0	0	0	0
AC012363.4	0.093033	0.170833	0.279882	0.556553	0.268834	0.060387	0.175563	0.651133	0.272472	0.699421	0.173154	0.484462	0.583671	0.271418	0.289471	0.2964	0.247948	0.224224	0	0.362048	0.226802	0.518018	0.116375	0.222331	0.066932	0.441676	0.162116	0.27369	0.424224	0.066629	0.605232	0.319533	0.177559	0.332747	0.968204	0.377933	0.54427	0.228942	0.28436	0.130099	0.219693	0.395888	0.296468	1.484925	0.32882
AC012363.13	0	0	0	0	0	0	0	0	0	0	0	0	0	0	0	0	0	0.058076	0	0	0	0	0	0	0	0	0	0	0	0	0	0	0	0	0	0	0	0	0.058921	0	0	0	0	0.061537	0
AC012368.1	0	0	0.057476	0.051951	0	0.124008	0.180265	0	0	0.059846	0	0.165813	0.099884	0	0	0	0.127295	0	0	0.123915	0.058219	0	0.059746	0.057072	0.068725	0.226753	0	0	0.096797	0.068413	0.062144	0.164046	0	0.204996	0	0.055437	0.046571	0	0.175186	0.066792	0.112789	0.050812	0	0	0.056271
AC012370.2	0	0	0	0	0	0	0	0	0	0	0	0	0	0	0	0	0	0	0	0	0	0	0	0	0	0	0	0.049488	0	0.072286	0	0	0	0	0	0	0	0	0	0	0	0	0	0	0
AC012370.3	0	0.075329	0	0	0	0.03215	0.031157	0	0.056662	0.062063	0	0.056327	0.021188	0.029614	0.031584	0	0	0.049436	0.03691	0.053215	0	0.043835	0.031744	0	0	0.078384	0	0.035831	0.041065	0.050744	0.026364	0.04253	0.052196	0	0.054325	0	0	0	0	0.070974	0	0.043642	0.026307	0	0.144993
AC012442.5	0.125868	0.231126	0.151466	0	0.072743	0	0	0.36706	0.221183	0.157712	0	0.072828	0	0	0.156655	0	0	0.151681	0	0.163277	0	0	0	0.0752	0	0.099594	0.146222	0.061714	0	0.180289	0.081884	0	0	0	0.187132	0.073046	0.122728	0.232309	0.230833	0	0.148616	0.133903	0.334254	0.160721	0
AC012442.6	0	0.092844	0.182532	0.164986	0.116884	0	0.127219	0.176938	0.473865	0.063353	0	0.05851	0.211475	0	0.062928	0	0.067377	0.06093	0	0.131177	0.061631	0.062563	0	0.120832	0	0.240041	0.352425	0.198326	0.256174	0.217268	0.197358	0.173659	0	0	0	0.234741	0.0986	0.124425	0.061817	0.141412	0.119399	0.107578	0.214832	0.193686	0.059569
AC012445.1	0	0	0	0	0	0	0	0	0	0	0	0	0	0	0	0	0	0	0	0	0	0	0	0	0	0	0	0	0	0	0	0	0	0	0	0	0	0	0	0	0	0	0	0	0
AC012451.1	0	0	0	0	0	0	0	0	0	0	0	0	0	0	0	0	0	0	0	0	0	0	0	0	0	0	0	0	0	0	0	0	0	0	0	0	0	0	0	0	0	0	0	0	0
AC012456.3	0	0	0	0	0	0	0	0	0	0	0	0	0	0	0	0	0	0	0	0	0	0	0	0	0	0	0	0	0	0	0	0	0	0	0	0	0	0	0	0	0	0	0	0	0
AC012456.4	0	0	0	0	0	0	0	0	0	0	0	0	0	0	0	0	0	0	0	0	0	0	0	0	0	0	0	0	0	0	0	0	0	0	0	0	0	0	0	0	0	0	0	0	0
AC012462.1	0	0	0	0	0	0	0	0	0	0	0	0	0	0	0	0	0	0	0	0	0	0	0	0	0	0	0	0	0	0	0	0	0	0	0	0	0	0	0	0	0	0	0	0	0
AC012462.3	0	0	0	0	0	0	0	0	0	0	0	0	0	0	0	0	0	0	0	0	0	0	0	0	0	0	0	0	0	0	0	0	0	0	0	0	0	0	0	0	0	0	0	0	0
AC012485.2	0.544743	0.050015	0.032776	0.029626	0.062965	0.035359	0.205598	0.063544	0.063817	0.238897	0.743515	0.189114	0.142401	0	0.101698	0.902482	0.108888	0.131292	0	0.035332	0.066401	0.101107	0.034071	0.162729	0.039191	3.405151	0.031642	0.026709	0.2484	0	0.212632	0	0.207935	0.311738	0.202472	0	0.132788	0.167568	0.199805	0.076178	0.225119	0.608497	0.231459	0.034779	0.288805
AC012499.1	0.098154	0.090118	0	0	0	0	0	0	0	0	0	0	0	0	0	0	0	0.059142	0	0	0	0	0	0.058642	0.070616	0	0	0	0	0	0	0	0	0	0	0	0.047852	0	0	0	0	0	0.104263	0.814665	0
AC012501.2	0	0	0	0	0	0	0	0	0	0	0	0	0	0	0	0	0	0	0.091108	0	0	0	0	0	0.131351	0	0	0	0.092502	0	0	0	0	0	0	0	0.089009	0.077074	0	0	0	0	0	0.058282	0
AC012506.1	0	0	0	0	0	0	0	0	0	0	0	0	0	0	0	0	0	0	0	0	0	0	0	0	0	0	0	0	0	0	0	0	0	0	0	0	0	0	0	0	0	0	0	0	0
AC012506.2	0.059971	0	0	0.032615	0.034659	0	0	0.034978	0	0.037572	0	0.069398	0	0	0	0	0	0	0	0	0	0.037103	0	0	0	0	0	0	0	0	0	0	0.038153	0	0	0	0	0	0	0.041932	0.035405	0	0	0.114865	0
AC012506.3	0	0	0.181162	0	0	0	0	0.117074	0	0	0	0	0	0.058561	0	0	0.066872	0	0.072989	0	0.061168	0	0	0	0	0.079413	0	0	0.101701	0	0	0	0	0.071793	0	0	0	0	0	0	0.177754	0	0.053305	0.192232	0
AC012506.4	0	0.090784	0	0	0	0.064182	0	0.115342	0	0	0.061345	0	0	0	0	0	0	0	0.071909	0	0	0.12235	0	0	0	0.078239	0	0	0	0.070816	0.064327	0	0	0	0	0	0	0	0	0	0	0	0	0	0
AC012507.3	0	0	0	0	0	0	0	0	0	0.065329	0.183021	0	0	0.060844	0	0	0	0	0	0	0	0	0	0	0	0	0	0	0	0	0	0	0	0	0	0.057067	0.050837	0.060497	0	0	0	0	0	0	0.061427
AC012507.4	0.089156	0	0.107288	0.048488	0.15458	0.057871	0.672991	0.052	0.104448	0.111713	0.276565	0	0.046613	0.052022	0	0	0.178213	0.161161	0.064838	0.40479	0.108676	0.055159	0.055763	0.1598	0.320716	0.352728	0	0.262286	0.045172	0.446968	0	0.15311	0.226881	0.127553	0	0.103482	0.130398	0.054851	0.218009	0.436374	0.052635	0	0.094705	0.113844	0.10504
AC012513.6	0	0	0	0	0	0	0	0	0	0	0	0	0	0	0	0	0	0	0	0	0	0	0	0	0	0	0	0	0	0	0	0	0	0	0	0.039598	0	0	0	0	0	0	0	0	0
AC012531.1	0	0	0	0	0	0	0	0	0	0	0	0.174868	0	0	0	0	0	0	0	0	0	0	0	0.180565	0	0	0	0	0	0	0	0.259508	0	0	0	0	0	0	0	0	0	0	0	0	0
AC012531.2	0	0	0	0	0	0	0	0	0	0	0	0	0	0	0	0	0	0	0	0	0	0	0	0	0	0	0	0	0	0	0	0	0	0	0	0	0	0	0	0	0	0	0	0	0
AC012531.25	1.636749	0.458156	1.116919	3.126361	2.08798	0.285034	2.109373	1.513438	1.578407	1.888283	0.879229	1.501389	0.563525	0.920088	0.236005	1.475366	3.018979	2.056604	0.914511	1.437048	1.204356	1.790619	1.061166	1.454899	0.502614	3.664156	0.950715	2.241177	2.255228	1.758327	2.220501	1.285436	1.155567	1.570615	1.350248	1.065706	2.072745	1.510441	1.769292	1.465436	1.53191	1.454576	1.791624	1.924308	0.89362
AC012593.1	0.288221	0	0.104051	0.532945	0	0.055379	0.072521	0.100862	0	0	0.250339	0.133413	0.12055	0.134539	0	0	0.115224	0.236422	0	0.074776	0	0.12928	0.036054	0	0.165887	0	0.100449	0.084791	0.029206	0.288988	0.150004	0.494967	0.14669	0.149476	0.428508	0.200719	0.112412	0.390102	0	0	0.30628	0.153311	0.091848	0.036803	0.050258
AC012594.1	0	0	0	0	0	0	0	0	0	0	0	0	0	0	0	0	0	0	0	0	0	0	0	0	0.085619	0	0	0	0	0	0.052254	0	0	0	0	0	0	0	0	0	0	0	0	0	0
AC012613.2	0.342228	0.119183	0.113608	0.308061	0.184145	0.291076	0.133618	0.117009	0.08295	0.236586	0.109821	0.03414	0.135735	0.172144	0.198281	0.097754	0.212299	0.341307	0.27463	0.137775	0.115077	0.080311	0.066429	0.007051	3.421532	0.046688	0.239913	0.15044	0.161435	0.016903	0.161222	0.385054	0.15766	0.084416	0.114042	0.171214	0.057533	0.087122	0.15871	0.107268	0.229907	0.376631	0.225638	0.007534	0.271115
AC012668.1	0	0	0	0	0	0	0	0	0	0	0	0	0	0	0	0	0	0	0	0	0	0	0	0	0	0	0	0	0	0	0	0	0	0	0	0	0	0	0	0	0	0	0	0	0
AC012668.2	0	0.029911	0	0	0.018828	0	0	0	0	0	0	0	0	0	0	0	0	0.063449	0.076581	0	0	0	0	0	0.023438	0	0	0	0	0	0.021194	0	0	0	0	0.061111	0	0	0	0	0.134632	0	0	0.0208	0
AC012668.3	0	0	0	0	0	0	0	0	0	0	0	0	0	0	0	0	0	0	0	0	0	0	0	0	0	0	0	0	0	0	0	0	0	0	0	0	0	0	0	0	0	0	0	0	0
AC013248.2	0	0	0	0	0	0	0	0	0	0	0	0	0	0	0	0	0	0	0	0	0	0	0	0	0	0	0	0	0	0	0	0	0	0	0	0	0	0	0	0	0	0	0	0	0
AC013264.2	0	0.647662	0.141479	0.06394	0.135894	0.076313	0.073955	0.137143	0.068867	0	0	0	0.122934	0	0	0.374572	0.156671	0.07084	0	0.6863	0	0	0.073534	0.491693	0.253753	0.186054	0.06829	0	0.178702	0.336804	0.076485	0.302854	0.299183	0.252303	0	0	0.057318	0.216992	0.503098	0.082206	0.208226	0	0.062443	0.075062	0.069257
AC013269.3	0	0	0	0	0	0	0	0	0	0	0	0	0	0	0	0	0	0	0	0	0	0	0	0	0	0	0	0	0	0	0	0	0	0	0	0	0	0	0	0	0	0	0	0	0
AC013269.4	0	0	0	0.040017	0	0	0	0	0	0	0	0	0	0	0	0	0	0	0	0	0	0	0	0	0.052938	0	0	0	0	0	0	0	0	0	0	0	0	0	0	0	0	0	0	0	0.043345
AC013271.3	3.810514	1.816559	1.807734	0.876761	0.550558	0.380519	0.87581	0.897537	0.517593	0.183638	1.50027	1.017591	0.426443	0.470334	0.319211	0.887171	0.634731	0.794765	1.119128	0.190117	1.116533	1.813456	0.32083	0.094556	0.948967	1.623514	1.319502	0.898241	0.334149	0.314889	1.26787	0.629218	0.233097	0.943542	0.49026	1.063167	0.535882	1.172152	0.671947	1.33218	0.605661	1.832001	0.155786	3.415328	0.302169
AC013271.5	2.239146	1.353842	0.821503	0.757386	0.378756	0.567184	0.721429	0.668915	0.287911	0.342153	0.576	0.568791	0.44257	0.318664	0.186922	0.695988	0.600411	0.641681	0.357455	0.389647	0.64906	2.246918	0.273266	0.016314	0.648307	1.145149	0.555143	0.642662	0.359716	0.606257	1.172463	0.539284	0.260583	0.390668	0.446576	0.966673	1.797217	0.722383	0.534173	1.183776	0.322419	0.595525	0.058012	1.848008	0.289543
AC013275.2	1.112797	0.583826	0.302894	3.054787	2.005938	1.479009	1.599978	2.750679	3.554014	4.116616	1.265706	5.656852	2.659619	2.519928	1.533378	20.343573	0.688489	11.366662	32.371009	2.99017	0.274516	8.704186	1.408581	0.142467	3.278637	5.136301	1.354308	2.663134	3.141231	1.214431	3.240494	7.985366	1.517032	3.638955	4.845132	5.935199	17.476827	5.411718	1.506305	9.818652	0.641316	8.4842	1.463497	3.24786	7.881871
AC013401.1	0	0	0	0	0	0	0	0	0	0	0	0	0	0	0	0	0	0	0	0	0	0	0	0	0	0	0	0	0	0	0	0	0	0	0	0	0	0	0	0	0	0	0	0	0
AC013401.2	0	0	0	0	0	0	0	0	0	0	0	0	0	0	0	0	0	0	0	0	0	0	0	0	0	0	0	0	0	0	0	0	0	0	0	0	0	0	0	0	0	0	0	0	0
AC013402.3	0	0	0	0	0	0	0	0	0	0	0	0	0	0	0	0	0	0	0	0	0	0	0	0	0	0	0	0	0	0	0	0	0	0	0	0	0	0	0	0	0	0	0	0	0
AC013402.4	0	0	0	0	0	0	0	0	0	0	0	0	0	0	0	0	0	0	0	0	0	0	0	0	0	0	0	0	0	0	0	0	0	0	0	0	0	0	0	0	0	0	0	0	0
AC013402.5	0	0	0	0	0	0	0	0	0	0	0	0	0	0	0	0	0	0	0	0	0	0	0	0	0	0	0	0	0	0	0	0	0	0	0	0	0	0	0	0	0	0	0	0	0
AC013436.6	0	0	0	0	0	0	0	0	0	0	0	0	0	0	0	0	0	0	0	0	0	0	0	0	0	0	0	0	0	0	0	0	0	0	0	0	0	0	0	0	0	0	0	0	0
AC013448.1	0	0.060785	0.07967	0	0	0.042973	0.083291	0	0	0	0	0	0.034613	0	0	0	0	0.079783	0	0	0	0	0	0.079109	0.047631	0	0	0	0	0	0.04307	0	0	0	0.049215	0	0	0	0	0	0	0	0.035163	0.042269	0.078
AC013448.2	0	0	0	0	0	0	0	0	0	0	0	0	0	0	0	0	0	0	0	0	0	0	0	0	0	0	0	0	0	0	0	0	0	0	0	0	0	0	0	0	0	0	0	0	0
AC013460.1	0	0.0218	0	0.012913	0	0	0	0	0	0	0	0	0	0	0	0.072678	0.01582	0.028613	0	0	0.069515	0.01469	0	0.014186	0.017082	0	0.054039	0	0.036089	0.102028	0.061786	0.08155	0.071048	0.016984	0	0	0.034727	0.05843	0	0	0.014017	0	0	0.015159	0.04196
AC013463.2	0.137163	0.116661	0.09249	0.111894	0.118907	0.110405	0.258843	0.200001	0.602583	0.042857	0.255291	0.28425	0.199294	0.148281	0.127708	0.0437	0.137087	0.206616	0.199503	0.049851	0.167194	0	0.08557	0.081739	2.591905	0.40216	0.098799	0.067253	0.215447	0.097983	0.845545	0.117777	0.087262	0.048933	0	0.119402	0.10005	0.042193	0	0	0.08077	0.202764	0.337429	1.659622	0.22455
AC013472.3	0.163257	0.049964	0.049115	0.084571	0.015725	0.052984	0.097818	0.03174	0.031876	0.034093	0	0.015743	0.081301	0.031753	0.016932	0.017338	0.018129	0.016395	0.079152	0.052944	0	0.033668	0.034037	0	0.019576	0.236826	0	0.013341	0	0.019487	0.035403	0	0	0.058391	0.040453	0.031581	0.013265	0	0.016633	0	0.032127	0.04342	0.014451	0.08517	0.016028
AC013472.4	0	0	0	0	0.101033	0	0	0	0	0	0	0	0	0	0	0	0	0	0	0	0	0	0	0	0	0	0	0	0	0	0	0	0	0	0	0	0	0	0	0	0	0	0	0	0
AC013480.2	0	0	0	0	0	0	0	0	0	0	0	0	0	0	0	0	0.103013	0	0	0	0	0	0	0	0	0	0	0	0	0	0	0	0	0	0	0	0	0	0	0	0	0	0	0	0
AC013727.1	0	0	0	0	0	0	0	0	0	0	0	0	0	0	0	0	0	0	0	0	0	0	0	0	0	0	0	0	0	0	0	0	0	0	0	0	0	0	0	0	0	0	0	0	0
AC013727.2	0	0	0	0	0	0	0	0	0	0	0	0	0	0	0	0	0	0	0	0	0	0	0	0	0	0	0	0	0	0	0	0	0	0	0	0	0	0	0	0	0	0	0	0	0
AC013733.3	0	0	0	0	0	0	0	0	0	0	0	0	0	0	0	0	0	0	0	0	0	0	0	0	0	0	0	0	0	0	0	0	0	0	0	0	0	0	0	0	0	0	0	0	0
AC013733.4	0	0	0	0	0	0	0	0	0	0	0	0	0	0	0	0	0	0	0	0	0	0	0	0	0	0	0	0	0	0	0	0	0	0	0	0	0	0	0	0	0	0	0	0	0
AC013791.1	0	0	0	0	0	0	0	0	0	0	0	0	0	0	0	0	0	0	0	0	0	0	0	0	0	0	0	0	0	0	0	0	0	0	0	0	0	0	0	0	0	0	0	0	0
AC015691.13	0.099988	0.091803	0.060162	0.054379	0	0	0	0.058318	0	0	0	0.057854	0	0.058342	0	0	0	0	0.072716	0	0	0.061861	0	0	0.071936	0	0	0	0	0.07161	0.065048	0	0.063611	0	0	0	0	0	0.061124	0.069913	0.118059	0	0	0.127676	0
AC015849.2	0.180114	0.165368	0	0	0	0.23382	0.113298	0.04713	0.094666	0	0	0	0	0	0	0	0.053841	0.146067	0.261973	0	0	0	0	0	0	0.142516	0	0.176624	0	0.057872	0.234349	0	0	0.057803	0	0	0	0	0	0.125938	0	0	0	0	0
AC015849.12	0.130792	0	0	0	0	0	0	0	0	0	0	0	0	0	0	0	0	0	0	0	0	0	0	0	0.094097	0	0	0	0	0	0	0	0	0	0	0	0	0	0	0	0.077215	0	0	0	0
AC015849.13	0.508254	0.116661	0.076452	0	0.293738	0.164952	0.159855	0.07411	0.148857	0.238816	0.236493	0.147039	0	0.07414	0.158143	0.080964	0.169323	0.229683	0	0.164828	0.154882	0.078612	0.079473	0.151829	0.274246	0.20108	0	0.311504	0.128756	0.182002	0.413312	0.218209	0.323345	0.090893	0.094455	0.14748	0.247787	0.156344	0.155351	0.177689	0	0.270351	0.134972	0	0.1497
AC015849.16	0.039096	0.128909	0.035286	0.063788	0.146869	0.04441	0.098372	0.017102	0.085879	0.14084	0.024256	0.022621	0.01022	0.011406	0.030412	0.03114	0.019537	0.017668	0.028433	0.107772	0.035742	0.024188	0.087816	0.169348	0.202026	0.10054	0.028387	0.033547	0.034665	0.147002	0.019076	0.075534	0.031091	0.027967	0.007266	0.011345	0.028591	0.036079	0.107551	0.123015	0.165779	0.010398	0.057103	0.00624	0.040304
AC015849.19	1.096183	0.503221	0.527647	0.476927	0.380114	0.782675	0.68954	0.383608	0.770515	0.892788	0.272031	0.44398	0.458485	0.319806	0.545724	0.139697	0.438228	0.726544	1.434947	0.995385	0.60128	0.406913	0.411368	1.047871	0.867509	1.301045	0.955086	1.021196	0.444315	1.491636	0.641819	0.470624	0.627641	0.705723	0.896354	0.254463	0.641302	0.472076	0.871144	0.689819	0.582435	0.524775	0.582204	0.699862	0.258294
AC015923.1	0	0	0	0	0.059	0	0	0.059542	0	0	0	0	0	0	0	0	0	0.061512	0	0	0	0.06316	0	0	0.146893	0	0	0	0	0	0	0	0	0	0	0	0	0	0	0	0	0	0	0	0
AC015933.2	0.607884	0.446494	1.243569	0.727313	1.475534	0.394572	0.688286	1.13455	1.566715	0.76168	0.829695	1.055172	0.953439	0.496572	1.513143	0.852151	0.729053	1.172078	2.121983	0.788552	0.370486	0.752172	0.836449	0.435819	0.349872	1.442977	1.341752	0.536495	0.862374	0.52243	0.711835	0.313179	0.54142	1.391487	0.542257	1.199446	1.007621	0.523575	0.371607	0.85008	1.79437	1.940079	0.968576	0.620969	1.002651
AC015936.3	2.228906	0.974492	1.660414	0.34634	2.024258	0.826722	1.335299	3.404774	1.927308	1.795388	1.185278	2.210837	1.997683	1.795992	2.113597	1.284989	1.555826	1.087195	1.620959	1.85873	2.910961	0.919322	1.79239	2.029211	1.145413	3.94719	1.294673	2.497964	2.473703	2.128417	0.690493	2.096145	2.498388	0.683319	1.499098	2.279059	2.173301	0.652985	1.362558	2.226399	2.067798	1.976006	2.085769	1.151996	1.625613
AC015969.3	0	0	0	0	0	0	0	0.022034	0	0	0	0.021859	0	0	0	0	0	0	0	0	0	0	0	0	0	0	0	0	0	0.027056	0	0	0.024034	0	0	0	0	0	0	0.026415	0	0	0	0	0
AC015971.2	1.59273	1.664039	2.313197	2.374595	2.824968	1.871583	2.262879	3.123215	2.509317	2.632252	2.095533	2.049678	3.445695	1.794593	1.503822	1.88978	2.378611	1.935914	2.915729	1.87018	2.02512	2.259606	2.164118	2.247705	3.25984	3.476576	2.169308	2.504376	2.685274	2.891063	2.697601	3.253975	2.044022	2.592965	2.347555	2.199249	2.15545	1.89218	2.518075	1.996902	2.075132	2.541622	2.639882	2.857795	2.038243
AC015977.6	0	0	0.737962	0.256548	0.109051	0.061239	0	0	0.773686	2.186974	0.643855	0.163766	0.394604	0	0.704532	0	0.37717	0.397928	0	0.489542	0.287502	0.116739	0.177026	0.056367	1.086021	0.447908	0.493209	0.138776	0.334607	0.135138	0.245509	0	0.480171	0.202465	0	0.273761	0.045996	0	0	0.26387	0.055698	0.802948	0.200434	0	0.500189
AC015987.1	0.332673	0.366525	0.160132	0.108554	0.153811	0.345496	0.167411	0.077612	0	0.166736	0.536619	0.076994	0	0.194111	0.041404	0.042396	0.265989	0.360808	0.096774	0.388391	0.121652	0.164655	0.041614	0.159005	0.095736	0.526459	0	0.163113	0.134842	0.190605	0.173139	0.114261	0.169314	0.666321	0.098919	0.15445	0.064875	0.040933	0.081347	0.139565	0.196399	0.070782	0.141351	0.127438	0.431133
AC016292.1	0	0	0	0	0	0	0	0	0	0	0	0	0	0	0	0	0	0	0	0	0	0	0	0	0	0	0	0	0	0	0	0	0	0	0	0	0	0	0	0	0	0	0	0	0
AC016629.3	2.344108	3.421451	2.67618	1.765164	2.640013	4.486592	1.285488	1.893041	2.64053	2.184052	1.976352	2.330073	1.508363	2.384821	2.169405	1.991544	1.922296	2.317817	4.021435	1.598368	1.355396	2.045232	2.067626	2.944636	4.151284	2.996203	2.199489	2.829155	2.009899	1.980145	2.385226	2.270841	2.141345	2.063778	2.502101	2.023123	2.344235	1.737966	2.094359	1.933215	3.122607	2.269965	2.490001	1.688477	3.222001
AC016644.1	0	0	0	0	0	0	0	0	0	0.077221	0	0	0	0.07192	0	0	0	0	0	0	0	0	0.077092	0	0.266031	0.097528	0.071595	0	0.06245	0	0	0	0	0	0	0	0.120183	0	0	0.086183	0	0	0	0	0
AC016682.1	0	0	0	0	0	0	0	0	0	0	0.180368	0	0	0	0	0	0	0	0	0	0	0	0	0	0	0	0	0	0	0	0	0	0	0	0	0	0	0	0	0	0	0	0	0	0
AC016683.5	0.091756	0	0.110417	0	0	0	0.060196	0	0.053747	0.059953	0	0	0	0	0	0	0	0.110573	0.069594	0.059513	0	0	0	0	0.068848	0.145205	0	0.089978	0	0	0.062256	0	0.121761	0.065636	0	0	0	0	0.056092	0	0.056495	0.048807	0.050826	0.058582	0
AC016700.2	0	0	0	0	0.138018	0	0.150221	0	0	0.224423	0	0	0	0	0	0	0	0	0.086837	0	0	0	0	0	0	0.377922	0.138715	0.058546	0.060498	0.171034	0	0	0	0.085415	0.266287	0.069296	0	0	0	0	0	0	0	0.076235	0
AC016710.1	0	0	0	0	0	0	0	0	0	0	0	0	0	0	0	0	0	0	0	0	0	0	0	0	0	0	0	0	0	0	0	0	0	0	0	0	0	0	0	0	0	0	0	0	0
AC016716.2	0	0	0	0	0	0	0	0	0	0	0	0	0	0	0	0	0	0	0	0	0	0	0	0	0	0	0	0	0	0	0	0	0	0	0	0	0	0	0	0	0	0	0	0	0
AC016722.3	0	0	0	0	0	0	0	0	0	0	0.050902	0.047472	0	0	0	0.052279	0	0.049436	0.059667	0	0	0.05076	0	0	0	0	0.047657	0	0	0	0.053376	0	0	0	0.06099	0	0	0.050476	0	0.057367	0	0	0.043576	0	0
AC016722.4	0.816253	0.562072	0.648992	1.125651	0.724461	0.851501	0.990231	1.207198	1.04163	1.059295	0.868128	0.691564	1.17357	0.646375	0.816355	0.780171	0.893492	0.720173	0.678418	0.813047	0.639618	0.955894	0.802261	0.85343	1.426179	0.8996	0.99905	0.714676	1.16684	0.897763	0.986182	0.826042	1.075674	0.68816	1.321906	0.862816	0.710616	0.609784	0.891046	0.570735	1.067039	0.744313	0.758674	0.930607	0.875807
AC016723.4	0.084508	0.07759	0.050057	0.04596	0	0.054854	0.106318	0.097045	0	0	0	0	0	0.048543	0	0	0.056307	0.509197	0.307291	0.10792	0.050704	0.052284	0.105712	0	0.121598	0	0.147261	0	0.042817	0	0.164933	0	0	0.241807	0	0.048281	0	0	0	0	0	0	0	0	0.049782
AC016730.1	0	0.472254	0	0	0	0.250401	0	0.075	0	0	0	0	0	0	0	0	0	0	0	0	0	0	0	0	0	0	0	0	0	0.414427	0	0	0	0	0	0	0	0	0	0	0	0	0	0	0
AC016735.1	0	0	0	0	0	0	0	0	0	0	0	0.130598	0	0	0	0	0	0	0	0	0	0	0	0	0	0	0.131106	0	0.114359	0	0	0	0	0	0	0	0	0	0	0	0	0	0	0	0
AC016735.2	0	0	0	0	0	0	0.08381	0.039695	0	0	0	0	0	0	0	0	0.045347	0	0	0	0.041479	0	0	0	0	0	0	0	0	0	0.132828	0	0	0	0.101185	0	0	0	0	0	0.080359	0	0	0.042532	0
AC016735.3	0.094014	0	0	0	0	0	0	0	0	0	0	0	0	0	0	0	0	0	0	0	0	0	0	0	0	0	0	0	0	0	0	0	0	0	0	0	0	0	0	0	0	0	0	0	0
AC016738.3	0	0	0	0.059494	0	0.071007	0	0.063804	0.064078	0	0	0	0.114387	0.06383	0	0.13828	0	0	0	0	0.079519	0.06768	0	0.077951	0	0.086559	0	0.053637	0	0.093443	0.07059	0	0.069595	0.078253	0	0.063486	0	0	0	0.07649	0.193748	0.058189	0	0.069843	0
AC016738.4	1.795917	2.311265	1.015929	1.744717	1.419384	4.104906	0.868998	1.781585	1.879159	1.125144	1.057057	1.056888	0.481507	1.316593	1.318193	0.674874	1.411384	1.331831	1.227929	0.587398	0.776479	0.569795	0.960056	1.357271	2.58413	7.384507	0.820269	1.166553	0.53662	1.275218	1.298166	1.555261	0.517561	4.58971	3.582892	0.730458	1.444294	0.84991	1.10725	0.719092	2.945135	0.563374	0.570677	2.156018	0.777624
AC016745.3	0	0	0.126718	0.114538	0.304291	0.068351	0.264957	0.061418	0.123363	0	0	0.060929	0	0.245772	0	0	0.070163	0.190347	0.382904	0	0	0.065149	0	0.062914	0.151519	0.083321	0.122331	0	0.106705	0	0	0.090419	0.066992	0.376633	0.156557	0.061111	0.051338	0.129569	0	0	0.559504	0	0	0	0.062031
AC016747.3	2.697164	5.613071	4.05712	3.61823	4.93616	6.711037	4.467752	6.29246	4.634316	8.561534	4.07178	3.017142	2.679245	3.724588	7.497053	5.155871	3.174884	4.279563	4.903741	2.973967	5.369866	3.726729	5.454489	4.99544	3.428153	8.963432	4.908876	4.672663	6.103911	5.666239	1.95072	5.403873	5.948466	3.665807	3.274809	3.54794	3.813321	2.489023	2.857937	4.086097	4.67079	4.112749	5.491308	4.190234	4.978347
AC016751.2	0	0	0	0	0	0	0	0	0	0	0	0	0	0	0	0	0	0	0	0	0	0	0	0	0	0	0	0	0	0	0	0	0	0	0	0	0	0	0	0	0	0	0	0	0
AC016751.3	0	0	0	0	0	0	0	0	0	0	0	0	0	0	0	0	0	0	0	0	0	0	0	0	0	0	0	0	0	0	0	0	0	0	0	0	0	0	0	0	0	0	0	0	0
AC016757.3	0.15483	0.164262	0.215294	0.126306	0.069318	0.050249	0.16881	0.12822	0.090693	0.145502	0.27749	0.044793	0.046768	0.156587	0	0.057	0.361068	0.093291	0.0563	0.502117	0.381638	0.335266	0.096839	0.21378	0.111392	0.367531	0.269802	0.071859	0.135969	0.498992	0.302178	0.066473	0.038153	0	0.115096	0.449269	0.075484	0.238136	0.142386	0.187643	0.13711	0.082357	0.095022	0.467853	0.345336
AC016768.1	0	0	0	0.057495	0	0	0	0.936589	0	0	0	0.116142	0	0.351367	0	0.067364	0	0	0	0	0	0.196219	0	0	0	0.317653	0.058297	0	0.113402	0	0.068776	0	0.201771	0.053369	0	0	0.195719	0.617456	0.18406	0.070175	0.187239	0	0	0.539973	0.118243
AC016831.7	0.13241	0.091178	0.239009	0.12602	0.133918	0.085946	0.062468	0.038614	0.1939	0.103694	0.328592	0.11492	0.346133	0.07726	0.329596	0.084371	0.198504	0.099728	0.26481	0.257646	0.1614	0.08192	0.351971	0.118664	0.095262	0.209541	0.269189	0.016231	0.18449	0.09483	0.04307	0.085272	0.210595	0.071038	0.147644	0.057632	0.09683	0.101827	0.161888	0.023146	0.156341	0.123256	0.035163	0.338151	0.194999
AC016903.1	0	0	0	0	0	0	0	0	0	0	0	0	0	0	0	0	0	0	0	0	0	0	0	0	0	0	0	0	0	0	0	0	0	0	0	0	0	0	0	0	0	0	0	0	0
AC016903.2	0	0	0	0	0	0	0	0	0	0	0	0	0	0	0	0	0	0	0	0	0	0	0	0	0	0	0	0	0	0	0	0	0	0	0	0	0	0	0	0	0	0	0	0	0
AC016907.3	0.108287	0.055138	0.018067	0.024496	0.069416	0.068217	0.037777	0	0.017589	0.103467	0.093146	0	0.023548	0.035041	0.028029	0	0.030011	0.054278	0.065512	0.019476	0.054902	0.018577	0.00939	0.02691	0.23372	0.083158	0.062899	0.05153	0.038034	0	0.048836	0.025783	0.038206	0.096658	0.044643	0.026139	0.014639	0.018473	0.064246	0.073484	0.044318	0.031944	0.031896	0.097026	0.053065
AC016909.1	0.093794	0.028705	0	0.034006	0.036138	0	0	0	0	0.019587	0	0	0.032691	0.018243	0.019456	0.039843	0.020831	0	0.545688	0	0.019055	0.019343	0.078218	0	0.089973	0.024738	0.01816	0.030659	0.015841	0.022391	0.020339	0	0	0.044729	0.023241	0.036288	0.045727	0	0	0	0.018458	0.049891	0	0.059883	0
AC016912.3	0	0	0	0	0	0	0	0	0	0	0	0	0	0	0	0	0	0	0	0	0	0	0	0	0	0	0	0	0	0	0	0	0	0	0	0	0	0	0	0	0	0	0	0	0
AC016994.2	0	0	0	0	0	0	0	0.056522	0	0	0	0	0	0	0	0	0	0	0	0	0	0	0	0	0	0	0	0	0	0	0	0	0	0	0	0	0	0	0	0	0	0	0	0	0
AC016995.3	0	0	0.055686	0.09163	0	0.162254	0.232869	0.415079	0.054212	0.028991	0.114837	0.097486	0.048387	0	0	0	0.166554	0.027882	0.061265	0	0.076175	0.286294	0.086829	0.027647	0.256004	0.187704	0.188153	0.116313	0.023446	0.089513	0.120418	0.108588	0.058879	0.089406	0	0.241696	0.121867	0.103655	0.084865	0.032356	0.073787	0	0	0.206811	0.069871
AC016999.2	0	0.10866	0	0	0.136796	0.076819	0.074446	0.138054	0	0.370729	0	0	0.185625	0	0	0.226235	0.078855	0	0	0.076762	0.07213	0	0.074022	0.282832	0	0.093645	0.068744	0.058028	0.059963	0.08476	0.230979	0	0.075292	0.507954	0.175954	0.068682	0	0	0.072348	0	0.069869	0	0.062857	0.151121	0
AC017002.1	1.201313	5.060662	0.382666	0.345882	1.184363	2.293416	0.800121	0.535801	0.413927	0.44272	0.35073	0.449761	1.034467	0.453559	0.219876	0.8105	0.612092	0.383209	0.308346	0.458339	0.732162	0.918107	0.353585	0.633291	1.32184	1.621522	0.738836	0.762259	0.393838	1.265241	0.321804	0.121355	1.16887	0.454944	0.262652	0.410099	0.482318	0.347798	1.684748	1.581126	0.458904	0.338296	0.337786	0.225583	0.249764
AC017002.2	0.607194	0.836227	0.146136	0.033022	0.386011	0.748836	0.458336	0.424973	0.497934	0	0.075341	0.210795	0.571414	0.177146	0.113357	0.193451	0.323656	0.256101	0.088316	0.196914	0.222039	0.18783	0.075954	0.217662	0.262106	0.432402	0.246884	0.2084	0.092292	0.565323	0.118505	0.104275	0.193145	0.260608	0.045137	0.211427	0.148011	0.112067	0.334066	0.339646	0.250927	0.16149	0.128997	0.116299	0.035768
AC017002.4	0	0	0	0.073466	0.039035	0.131524	0	0	0.039564	0	0.083808	0.03908	0.035313	0	0	0	0	0	0.04912	0	0	0	0	0	0	0.160331	0	0	0	0.048373	0.04394	0	0	0	0	0	0	0	0	0	0.039875	0	0	0	0
AC017006.2	0	0.10585	0.069367	0	0.066629	0.074833	0.072521	0	0	0	0	0	0.060275	0	0	0.073461	0	0.069466	0.167685	0	0	0	0	0	0.082944	0.273668	0	0	0.116824	0.165136	0	0.098993	0	0.08247	0	0.066906	0	0	0	0	0	0	0	0	0
AC017006.3	0	0	0	0.079925	0	0	0	0	0	0	0	0	0	0	0	0	0	0	0	0	0	0	0.091917	0	0.10573	0	0	0	0	0	0	0	0	0	0	0	0	0	0	0	0	0	0	0	0
AC017048.1	0	0	0	0	0	0	0	0	0	0	0	0	0	0	0	0	0	0	0	0	0	0	0	0	0	0	0	0	0	0	0	0	0	0	0	0	0	0	0	0	0	0	0	0	0
AC017048.2	0.065078	0	0	0	0	0	0	0	0	0	0	0	0	0	0	0	0	0	0	0	0	0	0	0	0	0.051493	0	0	0	0	0	0	0	0	0	0	0	0	0	0	0	0	0.034564	0	0
AC017053.1	0	0	0	0	0	0	0	0	0	0	0	0	0	0	0	0	0	0	0	0	0	0	0	0	0	0	0	0	0	0	0	0	0	0	0	0	0	0	0	0	0	0	0	0	0
AC017060.1	0.689353	0.632917	0.088062	0.824788	0	0.089491	0.161113	0.160825	0.042865	0	0.171071	0.486929	0	1.55852	0	0.087851	3.071794	0.462979	6.818054	0	0.0892	0.112379	0.068655	0.174884	1.316206	0.218182	0.160166	0.0676	0.069854	0.262049	0.214232	0.031418	0.023278	0.314084	0.190396	0.105414	0.071353	0	0.156573	0.102335	0.864047	0.058388	0.097167	0.186885	0
AC017074.1	0	0	0	0.047928	0	0	0	0	0	0	0	0	0	0	0.054842	0	0.058719	0	0	0	0	0.054523	0	0	0	0.139464	0	0	0	0	0	0	0	0	0	0.051144	0	0	0	0	0	0	0	0	0
AC017074.2	0.190709	0.700383	0.401614	0.31115	0.165326	0.247574	0.239925	0.389306	0.223417	0.597396	0.177475	0.331034	0.448677	0.222553	0	0.182278	0.571806	0.11491	0.624113	0.371083	0.406808	0.235976	0.17892	0.341819	0.343011	0.377249	0.276935	0.42078	0.531435	0.409749	0.186101	1.146276	0.36398	1.023152	0.496183	0.166013	0.139463	0.175992	0.174874	0.333365	0.112588	0.304326	0.810312	0.365276	0.224684
AC017101.10	0.562106	0.172029	1.747427	3.311759	2.165741	2.189148	1.060756	5.08163	1.86579	2.582507	2.324889	2.54769	3.771457	2.022565	0.874496	2.925071	1.310848	1.298318	0.681314	1.276046	1.313246	1.622901	1.933647	2.406801	0.741409	1.779082	2.122265	2.388596	3.085301	1.006432	2.864517	0.643544	1.37082	0.871202	0.417852	1.467952	2.512047	1.095093	1.775382	1.441116	2.212323	1.893643	1.492726	2.631776	1.876364
AC017104.2	0	0	0	0.051219	0.054429	0	0	0.10986	0.055166	0	0	0	0	0	0	0	0	0	0.205474	0	0	0	0.176715	0	0.067757	0.07452	0	0.046177	0.047717	0	0	0.080868	0	0.134739	0	0	0	0	0	0	0	0	0.05002	0	0
AC017104.6	1.018541	0.935156	0.514788	1.041393	0.682835	0.952021	0.794467	2.043572	0.334105	1.020987	0.303316	0.330026	0.85202	1.188618	0.253535	0.389406	0.46148	0.540066	1.481455	0.687055	0.372461	0.378091	0.688016	0.413801	0.732785	1.998285	0.28398	0.579307	0.350917	0.846179	0.71563	1.784142	0.751661	0.670309	0.45429	0.567454	0.873955	0.401041	0.747176	0.541254	0.745627	0.585126	0.47605	0.416186	0.551998
AC017116.11	16.697909	8.740694	2.363979	9.245506	5.807657	19.50628	7.176665	5.728834	2.788221	7.810443	7.265689	6.120397	5.174788	2.204315	7.146824	2.118341	5.839743	5.963858	6.044254	3.96949	3.361584	2.524239	7.183062	4.423852	4.837913	16.022205	4.213172	3.445286	3.981259	4.166647	4.128913	11.158844	4.518385	7.945035	4.156285	3.858635	4.199259	3.57924	4.803595	4.490534	6.60166	8.801599	5.056293	5.643974	5.073946
AC018359.1	0	0	0	0	0	0	0	0	0	0	0	0	0	0	0	0	0	0	0	0	0	0	0	0	0	0	0	0	0	0	0	0	0	0	0	0	0	0	0	0	0	0	0	0	0
AC018359.3	0	0	0	0	0	0	0	0	0	0	0	0	0	0	0	0	0	0	0	0	0	0	0	0	0	0	0	0	0	0	0	0	0	0	0	0	0	0	0	0	0	0	0	0	0
AC018462.2	16.711122	15.009486	26.831178	46.62707	43.933188	37.021423	41.819108	29.558002	49.794396	38.521071	36.624899	61.167746	25.45095	63.221099	46.34483	25.810479	17.004349	25.993668	40.950543	24.682078	22.307151	21.576744	25.221272	34.022012	24.11084	37.728084	39.618301	30.592641	28.943809	26.92863	31.492101	19.184207	24.440703	15.462275	19.106362	18.763724	40.514167	27.155286	20.653514	37.721023	32.170708	23.816742	32.077559	40.937546	28.622842
AC018495.3	0	0	0	0	0	0	0	0	0	0	0	0	0	0	0	0	0	0	0	0	0	0	0	0	0	0	0	0	0	0	0	0	0	0	0	0	0	0	0	0	0	0	0	0	0
AC018643.4	0	0	0	0	0	0	0	0	0	0	0	0	0	0	0	0	0	0	0	0	0	0	0	0	0	0	0	0	0	0	0	0	0	0	0	0	0	0	0	0	0	0	0	0	0
AC018647.3	0.124791	0.407347	0.457628	0.158357	0.336566	0.097809	0.094787	0.147868	0.222756	0.317667	0.117966	0.623435	0.132548	0.087924	0.140658	0.403863	0.166295	0.305518	0.060502	0.048868	0.101408	0.862681	0.237853	0	0.273596	0.150453	0.131291	0.061187	0.168605	0.045393	1.937961	0.111285	0.095865	0.059511	0.094231	0.13173	0.0927	0.428927	0.309966	0.531803	0.08896	0.101142	0.088372	0.185904	0.149345
AC018685.1	0	0.089789	0	0	0	0	0	0.057039	0.458271	0	0.303362	0.226338	0	0	0	0	0.06516	0	0	0	0	0	0	0	0	0	0	0	0	0	0	0	0	0	0	0	0.047678	0	0.059783	0.136759	0	0.052019	0.051941	0	0
AC018685.2	0	0	0	0	0	0	0	0	0	0	0	0	0	0	0	0	0	0	0	0	0	0	0	0	0	0	0	0	0	0	0	0	0	0	0	0	0	0	0	0	0	0	0	0	0
AC018693.6	0	0.089299	0	0	0.168632	0	0	0	0	0	0	0	0	0	0	0	0.064805	0	0	0.063084	0	0	0	0	0	0	0	0	0	0	0	0	0	0	0	0	0	0	0	0	0	0	0	0	0
AC018717.1	0	0	0	0	0	0	0	0	0	0	0	0	0	0	0	0	0	0	0	0	0	0	0	0	0	0	0	0	0	0	0	0	0	0	0	0	0	0	0	0	0	0	0	0	0
AC018730.4	0	0	0	0.088968	0	0	0	0	0.191647	0	0	0.094654	0.085528	0	0.101802	0	0.217997	0	0	0.21221	0	0	0	0	0	0	0.190044	0	0.248653	0	0	0.421403	0.104074	0	0	0	0.079754	0	0	0	0.289733	0	0	0.208889	0.192733
AC018731.3	0	0	0	0	0	0	0	0	0	0	0	0	0	0	0	0	0	0	0	0	0	0	0	0	0	0	0	0	0	0	0	0	0	0	0	0	0	0	0	0	0	0	0	0	0
AC018737.3	0	0	0	0.044758	0	0.045329	0.096142	0	0	0	0	0	0	0	0	0	0	0.049588	0	0	0	0	0	0	0.048471	0	0.177555	0	0	0	0	0	0	0	0	0	0	0.050631	0.042691	0	0	0	0	0	0
AC018755.17	0.045257	0	0	0	0.026156	0	0.056937	0	0.053019	0	0.056155	0	0	0	0.08449	0	0	0	0	0.029354	0	0	0	0.027039	0	0.03581	0.026288	0.08876	0.06879	0.064825	0.029442	0	0.028792	0	0	0	0	0	0.027666	0.031644	0.026718	0	0.048074	0.028894	0
AC018766.6	0	0.50738	0.133002	0.060109	0	0.143481	0	0.257852	0.06474	0	0.13714	0.19185	0.173353	0	0.068779	0.211277	0.147283	0.133191	0	0.071687	0	0.068379	0.069128	0	0.159033	0.262359	0.064199	0.108383	0.055998	0.237468	0	0.094903	0.140628	0.316247	0.08216	0	0.107767	0.067997	0.202695	0.07728	0	0.117581	0.058702	0.211694	0.130214
AC018799.1	0	0	0	0	0	0	0	0	0	0	0	0	0	0	0	0.386463	0	0	0	0	0	0	0	0	0	0	0	0	0	0	0	0	0	0	0	0	0	0	0	0	0	0	0	0	0
AC018804.3	0	0	0	0	0	0	0	0	0	0	0	0	0	0	0	0	0	0	0	0	0	0	0	0	0	0	0	0	0	0	0	0	0	0	0	0	0	0	0	0	0	0	0	0	0
AC018816.1	0.15154	0	1.276518	0	0.087581	0.098364	0.285973	0.088386	0	1.613984	0.188033	0.43841	1.029967	0.442112	2.640499	0.482805	0.706793	0	0	0.294869	0.184718	0.562531	0.189563	0.452692	0.109025	1.199074	0.616161	0.520114	0.614236	0.651187	0.788688	0.390365	0.289225	0.108402	0.2253	2.286562	1.551478	0.093231	0.092639	0.529795	0.089464	0.080608	0.40243	0.67726	0.089269
AC018816.3	1.352716	1.007474	0.495177	0.255758	1.347618	0.798214	0.464131	0.480002	0.321377	0.601532	1.021163	0.782687	1.147387	0.645788	2.908018	0.2622	0.573559	0.708399	0.178864	0.991322	1.074816	0.456491	0.36767	0.35121	1.150152	0.769588	0.751195	0.663253	0.47654	0.453391	0.382427	0.633557	0.149592	0.695743	0.203926	1.159903	0.458543	0.756561	0.287485	0.657644	0.1452	0.523301	0.582801	0.262718	1.050396
AC018832.1	0	0	0	0	0	0	0	0	0	0	0	0	0	0	0	0	0	0	0	0	0	0	0	0	0	0	0	0	0	0.067688	0	0	0	0	0	0	0	0	0	0	0	0	0	0	0
AC018866.1	0	0	0	0	0	0	0	0	0	0	0	0	0	0	0	0	0	0	0	0	0	0	0	0	0	0	0	0	0	0	0	0	0	0	0	0	0	0	0	0	0	0	0	0	0
AC018878.3	0	0	0	0	0	0	0	0	0	0	0	0	0	0	0	0	0	0	0	0	0	0	0	0	0	0	0	0	0	0	0	0	0	0	0	0	0	0	0	0	0.072935	0	0	0	0
AC018890.6	0	0	0.045817	0.082826	0.15403	0.231482	0.215549	0.066619	0.013056	0.047707	0.070864	0.02203	0.039811	0.044431	0.094773	0.072782	0.050737	0.091764	0.064838	0.074085	0.069614	0.047111	0.047627	0.136484	0.109568	0.180757	0.088462	0.130676	0.019291	0.054536	0.123846	0.065385	0.121111	0.081707	0	0.198861	0.074248	0.023424	0.04655	0.133109	0.08991	0.101262	0.060665	0.072925	0.089714
AC019048.1	0	0	0.057994	0	0	0	0	0	0	0	0	0	0	0	0	0	0	0	0	0	0	0	0	0	0	0	0	0	0	0	0	0	0	0	0	0	0	0	0	0	0	0.051269	0	0	0
AC019055.1	0	0	0	0	0	0	0	0	0	0	0	0	0	0	0	0	0	0	0	0	0	0	0	0	0	0	0	0	0	0	0	0	0	0	0	0	0	0	0	0	0	0	0	0	0
AC019064.1	0.107202	0	0	0	0	0	0	0	0	0	0	0	0	0	0	0	0	0	0	0.069532	0	0	0	0	0	0	0	0	0	0.076777	0	0	0	0	0.07969	0	0	0.065953	0	0	0	0	0	0	0
AC019118.3	0	0.068404	0	0	0.043058	0	0.046866	0.043454	0.043641	0.046677	0.046223	0	0	0	0	0	0	0	0.108365	0	0	0	0.046599	0	0.214406	0.058952	0	0	0	0	0	0	0	0.053295	0.055384	0	0.036323	0.045836	0	0.052094	0.131954	0	0.068297	0	0
AC019118.4	0	0	0	0	0	0	0	0	0	0	0	0	0	0	0.076527	0	0	0	0	0	0	0	0	0	0	0	0	0	0	0	0	0	0	0	0	0	0	0	0	0	0	0	0	0	0
AC019172.2	0	0.0685	0	0.162301	0.129355	0	0	0.043515	0	0	0	0	0.039006	0	0.046428	0	0	0	0.108516	0	0.045471	0	0.046664	0	0.053676	0	0	0	0.075602	0	0	0	0	0	0	0	0	0.0459	0	0	0	0	0	0.047634	0
AC019185.4	0	0	0	0	0	0.133547	0	0	0	0.06445	0	0	0	0	0	0	0.068543	0.12397	0	0	0	0	0	0.061462	0	0.081399	0	0.05044	0	0	0	0	0.065446	0	0.076472	0.059701	0	0	0.062887	0	0.060733	0	0.163913	0	0.0606
AC019186.1	0.392615	0.811063	0.118116	0.160142	0.056727	0.382264	0.246969	0.057248	0.057494	0.18448	0.12179	0	0.256583	0	0.61081	0.125086	0.065399	0.059142	0.642435	0.127326	0.059822	0.060726	0	0	0.141233	0.232994	0.114026	0.096252	0.099461	0.070296	0.12771	0	0.062444	0.210638	0.364821	0.170887	0.095705	0.060386	0.120005	0.137261	0.115893	0.36547	0	0.125333	0.40474
AC019330.1	0	0	0.038045	0	0	0	0	0	0	0.019807	0	0	0	0	0	0	0	0.01905	0	0	0	0	0	0	0	0	0.061651	0.015502	0.016018	0	0	0.054294	0	0	0	0	0	0	0	0	0.018665	0	0	0	0
AC019349.5	0	0.103181	0	0	0.064949	0.072946	0.070692	0	0	0	0	0	0	0	0	0	0	0	0	0.072891	0	0	0	0	0	0.088923	0	0	0	0	0	0	0.071496	0	0	0	0	0	0	0	0	0	0.059688	0	0
AC020571.3	0	0.07191	0.424126	0.170381	0.226325	0.050838	0.098534	0.045681	0.091755	0	0.12964	0.135952	0.327585	0.081284	0.04874	0.399251	0.052185	0.209845	0.056959	0.0508	0.169806	0.096912	0.14696	0	0.056348	0.165341	0.045494	0.170759	0.141162	0.049885	0.226568	0	0.132938	0.168079	0.058222	0.080845	0.101873	0.048185	0.191516	0.109527	0	0.166644	0.073988	0.311293	0.046137
AC020594.5	0.316531	2.324941	0	0.34429	0.274402	0.719101	0.497774	0.276924	0.278115	0.594921	0.098189	0.183146	0.413721	0.461732	0.590932	0.100846	0.421806	0.190723	0.920781	0.307955	0.096458	0	0.197976	0.472782	1.138635	2.254117	0.367718	0.310398	0.080187	0.340043	0.102961	1.223066	0.201373	0.679276	0.705897	0.183695	0.231476	0.194736	0.193499	0	0.280304	0	0.420289	0.303136	0.466152
AC020595.1	0	0	0	0	0	0	0	0	0	0	0	0	0	0	0	0	0	0	0	0	0	0	0	0	0	0	0	0	0	0.071879	0	0	0	0	0	0	0	0	0	0	0	0	0	0	0
AC020743.2	0	0	0	0	0	0	0	0	0	0	0	0	0	0	0	0	0	0	0	0	0	0	0	0	0	0	0	0	0	0	0	0	0	0	0	0	0	0	0	0	0	0	0	0	0
AC020743.3	0	0	0	0	0	0	0	0	0	0	0	0	0	0	0	0	0	0	0	0	0	0	0	0	0	0	0	0	0	0	0	0	0	0	0	0	0	0	0	0	0	0	0	0	0
AC020743.4	0	0	0	0	0	0	0	0	0	0	0	0	0	0	0	0	0	0	0	0	0	0	0	0	0	0	0	0	0	0	0	0	0	0	0	0	0	0	0	0	0	0	0	0	0
AC020951.1	0.235552	0.194641	0.822024	0.768627	0.639828	0.412815	0.563048	0.838048	0.469118	0.796896	0.160751	0.681456	0.307877	0.384838	0.131925	0.345213	0.753344	0.425788	0.119912	0.840289	0.502464	0.990973	0.648239	0.295536	0.796493	1.826542	0.451511	0.796907	0.978627	0.624186	0.827497	0.809034	0.884145	0.387545	0.140081	0.546798	1.022054	0.797038	0.99357	0.642332	0.319842	1.140184	0.950805	0.827138	0.499528
AC020956.3	0	0.021684	0.01421	0.012844	0	0.01533	0.029713	0.041325	0.027668	0.044389	0.014652	0.02733	0.012348	0	0	0.015049	0	0.056922	0.017176	0	0	0	0.014772	0.01411	0.033983	0	0.013718	0.01158	0.011966	0	0.015365	0	0	0.016894	0	0	0	0.01453	0	0.016514	0.069715	0.012563	0.025087	0.015079	0.027825
AC021021.2	0	0	0	0	0.058553	0	0	0	0	0	0	0	0	0	0	0	0	0	0	0	0	0	0	0.06053	0	0.080165	0	0.049675	0.051332	0	0.065911	0	0	0	0	0	0	0	0.061934	0.07084	0	0	0	0.129368	0
AC021188.4	0.144578	1.194674	0.391457	0.2752	0.417783	0.422299	0.454723	0.421623	0	0.090578	0.358787	0.12548	0.113382	0.12654	0.089971	0.368498	0.481656	0.914696	0.368002	0.797077	0.308404	0.402514	0.090427	0.475082	0.468071	0.857986	0.335915	0.141776	0.366259	0.880129	0.329197	0.248286	0.367914	0.206843	0.537372	0.20976	0.176214	0.62263	0.751248	0.454907	0.170708	0.38452	0.230364	0.184612	0.255502
AC021218.2	2.594531	3.970208	2.487599	1.124238	2.35283	1.697779	2.733361	2.878875	2.02635	38.443193	2.263994	6.82256	23.721692	0.332316	5.710087	0.752688	6.05755	0.635492	0.920418	2.230085	5.630918	1.357232	4.155857	12.14886	0.060703	3.421569	5.244037	1.365212	10.238506	2.205631	1.536946	5.08957	4.495564	0.588474	4.970692	1.481223	1.820225	1.635139	4.745313	1.327411	0.884166	6.743354	5.343971	2.343324	1.90115
AC021224.1	329.701298	251.302838	327.798869	428.376406	381.994127	209.022708	407.995617	421.547384	530.160169	372.250665	392.44468	356.540702	265.153312	558.339337	487.373384	315.047247	239.308442	368.018175	370.282264	350.404156	330.744917	290.677274	382.872931	253.554876	239.806913	210.994512	362.858819	302.103574	342.885332	331.481689	276.132682	251.371512	303.628195	217.316275	253.673505	254.441539	293.661899	385.209351	307.324451	330.346713	321.152445	254.098216	291.972623	277.052032	377.370348
AC022007.5	1.127263	1.097703	0.271473	0.483018	0.690969	1.086458	0.585363	0.465673	0.860392	0.470821	0.262423	0.456852	0.303607	0.45843	0.340119	0.761821	0.375778	0.288646	1.515379	0.414284	0.274984	0.486078	0.299113	0.429314	1.206273	1.189273	0.357151	0.485715	0.32362	0.366968	1.066692	0.342783	0.543296	0.685359	0.58404	0.515426	0.749414	0.483359	0.438524	0.573234	0.947831	0.297286	0.239634	0.850561	0.402451
AC022154.7	0.32552	0.577062	0.37817	0.189899	0.282522	0.271976	0.219644	0.366581	0.122719	0.568774	0.259957	0.484883	0.219067	0.122245	0.217292	0.13828	0.144595	0.29455	0.203149	0.281511	0.255374	0.259234	0.043679	0.37551	0.234194	0.663091	0.243385	0.34241	0.329856	0.310844	0.181728	0.239859	0.399855	0.299733	0.363393	0.125941	0.170232	0.200266	0.298838	0.585956	0.24737	0.185734	0.296726	0.312106	0.287968
AC022173.2	0	0	0	0.05042	0	0	0	0	0	0	0	0	0	0	0	0.059075	0	0	0	0	0	0	0	0.05539	0	0	0	0	0	0	0	0	0	0	0	0	0	0	0	0	0	0	0	0	0
AC022182.1	0.096039	0.26453	0.173356	0.104461	0.166513	0.124676	0	0	0	0	0.119166	0.166706	0	0	0	0.244783	0.038491	0.057867	0.139688	0.43604	0.175598	0	0.060068	0	0	0	0.06711	0.047089	0.097318	0.343909	0.187437	0.049604	0.122198	0.2061	0	0.033525	0.046822	0	0.11742	0.134303	0.170095	0.051085	0.102016	0.122633	0.113149
AC022182.3	0.249098	0.514586	0.187349	0.338679	0.395897	0.323374	0.352556	0.108964	0.145911	0.039015	0.309083	0.360323	0.130233	0.10901	0.271274	0.476173	0.082986	0.300183	0.181155	0.605872	0.26568	0.308224	0.194749	0.074412	0.134409	0.246376	0.072345	0.244271	0.126208	0.669002	0.445645	0.320835	0.435801	0.623658	0.092586	0.072281	0.364325	0.114937	0.494899	0.653146	0.294118	0.132501	0.132301	0.079519	0.183422
AC022201.4	0	0	0	0	0	0	0	0	0	0	0	0	0	0	0	0	0	0	0	0	0	0	0	0	0	0	0	0	0	0	0	0	0	0	0	0	0	0	0	0	0	0	0	0	0
AC022201.5	0.186389	0.684521	0.112148	0.405471	0.538605	0.120984	0.117246	0.217422	0.327536	0.233546	0.115637	0	0.292344	0.108756	0.57995	0.118767	0.24838	0.336921	0.271101	0.120893	0	0.115316	0.233156	0.222718	0.268194	1.032374	0.216531	0.182778	0.566617	0.667448	0.242515	0	0	0.133331	0.692779	0.540845	0.09087	0	0.227884	0.130326	0.330114	0.099145	0.19799	0.119001	0.219595
AC022431.3	0	0.091631	0	0.054277	0.057679	0	0	0	0.467676	0	0	0.115491	0	0	0	0	0.066497	0.060135	0.07258	0	0	0.555709	0.062422	0.059627	0	0	0.05797	0.048934	0.151697	0.071477	0.064927	0	0.063493	0	0.296758	0	0.048656	0	0	0	0	0.106173	0	0.573469	0
AC022486.1	0.685355	0.19871	0.108518	0.039235	0.062541	0	0.068071	0.021039	0	0.225987	0	0.187839	0	0.126284	0	0	0.216307	0.021734	0	0	0.065953	0.044633	0	0.086204	0	0.399584	0.020952	0.176862	0	0	0.0704	0.030973	0.137689	0.438651	0	0	0.158271	0.022192	0	0.025222	0.021295	0	0	0.322418	0
AC022816.2	0	0	0	0.036185	0	0.043187	0	0.038806	0	0	0.041278	0	0.069571	0	0.041404	0	0.088663	0	0	0.043155	0	0	0	0	0	0.157938	0	0	0	0	0.043285	0	0	0.095189	0	0.038613	0.032437	0.040933	0	0	0.117839	0.035391	0	0	0.039194
AC022819.3	0.150494	0.10049	0.123478	0.066965	0.118603	0.195369	0.04303	0.031918	0.096167	0.111427	0.016976	0.047496	0.057223	0.031932	0.051083	0.122047	0.036463	0.074192	0.159194	0.035495	0.066706	0.19468	0.051342	0.106261	0.246073	0.25981	0.111256	0.060373	0.048522	0.156773	0.106806	0.105728	0.087039	0.17616	0.111872	0.174675	0.09338	0.067336	0.058545	0.124359	0.105	0.087328	0.065397	0.052409	0.048356
AC023115.2	0.189247	0.015112	0	0.017903	0	0.074994	0.038991	0.045415	0.036951	0	0	0.06685	0.04071	0	0	0.020976	0.042031	0	0.063257	0	0	0.048174	0.049641	0.037689	0.166246	0.182839	0.045229	0	0.058538	0.056842	0.113173	0.149375	0.035636	0.120207	0.093787	0	0	0.071081	0.070629	0.108889	0.051351	0.01751	0.017484	0.098995	0.019392
AC023115.4	0	0	0	0	0	0	0	0	0	0	0	0	0	0	0	0	0	0	0	0	0	0	0	0	0	0	0	0	0	0	0	0	0	0	0	0	0	0	0	0	0	0	0	0	0
AC023128.1	0	0	0	0	0	0	0	0	0	0	0	0	0	0	0	0	0	0	0	0	0	0	0	0	0	0	0	0	0	0	0	0	0	0	0	0	0	0	0	0	0	0	0	0	0
AC023137.2	0.173681	0	0	0	0	0	0	0	0.203469	0.108811	0	0.40197	0	0.202682	0.108082	0	0	0	0	0	0	0	0.10863	0	0	0	0	0	0.087997	0	0	0	0	0	0.129109	0	0.084674	0	0	0	0	0.277154	0.184491	0	0
AC023347.1	0	0	0	0	0.051185	0	0	0	0	0	0	0	0	0	0	0	0	0	0	0	0	0	0	0	0	0	0	0	0	0	0	0	0	0	0	0	0	0	0	0	0	0	0	0.056545	0
AC023469.1	0	0	0	0	0	0	0	0	0	0	0	0	0	0	0	0	0	0	0	0	0	0	0	0	0	0	0	0	0	0	0	0	0	0	0	0	0	0	0	0	0	0	0	0	0
AC023469.2	0	0	0	0	0	0	0	0	0	0	0	0	0	0	0	0	0	0	0	0	0	0	0	0	0	0	0.047294	0	0	0	0	0.069913	0	0	0	0.094504	0	0	0	0	0.048068	0	0	0	0.047963
AC023481.1	0	0	0	0	0	0	0	0	0	0	0	0	0	0	0	0	0	0.034363	0	0.03699	0	0	0	0	0	0	0	0	0	0	0	0	0	0	0	0.033096	0	0	0	0	0	0	0	0	0
AC023590.1	0.136988	0.565979	0.288483	0.111751	0.23751	0.711341	0.166995	0.119847	0.040121	0.128735	0.127482	0.277416	0.03581	0.079931	0.042624	0.174576	0.045637	0.04127	0.149435	0.266553	0.208724	0.21188	0.12852	0.047278	0.246388	0.487767	0.278496	0.167917	0.242922	0.196218	0.044559	0.058813	0.1743	0.093104	0.101832	0.079499	0.166963	0.126416	0.083742	0.383134	0.242619	0.145734	0.145514	0.174921	0.121044
AC023669.1	0	0	0.061425	0.05552	0.294999	0.066264	0.064217	0	0.059798	0	0	0.590682	0	1.250907	0	0	1.360403	0.061512	0	0	0.186657	0.06316	0.063851	0	1.028248	0.646219	0.177894	0	0.103447	0.292454	0.199241	0	0.064947	0.073026	0	0	0.248851	0.125612	0	0	0	0.054302	0	0	0
AC024028.1	0	0	0	0	0	0	0	0	0	0	0	0	0	0	0	0	0	0	0	0	0	0	0	0	0	0.096859	0	0	0	0	0	0	0	0	0	0	0	0.07531	0	0	0	0	0	0	0
AC024084.1	0.117569	0	0	0	0	0.076313	0.14791	0	0	0	0	0	0	0	0	0	0	0	0.085501	0	0	0	0	0	0	0.093027	0	0.057645	0	0	0	0	0	0	0	0	0	0	0.071871	0	0	0.062537	0	0	0
AC024132.1	0	0	0	0	0	0	0	0	0	0	0	0	0	0	0	0	0	0	0	0	0	0	0	0	0	0	0	0	0	0	0	0	0	0	0	0	0	0	0	0	0	0	0	0	0
AC024560.2	7.273114	4.106776	3.303983	5.854104	0.756611	0.047209	1.738521	1.060507	1.661506	4.852795	8.798939	5.93364	1.882249	0.424379	4.186603	0.556128	1.914183	8.983808	0.264466	5.660849	5.6739	1.237428	2.706659	2.520305	3.24422	6.330394	2.450285	3.637416	4.182477	0.052089	2.602374	2.310697	1.480662	7.569933	23.599806	3.672154	1.436063	0.268474	0.978152	0.050855	0.729946	2.495329	3.843575	4.550675	4.905656
AC024619.2	0	0	0	0	0	0	0	0	0	0	0	0	0	0	0	0	0	0	0	0	0	0	0	0	0	0.08551	0	0	0	0	0	0	0	0	0	0	0	0	0	0	0	0	0	0	0
AC024704.2	0.128591	0.236127	0	0.069934	0	0	0.080888	0	0.075323	0	0.079778	0.074403	0	0	0	0.081938	0.085679	0	0	0	0	0	0	0	0	0	0	0	0	0.092095	0.083656	0	0.163616	0	0.09559	0	0	0	0	0.179825	0	0.0684	0	0	0.07575
AC025016.1	0	0	0.056172	0	0	0	0	0	0	0	0	0	0	0	0	0	0	0	0	0	0	0	0	0	0	0	0	0	0	0	0	0	0	0	0	0	0	0	0	0	0	0	0	0	0
AC025165.8	1.158463	0.250264	0.273346	0.765918	1.982296	0.781437	0.741179	0.278218	0.691883	0.738192	0.126832	0.657149	0.451281	0.275005	0.169626	0.900952	0.317832	0.314794	1.305027	0.188481	0.415322	1.349119	0.294784	0.569989	0.555635	0.808802	0.154728	0.434359	0.322246	0.113877	1.533077	0.607043	0.419079	0.276229	0.067542	0.145006	0.675523	0.363342	0.864354	0.555891	0.120691	0.37605	0.096515	0.681615	0.138819
AC025171.1	2.942596	2.137161	1.717669	1.934725	1.942848	1.622679	2.198649	3.221159	3.241479	2.366335	3.202457	1.905894	1.052868	2.972676	1.469275	3.303882	3.732368	3.91655	2.363566	2.116909	2.27133	1.603152	2.554671	1.535079	3.047561	2.875547	1.683712	2.519499	0.973416	5.056257	1.701642	1.998723	2.150015	1.916436	0.979447	1.3161	1.477416	2.606061	1.74049	3.139888	2.200141	1.514453	0.83975	0.8276	0.85377
AC025442.3	0.778495	1.735851	2.074389	2.29837	1.414035	2.093446	2.168681	3.43785	2.41033	3.6928	2.690902	2.831342	1.918772	2.4659	1.93783	2.763733	2.593534	3.350535	1.051433	1.659074	1.491187	2.201785	2.295452	2.990028	3.040463	2.111966	2.648561	2.780998	2.535641	2.389491	1.664073	1.527914	2.334842	0.556884	2.397506	2.581661	2.710978	2.052625	2.039588	2.099573	2.626271	2.425434	2.362707	3.124208	1.310265
AC025811.3	0	0	0	0.061637	0	0	0.071291	0	0.265545	0	0.070313	0	0	0	0	0	0	0	0	0	0	0	0	0	0	0	0	0.055569	0.114844	0	0	0	0	0	0	0.065772	0	0.348627	0	0	0.066909	0	0	0	0.200287
AC025918.2	0.13967	0.384708	0	0.07596	0.08072	0.362635	0.087858	0	0	0	0.086652	0	0.073022	0.325985	0	0	0.093062	0	0.101574	0	0	0	0	0.083447	0.100485	0.22103	0.081128	0.068482	0	0.40012	0.090864	0.119929	0.088857	0.499555	0	0	0.068093	0.085928	0.085382	0	0.082457	0.074294	0.222545	0.178346	0.082276
AC026150.8	6.944268	3.082785	1.285623	4.316152	5.115906	6.78596	4.656211	2.937528	4.022948	4.302783	3.408732	4.768596	4.149252	3.428543	2.374405	2.528493	3.406636	2.207052	2.552837	3.662661	2.464973	5.146103	4.916075	3.738553	3.019576	7.970336	4.033616	4.340258	4.484978	2.404716	1.538981	3.407292	3.786738	6.113807	4.254515	4.207169	2.641444	2.629078	4.011869	0.747003	3.874406	3.977945	3.242402	1.705228	4.58518
AC026167.1	0	0	0	0	0	0	0	0	0.104797	0	0	0	0	0	0	0	0	0	0	0	0	0	0	0	0	0	0	0	0	0	0	0	0	0	0	0	0	0	0	0	0	0	0	0	0
AC026188.1	0	0	0.057579	0.052044	0	0	0.046222	0	0	0	0	0.202962	0	0	0	0	0.175291	0.105679	0	0	0	0.059205	0	0.043901	0.052865	0.069389	0	0.093841	0.03723	0.052626	0	0.16434	0.05579	0.068454	0	0	0.042753	0	0	0	0	0.039086	0.152477	0.122194	0
AC026202.3	0.398019	0.365434	0.957931	0.17317	0.184023	0.310021	0.300442	0.325001	0.466284	0.249359	0.246933	0.184236	0.332947	0.371585	0.346762	0.202893	0.159119	0.431681	0.694697	0.36142	0.194064	0.590992	0.099577	0.332917	1.145413	0.314935	0.184953	0.507399	0.725978	0.228045	0.414296	0.478468	0.557073	0.740263	0.473399	0.138591	0.194045	0.440765	0.243314	0.77924	0.563945	0.508116	0.676466	0.406587	1.266102
AC026202.5	0	0	0	0	0	0	0	0	0	0	0	0	0	0	0	0	0	0	0	0	0	0	0	0	0	0	0	0	0	0	0	0	0	0	0	0	0	0	0	0	0	0	0	0	0
AC026471.6	0.09255	0	0	0.452998	0.053488	0.120146	0.116434	0.053979	0	0.173948	0.631602	0.160649	0.096774	0	0.345562	0.058972	0	0.11153	0.067306	0.480225	0.564062	0	0	0.110588	0.066585	0.146461	0.107516	0	1.172283	0.198849	0.722509	2.304593	0.176637	0.066204	0	0.05371	0.090241	0.227754	0.226307	0	0.109277	0.147688	0.049155	21.921914	0.163556
AC026904.1	0.075365	0.013839	0.027208	0.008197	0.017422	0.019567	0	0.035165	0.017658	0.009443	0	0.008721	0.015761	0.01759	0	0	0.010043	0.036328	0.010962	0.019553	0	0.065277	0.018855	0	0	0	0.008755	0.014781	0.015274	0	0.029417	0.012942	0	0.010782	0	0.008747	0.007348	0.083458	0.009214	0.042157	0	0	0.016011	0.048117	0.017758
AC027119.1	0	0	0	0	0	0	0	0	0	0	0	0	0	0	0	0	0	0	0	0	0	0	0	0	0	0	0	0	0	0	0	0	0.072874	0	0	0	0	0	0	0	0	0	0	0	0
AC027601.1	1.436472	3.520626	1.100026	1.342931	1.351629	1.787745	1.508479	1.204798	0.904008	1.390834	1.045865	0.865494	0.763429	0.838168	0.827427	0.938009	1.170684	1.094434	2.25337	1.624704	1.041899	1.15313	0.891024	1.539134	1.358023	4.086192	0.95161	1.426101	1.01652	2.253118	1.119867	1.630996	1.412339	1.723918	1.226678	1.15745	1.169126	1.197805	1.037794	1.178717	1.023261	1.130349	0.882738	1.144506	0.874164
AC034110.1	0	0	0	0	0	0	0	0	0	0	0	0	0	0	0	0	0	0	0	0	0	0	0	0	0	0	0	0	0	0	0	0	0	0	0	0	0	0	0	0	0	0	0	0	0
AC034187.2	0	0.087548	0	0	0	0	0.119963	0	0	0	0	0	0	0	0	0	0	0	0	0	0	0	0	0	0	0	0	0	0	0	0.062034	0	0	0.06821	0	0	0.046488	0	0.058291	0	0	0	0	0.060879	0
AC034220.3	10.509005	17.57073	10.933744	17.384074	5.778288	4.547535	8.630438	8.929504	14.320585	18.51723	12.813295	7.305113	8.432237	9.708849	15.077761	12.64857	14.49043	8.882529	5.148148	15.904437	9.607362	7.765948	8.261785	9.330771	21.894415	8.835033	11.996475	15.064463	11.980125	14.791481	9.542931	14.099463	10.910697	21.925881	47.523344	19.736324	10.744942	9.473531	9.591815	9.695315	13.657775	18.167393	11.163065	6.849293	18.657782
AC034228.2	0	0	0	0	0	0	0	0	0	0	0	0	0	0	0	0	0	0	0	0	0	0	0	0	0	0	0	0	0	0	0	0	0	0	0	0	0	0	0	0	0	0	0	0	0
AC034228.3	0	0	0	0	0	0	0	0	0	0	0	0	0.030301	0	0	0	0	0	0	0	0	0	0	0	0	0	0	0	0	0	0.037704	0	0	0	0	0	0	0	0	0	0	0	0	0.037002	0
AC034228.4	0	0	0	0	0	0	0	0	0	0	0	0	0	0	0	0	0	0	0	0	0	0	0.059534	0	0	0	0	0	0	0	0.061923	0.081731	0	0	0	0	0	0	0	0.066554	0	0	0.050554	0	0
AC034243.1	0.091131	0.08367	0.054832	0	0.158003	0.236609	0	0	0.05338	0.057094	0	0.052729	0	0.053174	0.113421	0	0.06072	0	0.132549	0	0	0	0	0	0	0.721079	0.052934	0.089365	0.646413	0	0.059286	0.07825	0.521787	0.065189	0.067744	0.105773	0	0	0.055709	0	0.107601	0	0.048401	0.232731	0.107366
AC037445.1	0	0	0	0	0	0.070718	0	0	0	0	0	0	0	0	0	0	0	0	0	0	0	0	0	0	0	0	0	0	0	0	0	0	0	0	0	0	0	0	0	0	0	0	0	0	0
AC046143.3	1.871181	1.768522	0.596046	0.778195	1.145035	2.250521	1.557849	0.545681	0.934871	0.310314	0.990171	0.636867	0.546691	0.321122	0.410977	0.420815	0.55004	0.397928	0.76045	1.499222	0.737923	1.089566	0.58517	0.394569	0.752296	1.567678	0.447541	1.16032	0.752866	0.472982	0.501247	0.472561	0.595211	0.354314	0.900043	0.51102	0.160985	0.609452	0.639225	0.692658	0.227435	0.526935	0.67229	0.316234	0.745651
AC051649.12	0	0	0	0	0	0	0	0	0	0	0	0	0	0	0	0	0	0	0	0	0	0	0	0	0	0	0	0	0	0	0	0	0	0	0	0	0	0	0	0	0	0	0	0.20699	0
AC053503.4	0.200853	0.030735	0.221559	0.091028	0.193467	0.043457	0.084229	0.058573	0.196084	0.041945	0.083073	0.038738	0.017502	0.039065	0.041664	0.02133	0	0.02017	0.024345	0.021712	0.040804	0.020711	0.062812	0.04	0	0.026488	0.019444	0.04924	0.016961	0	0.021778	0.057488	0.085187	0	0	0.019427	0.01632	0.061784	0.040928	0.140439	0.296442	0.053419	0	0.021373	0.078878
AC053503.6	0	0	0	0	0	0	0	0	0	0	0	0	0	0	0	0	0	0	0	0	0	0	0	0	0	0	0	0	0	0	0.155361	0	0	0	0	0	0	0	0	0	0	0	0	0	0
AC053503.11	0	0	0	0	0	0.066902	0	0	0	0	0	0	0	0	0	0	0	0	0.224873	0	0	0	0	0	0.074154	0	0	0	0	0	0	0	0	0	0	0	0	0	0	0	0	0	0	0	0
AC053503.12	0	0	0	0	0	0	0	0	0	0	0	0	0	0	0	0.018495	0	0	0	0	0	0.035915	0	0	0	0.022967	0	0	0	0	0.151062	0.024923	0	0	0	0	0	0.035714	0	0	0	0	0	0.018531	0
AC055764.1	0	0	0	0	0.130723	0	0	0	0	0	0.070164	0.065437	0	0	0	0	0	0	0	0	0	0	0	0.067569	0	0	0	0	0.057301	0	0	0.09711	0.071949	0.0809	0	0.065633	0.055137	0	0	0.079077	0.066767	0	0	0	0
AC060834.3	0	0	0	0	0	0	0	0	0	0	0	0	0	0	0	0	0	0	0	0	0	0	0	0	0	0	0	0	0	0	0	0	0	0	0	0	0	0	0	0	0	0	0	0	0
AC061961.2	0.371484	0	0.223517	0.404063	0.143129	0	0	0.361112	0.362665	0.387892	0.998707	0.28659	0.129479	0.216758	0.077058	0	0.165012	0.447669	0	0	0.377347	0.15322	0.154898	0.073982	0.089088	0	0.215779	0.121429	0.125478	0	0.080557	0.212652	0.157556	0.265735	0.552299	0.215587	0.120739	0.152363	0.075698	0.346329	0.219312	0.592802	0.26307	0	0.291777
AC061992.2	0.582358	0.152766	0.100113	0.09049	0.336566	0.162002	0.26166	0.388182	0.584777	0.156363	0.083073	0.288819	0.035003	0.097086	0	0.318066	0.277158	0.050128	0.363014	0.16188	0.253521	0.154412	0.104068	0.596455	0.718243	0.065828	0.038889	0.326328	0.168605	0.595824	0.108245	0.642918	0.105854	0.357069	0.9895	0.048281	0.365033	0.102365	0.20343	0.290852	0.491149	0.132758	0.574417	0.053116	0.197196
AC062017.1	0.235137	0.323831	0.424437	0.127879	0.135894	0.08387	0.162558	0.068572	0.2066	0.242854	0.320655	0.47618	0.245869	0.411601	0.146326	0.164667	0.430466	0.083938	0.855011	0.381278	0.157501	0.086186	0	0.210726	0.092961	0.330682	0.341452	0.204911	0.3928	0.252603	0.229456	0.598085	0.523571	0.554578	0.576312	0.48507	0.251977	0.238481	0.359356	0.38962	0.228847	0.137461	0.561987	0.375311	0.415541
AC062020.1	0	0	0	0	0	0	0	0	0	0	0	0	0	0	0	0	0	0	0	0	0	0	0	0	0	0	0	0	0	0	0	0	0	0	0	0	0	0	0	0	0	0	0	0	0
AC062020.2	0	0	0	0	0	0	0	0	0	0	0	0	0	0	0	0	0	0	0	0	0	0	0	0	0	0	0	0	0	0	0	0	0	0	0	0	0	0	0	0	0	0	0	0	0
AC062021.1	0	0	0	0	0	0	0	0	0	0	0	0	0	0	0	0	0	0	0	0	0	0	0	0	0	0.075992	0	0	0	0	0	0	0	0.0687	0	0	0.046822	0	0	0.067152	0	0	0.051008	0.061316	0
AC062028.1	0	0.085565	0	0.100841	0	0	0.029543	0.054073	0.054589	0.116166	0.115637	0.053923	0.097448	0	0	0	0	0	0	0	0.056504	0.057658	0.057986	0	0	0.201285	0.02728	0	0.036825	0.066745	0.060313	0	0.117962	0	0	0.04218	0.017717	0.057037	0.044431	0.064824	0.021454	0.049572	0.049497	0	0
AC062029.1	0.530297	0.753329	0.643553	0.522728	1.168447	0.559343	0.84792	0.560597	0.660078	1.557337	0.92531	0.939674	0.901061	0.908932	1.320016	0.633569	0.971669	0.715093	0.831124	1.246831	0.848399	0.852091	0.421546	0.653459	0.716801	0.708078	0.693059	0.574717	0.806043	0.735847	1.034969	1.138362	1.32839	0.744146	1.601078	0.615504	0.549385	0.734061	1.094099	1.344116	0.567439	0.899119	0.404656	0.740623	1.659547
AC062031.1	0	0	0	0	0	0	0	0	0	0	0	0	0	0	0	0	0	0	0	0	0	0	0	0	0	0	0	0	0	0	0	0	0	0	0	0	0	0	0	0	0	0	0	0	0
AC062032.1	0	0	0	0	0	0	0	0	0	0	0	0	0	0	0	0	0	0	0	0	0	0	0	0	0	0	0	0	0	0	0	0	0	0	0	0	0	0	0	0	0	0	0	0	0
AC063961.1	0	0	0	0	0	0	0	0	0	0	0	0	0	0	0	0	0	0	0	0	0	0	0	0	0	0	0	0	0	0	0	0	0	0	0	0	0	0	0	0	0	0	0	0	0
AC063976.3	0	0	0	0	0	0	0	0	0	0	0	0	0	0	0	0	0	0	0.102108	0	0	0	0	0	0	0	0	0	0	0	0	0	0	0	0	0	0	0	0	0	0	0	0	0	0
AC063980.3	0	0	0	0	0	0	0	0	0	0	0	0	0	0	0	0	0	0	0	0	0	0	0	0	0	0	0	0	0	0	0	0	0	0	0	0	0	0	0	0	0	0	0	0	0
AC064834.1	0	0	0	0	0	0	0	0	0	0	0	0	0	0	0	0	0	0	0	0	0	0	0	0	0	0	0	0	0	0.038738	0	0	0	0	0	0	0	0	0	0.03782	0	0	0	0	0
AC064834.2	0.062934	0	0	0	0	0	0	0	0.258047	0	0	0	0	0	0	0	0	0	0.045768	0	0.038356	0	0	0.0752	0	0.049797	0	0.030857	0	0.045072	0	0	0	0	0	0	0.030682	0	0.038472	0.044004	0.037154	0	0	0	0.037073
AC064834.3	0	0	0.115987	0	0	0	0	0	0	0.060385	0	0	0	0	0	0	0.064221	0	0	0	0	0	0	0.230343	0.069344	0	0.055986	0	0	0.276119	0	0	0	0	0	0.055936	0	0	0	0	0	0	0	0	0
AC064852.4	0.06286	0.057714	0	0.102559	0.036329	0	0	0.036663	0.036821	0.078764	0.038999	0.072742	0.032864	0	0	1.081461	0.041883	0.037876	0.045714	0.040771	0.076622	0.03889	0.039316	1.089121	1.221056	0	0	0.061642	0.159243	0.540233	0.040894	0	0.079981	0.044966	0.046728	0.03648	0.122583	0	0	0.087905	0.03711	0.133746	0	0.160532	0.074058
AC064853.2	0	0	0	0	0	0	0	0	0	0	0	0	0	0	0	0	0	0	0	0	0	0	0	0	0	0	0	0	0	0	0.064446	0	0	0	0	0	0	0	0	0	0	0	0	0	0
AC064865.1	0	0	0	0	0	0	0.096694	0	0	0	0	0	0	0	0	0	0	0	0	0	0	0	0	0	0	0	0	0	0	0	0	0	0	0	0	0	0	0	0	0	0	0	0	0	0
AC064871.3	0	0	0	0	0	0.090896	0	0.081676	0	0	0	0.081025	0	0	0	0	0	0	0	0.272484	0	0	0	0.083665	0.201497	0	0	0.137323	0	0	0	0	0	0.100172	0	0	0	0	0.171212	0	0	0	0	0	0
AC064874.1	0	0	0	0	0	0	0	0	0	0	0	0	0	0	0	0	0	0	0	0	0	0	0	0	0	0	0	0	0	0	0	0	0	0	0	0	0	0	0	0	0	0	0	0	0
AC064875.2	0.095354	0.087548	0.18911	0.205118	0	0.040802	0.158165	0.375259	0.147282	0.236291	0.27299	0.509194	0.131457	0	0.171594	0.320433	0.251299	0.166145	0.138692	0.203856	0.229867	0.661134	0.235896	0	0.068602	0	0.166161	0.233767	0.191092	0.090039	0.449835	0.053975	0.079981	0	0	0.1824	0.214521	0.116018	0.192135	0.263714	0.03711	0.167183	0.244085	0.160532	0.148117
AC067945.2	0	0	0	0.046697	0	0	0	0	0	0	0	0	0	0	0	0	0	0	0	0	0	0	0	0	0	0	0	0	0	0	0	0	0	0	0	0	0	0	0	0	0	0	0	0	0
AC067945.4	0.138585	0.601401	0	0.059373	0.315469	0.212586	0.137345	0.127347	0	0.068396	0.06773	0	0.17123	0.1274	0	0.176612	0.07274	0.19734	0	0.141617	0.199609	0.135084	0.068282	0.130449	0.392713	0.518294	0.190238	0.160583	0.165938	0.078187	0	0	0.069453	0.234281	0.243462	0.31678	0.372566	0.134328	0.200213	0.381668	0.386705	0.116141	0.057983	0	0.06431
AC067956.1	0	0	0	0	0	0	0	0	0	0	0	0	0	0	0	0	0	0	0.150933	0	0	0	0	0	0	0	0	0	0	0	0	0	0	0	0	0	0	0	0	0	0	0	0	0.016563	0
AC067959.1	0	0	0.255448	0	0	0	0	2.042865	0	1.196925	0	0.614121	8.268186	0	0	0	1.909423	0.447669	0	0	0.64688	0.065666	0.066385	0	0	0	1.911183	0.57245	0.591538	0.456089	1.588134	5.103658	4.254011	0	0.0789	3.634175	0.051745	0	0	2.671679	0.062661	0.169372	0.620093	0.139972	0.250094
AC067960.1	0	0	0	0	0	0	0	0	0	0	0	0	0	0	0	0	0	0	0	0	0	0	0	0	0	0	0	0	0	0	0	0	0	0	0	0	0	0	0	0	0	0	0	0	0
AC067968.3	0	0	0	0	0	0	0	0	0	0	0	0	0	0	0	0	0	0	0	0	0	0	0	0	0	0	0	0	0	0	0	0	0	0	0	0	0	0	0	0	0.055797	0	0	0	0
AC067969.1	0	0	0	0	0	0	0.059034	0	0	0	0	0	0	0	0	0	0	0	0	0	0	0	0	0	0	0	0	0	0	0	0	0	0	0	0	0	0.091507	0	0	0	0	0	0	0	0
AC067969.2	0	0	0	0	0	0	0	0.056522	0	0	0	0	0	0	0	0	0	0.058392	0	0	0	0	0	0	0	0	0	0	0	0	0	0	0	0	0	0	0	0	0	0	0	0	0	0	0
AC068057.1	0	0	0	0	0	0	0	0.044006	0	0	0	0.261933	0.039446	0	0.046952	0	0	0	0	0	0	0	0	0	0	0	0	0	0	0	0.049084	0	0	0	0	0	0	0.046418	0.046123	0	0	0	0.040073	0.096342	0
AC068134.6	0	0	0	0	0	0	0	0	0	0	0	0	0	0	0	0	0	0	0	0	0	0	0	0	0	0	0	0	0	0.066513	0	0	0	0	0	0	0	0	0	0	0	0	0	0	0
AC068134.8	0	0	0	0	0	0	0	0	0	0	0	0	0	0	0	0	0	0	0	0	0	0	0	0	0	0	0	0	0	0	0	0	0	0	0	0	0	0	0	0	0	0	0	0	0
AC068138.1	0.141518	0	0	0	0	0	0.029673	0	0	0	0	0	0	0	0	0	0.062862	0	0	0	0	0	0	0	0	0	0	0	0	0	0	0	0	0	0	0	0	0	0	0	0	0	0.025054	0.060235	0
AC068196.1	0.192655	0.70753	0.038639	0.06985	0.148456	0.12505	0	0	0	0	0.039841	0.037157	0.033574	0	0.279741	0	0.128365	0.154776	0.233511	0.541479	0	0.039731	0.040166	0.038367	0.231008	0.152439	0.074603	0.094461	0.130147	0.367938	0.041778	0.220566	0.163419	0.137812	0.095475	0.074537	0.125232	0.079017	0.039257	0	0.037912	0.034159	0.068215	0	0.037829
AC068282.3	0.437495	0.346905	0.658088	1.276178	0.241351	0.245251	0.437819	1.264242	0.349453	0.087211	0.061687	0.034519	0.114365	0.591773	1.138514	1.089739	0.06625	0.10784	0.27478	0.038695	0.0606	0.049213	0.883091	0.190097	0.028614	0.314701	0.612202	0.097504	0.120906	1.253313	0.09056	0.051226	0.063257	0.583235	0.192175	0.023081	0.029085	1.23567	0.085097	1.070658	0.352203	0.55005	0.063371	0.050786	0.52715
AC068286.1	0	0	0	0.062297	0	0	0	0	0	0	0	0	0	0	0	0	0	0	0	0	0	0	0	0	0	0	0	0	0	0	0	0	0	0	0	0	0	0	0	0	0	0	0	0	0
AC068483.1	0	0	0	0	0	0	0	0	0	0	0	0	0	0	0	0	0	0	0	0	0	0	0	0	0	0	0	0	0	0	0	0	0	0	0	0	0	0	0	0	0	0	0	0	0
AC068489.1	0	0	0	0	0	0	0	0	0	0	0	0	0	0	0	0	0	0	0	0	0	0	0	0	0	0	0	0	0	0	0	0	0	0	0	0	0	0	0	0	0	0	0	0	0
AC068490.1	0	0	0	0	0	0	0	0.010365	0	0	0	0	0.009292	0	0	0	0.047366	0	0	0	0	0	0	0	0	0	0	0	0	0.012728	0	0.01526	0	0	0	0.010314	0	0	0	0.012426	0	0	0	0	0
AC068490.2	0	0	0	0	0	0	0	0	0	0	0	0	0	0	0	0	0	0	0	0	0	0	0	0	0	0	0	0	0	0	0	0	0	0	0	0	0	0	0	0	0	0	0	0	0
AC068491.2	3.901489	0.159204	0.834658	0.188606	0.400855	2.251042	0.927134	0.40454	2.234536	0.86908	5.701631	0.551813	1.178536	0.708239	2.859522	2.320281	0.346605	0.888082	0.504415	1.349612	1.585223	3.164731	0.216907	4.299329	0.249503	2.538267	0.55396	0.340079	0.395346	0.248373	0.84605	2.233367	0.165472	3.100963	0.773398	1.710717	2.493836	1.760201	0.901011	0.181865	3.019893	0.230587	1.151197	0.664245	0.817164
AC068492.1	0.912473	0.209443	0	0.062031	0	0.074035	0	0.332624	0.267243	0	0.070763	0.065995	0.059632	0	0	0.072678	0.151994	0.343626	0.165898	0.073979	0	0	0	0	0.492356	0.1805	0.198756	0	0	0.245063	0	0.097938	0.072563	0.407952	0.254364	0	0	0.140343	0.139452	0.159503	0	0	0.302895	0	0
AC068499.10	0.128901	0.057444	0.037645	0.217922	0.23158	1.673365	0.126028	0.116854	0.073297	0.12552	0.038816	0.57962	0.065421	0.701418	0.498714	0.082135	0.133493	0	0.145704	0.083606	0.122108	0.637987	0.501243	0	0	0.158529	0.23275	0	0.130618	0	0.13034	0.221363	0.127461	0	0	0.116271	0.097676	0.12326	0.078799	0	0.118281	0.068565	0.10641	0.383745	0.236044
AC068535.2	0	0	0.136673	0	0	0	0.071443	0.198727	0	0	0	0.13143	0	0	0.070678	0	0.302697	0	0	0	0.06922	0	0	0	0	0	0	0	0.115088	0	0.073887	0	0	0	0	0	0	0	0.06943	0.079413	0.067051	0	0	0	0.133808
AC068535.3	0	0	0	0	0	0	0	0	0	0	0	0	0	0	0	0	0.072297	0	0	0	0	0	0	0	0	0	0	0	0	0	0	0	0.069031	0	0	0	0	0	0	0	0	0	0	0	0
AC068538.4	0	0	0	0	0	0	0	0	0	0	0	0	0	0	0	0	0	0	0	0	0	0	0	0	0	0	0	0	0	0	0	0	0	0	0	0	0	0	0	0	0	0	0	0	0
AC068580.5	1.485938	2.143881	0.127724	0.230893	0.858776	0.826722	0.40059	0.86667	0.621712	1.196925	0.658488	0.491297	0.554912	1.6102	0.2642	0.270524	0.282878	1.023243	1.080639	0.275367	0.388128	0.262663	0.663848	1.77556	0.610887	0.503897	1.109719	0.312246	0.322657	0.15203	0.138099	0.364547	0	0.607395	0.473399	0.739154	0.827924	0.914178	0.259535	0.742133	1.12789	0.225829	0	0.271058	0.250094
AC068580.6	10.273987	12.869672	6.021987	4.706781	5.385359	17.783343	4.391973	13.981986	4.21419	9.646681	5.995214	5.145819	3.664236	12.299355	7.054326	6.563465	3.891496	5.806586	9.923648	3.495457	4.012647	4.648163	5.330026	12.244752	8.766756	8.318421	6.939188	5.375892	3.96796	8.765064	3.851408	3.601688	4.087229	6.741632	5.72308	5.315307	11.493149	6.843407	2.434347	5.513073	8.118567	3.911609	3.933907	4.949259	5.035645
AC068580.7	0	0	0	0	0	0	0	0	0	0	0	0	0	0	0	0	0	0	0	0	0	0	0	0	0	0	0	0	0	0	0	0	0	0	0	0	0	0	0	0	0	0	0	0	0
AC068831.3	0.14576	0.267653	0.263105	0	0	0.094611	0	0.170028	0	0.182637	0.27129	0.084337	0.076206	0	0.453531	0.092877	0.291356	0.351304	0.173674	0.09454	0.088836	0.180357	0.182332	0.174169	0	0	0.084665	0.071468	0.369253	0.104391	0	0.205058	0	0	0.216706	0.25377	0	0.146922	0.089105	0	0.258155	0.232598	0.077416	0.186121	0.25759
AC068831.6	0.54703	0.766586	0.225201	0.07829	0.216312	0.392448	0.072442	0.083962	0.016865	0.342715	0.125035	0.149928	0.075263	0.117595	0.215	0.110073	0.17265	0.086739	0.544391	0.130718	0.087736	0.267187	0.14406	0.189215	0.310704	0.364498	0.150511	0.155282	0.16046	0.309296	0.056191	0.29666	0.219798	0.164762	0.192621	0.133668	0.126328	0.159415	0.088002	0.120786	0.237962	0.183775	0.045874	0.147054	0.203521
AC068831.10	0.421211	0	0	0.013475	0.38439	0.061674	0.198718	0.166253	0.123363	0.197917	0.353689	0.014336	0.012954	0	0.177384	0.067098	0.063308	0	0.076581	0	0.057909	0	0.197586	0.125827	0.035652	0.083321	0.110381	0.051631	0.053353	0.075416	0.205517	0.021275	0.200977	0.135936	0	0.220565	0.102676	0.116911	0.128746	0.073629	0.014628	0	0.01316	0.121326	0.062031
AC068831.15	23.079695	27.244578	14.332095	10.685557	10.655308	19.697821	10.920224	9.850602	9.656481	13.784963	12.440204	11.952425	11.116664	8.794634	11.389496	9.346863	15.826197	14.960582	11.548568	12.394648	9.145177	9.866229	12.373128	15.437318	21.542403	29.496017	11.608084	13.691672	10.568537	22.504997	13.263716	16.582072	13.91249	18.001811	14.105511	11.636797	10.825499	9.521253	11.27067	13.502901	14.380239	12.670299	15.939059	10.267464	13.199314
AC068831.16	0	0.225813	0	0.066879	0.142142	0.159643	0.077355	0	0	0	0	0.142307	0	0	0	0	0	0	0.089432	0	0	0	0	0.073471	0	0.291913	0	0.060296	0.062306	0	0	0	0	0	0	0	0	0.075656	0.150351	0	0.0726	0	0	0.078513	0.072441
AC069155.1	0	0	0	0	0.053767	0	0	0.162783	0	0.11657	0	0.269145	0	0	0	0	0	0.056056	0	0	0	0	0	0	0	0	0	0	0.094272	0	0	0	0	0	0	0	0	0	0	0.06505	0	0	0.049411	0	0.109607
AC069257.8	0	0	0	0.137879	0.384049	0.411402	0.239215	0.19379	0.074252	0	0.206135	0.073345	0.066274	0.19387	0.078884	0.080773	0	0	0	0.411093	0.077258	0.156851	0	0.19851	0.091199	0.401207	0.147261	0.186459	0	0.090786	0	0.217692	0.080645	0.090677	0.094231	0.14713	0.0618	0	0.232474	0	0	0.067428	0.067326	0.161864	0.074673
AC069277.2	0.281176	0.322696	0.296065	0.076459	0.162502	0.091254	0.310707	0.204994	0.164701	0.308275	0.091933	0.16269	0.147004	0.164064	0.043744	0.089582	0.140509	0.127065	0.204484	0.091186	0	0.304427	0	0.251985	0.404582	0.333724	0.832033	0.206796	0.213691	0.151031	0.137191	0.181076	0.08944	0.529998	0.36578	0.28556	0.376972	0.043246	0.214858	0.098301	0.248995	0.112173	0.149338	0.044879	0.124226
AC069363.1	1.391317	9.602631	1.645408	0.600115	2.717276	9.311188	0.965726	24.008697	0.843075	0.601146	12.471466	2.248511	0.351162	0.895802	0.268702	1.803656	4.379401	0.953956	1.465405	10.019914	1.549728	0.356186	8.221953	5.188137	1.380659	8.655272	2.452331	1.082078	1.725853	10.101868	2.434498	1.194668	4.242566	2.91713	0.820276	0.890963	2.128471	1.50532	2.580917	2.91848	2.775721	1.097348	3.592851	0.42883	0.904377
AC069394.1	0.290201	0	0	0.052609	0	0	0	0	0	0	0	0	0	0	0	0	0	0.058286	0	0	0	0.059847	0	0	0	0.153083	0	0	0	0	0	0	0.061541	0.069197	0.071909	0.056138	0	0	0.059135	0	0	0.051455	0	0	0.284918
AC069513.4	1.429465	2.799869	0.24847	0.397344	0.422249	0.59795	0.479566	0.055582	0.614033	0.776153	0.374447	0.459497	0.116255	0.426307	0.316286	0.36434	0.296316	1.244115	0.900961	0.556294	0.232324	0.176877	0.198681	0.873019	0.662761	1.281884	0.424382	0.38938	0.35408	0.182002	0.51664	0.436417	0.404182	2.363214	1.676576	0.368699	0.232301	0.175887	0.271864	0.111056	1.275239	0.084485	0.472401	0.162248	0.52395
AC072062.1	0.140109	0.257278	0.286627	0.289554	0.404871	0.018189	0.211521	0.408592	0.279038	0.175557	0.399853	0.259417	0.190455	0.032701	0.08719	0.075412	0.130696	0.320802	0.142651	0.236276	0.375726	0.05201	0.210317	0.234385	0.181442	0.332588	0.179043	0.174084	0.255556	0.060207	0.164069	0.168429	0.392198	0.260585	0.087977	0.715535	0.068307	0.120677	0.06852	0.313492	0.148889	0.074527	0.119064	0.178907	0.429182
AC072062.3	0	0	0.033458	0	0	0	0.062084	0.088889	0.065144	0	0.061232	0.064349	0.029072	0.027573	0	0	0	0.063324	0	0	0.033891	0	0.035405	0	0.071007	0	0.04154	0	0	0	0	0	0.06279	0	0	0.129083	0	0	0	0.116643	0	0	0	0.097303	0
AC073043.1	0.074504	0.14574	0.106051	0.07596	0.091739	0.17161	0.052332	0	0.052137	0	0	0	0.042311	0.066837	0	0	0	0.06902	0	0	0	0	0.065348	0.042387	0.138938	0.105554	0.043276	0.03554	0	0.02898	0.075654	0.081731	0.047398	0.050751	0	0	0.035243	0	0	0.081312	0.049115	0	0.045169	0.048171	0
AC073046.25	0.274327	0.503737	0.742765	1.118943	1.981791	1.869664	1.207932	2.80001	1.526543	1.890528	0.595678	0.793634	1.147387	0.800336	0.597498	0.699201	1.279477	0.826465	0.698259	1.601367	1.086759	1.103186	0.514738	1.966774	0.986817	1.845037	1.673115	1.143299	1.181421	0.491173	0.62463	1.177767	0.785356	0.686824	1.529444	1.751227	1.069933	0.843857	1.425446	1.534503	0.97172	1.167363	1.675553	0.613008	0.807997
AC073071.1	0	0	0	0	0	0	0	0	0	0	0	0	0	0	0	0	0	0	0	0	0	0	0	0	0	0	0	0	0	0	0	0	0	0	0	0	0	0	0	0	0	0	0	0	0
AC073094.4	0	0	0	0	0	0	0	0	0	0	0	0	0	0	0	0	0	0	0	0	0	0	0	0	0	0	0	0	0	0	0	0	0	0	0	0	0	0	0	0	0	0	0	0	0
AC073115.6	0	0	1.043886	0.52419	0	0	0.06063	0.843246	0	0.120771	1.016563	3.067288	1.662936	0	1.139629	0	1.605521	0	0	0.187547	0.058744	0.71558	2.23053	0.057586	1.802941	0.533858	3.751052	2.31568	0.976691	2.001862	0.376225	0.41381	1.716934	0.758423	0.859795	0.894976	0	0.592981	0.589214	0	0	0.922848	0.665496	0	0.283891
AC073115.7	0.100552	0	1.512523	0.492167	0	0.195803	0.253004	1.818052	0.058899	0.188988	1.434811	2.094477	1.314265	0.058671	0.87603	0	0.602976	0.060587	0	0.521749	0.061283	0.311049	1.760945	0	3.544751	1.352565	2.569876	1.774869	0.662296	3.744734	0.457906	0.690721	2.878654	1.366639	2.317165	0.583543	0	1.11351	1.290845	0.070307	0.178088	0.90926	0.801078	0	0.296164
AC073130.1	0	0.16734	0.076452	0	0	0	0	0	0.074428	0	0.051058	0	0.047645	0	0	0.080964	0	0.05491	0.066274	0	0.077441	0	0	0	0	0	0	0.044682	0.046172	0	0	0	0	0	0	0	0.061947	0.078172	0	0	0	0	0.048401	0	0.053683
AC073130.3	0.550536	0.589709	0.076452	0.103655	0.477262	0.082476	0.31971	0.160549	0.223285	0.119408	0.394154	0.106181	0.066431	0.374771	0.171299	0.080964	0.211654	0.306244	1.134393	0.297567	0.167767	0.170303	0.286946	0.10964	0.330067	0.217808	0.159891	0.093451	0.096567	0.091001	0.358156	0.078787	0.116748	0.181786	0.613876	0.159749	0.061947	0.16935	0.280458	0.192471	0.325018	0.292842	0.236201	0.117164	0.2994
AC073133.2	0.371484	0.113691	0	0.067344	0.071565	0	0.31157	0	0.072533	0	0.076824	0.501533	0.129479	0	0.231175	0.078903	0.082506	0.223834	0.180107	0.080315	0	0.07661	0.154898	0.073982	0	0	0.287705	0	0.188217	0	0.161115	0.212652	0	0	0.27615	0.215587	0.060369	0.228545	0.151395	0	0.073104	0.461068	0.065767	0.079059	0.145888
AC073218.1	0	0	0	0	0	0	0	0	0	0	0	0	0	0	0	0	0	0	0	0	0	0	0	0	0.067876	0	0	0	0	0	0	0.08101	0	0	0	0	0	0	0	0	0	0.050184	0	0	0
AC073218.3	0.625658	0	0	0.170132	0	0	0.196781	0.182457	0	0	0.194081	0.181004	0.163553	0	0.389347	0	0.208436	0	0.227503	0	0	0	0.195661	0.186901	0.225064	0	0.181708	0.153384	0.158498	0	0.203514	0.268614	0	0.447554	0.232547	0	0.152512	0	0.191236	0	0	0.1664	0	0	0.36856
AC073254.1	1.710385	1.949413	4.755225	8.083039	3.715367	3.407152	5.639171	8.324617	4.871153	8.941967	5.378837	7.848838	8.510524	3.923146	4.808025	3.870851	9.038358	6.290067	3.602925	7.803795	6.038879	3.10157	6.971943	13.989138	4.455365	5.040077	3.871171	8.848908	10.548428	5.448935	7.175035	5.013626	8.967662	4.514277	2.323675	4.381139	4.571839	3.773631	5.948986	5.690941	10.376088	6.211674	10.838365	12.576841	3.50904
AC073257.1	0	0	0	0	0	0	0	0	0	0	0	0	0	0	0	0	0	0.061629	0	0	0	0	0	0	0	0	0.059411	0	0	0	0	0	0	0	0	0	0	0	0	0	0	0	0	0	0
AC073257.2	10.131393	0.930196	0.365755	0.165298	0.409871	0.460334	0.12746	0.177273	0.178036	0.317366	0.43999	0.234483	0.264844	0.591157	0.189143	0.258228	0.405029	0.305229	0.44208	0.131425	0.308738	0.940215	0.126735	0	0.21867	1.603307	0.47079	0.248377	0	0.290239	0.395464	0	0.257819	0.507313	0.225941	0.293982	0.889078	0.747964	0.433541	0	0.179437	0.107782	0.05381	0.064684	0.596816
AC073283.4	0.562554	0.657363	2.307826	1.474095	1.359592	0.033195	0.546885	1.043981	1.767422	4.709889	1.649871	3.698819	1.57752	1.820267	2.45054	3.747509	1.022253	1.509919	0.483498	1.393159	1.589618	3.860096	1.503369	0.274991	0.588694	0.890249	2.643806	4.488455	1.63241	0.293013	1.69679	1.636287	1.008599	1.060909	2.395056	1.988508	2.617934	1.41584	1.625691	1.609137	1.298259	1.006516	1.575402	1.469309	2.560717
AC073283.7	0.186606	0.171329	0.299409	0.101486	0.143795	0.201874	0.195637	0.072558	0.07287	0.194848	0.115771	0.071981	0.130082	0.036294	0.116125	0.07927	0.08289	0.187396	0.452361	0.44379	0.113731	0.11545	0.155618	0.334466	0.223755	0.344525	0.072261	0.060997	0.189092	0.400934	0.242797	0.267052	0.474866	0.222476	0.277434	0.144393	0.090975	0.19134	0.190124	0.434924	0.073444	0.264693	0.132147	0.119139	0.183209
AC073284.4	0	0	0	0	0	0	0	0	0	0	0	0	0	0	0	0	0	0	0	0	0	0	0	0	0	0	0	0	0	0	0	0	0	0	0	0	0	0	0	0	0	0	0	0	0
AC073316.1	0.599217	0	0	0.296258	0.188896	0.035359	0	0.190632	0	0.102385	0.43935	0.063038	0	0.317852	0.305094	0	0.036296	0.32823	0	0.035332	0.0332	0	0	0	0.039191	0.043103	0.094925	0.026709	0.138	0	0.106316	0	0	0	0.080989	0	0.026558	0.134055	0	0	0.096479	0.057952	0	0.139117	0.320895
AC073316.2	0.383926	0.117499	0.077001	0.139199	0.147923	0	0	0.223924	0	0.160354	0.47638	0	0	0.373362	1.433504	0	0	0.385552	0.465347	0.166011	0	0.079176	0.080043	0	0	0.101262	0.074335	0	0.19452	0.091654	0.083256	0	0	0	0	0.074269	0.062391	0	0.078233	0.089482	0	0.136146	0.13594	0	0.452324
AC073321.4	0	0	0	0	0.047272	0	0	0	0	0	0.050746	0	0	0	0	0	0	0.049285	0	0	0	0	0.051159	0	0.058847	0	0	0	0.082884	0	0	0	0	0	0	0	0	0.050322	0	0	0.048289	0	0.043443	0	0
AC073325.1	0	0	0	0	0	0	0	0	0	0	0	0	0	0	0	0	0	0	0	0	0	0	0	0	0	0	0	0	0	0	0	0	0	0	0	0	0	0	0	0	0	0	0	0	0
AC073326.3	0	0	0.288927	0.104461	0.055504	0	0.120824	0	0	0.120337	0	0.111137	0	0.056038	0.059765	0.122392	0	0	0.349219	0.124583	0	0	0.060068	0	0.13819	0.075992	0	0	0	0	0	0.082465	0.061099	0.0687	0.142785	0.11147	0.046822	0.177255	0	0	0	0.051085	0.102016	0	0.39602
AC073333.8	0	0.151588	0.099341	0.044896	0.190839	0.214335	0.155785	0.096297	0.096711	0.206876	0.051216	0.047765	0.08632	0.048168	0.102744	0.052602	0.055004	0	0.300178	0	0.050313	0	0	0	0.356351	0.13064	0.095902	0.040476	0	0	0.053705	0	0.052519	0.118105	0	0.095816	0.080493	0.101575	0.050465	0.115443	0.097472	0.043911	0.043845	0.052706	0.048629
AC073342.12	6.203871	7.415518	8.381163	5.729381	2.773641	0.151958	3.607936	6.280986	3.976781	12.906885	6.390647	17.677022	7.772165	2.8686	9.178191	5.519402	8.657166	3.032784	2.894316	1.746203	2.996315	4.417572	7.906911	12.518278	2.947495	30.564583	8.29497	8.092421	8.599479	11.149738	7.919666	18.19225	6.925568	10.047934	36.110937	7.268619	5.136028	4.176815	5.438307	6.711351	0.829258	16.250811	9.201115	9.939576	9.032945
AC073343.13	0.189694	0.174164	0.242004	0.10937	0.274078	0.326338	0.126502	0.058647	0.058899	0.125992	0.187149	0.465439	0.105141	0.058671	0.062574	0.192214	0.066997	0.242347	0.073126	0.260874	0	0.06221	0.188673	0.120151	0.136475	0.150097	0.116813	0.197208	0.254729	0.144028	0.065415	0.081441	0.12794	0	0.149495	0.175063	0.147065	0.247447	0.184406	0.066318	0.23745	0.320915	0.053405	0.192594	0.118466
AC073409.1	0	0	0	0	0	0	0	0	0	0	0	0	0	0	0	0	0	0	0	0	0	0	0	0	0	0	0	0	0	0	0	0	0	0	0	0	0	0	0	0	0	0	0	0	0
AC073626.2	0	0	0	0	0	0	0	0	0	0	0	0	0	0	0	0	0	0	0	0	0	0	0	0	0	0	0	0	0	0	0	0	0.058474	0	0	0	0	0	0	0	0.108525	0	0	0	0
AC073635.5	0.187697	0	0	0.204158	0	0.060916	0.118069	0.109474	0.21989	0.117593	0.058224	0	0	0.05476	0.058402	0.0598	0.250123	0.113095	0.068251	0.182612	0.057198	0.116125	0	0	0.270076	0	0.163538	0.138045	0	0.201639	0.122108	0.080584	0.059705	0.067133	0	0	0.045754	0.115475	0	0.13124	0	0	0	0	0.055284
AC073636.1	0.095016	0.087237	0.400187	0.052137	0	0	0.119537	0	0.27828	0.119055	0.294741	0.164929	0	0.111875	0.177384	0.242174	0.443158	0.114501	0	0.186539	0.175284	0.235137	0.178284	0	0.136717	0.150363	0.167055	0.232936	0	0.136098	0.187101	0.164634	0.243958	0.068577	0.071264	0.606553	0.370581	0.292277	0.117209	0	0	0.404327	0.15275	0.061207	0.282364
AC073641.2	2.867964	1.144857	1.350482	0.813777	0.864782	1.295005	0.470623	0.363638	0.949524	1.249936	1.160412	1.298674	0.847502	0.363789	1.707136	0.397273	0.664663	0.450799	1.360245	1.374911	0.835968	0.694313	1.013877	1.713477	3.678136	1.578641	1.231297	1.100502	1.642617	2.053997	0.486725	2.248465	0.951947	1.783957	4.541984	1.085471	0.547125	0.537	0.533589	0.697501	0.956997	0.862257	1.52323	1.671839	1.395631
AC073834.3	0.544004	0.249734	1.582048	1.380662	1.362398	0.706217	1.026596	3.490182	2.177468	1.988113	1.293761	1.363974	2.038313	1.428396	1.072024	1.617642	1.570689	0.874092	0.593436	1.29376	1.602509	1.177978	1.701252	1.35424	0.847994	1.434824	0.78997	1.733757	2.756256	0.779217	1.238674	1.401343	1.268993	0.843147	0.808791	2.420417	1.149271	0.836706	0.886818	1.584894	1.338174	1.39861	1.637276	1.562947	2.082988
AC073842.19	0	0	0	0	0.180795	0.101527	0.09839	0	0.183241	0	0.291121	0	0	0.273799	0	0	0	0	0	0	0	0	0.09783	0	0	0.742585	0	0	0.079249	0	0	0	0	0.223777	0	0	0	0.384917	0	0.109367	0	0	0	0	0.09214
AC073928.2	0	0	0	0	0	0	0	0	0	0	0	0	0	0	0	0	0	0	0	0	0	0	0	0	0	0	0	0	0	0	0	0	0	0	0	0	0	0	0	0	0	0	0	0	0
AC073934.6	0	0	0	0	0	0	0	0	0	0	0.067046	0	0	0	0.134502	0	0	0	0	0	0	0	0	0	0	0	0	0	0	0	0	0	0	0	0	0	0	0	0	0	0	0	0	0	0
AC073957.15	0.199977	0	0	0	0.057787	0	0	0	0	0	0	0	0.052276	0.058342	0	0.063712	0.066622	0.120494	0	0	0	0.061861	0	0.059738	0	0.079116	0	0	0.05066	0	0	0	0	0	0	0.174081	0	0	0.061124	0	0	0.106372	0	0.063838	0.058901
AC073987.1	0	0.076982	0	0	0	0	0.158227	0	0	0	0	0	0	0	0	0	0	0	0	0	0	0.051874	0	0	0	0	0	0	0	0	0	0	0	0.059978	0	0	0	0	0	0	0	0	0	0	0
AC074011.2	0	0	0	0.050073	0	0	0	0	0	0	0	0	0	0	0	0	0	0	0	0	0	0	0	0	0	0	0	0	0	0	0	0	0	0	0.068443	0	0	0	0	0	0	0	0	0.058784	0
AC074019.1	0	0	0	0	0	0	0	0	0	0	0	0	0	0	0	0	0	0	0	0	0	0	0	0	0	0	0	0	0	0	0	0	0	0	0	0	0	0	0	0	0	0	0	0	0
AC074117.10	27.918146	40.912595	12.611632	13.338828	17.023978	20.799352	15.043318	13.672991	11.130842	18.870736	12.36408	10.034022	11.086485	11.720213	15.447907	9.379229	15.29369	14.683534	31.007992	13.844499	9.21614	11.302248	12.246047	13.870253	28.285854	40.473768	11.910988	14.665745	13.046729	20.13232	11.52067	20.399619	16.00398	30.087488	29.759177	13.412025	12.15344	12.174704	14.555328	13.091227	19.836115	15.073438	12.033128	16.06097	15.673554
AC074183.3	0.058019	0	0.104728	0.063107	0.067063	0	0.072992	0.03384	0.033985	0.145397	0.215973	0.06714	0.151668	0.067707	0.036105	0.03697	0.077316	0.034959	0.042194	0.075263	0.035361	0.035895	0.145154	0	0	0	0.370709	0	0.058792	0.16621	0.037745	0.049819	0.110733	0	0.086259	0.067342	0.084858	0.035695	0.035468	0	0.068505	0	0.092445	0	0.102533
AC074183.4	0.068406	0	0.123478	0.074405	0.079069	0	0.04303	0.079796	0.040069	0.171427	0.254638	0.07916	0.178821	0.119743	0.042569	0.174353	0.091157	0.041218	0.049748	0.088737	0.041692	0.042322	0.17114	0	0	0	0.317874	0	0.138635	0.195967	0	0.058738	0.087039	0.097867	0.101702	0.079398	0.10005	0.042085	0	0	0.08077	0	0.108996	0	0.12089
AC074212.5	12.209701	6.515887	6.519944	8.23804	6.042061	7.429884	10.12846	6.431407	7.777699	8.151384	5.775907	4.724442	3.889924	7.280088	7.028238	9.846537	3.381214	7.70169	4.023493	4.924794	4.418348	7.176217	4.701295	5.311481	4.996025	6.823091	5.186078	8.325063	5.161591	5.656549	7.967953	5.602374	5.097531	7.642259	6.977405	5.203603	8.314969	6.502273	6.087778	7.790174	6.487377	4.810066	5.532349	6.674749	5.14709
AC074212.6	0.952629	0.3364	0.440911	0.597792	0.175659	0.523213	0.322667	0.470139	0.386313	0.459095	0.343559	0.351724	0.317813	0.516987	0.091203	0.420239	0.221382	0.441536	0.692793	0.427762	0.337503	0.137042	0.366662	0.926379	0.328005	0.701074	0.383081	0.682663	0.408404	0.262408	0.524396	0.855893	0.14092	1.188381	1.581584	0.467793	0.377965	0.280487	0.270819	0.307426	0.432615	0.389787	0.300651	1.309989	0.474836
AC074286.1	0.724112	2.232472	1.013748	1.014475	1.288164	0.675646	0.768644	0.666799	5.222382	0.892054	0.496495	0.5773	0.828143	0.751977	0.704085	0.721853	0.921014	0.764003	0.975032	0.707812	0.73347	0.867989	0.452899	0.432624	1.757175	1.060856	0.70977	0.708331	0.762182	0.861901	4.063591	0.758558	1.094094	1.076093	0.618077	1.055524	0.587767	0.601045	0.724298	1.344404	5.801796	0.91478	0.793216	17.119871	0.814276
AC074289.1	4.801634	5.584148	1.81905	3.191667	4.27561	3.162871	4.161444	3.464374	4.45847	8.088794	2.427299	6.276778	5.764589	2.282873	2.877387	1.881078	5.806136	0.814376	6.492458	8.72021	1.582448	5.919356	3.381388	1.657504	5.629581	8.72438	5.846686	4.185419	2.919359	2.98035	6.293769	3.328915	3.552552	2.391618	4.574094	3.777353	1.786037	4.135684	2.804841	5.918906	6.824333	5.127105	1.284565	2.089163	1.466643
AC074363.1	0	0	0	0	0	0	0	0	0	0	0	0	0	0	0	0	0	0	0	0	0	0	0	0	0	0	0	0	0	0	0	0	0	0	0	0.067196	0	0	0	0	0.068357	0	0	0	0
AC074366.3	0.063008	0.12248	0	0	0.183477	0.245387	0	0.092582	0	0.060714	0	0.036457	0	0	0.03921	0.040148	0	0	0	0.221938	0	0	0	0.075289	0.045331	0.1256	0	0.030894	0.063847	0.227368	0.063045	0	0.554871	0.225359	0	0	0	0.038764	0.08155	0.239255	0.114424	0	0	0	0
AC074389.5	0	0	0	0	0	0	0	0.071396	0	0	0	0	0	0	0	0	0	0	0	0	0	0	0	0	0	0	0	0	0	0	0	0	0	0	0	0	0	0	0	0	0.144535	0	0	0	0
AC074389.6	0	0	0	0	0	0	0.070941	0	0	0	0	0	0	0	0	0	0	0	0.126445	0	0.035323	0	0	0	0	0	0	0.028417	0	0	0.037704	0	0	0	0	0	0	0.035656	0.035429	0	0	0.030828	0	0	0
AC074389.7	0	0	0	0	0	0	0	0	0	0.073819	0	0	0	0	0	0	0	0	0.342758	0	0	0	0	0	0	0	0	0	0	0	0	0	0	0	0	0	0	0	0	0	0	0	0	0	0.069409
AC074391.1	0.042254	0	0.025424	0.09192	0.073261	0	0	0.024645	0.148504	0.030003	0.059423	0.171139	0.075114	0.04931	0	0	0.084461	0.057712	0	0.031062	0.10301	0.130709	0.184997	0.025245	0.0304	0	0.147261	0.062153	0.072793	0	0.062311	0	0.026882	0	0	0.049043	0.1442	0.077987	0.129152	0.147723	0.074836	0.067428	0.067326	0.061152	0.149345
AC078842.3	0	0	0.116407	0	0	0.125578	0.304245	0	0.113325	0	0.060014	0.111941	0.050574	0	0	0.308192	0.128906	0	0	0	0	0.119695	0	0	0	0.229624	0	0.04743	0	0	0.062931	0	0.061541	0	0	0.056138	0	0.059513	0.177404	0.5411	0	0.10291	0	0	0.056984
AC078842.4	0	0	0	0	0	0	0	0	0	0	0	0	0	0	0	0	0	0	0	0	0	0.135638	0	0	0	0	0	0	0	0	0.018965	0	0	0	0	0	0	0	0	0	0.01721	0	0.030966	0	0
AC078851.1	0	0	0	0	0	0	0	0	0	0	0	0	0	0	0	0	0	0	0	0	0	0	0	0	0	0	0	0	0	0	0	0	0	0	0	0	0	0	0	0	0	0	0	0	0
AC078852.1	0	0	0.061075	0	0	0	0	0	0	0.063594	0	0	0.106139	0.059228	0	0.129359	0	0	0	0.065837	0	0	0.063488	0.060645	0	0.160635	0	0.04977	0.051429	0.145395	0	0.087159	0	0.072611	0	0.058908	0.098974	0	0	0.141949	0.059926	0.053993	0	0.064807	0
AC078852.2	0	0	0	0	0	0	0	0.070749	0	0	0	0.140371	0	0	0.075486	0	0	0	0.088215	0	0.073929	0.075047	0	0	0	0	0	0.059475	0	0.173748	0	0	0.07717	0	0	0	0	0	0	0.084815	0	0.064523	0	0	0.071456
AC078882.1	0	0	0	0	0	0	0.161777	0	0	0	0	0	0	0	0	0	0	0	0	0	0	0	0	0	0	0	0	0	0	0	0.083656	0	0	0	0	0	0	0	0	0	0	0	0	0	0
AC078883.3	4.80608	0.767412	0.942963	1.420533	0.66421	3.390852	0.985826	1.157817	0.979197	0.261827	0.777839	0.906789	1.365603	1.097336	0.520143	0.332871	0.348072	0.37772	0.309573	0.271065	0.827804	2.650232	1.568341	0.124844	3.60805	0.661364	1.213756	0.9221	1.270462	1.04758	0.230775	0.358851	1.196441	1.046333	1.786343	2.546617	0.458431	0.835616	0.958049	0.58443	0.43177	0.555752	0.665896	0.045296	0.677013
AC078883.4	0	0.088019	0.173046	0.521371	0.11081	0.062226	0.120608	0.279571	0.224619	0.360365	0.832669	0.55469	1.102663	0.22375	0.417606	0.183258	0.958134	0.288819	0	0.310899	0.525851	0.355866	0.359763	0.171828	0.068971	0.530988	0.723903	0.329033	0.437148	0.068659	0.311835	0	0.243958	0	0	0.667623	0.701065	0.530813	0.351628	0.268125	0.113193	0.305962	0.101834	0.489653	0.734148
AC078941.1	1.405265	0.130972	0.281843	0.1019	0.379005	0.121619	0.412516	0.382488	0.219505	0.17608	0.058122	0.271031	0.34286	0	0	0.298477	0.312107	0.225794	0.408788	0.243056	0.114195	0	0.351572	0.167916	0.876211	0.222385	0.326502	0.104915	0.094932	0.335477	0.060947	0.723986	0.059601	0.871202	0.34821	0.271843	0.137021	0.057636	0.05727	0.131011	0	0.298996	0.248788	0.179439	0.165562
AC078942.1	0	0	0.54646	0	0	0.058951	0	0.052971	0.106398	0.113799	0.169038	0	0	0.105987	0.056518	0	0.605137	0.601959	0.066049	0.765792	0.221411	0.337137	0.113609	0	0	0	0.211016	0.089062	0.276094	0.065045	0.295423	0.077985	0.173338	0	0.067514	0.579778	0.044278	0	0	0.317517	0	0.193239	0	0	0
AC079135.1	0.096909	0	0	0	0.040255	0.062903	0	0	0	0	0	0	0.050666	0.081284	0	0	0	0	0.070476	0	0	0	0	0	0	0.23004	0	0	0	0	0.045314	0	0	0	0	0	0.101873	0.042852	0	0.06776	0	0	0	0	0
AC079145.4	0	0	0.297472	0.215102	0.571459	0	0.062199	0.230685	0.405434	0.247792	0.306726	0.514908	0.051696	0.173086	0.246131	0	0.197648	0.059579	0.071909	0.064134	0.120528	0.305874	0.309223	0.118152	0.071138	0.156478	0.172304	0	0.100197	0	0.128654	0.169807	0.062906	0.353659	0.441023	0.344301	0.241032	0	0.181339	0.553102	0	0	0.052517	0.31565	0.291237
AC079150.3	0	0	0	0	0	0	0	0	0	0	0	0	0	0	0	0	0	0	0	0	0	0	0	0	0	0	0	0	0	0	0	0	0	0	0	0	0	0	0	0	0	0	0	0	0
AC079154.1	0	0	0	0	0	0	0	0	0	0.247335	0	0	0	0	0.184257	0	0	0	0	0	0	0	0	0	0	0	0	0.048392	0	0	0.064208	0	0	0	0	0	0.288704	0	0	0	0.058267	0.157497	0.10484	0	0.05814
AC079163.1	0	0	0	0	0	0	0	0	0	0	0	0	0	0	0	0	0	0	0	0	0	0	0	0	0	0	0	0	0	0	0	0	0	0	0	0	0	0	0	0	0	0	0	0	0
AC079305.8	0	0	0	0	0	0	0	0	0	0	0	0	0	0	0	0	0	0	0	0	0	0	0	0	0.176541	0	0	0	0	0	0	0	0	0	0	0	0	0	0	0	0	0.130525	0	0	0
AC079305.10	1.286423	0.590554	0.32251	0.466413	0.867381	0.765422	0.134868	1.18798	1.758237	2.082026	0.93112	1.922852	1.40118	2.251847	2.33491	0.819704	0.428568	0.19378	0.701658	1.529696	0.52269	0.994857	0.5364	1.08882	0.462756	1.357189	0.435882	1.156372	0.923355	0.153553	1.325082	0.3682	0.477404	0.306741	0.159381	1.928615	2.142814	0.593575	0.262135	0.674612	3.354285	0.399161	1.081803	0.615991	0.694651
AC079305.11	0	0.090284	0.473331	0	0	0	0.061856	0.16508	0.1152	0.246426	0.292661	0.113793	0	0.114754	0.122387	0.062658	0.589675	0.237001	0.068612	0	0.119863	0	0.123007	0	0.212238	0.077808	0.219204	0.048214	0	0	0.383833	0	0.062559	0.211025	0.073098	0.328513	0.045996	0.241988	0.180339	0.065967	0.116106	0.26153	0.208908	0	0.115852
AC079354.3	0	0	0.010406	0	0	0	0	0	0	0	0	0	0	0	0	0	0.011524	0.031263	0	0.022435	0	0.0107	0	0.010333	0.012443	0	0	0	0	0.012387	0.011251	0.014851	0.011003	0	0	0	0.008432	0	0	0	0	0	0	0	0.010188
AC079354.5	0	0	0.103494	0	0.099408	0	0	0.100322	0	0	0	0.099523	0	0	0	0	0	0	0	0	0	0	0.107582	0	0	0	0	0	0	0.123188	0	0	0.218856	0	0	0	0	0	0.105149	0	0	0.091494	0	0	0
AC079466.1	0.036039	0.066177	0.014456	0.006533	0	4.57714	1.231725	0.028026	0.10555	356.912129	0.014906	0	0.025122	0	0	0.107165	0.008004	0	2.76069	0.358417	0	0	0.030054	40.264092	0.051856	1.568382	0.006978	0	0	88.960467	0.28916	0.278506	0.06114	2.337373	0.107161	0.034858	0	0	0.293747	0.747566	0.042552	0.01278	2.941326	0.023009	0.007077
AC079584.2	0	0	0	0	0	0	0	0	0	0	0	0	0	0	0	0	0	0	0	0	0	0	0	0	0	0	0	0	0	0	0	0	0	0	0	0	0	0	0	0	0	0	0	0	0
AC079610.1	0	0	0	0	0	0	0	0	0	0	0	0	0	0	0	0	0	0	0	0	0	0	0	0	0	0	0	0	0	0	0	0	0	0	0	0	0	0	0	0	0	0	0	0	0
AC079610.2	0.2478	0.085317	0.055912	0.067383	0.125311	0.040211	0.058453	0.018066	0	0.135841	0.096085	0.107533	0.016194	0.072294	0.038551	0.059211	0.185746	0.074655	0.045053	0.060271	0	0	0.038747	0.148049	0.066854	0.196073	0.143936	0.075937	0.062775	0.177471	0.120906	0.159582	0.078824	0.132945	0.161181	0	0.075506	0.133395	0.132548	0.151607	0.091433	0.082381	0.049354	0.158209	0.072986
AC079612.1	0	0	0	0	0	0	0	0	0	0	0	0	0	0	0	0	0	0	0	0	0	0	0	0.017276	0	0	0	0	0	0	0.009406	0	0	0	0	0	0	0	0	0	0	0	0	0	0
AC079612.2	0	0	0	0	0	0	0	0	0	0	0	0	0	0	0	0	0	0	0	0	0	0	0	0	0	0	0	0	0	0	0	0	0	0	0	0	0	0	0	0	0	0	0	0	0
AC079613.1	0	0	0	0	0	0	0	0	0	0	0	0	0	0	0	0	0	0	0	0.043534	0	0	0	0.0401	0	0.159325	0	0	0	0	0.043665	0	0	0.048012	0	0	0	0	0	0	0	0	0	0	0
AC079630.2	0	0.104499	2.015254	0.416351	0	0	0.787542	1.506982	1.066699	4.563595	1.341634	3.62201	1.904174	1.394628	8.711842	1.232899	2.88174	2.057371	0	2.3623	4.231422	1.124894	11.745876	12.920029	2.129005	0.900581	7.470537	5.078308	2.767985	2.037846	2.443463	3.286792	4.054887	0	0.853643	2.642083	2.219541	2.380754	0.765352	3.024113	5.644248	1.210829	3.264306	2.615996	8.984237
AC079630.4	3.081705	1.895174	5.93001	3.004119	1.764225	1.094508	5.010854	9.292208	6.21577	6.70278	2.290679	14.903926	3.298348	5.665856	9.064057	6.724582	6.508643	12.980447	0.845718	7.900948	6.113017	5.683806	14.292363	24.456403	5.10356	3.887672	15.536072	9.051727	5.847807	9.577876	7.754535	8.612422	7.620229	6.072629	3.93333	6.141407	6.845898	6.796717	4.40758	8.639397	22.621544	6.278544	5.172755	8.092842	10.515376
AC079742.4	15.8833	16.646609	7.483132	5.8674	14.63528	10.406971	9.142869	10.137852	7.197233	9.950906	13.29371	13.78522	9.63588	8.918028	13.893792	5.824225	6.8889	6.320029	6.865238	6.608817	6.210049	5.191463	13.214484	11.190501	16.278335	13.397722	13.40367	8.302058	7.060494	11.053459	8.285914	9.9071	6.386975	13.184043	11.47297	12.69606	6.647744	7.00614	7.328044	9.324683	7.430803	11.796257	8.75426	8.705738	13.858164
AC079767.4	0.108727	3.493909	1.112135	0.118262	0.502698	1.693772	1.504654	0.380489	0.063688	0.340588	0.202365	0.50328	0.284223	0.253765	0.135322	1.524172	1.303996	0.982687	1.265139	0.352605	0.728923	0.201802	0.204012	4.547165	0.625786	1.54856	1.073631	0.05331	0.220351	3.893446	0.282934	0	0.138342	2.255509	0.080824	0.378591	0.318044	0.802693	0.398798	1.596491	1.347966	0.115669	0.173241	0.347086	0.256194
AC079776.1	0	0	0.114339	0.103348	0.054913	0	0.059768	0.110835	0.111312	0.119055	0.176844	0.164929	0	0	0	0.060544	0	0	0	0.061628	0	0.117569	0	0.056767	0	0	0.05519	0.046587	0.096281	0	0	0.081586	0.060448	0	0	0	0	0	0	0	0.056094	0.101082	0	0	0.111943
AC079779.4	1.079125	0.84924	2.504424	0.880321	0.044547	0.050032	0.048486	0.224785	0	1.303855	3.108367	3.478724	0.685084	0.269854	0.33577	0.392923	0.256791	0.092888	1.681687	1.499839	0.328846	0.476882	0.04821	0	2.16275	0.304952	1.074541	0.264554	1.210661	0	2.106103	0.728043	0.098075	2.260665	1.604373	0.089465	5.185859	0.474214	0.942403	0.700642	0.409551	0.656011	1.350982	0.246061	1.225966
AC079779.5	0	0	0	0	0	0	0	0	0	0.113606	0	0.051586	0.040888	0	0	0	0	0	0	0	0	0	0	0	0	0.09598	0	0.021857	0.041826	0	0.058984	0.104156	0	0.050549	0	0	0.043466	0	0	0	0.052028	0	0	0	0
AC079779.6	0.063306	0	0.228543	0.034429	0	0.041092	0	0	0	0.039661	0	0	0	0	0	0	0.042181	0	0	0	0	0	0	0	0	0.150274	0.036772	0	0	0.045339	0.082369	0.054358	0.040275	0.09057	0	0	0.030863	0.038947	0	0.044265	0	0	0.067246	0	0
AC079779.7	0	0.010286	0	0.006093	0	0	0	0	0	0	0	0	0	0	0	0	0.007464	0	0	0	0.006828	0	0	0	0.00806	0	0	0	0	0	0.007288	0	0	0	0	0	0	0	0	0	0	0	0	0	0
AC079790.2	0	0	0	0	0	0.068486	0	0	0	0	0	0	0	0	0	0	0	0	0	0	0	0.065277	0	0	0	0	0	0	0	0.075565	0	0	0	0	0	0	0	0	0	0	0	0	0	0	0
AC079799.2	0	0	0	0	0	0	0	0	0	0	0	0	0	0	0	0	0	0	0	0	0	0	0	0	0	0	0	0	0	0	0	0	0	0	0	0	0	0	0	0	0	0	0	0	0
AC079807.2	0.570818	1.123042	0.735971	0.576529	0.47128	1.111538	0.666835	0.42805	0.525423	1.021765	0.303547	0.424643	0.682136	0.856457	0.35522	0.571565	0.543332	0.589612	1.067461	0.423125	0.347895	0.454055	0.306018	0.292318	0.821345	1.032374	0.757857	0.359844	0.49579	1.168034	0.954901	1.470414	0.363147	1.049978	1.69731	0.567887	0.556577	0.501683	0.747745	1.026316	0.529558	0.563885	0.476413	0.780944	1.104837
AC079807.4	0	0.027165	0	0.016091	0	0	0	0	0.034662	0	0	0.022876	0	0	0	0	0.019714	0	0	0.01919	0.018032	0	0	0	0	0	0	0.014507	0	0	0	0	0	0	0	0	0	0.018203	0	0.020688	0	0	0	0	0
AC079896.1	0	0	0	0	0	0	0	0	0	0	0	0	0	0	0	0	0	0	0	0	0	0	0	0	0	0	0	0	0	0	0	0	0	0	0	0	0	0	0	0	0	0	0	0	0
AC079922.3	0.476206	1.60314	0.350199	0.402864	0.550432	1.13337	0.615743	0.401188	0.294437	0.381216	0.4924	0.413302	0.484107	0.277861	0.32927	0.303437	0.299666	0.382577	2.481943	0.617738	0.370852	0.343723	0.264751	0.53741	1.256215	1.611871	0.353442	0.415092	0.254679	0.966314	0.671233	0.295315	0.538589	0.605593	0.511327	0.36848	0.348244	0.488285	0.582221	0.721433	0.702839	0.225159	0.393434	0.557398	0.451951
AC079988.3	0	0	0	0	0	0	0	0	0	0	0	0	0	0	0	0	0	0	0	0	0	0	0	0	0	0.077808	0	0	0	0	0	0	0	0	0	0	0	0	0	0	0	0	0	0.125564	0
AC080094.1	0	0	0	0	0	0	0	0	0	0	0	0	0	0	0	0	0	0	0	0	0	0	0	0	0	0	0	0	0	0	0	0	0	0	0	0	0	0	0	0	0	0	0	0	0
AC083843.1	2.378261	4.312137	3.139894	3.987253	3.134609	2.537678	1.888851	1.541794	3.021682	4.834406	1.57102	1.049379	3.551294	4.52248	1.362869	2.829146	3.904551	3.737135	1.854006	3.234917	3.38906	3.03804	2.060021	3.08714	6.000915	4.129164	4.36789	2.894251	2.479293	3.228876	3.177879	2.424095	2.732146	7.245611	5.227454	3.435595	2.006124	3.405252	3.373165	3.158332	3.803043	3.913459	2.53991	3.965341	3.3059
AC083843.2	0.063008	0	0	0	0	0	0	0	0.073815	0.236847	0.03909	0.072913	0.065884	0.110294	0.07842	0	0.083964	0.113895	0.137466	0.163469	0.038401	0.077964	0.039409	0	0.090662	0.049855	0.182993	0	0.063847	0.180502	0.163962	0.108205	0.120255	0.135215	0.046838	0.146264	0.030718	0.116291	0.038518	0.088112	0.111593	0	0	0.201138	0.074233
AC083843.4	0.342595	1.190788	1.516564	3.500153	0.636422	1.016573	0.369437	0.613726	0.516027	1.640433	0.349185	0.368136	0.652491	1.185127	0.167512	0.561344	2.380519	1.415502	1.121176	0.999939	0.760632	0.439054	0.903028	1.008804	1.602111	5.305437	0.881278	2.303704	1.624207	2.646403	0.525356	2.626539	1.198752	1.978063	3.019707	0.227224	0.286327	1.430233	0.718054	0.496204	2.181481	0.637818	1.078755	2.827879	0.936995
AC083864.3	0	0	0	0	0	0	0	0	0	0	0	0	0	0	0	0	0	0	0	0	0	0	0	0	0	0	0	0	0	0	0	0	0	0	0	0	0	0	0	0	0	0	0	0	0
AC083864.4	0	0	0	0	0	0	0	0	0	0	0	0	0	0	0	0	0	0	0	0	0	0	0	0	0	0	0	0	0	0	0.023247	0	0	0	0	0	0	0	0	0	0	0	0	0	0
AC083867.4	0	0	0.07043	0	0	0	0	0	0	0	0	0	0	0	0	0	0	0	0.255381	0.075922	0	0	0	0	0	0	0	0	0	0	0	0	0	0	0	0	0	0	0	0	0	0	0	0	0
AC083884.8	0.42321	0.256472	0.37817	0.251665	0.782682	0.317306	0.483218	0.936818	0.613596	0.411494	0.435408	0.727325	0.511156	0.212913	0.391126	0.35599	0.310181	0.328899	0.583811	0.303466	0.297936	0.366565	0.34943	0.62585	0.301456	0.461963	0.483822	0.684821	0.353827	0.454646	0.22716	0.327054	0.403862	0.574249	0.18876	0.540331	0.408558	0.312441	0.339461	0.218096	0.371055	0.738438	0.44509	0.713384	0.370244
AC083900.1	1.482769	0.104721	0	0	1.71389	1.406661	0.932716	0	1.068974	0	0.070763	0	0.178897	0.399315	0.141958	0.145356	0	0	0.082949	0.147959	0	0.352831	0	0.13629	0.164119	0.1805	0.066252	0.111849	0.115579	0.081688	0.074202	0.097938	0	0.815904	0	0.066193	0.166821	0	0.069726	0	1.346734	0.121341	0.060579	0.145643	0.201569
AC083949.1	0.387636	0.822311	0.466471	0.421631	0.7841	0.880639	0.609593	2.713053	1.078535	0.607136	0.901842	1.121439	1.874637	1.017818	0.120613	0.555751	0.516559	0.291958	0.634288	0.628556	0.531567	0.479646	1.272857	0.810582	0.557766	0.843479	0.844352	1.092859	0.6874	0.832859	0.819585	0.332847	0.739828	0.207967	0.144078	0.78736	0.897668	0.536583	0.770142	0.6776	0.858177	1.185604	0.977934	0.804334	0.913388
AC084082.3	0.118611	0.108901	0.033668	0	0	0.03632	0	0	0.163882	0.105169	0.069431	0.068629	0	0.138417	0.073812	0	0	0.033716	0.040694	0	0	0.069238	0	0.033431	0.040257	0.177102	0	0.054872	0.028351	0.040075	0.036403	0.101847	0.075459	0.040027	0	0.032473	0	0.06885	0.145017	0.117375	0.033034	0	0	0	0.065924
AC084117.3	1.18875	7.276204	0.357628	0.2155	0.114504	0.385804	0.623139	0.693336	0.116053	0.248251	0	0.687816	0.207167	0.231208	0.123293	0.126245	0.13201	0	1.008597	0	0	0.367729	0	0.118371	0.855241	0.940607	0	0	0.301146	0.141894	0.386676	0.510366	0	0.425176	0.14728	0.804857	0.289773	0.731343	0.242233	0	0.233933	0.316161	0.105228	0	0.583553
AC084149.1	0	0	0	0.036503	0	0	0	0	0	0	0	0	0.035091	0	0.041768	0	0	0	0	0	0.040907	0	0	0	0.048288	0	0.038986	0	0	0	0.043665	0	0	0.048012	0	0	0	0	0.041031	0	0	0.035702	0	0	0
AC084149.2	0	0	0	0	0	0	0	0	0	0	0	0.21797	0	0	0.117215	0	0	0	0	0	0	0	0	0	0	0	0	0	0	0	0	0	0	0.134739	0	0	0	0	0	0	0	0.100192	0	0.240516	0
AC084193.1	0	0	0	0	0	0	0	0	0	0	0	0	0	0	0	0	0	0	0	0	0	0	0	0	0	0	0	0	0	0	0	0	0	0	0	0	0	0	0	0	0	0	0	0	0
AC084219.4	0	0.115836	0.075912	0	0	0	0	0	0	0.158084	0	0	0	0	0	0	0	0	0	0.081831	0	0.078056	0	0	0	0	0	0	0	0	0	0	0	0	0	0	0	0	0	0	0	0.06711	0	0	0
AC084809.2	0	0.083104	0	0.098452	0	0.058752	0.056937	0.052792	0	0.056707	0.112311	0.418974	0.236612	0.105628	0.225307	0	0	0	0	0	0	0	0.056612	0	0	0.14324	0.105151	0	0	0	0.058885	0	0	0.064748	0.067285	0.052529	0.22064	0.055686	0	0	0.053436	0.048146	0.144221	0.115578	0
AC084809.3	0.10448	0	0	0	0.120765	0.067817	0.065722	0	0	0.065457	0	0	0	0	0.065018	0	0.069614	0.062953	0	0	0	0	0	0	0	0.165341	0.060688	0	0.052936	0	0.135941	0	0	0	0	0	0	0.064278	0	0.073054	0	0	0	0	0
AC087073.1	0.265697	0	0	0	0	0	0.055711	0	0	0	0	0	0	0	0	0	0	0	0	0	0	0	0	0	0	0	0	0	0	0	0	0	0	0.126708	0	0	0	0	0	0	0	0	0	0	0
AC087294.2	0.092871	0.298438	0.307336	0.12627	0.268368	0.421973	0.233677	0.054167	0.271999	0.261827	0.201662	0.214943	0.218497	0.108379	0.231175	0.266297	0.278458	0.167876	0.20262	0.18071	0.226408	0.057458	0.203304	0.277431	0.100224	0.14697	0.080917	0.21543	0.329379	0.299309	0.3323	0.119617	0.206792	0.365386	0.069037	0.242535	0.15847	0.171408	0.227093	0.129873	0.356382	0.1235	0.17264	0.474351	0.191478
AC087430.1	0	0	0	0	0	0	0	0	0	0	0	0	0	0	0	0	0	0	0	0	0	0	0	0	0	0	0.0084	0	0	0	0.009408	0	0	0	0.021501	0.008393	0.00705	0	0	0	0	0	0	0.009233	0
AC087491.2	0	0	0	0	0.050188	0.112735	0.054626	0.101299	0.050867	0	0	0	0	0	0	0	0	0	0.063154	0.11265	0	0	0	0	0.062477	0	0	0	0	0	0	0.074566	0	0	0	0	0	0	0	0	0	0	0	0.055444	0
AC087499.10	0.690242	0.792167	0.363396	0.281541	0.099729	0.336022	0.217094	0.352259	0.202157	0.270273	0.321172	0.099844	0.676634	0.302062	0.214769	0.109955	0.057488	0.259937	0.439228	0.167885	0.10517	0.21352	0.107929	0.36084	0.248296	0.341349	0.300698	0.211521	0.349719	0.432549	0.05613	0.148171	0.05489	0.432034	0.256552	0.250359	0.294447	0.053081	0.369209	0.241313	0.458433	0.32126	0.274951	0.550859	0.101651
AC087501.1	0	0	0	0	0.043239	0.048563	0	0	0	0	0	0	0	0	0	0	0	0	0	0	0	0	0	0	0	0	0	0	0	0	0	0	0	0.053519	0	0	0	0.046029	0	0	0.044169	0	0	0	0
AC090044.2	0	0	0	0.058536	0.12441	0	0.541642	0.125554	0	0	0.333881	0.062277	0.056273	0	0.06698	0.137167	0	0.064853	0.234827	0.349057	0.131198	0.133181	0	0	0	0	0	0.105548	0	0	0.420131	0.09242	0.068475	0	2.320323	0.187391	0.734637	0.066218	0.065798	0.301034	0	0.057252	0	0.687189	0.063404
AC090286.4	0	0.032985	0.345859	0.253998	0.269918	0	0.067796	0.440028	0.294614	2.160735	0.200598	0.789903	0.826442	0.188662	0.357707	0.755433	0.311184	0.238115	0	0.582543	0.175166	0.13336	0.359521	1.45956	0.206774	0.08528	1.210332	0.211379	0.56427	0.360216	0	0.555267	0.434258	0.565379	0.320474	0.938215	0.297752	0.088409	0.175696	0.401918	0.233304	1.395015	0.705996	0.435804	0.740709
AC090505.1	0	0	0	0	0	0	0	0	0	0	0	0	0	0	0	0	0	0	0	0	0	0	0	0	0	0	0	0	0	0	0	0	0	0	0	0	0	0	0	0	0	0	0	0	0
AC090505.4	0	0	0	0	0	0	0	0	0	0	0	0	0	0	0	0	0	0	0.070349	0	0	0	0	0	0	0	0	0	0	0	0	0	0	0	0	0	0	0	0	0	0	0	0	0	0
AC090505.6	0	0	0	0	0	0	0	0	0.057075	0	0	0	0	0	0	0	0	0	0	0	0	0	0	0	0	0	0	0	0	0	0	0	0	0	0	0	0	0	0	0	0	0	0	0	0
AC090587.4	0.101506	0.186392	0.12215	0.220816	0	0.461207	0.255404	0.414423	0.297289	0.254375	0.062975	0.234928	0.424555	0.236912	0.063167	0.258718	0.270532	0.183485	0.442919	0.263349	0.12373	0.1884	0.063488	0.181936	0.073028	0.240952	0.412723	0.398158	0.051429	0.145395	0.396214	0	0.193731	0	0	0.117816	0.395895	0.124897	0.434364	0.851693	0.299629	0.377953	0.323471	0.583263	0.179384
AC090587.5	0	0	0	0	0	0.140576	0.068116	0.063158	0.06343	0.203526	0.067182	0.125311	0.056614	0	0.067387	0	0	0	0.393755	0.210706	0	0	0.067729	0.064697	0.389533	0.257048	0.125798	0.159283	0.054865	0.310215	0	0.185963	0.068891	0.154923	0.241491	0	0.105585	0.133241	0.132394	0.075716	0.191787	0.172801	0.115027	0.069136	0
AC090616.2	0.368	0.122863	0.161033	0.090971	0.251349	0.21715	0.378794	0.214635	0.235154	0.230552	0.332085	0.445209	0.087453	0.273285	0.187369	0.14922	0.133743	0.100788	0.997513	0.151891	0.183505	0.082791	0.062773	0.399751	0.024069	0.185298	0.213755	0.492094	0.203401	0.335435	0.26117	0.14363	0.06385	0.382898	0.223821	0.174734	0.554538	0.123491	0.34767	0.233918	0.395008	0.427084	0.124378	0.384465	0.059122
AC090617.1	0	0	0	0	0.076525	0	0	0	0	0	0	0	0	0	0	0	0	0	0	0	0	0.08192	0	0	0	0	0	0	0	0	0	0	0	0	0	0	0	0	0	0	0	0	0	0.084538	0
AC090696.2	0	0	0	0	0	0	0	0	0	0	0	0	0	0	0	0	0	0	0	0	0	0	0	0	0	0	0	0	0	0	0	0	0	0	0	0	0	0	0	0	0	0	0	0	0
AC090952.5	0	0	0	0	0	0	0.075447	0	0	0.150287	0	0	0	0	0	0	0	0	0	0	0	0	0	0	0	0	0	0.117617	0	0	0.156058	0	0	0	0	0	0	0	0	0	0.070809	0	0	0.076577	0
AC090957.2	0	0	0	0	0	0	0	0.027201	0.027318	0	0	0	0	0	0	0	0.031075	0.028101	0	0	0	0.028854	0	0	0.067107	0.036903	0	0	0	0	0	0	0.029671	0.033362	0	0	0	0	0.02851	0.03261	0	0	0	0	0
AC091132.1	0.069563	0.127736	0.041855	0.113495	0.040203	0.090305	0	0	0.040747	0.087162	0	0	0	0	0	0.044325	0	0	0.050589	0.090237	0	0.043037	0	0	0.30028	0.055042	0	0	0.035245	0.04982	0	0	0	0	0.155132	0.04037	0.033914	0	0.042525	0	0.16427	0.037002	0.036946	0	0
AC091133.1	0.443012	0.101686	0.066639	0.301165	0	0.143778	0.348339	0.387579	0.064874	0.069387	0.412271	0.128164	0.115808	0.258494	0	0.070572	0.295177	0.066733	0.161089	0.359175	0.067501	0.205563	0.069271	0.19851	0.796809	0.438171	0.128663	0.162911	0.112229	0.475919	0.072051	0.285298	0.352299	0.316902	0.246991	0	0	0.27255	0	0.07744	0.457694	0.117824	0.176469	0.353554	0.260968
AC091153.4	0	0	0.083819	0	0	0	0	0	0	0	0	0	0	0	0	0	0	0	0	0	0	0	0	0	0	0	0	0	0	0	0	0	0.088625	0	0	0	0	0	0	0	0	0	0	0	0
AC091177.1	1.177844	3.154134	1.476444	1.174377	1.531616	4.013773	2.716659	2.46166	1.322365	1.660322	1.887746	1.192635	1.077649	1.202707	0.732972	1.438493	1.896577	1.241973	1.71316	1.591573	1.196432	1.153791	0.552517	2.75619	1.271093	4.116234	1.539354	1.636281	1.193535	2.249483	1.085531	1.685612	1.93577	0.912764	0.51075	1.822795	1.100607	1.570038	1.140049	1.578497	2.723491	1.044201	0.729838	1.127998	1.040759
AC091199.1	0.447646	0	0.202007	0.243452	0.258711	0.290563	0	0.326361	0.131106	0.070113	0.138861	0.388515	0.351057	0.195898	0.348213	0.356548	0.37283	0	0	0.580691	0	1.315515	0.419974	0.401172	0	0.088551	1.30009	0.274358	0.340207	0.320598	0	0	0.640772	0	0.166383	0.129893	0.600158	0.550802	0.410478	0.1565	0.198207	0.059528	0.237754	0.142901	0.857018
AC091493.2	0	0	0	0	0	0	0	0	0	0	0	0	0	0	0	0	0	0	0	0	0	0	0	0	0	0	0	0	0	0	0	0	0	0	0	0	0	0	0	0	0	0	0	0	0
AC091633.3	0.132083	0.060635	0	0.071833	0.152671	0.079094	0.207713	0.071071	0.193422	0	0.075599	0.076424	0.063707	0	0	0.084163	0	0	0	0.15807	0	0.122576	0.076214	0	0.526003	0.052256	0	0.032381	0	0.047298	0.079273	0	0.042015	0	0.132995	0	0.032197	0.04063	0.148981	0.092354	0.143877	0.035129	0	0.114225	0.071781
AC091705.1	0	0	0	0	0	0	0	0	0	0	0	0	0	0	0	0	0	0	0	0	0	0	0	0	0	0	0	0	0	0	0	0	0	0	0	0	0	0	0	0	0	0	0	0	0
AC091729.7	0.061558	0.113037	0.037039	0	0.071153	0.039957	0.116166	0.035903	0	0.077132	0	0	0.064367	0.035918	0.076615	0	0	0	0	0	0	0.038085	0.038502	0	0	0.048708	0	0.030183	0	0	0	0	0.039162	0	0	0.035724	0.030011	0	0	0	0.036342	0.098232	0	0	0.072524
AC091729.8	0	0	0	0	0	0	0	0	0	0	0	0.307467	0.185216	0	0	0	0	0	0	0	0.107956	0	0	0	0	0	0	0	0	0	0	0	0.112689	0	0	0.205593	0	0.108975	0.108283	0	0	0.753761	0	0.11309	0
AC091729.9	4.085533	4.136685	2.228472	2.429569	4.104473	3.296266	3.290496	3.830421	2.795708	2.679198	4.54822	4.26387	3.213973	3.230478	4.657155	0.851543	3.027456	2.990849	2.832339	2.105057	2.513275	2.055186	3.653866	3.284975	4.010661	4.803743	4.258281	2.227842	2.805112	3.445574	1.16748	2.917937	3.036411	4.534002	2.69645	1.883498	1.991805	1.667837	2.847659	2.562981	5.815757	3.594892	2.960804	1.584556	5.173256
AC091770.3	0	0	0	0	0	0	0	0	0	0	0	0	0	0	0	0	0	0	0	0	0	0	0	0	0	0	0	0	0	0	0	0	0	0	0	0	0	0	0	0	0	0	0	0	0
AC091801.1	0.054143	0	0	0.072914	0.055504	0	0	0	0	0.033921	0.100773	0.062655	0	0	0.134774	0	0	0	0	0.035118	0	0	0	0	0	0	0.094349	0	0	0	0	0.092982	0	0	0	0.031422	0	0.03331	0	0	0	0.0288	0.028757	0	0.223262
AC091814.3	5.219563	5.462671	1.724857	1.963525	2.469525	2.852567	2.109475	2.602638	1.607902	2.465254	1.887577	1.173599	1.43514	1.388652	2.347744	1.309676	2.51372	2.118392	4.474437	2.175096	1.137306	1.790307	1.818367	1.947011	3.638451	5.082274	2.010735	2.347051	1.733343	2.517945	1.530674	2.438299	2.176471	3.994896	3.568444	2.095267	1.707437	1.930035	1.934309	1.58842	2.969691	2.524652	1.644653	2.797185	2.190537
AC091878.1	0.127323	0	0	0	0.010512	0.011806	0.125857	0	0	0	0	0.010524	0	0	0	0.01159	0.012119	0.021919	0.396835	0	0	0	0	0	0.078516	0.028784	0	0	0	0	0.011833	0.015618	0.011572	0	0	0	0	0	0	0	0.064429	0	0.009661	0.046451	0
AC091962.3	0	0	0	0	0	0	0	0	0	0	0	0	0	0	0	0	0	0	0	0	0	0	0	0	0	0	0	0	0	0	0	0	0	0	0	0	0	0	0	0	0	0	0	0	0
AC092066.1	5.275518	7.217004	2.396528	1.979669	5.244125	3.064741	4.380412	5.384635	1.792297	1.636034	2.389259	2.670883	2.73056	3.15517	2.035431	2.42031	3.356869	2.940309	5.908348	1.351581	2.443599	2.8722	3.761545	2.37967	5.427494	8.30684	2.482094	2.159852	1.924486	2.644778	2.88291	2.604677	2.131201	4.358688	2.215733	2.204341	3.639315	3.213147	2.225243	1.881241	4.048835	2.174776	2.479706	3.738672	2.004454
AC092071.1	0	0	0	0	0	0	0	0	0	0	0	0	0	0	0	0	0	0	0	0	0	0	0	0	0	0	0	0	0	0	0	0	0	0	0	0	0	0	0	0	0	0	0	0	0
AC092155.4	0	0	0	0	0	0.037256	0	0	0	0	0	0	0	0.054473	0	0	0	0	0	0	0	0	0	0	0	0.07387	0	0	0	0	0.03734	0	0	0	0	0	0	0	0	0	0	0	0	0	0
AC092159.2	0.082595	0.050555	0.099392	0.134757	0.190937	0.089352	0.10391	0.192692	0.161268	0.034497	0.136646	0.143369	0.086364	0.032129	0.051399	0.052629	0.018344	0.082944	0.080089	0.071428	0.067118	0.119233	0.120538	0.098693	0.138652	0.065354	0.191902	0.148489	0.111593	0.039435	0.081692	0.070921	0.052546	0.216636	0.10233	0.047933	0.053689	0.08469	0.134643	0.077002	0.130029	0.087868	0.160848	0.105466	0.032436
AC092159.3	0	0	0	0	0	0	0	0	0	0	0	0	0	0	0	0	0	0	0	0	0	0	0	0	0	0	0	0	0	0	0	0	0	0	0	0	0	0	0.05727	0	0	0	0	0.059813	0
AC092162.1	0.423554	0.084826	0.103316	0.130739	0.218324	0.081735	0.237628	0.02003	0.140813	0.23153	0.241469	0.086106	0.048303	0.12023	0.05699	0.109414	0.22882	0.227618	0.099901	0.21532	0.112617	0.285799	0.115571	0	0.148244	0.398545	0.146284	0.098604	0.202998	0.073786	0.2681	0.158663	0.211199	0.073698	0.076587	0.160852	0.225213	0.239451	0.153955	0.296154	0.027033	0.085248	0.19628	0.05116	0.006743
AC092168.2	0.074608	0.205499	0	0	0.086237	0.193709	0.046931	0.043515	0.043702	0	0	0.043168	0	0.130599	0.092857	0	0	0	0.108516	0	0	0.092317	0.139991	0.089149	0.161029	0.236136	0.086673	0.073162	0.037801	0.160299	0	0.064063	0.047465	0.373586	0.388227	0.043298	0	0.0459	0.045609	0	0.088092	0	0.118877	0.095267	0
AC092168.3	0	0	0	0	0	0	0	0	0	0	0	0	0	0	0	0	0	0	0	0	0	0	0	0	0	0	0	0	0	0	0	0	0	0	0	0	0	0	0	0	0	0	0	0	0
AC092168.4	0	0	0	0	0	0	0	0	0	0	0	0	0	0	0	0	0	0	0	0	0	0	0	0	0	0	0	0	0	0	0	0	0	0	0	0	0	0	0	0	0	0	0	0	0
AC092171.2	0.142082	0.195675	0.085489	0.038635	0.328456	0.092224	0.223436	0	0.041613	0.089014	0.352593	0.246627	0.185708	0.331613	0.221044	0	0.047334	0.25683	0.309984	0.322542	0.216486	0.087903	0.044433	0.127331	0.20444	0.337269	0.123793	0.278657	0.143974	0.305271	0.138649	0.122	0.135586	0.152454	0.052809	0.164911	0.103903	0.043706	0.130284	0.198691	0.12582	0.151153	0.113193	0.136069	0.167394
AC092171.4	1.332819	2.069723	0.851442	2.827819	1.274296	1.527312	2.422021	3.243814	1.243348	0.680381	1.735443	2.837162	2.572224	1.440161	1.628107	0.74442	1.359483	1.735043	2.094133	0.89649	1.012882	0.79405	4.67238	1.228855	2.355794	2.343561	1.060907	1.855609	1.934155	1.131315	2.076703	1.200953	0.858392	1.153509	0.721675	0.716191	0.922533	1.123672	0.915357	1.990405	3.302833	1.768012	2.420794	2.846982	0.571886
AC092192.1	0.157644	0.096492	0.158087	0.171469	0.42517	0.306975	0.132218	0.061297	0.03078	0.131685	0.032601	0.091213	0.054946	0.153306	0.065401	0.033483	0.175062	0.031662	0.07643	0.204497	0.064053	0.065021	0.197198	0.06279	0.264638	0.37421	0.122091	0.025765	0.053248	0.263439	0.273484	0.045121	0.100291	0.112768	0.234374	0.152478	0.051237	0.032329	0.192739	0.073484	0.12409	0.111805	0.083728	0.033549	0.123819
AC092198.1	0.059636	0.054754	0	0	0.114886	0.025806	0	0	0.011644	0	0.024666	0	0	0	0	0	0	0	0.028913	0	0.012115	0	0	0	0	0	0.011547	0	0.030215	0.014237	0	0	0.03794	0.01422	0	0.011536	0	0	0	0.013899	0.011736	0	0	0.012692	0.01171
AC092295.4	0	0	0	0	0	0.080005	0	0.215669	0.072199	0.077221	0	0.071317	0	0	0	0	0	0.148535	0	0	0	0	0	0.073641	0	0.097528	0	0.060435	0.06245	0.176551	0	0	0	0	0.091626	0	0	0.07583	0	0	0	0	0	0	0
AC092301.3	0.140036	0.578572	0	0.228475	0.242795	0.636273	0.132132	0.204189	0.164054	0.175465	0.130319	0.202564	0.146427	0.163419	0.348578	0.178461	0.18661	0.295321	0.611042	0.317898	0.128021	0.043319	0.175173	0.418326	0.453368	0.49862	0.162681	0.274645	0.283803	0.501459	0.091102	0.480973	0.133634	0.250431	0.260246	0.162537	0.136542	0.215382	0.29962	0.146872	0.124009	0.372441	0.111564	0.268219	0.164984
AC092316.1	0	0.661473	0	0.097955	0	0.23382	0.226596	0	0.105503	0.112841	0	0.104215	0	0.105095	0	0	0.120009	0	0.130987	0.350468	0	0	0	0.430439	0.129582	0.285032	0.31386	0.264936	0.182513	0.128995	0.117175	0	0.343758	0	0.267781	0	0.08781	0.110809	0.110106	0.125938	0.531665	0	0.095662	0.114994	0.106101
AC092415.1	10.273635	13.01043	8.440959	10.789281	10.523707	10.255732	12.523864	8.802151	8.590992	14.204567	7.736492	8.609088	8.705133	5.622492	7.936487	8.758531	12.179844	7.556411	13.242484	8.180052	7.341019	10.125932	9.793651	9.101213	15.700194	16.089987	6.831756	11.498907	12.528492	14.715677	8.573452	13.931971	9.285577	16.218652	21.857878	10.074035	9.153771	8.717992	10.784964	7.43116	12.84151	11.607922	8.391756	7.780614	10.476134
AC092431.3	0	0	0	0	0	0	0	0	0.074605	0	0.079019	0.073695	0	0	0.07926	0	0	0	0	0	0	0	0	0	0	0.100779	0	0.062449	0	0	0	0	0	0.091109	0	0	0.124189	0.078358	0.07786	0	0	0.135498	0	0.081317	0.075028
AC092484.1	0	0.058961	0	0	0	0	0.444352	0	0	0	0	0	0	0	0	0	0	0	0.420321	0	0	0	0	0	0.046202	0	0	0	0	0	0	0	0	0	0	0	0	0	0	0	0.037912	0	0	0	0
AC092535.3	0.024708	0.068057	0.118934	0.040313	0	0.016038	0.12434	0.086467	0.014473	0	0	0	0.051672	0	0.015376	0.031488	0	0.014888	0.19766	0.016026	0.090354	0.030573	0.015454	0.33953	0	0.175957	0.157872	0.036345	0	0.035392	0.048223	0.106081	0.094315	0.03535	0.477554	0.301124	0.024092	0.13681	0.075523	0.034553	0.029174	0.039429	0.013123	0.094651	0.203772
AC092570.2	0	0	0	0	0	0	0	0	0	0	0	0	0	0	0	0	0	0	0	0	0	0	0	0	0	0	0	0	0	0	0	0	0	0	0	0	0	0	0	0	0	0	0	0.087573	0
AC092580.3	0	0	0	0	0	0	0	0	0	0	0	0	0	0	0	0	0.075997	0.068725	0	0	0	0	0	0	0	0	0	0	0	0	0	0	0	0	0	0	0	0	0	0.079752	0	0	0.060579	0	0
AC092580.4	1.98125	4.648686	2.384184	1.676113	0.381678	3.858036	0.415426	0.256791	0.515791	0.137917	1.365753	0.509493	0.690557	0.642245	0.136992	1.542989	2.786867	0.928498	0.480284	1.142265	0.939174	0.408587	0.275374	0.920661	6.176744	5.573968	1.790165	0.863494	1.673036	4.256834	1.28892	0.945122	1.540547	2.362091	1.472798	1.02204	1.073235	1.218904	1.749457	2.154934	1.819476	1.170966	1.51996	0.562194	1.426464
AC092597.3	0.801071	0.898932	1.338872	1.887868	1.23458	0.693291	1.063795	3.010993	1.876929	1.617143	1.15964	2.523518	2.047542	0.8829	0.387727	1.304457	1.660552	1.072617	0.453113	1.443273	1.790168	1.817228	0.668046	0.957207	1.024582	1.197279	1.085715	1.265608	2.390131	1.01994	1.795052	0.993557	1.528896	0.636704	0.595491	1.394677	1.605567	1.149948	1.523526	2.240476	0.525473	1.278321	1.843678	2.329924	1.415675
AC092614.2	0.176547	0.540312	0.708173	0.44807	0.476153	0.267389	0.333164	0.343236	0.379183	0.36869	0.255572	0.578855	0.58458	0.240365	0.292974	0.524977	0.470529	0.531884	0.470774	0.343528	0.753199	1.055855	0.662534	0.105479	0.254032	0.139694	0.683656	0.403961	0.745412	0.295028	1.110258	0.151594	0.449269	0.37887	0.174986	0.341523	0.803332	0.832717	0.827428	0.61722	0.069485	0.438243	0.156279	0.338151	0.311999
AC092620.2	0.605133	1.111185	1.966143	2.698628	1.538803	1.806818	1.827124	3.317659	1.843194	2.047229	2.252565	2.310875	2.467725	1.836065	1.882871	2.082179	2.741736	1.896009	1.232222	2.354952	2.802952	2.620691	1.968115	3.760008	0.43536	1.915263	2.179268	2.31429	2.14618	1.906907	1.732168	1.766651	2.001888	1.644913	1.709378	1.966618	1.94712	2.457113	2.737447	2.792569	1.929151	2.575066	2.249784	3.013525	2.923047
AC092620.3	0.078667	0.144454	0	0.042783	0	0.153187	0.049485	0.045883	0	0	0.048806	0	0.041129	0	0	0	0.104831	0	0.05721	0	0	0	0	0	0.056597	0.124492	0	0.077143	0	0.05634	0	0	0.100094	0.112547	0.175436	0	0	0	0.04809	0	0.046443	0	0	0	0
AC092625.1	0	0	0	0	0	0	0	0	0	0	0	0	0	0	0	0	0	0	0	0	0	0	0	0	0	0	0	0	0	0	0	0	0.086596	0	0	0	0	0	0	0	0	0	0	0	0
AC092635.1	0	0	0	0	0	0	0	0	0	0	0	0	0	0	0	0	0	0	0	0	0	0	0	0	0	0	0	0	0	0	0	0	0	0	0	0	0	0	0	0	0	0	0	0	0
AC092652.1	0	0.072227	0	0	0.052668	0.118304	0	0	0	0	0	0	0	0	0	0.058068	0	0	0	0.059108	0	0	0	0	0.113194	0.072108	0	0	0	0.065267	0.059286	0	0.057976	0	0	0.052887	0.044429	0	0.055709	0.12744	0.053801	0.145423	0	0	0
AC092657.2	0	0	0	0	0	0	0	0	0	0	0	0	0	0	0	0	0	0	0	0	0	0	0	0	0	0	0	0	0	0	0.14561	0	0	0	0	0	0	0	0	0	0	0	0	0	0
AC092660.1	0	0	0	0	0	0	0	0	0	0	0	0	0	0	0	0	0	0	0	0	0	0	0	0	0	0	0	0	0	0	0	0	0	0	0	0	0	0	0	0	0	0	0	0	0
AC092667.2	0.144801	0.227909	0.199143	0.28125	0.406474	0.080562	0.11711	0.301625	0.072701	0.9979	0.385009	0.335131	0.702974	0.555221	1.428885	0.118629	0.248092	0.498564	2.346818	0.563513	0.428652	0.012798	0.388143	0.420202	0.029765	0	0.744962	0.425987	0.220095	0.14815	0.376807	0.728248	0.394804	0.22196	0.215281	0.396159	0.080679	0.152717	0.240265	0.737656	0.293094	0.616184	0.318614	0.105656	1.267299
AC092669.6	0	0	0	0	0	0	0	0	0	0	0	0	0	0	0	0	0	0	0	0	0	0	0	0	0	0	0	0	0.079404	0	0	0	0	0	0	0	0	0	0	0	0	0	0	0	0
AC092675.3	0.090976	0	0	0	0	0.118103	0.286135	0.11123	0	0	0	0	0	0.106167	0	0	0	0	0.138692	0	0	0	0	0.05697	0.071535	0	0	0	0	0	0	0	0	0	0	0	0	0	0	0	0.053709	0	0	0	0
AC092675.4	0	0	0	0	0	0	0	0	0	0	0	0	0	0	0	0	0	0	0	0	0	0	0	0	0	0	0	0	0	0	0	0	0	0	0	0	0	0	0	0	0	0	0	0	0
AC092684.1	0	0	0	0	0	0	0	0	0	0	0	0	0	0	0	0	0	0	0	0	0	0	0	0	0	0	0	0	0	0	0	0	0	0	0	0	0	0	0	0	0	0	0	0	0
AC092687.3	0	0	0	0	0	0	0	0	0	0	0	0	0	0	0	0	0	0	0	0	0	0	0	0	0	0	0	0	0	0	0	0	0	0	0	0	0	0	0	0	0	0	0	0	0
AC092687.4	0	0	0	0	0	0	0	0	0	0	0	0	0	0	0	0	0	0	0	0	0	0	0	0	0	0	0	0	0.139348	0	0	0	0	0	0	0	0	0	0	0	0	0.073148	0	0	0
AC092687.5	0.094679	0	0	0	0	0	0	0.110443	0	0	0	0	0.0495	0	0.058919	0	0	0.057048	0	0	0	0	0.059218	0.056566	0	0.074916	0.054995	0	0	0	0	0.081297	0.120468	0	0.070381	0	0	0	0.115757	0	0	0.050362	0.050286	0	0
AC092755.4	0	0	0	0	0	0	0	0	0	0	0	0	0	0	0	0	0	0	0	0	0	0	0	0	0	0	0	0	0	0	0	0	0	0	0	0	0	0	0	0	0	0	0	0	0
AC092839.3	0	0	0	0	0	0	0	0	0	0.062526	0	0	0	0	0	0	0	0	0	0	0	0	0	0	0	0.078969	0	0	0	0	0	0	0	0	0	0	0	0	0.06101	0	0	0	0	0.063719	0
AC092839.4	0	0	0	0	0	0	0	0	0	0	0	0	0	0	0	0	0	0	0	0	0	0	0	0	0	0	0	0	0	0	0	0	0.090271	0	0.105479	0	0	0	0	0	0	0.075476	0.075362	0	0
AC093063.3	0	0.339892	0.334116	0	0	0.480586	0	0	0	0	0	0	0	0	0	0.117945	0	0	0	0.120056	0	0	0	0	0	0	0	0.090756	0	0.397697	0	0	0.58879	0.529632	0.137597	0	0.090241	0.113877	0.113154	0.129424	0	0.098458	0.09831	0	0
AC093074.1	0	0	0	0	0	0	0	0	0	0	0	0	0	0	0	0	0	0	0	0	0	0	0	0	0	0	0	0	0	0	0	0	0	0	0	0	0	0	0	0	0	0	0	0	0
AC093110.3	5.153883	2.692316	4.33074	4.252728	3.440811	3.576053	2.179953	2.954164	3.539422	4.286662	1.764135	3.290548	5.621386	2.125809	1.548333	2.321474	3.611622	3.801466	0.969344	3.688642	3.791019	5.387652	3.779303	2.760671	4.986541	1.82809	3.871114	3.180548	3.961927	3.43658	5.491827	4.34913	2.374332	3.87744	2.972507	3.197272	3.292443	3.170771	4.345701	4.473509	1.41642	3.923127	3.398059	4.765574	4.135279
AC093159.1	0	0.463343	0	0	0	0	0	0	0	0.158084	0.078273	0.072999	0.131922	0	0	0	0.084063	0	0	0	0	0	0	0.150755	0.090769	0.299486	0	0	0.127845	0	0.082077	0.108332	0	0	0	0.073218	0	0	0	0	0	0	0	0	0
AC093230.2	0	0	0	0	0	0	0	0	0	0	0	0	0	0	0	0	0	0	0.06473	0	0	0	0	0	0	0	0	0	0	0	0	0	0	0	0	0	0	0	0	0	0	0	0	0	0
AC093323.3	10.798739	6.976995	10.06705	6.797319	5.778682	4.326769	5.870323	7.484139	13.256066	4.69821	6.53417	8.350215	8.224727	4.861853	5.081522	7.751653	7.084099	7.972687	8.313853	7.82558	8.369057	7.856334	5.836901	6.372102	14.267346	5.98648	11.209203	8.889952	6.552047	9.452558	9.150127	8.270787	7.336513	5.817368	7.06117	7.775626	7.962	8.345508	7.599764	11.162791	5.115911	9.484828	7.948154	7.256242	11.151867
AC093326.1	0	0	0	0.171133	0	0	0.263918	0	0	0	0.911037	0.182069	0.98709	0.061202	0	0	0	0.0632	0	0.068032	0.255708	1.232973	0	0.501334	0	1.659895	0.121852	0	0.212574	0	0.136474	0.450323	0	1.275529	1.169575	0.182615	6.289789	0	0.06412	0	0	0.055793	0	6.49582	0.061788
AC093326.2	0	0	0	0	0	0	0	0	0	0	0	0	0	0	0	0	0	0	0	0	0	0	0	0	0	0	0	0	0	0	0	0	0	0	0	0	0	0	0	0	0	0	0	0	0
AC093326.3	0	0.064455	0	0	0	0	0	0	0	0	0	0	0	0	0	0	0	0	0	0	0	0.390893	0	0	0	0	0	0	0	0	0	0	0	0	0.469672	0	0	0	0	0	0	0.261393	0.037286	0	0
AC093375.1	0.404643	0.184872	0.032462	0.044013	3.024556	0.12257	0.407256	0.487748	0.531691	0.037912	0.602502	0.395128	0.719287	0.494325	0	0	0.035948	0.065017	2.216864	0.078498	0.553214	0.200276	0.35432	0.112819	0.698684	0.448247	0.955825	0.581977	0.049189	0.367079	0.118102	0	0.686477	0.038594	0.06016	0	0.276183	0.033193	0.032982	0.792207	0.056094	0	0.482096	0.086115	1.684447
AC093382.1	0.282289	0.129589	0.16985	0.076761	0.081572	0	0	0.082322	0	0.088427	0.087567	0	0	0	0	0.179874	0	0	0.205293	0	0	0	0.08828	0.252982	0	0.111682	0.081985	0	0	0.101086	0	0.121195	0	0	0.104922	0.081912	0.137623	0.086835	0.086283	0	0.166654	0	0	0	0
AC093388.3	0.264821	0.12157	0.07967	0.144022	0.153049	0.171893	0	0.540596	0.07756	0.248866	0.246444	0.153226	0.20768	0.386301	0.329596	0.253114	0.529345	0.159565	0.481473	0.085882	0.2421	0.16384	0.082817	0.316436	0.381048	0.209541	0.769112	0.389534	0.067087	0.09483	0.086141	0.341086	0.084238	0.094718	0.09843	0.153686	0.064553	0.325846	0.242832	0.092583	0.390853	0.140864	0.140651	0.084538	0.467998
AC093390.1	0	0	0	0.017098	0	0.020407	0	0	0	0.019697	0	0	0	0	0	0.020033	0	0.009472	0	0	0	0	0	0	0	0.049753	0	0	0	0	0.020453	0	0	0	0.046742	0	0.007664	0.009671	0	0	0	0	0	0.010036	0
AC093484.4	0.112146	0.20593	0.404861	0.182972	0.324067	0.291173	0	0.130818	0.262761	0.140519	0.139152	0.259553	0.117264	0.065436	0.139577	0.357296	0.224167	0.202718	0.570904	0.218216	0.273398	0.138766	0.350712	0.134004	0.080683	0.177473	0.195422	0.49488	0.05682	0.401588	0.364789	0.192591	0.428077	0.240666	0.083366	0.195248	0.492068	0.137989	0.068556	0.39207	0.264829	0.059653	0.297815	0	0.132125
AC093495.4	9.075907	12.140632	8.462514	7.616358	7.364248	3.745329	6.087162	10.06116	8.097627	12.238222	7.756248	14.362989	5.782056	12.90609	6.770041	7.008702	11.974301	8.583168	16.828833	5.925658	7.619521	7.065348	7.180301	6.463835	5.880986	15.076134	8.379005	9.725221	8.313674	9.34112	9.853721	10.941324	8.680095	7.008246	7.729706	6.941405	12.072809	9.651258	8.193721	9.329863	5.571015	7.289463	7.374234	13.239192	8.532991
AC093585.6	0.124985	0.114753	0	0	0.072234	0	0.07862	0	0	0	0.077542	0	0	0	0.077778	0	0.166554	0.075309	0	0	0.076175	0	0	0.074673	0.269761	0.395582	0	0.061282	0	0	0.08131	0.21464	0.079514	0.089406	0	0	0	0.076894	0	0	0	0	0	0	0.073626
AC093590.1	0	0	0	0	0	0	0	0	0	0	0	0	0	0	0	0	0	0	0	0	0	0	0	0	0	0	0	0	0	0	0	0	0	0	0	0	0	0	0	0	0	0	0	0	0
AC093609.1	0	0.051591	0.033809	0.366713	0.064949	0.109419	0	0.065546	0.065828	0.035204	0.034861	0.097537	0.058755	0	0.069935	0.250633	0	0.033857	0.204323	0.182228	0.068493	0.24335	0.105435	0	0.202132	0.044461	0	0.082653	0	0.12073	0.329	0.048249	0.071496	0	0	0	0.054789	0	0.240451	0.117868	0.033173	0.149446	0.029844	0.358753	0.066201
AC093620.5	0.275268	0.084244	0.110417	0.199606	0.053029	0.119116	0.173154	0.053516	0.16124	0.517367	0.170778	0.477814	0.095944	0.214155	0.228399	0.058467	0.183409	0.110573	0.66729	0.35708	0.167767	0.227071	0.057389	0	0.330067	0.435616	0.053297	0.224945	0.232446	0.065714	0.477542	0.236361	0.175122	0.131272	0.477459	0.266248	0.492068	0.338701	0.392641	0.320785	0.162509	0.097614	0.194933	0.527238	0.162154
AC093627.7	0	0.056003	0	0	0	0.039592	0	0.071152	0	0	0	0	0	0	0	0	0.040641	0	0	0	0	0.113212	0	0	0	0	0	0	0	0	0	0	0	0	0	0	0	0	0	0	0	0	0	0	0
AC093627.8	0	0.107944	0	0.021313	0	0.279814	0	0	0	0	0	0	0	0	0	0.049943	0	0.023613	0.057001	0	0	0.024246	0	0	0	0	0	0	0	0	0	0	0.024932	0.028034	0.029132	0	0	0	0.047914	0	0	0	0	0	0
AC093627.9	0.645367	2.238457	1.121781	0.506974	2.569422	0.744715	0.947239	0.841824	0.630046	0.898496	0.525747	1.493649	0.990419	1.464422	0.490859	0.959526	0.716674	1.425819	0.312893	0.372078	0.524441	0.576733	1.614593	0.856838	0.567486	1.19152	0.624775	0.808657	1.017278	1.181186	1.291094	1.169873	1.505441	1.9492	1.972285	1.040364	0.629267	0.441158	1.047768	0.952636	0.719672	0.610284	0.723619	1.236111	1.224993
AC093627.10	1.687702	1.553901	2.218503	1.610773	0.698665	1.294731	1.977147	3.736963	1.168397	0.133841	1.837516	3.357475	0.657465	1.375493	0.112845	1.579127	2.094253	0.122287	0.48354	1.999447	0.052081	1.533242	2.873225	1.011166	0.086974	2.152236	1.404391	0.533464	0.13758	0.520204	1.415627	0.376048	1.884263	1.080957	1.826293	0.596335	0.884055	2.491523	1.404128	0.089625	1.106224	0.295454	0.336516	2.083929	2.741711
AC093627.11	0	0	0	0	0	0	0	0	0	0.118007	0	0	0.049239	0	0	0	0	0	0	0	0	0	0	0	0	0	0	0.046177	0	0	0	0	0	0	0	0	0	0	0	0	0	0	0	1.142451	0
AC093627.12	0.186389	0	0.056074	0.050684	0	0	0	0.054356	0	0.17516	0	0.053923	0.048724	0	0	0	0	0	0	0	0	0	0	0	0	0	0	0.045694	0	0	0	0.080023	0	0	0	0.162253	0.09087	0	0	0	0	0	0	0.238002	0.054899
AC093639.1	0	0	0	0	0	0	0	0	0	0	0	0	0	0	0	0	0	0	0	0	0	0	0	0	0	0	0	0	0	0	0	0	0	0	0	0	0	0	0	0	0	0	0	0	0
AC093642.1	0.18926	0.245316	0.066985	0.042382	0.160853	0.079489	0.07003	0.03896	0	0.034874	0.08979	0.012883	0.040744	0	0.006928	0	0.029671	0.026832	0.202409	0.064988	0.040711	0.027551	0.013926	0.039909	0.296353	0.237843	0.012933	0.016376	0.112812	0.127572	0.079669	0.334579	0.042496	0.055746	0.091035	0.07107	0.027138	0.102738	0.176948	0.062274	0.295763	0.023687	0.088694	0.035539	0.065581
AC093642.3	0.248808	0.571097	0.376136	0.270628	0.503283	0.235406	0.057033	0.217675	0.07287	0.155879	0	0.051672	0.130082	0	0	0.23781	0.165779	0	0.904721	0.484134	0.379102	0.331508	0.111713	0.160067	0.179004	0.706633	0.570607	0.060997	0.378184	0.623676	0.235938	0.467114	0.237433	0.255532	0.464706	0.144393	0.06065	0.439538	0.380249	0.124886	1.10166	0.289368	0.337086	0.317705	0.439701
AC093642.4	0	0	0	0	0	0.122911	0	0	0	0	0	0	0	0	0	0.060329	0	0.057048	0	0.061409	0.115408	0	0	0	0.068117	0.149831	0	0	0.04797	0.067808	0	0	0	0	0	0	0	0.058249	0.057879	0.066201	0	0	0	0	0
AC093642.6	0	0	0.057373	0.051858	0.055109	0	0.059981	0	0	0	0	0	0	0.055638	0	0	0	0	0	0	0	0	0	0.05697	0.068602	0	0	0	0	0.136583	0.062034	0.163754	0.060663	0	0.070883	0	0	0	0	0	0	0	0	0.060879	0.056171
AC093673.5	8.007553	11.065893	2.235172	2.514169	5.868305	4.822545	5.037044	4.333349	3.771721	2.068759	3.48267	8.12005	7.078208	3.468122	6.21603	2.104076	2.970214	3.631091	9.185434	2.623639	2.264081	2.809038	4.853468	2.564697	2.791413	3.723236	2.541394	2.671434	2.007643	2.837889	2.90007	1.559451	3.623787	2.598301	4.847959	2.874489	3.622168	2.285446	1.96814	3.405566	4.142558	1.097781	2.411474	2.371755	3.647208
AC093702.1	0.14576	0	0	0	0	0	0	0	0.08538	0	0	0	0	0	0	0	0	0	0	0	0	0.090179	0	0	0	0	0	0	0	0	0	0	0	0	0	0	0	0.089674	0	0	0.086052	0	0	0	0
AC093732.1	0	0	0.063862	0.230893	0.061341	0.137787	0	0.061905	0.062171	0.066496	0	0	0.110982	0.061931	0.06605	0.067631	0	0.063953	0.308754	0	0	0	0.13277	0.063413	0.152722	0.167966	0	0.104082	0.268881	0.228045	0.138099	0.091137	0	0.151849	0.0789	0	0	0.065298	0.064884	0	0	0.056457	0.169116	0.067764	0.187571
AC093802.1	0	0	0	0	0	0	0	0	0	0	0	0	0	0.00964	0	0	0	0	0	0	0	0	0	0	0.023771	0	0	0	0	0	0	0	0	0	0	0	0	0	0	0	0	0	0	0.031643	0
AC093818.1	5.461994	2.179736	3.2486	4.348567	2.677759	5.080424	3.435794	5.576832	4.221884	2.66288	4.809825	4.485757	6.388378	2.858463	4.663698	1.878758	3.240233	2.330313	2.72509	3.129372	3.407303	6.061717	3.838859	1.929956	4.618304	2.272404	3.247339	4.527889	3.705589	4.355413	2.366557	2.860532	2.579274	2.355666	3.599828	8.95388	3.95312	4.642101	3.786478	3.740351	3.856196	4.192569	4.117616	1.295722	3.47375
AC093822.1	0	0	0	0	0	0	0	0	0	0	0	0	0	0	0	0	0	0	0	0	0	0	0	0	0	0	0	0	0	0	0	0	0	0	0	0	0	0	0	0	0	0	0	0	0
AC093843.1	0	0	0	0	0	0	0	0	0	0	0	0	0	0	0	0	0	0	0.151965	0	0	0	0	0	0	0	0	0	0	0	0	0	0	0	0	0	0	0	0	0	0	0	0	0	0
AC093901.1	0.137516	0.16936	0.082742	0.127042	0.213213	0.151626	0.174049	0.215173	0.162074	0.043077	0.228881	0.31827	0	0.080239	0	0.074424	0.061453	0	0.254823	0.075756	0.083812	0.042539	0.301036	0	0.26542	0.108811	0.079877	0	0.069674	0	0.060001	0	0.058676	0	0.068561	0.119709	0.044965	0.042301	0.126098	0.386933	0.081185	0	0	0.043899	0.081007
AC093911.1	0	0	0	0	0	0	0	0	0	0	0	0	0	0	0	0	0	0	0	0	0	0	0	0	0	0	0	0	0	0	0	0	0	0	0	0	0	0	0	0	0	0	0	0	0
AC096554.1	0	0	0	0	0	0	0	0	0	0	0	0	0	0	0	0	0	0	0	0	0	0	0	0	0	0	0	0	0	0	0	0	0	0	0	0	0	0	0	0	0	0	0	0	0
AC096558.1	0.186389	0.513391	0.075378	0.101368	0.107721	0.302459	0	0	0	0	0	0	0.097448	0.054378	0	0.059383	0.186285	0.168461	0	0.060446	0	0.057658	0.116578	0.05568	0.402291	0.442446	0	0	0.094436	0.600703	0	0.560158	0.059289	0.133331	0.138556	0.054084	0.09087	0	0.056971	0.195489	0.220076	0.049572	0.098995	0	0.054899
AC096559.2	0	0	0	0	0	0	0	0	0	0	0	0	0	0	0	0	0	0	0	0	0	0	0	0	0	0	0	0	0	0	0	0	0	0	0	0	0	0	0	0	0	0	0	0	0
AC096570.2	0	0	0	0	0	0	0	0	0	0	0	0	0	0	0	0	0	0	0	0	0	0	0	0	0	0	0	0	0	0	0	0	0	0	0	0	0	0	0	0	0	0	0	0	0
AC096574.4	0.021321	0.039151	0.012828	0.046381	0.110898	0.041517	0.040235	0.261141	0.124888	0.10686	0.224867	0.135699	0.245232	0.074643	0.079607	0.095099	0.127853	0.11562	0.015505	0.096801	0.116949	0.039572	0.093346	0.063691	0.138052	0.202442	0.111458	0.083631	0.183641	0.076348	0.01387	0.054922	0.162768	0.015251	0.047547	0.074239	0.062367	0.052468	0	0.014908	0.125871	0.079387	0.14721	0.040837	0.113036
AC096574.5	0	0.047753	0	0.028286	0	0.05064	0.032717	0.060671	0.091398	0.016293	0.048402	0.195611	0.380696	0	0.113283	0.099425	0.06931	0.015669	0.113475	0.134939	0.047549	0.032178	0.065062	0.046612	0.056129	0.102886	0	0	0.105409	0.055875	0.135346	0.223301	0.016545	0.018603	0.038664	0.090553	0.076071	0.015999	0.095386	0.018184	0.230293	0.027666	0.027624	0.215845	0.107235
AC096579.15	0	0	0	0.041266	0	0.049252	0.381839	0	0.044446	0	0.047075	0	0.03967	0	0	0.048349	0	0	0	0	0	0	0	0	0.382129	0.120077	0	0	0.038444	0.054343	0.049363	0	0	0.108556	0	0	0.036992	0.093363	0	0.318328	0	0	0	0	0
AC096649.2	0.215267	0.098822	0.194285	0.292681	0.12441	0.139728	0.203116	0.125554	0.252187	0.26973	0.267105	0.43594	0.393909	0.125606	0.267921	0.342918	0.215146	0.129707	0.078276	0.349057	0.327996	0.199772	0.13464	0.257224	0.232309	0.425828	0.250078	0.263869	0.327201	0.308342	0.070022	0	0.342375	0.076994	0	0.437246	0.104948	0.132436	0	0.225776	0.381258	0.515272	0.285831	0.206157	0.253617
AC096649.3	0	0	0	0	0	0	0	0	0.0408	0	0	0	0	0	0	0	0	0	0	0	0	0	0	0	0	0	0	0	0	0	0	0	0	0	0	0	0	0	0	0	0	0	0	0	0
AC096669.1	0	0	0.099341	0.094456	0	0	0	0.096297	0	0.258595	0	0	0	0	0.054041	0.106853	0.111732	0.202082	0	0.108766	0.102203	0	0.103265	0	0	0	0.097405	0	0	0.120099	0.056495	0.354421	0.052519	0.12424	0	0.050397	0	0	0.10093	0	0	0.043911	0	0	0
AC096669.2	0	0	0.052851	0	0	0	0	0.153695	0	0.660372	0	0	0.045924	0	0	0	0.175579	0.052926	0	0	0.10707	0	0.054939	0	0	0	0.204086	0.086137	0.044504	0.125818	0	0.301694	0	0.125668	0	0.050976	0	0	0.053697	0	0	0	0.046653	0	0.051744
AC096669.3	0.208553	0	1.589456	0.661623	0	0	0.502884	1.506212	1.588093	3.310015	0.086258	0.201116	1.490149	0	0.886846	1.32889	2.871786	1.696429	0.025278	1.375226	6.884923	0.129028	2.108786	1.142173	0.350099	1.072622	2.018983	0.954388	1.901978	2.091076	0.407027	8.028561	3.40542	3.655026	0.18087	1.734779	0.08993	0.283711	1.296157	1.895694	5.622592	0.388268	3.969125	0.244111	3.296564
AC096670.3	0	0	0	0.192666	0.136494	0.07665	0	0	0	0	0	0	0.061739	0.137806	0.073486	0	0	0	0	0	0	0	0.073859	0.070552	0	0.093438	0.068592	0.1158	0.05983	0	0	0.101397	0	0.084472	0	0	0.057571	0	0	0	0.069715	0.062813	0	0	0
AC096732.2	0	0	0	0	0	0	0	0.065409	0	0	0	0	0	0	0	0	0	0	0	0	0	0	0	0	0	0	0	0	0	0	0	0	0	0	0	0	0	0	0	0	0	0	0	0	0
AC097381.1	0.20654	0	0.198835	0.134792	0.190987	0.080438	0.207874	0.505948	0.193571	0.258795	0.230649	0.406316	0.302352	0.144617	0	0.157928	0.110093	0.099559	0.120164	0.133962	0.176231	0.153339	0.155018	0.172757	0.118875	0.06537	0.191951	0.263299	0.334866	0.059168	0.188113	0.212817	0.157678	0	0.122828	0.143835	0.241664	0.177894	0.202016	0.086649	0.121934	0.395506	0.175515	0.184612	0.146001
AC097382.5	0	0	0.054461	0.049226	0.470801	0.117504	0.284683	0	0	0.340243	0.056155	0	0.18929	0	0.056327	0.11535	0.060309	0.054538	0.065826	0.293539	0	0.111999	0.056612	0.216312	0.455839	0.214859	0.210302	0.04438	0	0.907548	0.117769	0.077721	0	0.129495	0	0.157586	0.22064	0.055686	0	0.126577	0.053436	0.048146	0	0	0.266598
AC097461.4	0.099616	0	0.179813	0.054176	0.115143	0.06466	0	0.116202	0	0.062409	0	0	0.052081	0	0	0.063475	0	0	0	0	0	0	0	0	0.143337	0	0	0	0	0.071344	0	0	0	0.071259	0.074051	0.231244	0.097131	0.183857	0.121793	0.069653	0.05881	0.052988	0.052908	0	0
AC097467.2	0.628282	0.49444	0.283332	0.195252	0.778086	0.699107	0.282295	0.933806	0.683466	0.059003	0.890947	0.675121	0.234627	0.261855	0.055854	1.372592	0.188253	0.432646	1.240197	0.407507	0.114798	0.582669	0.235619	0.321746	1.420619	1.136304	0.054704	1.339138	0.454751	0.964216	0.87586	0.924824	0.114202	1.155681	0.667207	0.572969	0.831397	0.289704	0.658417	0.188273	0.688845	0.200384	0	1.260691	0.211489
AC097468.7	0.096734	0	0	0	0	0	0	0	0.169987	0	0	0	0	0	0	0	0	0	0	0	0	0	0	0	0.069595	0	0	0	0	0	0	0	0	0	0	0	0	0	0	0	0.057108	0	0	0	0
AC097495.2	0	0	0	0	0	0	0	0.07156	0	0	0.057818	0	0	0	0	0	0	0	0.067775	0.060446	0	0	0	0.05568	0	0	0.071266	0	0.062163	0	0	0	0	0	0	0	0	0	0	0	0.165057	0	0	0	0
AC097495.3	0	0	0	0	0	0	0	0	0.030811	0	0	0	0	0	0	0	0	0	0	0	0.032058	0	0	0	0.037843	0	0	0	0	0	0	0	0	0	0.039101	0	0.025644	0	0	0	0	0	0	0.033582	0.06197
AC097499.1	0	0	0	0	0	0	0	0	0	0	0	0	0	0	0	0	0	0	0	0	0	0	0	0	0	0	0	0	0	0	0	0	0	0.057284	0	0	0	0	0	0	0	0	0	0	0
AC097532.2	0	0	0	0	0	0	0	0	0	0	0	0	0	0	0	0	0	0	0	0	0	0	0	0	0	0	0	0	0	0	0	0	0	0	0	0	0	0	0	0	0	0	0	0	0
AC097662.2	0.394497	0.28976	0.237363	0.236525	0.455987	0.256064	0.794089	0.736286	0.8781	0.444875	0.538445	0.502167	0.577501	0.828666	0.392792	0.854665	0.262851	0.28524	0.263571	0.204698	0.191434	0.394935	0.345436	0.360886	0.510874	0.437008	0.274975	0.541594	0.319802	0.457178	0.410629	0.338738	0.401559	1.128787	0.586512	0.54946	0.384655	0.312158	0.482321	0.441339	0.791852	0.407463	0.25143	0.28343	0.371822
AC097713.3	0	0	0	0.051766	0	0	0	0.055516	0.11151	0	0.118106	0	0	0.055539	0	0	0	0.172058	0	0	0	0.058889	0	0	0	0	0	0	0.048226	0	0	0	0	0	0	0	0	0.234238	0	0	0	0	0	0	0.112142
AC097713.4	0	0	0	0	0	0	0.062546	0.057993	0.058242	0	0	0	0	0	0	0	0	0	0	0	0	0	0	0.059405	0	0	0	0	0.050378	0	0.064686	0	0.063257	0	0	0	0	0	0.121567	0	0	0	0	0	0
AC097721.2	0.431899	0.52925	0.18562	0.188098	0.266517	0.320391	0.398863	0.755712	0.578257	0.85041	0.321864	0.200119	0.548383	0.302713	0.753311	0.293845	0.537711	0.277863	0.62882	0.411271	0.225625	0.343553	0.324484	0.654355	0.248831	0.319279	0.468761	0.42353	0.250087	0.441886	0.321115	0.44547	0.29338	0.264816	0.257105	0.602156	0.270723	0.227754	0.352386	0.301989	0.655659	0.262556	0.524319	0.236355	0.543308
AC097724.3	0.147977	0.203794	0.845841	1.891215	0.812452	0.336177	0.139625	0.345229	0.953464	0.880725	0.734446	0.385291	0.348144	0.561231	0.552517	0.235726	1.281752	0.757879	0.430462	0.575872	1.307718	0.68663	0.509042	0.353638	0.904924	0.351264	1.504184	0.834382	0.637281	0.582886	0.481339	1.461213	1.082625	1.270237	1.375019	0.687015	0.396785	1.320058	1.085524	0.362136	1.048329	1.101972	0.392968	0.377906	1.046037
AC098617.1	0.42795	0.392915	1.73807	3.200178	0.865647	0.069445	0.672991	2.620809	0.87736	1.943806	5.310047	2.414234	9.676774	1.248524	0.932096	1.499786	1.639558	1.805	1.633927	13.253982	4.433975	2.647646	7.762244	0.511361	1.154576	0.338619	6.027996	2.67532	7.480479	0.919476	2.296855	1.837317	1.020963	0.459191	2.067808	3.601159	2.190687	2.501192	3.139334	1.720561	1.200075	6.829076	2.55704	1.229518	17.835722
AC098795.1	0	0	0	0	0	0	0	0	0	0	0	0	0	0	0	0	0.215363	0	0	0	0	0	0	0	0	0	0	0	0	0	0	0	0	0	0	0.09379	0	0	0	0	0	0	0	0	0.095202
AC098820.2	0	0.073745	0.096656	0.043682	0.04642	0.052136	0.202099	0.187388	0.094097	0.100642	0.149495	0.092948	0.167973	0.046867	0.299902	0.153541	0.053517	0.048397	0	0.208386	0	0.099386	0.150711	0.047988	0.057787	0.063555	0.139965	0.157529	0.203477	0.172574	0.104507	0.068968	0.051099	0.229825	0	0.186453	0.117476	0.09883	0.147304	0.112323	0.094838	0.042724	0.12798	0.256406	0.141945
AC098820.3	0.5224	0.065486	0.496025	0.34911	0.847012	0.271268	0.39433	0.332801	0.334232	1.664218	0.354003	0.123807	0.431007	0.213788	0.715197	0.499929	1.098572	0.220768	0.466303	0.271065	0.558266	0.258559	0.630201	1.039797	0.359201	0.579826	0.212823	0.358594	0.529359	0.748272	0.238362	0.673683	1.048934	0.982857	1.702292	0.797375	0.356557	0.219403	0.50396	0.199485	1.135615	0.389787	0.535149	0.333528	0.701463
AC098820.4	0.109618	0.100644	0.131912	0.238463	0.126705	0	0.068954	0.031967	0.06421	0.51507	0.102012	0.031713	0.143276	0.031981	0.102323	0.174621	0.109557	0.033025	0.159439	0.071099	0.167022	0.067819	0.205684	0.196476	0.236593	0.303577	0.095509	0.322483	0.277697	0.157014	0.071313	0.329437	0.453296	0.509689	0.937098	0.381694	0.080163	0.03372	0.167528	0.153293	0.485362	0.174925	0.407543	0.139972	0.290581
AC098828.2	0	0	0	0	1.243269	0	0.090213	0	0	0	0.133463	0.165961	0.07498	0.041841	0.312365	0.045692	0	0	0.052149	0	0.087407	0	0.493348	0	0.309538	0.283695	0	0	0.145325	0.051356	0	0.061572	0.136858	0	0.10661	0	0.069919	0.220579	0	0	0.592671	0	0	0.549382	0
AC098872.3	0	0	0	0	0	0	0	0	0	0	0	0	0	0	0	0	0	0	0	0	0	0	0	0	0	0	0	0	0	0	0	0	0	0	0	0	0	0	0	0	0	0	0	0	0
AC098973.2	0	0	0	0	0.113871	0	0	0.057459	0	0.12344	0	0.114003	0	0.057483	0	0.062774	0	0	0.143289	0	0	0	0	0	0.070876	0.077951	0.228892	0.048303	0.049914	0	0.12818	0	0	0	0	0.057172	0	0.060609	0.060224	0	0.05816	0.052402	0	0.125795	0.058033
AC099342.1	0	0.04956	0	0	0	0	0.101865	0.062967	0.126475	0	0	0.124931	0	0.062993	0.067183	0	0	0	0	0.035011	0.032899	0.033396	0.033762	0.064501	0	0.085423	0	0.052934	0.027349	0.154638	0.105351	0	0.068682	0.038613	0	0	0.052633	0.033209	0	0.037743	0.031868	0	0.086009	0	0
AC099344.2	0	0	0	0	0	0	0	0	0	0	0	0	0	0	0	0	0	0	0	0	0	0	0	0	0	0	0	0	0	0	0	0	0	0	0	0	0	0	0	0	0	0.026819	0	0	0.0297
AC099344.3	0	0	0	0	0	0	0	0	0	0	0	0	0	0	0	0	0	0	0	0	0	0	0	0	0	0	0	0	0	0	0	0	0	0	0	0	0	0	0	0	0	0	0	0	0
AC099552.2	0	0	0	0	0	0	0	0	0	0	0	0	0	0	0	0	0	0	0	0	0	0	0	0	0	0	0	0.057519	0	0	0	0	0	0	0	0	0	0	0	0	0	0	0	0	0
AC099552.3	0	0	0	0	0	0	0	0	0	0	0	0	0	0	0	0	0	0	0	0	0	0	0	0	0	0	0	0	0	0	0	0	0	0	0	0	0	0	0	0	0	0	0	0	0
AC099552.4	0	0.084389	0	0	0	0	0	0	0	0.045046	0	0	0	0	0	0.045815	0	0	0.133687	0	0	0	0	0	0	0	0	0	0.046569	0	0	0	0	0	0	0	0	0	0	0	0	0	0	0	0
AC099668.5	9.10532	7.314907	3.804549	2.88862	4.385241	2.38049	1.590994	3.097884	3.259359	8.952886	3.059867	10.170896	3.702561	8.043092	2.203537	4.834899	5.139945	1.523979	10.944347	3.116924	4.23913	6.415691	2.293807	6.044458	18.560559	34.422215	2.497525	2.666267	5.894783	3.713408	5.347647	6.732484	5.551334	13.659925	31.492802	5.50434	8.63155	4.745947	1.623474	9.107709	1.567847	2.959805	9.20185	11.222945	4.395274
AC099684.1	0.091861	0.140568	0	0.016653	0.05309	0.079502	0	0	0.017936	0.057551	0	0.194888	0.016009	0.035733	0.209605	0	0.020402	0.0598	0	0	0.429229	0	0.019152	0.036589	0.881188	0.096914	0	0.135122	0.031028	0.153509	0.039841	0.10517	0.077921	0.043808	0	0	0.089569	0	0	0	0.117183	0.016288	0.016263	0.508291	0
AC099754.1	0.117828	0	0	0	0	0	0	0	0	0	0	0	0	0	0	0	0	0	0	0	0	0	0	0	0	0	0	0	0	0	0	0	0	0	0	0	0	0	0	0	0	0	0	0	0
AC099850.1	0.319843	0.367073	0.793837	0.630555	0.831819	0.596871	0.352088	0.536325	0.632306	0.876672	0.917749	0.670852	0.438953	0.793158	0.945432	0.815212	0.506135	0.481796	0.348906	0.570492	0.75537	0.717318	0.67516	0.501615	0.316401	0.537791	0.998582	0.490071	0.627951	0.486768	0.65024	0.514943	0.737616	0.743582	0.505242	0.580054	0.487287	0.688708	0.46437	0.559096	0.849711	0.531661	0.382218	0.63814	0.588787
AC100802.3	0	0	0.062742	0	0	0.033842	0	0	0.03054	0	0	0	0	0	0	0	0	0	0	0	0.031777	0	0	0	0	0	0	0	0	0	0	0	0	0.037296	0	0	0	0	0	0	0	0	0	0	0.030713
AC100830.3	0.066493	0.030525	0.020004	0.180811	0.115286	0.02158	0.12548	0.213301	0.058423	0.20829	0.082505	0.05771	0.104292	0.096995	0.041379	0.021185	0.22152	0.040065	0.14507	0.129383	0.101314	0.185121	0.103971	0	0.095676	0.184146	0.096557	0.097807	0.134758	0.166675	0.129773	0.142737	0.211511	0.023782	0.098858	0.115766	0.097252	0.020454	0.081296	0.116232	0.019628	0.106107	0.123605	0.063679	0.078339
AC100830.4	0.965591	0.620579	1.568655	1.417867	1.339319	1.253513	1.457741	0.901086	1.866483	1.330877	0.838681	0.614565	0.555312	1.239509	0.781153	1.661233	2.18745	1.570881	1.123553	1.315202	1.059295	1.612961	1.630622	1.384552	1.180974	1.451659	2.243476	1.230946	0.929532	2.558711	1.381983	1.658228	1.535744	1.7268	1.866253	1.737146	2.071305	1.485127	0.590278	0.8777	1.539142	1.232685	0.769266	0.801431	1.478897
AC100830.5	0	0	0.13411	0.121219	0.257633	0.289353	0	0.13	0.261119	0.558565	0.138282	0	0	0.260109	0.138705	0.426075	0.148511	0	0	0.144568	0.135845	0.137898	0	0.399501	0.320716	0	0.647336	0.109286	0.22586	0.319263	0	0.574161	0.425401	0	0	0.258704	0	0.137127	0	0.311696	0.394761	0.11856	0.473526	0.142305	0.525198
AC100848.1	0	0	0	0	0	0	0	0	0	0	0	0	0	0	0	0	0	0	0	0	0	0	0	0	0	0	0	0	0	0	0	0	0	0	0	0	0	0	0	0	0	0	0	0	0
AC102948.2	0	0	0	0	0	0	0	0	0	0	0	0	0	0	0	0	0	0	0	0	0	0	0	0	0	0	0	0	0	0	0	0	0	0	0	0	0	0	0	0	0	0	0	0	0
AC102953.4	0	0.29587	0.064631	0.058419	0.06208	0.069724	0	0.062651	0.125841	0.201891	0.133284	0.124304	0	0.062677	0	0.342229	0.071571	0	0	0.069671	0.065467	0.066457	0	0.577592	0.077281	0.254984	0.062394	0	0.163272	0.230792	0	0.092235	0.205013	0.076839	0	0	0	0.066085	0.131331	0.225322	0.570739	0.114275	0.114103	0.068581	0.063277
AC102953.6	0	0	0	0	0	0	0	0	0	0	0	0	0	0	0	0	0	0	0	0	0	0	0	0	0	0	0	0	0	0	0	0	0	0	0	0	0	0	0	0	0	0	0	0	0.130214
AC103563.8	0	0	0.067336	0.121726	0	0	0.070397	0	0	0	0	0	0.05851	0.065299	0	0	0	0	0	0.072586	0	0	0.139991	0	0.080514	0	0	0	0.056701	0.08015	0.436831	0	0.071197	0	0	0.064947	0	0	0	0.07825	0.198207	0	0	0.571603	0
AC103563.9	0	0	0.215655	0.146194	0.051786	0	0	0	0.052486	0	0	0.051845	0.046847	0	0	0.171287	0.059703	0	0	0	0	0	0.056043	0	0.322327	0	0	0	0.090798	0.38504	0.349757	0.07694	0.057005	0	0.066609	0.052001	0	0	0	0	0.211597	0	0	1.372996	0
AC103564.7	0	0.262176	0.171814	0.051766	0.220042	0.432484	0.239498	0.333097	0.22302	0.119267	0.059053	0.110148	0	0.166618	0.059233	0.121303	0.317105	0.057353	0.069222	0	0	0.058889	0.059534	0.170605	0.06848	0.225947	0.055289	0.09334	0	0.13634	0.433462	0	0.302777	0	0	0	0	0.175678	0.058188	0.133109	0.056194	0.050631	0.151663	0.121542	0.112142
AC103881.1	0	0	0	0	0	0	0	0	0	0	0	0	0	0	0	0	0	0	0	0	0	0	0	0	0	0	0	0	0	0	0	0	0	0	0	0	0	0	0	0	0	0	0	0.084748	0
AC104024.1	0	0	0.014624	0	0	0	0.045865	0	0.014236	0	0	0	0.063534	0	0	0	0	0.029289	0	0	0	0	0	0	0	0.115386	0.014117	0	0.012314	0	0.047434	0	0	0	0	0	0	0	0.014858	0.067975	0	0	0	0	0
AC104024.2	0	0	0	0	0	0	0	0	0.078336	0	0	0	0	0	0	0	0	0	0	0	0	0	0	0	0	0	0	0	0	0	0	0	0	0	0	0	0.065199	0	0	0	0	0	0	0	0
AC104076.3	0	0	0.121458	0.109783	0	0	0.126979	0	0.118243	0.50587	0	0	0.211076	0	0.125619	0	0.1345	0	0.146804	0	0	0	0.126256	0.241208	0	0	0	0	0.204552	0	0	0.173332	0.385269	0	0.300117	0.117149	0	0.12419	0.123401	0.141145	0.119173	0	0	0	0.118913
AC104088.1	0	0	0.063111	0.057044	0	0	0.065979	0.122353	0.06144	0.131427	0.130148	0	0.109677	0.061202	0	0.066835	0	0	0.07628	0.068032	0.063927	0	0	0	0.150925	0.082995	0.060926	0.154286	0	0.075121	0	0.090065	0.133459	0	0	0	0	0	0	0	0.247693	0.167379	0	0	0.185364
AC104113.3	0	0	0	0	0	0	0	0	0	0	0	0	0	0	0.081591	0	0	0	0	0	0	0	0	0	0	0	0	0	0	0	0	0	0	0	0	0	0	0	0	0	0.077404	0	0	0	0
AC104135.2	0.350549	0.19311	0.084368	0.228775	0.040519	0.273046	0.352813	0.245348	0	0.131772	0.173986	0.040566	0.183274	0	0	0.223369	0.140141	0.084488	0.356908	0.181894	0	0	0	0.125662	0.655722	0.166425	0	0.103127	0	0.150635	0.136832	0.0602	0.223015	0.401215	0.364821	0	0.239262	0.215665	0	0.049022	0.04139	0	0	0	0
AC104389.16	0	0	0	0.055733	0	0	0	0	0	0	0	0	0	0	0	0	0	0	0	0	0	0	0	0	0	0	0	0	0	0	0	0	0	0	0	0	0	0	0	0	0	0	0	0	0
AC104389.28	0.104276	0.211154	0.062742	0.058127	0.159498	0.029856	0.028933	0.04149	0	0.032665	0.057073	0.090502	0.072143	0.107354	0.032446	0	0.069479	0.027715	0.033451	0.067634	0.028033	0.04401	0	0.054961	0.15379	0.109185	0.090854	0.067658	0.052833	0.032942	0.08977	0.122162	0	0.131611	0.038758	0.026693	0.022424	0.028298	0.056236	0.049739	0	0.110934	0.028383	0.0881	0.030713
AC104532.3	0	0	0	0	0.206106	0	0	0.104	0	0.111713	0.110626	0	0.18645	0	0.097622	0.11362	0.118809	0	0	0	0	0	0	0	0	0	0.091121	0	0	0	0	0	0.099801	0.127553	0	0	0	0	0.109005	0	0	0.094848	0	0	0
AC104532.4	0.635749	2.168037	1.147566	0.64211	0.734844	1.237978	1.028339	0.953484	0.478792	1.251793	0.56346	0.893343	0.474831	0.688914	0.339109	0.405097	0.847192	0.711406	0.92469	1.001421	0.498175	0.505705	0.397633	1.573586	1.045456	4.096192	0.316524	1.024208	1.012343	1.82126	1.181692	0.935815	0.924471	1.624189	1.215246	0.896021	1.1955	1.005751	0.943843	1.016054	1.072357	0.869577	0.434132	2.087467	1.230515
AC104534.2	0.756095	0.086775	0.454933	0.616803	0.546218	0.061347	0.356709	0.165372	0.221444	0.888178	0.351814	0.164055	0.148238	0.220587	0.11763	0.240891	0.314864	0.569473	0.756066	0.367805	0.115204	0.175418	0.295565	0.451732	0.407977	0.972182	0.49408	0.509744	0.52674	0.338441	0.245942	0.892689	0.120255	0.338038	0.4918	0.219396	0.322539	0.174437	0.173329	0.198252	0.390577	0.452456	0.200788	0.663756	0.278373
AC104623.2	0	0	0	0	0	0	0	0	0	0	0	0	0	0	0	0	0	0	0	0	0	0	0	0	0	0	0	0	0	0	0	0	0	0	0	0	0	0	0	0	0	0	0	0	0
AC104653.1	0.09255	0.125934	0.165059	0.150999	0.053488	0.240293	0.086281	0	0.054212	0	0.085097	0.079363	0.071712	0.160067	0.085357	0	0.091391	0	0.299254	0	0.083597	0.114518	0	0.165883	0.394727	0.219692	0.322548	0.201759	0.093783	0.785877	0.267699	0	0.523571	0.198612	0.206396	0.16113	0.066871	0.084386	0.226307	0.258848	0.161953	0.098458	0.09831	0.236355	0.161599
AC104654.1	0	0.066281	0	0	0	0.046859	0	0	0	0	0	0	0	0	0	0	0	0	0.105001	0	0	0	0	0	0	0	0	0	0	0	0	0	0	0	0	0	0	0	0	0	0	0	0	0	0
AC104654.2	0.585088	1.381342	0	0.090914	0.096612	2.549921	0.105155	0.146251	0.440639	0	0	0	0	0	0	0	0	0	2.127509	0	0	0	0	0.149813	0.481073	0	0	0	0	0.119723	0.217505	0.14354	0.053175	0.239162	0	0	0	0	0.051096	0	1.677736	0	0	0	0
AC104655.3	0	0.061624	0	0.036503	0	0.067422	0.065339	0	0.060843	0	0.064442	0	0.105273	0	0	0.082135	0	0.062587	0.187484	0	0	0.124576	0	0	0	0.082189	0.038986	0	0	0.240348	0.083857	0	0.0427	0	0	0.060281	0	0.063904	0.082061	0.090129	0	0	0	0	0
AC104667.3	0.090821	0.188756	0	0.044723	0.142579	0.080067	0.155186	0.071945	0.818882	0.360642	0	0.261698	0.472933	0.023992	1.177018	0	0.109585	0.054724	0.089707	0	0.100239	0.056189	0.437191	0.46675	0.236654	0.215589	0	0.100802	0.046016	0.117791	0.080248	0.42367	0.078475	0.411777	3.025971	0.071586	0.060137	0	0.075407	0.114999	0.242743	0.262455	0.096474	0.525031	0.314877
AC104695.4	0	0	0	0	0	0	0	0	0.036907	0	0	0.036457	0	0	0	0	0	0.037965	0.091644	0	0	0	0	0	0	0	0	0	0	0	0	0	0	0	0	0	0	0	0	0	0	0	0	0	0
AC104699.1	0.129212	0.118634	0	0.070272	0	0	0.487674	0	0	0	0	0.074763	0.135109	0	0	0.082333	0.086093	0.077855	0.093969	0	0	0	0	0	0.278883	0.40896	0.075053	0	0	0.18508	0	0	0	0	0	0	0.062994	0	0	0.090347	0.076282	0.068731	0	0	0
AC104777.1	0.094179	0	0	0	0	0	0	0	0	0	0	0	0	0	0	0	0	0	0.068491	0	0	0	0	0	0	0	0	0	0	0	0	0	0	0	0	0	0	0	0	0	0	0	0	0	0
AC104777.3	0	0	0	0	0	0.063711	0	0	0	0	0	0	0	0	0	0	0	0	0.071382	0	0	0	0	0	0	0	0	0	0	0	0	0	0	0	0	0	0	0	0	0	0	0	0	0	0
AC104777.4	0.127975	0	0	0	0	0.166136	0	0	0	0	0	0	0	0	0	0	0	0.043616	0.280888	0	0	0	0	0	0	0.101262	0	0	0	0	0	0	0	0	0	0	0	0	0	0	0	0	0	0	0
AC104781.1	0	0	0	0	0	0	0	0	0.078928	0	0	0	0	0	0	0	0	0	0	0	0.082123	0	0	0	0	0	0	0	0	0	0	0	0	0	0	0	0	0	0	0	0	0	0	0	0
AC104794.4	0	0.157418	0	0	0	0	0	0	0	0	0	0	0	0	0	0	0.114239	0	0	0	0	0	0	0	0	0	0	0	0	0	0	0	0	0	0	0	0	0	0	0	0	0	0	0	0
AC104809.2	0	0.020944	0	0.012406	0.039551	0	0	0.02661	0	0.028583	0.014153	0	0.011926	0.039931	0	0.014536	0.075997	0	0.01659	0.014796	0.139031	0	0.014268	0.013629	0.032824	0.05415	0.026501	0.011185	0.023116	0.032675	0.01484	0	0.05805	0.016318	0.06783	0	0	0.056137	0.055781	0	0.053869	0.012134	0	0	0.013438
AC104809.4	0	0.368358	0.64373	0.098954	0.038645	0	0.042062	0.117	0.156671	0.083785	0	0.077379	0.104878	0.039016	0.083223	0.057969	0.13366	0.120871	0	0.086741	0.244521	0.11257	0.16729	0.03995	0	0.287941	0.271881	0.360644	0.092188	0.095779	0.059185	0.156234	0.297781	0.047832	0.099414	0.077611	0.130398	0.335821	0.286137	0.381668	0.039476	0.320113	0.071029	0.213458	0.236339
AC104820.2	0.104684	0.865028	0	0.056933	0.484007	0.475648	0.131701	0.061057	0.06132	0	0	0	0.054731	0.061082	0	0.133409	0.209252	0	0	0.611089	0.191406	0.048244	0	0.687986	0.225944	0.579826	0.060807	0.153984	0.159119	0.749736	0	0.179777	1.265381	0.299537	0.077819	0.182257	0.102073	0.193212	0.25598	0.43918	0.185407	0	0.1668	0.133672	0.061667
AC104984.4	0	0	0	0	0.104622	0	0	0	0	0	0	0.052372	0	0	0	0	0.060309	0	0	0	0	0.055999	0	0	0	0	0	0.04438	0	0	0	0	0	0	0.067285	0	0	0	0.055332	0	0	0	0.048074	0	0
AC105053.3	0	0	0.037623	0.034006	0.072276	0	0.019667	0.07294	0.018313	0	0	0.01809	0.016346	0.018243	0	0	0	0.226058	0	0.060835	0	0.019343	0.097773	0	0.022493	0.049477	0.145282	0.030659	0.063362	0.022391	0.183055	0.026846	0	0	0.046482	0.018144	0.015242	0.153877	0.019112	0.043721	0	0.099782	0.099631	0	0.184172
AC105393.1	0	0	0	0	0.056313	0	0	0	0	0.061045	0	0	0	0	0	0	0	0	0	0	0	0	0	0	0	0	0	0	0	0	0	0	0	0	0	0	0	0	0	0	0	0	0	0	0
AC105393.2	0	0	0.151823	0	0	0	0	0	0	0	0	0	0	0	0	0	0	0	0	0	0	0	0	0	0	0	0	0	0	0	0	0	0	0	0	0	0	0	0	0	0	0	0	0	0.07432
AC105398.3	0	0	0	0	0	0	0	0	0	0	0	0	0	0	0	0	0	0	0	0	0	0	0	0	0	0	0	0	0	0	0.086569	0	0	0	0	0	0	0	0	0	0	0	0	0	0
AC105402.4	0	0.075098	0	0.037108	0	0.088577	0.012982	0.070509	0	0	0	0	0	0.035269	0	0	0	0	0	0	0	0	0.012908	0	0	0	0.011988	0	0.010456	0.04329	0	0	0.043408	0.048809	0	0	0	0.050322	0.050465	0.057192	0	0	0	0	0.012157
AC105461.1	0	0	0	0	0	0	0	0	0	0	0	0	0	0	0	0	0	0	0	0	0	0	0	0	0	0	0	0	0	0	0	0	0	0	0	0	0	0	0	0	0	0	0	0	0
AC105760.2	0.479867	0.314701	0.467467	0.497096	0.515046	0.252148	0.474342	0.479797	0.58894	0.572642	0.581247	0.766852	0.633183	0.466663	0.383942	0.436814	0.974423	0.729733	0.332362	0.696594	0.557074	0.607907	0.428765	0.273046	0.443878	0.470103	0.358372	0.436957	0.393639	0.36004	0.713558	0.392421	0.334361	0.359611	0.441651	0.702844	0.679563	0.520156	0.782263	0.718991	0.445182	0.911613	0.376232	0.525211	0.821113
AC105760.3	0	0	0	0.01304	0	0	0.015083	0.02797	0	0.030044	0	0	0	0	0.014921	0	0.031952	0.014447	0.017437	0	0	0.014834	0	0.014325	0	0	0	0	0	0	0	0.020588	0.015254	0	0	0.013915	0.01169	0	0.014658	0	0.014155	0	0	0	0
AC106053.1	0	0	0	0	0.084011	0	0	0	0	0	0	0	0	0	0	0	0	0	0.105715	0	0	0	0	0	0	0	0	0	0	0	0	0	0	0.103983	0	0	0.070869	0	0	0.10164	0	0.077322	0	0	0
AC106706.1	0	0	0	0	0	0	0	0	0	0	0	0	0	0	0	0	0	0	0	0	0	0	0	0	0	0	0	0	0	0	0	0	0	0	0	0	0	0	0	0	0	0	0	0	0
AC106782.20	0.286063	0.350192	0.17212	0.103717	0.165326	0.309468	0.359888	0.055615	0.111709	0.179219	0.059158	0.22069	0.299118	0.055638	0.415373	0.060759	0.31767	0	0	0.247389	0	0.176982	0.298199	0.341819	0.068602	0.301799	0.498484	0.187013	0.193249	0.47804	0.434235	0.081877	0.303316	0.13642	0.21265	0.221351	0.511365	0.117328	0.582913	0.533383	0.619234	0.101442	0.303867	0.243517	0.168513
AC106786.1	0.100176	0.310065	0.040639	0.257131	0.078071	0.263048	0.382381	0.078788	0.058678	0	0.083808	0.078161	0.070625	0.118231	0	0.559493	0.133493	0.28488	0.2456	0	0.041165	0.18593	0.126735	0.121061	0.826086	0.267218	0.196163	0.147352	0.102664	1.112582	0.527285	0.347977	0.063731	0.43484	0.652717	0.078395	0.065858	0.06163	0.04129	0.28336	0.039875	0.071855	0.10762	0.215614	0.079575
AC106801.1	0	0.053241	0.052336	0.015768	0	0.01882	0	0.016911	0.033967	0	0.017988	0	0.015159	0	0	0.03695	0	0.01747	0.021086	0.037611	0.035342	0.053814	0	0.017323	0.041719	0.091767	0.016841	0.014216	0.01469	0.08306	0.094311	0.074688	0.036891	0.062221	0	0	0.028271	0.071351	0	0.040546	0	0.015422	0	0.037023	0.034159
AC106869.2	0.095354	0	0	0	0.055109	0	0	0	0	0	0	0	0	0	0	0	0	0	0	0	0	0	0	0	0.068602	0	0	0	0.048312	0	0	0	0	0.06821	0	0	0	0	0	0	0.056294	0.050721	0	0	0
AC106870.1	0	0	0	0	0	0	0	0	0	0	0	0	0	0	0	0	0	0	0	0	0	0	0	0	0	0	0	0	0	0	0	0	0	0	0	0	0	0	0	0	0	0	0	0	0
AC106870.2	0	0	0	0	0	0	0	0	0	0	0	0	0	0	0	0	0	0	0	0	0	0	0	0	0	0	0	0	0	0	0	0	0	0	0	0	0	0	0	0	0	0	0	0	0
AC106873.4	0	0	0.070123	0	0	0	0	0	0	0	0.072305	0	0	0	0.072525	0	0	0	0	0	0	0	0	0	0.083847	0	0	0	0	0	0	0	0	0	0	0	0	0	0	0	0	0	0	0	0.068653
AC106874.1	0	0	0	0	0	0	0	0	0	0	0	0	0	0	0	0	0	0	0	0	0	0	0	0	0	0	0	0	0	0	0	0	0	0	0	0	0	0	0	0	0	0	0	0	0
AC106875.1	0	0.046378	0	0	0	0	0	0.029462	0	0	0	0	0	0	0	0	0	0.030436	0.036736	0	0	0	0	0	0	0	0	0	0	0	0.032862	0	0	0	0	0	0.049253	0	0.03088	0	0.059643	0.026869	0	0	0.059513
AC106876.2	0.200351	0	0.100113	0.108961	0.23158	0	0.156996	0.058427	0.76282	1.066922	0.745793	0.347772	0.157121	0.116903	0.124678	0.191495	0.73421	0.181079	0	0.10792	0.183162	0.123953	0.062655	0.418952	0.144142	0.951176	0	0.294704	0.152265	0.178747	0.19551	0.5161	0.254922	0.859907	0.968075	0	0.121678	0.06163	0.152573	0.910572	0.295701	0.213142	0.425641	0.703532	0
AC106900.6	0	0	0	0	0	0	0	0	0	0	0	0	0	0	0	0	0	0	0	0	0	0	0	0	0	0	0	0	0.059437	0.084016	0	0	0	0	0	0	0	0	0	0	0.069256	0	0	0	0
AC107057.1	0	0	0	0	0	0	0	0	0	0	0	0	0	0	0	0	0	0	0	0	0	0	0	0	0	0	0	0	0	0	0	0	0	0	0	0	0	0	0	0	0	0	0	0.107064	0
AC107072.2	0	0	0	0	0	0	0	0	0	0	0	0	0	0	0	0	0	0	0	0	0	0	0	0	0	0	0	0	0	0	0	0	0	0	0	0	0	0	0	0	0	0	0	0	0
AC107079.1	0	0	0.048111	0.043487	0	0.051902	0	0	0.093675	0.050096	0	0.046266	0.041805	0.046656	0	0	0	0	0.116302	0.051863	0	0	0	0	0.115055	0	0	0	0.081026	0	0	0	0	0	0	0	0.038983	0.098387	0	0	0	0	0.042469	0.102102	0
AC107081.5	8.937859	9.3697	8.38775	8.452068	8.05665	9.568121	5.999853	8.052897	9.415916	6.18461	7.490013	4.939925	5.091351	8.01733	7.637411	6.332692	5.244168	6.149026	7.712693	4.672318	4.959522	4.415495	6.716621	6.615177	13.004576	7.705472	7.554948	6.737029	6.725104	8.359742	4.946753	6.300026	4.031233	9.160909	11.751163	3.832173	4.097296	7.222237	4.974527	6.995668	8.978115	4.293008	5.24303	6.685866	7.190366
AC107218.3	0	0	0.118551	0.107155	0	0	0	0.172376	0	0	0	0	0.12655	0	0	0	0.13128	0.059359	0	0	0.060042	0	0.123234	0	0	0	0.171669	0.118682	0.061319	0	0.078735	0.084591	0.125348	0	0	0	0.048029	0.060609	0	0	0.07145	0.104805	0.052323	0	0.058033
AC107399.2	0	0	0	0	0	0	0	0	0	0	0	0	0	0	0	0	0	0	0	0	0	0	0	0	0	0	0	0	0	0	0	0	0	0	0	0	0	0	0	0	0	0	0	0	0
AC108004.2	0	0	0.027162	0.049101	0	0	0.028396	0	0	0	0	0.052239	0	0	0	0.057529	0	0	0	0	0	0	0	0.026971	0	0	0	0	0	0	0.029368	0.038762	0.028719	0	0	0	0.022008	0.027773	0	0	0	0	0	0.057643	0
AC108004.3	2.205928	0.126583	2.820465	1.199692	1.832646	0.447453	0.607079	3.055681	1.211377	2.591281	3.250351	1.675222	1.225383	2.332938	3.431871	2.020564	1.377934	0.498435	1.303452	3.219243	0.924305	0.852979	2.759418	3.294853	1.091094	1.745456	2.082154	1.622389	3.003703	2.073561	1.973243	1.657373	0.789404	0.887611	2.664701	2.720392	1.075448	1.017848	1.432793	0.674806	3.499946	2.346762	1.17161	1.672454	1.299459
AC108025.2	0	0	0	0.027498	0	0	0	0	0	0	0.062737	0.029255	0	0	0	0	0	0	0	0	0	0	0	0	0	0	0	0.049582	0.051235	0	0	0	0	0	0	0	0	0	0	0	0	0	0	0	0
AC108051.1	0	0	0	0	0	0	0	0	0	0	0	0	0	0	0	0	0	0	0	0	0	0	0	0	0	0	0	0	0	0	0	0	0	0	0	0	0	0	0	0	0	0	0	0	0
AC108051.2	0	0	0	0	0	0	0	0	0	0	0	0	0	0	0	0	0	0	0	0	0	0	0	0	0	0	0	0	0	0	0	0	0	0	0	0	0	0	0	0	0	0	0	0	0
AC108051.3	0	0	0	0	0	0.145282	0	0	0	0	0.069431	0	0	0.130599	0	0	0	0	0	0	0	0	0	0	0.322057	0	0	0	0	0.08015	0	0	0	0	0	0	0	0	0	0	0	0	0	0	0
AC108056.1	0	0	0	0	0	0	0	0	0	0	0	0	0	0	0	0	0	0	0	0	0	0	0	0	0	0	0	0	0	0	0	0	0	0	0	0	0	0	0	0	0	0	0	0	0
AC108066.1	0	0	0	0	0	0	0.056459	0	0	0	0	0	0	0	0	0	0	0	0	0	0	0	0	0	0	0	0	0	0	0	0	0	0	0	0	0	0	0	0	0	0	0	0	0	0
AC108142.1	1.20716	0	0.015118	0.216877	0.032924	0	1.62292	0.427966	0.097053	0.015742	0.176218	0.032962	0.013136	0	0	0.226235	0	0.513432	0.568053	0	0.317372	0.358436	0.120787	0.183841	0	0	0	0.034817	0	0.16952	0.600545	0	0.126828	0.169318	0.809387	0.741771	0.01225	0	0	1.588821	1.187778	0.060606	0	0.423138	0
AC108448.3	0	0	0	0	0	0	0	0	0	0	0	0	0	0	0	0	0	0	0	0	0	0	0	0	0	0	0	0	0	0	0	0	0	0	0	0	0	0	0	0	0	0	0	0	0
AC108462.1	0	0	0	0	0	0	0	0	0	0	0	0	0	0	0	0	0	0	0	0	0	0	0	0	0.135832	0	0	0	0	0	0	0	0	0	0	0	0	0	0	0	0.037154	0	0	0	0
AC108463.1	0.259678	0.357629	0.468735	0.353065	0.675348	0.252832	0.571715	1.363112	0.836595	0.325378	0.886082	0.225377	0.610942	0.3788	0.161598	0.248199	0.605578	1.017034	0	0.336857	0.55393	0.481974	0.406043	0.077573	0.747298	0.205472	0.377089	0.318309	0.328922	0.092989	0	0.557438	0.247806	0.278635	0	0.376753	0.633	0.718917	0.714351	0	0.383263	0.690643	0.06896	0.082896	0.305941
AC108488.4	2.821918	3.154134	3.838755	2.059648	1.524301	5.256131	3.998806	3.148635	1.34686	1.228702	4.153719	4.226025	3.04072	3.669808	1.603377	1.551324	1.982646	2.03743	3.934565	0.965004	1.978423	5.062661	1.861125	1.212139	2.118488	5.921941	2.066725	1.326353	1.554082	2.470148	2.903736	1.916291	1.548869	1.404253	7.188966	3.571488	3.7916	4.410246	1.901725	5.154213	0.483734	1.438912	0.933882	2.158867	1.394331
AC108676.1	1.837778	0.463187	0.607088	0.725108	0.905924	1.005766	1.280699	0.273224	1.720273	0.112879	0.871892	1.105046	0.056519	0.567702	0.213033	1.113623	0.084034	0.434249	0.969627	0.338899	0.41728	3.355261	0.349342	0.161469	0.50554	0.456206	0.502345	0.936421	0.35602	0.283885	0.187542	0.448654	0.790911	1.288847	1.004518	0.439161	1.256108	0.598573	0.517671	0.037794	7.392635	0.230013	0.306221	0.276079	0.796022
AC108868.5	0	0	0.058098	0	0	0.062676	0.121478	0	0	0	0	0	0	0	0	0	0	0	0	0.062629	0	0.059739	0	0	0.208407	0.076403	0	0	0	0.069154	0.062817	0	0.12286	0	0	0	0	0	0	0	0.057005	0	0	0	0
AC108868.6	0	0.096114	0	0.056933	0	0	0.592653	0.122114	0	0	0	0	0	0	0	0	0	0	0	0	0	0	0	0	0	0.082832	0	0	0.05304	0	0	0	0.133198	0	0.233457	0.121505	0	0	0	0.073197	0	0	0	0.200508	0
AC109309.4	0	0	0	0	0	0	0	0	0	0	0	0	0	0	0	0	0	0	0	0	0	0	0	0	0	0	0	0	0	0	0	0	0	0	0	0	0	0	0	0	0	0	0	0	0
AC109589.1	0	0	0	0	0	0	0	0	0	0	0	0	0	0	0	0	0	0	0	0	0	0	0	0	0	0	0	0	0	0	0	0	0	0	0	0	0	0	0	0	0	0	0	0	0
AC109642.1	1.141635	0.299478	0.370712	0.236525	0.094256	0.352869	0.182382	0.24309	2.621806	0.272471	0.04497	0.283095	0.435809	3.806476	0.067661	2.45946	0.325999	0.207456	0.09225	0.141042	0.342373	6.648265	0.124674	1.699773	3.976351	9.635487	0.168413	0.293206	0.146901	0.090847	0.730912	0.124479	0.161399	4.835086	1.980194	0.210328	1.033643	0.200673	0.409875	0.139376	1.733099	0.250615	0.461976	1.666014	0.20282
AC109826.1	0.580928	2.374249	0.915255	0.496365	0.559565	1.476877	1.435288	0.561898	8.790616	0.305956	0.885629	0.352057	0.503681	0.325445	0.25243	1.841615	0.743257	0.612557	0.49558	0.690786	0.297638	1.631251	0.285423	1.484401	0.837824	2.10679	0.224957	0.925716	0.343389	1.282829	0.593758	0.609536	0.836463	1.342026	0.647764	0.131824	0.613638	0.935841	0.887821	0.850885	1.287184	0.51245	0.438943	0.23984	0.388298
AC110769.3	0	0.120526	0	0.071393	0	0.085208	0.041288	0.038282	0.038447	0.082243	0	0	0	0	0	0	0.087466	0	0.047734	0	0	0	0.041053	0	0.047222	0	0.038125	0	0	0	0	0	0	0.046952	0.097584	0	0	0	0.040124	0.045894	0	0	0	0.041906	0
AC110781.3	0.01803	0	0	0.058832	0.006899	0.070217	0.022528	0.021031	0.006993	0.014958	0.022371	0.010432	0.006241	0.013931	0.01122	0	0.012013	0.014386	0.017364	0.023388	0	0.011155	0.022553	0.021544	0.017177	0.037784	0.020803	0	0.01827	0.0171	0.023299	0	0.030379	0.012897	0.026805	0.010463	0.00879	0	0.014596	0.008347	0.010644	0.0508	0.009576	0.007622	0
AC112518.3	0	0	0	0	0	0	0	0	0	0	0	0	0	0	0	0	0	0	0	0	0	0	0	0	0	0	0	0	0	0	0	0	0	0	0	0	0	0	0	0	0	0	0	0	0
AC112715.2	0.152839	0	0	0.166243	0	0	0	0	0.089527	0	0	0	0	0.178361	0	0	0	0.092092	0.111151	0	0	0	0	0	0.10996	0	0	0	0	0	0	0	0	0	0	0	0	0	0	0	0	0	0	0.097581	0
AC112721.1	0	0	0	0	0.052578	0.295258	0	0	0.266448	0	0	0	0	0	0	0	0	0	0	0.059007	0.055447	0	0	0	0.065452	0	0.052844	0	0	0	0	0	0	0	0	0	0	0	0	0	0	0	0	0	0.107183
AC112721.2	0	0	0	0	0.114292	0.192545	0	0.057671	0.347515	0	0	0	0	0	0	0	0	0	0.071909	0	0.060264	0.061175	0	0	0.071138	0	0	0	0	0	0	0	0	0	0	0	0.096413	0	0	0.069138	0	0	0	0	0
AC113167.1	0	0	0	0	0	0	0	0	0	0	0	0	0	0	0	0	0	0	0	0	0	0	0	0	0	0	0.053206	0	0	0	0	0	0	0	0	0	0	0	0	0	0	0	0	0	0
AC113167.2	0	0	0	0	0	0	0	0	0	0	0	0	0	0	0	0	0	0	0	0	0	0	0	0	0	0	0	0	0	0	0	0	0	0	0	0	0	0	0	0	0	0	0	0	0
AC113188.2	2.384412	0.761463	0.873277	0.225523	0.059915	0.067291	1.369458	1.148841	0.910881	0	1.093396	0.29992	0.271003	0.483924	0	0.462407	0.828897	0.062465	0.075393	0.067241	0.568653	0.769665	0.583569	0.371629	2.83423	5.906137	0.180652	0.609968	0.997985	1.113707	0.876765	3.738726	0.593583	5.042791	2.080755	0.541473	0.353793	0.956698	0.506998	0.507412	3.121369	0.496299	1.376529	2.647541	1.160321
AC113189.5	7.0117	3.61667	4.503264	11.268533	2.959553	1.431848	6.987604	2.481305	1.753613	3.010822	16.031806	3.829079	1.935899	2.252492	4.216299	3.765026	2.67713	3.940012	6.416992	3.168144	2.064681	10.187004	2.759418	1.647426	3.627534	2.618185	5.07954	1.970044	2.514728	2.821171	4.920295	2.097085	4.510881	1.859756	6.734959	1.691672	2.381349	3.489765	3.130473	5.673875	1.953458	3.059171	2.259534	2.615568	2.598918
AC113331.9	0	0	0	0	0	0	0	0	0	0	0	0	0	0	0	0	0	0	0	0	0	0	0	0	0	0	0	0	0	0	0	0	0	0	0	0	0	0	0	0	0	0	0	0	0
AC113607.2	0	0	0	0	0	0	0	0	0	0	0	0	0	0	0	0	0	0	0	0	0	0	0	0	0	0	0	0	0	0	0	0	0	0	0	0	0	0	0	0	0	0	0	0	0
AC113607.3	0	0	0	0	0	0	0	0	0	0	0	0	0	0	0	0	0	0	0	0	0	0	0	0	0.065341	0	0	0	0	0	0	0	0	0	0	0	0	0	0	0	0	0	0	0	0
AC113608.1	0	0	0	0	0	0	0	0	0	0	0	0	0	0	0	0	0	0	0	0	0	0	0	0	0	0	0	0	0	0	0	0	0	0	0	0	0	0	0	0	0	0	0	0.07013	0
AC113610.1	0	0	0	0	0	0	0	0	0	0	0	0	0	0	0	0	0	0	0	0	0	0	0	0	0	0	0	0	0	0	0	0	0	0	0	0	0	0	0	0.066318	0	0	0	0	0
AC113617.1	0	0	0	0	0	0	0.335935	0	0	0	0	0	0	0	0	0	0	0	0	0	0	0	0	0	0	0	0	0	0.063622	0	0	0	0	0	0	0	0	0	0	0	0	0	0	0	0
AC113618.1	0	0	0	0	0	0	0	0	0	0	0	0	0	0	0	0	0	0	0	0	0	0	0	0	0	0	0	0	0	0	0	0	0	0	0	0	0	0	0	0	0	0	0	0	0
AC114271.2	4.583006	8.415616	3.787318	3.38189	3.110278	5.850829	4.198715	3.970722	3.441983	4.038824	3.504008	2.739772	3.151694	4.316351	3.917067	3.089918	3.915234	3.357277	5.836144	4.921372	3.65086	2.788358	2.961617	6.214774	5.417847	7.388095	4.771833	3.496528	4.191214	8.975216	2.573258	3.461706	5.613541	4.176191	4.339858	3.586724	2.558824	4.176687	4.522163	5.504817	9.666251	3.388643	3.050227	3.484533	3.259849
AC114273.3	0	0	0	0	0	0	0	0	0	0	0	0	0	0	0	0	0	0	0	0	0	0	0	0	0	0	0	0	0	0	0	0	0	0	0	0	0	0	0	0	0	0	0	0	0
AC114730.2	0	0.172029	0	0.254751	0.108287	0.121619	0	0.109282	0.164629	0	0.232489	0.162618	0.44082	0.054664	0.0583	0.059695	0.124843	0.056449	0	0.729169	0.285488	0.231843	0.527358	0.223888	0.067401	0.074128	0.217668	0.091869	0.142399	0.335477	0.121894	0	0.476807	0.067016	0.139284	0.108737	0.182694	0.115273	0	0	0.055308	0.249164	0.39806	0.119626	0.662246
AC114730.3	0.174247	0.559936	0.078631	0.047382	0.176231	0.169653	0	0.101629	0.127583	0.218332	0.081078	0.025944	0.068325	0.026164	0.100571	0.166544	0.087075	0.027018	0.06336	0.39556	0	0.080852	0.101081	0.130131	0.188042	0.103405	0.025303	0.158481	0.132426	0.467974	0.028339	0.448856	0.166281	0.311611	0.194294	0.025281	0.106187	0.055173	0.05326	0.152294	0	0.046343	0.092546	0.278121	0.051322
AC114730.5	0	0.066461	0	0.039367	0	0.046986	0	0	0.084802	0	0	0	0	0	0.090092	0	0.096462	0	0	0	0	0	0	0.043248	0	0.057276	0.042046	0.035492	0	0.051842	0	0.248622	0.046052	0.051781	0.05381	0.042009	0	0.089067	0	0	0.042735	0.038504	0	0.046216	0
AC114730.7	2.722736	4.043848	4.336502	3.571238	1.434722	3.846485	2.468304	7.146134	7.50522	10.084272	3.129986	2.82643	3.30754	2.990477	1.993362	6.684537	8.163642	5.741955	6.87209	7.791082	4.246168	2.724935	4.207287	5.023664	1.325112	9.69473	6.605156	6.478628	6.410634	13.420497	8.70021	12.789705	6.826797	4.468172	4.643281	8.179383	2.9281	6.552524	9.105479	4.535455	10.968221	4.515233	8.634049	8.384937	5.613643
AC114730.8	3.173358	1.352726	3.61416	2.342195	1.768497	1.691978	2.566489	5.089849	5.178125	8.662491	4.710979	4.787025	5.510556	2.711307	3.385337	3.899674	4.379807	3.141269	3.296866	4.77809	2.970167	1.893179	3.118961	4.942977	1.712295	5.739297	3.686525	5.279067	3.962118	6.493475	4.202644	6.130877	4.542419	2.918584	2.948716	5.261776	3.038938	3.555999	4.087675	3.566012	9.634854	5.365358	6.199978	9.551341	2.870785
AC114730.11	0.915989	1.009199	0.385797	0.697424	0.264691	0.416192	0.63381	0.694523	0.429237	1.147736	0.966083	0.794993	0.718345	0.641365	0.513018	0.058366	0.366191	0.331152	0.932607	0.41588	0.16748	0.396694	0.286455	0.437809	0.395403	0.43487	0.478852	0.404208	0.324867	0.852825	0.595905	0.943827	0.524467	0.52419	0.544733	0.6379	0.535882	0.507181	0.167987	1.024754	0.270385	0.633405	0.1946	1.05267	0.593546
AC114752.1	0	0	0	0	0	0	0	0	0	0	0	0	0	0	0	0	0	0	0	0	0	0	0	0	0	0	0	0	0	0	0	0	0	0	0	0	0	0	0	0	0	0	0	0	0
AC114752.3	0	0	0	0	0	0	0	0	0	0	0	0	0	0	0	0	0	0	0	0	0	0	0	0	0	0	0	0	0	0	0	0	0	0	0	0	0	0	0	0	0	0	0	0	0
AC114763.1	0.064762	0.059461	0.038967	0.035221	0.037429	0	0	0.075545	0	0	0	0	0.033859	0.037788	0	0	0	0.039022	0	0	0	0.080135	0	0	0.093186	0.051244	0	0	0.032813	0	0	0.055609	0	0.046327	0.048142	0	0	0	0	0.045283	0	0	0.034397	0	0.03815
AC114765.1	0	0	0	0	0	0	0	0	0	0	0	0	0	0	0	0	0	0	0	0	0	0	0	0	0	0	0	0	0	0	0	0	0	0	0	0	0	0	0	0	0	0	0	0	0
AC114765.2	0	0	0	0	0	0	0	0	0	0	0	0	0	0	0	0	0	0	0	0	0	0	0	0	0	0	0	0	0	0	0	0	0	0	0	0	0	0	0	0	0	0	0	0	0
AC114776.3	0	0	0	0	0	0	0	0	0	0	0	0	0	0	0	0	0	0	0	0	0	0	0	0	0	0	0	0	0	0	0	0	0	0	0	0	0	0	0	0	0	0	0	0	0
AC114803.3	5.160169	0.947544	0.517468	1.870902	1.292306	3.126125	0	0.802575	1.410547	0.64657	1.067132	0.199046	1.528773	2.007273	18.945916	0	0.687638	0.414561	2.001441	1.2272	0.209664	1.489833	1.613727	0	0.494995	1.633208	0.899194	0.421682	0.697188	0.123188	0	0.295389	1.094279	1.230414	0.38359	0.898393	0.083857	1.904783	0.420597	0.120269	3.452576	0.548961	0.822199	0	1.519865
AC114808.2	0	0	0	0	0	0	0	0	0	0	0	0	0	0	0	0	0	0	0	0	0	0	0	0	0	0	0	0	0	0	0	0	0	0	0	0	0	0	0	0	0	0	0	0	0
AC114808.3	0	0	0	0	0	0	0	0	0	0	0	0	0	0	0	0	0	0	0	0	0	0	0	0	0	0	0	0	0	0	0	0	0	0	0	0	0	0	0	0	0	0	0	0	0
AC114812.8	3.792167	0.444474	17.23409	13.4712	3.217497	9.793476	2.689932	4.329427	9.92489	1.516466	16.318583	4.388328	93.140818	11.487174	90.679047	0.257059	9.999272	3.451708	0.352063	14.705364	8.605555	5.441053	66.310323	13.545671	30.765474	0.191526	22.308205	31.292372	48.769381	8.436621	2.572008	7.274444	2.155879	8.02256	14.934568	37.178452	3.34354	4.864587	17.164534	2.990024	16.576406	5.278886	10.156166	10.045082	66.018094
AC114813.1	0	0	0	0	0	0	0	0	0	0	0	0	0	0	0	0	0	0	0	0	0	0	0	0	0	0	0	0	0	0	0	0	0	0	0	0	0	0	0	0	0	0	0	0	0
AC114814.3	0	0	0.048547	0	0	0	0	0	0.047261	0	0	0	0	0	0	0	0	0	0	0	0	0	0	0	0	0	0	0	0	0	0	0	0	0	0	0	0	0.049639	0	0	0.047633	0	0	0	0
AC114814.4	0	0	0	0	0	0	0	0	0	0	0	0	0	0	0	0	0	0	0	0	0	0	0	0	0	0	0	0	0	0	0	0	0	0	0	0	0	0	0	0	0	0	0	0	0
AC114877.3	0	0	0	0	0	0	0	0	0	0	0	0	0.048054	0	0	0	0.061242	0	0	0	0	0	0	0	0	0	0.053389	0	0	0	0.119591	0	0	0	0	0	0.089621	0	0.056188	0	0	0	0	0	0.054144
AC115522.3	0	0	0	0	0	0.06245	0.060521	0.056115	0.056357	0	0	0	0.301808	0	0.059873	0	0.064105	0	0	0.124807	0.117276	0.119049	0.120352	0	0.069219	0.076128	0.11177	0	0.194987	0.137811	0.062591	0	0	0	0	0.111671	0.187623	0	0	0.201817	0.170401	0	0	0	0.056676
AC116035.1	0.122692	0	0.073822	0.200178	0	0	0	0.21468	0	0	0	0.07099	0.192437	0.07159	0	0	0.081749	0.073927	0	0	0.149554	0.075907	0.153477	0	0	0	0	0.060157	0.124327	0	0.159637	0	0	0	0	0	0	0	0	0	0	0.065263	0	0	0.072275
AC116035.2	0	0	0	0	0	0	0	0	0	0	0	0	0	0	0	0	0	0	0	0	0	0	0	0	0	0	0	0	0.052424	0	0	0	0	0	0	0	0	0	0	0	0	0	0	0	0
AC116366.5	0.132083	0.12127	0.041964	0.075861	0.120923	0.452703	0.043872	0.081356	0.040853	0.043695	0	0	0.069056	0.040695	0	0.044441	0.13941	0.084047	0.152163	0.226182	0.161001	0	0	0	0.190054	0.110371	0.040511	0	0.070673	0.0999	0.045373	0.179659	0.088741	0.099781	0	0.040475	0	0.085816	0.042635	0	0.741143	0	0.074085	0.084329	0.077807
AC116366.6	1.563222	4.358407	2.951147	2.480274	1.23498	3.853899	2.237288	1.572553	2.478181	2.731428	1.423605	1.078746	1.409625	1.866091	0.678278	1.708871	3.784037	2.808431	1.105555	4.167275	2.508577	2.14722	1.291674	3.60729	1.588961	4.459688	2.599064	3.234629	2.470532	7.487691	3.041575	2.512149	4.078377	3.867624	1.695099	2.538489	1.768939	2.664597	3.673428	3.449546	2.523086	2.082594	2.864006	1.922839	1.6643
AC116609.1	0	0	0	0	0	0	0	0	0	0	0	0	0	0	0	0	0	0	0	0	0	0	0	0	0	0	0	0	0	0	0	0	0	0	0.08066	0	0	0	0	0	0	0	0	0	0
AC116609.2	0	0	0	0	0	0	0	0	0	0	0	0	0	0	0	0	0	0	0	0	0	0	0	0	0	0	0	0	0	0	0	0	0	0	0	0	0	0	0	0	0	0	0	0	0
AC116609.3	0	0	0	0	0	0	0	0	0	0	0	0	0	0	0	0	0	0	0	0	0	0	0	0	0	0	0	0	0	0	0	0	0	0	0	0	0	0	0	0	0	0	0	0	0
AC116614.1	0.297739	29.978904	0	0.053975	0	1.288398	0.499436	0	0.058134	0	0	0	0	0.057909	0	0	0	0.1794	0.433058	0	0	0	0	0.711541	4.85536	0	0	0	0	1.705893	0.129131	0	0	7.880358	3.098613	0	0	0	0	0	0.644508	0.052791	0	0.253457	0
AC118345.1	0	0	0	0	0	0	0	0	0	0	0	0	0	0	0	0	0	0	0	0	0	0	0	0	0	0	0	0	0	0	0	0	0	0	0	0	0	0	0	0	0	0	0	0	0
AC118653.2	0	0	0	0	0	0	0	0	0	0	0	0	0	0	0	0	0	0	0	0	0	0	0	0	0	0	0	0	0	0	0	0	0	0	0	0	0	0	0	0	0	0	0	0	0
AC118754.4	0.433733	0.265483	0.173981	0.157257	0	0.093844	0.090945	0	0	0	0.26909	0.083653	0.302352	0	0.539824	0.092124	0	0.174228	0.63086	0.093774	0.088116	0.178895	0.180854	0.172757	0.208032	0	0.167958	0.354441	0	0.103545	0	0	0	0.103421	0.322423	0	0.140971	0.088947	0	0.101091	0.085354	0.076904	0.307152	0.738449	0.255502
AC122136.2	0	0	0	0	0	0	0	0	0	0	0	0	0	0	0	0	0	0	0	0	0	0	0	0	0	0	0	0	0	0	0	0	0	0	0	0	0	0	0	0	0	0	0	0	0
AC123023.1	0	0	0	0	0	0	0	0	0	0	0	0	0	0	0	0	0	0	0	0	0	0	0	0	0	0	0	0	0	0	0	0	0	0	0	0	0	0	0.058921	0	0	0	0	0	0
AC123886.2	0	0.328744	0.086175	0.077892	0.041387	1.115577	0.045046	0.375905	1.845661	0.044865	0	0	0	0	0	0.365045	0.047714	0.043149	1.926923	0.232238	0.043645	0.044305	0.04479	0.085569	2.009302	0.566631	0	0	0.326544	1.384753	0.18635	0.12298	0.27335	0.665939	0.372636	0.083118	0.174562	0	0.087554	0.050072	2.409788	0	0	0.137162	0
AC124057.5	0	0	0	0.072011	0	0	0	0	0	0	0.164296	0	0	0	0	0	0	0	0.096295	0	0	0	0	0	0	0	0	0	0	0	0.086141	0	0	0	0	0	0	0	0	0	0	0	0	0	0
AC124789.1	0.25534	0.839562	0.733595	0.53875	0.44271	0.248609	0.287603	0.444446	0.401722	0.381925	0.472761	0.396817	0.677277	0.223483	0.094841	0.534112	0.609275	0.596892	11.028063	0.21584	0.325099	1.037183	0.52427	0.152554	0.459259	0.180886	1.260684	0.41099	0.463302	0.091436	1.784658	0.327158	0.487333	0.327059	0.424845	1.282464	0.557257	0.703214	0.419249	0.79922	0.075372	0.679105	0.728501	1.459542	0.763108
AC124861.1	0	0	0	0	0	0	0	0	0	0.078121	0	0	0	0	0	0	0	0	0	0	0	0	0	0.148998	0	0	0	0	0	0	0	0	0	0	0	0	0	0	0	0	0	0	0	0	0
AC124944.3	0.25677	1.021579	0.360489	0.512028	0.197862	0.111111	0.215357	0.04992	0.050135	0.536222	0.106201	0.495228	0.492229	0.449469	0.532626	0.109075	0.171084	0.361	0.062245	0.222056	0.365151	0.105906	0.267664	1.329539	0.123155	2.979843	0.596585	0.377692	0.910667	0	0.389769	0.955405	0.108903	3.673525	2.09962	0.347698	0.125182	0	0.261611	0.179537	0.202118	0.364217	0.090917	0	1.00838
AC124944.5	0	0	0	0	0	0	0	0	0	0	0	0	0.068548	0	0	0	0	0	0	0	0	0	0	0	0	0	0	0	0	0	0	0	0	0	0	0	0	0	0	0	0.077404	0	0	0.526447	0
AC124997.1	0	0.019717	0	0.011679	0	0.013939	0.013508	0	0	0	0	0	0.022455	0	0	0	0.014309	0.012939	0	0	0	0	0	0	0.01545	0.016992	0	0	0.01088	0	0.013971	0.01844	0.013662	0.015362	0	0.012463	0.01047	0	0	0	0.012678	0	0	0.027421	0
AC125421.1	0	0	0	0	0	0.047959	0	0	0	0	0	0	0	0	0	0	0	0	0	0	0	0	0	0	0	0	0	0	0	0	0	0	0	0	0	0	0	0	0	0	0	0	0	0	0
AC127904.2	0.567874	1.042768	0.77448	0.555908	0.918945	1.76929	0.976384	0.441615	0.731799	0.901294	0.610674	0.30667	0.752135	0.265079	0.494743	0.482463	0.580169	0.319356	0.798434	0.859427	0.784497	0.936888	0.331501	0.497609	1.579745	1.527738	0.945578	0.612558	0.786434	0.813408	0.837388	1.397817	0.650295	1.218659	1.181991	0.966707	0.553707	0.582279	0.8563	0.476478	0.804609	0.845781	0.663539	0.725123	1.226577
AC128709.2	0	0	0	0	0	0	0	0	0	0	0	0	0	0	0	0	0	0	0	0	0	0	0	0.051054	0.061479	0.067616	0	0	0	0	0	0	0	0	0	0	0	0	0	0	0.100897	0	0	0	0
AC128709.3	0	0	0	0	0.055405	0.062226	0	0	0	0	0	0	0	0	0	0	0	0	0	0	0	0	0	0	0.137942	0	0	0	0	0	0	0	0	0.068577	0	0	0	0	0	0	0.056597	0	0	0	0
AC128709.4	0	0	0	0	0.051527	0	0	0	0	0.055857	0.110626	0	0	0.052022	0.166446	0.11362	0	0	0.259353	0	0	0	0	0	0	0.070546	0.051787	0	0.045172	0	0	0	0	0	0	0	0	0	0	0	0.157905	0.047424	0	0.056922	0.157559
AC129492.6	0.385487	2.531949	1.427339	2.499635	1.593782	0.327206	0.186527	1.210647	1.441655	2.65659	2.501962	1.50984	0.60462	1.487986	6.366274	0.075579	2.805568	0.732549	0.301908	2.000229	1.734958	5.393625	2.095758	0.053149	0.93868	1.290467	1.980763	1.977324	2.704309	0.955664	0.675183	3.310022	3.207015	0.296964	0	1.772495	2.313048	2.827669	1.522681	1.596491	0.280097	0.567828	2.882103	0.643687	1.25768
AC130469.1	0.538857	1.574179	0.648446	0.213132	0.283113	0.922113	0.369775	0.085715	0.172166	0.061381	0.273526	0.085032	0.076834	0.057167	0.121938	0.280929	0.391677	0.118066	0.748135	0.635463	0.417984	0.303073	0.275752	0.556082	0.387678	1.51169	0.284543	0.288227	0.198558	2.105028	0.350558	0.378568	0.529804	0.280336	0.801137	0.056858	0.358236	0.361653	0.299463	0.376775	1.590614	0.156343	0.156107	0.125104	0.28857
AC130469.2	0.137871	0	0	0	0.07968	0.089491	0.260177	0	0	0	0	0	0	0	0	0	0.183725	0	0	0.089423	0	0.085298	0	0	0.09919	0.109091	0	0.0676	0	0	0.089693	0	0	0.197247	0	0	0	0.084821	0	0	0.162788	0	0.073226	0	0
AC130689.5	0	0	0	0	0	0	0	0	0	0	0	0	0	0	0	0	0	0	0	0	0	0	0	0	0	0	0	0	0	0	0	0.142207	0	0	0	0	0	0	0	0	0	0	0	0.105738	0
AC131056.3	0.404108	2.021168	0.596046	1.428528	1.966663	2.655815	0.207713	4.30125	0.62136	0.206876	3.619245	1.974287	1.029967	0.449571	0.282911	0.225309	0.953402	0.246047	1.653103	5.068799	1.274593	0.093755	1.789931	2.170128	0.633512	4.196759	0.792208	0.593652	0.413789	3.943299	0.501247	0.567073	3.221144	1.192421	0.572755	0.205204	0.429294	0.870153	2.377722	1.770125	0.924465	1.013646	0.52614	0.562194	0.194518
AC131056.5	0	0	0	0	0	0	0	0	0	0	0	0	0	0	0	0	0	0	0	0	0	0	0	0	0	0	0	0	0	0	0	0	0	0	0	0	0	0	0	0	0	0	0	0	0
AC132217.4	4.445862	163.012321	1.466944	14.897245	3.232499	3.537395	0.180426	6.357128	5.712418	0.269549	4.982618	0.331922	1.949481	0.585769	0.089247	5.848542	0.860008	6.135342	0.417191	0	0.786662	4.791317	1.435194	0	1.44451	0.794346	0.166607	0.140636	0.363313	0.513559	15.207874	9.112697	0.091239	0.102589	0	0.582604	0.139837	2.294024	4.03288	1.403885	0.846673	0.076285	0.152341	6.409462	0.506893
AC132807.1	0	0	0	0	0	0	0	0	0	0	0	0	0	0	0	0	0	0	0	0	0	0	0	0	0	0	0	0	0	0	0	0	0	0	0	0	0	0	0	0	0	0	0	0	0
AC133106.2	0	0	0	0	0	0	0	0	0	0	0	0	0	0	0	0	0	0	0	0	0	0	0	0	0	0	0	0	0	0	0	0	0	0	0.100165	0	0	0	0	0	0	0	0	0	0
AC133633.1	0	0	0	0.052044	0	0	0	0	0	0.239813	0	0	0	0	0.059551	0	0	0	0	0.124137	0	0	0.059853	0	0	0	0	0	0.048485	0	0.062256	0	0	0	0	0.333214	0	0	0	0	0	0	0	0	0
AC133633.2	0.10448	0	0.062864	0	0	0	0	0.121875	0	0.523655	0.06482	0	0	0	0	0	0.069614	0	0	0	0	0.06464	0	0	0	0	0.303439	0	0	0.074827	0	0	0	0	0	0	0	0	0.06387	0	0	0.055575	0	0	0
AC133644.2	3.253645	19.065866	0.978838	0.93679	4.535076	7.888613	1.92627	0.948841	1.681626	1.019206	0.474959	1.107396	1.701068	0.446699	0.287595	1.707351	1.785316	1.441509	1.043909	2.234466	1.224791	3.848323	1.197064	1.543689	2.203126	4.240304	1.111705	1.454539	0.921217	4.866041	1.556388	0.493019	4.870424	1.505992	0.569095	0.7775	1.119697	1.766212	4.562986	5.085271	0.621449	0.61083	0.762385	0.366583	0.394603
AC133680.1	0.091599	0	0	0.049816	0	0	0	0.10685	0	0	0	0	0.04789	0.106894	0	0	0	0	0	0	0.055827	0.170012	0	0	0	0	0	0	0.04641	0	0	0.078652	0	0	0	0.053158	0.044657	0	0.055996	0.192141	0	0	0	0.058482	0
AC133785.1	0	0.017392	0	0	0	0	0	0	0	0	0	0	0	0	0	0	0	0	0	0	0	0	0	0	0	0	0	0	0	0	0	0	0	0.01355	0	0	0	0	0	0	0	0	0	0	0
AC135048.13	18.26418	12.371754	11.966143	11.433936	17.1234	13.488489	12.229229	10.581525	17.402658	19.808292	13.370803	12.798701	8.105923	14.753992	17.957957	8.172373	12.304528	8.730559	13.016866	13.004526	10.216191	11.425257	8.199482	18.065443	11.008476	23.893417	12.919222	12.577004	13.428209	13.690985	10.033626	15.961515	15.466785	16.084445	12.822726	11.306031	10.467462	13.034324	12.132764	14.30301	34.695873	10.967282	14.917143	6.141371	11.787068
AC135050.5	0.106138	0.487246	0	0.115447	0.184023	0.20668	0.066765	0	0.062171	0.398975	0.131698	0	0	0.185792	0.06605	0.135262	0.141439	0.127905	0.617508	0.137684	0.129376	0.196997	0	0.253651	0.229083	0.671862	0	0.208164	0.053776	0.30406	0	0.182273	0.135048	0.151849	0.1578	0	0	0.130597	0.194651	0.074213	0.250642	0.169372	0.225489	0.338822	0.062524
AC135178.7	0	0.182921	0.359626	0.162528	0.115143	0.06466	0.250648	0.581008	0.175052	0.062409	0.123604	0.115276	0.156243	0.523125	0	0.063475	0.19912	0.180068	0.072445	0	0	0.308153	0.186916	0	0.071668	0.157644	0.23145	0.195372	0.100943	0.142687	0.194418	0.342145	0.253498	0.285035	0	0.289055	0.242827	0.245143	0.365379	0.069653	0	0.264939	0.158724	0.1272	0.176044
AC137723.5	0	0	0	0	0	0	0.048697	0	0	0	0	0	0	0	0.048175	0	0	0	0	0	0	0	0	0	0.055696	0	0	0	0	0	0	0	0	0	0	0	0	0	0	0	0	0	0	0	0
AC137932.4	3.624713	4.361249	1.679677	2.265402	2.128639	3.140188	2.059425	2.276074	1.592399	2.454023	1.568713	1.386908	1.68111	1.705634	1.418882	1.462161	2.570939	2.078357	2.710456	2.6828	1.665769	1.989352	2.376794	1.755184	4.59517	3.400063	1.689442	2.063892	1.718016	3.433381	2.424649	2.861395	2.259508	3.554754	2.498927	1.713384	1.866901	2.077133	1.894179	2.524226	2.243453	2.005808	1.249798	1.987609	1.610033
AC137932.5	0	0.598956	0	0	0	0.338754	0.123258	0.228294	0.764251	0.326965	0.161892	0	0.136427	0.304518	0.081193	0	0.260799	0	0.189771	0.084625	0.159038	0.322884	0.326419	0.23414	0.422922	0.412949	0.075786	0.063972	0.330527	0.280328	0.08488	0.224063	0.33202	0.279994	0	0.227155	0.127218	0.481616	0.319038	0.091228	0.23108	0.208204	0.138593	0.416503	0.153716
AC137932.6	0.168396	0.463829	0.236417	0.152637	0.205251	0.432228	0.211854	0.29465	0.065759	0.175834	0.082625	0.064956	0.348144	0.13101	0.104793	0.226297	0.0374	0.270574	0.612324	0.182037	0.650003	0.382006	0.245756	0	0.605759	0.177659	0.25786	0.326497	0.142199	0.080402	0.073034	0.240991	0.11297	0.063512	0	0.390906	0.246292	0.163869	0.162829	0.156993	0.066277	0.094455	0.070734	0.071675	0.132264
[truncated: 51,353 more rows]
