# Supplementary material for: Genomic and epigenomic integrative subtypes of renal cell carcinoma in a Japanese cohort
Source: Nat Commun. 2023 Dec 16;14:8383. doi: 10.1038/s41467-023-44159-1 (PMC10725467; doi:10.1038/s41467-023-44159-1)
Supplement: Supplementary file 6 — Source Data [file 41467_2023_44159_MOESM6_ESM.zip › Source_Data/Figure1a_upper_middle.txt]

ID	Histology	Sex	Stage	Tumor size (mm)		Necrosis	snv	indel	VHL	PBRM1	BAP1	SETD2	KDM5C	TP53	ZFHX3	KMT2D	ARID1A	MTOR	CSMD3	ELOC	FAT3	NF1	KDM6A	KMT2C	MET	MUC4	TET2	CREBBP	JAK2	KEAP1	PIK3CA	TOPORS
KI001T	ccRCC	Male	I	55	2	no	5310	185	nonsense	nonsense
KI002T	ccRCC	Male	IV	120	4	no	11460	654	Frame shift		Frame shift
KI003T	ccRCC	Male	I	22	1	no	3235	88
KI006T	ccRCC	Male	I	40	1	no	3214	137	Frame shift																		In frame indel
KI008T	ccRCC	Male	I	55	2	no	6986	443	Frame shift	Frame shift
KI009T	ccRCC	Male	IV	70	2	no	7921	403	splice_site_insertion	Frame shift			Frame shift
KI011T	ccRCC	Male	III	40	1	no	5773	233	Frame shift	missense
KI012T	ChRCC	Female	III	125	4	no	3122	90						HD
KI014T	ccRCC	Male	II	75	3	yes	6875	435	In frame indel		missense
KI017T	ccRCC	Male	I	43	2	no	6138	288	missense
KI018T	ccRCC	Female	I	70	2	no	5901	241	Frame shift	nonsense
KI031T	TFE3-RCC	Male	II	75	3	yes	2349	61
KI041T	ccRCC	Male	III	145	4	yes	6455	347	missense	Frame shift		Frame shift				missense						missense
KI042T	ChRCC	Male	I	38	1	no	1597	58
KI044T	ccRCC	Female	I	50	2	yes	7197	478	nonsense	nonsense								missense
KI045T	ccRCC	Male	I	60	2	no	4366	174	Frame shift
KI046T	ccRCC	Male	IV	95	3	yes	6547	219	nonsense			Frame shift	Frame shift
KI047T	ccRCC	Male	III	40	1	yes	4387	303	Frame shift	splice_site				missense
KI048T	ccRCC	Female	III	85	3	yes	5382	245		missense	missense																		In frame indel
KI068T	ChRCC	Female	I	40	1	no	2950	101													missense
KI071T	ccRCC	Male	I	50	2	yes	7917	610									missense								missense
KI072T	ccRCC	Male	I	32	1	no	7598	473	missense
KI073T	ccRCC	Male	IV	120	4	yes	9141	569		missense					missense
KI074T	ccRCC	Male	IV	95	3	yes	13122	853	missense					missense	Frame shift									nonsense
KI076T	ccRCC	Male	III	65	2	no	837	23
KI077T	ccRCC	Male	I	25	1	no	5311	273	splice_site
KI078T	ccRCC	Male	I	50	2	no	6657	413	Multiple
KI079T	ccRCC	Female	II	73	3	no	6149	359	In frame indel		splice_site
KI080T	ccRCC	Male	I	11	1	no	6912	488	nonsense
KI085T	ccRCC	Female	III	110	4	no	7256	515	Frame shift		missense				missense
KI093T	ccRCC	Male	IV	70	2	yes	5795	414	Frame shift
KI094T	ccRCC	Male	I	15	1	no	8006	261	Frame shift	missense			Frame shift													missense
KI098T	TFE3-RCC	Female	III	50	2	no	6517	338															missense
KI100T	ccRCC	Male	I	70	2	no	6723	279					splice_site																		missense
KI103T	PRCC	Female	I	30	1	no	3999	163																						missense
KI105T	ChRCC	Male	I	60	2	no	2607	71
KI108T	ccRCC	Male	I	50	2	no	3615	217	missense
KI109T	ccRCC	Female	I	60	2	no	7301	527	missense														missense
KI110T	ccRCC	Male	I	55	2	no	7011	435																			Frame shift
KI111T	ccRCC	Male	I	31	1	no	5585	298												missense		missense
KI112T	ccRCC	Female	III	37	1	no	7148	442
KI113T	ccRCC	Female	I	40	1	no	8087	492	nonsense		Frame shift		splice_site_deletion
KI114T	ChRCC	Male	I	31	1	no	1702	75
KI118T	ChRCC	Female	III	120	4	no	5315	148						nonsense		missense
KI125T	ChRCC	Female	III	70	2	yes	4374	114						HD
KI130T	ChRCC	Male	I	28	1	no	2312	103
KI133T	PRCC	Male	I	37	1	no	7400	604
KI144T	PRCC	Male	I	25	1	no	6847	282								In frame indel
KI146T	ccRCC	Male	I	22	1	no	6329	292								Frame shift
KI150T	ChRCC	Male	III	120	4	no	3489	112																Frame shift
KI172T	PRCC	Male	I	34	1	no	7269	675				Frame shift													missense			Frame shift
KI178T	PRCC	Female	IV	240	4	no	4804	210																missense
KI179T	PRCC	Male	I	55	2	no	13054	858															missense			In frame indel
KI183T	PRCC	Male	III	125	4	no	9090	434	nonsense										nonsense										Frame shift
KI185T	PRCC	Male	IV	47	2	no	8174	621	Frame shift									missense				missense
KI197T	PRCC	Male	III	30	1	yes	3137	159
KI209T	PRCC	Female	I	57	2	yes	5536	327													missense
KI217T	ChRCC	Female	III	100	3	yes	3869	121						missense
KI220T	ccRCC	Female	III	90	3	yes	7072	371			Frame shift	missense		missense
KI221T	ccRCC	Male	I	55	2	no	6799	450	Frame shift
KI222T	ccRCC	Male	III	25	1	no	8755	352	missense	Frame shift		nonsense
KI223T	ccRCC	Male	IV	165	4	no	5277	286		Frame shift							nonsense
KI225T	ccRCC	Male	IV	90	3	yes	10068	570						Multiple
KI226T	ccRCC	Male	III	37	1	yes	9608	499	Frame shift			Frame shift	missense	Frame shift	missense	Frame shift
KI227T	ccRCC	Male	I	27	1	no	8271	453	Frame shift	Frame shift		missense														missense
KI228T	ccRCC	Male	I	20	1	no	7800	420	Frame shift	nonsense
KI229T	ccRCC	Male	III	35	1	no	10232	549	Frame shift
KI230T	ccRCC	Male	IV	90	3	no	8336	372	missense	Frame shift			Frame shift												missense						missense
KI231T	ccRCC	Male	I	15	1	yes	3858	217			missense									missense
KI232T	ccRCC	Female	I	22	1	no	7369	311	missense															missense
KI233T	ccRCC	Male	I	37	1	no	5863	275	missense													missense
KI234T	ccRCC	Male	III	60	2	yes	2670	78
KI235T	ccRCC	Female	I	22	1	no	5862	372	Frame shift
KI236T	ccRCC	Male	III	70	2	no	6571	396												missense
KI237T	ccRCC	Male	I	52	2	no	8351	544	nonsense	missense
KI238T	ccRCC	Male	I	15	1	no	4861	251	splice_site	Frame shift
KI239T	ccRCC	Male	III	115	4	yes	5437	306		Frame shift
KI240T	ccRCC	Male	III	75	3	yes	15963	764	missense		Frame shift	missense									missense							nonsense			missense
KI241T	ccRCC	Female	I	23	1	no	7069	258
KI242T	ccRCC	Male	I	25	1	no	11880	497	missense	Multiple
KI243T	ccRCC	Male	I	40	1	no	7990	380				nonsense			missense
KI245T	ccRCC	Female	III	80	3	yes	7327	453	splice_site
KI246T	ccRCC	Male	I	30	1	no	3489	129	nonsense
KI247T	ccRCC	Male	I	40	1	no	5803	353		Frame shift
KI248T	ccRCC	Male	IV	105	4	yes	10943	580	missense			nonsense		missense
KI249T	ccRCC	Female	III	150	4	yes	6887	360			missense							Multiple	missense
KI250T	ccRCC	Male	III	45	2	no	8888	492	Frame shift	Frame shift		HD
KI251T	ccRCC	Female	I	40	1	no	2534	153																	missense
KI252T	ccRCC	Female	IV	90	3	yes	3586	189	In frame indel
KI253T	ccRCC	Female	I	45	2	no	6250	257	missense	nonsense								missense				splice_site
KI254T	ChRCC	Male	III	150	4	yes	2730	93
KI255T	ccRCC	Female	I	25	1	no	3782	125
KI256T	ccRCC	Male	I	30	1	no	8010	255	missense	missense
KI257T	ccRCC	Male	I	37	1	no	6545	249	Frame shift			missense					missense
KI258T	PRCC	Female	III	60	2	yes	3058	145																						missense
KI259T	ccRCC	Male	III	84	3	yes	4913	194							nonsense
KI260T	ccRCC	Male	I	21	1	no	8549	357	nonsense	missense																				Multiple
KI262T	ccRCC	Male	I	45	2	no	8512	270	missense
KI263T	ccRCC	Male	I	22	1	no	11304	564	missense		splice_site
KI264T	ccRCC	Female	III	80	3	yes	9210	541	Frame shift		nonsense							missense
KI265T	ccRCC	Male	I	50	2	no	8936	437	Frame shift								Frame shift
KI266T	ccRCC	Male	I	30	1	no	7129	362
KI267T	ccRCC	Male	IV	60	2	yes	9546	407		Frame shift					missense						missense							splice_site
KI268T	ccRCC	Female	I	28	1	no	6380	307	missense	missense
KI269T	ccRCC	Male	I	32	1	no	7652	432	missense	Frame shift
KI270T	ccRCC	Female	II	80	3	no	6723	303	Frame shift	missense	Frame shift								missense		missense
KI271T	ccRCC	Male	I	34	1	no	10578	512	Frame shift
KI272T	ccRCC	Male	I	45	2	no	11757	969	splice_site	nonsense		Frame shift														missense	Frame shift		nonsense
KI273T	ccRCC	Male	IV	100	3	yes	8963	495	In frame indel	Frame shift	missense						nonsense
KI274T	ccRCC	Male	I	25	1	no	6825	371	Frame shift	nonsense									Multiple
KI275T	ccRCC	Male	I	20	1	no	7849	410												missense
KI276T	ccRCC	Male	IV	45	2	yes	8804	399	Frame shift									missense	missense
KI277T	ccRCC	Female	I	55	2	yes	8556	582	missense		Frame shift		nonsense
KI278T	ccRCC	Female	IV	70	2	no	5848	265	In frame indel							Frame shift
KI279T	ccRCC	Male	I	63	2	no	4834	207												In frame indel
KI280T	PRCC	Female	I	45	2	no	3916	102
KI281T	ccRCC	Male	I	40	1	no	15533	432	nonsense	nonsense
KI282T	ccRCC	Female	I	50	2	no	6960	380	nonsense
KI283T	ccRCC	Male	III	50	2	no	4807	310	missense		missense
KI284T	ccRCC	Male	I	35	1	no	7347	351	missense	missense
KI285T	PRCC	Male	III	65	2	yes	8218	500				nonsense											Frame shift
KI286T	ccRCC	Male	IV	70	2	yes	7284	473	missense	Multiple
KI287T	ccRCC	Female	I	60	2	no	9238	389	Frame shift	Frame shift							nonsense
KI288T	ccRCC	Female	II	95	3	no	7883	349	missense	Frame shift
KI289T	ccRCC	Male	I	47	2	no	8839	396		Frame shift		Frame shift
KI290T	ccRCC	Female	IV	110	4	yes	3483	209	splice_site			nonsense
KI291T	ccRCC	Male	I	35	1	no	4972	345			missense
KI292T	ccRCC	Female	I	45	2	no	6718	401	In frame indel	Frame shift						missense											Frame shift
