# Supplementary material for: Genomic and epigenomic integrative subtypes of renal cell carcinoma in a Japanese cohort
Source: Nat Commun. 2023 Dec 16;14:8383. doi: 10.1038/s41467-023-44159-1 (PMC10725467; doi:10.1038/s41467-023-44159-1)
Supplement: Supplementary file 6 — Source Data [file 41467_2023_44159_MOESM6_ESM.zip › Source_Data/Figure6f.txt]

ID	sex	histology	ERRgamma
KI001	Male	ccRCC	0.697622604
KI002	Male	ccRCC	0.53928688
KI003	Male	ccRCC	3.478889252
KI004	Female	ccRCC	0.123045022
KI005	Male	ccRCC	1.084543269
KI006	Male	ccRCC	0.525458543
KI007	Male	ccRCC	1.874537316
KI008	Male	ccRCC	0.909394479
KI009	Male	ccRCC	0.357085763
KI010	Male	ccRCC	0.916853416
KI011	Male	ccRCC	0.535159147
KI012	Female	ChRCC	4.721404215
KI013	Male	ccRCC	0.05998234
KI014	Male	ccRCC	1.997352029
KI015	Female	ccRCC	0.150281509
KI016	Male	ccRCC	0.740830011
KI017	Male	ccRCC	1.27909683
KI018	Female	ccRCC	1.482200861
KI019	Male	ccRCC	0.990015987
KI020	Female	ccRCC	0.200839533
KI021	Male	ccRCC	1.977598289
KI022	Male	ccRCC	2.38943465
KI023	Female	TFE3	2.354110771
KI024	Male	ccRCC	1.612689364
KI025	Female	ccRCC	0.453130877
KI026	Male	ccRCC	0.834609289
KI027	Male	ccRCC	1.535807124
KI028	Male	ccRCC	0.057245074
KI029	Female	ccRCC	1.768432076
KI030	Male	ccRCC	1.27829467
KI031	Male	TFE3	3.0297232
KI032	Male	ccRCC	0.860023599
KI033	Female	ccRCC	1.388821594
KI034	Male	ccRCC	2.230115379
KI035	Male	ccRCC	0.869950348
KI036	Male	PRCC	1.139981518
KI037	Male	ccRCC	1.19945563
KI038	Female	ccRCC	2.434418463
KI039	Male	ccRCC	0.845159222
KI041	Male	ccRCC	1.28313237
KI042	Male	ChRCC	3.862563371
KI043	Female	ccRCC	0.996726421
KI044	Female	ccRCC	0.521057774
KI045	Male	ccRCC	0.153163275
KI046	Male	ccRCC	0.430388051
KI047	Male	ccRCC	0.105169827
KI048	Female	ccRCC	0.663387433
KI049	Female	ccRCC	1.601584329
KI050	Male	ccRCC	1.17791014
KI051	Male	ccRCC	0.903084559
KI052	Female	ChRCC	2.575867032
KI053	Female	ccRCC	0.017197885
KI054	Female	ccRCC	1.776754634
KI055	Female	ccRCC	1.19324881
KI056	Male	ccRCC	2.494209496
KI057	Female	ccRCC	0.756422995
KI058	Female	ccRCC	0.04956804
KI059	Male	ccRCC	0.850483412
KI060	Female	ccRCC	1.32930446
KI061	Male	ccRCC	0.920940367
KI062	Male	ccRCC	1.648866213
KI063	Male	ccRCC	1.246827001
KI064	Male	ccRCC	0.667669631
KI065	Male	ccRCC	4.723109356
KI066	Male	ccRCC	0.593915918
KI067	Male	ccRCC	1.581771098
KI068	Female	ChRCC	3.875160495
KI069	Female	ccRCC	0.059161428
KI070	Male	ccRCC	2.039820266
KI071	Male	ccRCC	1.713048216
KI072	Male	ccRCC	1.274464444
KI073	Male	ccRCC	1.887712809
KI074	Male	ccRCC	2.545823845
KI076	Male	ccRCC	0.424395422
KI077	Male	ccRCC	0.729725035
KI078	Male	ccRCC	1.250444414
KI079	Female	ccRCC	2.153486287
KI080	Male	ccRCC	1.397612963
KI081	Female	ccRCC	1.830534018
KI082	Male	ccRCC	1.016238138
KI083	Female	ccRCC	1.601980749
KI084	Female	ccRCC	2.059897917
KI085	Female	ccRCC	0.934336083
KI086	Male	ccRCC	0.21989894
KI087	Male	ccRCC	2.970202086
KI088	Male	ccRCC	1.899039864
KI089	Female	ccRCC	0.764515165
KI090	Male	ccRCC	2.000506658
KI091	Male	ccRCC	1.020428238
KI092	Male	ccRCC	1.610709038
KI093	Male	ccRCC	1.579199944
KI094	Male	ccRCC	1.132456421
KI095	Male	ccRCC	0.011671671
KI096	Female	ccRCC	1.233060359
KI097	Male	ccRCC	2.534243422
KI098	Female	TFE3	2.540830004
KI099	Male	ccRCC	0.641226011
KI100	Male	ccRCC	0.129095702
KI101	Male	ccRCC	0.85791254
KI102	Male	ccRCC	1.006132827
KI103	Female	PRCC	2.267948622
KI104	Male	ccRCC	1.173548984
KI105	Male	ChRCC	3.115992889
KI106	Male	ccRCC	0.90874836
KI107	Male	ccRCC	1.377300361
KI108	Male	ccRCC	2.017074566
KI109	Female	ccRCC	1.277905025
KI110	Male	ccRCC	2.075606219
KI111	Male	ccRCC	2.354390096
KI112	Female	ccRCC	1.526651282
KI113	Female	ccRCC	1.588711518
KI114	Male	ChRCC	4.640283697
KI115	Male	ccRCC	1.391687446
KI116	Male	ccRCC	1.527248033
KI117	Male	ccRCC	0.176392991
KI118	Female	ChRCC	3.079765679
KI119	Male	ccRCC	1.190410056
KI120	Male	ccRCC	2.576909787
KI121	Female	ccRCC	2.23039825
KI122	Male	ccRCC	2.302363216
KI123	Male	ccRCC	0.225794404
KI124	Male	ccRCC	0.632160242
KI125	Female	ChRCC	4.024240946
KI126	Male	ccRCC	0.966378045
KI127	Male	ccRCC	1.717569173
KI128	Male	ccRCC	1.5371201
KI130	Male	ChRCC	3.670118015
KI131	Male	ccRCC	2.377409205
KI132	Male	ccRCC	0.699348184
KI133	Male	PRCC	1.77882464
KI134	Female	ccRCC	1.906769789
KI135	Male	ccRCC	2.491834373
KI136	Male	ccRCC	1.703161401
KI137	Male	ccRCC	1.865478221
KI138	Male	ccRCC	2.085152341
KI139	Male	ccRCC	0.898367031
KI140	Male	ccRCC	0.938590674
KI141	Male	ccRCC	0.710866592
KI142	Female	ccRCC	0.203177346
KI143	Female	ccRCC	2.667173891
KI144	Male	PRCC	2.656403696
KI145	Male	ccRCC	2.078337596
KI146	Male	ccRCC	1.664057251
KI147	Female	ccRCC	1.280022713
KI148	Female	ccRCC	3.396016418
KI149	Male	ccRCC	1.203008784
KI150	Male	ChRCC	5.339923739
KI151	Female	ccRCC	0.16594666
KI152	Male	ccRCC	0.338892163
KI153	Male	ccRCC	0.370793683
KI154	Female	ccRCC	1.799619513
KI155	Male	ccRCC	1.080275623
KI156	Female	ccRCC	1.891963886
KI157	Male	ccRCC	2.090651913
KI158	Male	ccRCC	0.14238991
KI159	Male	ccRCC	1.396125504
KI160	Male	ccRCC	1.801160312
KI161	Male	ccRCC	1.935887778
KI162	Male	ccRCC	0.992075191
KI163	Male	ccRCC	1.514206105
KI164	Male	ccRCC	0.12665971
KI165	Male	ccRCC	1.085575581
KI166	Male	ccRCC	0.1739832
KI167	Male	ccRCC	2.269779144
KI169	Female	ccRCC	0.757724789
KI170	Female	ccRCC	2.857610623
KI171	Female	ccRCC	1.391609367
KI172	Male	PRCC	2.169554021
KI173	Male	ccRCC	2.397127173
KI174	Male	ccRCC	2.139515663
KI175	Male	ccRCC	1.750521184
KI176	Male	ccRCC	0.093009765
KI177	Male	ccRCC	0.793086831
KI178	Female	PRCC	2.475223178
KI179	Male	PRCC	1.49762616
KI180	Male	ccRCC	0.54611856
KI181	Male	ccRCC	0.873261208
KI182	Male	ccRCC	1.15470115
KI183	Male	PRCC	0.80499852
KI184	Male	ccRCC	2.371930152
KI185	Male	PRCC	1.380442432
KI186	Male	ccRCC	0.908074274
KI187	Female	ccRCC	1.579054607
KI188	Male	ccRCC	2.304946413
KI189	Male	ccRCC	1.355558724
KI190	Female	ccRCC	0.281222268
KI191	Male	ccRCC	0.14348485
KI192	Male	ccRCC	2.036179065
KI193	Female	ccRCC	2.185201484
KI194	Female	ccRCC	0.210194331
KI195	Female	ccRCC	1.762615429
KI196	Male	ccRCC	2.59722246
KI197	Male	PRCC	1.119396021
KI198	Male	ccRCC	1.044519322
KI199	Female	ccRCC	2.583332778
KI200	Male	ccRCC	1.544246978
KI201	Male	ccRCC	2.04142874
KI202	Male	ccRCC	2.194822715
KI203	Male	ccRCC	2.59057232
KI204	Male	ccRCC	0.02876857
KI205	Male	ccRCC	2.448047236
KI206	Male	ccRCC	2.017580608
KI207	Female	ccRCC	0.479564805
KI208	Male	ccRCC	1.24704401
KI209	Female	PRCC	1.731874874
KI210	Male	ccRCC	1.927940056
KI211	Male	ccRCC	1.555375428
KI212	Male	ccRCC	0.709077966
KI213	Male	ccRCC	0.434228421
KI214	Male	ccRCC	0.121418636
KI215	Female	ccRCC	0.29953774
KI216	Male	ccRCC	0.18414951
KI217	Female	ChRCC	4.482837508
KI218	Male	ccRCC	1.154945425
KI219	Male	ccRCC	0.723297302
KI220	Female	ccRCC	0.112666775
KI221	Male	ccRCC	1.4529475
KI222	Male	ccRCC	0.650164383
KI223	Male	ccRCC	1.291714349
KI225	Male	ccRCC	0.031128372
KI226	Male	ccRCC	1.645697509
KI227	Male	ccRCC	1.233818132
KI228	Male	ccRCC	1.200744134
KI229	Male	ccRCC	3.204410258
KI230	Male	ccRCC	1.398605392
KI231	Male	ccRCC	2.219756168
KI232	Female	ccRCC	1.281356413
KI233	Male	ccRCC	1.174934948
KI234	Male	ccRCC	0.586152714
KI235	Female	ccRCC	1.932997334
KI236	Male	ccRCC	2.644856727
KI237	Male	ccRCC	1.596544012
KI238	Male	ccRCC	2.234465145
KI239	Male	ccRCC	0.71110103
KI240	Male	ccRCC	0.154071157
KI241	Female	ccRCC	2.045667326
KI242	Male	ccRCC	3.374211817
KI243	Male	ccRCC	0.868438657
KI244	Male	ccRCC	1.215328829
KI245	Female	ccRCC	2.842713392
KI246	Male	ccRCC	1.394941564
KI247	Male	ccRCC	2.829206799
KI248	Male	ccRCC	2.168537103
KI249	Female	ccRCC	0.217495031
KI250	Male	ccRCC	0.455284342
KI251	Female	ccRCC	3.604330772
KI252	Female	ccRCC	0.023313556
KI253	Female	ccRCC	1.127597625
KI254	Male	ChRCC	3.209029073
KI255	Female	ccRCC	0.066277977
KI256	Male	ccRCC	1.667598335
KI257	Male	ccRCC	1.688161555
KI258	Female	PRCC	1.625764241
KI259	Male	ccRCC	1.544122318
KI260	Male	ccRCC	0.35166677
KI261	Male	ccRCC	2.079872323
KI262	Male	ccRCC	0.56554941
KI263	Male	ccRCC	0.445503185
KI264	Female	ccRCC	0.011578649
KI265	Male	ccRCC	2.405275462
KI266	Male	ccRCC	0.398178506
KI267	Male	ccRCC	0.36240929
KI268	Female	ccRCC	2.670203126
KI269	Male	ccRCC	0.607823143
KI270	Female	ccRCC	0.528796332
KI271	Male	ccRCC	1.744301052
KI272	Male	ccRCC	0.793932496
KI273	Male	ccRCC	1.284813183
KI274	Male	ccRCC	2.228642325
KI275	Male	ccRCC	1.396750259
KI276	Male	ccRCC	0.378581537
KI277	Female	ccRCC	2.16326653
KI278	Female	ccRCC	2.526921903
KI279	Male	ccRCC	2.205616783
KI280	Female	PRCC	1.050923735
KI281	Male	ccRCC	1.330813646
KI282	Female	ccRCC	0.784126194
KI283	Male	ccRCC	1.44484779
KI284	Male	ccRCC	0.200127654
KI285	Male	PRCC	1.147397231
KI286	Male	ccRCC	2.168705569
KI287	Female	ccRCC	2.114448653
KI288	Female	ccRCC	2.192359261
KI289	Male	ccRCC	0.799583044
KI290	Female	ccRCC	0.287038417
KI291	Male	ccRCC	3.749571917
KI292	Female	ccRCC	0.272721965
