# Supplementary material for: Genomic and epigenomic integrative subtypes of renal cell carcinoma in a Japanese cohort
Source: Nat Commun. 2023 Dec 16;14:8383. doi: 10.1038/s41467-023-44159-1 (PMC10725467; doi:10.1038/s41467-023-44159-1)
Supplement: Supplementary file 6 — Source Data [file 41467_2023_44159_MOESM6_ESM.zip › Source_Data/Figure7b.txt]

Sample name	Histology	ccRCC subtype	TERT
KI041T	ccRCC	cc_2	0.020016391
KI045T	ccRCC	cc_2	0.089681188
KI221T	ccRCC	cc_3	0.012076607
KI222T	ccRCC	cc_2	0.032515602
KI223T	ccRCC	cc_3	0.122760172
KI225T	ccRCC	cc_2	1.182901378
KI226T	ccRCC	cc_2	0.047536993
KI227T	ccRCC	cc_2	0
KI228T	ccRCC	cc_2	0
KI229T	ccRCC	cc_3	0.012572964
KI230T	ccRCC	cc_2	0.012449964
KI231T	ccRCC	cc_1	0
KI235T	ccRCC	cc_1	0
KI237T	ccRCC	cc_3	0.034856614
KI239T	ccRCC	cc_3	0.024869983
KI240T	ccRCC	Not_applicable	0.021192581
KI245T	ccRCC	cc_2	0
KI247T	ccRCC	cc_1	0
KI250T	ccRCC	cc_1	0.071085775
KI252T	ccRCC	cc_3	0.099121464
KI253T	ccRCC	cc_3	0.727943102
KI256T	ccRCC	cc_3	0.011658792
KI257T	ccRCC	cc_1	0.069593565
KI259T	ccRCC	Not_applicable	0.649861903
KI260T	ccRCC	cc_3	0.061693262
KI263T	ccRCC	cc_2	0.023885529
KI264T	ccRCC	cc_2	0.217642679
KI265T	ccRCC	cc_2	0.047067883
KI266T	ccRCC	cc_3	0.023226959
KI267T	ccRCC	cc_3	0.027979224
KI268T	ccRCC	cc_2	0.010175427
KI270T	ccRCC	cc_2	0.054001014
KI271T	ccRCC	cc_1	0.013053423
KI273T	ccRCC	cc_3	0.017203588
KI274T	ccRCC	cc_2	0
KI276T	ccRCC	cc_2	0.013675209
KI277T	ccRCC	cc_2	0.014905126
KI278T	ccRCC	cc_2	0.05468458
KI279T	ccRCC	cc_1	0.159413476
KI281T	ccRCC	cc_1	0.080432544
KI282T	ccRCC	cc_1	0.02443458
KI283T	ccRCC	cc_2	0.014023864
KI286T	ccRCC	cc_2	0.035262135
KI287T	ccRCC	cc_3	0.01068103
KI288T	ccRCC	cc_2	0.098569129
KI291T	ccRCC	cc_2	0
KI292T	ccRCC	cc_3	0
